# Supplementary material for: SFSWAP is a negative regulator of OGT intron detention and global pre-mRNA splicing
Source: eLife. 2025 Apr 23;13:RP104439. doi: 10.7554/eLife.104439 (PMC12017769; doi:10.7554/eLife.104439)
Supplement: Figure 2—source data 2. [file elife-104439-fig2-data2.zip]

Archive with 3 entries (2 files):
- Figure 2-Source Data 2/
- Figure 2-Source Data 2/Figure 2-Source Data 2-labeled.tif
- Figure 2-Source Data 2/Figure 2-Source Data 2.jpg
