# Supplementary material for: SFSWAP is a negative regulator of OGT intron detention and global pre-mRNA splicing
Source: eLife. 2025 Apr 23;13:RP104439. doi: 10.7554/eLife.104439 (PMC12017769; doi:10.7554/eLife.104439)
Supplement: Figure 3—figure supplement 1—source data 1. [file elife-104439-fig3-figsupp1-data1.zip]

Archive with 3 entries (2 files):
- Figure 3-Figure supplement 1-Source Data 1/
- Figure 3-Figure supplement 1-Source Data 1/Figure 3-Figure supplement 1-Source Data 1-labeled.tif
- Figure 3-Figure supplement 1-Source Data 1/Figure 3-Figure supplement 1-Source Data 1.tif
