# Supplementary material for: SFSWAP is a negative regulator of OGT intron detention and global pre-mRNA splicing
Source: eLife. 2025 Apr 23;13:RP104439. doi: 10.7554/eLife.104439 (PMC12017769; doi:10.7554/eLife.104439)
Supplement: Supplementary file 1. [file elife-104439-supp1.txt]

id	num	neg|score	neg|p-value	neg|fdr	neg|rank	neg|goodsgrna	neg|lfc	pos|score	pos|p-value	pos|fdr	pos|rank	pos|goodsgrna	pos|lfc
EIF2S3	4	1.8673e-06	4.4032e-06	0.084158	1	4	-4.2832	0.99971	0.99972	0.999995	19093	0	-4.2832
KIAA1644	4	6.3025e-06	1.9426e-05	0.185644	2	4	-4.2874	0.99999	1.0	0.999995	19113	0	-4.2874
TIPRL	4	1.199e-05	4.0147e-05	0.255776	3	2	-2.6352	0.76458	0.76421	0.999995	14280	0	-2.6352
ZNF594	4	2.5844e-05	9.0913e-05	0.370716	4	3	-0.95839	0.64333	0.64283	0.999995	11978	0	-0.95839
SEC23A	4	3.1759e-05	0.00011112	0.370716	5	4	-4.0993	0.99997	0.99997	0.999995	19112	0	-4.0993
PON2	4	3.5215e-05	0.00012562	0.370716	6	4	-3.5724	0.99996	0.99996	0.999995	19111	0	-3.5724
CNPY2	4	5.7607e-05	0.00021109	0.370716	7	3	-4.7025	0.49873	0.49815	0.999995	9198	0	-4.7025
SEH1L	4	6.7575e-05	0.00025357	0.370716	8	4	-3.2669	0.99993	0.99994	0.999995	19110	0	-3.2669
ATP6V1B2	4	7.1752e-05	0.00026911	0.370716	9	4	-3.5955	0.99993	0.99993	0.999995	19109	0	-3.5955
CDKL3	4	7.6592e-05	0.00029191	0.370716	10	4	-4.7737	0.99951	0.99952	0.999995	19086	0	-4.7737
SMIM11	4	7.7529e-05	0.00029657	0.370716	11	2	-2.1318	0.069615	0.083315	0.999995	1485	1	-2.1318
NLRP8	4	8.4124e-05	0.00032247	0.370716	12	3	-2.9096	0.7642	0.76381	0.999995	14271	0	-2.9096
HCFC1	4	8.4718e-05	0.00032351	0.370716	13	4	-4.5891	0.99992	0.99992	0.999995	19108	0	-4.5891
CENPU	4	8.5866e-05	0.0003261	0.370716	14	2	-2.5456	0.80208	0.80165	0.999995	14990	0	-2.5456
RBX1	4	9.0425e-05	0.00034474	0.370716	15	4	-4.1177	0.99991	0.99991	0.999995	19107	0	-4.1177
FAXDC2	4	9.061e-05	0.00034474	0.370716	16	3	-3.1776	0.24955	0.24911	0.999995	4503	0	-3.1776
COPS2	4	9.4222e-05	0.00035821	0.370716	17	4	-2.9382	0.99991	0.99991	0.999995	19106	0	-2.9382
RALY	4	9.5663e-05	0.00036391	0.370716	18	4	-2.2398	0.9999	0.99991	0.999995	19105	0	-2.2398
ARMCX1	4	0.00010488	0.00039966	0.370716	19	4	-4.5498	0.9999	0.9999	0.999995	19104	0	-4.5498
FAM53C	4	0.00010515	0.00040069	0.370716	20	3	-4.7526	0.96659	0.96654	0.999995	18320	0	-4.7526
F3	4	0.00010873	0.00041468	0.370716	21	4	-3.0366	0.99989	0.99989	0.999995	19103	0	-3.0366
RPS9	4	0.00011413	0.00043747	0.370716	22	3	-2.7952	0.99278	0.99284	0.999995	18912	0	-2.7952
RPS13	4	0.00011893	0.0004613	0.370716	23	3	-4.0278	0.93644	0.93635	0.999995	17690	0	-4.0278
CYP4A22	4	0.0001251	0.00048383	0.370716	24	4	-2.4683	0.99987	0.99988	0.999995	19102	0	-2.4683
PEX11B	4	0.00012921	0.00050067	0.370716	25	2	-0.95549	0.058993	0.074267	0.999995	1328	1	-0.95549
UBE2M	4	0.00013026	0.0005043	0.370716	26	4	-3.7349	0.99828	0.9983	0.999995	19050	0	-3.7349
MBOAT2	4	0.00014047	0.00053849	0.373762	27	3	-4.8464	0.87763	0.87718	0.999995	16506	0	-4.8464
PTPN11	4	0.0001441	0.00055351	0.373762	28	2	-2.3234	0.41582	0.4153	0.999995	7628	0	-2.3234
NUP205	4	0.00015504	0.00060065	0.373762	29	4	-3.0869	0.99984	0.99985	0.999995	19101	0	-3.0869
RANBP17	4	0.00016354	0.0006294	0.373762	30	4	-2.108	0.99984	0.99984	0.999995	19100	0	-2.108
FAM187B	4	0.00017317	0.0006597	0.373762	31	4	-4.2956	0.99983	0.99983	0.999995	19099	0	-4.2956
ADAP1	4	0.00017917	0.00068301	0.373762	32	4	-2.3408	0.99982	0.99982	0.999995	19098	0	-2.3408
GSS	4	0.00017922	0.00068353	0.373762	33	3	-3.6849	0.95467	0.95454	0.999995	18066	0	-3.6849
RPS27	4	0.00018022	0.00068457	0.373762	34	4	-3.8456	0.99982	0.99982	0.999995	19097	0	-3.8456
VSIG2	4	0.00018089	0.00068664	0.373762	35	1	0.047266	0.52312	0.52249	0.999995	9688	0	0.047266
EPSTI1	4	0.00018509	0.00070477	0.373762	36	4	-3.2169	0.99981	0.99982	0.999995	19096	0	-3.2169
XCL1	4	0.00019368	0.00073274	0.373762	37	4	-1.7059	0.99981	0.99981	0.999995	19095	0	-1.7059
FAAH2	4	0.00019518	0.00074311	0.373762	38	3	-3.3277	0.98705	0.98708	0.999995	18777	0	-3.3277
STAB2	4	0.00022974	0.00086484	0.417653	39	4	-4.6693	0.9996	0.99961	0.999995	19089	0	-4.6693
XKRY	4	0.00023257	0.00087417	0.417653	40	2	-0.49168	0.69985	0.69921	0.999995	13060	0	-0.49168
C15orf65	4	0.00023961	0.00089592	0.417653	41	4	-4.4828	0.99509	0.99512	0.999995	18974	0	-4.4828
NFX1	4	0.00024769	0.00091923	0.418317	42	4	-2.6578	0.99975	0.99975	0.999995	19094	0	-2.6578
CAPN9	4	0.00028425	0.0010555	0.468317	43	1	-0.048627	0.80411	0.80372	0.999995	15035	0	-0.048627
UBA1	4	0.0002942	0.0010917	0.468317	44	3	-4.4385	0.96611	0.96605	0.999995	18309	0	-4.4385
GRSF1	4	0.00029714	0.0011026	0.468317	45	4	-3.2727	0.9997	0.99971	0.999995	19092	0	-3.2727
EBF1	4	0.00031704	0.0011674	0.484653	46	4	-1.4841	0.99968	0.99969	0.999995	19091	0	-1.4841
CYBB	4	0.00033593	0.0012378	0.484653	47	1	-0.091209	0.61393	0.61339	0.999995	11424	0	-0.091209
EIF4A3	4	0.00033626	0.0012383	0.484653	48	3	-4.0097	0.93075	0.9305	0.999995	17573	0	-4.0097
KCNT2	4	0.00033999	0.0012508	0.484653	49	2	-2.7188	0.52753	0.52682	0.999995	9781	0	-2.7188
BRWD3	4	0.00034454	0.0012679	0.484653	50	4	-1.5196	0.99966	0.99967	0.999995	19090	0	-1.5196
TOPAZ1	4	0.00035282	0.0012969	0.486022	51	2	-2.1502	0.065299	0.079601	0.999995	1417	1	-2.1502
EIF4A1	4	0.00036067	0.0013285	0.48829	52	3	-4.2978	0.84478	0.84413	0.999995	15842	0	-4.2978
CAMK2B	4	0.0003876	0.0014222	0.51289	53	1	-0.42499	0.35318	0.3525	0.999995	6457	0	-0.42499
KLRF2	4	0.00040664	0.0014958	0.527003	54	3	-4.3398	0.79135	0.79092	0.999995	14774	0	-4.3398
PHF23	4	0.00041281	0.0015165	0.527003	55	3	-2.8984	0.97874	0.97877	0.999995	18583	0	-2.8984
TWISTNB	4	0.00043341	0.0015823	0.52836	56	4	-4.1573	0.99681	0.99681	0.999995	19012	0	-4.1573
S100A8	4	0.00043927	0.0016056	0.52836	57	2	-1.0378	0.8911	0.89078	0.999995	16777	0	-1.0378
FAM180A	4	0.00043942	0.0016061	0.52836	58	4	-4.1094	0.99956	0.99958	0.999995	19088	0	-4.1094
CCDC168	4	0.00044573	0.001631	0.52836	59	4	-4.2189	0.9986	0.99861	0.999995	19058	0	-4.2189
BTC	4	0.00046522	0.0017082	0.535222	60	4	-2.5444	0.99953	0.99955	0.999995	19087	0	-2.5444
ADGRL2	4	0.00046526	0.0017082	0.535222	61	3	-4.2835	0.65438	0.65377	0.999995	12176	0	-4.2835
NFRKB	4	0.00049094	0.0018066	0.549074	62	2	-0.40017	0.69843	0.69777	0.999995	13033	0	-0.40017
NRIP2	4	0.00051082	0.001876	0.549074	63	2	-2.6059	0.91073	0.91051	0.999995	17187	0	-2.6059
NBAS	4	0.00051085	0.001876	0.549074	64	4	-1.1836	0.99949	0.9995	0.999995	19085	0	-1.1836
NUB1	4	0.00051557	0.0018967	0.549074	65	3	-3.8638	0.68155	0.68096	0.999995	12702	0	-3.8638
HES7	4	0.00052326	0.0019195	0.549074	66	4	-2.8628	0.99948	0.99949	0.999995	19084	0	-2.8628
HFM1	4	0.00053153	0.0019485	0.549074	67	3	-3.9446	0.97339	0.97332	0.999995	18472	0	-3.9446
DDX47	4	0.00054222	0.0019812	0.549074	68	3	-4.1574	0.37508	0.37452	0.999995	6872	0	-4.1574
LRRC8A	4	0.00054261	0.0019822	0.549074	69	1	0.26763	0.19503	0.19597	0.999995	3531	1	0.26763
CDH7	4	0.00056146	0.0020599	0.562447	70	2	-2.9325	0.13537	0.14075	0.999995	2500	1	-2.9325
KRT8	4	0.00058539	0.0021516	0.578314	71	3	-2.99	0.99216	0.99222	0.999995	18898	0	-2.99
GPN3	4	0.00059427	0.0021785	0.578314	72	1	-0.19301	0.47204	0.47154	0.999995	8687	0	-0.19301
DDX49	4	0.00062798	0.0023024	0.587437	73	3	-4.1191	0.23414	0.23392	0.999995	4213	1	-4.1191
ENSA	4	0.00063105	0.0023127	0.587437	74	3	-4.1391	0.93935	0.93932	0.999995	17746	0	-4.1391
AKIRIN2	4	0.00063901	0.0023433	0.587437	75	3	-3.3463	0.86933	0.86891	0.999995	16323	0	-3.3463
HIST1H1T	4	0.00064555	0.0023661	0.587437	76	4	-3.0677	0.99935	0.99936	0.999995	19083	0	-3.0677
ATP6V0D1	4	0.00064594	0.0023666	0.587437	77	3	-0.97405	0.97753	0.97755	0.999995	18561	0	-0.97405
MRO	4	0.00068516	0.0025147	0.599248	78	4	-2.0344	0.99931	0.99932	0.999995	19082	0	-2.0344
CCNC	4	0.00068779	0.002528	0.599248	79	4	-1.1203	0.99931	0.99932	0.999995	19081	0	-1.1203
LIN7B	4	0.0006976	0.0025614	0.599248	80	3	-2.038	0.42468	0.42417	0.999995	7788	0	-2.038
DAZ2	4	0.00070396	0.0025826	0.599248	81	4	-1.5993	0.9993	0.9993	0.999995	19080	0	-1.5993
UBE2G1	4	0.00070644	0.0025945	0.599248	82	3	-4.0563	0.56326	0.56251	0.999995	10471	0	-4.0563
VAC14	4	0.00070912	0.0026023	0.599248	83	2	-2.5732	0.5954	0.59486	0.999995	11068	0	-2.5732
MANSC4	4	0.00074926	0.0027391	0.605623	84	2	-2.7404	0.23236	0.23214	0.999995	4180	1	-2.7404
CNBD1	4	0.0007722	0.0028204	0.605623	85	4	-2.0092	0.99923	0.99922	0.999995	19079	0	-2.0092
SLCO5A1	4	0.00079824	0.0029188	0.605623	86	3	-4.0055	0.90643	0.90614	0.999995	17098	0	-4.0055
VGLL4	4	0.00080092	0.0029286	0.605623	87	1	0.15983	0.45198	0.4515	0.999995	8311	0	0.15983
SLC52A1	4	0.00080158	0.0029307	0.605623	88	4	-2.9994	0.9992	0.99919	0.999995	19078	0	-2.9994
ABCC8	4	0.00080232	0.0029328	0.605623	89	4	-1.3386	0.9992	0.99919	0.999995	19077	0	-1.3386
SETD8	4	0.00080442	0.0029437	0.605623	90	3	-2.8562	0.94864	0.94861	0.999995	17929	0	-2.8562
SMIM2	4	0.00080515	0.0029468	0.605623	91	3	-3.1795	0.91549	0.91529	0.999995	17282	0	-3.1795
CKS1B	4	0.00081996	0.0029986	0.605623	92	4	-1.1009	0.99918	0.99917	0.999995	19076	0	-1.1009
SLC25A17	4	0.00082114	0.0030007	0.605623	93	3	-3.6322	0.65997	0.6594	0.999995	12291	0	-3.6322
MTBP	4	0.00082681	0.0030214	0.605623	94	3	-2.9262	0.8586	0.85814	0.999995	16111	0	-2.9262
ZNF527	4	0.00086572	0.0031607	0.605623	95	4	-1.5981	0.99913	0.99913	0.999995	19075	0	-1.5981
DUX4	4	0.00086729	0.0031675	0.605623	96	4	-1.3429	0.99913	0.99913	0.999995	19074	0	-1.3429
BCDIN3D	4	0.00087172	0.003183	0.605623	97	4	-3.0025	0.99603	0.99606	0.999995	18987	0	-3.0025
CLEC4M	4	0.00088678	0.0032369	0.605623	98	4	-2.7689	0.99911	0.9991	0.999995	19073	0	-2.7689
ABHD14A	4	0.00088784	0.0032415	0.605623	99	4	-0.97218	0.99911	0.9991	0.999995	19072	0	-0.97218
RPL14	4	0.00089344	0.0032628	0.605623	100	4	-1.8637	0.99911	0.9991	0.999995	19071	0	-1.8637
EVI2B	4	0.00090175	0.003292	0.605623	101	4	-1.3052	0.9991	0.99909	0.999995	19070	0	-1.3052
WARS2	4	0.00090423	0.0033011	0.605623	102	2	-0.47952	0.86676	0.86632	0.999995	16270	0	-0.47952
TFDP1	4	0.00091091	0.0033187	0.605623	103	3	-3.5696	0.68363	0.68307	0.999995	12749	0	-3.5696
PAK1	4	0.00091418	0.0033332	0.605623	104	4	-1.1733	0.99909	0.99907	0.999995	19069	0	-1.1733
VPS8	4	0.00091483	0.0033371	0.605623	105	3	-3.7771	0.80313	0.80273	0.999995	15014	0	-3.7771
UTP3	4	0.00093519	0.0034151	0.605623	106	3	-3.6939	0.88434	0.88393	0.999995	16642	0	-3.6939
SIRT4	4	0.00095296	0.0034783	0.605623	107	3	-4.1488	0.9713	0.97127	0.999995	18426	0	-4.1488
PINX1	4	0.00095588	0.0034886	0.605623	108	2	-0.56722	0.68613	0.68557	0.999995	12791	0	-0.56722
FBXO47	4	0.00097621	0.0035461	0.605623	109	3	-3.7994	0.16736	0.17001	0.999995	3041	1	-3.7994
ANXA9	4	0.00097631	0.0035461	0.605623	110	4	-2.9493	0.99902	0.99901	0.999995	19068	0	-2.9493
IYD	4	0.00097916	0.0035513	0.605623	111	4	-1.4311	0.99902	0.99901	0.999995	19067	0	-1.4311
ACP1	4	0.0010014	0.0036311	0.605623	112	4	-2.5181	0.999	0.99898	0.999995	19066	0	-2.5181
GFI1B	4	0.0010075	0.0036575	0.605623	113	2	-2.5594	0.46845	0.46795	0.999995	8621	0	-2.5594
FTSJ2	4	0.0010092	0.0036622	0.605623	114	3	-2.1754	0.75868	0.75823	0.999995	14160	0	-2.1754
VPS37D	4	0.0010351	0.003758	0.605623	115	3	-2.944	0.8473	0.84667	0.999995	15893	0	-2.944
PGK2	4	0.0010451	0.0037917	0.605623	116	3	-2.9185	0.76034	0.75995	0.999995	14190	0	-2.9185
OR11H1	4	0.0010592	0.0038445	0.605623	117	3	-2.3189	0.99427	0.99433	0.999995	18951	0	-2.3189
NUTM2A	4	0.0010599	0.0038466	0.605623	118	3	-3.6856	0.99082	0.99088	0.999995	18865	0	-3.6856
RBBP8NL	4	0.0010775	0.0039113	0.605623	119	2	-2.4676	0.90978	0.90954	0.999995	17165	0	-2.4676
PDE4DIP	4	0.0010796	0.0039186	0.605623	120	3	-2.9114	0.97723	0.97727	0.999995	18557	0	-2.9114
DUSP6	4	0.0010947	0.0039668	0.605623	121	4	-2.4164	0.99891	0.99889	0.999995	19065	0	-2.4164
PAQR6	4	0.0010949	0.0039694	0.605623	122	3	-3.4403	0.98125	0.98128	0.999995	18640	0	-3.4403
CKLF-CMTM1	4	0.001098	0.003988	0.605623	123	3	-3.0165	0.32253	0.32179	0.999995	5883	0	-3.0165
UBAC1	4	0.0011063	0.0040181	0.605623	124	2	-2.9603	0.97299	0.97294	0.999995	18464	0	-2.9603
SLC8A3	4	0.0011108	0.0040362	0.605623	125	2	-1.6986	0.50468	0.50405	0.999995	9317	0	-1.6986
DAD1	4	0.001128	0.0040926	0.605623	126	3	-3.4513	0.98881	0.98886	0.999995	18817	0	-3.4513
HSP90AA1	4	0.0011333	0.0041046	0.605623	127	4	-2.4854	0.9979	0.99792	0.999995	19046	0	-2.4854
FGG	4	0.0011377	0.0041217	0.605623	128	3	-3.9413	0.778	0.77754	0.999995	14529	0	-3.9413
PLEKHF2	4	0.0011527	0.0041755	0.605623	129	3	-2.9846	0.73189	0.73142	0.999995	13669	0	-2.9846
F2R	4	0.0011585	0.0041963	0.605623	130	2	-2.0346	0.59621	0.59568	0.999995	11084	0	-2.0346
APBB2	4	0.0011625	0.0042123	0.605623	131	1	-0.33464	0.87007	0.86965	0.999995	16348	0	-0.33464
ACKR1	4	0.001167	0.0042268	0.605623	132	4	-3.6787	0.99709	0.99709	0.999995	19020	0	-3.6787
LIPI	4	0.001168	0.004232	0.605623	133	4	-1.3796	0.99883	0.99882	0.999995	19064	0	-1.3796
CYTIP	4	0.0011713	0.004246	0.605623	134	2	-2.1082	0.86585	0.86542	0.999995	16251	0	-2.1082
MED11	4	0.0011883	0.004305	0.609498	135	3	-3.2868	0.30074	0.30007	0.999995	5462	0	-3.2868
MDC1	4	0.001212	0.0043884	0.613536	136	2	-2.5122	0.71365	0.71297	0.999995	13318	0	-2.5122
MFGE8	4	0.0012141	0.0043978	0.613536	137	2	-2.1235	0.50113	0.50053	0.999995	9243	0	-2.1235
BCL10	4	0.0012383	0.0044975	0.616638	138	3	-3.5976	0.88434	0.88393	0.999995	16654	0	-3.5976
CDC7	4	0.0012404	0.0045055	0.616638	139	3	-3.1306	0.99281	0.99287	0.999995	18913	0	-3.1306
OR7E24	4	0.00126	0.0045682	0.616638	140	2	-1.9097	0.94633	0.94626	0.999995	17884	0	-1.9097
TMEM19	4	0.0012657	0.0045941	0.616638	141	2	-0.5848	0.94349	0.94339	0.999995	17832	0	-0.5848
SMDT1	4	0.0012667	0.0045967	0.616638	142	4	-2.4464	0.99873	0.99872	0.999995	19063	0	-2.4464
MCM10	4	0.0012785	0.0046371	0.616638	143	4	-3.2293	0.99872	0.99871	0.999995	19062	0	-3.2293
MSN	4	0.0013009	0.0047148	0.616638	144	3	-3.4549	0.91019	0.90996	0.999995	17173	0	-3.4549
GULP1	4	0.0013142	0.0047599	0.616638	145	4	-2.8425	0.99869	0.99869	0.999995	19061	0	-2.8425
PCDHGA6	4	0.0013174	0.0047723	0.616638	146	1	-0.076558	0.45726	0.45676	0.999995	8406	0	-0.076558
RP1L1	4	0.001318	0.0047744	0.616638	147	3	-3.5187	0.7744	0.77396	0.999995	14461	0	-3.5187
EXTL2	4	0.0013181	0.0047749	0.616638	148	4	-1.2154	0.99868	0.99869	0.999995	19060	0	-1.2154
HTR3B	4	0.0013539	0.0049008	0.624488	149	3	-3.8985	0.80867	0.80828	0.999995	15121	0	-3.8985
NR4A1	4	0.001369	0.0049536	0.624488	150	4	-3.0497	0.99557	0.9956	0.999995	18982	0	-3.0497
IP6K1	4	0.0013751	0.0049712	0.624488	151	3	-3.5432	0.86643	0.866	0.999995	16262	0	-3.5432
WDHD1	4	0.0013926	0.0050298	0.624488	152	4	-1.3819	0.99861	0.99861	0.999995	19059	0	-1.3819
THOC1	4	0.0014039	0.0050743	0.624488	153	3	-3.5508	0.70462	0.70394	0.999995	13162	0	-3.5508
DEFB115	4	0.0014046	0.0050764	0.624488	154	3	-3.8522	0.89156	0.89127	0.999995	16785	0	-3.8522
BYSL	4	0.0014072	0.0050826	0.624488	155	3	-2.4623	0.47984	0.47936	0.999995	8840	0	-2.4623
RPS19	4	0.0014128	0.0050986	0.624488	156	3	-3.5837	0.79787	0.79753	0.999995	14912	0	-3.5837
FAM217A	4	0.0014207	0.0051297	0.624488	157	2	-0.69068	0.65336	0.65269	0.999995	12158	0	-0.69068
IER5	4	0.0014455	0.005223	0.63011	158	4	-1.9232	0.99855	0.99856	0.999995	19057	0	-1.9232
ABCB1	4	0.0014723	0.0053224	0.63011	159	3	-1.5269	0.87497	0.87453	0.999995	16443	0	-1.5269
DEFB4B	4	0.0014748	0.0053312	0.63011	160	3	-3.2856	0.68288	0.68229	0.999995	12731	0	-3.2856
BCO2	4	0.0014752	0.0053333	0.63011	161	4	-2.9122	0.99852	0.99854	0.999995	19056	0	-2.9122
CCDC60	4	0.0014826	0.0053566	0.63011	162	2	-2.3304	0.23992	0.23957	0.999995	4318	1	-2.3304
FNIP1	4	0.0014879	0.0053737	0.63011	163	3	-3.484	0.37748	0.37693	0.999995	6918	0	-3.484
DBF4	4	0.0015014	0.0054348	0.631203	164	4	-1.0118	0.9985	0.99851	0.999995	19055	0	-1.0118
DPP4	4	0.0015065	0.0054509	0.631203	165	2	-1.848	0.71191	0.71122	0.999995	13281	0	-1.848
EIF1AD	4	0.0015185	0.0054949	0.631203	166	4	-0.82208	0.99848	0.9985	0.999995	19054	0	-0.82208
GLIPR1L2	4	0.0015239	0.0055151	0.631203	167	3	-2.2346	0.98513	0.98515	0.999995	18732	0	-2.2346
PCDH11X	4	0.0015452	0.0055903	0.632586	168	3	-3.0235	0.87903	0.87858	0.999995	16540	0	-3.0235
LTBR	4	0.0015501	0.0056089	0.632586	169	2	-2.4572	0.87901	0.87857	0.999995	16539	0	-2.4572
SLC18B1	4	0.001555	0.0056265	0.632586	170	3	-2.9634	0.19437	0.19535	0.999995	3519	1	-2.9634
OR2AT4	4	0.0015692	0.0056747	0.633347	171	4	-2.0698	0.99843	0.99845	0.999995	19053	0	-2.0698
TMEM135	4	0.0015755	0.0056996	0.633347	172	3	-0.9818	0.44217	0.44172	0.999995	8128	0	-0.9818
ZNF680	4	0.001612	0.0058293	0.642857	173	4	-1.2995	0.99839	0.9984	0.999995	19052	0	-1.2995
RHOQ	4	0.0016254	0.0058803	0.642857	174	3	-2.104	0.99324	0.99329	0.999995	18924	0	-2.104
ECT2L	4	0.0016272	0.005886	0.642857	175	1	-0.27953	0.62304	0.62258	0.999995	11598	0	-0.27953
FAM199X	4	0.0016617	0.006007	0.65234	176	3	-3.5733	0.90919	0.90894	0.999995	17153	0	-3.5733
PYGB	4	0.0016788	0.0060611	0.653991	177	2	0.037946	0.67619	0.67557	0.999995	12598	0	0.037946
OPRM1	4	0.0016922	0.0061062	0.653991	178	2	-2.5562	0.28976	0.28914	0.999995	5256	0	-2.5562
SEC61G	4	0.0016976	0.0061249	0.653991	179	4	-2.8436	0.9983	0.99831	0.999995	19051	0	-2.8436
KCNJ1	4	0.0017126	0.0061808	0.654339	180	2	-2.6199	0.66409	0.66347	0.999995	12368	0	-2.6199
CLUL1	4	0.0017304	0.0062528	0.654339	181	2	-0.63266	0.36466	0.36411	0.999995	6684	0	-0.63266
GON4L	4	0.0017391	0.0062792	0.654339	182	4	-3.5811	0.99652	0.99653	0.999995	19002	0	-3.5811
ZEB2	4	0.0017476	0.0063124	0.654339	183	3	-3.3651	0.27708	0.2765	0.999995	5013	0	-3.3651
SERF2	4	0.0017486	0.0063145	0.654339	184	3	-3.0646	0.91326	0.91305	0.999995	17239	0	-3.0646
CDK9	4	0.001758	0.0063445	0.654339	185	3	-1.8776	0.72586	0.72535	0.999995	13540	0	-1.8776
SNX14	4	0.001772	0.0063979	0.654339	186	2	-2.1741	0.27826	0.2777	0.999995	5034	0	-2.1741
MYRF	4	0.0017735	0.006402	0.654339	187	3	-3.0068	0.99351	0.99354	0.999995	18931	0	-3.0068
FUT5	4	0.001782	0.0064393	0.65465	188	2	-0.3545	0.77467	0.77422	0.999995	14468	0	-0.3545
IFNA1	4	0.0017981	0.0064916	0.65568	189	2	-2.8462	0.81685	0.81643	0.999995	15289	0	-2.8462
BSND	4	0.001806	0.006518	0.65568	190	3	-2.7364	0.97506	0.97502	0.999995	18507	0	-2.7364
LIPG	4	0.0018336	0.0066092	0.659634	191	2	-2.2988	0.6749	0.67431	0.999995	12574	0	-2.2988
MAP1LC3B2	4	0.0018454	0.0066595	0.659634	192	3	-3.1963	0.096829	0.10669	0.999995	1890	1	-3.1963
IL23A	4	0.0018582	0.0067014	0.659634	193	4	-1.3972	0.99814	0.99816	0.999995	19049	0	-1.3972
NEUROD2	4	0.0018633	0.0067154	0.659634	194	4	-1.0762	0.99814	0.99816	0.999995	19048	0	-1.0762
SRC	4	0.0018668	0.0067299	0.659634	195	3	-3.3427	0.94555	0.94546	0.999995	17867	0	-3.3427
UNC5C	4	0.0018853	0.0067916	0.660275	196	1	0.30431	0.56212	0.56135	0.999995	10447	0	0.30431
FAM204A	4	0.0018883	0.0068055	0.660275	197	2	-2.6024	0.82858	0.82795	0.999995	15494	0	-2.6024
DRC7	4	0.0019055	0.0068656	0.662741	198	3	-2.5903	0.92272	0.92258	0.999995	17427	0	-2.5903
PARM1	4	0.0019261	0.0069454	0.664918	199	2	-2.8199	0.48821	0.48769	0.999995	9002	0	-2.8199
DHX29	4	0.0019369	0.006976	0.664918	200	2	-0.88371	0.067655	0.081658	0.999995	1453	1	-0.88371
PSMC3	4	0.0019411	0.0069925	0.664918	201	3	-3.0298	0.87942	0.87896	0.999995	16550	0	-3.0298
SPC25	4	0.0019855	0.0071542	0.674414	202	3	-3.5313	0.61494	0.61438	0.999995	11442	0	-3.5313
KDM6A	4	0.0019885	0.007163	0.674414	203	2	-2.3493	0.21228	0.21252	0.999995	3830	1	-2.3493
AP2A2	4	0.0020042	0.0072225	0.676689	204	3	-2.7842	0.99278	0.99284	0.999995	18911	0	-2.7842
CYP2C8	4	0.0020416	0.0073469	0.681902	205	3	-3.6223	0.98556	0.98557	0.999995	18741	0	-3.6223
EPHA5	4	0.0020844	0.0075028	0.681902	206	4	-0.87298	0.99792	0.99793	0.999995	19047	0	-0.87298
EVA1B	4	0.0020916	0.0075334	0.681902	207	3	-2.0289	0.99285	0.9929	0.999995	18914	0	-2.0289
GPR78	4	0.0020917	0.0075339	0.681902	208	1	-0.22283	0.68926	0.68866	0.999995	12855	0	-0.22283
MGAT3	4	0.0021022	0.0075701	0.681902	209	3	-3.4712	0.19248	0.19358	0.999995	3483	1	-3.4712
FAM222A	4	0.0021139	0.0076131	0.681902	210	3	-2.8012	0.9006	0.90024	0.999995	16956	0	-2.8012
CDCP1	4	0.0021219	0.0076427	0.681902	211	4	-2.6986	0.99788	0.9979	0.999995	19045	0	-2.6986
HGC6.3	4	0.0021246	0.0076473	0.681902	212	3	-0.4761	0.94079	0.94071	0.999995	17776	0	-0.4761
TIGD1	4	0.0021255	0.0076499	0.681902	213	3	-3.2875	0.36533	0.36476	0.999995	6697	0	-3.2875
CMTM8	4	0.0021286	0.0076634	0.681902	214	4	-0.81613	0.99787	0.99789	0.999995	19044	0	-0.81613
MRPL50	4	0.0021304	0.0076706	0.681902	215	3	-2.5559	0.94019	0.94014	0.999995	17762	0	-2.5559
PHACTR2	4	0.0021433	0.0077188	0.683008	216	2	-0.55578	0.13778	0.14292	0.999995	2543	1	-0.55578
AP5B1	4	0.0021805	0.0078442	0.685789	217	3	-2.9257	0.75537	0.75497	0.999995	14104	0	-2.9257
CEP295	4	0.0021865	0.0078608	0.685789	218	4	-2.524	0.99781	0.99783	0.999995	19043	0	-2.524
TMEM95	4	0.0021949	0.0078877	0.685789	219	1	0.075825	0.028152	0.048641	0.999995	892	1	0.075825
EMC1	4	0.0022007	0.0079115	0.685789	220	3	-3.2143	0.18341	0.18508	0.999995	3322	1	-3.2143
DNAJB3	4	0.0022065	0.0079297	0.685789	221	3	-3.2334	0.96751	0.96745	0.999995	18345	0	-3.2334
PKN2	4	0.002235	0.0080374	0.688867	222	4	-1.4121	0.99776	0.99778	0.999995	19042	0	-1.4121
ZNF519	4	0.0022384	0.0080462	0.688867	223	3	-3.3924	0.24842	0.248	0.999995	4483	0	-3.3924
AKTIP	4	0.0022465	0.0080742	0.688867	224	1	-0.055258	0.81478	0.8144	0.999995	15245	0	-0.055258
CATSPER4	4	0.0022569	0.0081094	0.688867	225	4	-0.88153	0.99774	0.99776	0.999995	19041	0	-0.88153
ANP32A	4	0.0022698	0.0081483	0.689105	226	3	-2.5657	0.6624	0.66178	0.999995	12338	0	-2.5657
TPD52L3	4	0.0022978	0.0082472	0.689776	227	4	-0.97628	0.9977	0.99771	0.999995	19040	0	-0.97628
LOC101928436	4	0.0022981	0.0082488	0.689776	228	3	-0.96716	0.087117	0.098282	0.999995	1736	1	-0.96716
RFC1	4	0.0023365	0.0083917	0.689776	229	3	-2.6443	0.51935	0.51863	0.999995	9611	0	-2.6443
HMGN5	4	0.0023426	0.0084114	0.689776	230	4	-2.4047	0.99766	0.99766	0.999995	19039	0	-2.4047
IL2	4	0.0023458	0.0084223	0.689776	231	3	-2.6647	0.92399	0.92385	0.999995	17450	0	-2.6647
DAZ3	4	0.0023497	0.0084378	0.689776	232	1	-0.042714	0.43081	0.43036	0.999995	7908	0	-0.042714
ALDH18A1	4	0.0023536	0.0084503	0.689776	233	2	-2.5921	0.93608	0.93598	0.999995	17684	0	-2.5921
GP2	4	0.002357	0.0084596	0.689776	234	4	-2.0168	0.99764	0.99764	0.999995	19038	0	-2.0168
MRPL4	4	0.0023725	0.0085176	0.689776	235	4	-0.80025	0.99763	0.99763	0.999995	19037	0	-0.80025
BEND7	4	0.0023731	0.0085197	0.689776	236	4	-1.7787	0.99763	0.99763	0.999995	19036	0	-1.7787
USP17L22	4	0.0023836	0.0085653	0.689776	237	2	-2.4205	0.17131	0.17371	0.999995	3112	1	-2.4205
DDX53	4	0.0024013	0.0086222	0.689776	238	3	-2.2239	0.97947	0.97951	0.999995	18602	0	-2.2239
RNF17	4	0.0024023	0.0086254	0.689776	239	3	-2.8059	0.96592	0.96586	0.999995	18303	0	-2.8059
PBK	4	0.0024314	0.0087248	0.694085	240	4	-0.86565	0.99757	0.99757	0.999995	19035	0	-0.86565
PDCD2	4	0.0024529	0.0087989	0.694085	241	1	-0.0087377	0.78335	0.78295	0.999995	14624	0	-0.0087377
TPM1	4	0.0024855	0.008902	0.694085	242	3	-2.4024	0.85224	0.85165	0.999995	15979	0	-2.4024
NME3	4	0.0024974	0.0089414	0.694085	243	3	-3.2039	0.012731	0.024011	0.983229	465	1	-3.2039
C1orf194	4	0.0025045	0.0089647	0.694085	244	2	-0.68045	0.90495	0.90462	0.999995	17067	0	-0.68045
IQCE	4	0.0025122	0.0089864	0.694085	245	4	-1.141	0.99749	0.9975	0.999995	19034	0	-1.141
IDNK	4	0.0025365	0.0090714	0.694085	246	3	-2.6991	0.78588	0.78544	0.999995	14674	0	-2.6991
RNF212	4	0.0025551	0.0091278	0.694085	247	3	-2.6711	0.01488	0.027894	0.999995	525	1	-2.6711
MGEA5	4	0.0025561	0.0091294	0.694085	248	3	-1.0075	0.96215	0.96206	0.999995	18224	0	-1.0075
DENND1B	4	0.0025648	0.0091584	0.694085	249	4	-0.79995	0.99744	0.99744	0.999995	19033	0	-0.79995
ABCA3	4	0.0025767	0.0091988	0.694085	250	2	-2.4567	0.19406	0.19508	0.999995	3513	1	-2.4567
XKR3	4	0.0025837	0.0092185	0.694085	251	4	-3.0702	0.99742	0.99742	0.999995	19032	0	-3.0702
TAF1	4	0.0025971	0.0092625	0.694085	252	3	-2.9975	0.039285	0.057783	0.999995	1042	1	-2.9975
PLD5	4	0.0026057	0.0092884	0.694085	253	4	-2.8839	0.99739	0.9974	0.999995	19031	0	-2.8839
MIPEP	4	0.0026077	0.0092962	0.694085	254	1	0.10841	0.1393	0.14437	0.999995	2570	1	0.10841
ADGRA2	4	0.002626	0.0093594	0.694085	255	3	-2.1251	0.98019	0.98024	0.999995	18617	0	-2.1251
ZNF674	4	0.0026406	0.0094133	0.694085	256	3	-2.8077	0.55097	0.55016	0.999995	10216	0	-2.8077
SEC23B	4	0.0026593	0.0094677	0.694085	257	2	-0.5277	0.44709	0.44665	0.999995	8220	0	-0.5277
THOC7	4	0.0026664	0.0094925	0.694085	258	4	-1.59	0.99733	0.99734	0.999995	19030	0	-1.59
KRCC1	4	0.0026676	0.0094962	0.694085	259	3	-2.3581	0.8108	0.81037	0.999995	15159	0	-2.3581
WIPF3	4	0.0026698	0.0095029	0.694085	260	3	-2.1588	0.46312	0.4626	0.999995	8516	0	-2.1588
TRAPPC4	4	0.0026719	0.0095107	0.694085	261	4	-0.85605	0.99733	0.99733	0.999995	19029	0	-0.85605
ANKRD1	4	0.0027004	0.0096106	0.694085	262	3	-2.5558	0.3651	0.36454	0.999995	6694	0	-2.5558
CCDC50	4	0.0027108	0.00965	0.694085	263	1	-0.23463	0.31874	0.31808	0.999995	5811	0	-0.23463
C9orf92	4	0.0027116	0.0096516	0.694085	264	4	-1.5628	0.99729	0.99729	0.999995	19028	0	-1.5628
AARS2	4	0.002714	0.0096609	0.694085	265	4	-1.1138	0.99729	0.99729	0.999995	19027	0	-1.1138
TMEM110	4	0.0027141	0.0096609	0.694085	266	3	-2.339	0.97136	0.97133	0.999995	18428	0	-2.339
FRMD5	4	0.0027245	0.0096992	0.694085	267	4	-0.84262	0.99728	0.99728	0.999995	19026	0	-0.84262
PSMC4	4	0.0027352	0.0097324	0.694085	268	3	-2.8878	0.99301	0.99305	0.999995	18918	0	-2.8878
TMEM189	4	0.0027542	0.0098023	0.696095	269	4	-1.1901	0.99725	0.99725	0.999995	19025	0	-1.1901
GPR20	4	0.0027624	0.0098334	0.696095	270	3	-1.3471	0.47555	0.47509	0.999995	8752	0	-1.3471
TTC25	4	0.0027735	0.0098738	0.696098	271	4	-0.85512	0.99723	0.99723	0.999995	19024	0	-0.85512
LINGO2	4	0.002786	0.0099168	0.696098	272	4	-1.6119	0.99721	0.99722	0.999995	19023	0	-1.6119
FCER1G	4	0.0027936	0.0099427	0.696098	273	3	-2.1985	0.97953	0.97958	0.999995	18603	0	-2.1985
SPATA31C1	4	0.0028096	0.010006	0.69676	274	3	-1.4249	0.49183	0.49131	0.999995	9071	0	-1.4249
AVPR1B	4	0.002814	0.010025	0.69676	275	1	-0.19439	0.19375	0.19478	0.999995	3507	1	-0.19439
TRIM44	4	0.0028475	0.010144	0.699226	276	3	-2.9745	0.65529	0.65466	0.999995	12193	0	-2.9745
APBB1	4	0.002848	0.010147	0.699226	277	4	-0.87001	0.99715	0.99715	0.999995	19022	0	-0.87001
USF2	4	0.0028653	0.010206	0.699226	278	2	-2.4641	0.46003	0.4596	0.999995	8458	0	-2.4641
SMAD7	4	0.0028656	0.010207	0.699226	279	2	-0.82202	0.82447	0.82393	0.999995	15421	0	-0.82202
ZBED2	4	0.0029012	0.010332	0.705251	280	4	-0.83184	0.9971	0.9971	0.999995	19021	0	-0.83184
CCL2	4	0.0029172	0.010399	0.707141	281	1	0.11054	0.57811	0.57749	0.999995	10754	0	0.11054
CDH12	4	0.0029337	0.010456	0.707141	282	4	-0.75782	0.99707	0.99706	0.999995	19019	0	-0.75782
MTMR1	4	0.002948	0.010503	0.707141	283	2	-2.5917	0.87947	0.879	0.999995	16552	0	-2.5917
EIF4G2	4	0.0029687	0.010574	0.707141	284	1	-0.24865	0.83329	0.83266	0.999995	15594	0	-0.24865
EHD1	4	0.0029693	0.010575	0.707141	285	3	-1.9832	0.97151	0.97148	0.999995	18431	0	-1.9832
TRA2A	4	0.0029996	0.01068	0.707141	286	3	-1.8235	0.57021	0.56948	0.999995	10611	0	-1.8235
CREB3L3	4	0.0030203	0.010753	0.707141	287	1	0.12405	0.12283	0.12952	0.999995	2303	1	0.12405
GALC	4	0.0030363	0.010811	0.707141	288	3	-2.002	0.93509	0.93497	0.999995	17662	0	-2.002
SLC17A3	4	0.0030486	0.010852	0.707141	289	3	-2.1582	0.87576	0.87532	0.999995	16458	0	-2.1582
DNA2	4	0.0030675	0.010913	0.707141	290	4	-0.89999	0.99693	0.99693	0.999995	19018	0	-0.89999
VWC2L	4	0.0030719	0.010924	0.707141	291	3	-1.0776	0.59322	0.59266	0.999995	11027	0	-1.0776
PPIAL4A	4	0.0030795	0.010948	0.707141	292	3	-2.612	0.54395	0.54315	0.999995	10083	0	-2.612
DCLRE1B	4	0.0030819	0.010956	0.707141	293	3	-2.6287	0.90521	0.90488	0.999995	17072	0	-2.6287
NCOR1	4	0.0030966	0.011004	0.707141	294	4	-2.435	0.9969	0.9969	0.999995	19017	0	-2.435
ACOT13	4	0.0031093	0.011049	0.707141	295	3	-2.3678	0.48196	0.48149	0.999995	8870	0	-2.3678
OR4F15	4	0.0031102	0.011052	0.707141	296	4	-1.1332	0.99689	0.99688	0.999995	19016	0	-1.1332
GGA3	4	0.0031231	0.011103	0.707141	297	4	-1.0737	0.99688	0.99687	0.999995	19015	0	-1.0737
GJB6	4	0.0031234	0.011104	0.707141	298	2	-1.6053	0.57673	0.57607	0.999995	10729	0	-1.6053
RPAP1	4	0.0031343	0.011132	0.707141	299	3	-1.7939	0.94317	0.94308	0.999995	17827	0	-1.7939
OR52I1	4	0.0031546	0.011202	0.707141	300	4	-0.77196	0.99685	0.99684	0.999995	19014	0	-0.77196
EPOR	4	0.0031569	0.011212	0.707141	301	3	-2.2197	0.98914	0.98918	0.999995	18824	0	-2.2197
ANXA2R	4	0.0031686	0.011251	0.707141	302	3	-1.5679	0.30998	0.30933	0.999995	5639	0	-1.5679
DDX1	4	0.003175	0.011276	0.707141	303	1	0.032305	0.5581	0.55732	0.999995	10363	0	0.032305
RPRM	4	0.003176	0.01128	0.707141	304	4	-1.0952	0.99682	0.99682	0.999995	19013	0	-1.0952
SLC12A6	4	0.0031996	0.011359	0.707141	305	4	-3.1231	0.9968	0.9968	0.999995	19011	0	-3.1231
GOSR2	4	0.0032149	0.01142	0.707141	306	4	-0.82284	0.99679	0.99679	0.999995	19010	0	-0.82284
FOXG1	4	0.0032266	0.011462	0.707141	307	1	-0.23278	0.16578	0.16857	0.999995	3012	1	-0.23278
RPS15A	4	0.0032318	0.011478	0.707141	308	4	-2.2467	0.99562	0.99565	0.999995	18985	0	-2.2467
SPTSSA	4	0.0032781	0.011645	0.707141	309	2	-0.64732	0.70392	0.70323	0.999995	13145	0	-0.64732
CENPBD1	4	0.0032906	0.011678	0.707141	310	2	-2.7456	0.96702	0.96696	0.999995	18333	0	-2.7456
NEURL3	4	0.0032941	0.01169	0.707141	311	2	-1.1737	0.64153	0.64103	0.999995	11943	0	-1.1737
SLC24A3	4	0.0033073	0.011738	0.707141	312	4	-1.0283	0.99669	0.99669	0.999995	19009	0	-1.0283
MIR205HG	4	0.0033109	0.011749	0.707141	313	4	-1.1731	0.99669	0.99669	0.999995	19008	0	-1.1731
CPA2	4	0.0033152	0.011764	0.707141	314	3	-2.7154	0.92025	0.92006	0.999995	17374	0	-2.7154
ATP11C	4	0.0033238	0.011799	0.707141	315	4	-1.0693	0.99668	0.99668	0.999995	19007	0	-1.0693
DDAH1	4	0.0033266	0.01181	0.707141	316	4	-1.0418	0.99667	0.99668	0.999995	19006	0	-1.0418
TMED9	4	0.0033297	0.011816	0.707141	317	1	-0.043364	0.45316	0.45264	0.999995	8337	0	-0.043364
TSLP	4	0.0033312	0.011821	0.707141	318	3	-3.3453	0.99121	0.99126	0.999995	18875	0	-3.3453
COG8	4	0.0033471	0.011881	0.707141	319	2	-1.9352	0.10874	0.11713	0.999995	2087	1	-1.9352
ATP6V0E2	4	0.0033755	0.011988	0.707141	320	3	-2.9358	0.7951	0.79472	0.999995	14851	0	-2.9358
CPT1A	4	0.0033812	0.012005	0.707141	321	3	-0.72267	0.31665	0.31602	0.999995	5775	0	-0.72267
NDUFA4	4	0.0033897	0.012032	0.707141	322	3	-3.013	0.4302	0.42975	0.999995	7895	0	-3.013
C2orf81	4	0.0034002	0.012067	0.707141	323	4	-3.1874	0.9966	0.99661	0.999995	19005	0	-3.1874
NOA1	4	0.0034005	0.012067	0.707141	324	2	-2.533	0.18364	0.18528	0.999995	3327	1	-2.533
ZNF165	4	0.0034148	0.012109	0.707141	325	3	-2.8634	0.87391	0.87347	0.999995	16427	0	-2.8634
KLHL17	4	0.0034153	0.012114	0.707141	326	3	-2.3872	0.99443	0.99448	0.999995	18960	0	-2.3872
FBXL21	4	0.0034291	0.012164	0.707141	327	3	-2.9896	0.56606	0.56532	0.999995	10524	0	-2.9896
DLEU7	4	0.0034328	0.012175	0.707141	328	1	-0.15133	0.62747	0.62703	0.999995	11679	0	-0.15133
EMC7	4	0.0034419	0.012208	0.707141	329	3	-2.2595	0.81634	0.81596	0.999995	15279	0	-2.2595
ZNF581	4	0.0034493	0.012237	0.707141	330	4	-1.3309	0.99655	0.99655	0.999995	19004	0	-1.3309
MRFAP1L1	4	0.0034632	0.012282	0.707141	331	3	-2.2307	0.9703	0.97024	0.999995	18407	0	-2.2307
PRRG1	4	0.0034692	0.012302	0.707141	332	4	-1.1997	0.99653	0.99654	0.999995	19003	0	-1.1997
SALL2	4	0.0034844	0.012359	0.707141	333	1	-0.37006	0.86288	0.86244	0.999995	16182	0	-0.37006
EBF2	4	0.0034954	0.012398	0.707141	334	3	-2.8892	0.84297	0.84229	0.999995	15801	0	-2.8892
IWS1	4	0.0035063	0.012435	0.707141	335	4	-1.0393	0.99649	0.9965	0.999995	19001	0	-1.0393
TRIM31	4	0.0035294	0.012505	0.707141	336	4	-1.6545	0.99647	0.99648	0.999995	19000	0	-1.6545
POLR2I	4	0.0035302	0.012508	0.707141	337	4	-1.4729	0.99647	0.99648	0.999995	18999	0	-1.4729
NR2E3	4	0.0035359	0.012528	0.707141	338	3	-2.6701	0.60194	0.60142	0.999995	11197	0	-2.6701
FARP1	4	0.0035536	0.012582	0.707141	339	3	-3.3813	0.96959	0.96954	0.999995	18397	0	-3.3813
MAD2L1	4	0.003574	0.012642	0.707141	340	2	-2.2715	0.37737	0.37682	0.999995	6915	0	-2.2715
USP53	4	0.003585	0.012681	0.707141	341	3	-3.1658	0.50483	0.50419	0.999995	9320	0	-3.1658
TGIF2LX	4	0.0035875	0.012689	0.707141	342	3	-1.0935	0.72011	0.71953	0.999995	13434	0	-1.0935
IFNA5	4	0.0035877	0.01269	0.707141	343	3	-3.0367	0.97543	0.97536	0.999995	18515	0	-3.0367
CELSR1	4	0.0036125	0.012791	0.710012	344	4	-0.98579	0.99639	0.99641	0.999995	18998	0	-0.98579
ACADM	4	0.0036218	0.012823	0.710012	345	3	-3.2899	0.99124	0.99129	0.999995	18877	0	-3.2899
CKLF	4	0.003639	0.012888	0.710012	346	1	-0.091842	0.69033	0.68975	0.999995	12874	0	-0.091842
LYRM7	4	0.0036423	0.012903	0.710012	347	4	-2.2422	0.99636	0.99638	0.999995	18997	0	-2.2422
C1orf158	4	0.0036499	0.012928	0.710012	348	4	-0.77481	0.99635	0.99637	0.999995	18996	0	-0.77481
PRRC1	4	0.0036905	0.013071	0.710827	349	1	-0.38776	0.94258	0.94248	0.999995	17817	0	-0.38776
RGMA	4	0.0037276	0.013189	0.710827	350	3	-2.5273	0.32938	0.32873	0.999995	6004	0	-2.5273
C8orf48	4	0.0037281	0.013189	0.710827	351	4	-1.4044	0.99627	0.9963	0.999995	18995	0	-1.4044
SMPD1	4	0.003729	0.013195	0.710827	352	3	-1.9037	0.90378	0.90346	0.999995	17043	0	-1.9037
BIVM	4	0.0037312	0.013202	0.710827	353	4	-2.4334	0.99627	0.9963	0.999995	18994	0	-2.4334
EMC4	4	0.0037332	0.013208	0.710827	354	3	-1.4615	0.89202	0.89171	0.999995	16794	0	-1.4615
OVCA2	4	0.0037398	0.013233	0.710827	355	4	-1.1663	0.99626	0.99629	0.999995	18993	0	-1.1663
SLC25A5	4	0.0037421	0.01324	0.710827	356	3	-1.047	0.78849	0.78806	0.999995	14728	0	-1.047
GSPT1	4	0.0037633	0.013307	0.711945	357	4	-0.74982	0.99624	0.99627	0.999995	18992	0	-0.74982
RRP12	4	0.0037712	0.013335	0.711945	358	3	-1.8543	0.11215	0.12017	0.999995	2135	1	-1.8543
MEMO1	4	0.0037936	0.013416	0.714264	359	2	-0.088153	0.070447	0.084028	0.999995	1498	1	-0.088153
CPNE8	4	0.0038109	0.013475	0.715388	360	3	-3.0232	0.40058	0.4002	0.999995	7358	0	-3.0232
TYW5	4	0.0038346	0.013559	0.717877	361	2	-2.4891	0.5776	0.57696	0.999995	10743	0	-2.4891
LOC339862	4	0.0038452	0.013602	0.718164	362	1	-0.00072551	0.63276	0.63232	0.999995	11780	0	-0.00072551
MTERF4	4	0.0038825	0.013722	0.722513	363	4	-0.85596	0.99612	0.99615	0.999995	18990	0	-0.85596
F2RL1	4	0.0039337	0.013883	0.725791	364	3	-2.4804	0.99437	0.99442	0.999995	18954	0	-2.4804
ZDBF2	4	0.0039359	0.013896	0.725791	365	3	-2.2725	0.97376	0.9737	0.999995	18477	0	-2.2725
ADGRE5	4	0.0039482	0.013938	0.725791	366	1	-0.1789	0.63935	0.6388	0.999995	11907	0	-0.1789
ZNF185	4	0.003949	0.013939	0.725791	367	2	-2.7697	0.50867	0.50803	0.999995	9398	0	-2.7697
STRN3	4	0.0039717	0.014011	0.725791	368	4	-0.79561	0.99603	0.99606	0.999995	18989	0	-0.79561
SLAIN1	4	0.0039725	0.014012	0.725791	369	4	-1.6975	0.99603	0.99606	0.999995	18988	0	-1.6975
PPM1A	4	0.0040513	0.014285	0.737931	370	4	-1.0398	0.99499	0.99503	0.999995	18971	0	-1.0398
PCYT1A	4	0.0040689	0.014341	0.737988	371	2	-2.5739	0.197	0.19785	0.999995	3563	1	-2.5739
C1orf131	4	0.0040844	0.014399	0.737988	372	3	-2.3605	0.89743	0.89714	0.999995	16904	0	-2.3605
MRPS30	4	0.0040978	0.014446	0.737988	373	3	-1.6572	0.90949	0.90924	0.999995	17157	0	-1.6572
OR2D3	4	0.0041028	0.014462	0.737988	374	2	-2.3453	0.39589	0.39545	0.999995	7273	0	-2.3453
C4orf47	4	0.0041158	0.014502	0.737988	375	3	-2.607	0.66219	0.66158	0.999995	12334	0	-2.607
GAL3ST1	4	0.0041236	0.014536	0.737988	376	3	-2.9157	0.74987	0.74947	0.999995	14004	0	-2.9157
TRIML1	4	0.0041544	0.014639	0.737988	377	1	-0.16862	0.7046	0.70391	0.999995	13161	0	-0.16862
MRPL23	4	0.004159	0.014656	0.737988	378	2	-2.6763	0.95895	0.95888	0.999995	18158	0	-2.6763
SYT15	4	0.0041629	0.014666	0.737988	379	2	-2.6517	0.714	0.71329	0.999995	13322	0	-2.6517
DENR	4	0.0041743	0.014695	0.737988	380	3	-1.9353	0.78818	0.78776	0.999995	14720	0	-1.9353
ADAM23	4	0.0041788	0.014711	0.737988	381	3	-2.9199	0.4253	0.42479	0.999995	7803	0	-2.9199
NTPCR	4	0.0042059	0.014807	0.740851	382	2	-0.68833	0.83395	0.83333	0.999995	15611	0	-0.68833
ERCC1	4	0.004235	0.014906	0.743854	383	3	-2.5595	0.39177	0.39127	0.999995	7202	0	-2.5595
TPSG1	4	0.0042574	0.014977	0.745475	384	1	0.068991	0.021202	0.039022	0.999995	721	1	0.068991
KDELC1	4	0.004296	0.015106	0.74761	385	4	-0.94397	0.9957	0.99574	0.999995	18986	0	-0.94397
GMNC	4	0.0043089	0.015146	0.74761	386	3	-2.1197	0.96464	0.96461	0.999995	18268	0	-2.1197
PHYKPL	4	0.0043579	0.015311	0.74761	387	3	-2.713	0.42897	0.4285	0.999995	7874	0	-2.713
GJB5	4	0.0043605	0.01532	0.74761	388	3	-0.90404	0.94546	0.94536	0.999995	17864	0	-0.90404
ATP5G2	4	0.0043641	0.015332	0.74761	389	3	-1.72	0.8598	0.85932	0.999995	16132	0	-1.72
OR1G1	4	0.0043828	0.015397	0.74761	390	3	-1.6759	0.74627	0.7458	0.999995	13942	0	-1.6759
PPA2	4	0.0043966	0.015448	0.74761	391	4	-0.93047	0.9956	0.99564	0.999995	18984	0	-0.93047
LRCOL1	4	0.0044031	0.015465	0.74761	392	3	-1.5745	0.86448	0.86406	0.999995	16217	0	-1.5745
ACAP2	4	0.0044037	0.015466	0.74761	393	4	-0.94158	0.9956	0.99563	0.999995	18983	0	-0.94158
POLR2A	4	0.0044065	0.015472	0.74761	394	2	-2.1134	0.61618	0.61564	0.999995	11470	0	-2.1134
PPP1R7	4	0.0044105	0.015483	0.74761	395	2	-2.3344	0.59682	0.59628	0.999995	11095	0	-2.3344
OARD1	4	0.004412	0.015491	0.74761	396	3	-3.0033	0.023591	0.043185	0.999995	815	1	-3.0033
CBX3	4	0.0044593	0.015647	0.74761	397	3	-2.4909	0.95585	0.95577	0.999995	18095	0	-2.4909
AGAP11	4	0.0044635	0.015664	0.74761	398	2	-0.86506	0.61486	0.61431	0.999995	11441	0	-0.86506
SATL1	4	0.0044753	0.015709	0.74761	399	3	-2.8399	0.97645	0.97644	0.999995	18540	0	-2.8399
CT47A3	4	0.0044847	0.015735	0.74761	400	3	-1.6893	0.73147	0.73099	0.999995	13657	0	-1.6893
NOL6	4	0.0045123	0.015838	0.74761	401	2	-2.4569	0.25221	0.25176	0.999995	4558	0	-2.4569
ZNF433	4	0.004515	0.015852	0.74761	402	2	-0.68538	0.89473	0.89441	0.999995	16850	0	-0.68538
PINK1	4	0.004518	0.015861	0.74761	403	3	-2.7111	0.71971	0.71911	0.999995	13427	0	-2.7111
MRPL19	4	0.0045197	0.015865	0.74761	404	4	-1.1858	0.99548	0.99552	0.999995	18981	0	-1.1858
SYT3	4	0.0045224	0.015875	0.74761	405	4	-1.2752	0.99548	0.99551	0.999995	18980	0	-1.2752
RGS13	4	0.0045246	0.015881	0.74761	406	2	-2.5884	0.72385	0.72333	0.999995	13504	0	-2.5884
SLC5A9	4	0.0045575	0.015987	0.7504	407	3	-2.8906	0.55213	0.5513	0.999995	10233	0	-2.8906
ARHGEF26	4	0.0045665	0.016019	0.7504	408	3	-0.79282	0.96794	0.9679	0.999995	18359	0	-0.79282
PCSK2	4	0.0045866	0.016085	0.751583	409	3	-2.4546	0.62571	0.62528	0.999995	11644	0	-2.4546
TSSK6	4	0.0046139	0.016173	0.751583	410	3	-1.7271	0.4894	0.48885	0.999995	9021	0	-1.7271
TRAF3IP3	4	0.0046349	0.01624	0.751583	411	3	-2.4649	0.98528	0.98529	0.999995	18735	0	-2.4649
FAM98C	4	0.0046484	0.016293	0.751583	412	2	-2.6588	0.66201	0.66141	0.999995	12330	0	-2.6588
ZNF615	4	0.0046567	0.016316	0.751583	413	2	-0.93715	0.50049	0.49989	0.999995	9231	0	-0.93715
TMEM65	4	0.0046637	0.01634	0.751583	414	4	-1.351	0.99534	0.99537	0.999995	18979	0	-1.351
ADCYAP1	4	0.0046692	0.016358	0.751583	415	2	-2.4648	0.90411	0.90377	0.999995	17052	0	-2.4648
TMEM54	4	0.0046695	0.016358	0.751583	416	2	-0.63345	0.95003	0.94996	0.999995	17961	0	-0.63345
CFAP61	4	0.00469	0.016433	0.753056	417	3	-2.8413	0.97887	0.97891	0.999995	18588	0	-2.8413
C20orf96	4	0.0046989	0.016469	0.753056	418	4	-0.95077	0.9953	0.99534	0.999995	18978	0	-0.95077
ARHGEF17	4	0.0047151	0.016531	0.753241	419	3	-1.8601	0.94073	0.94066	0.999995	17775	0	-1.8601
MED25	4	0.004721	0.016552	0.753241	420	2	-0.80344	0.75745	0.75703	0.999995	14142	0	-0.80344
ZBTB32	4	0.0047763	0.016746	0.76015	421	4	-0.61515	0.99522	0.99525	0.999995	18977	0	-0.61515
EIF1AX	4	0.0047991	0.016823	0.76015	422	2	-2.4738	0.84146	0.84073	0.999995	15767	0	-2.4738
PROCR	4	0.0048075	0.016852	0.76015	423	2	-2.4271	0.83693	0.83626	0.999995	15670	0	-2.4271
CRACR2A	4	0.004824	0.01691	0.76015	424	3	-1.3545	0.81025	0.80984	0.999995	15149	0	-1.3545
TACR3	4	0.0048244	0.016911	0.76015	425	4	-1.9495	0.99518	0.99521	0.999995	18976	0	-1.9495
GTF2IRD2	4	0.0048614	0.017035	0.76015	426	4	-1.1326	0.99514	0.99517	0.999995	18975	0	-1.1326
ZNF720	4	0.0048755	0.017082	0.76015	427	2	-0.65774	0.15189	0.15581	0.999995	2780	1	-0.65774
TXNDC9	4	0.0048838	0.017112	0.76015	428	2	-2.6057	0.9875	0.98753	0.999995	18787	0	-2.6057
FBXO46	4	0.0048966	0.017152	0.76015	429	3	-2.5209	0.45454	0.45404	0.999995	8360	0	-2.5209
OR4K15	4	0.0049093	0.017198	0.76015	430	2	-2.5206	0.93977	0.93974	0.999995	17757	0	-2.5206
TMOD4	4	0.004927	0.017256	0.76015	431	1	-0.11326	0.88434	0.88393	0.999995	16640	0	-0.11326
LRRC23	4	0.004928	0.017262	0.76015	432	3	-2.6	0.97677	0.97677	0.999995	18547	0	-2.6
CLTCL1	4	0.0049314	0.017273	0.76015	433	3	-1.9736	0.89884	0.89853	0.999995	16928	0	-1.9736
SBF1	4	0.0049478	0.017328	0.76015	434	3	-2.709	0.90118	0.90082	0.999995	16978	0	-2.709
CMTR2	4	0.0049582	0.017363	0.76015	435	4	-0.75297	0.99504	0.99508	0.999995	18973	0	-0.75297
TOB2	4	0.0049631	0.017373	0.76015	436	4	-1.125	0.99504	0.99507	0.999995	18972	0	-1.125
FMO1	4	0.0049735	0.0174	0.76015	437	2	-2.5267	0.15558	0.15925	0.999995	2843	1	-2.5267
RBM22	4	0.0049785	0.01742	0.76015	438	1	-0.081572	0.059388	0.074598	0.999995	1333	1	-0.081572
LEFTY2	4	0.0050294	0.017587	0.762679	439	2	-2.4723	0.37162	0.37107	0.999995	6806	0	-2.4723
DIAPH1	4	0.00503	0.01759	0.762679	440	2	-0.64583	0.4773	0.47683	0.999995	8791	0	-0.64583
ABHD5	4	0.0050337	0.017601	0.762679	441	2	-2.437	0.9774	0.97743	0.999995	18558	0	-2.437
C14orf28	4	0.0050423	0.017637	0.762679	442	3	-2.7761	0.73201	0.73155	0.999995	13674	0	-2.7761
CCDC92	4	0.0050726	0.017741	0.763344	443	2	-2.643	0.98927	0.98932	0.999995	18828	0	-2.643
COL21A1	4	0.0050761	0.017753	0.763344	444	4	-3.0508	0.99492	0.99497	0.999995	18970	0	-3.0508
RBMY1F	4	0.0050815	0.017773	0.763344	445	2	-2.0034	0.30822	0.30752	0.999995	5608	0	-2.0034
DBNDD2	4	0.005133	0.017944	0.765204	446	2	-0.68631	0.81093	0.81051	0.999995	15162	0	-0.68631
HLA-B	4	0.0051354	0.017947	0.765204	447	4	-0.87117	0.99486	0.9949	0.999995	18969	0	-0.87117
RPL39	4	0.0051683	0.018051	0.765204	448	2	-2.1477	0.81696	0.81655	0.999995	15292	0	-2.1477
FLAD1	4	0.0051791	0.018095	0.765204	449	4	-0.66285	0.99482	0.99486	0.999995	18968	0	-0.66285
MX2	4	0.0051845	0.018115	0.765204	450	3	-2.0347	0.98728	0.98731	0.999995	18781	0	-2.0347
FAIM3	4	0.0051946	0.018147	0.765204	451	2	-2.3558	0.074307	0.087292	0.999995	1551	1	-2.3558
ACER1	4	0.0052253	0.018245	0.765204	452	2	-1.983	0.73559	0.73511	0.999995	13744	0	-1.983
SEBOX	4	0.005236	0.018284	0.765204	453	1	-0.026186	0.3463	0.34558	0.999995	6319	0	-0.026186
TRAPPC3L	4	0.0052413	0.0183	0.765204	454	4	-1.1649	0.99476	0.99481	0.999995	18967	0	-1.1649
TBL1XR1	4	0.0052443	0.018313	0.765204	455	4	-2.4268	0.99476	0.99481	0.999995	18966	0	-2.4268
TMEM191C	4	0.0052875	0.018468	0.765204	456	1	-0.024902	0.65392	0.65327	0.999995	12171	0	-0.024902
ARFGEF1	4	0.0053046	0.01851	0.765204	457	2	-2.2754	0.079321	0.091602	0.999995	1623	1	-2.2754
KRTAP10-4	4	0.005317	0.018536	0.765204	458	3	-2.1882	0.46049	0.46003	0.999995	8468	0	-2.1882
DHRSX	4	0.0053312	0.018577	0.765204	459	2	-2.5943	0.48906	0.48853	0.999995	9015	0	-2.5943
SEC11A	4	0.0053389	0.018592	0.765204	460	1	-0.27988	0.7747	0.77425	0.999995	14469	0	-0.27988
FAM169B	4	0.0053772	0.018679	0.765204	461	3	-1.8094	0.24621	0.24581	0.999995	4439	1	-1.8094
NUPR1L	4	0.0053826	0.018686	0.765204	462	3	-2.0987	0.98461	0.98462	0.999995	18712	0	-2.0987
MYCBP2	4	0.005389	0.018702	0.765204	463	2	-2.6663	0.14327	0.14793	0.999995	2635	1	-2.6663
PPIAL4D	4	0.0053904	0.018706	0.765204	464	3	-2.5624	0.95115	0.95108	0.999995	17989	0	-2.5624
YIPF1	4	0.0054039	0.018742	0.765204	465	3	-1.6442	0.93824	0.9382	0.999995	17727	0	-1.6442
MMP14	4	0.0054164	0.018772	0.765204	466	3	-1.5784	0.31959	0.3189	0.999995	5828	0	-1.5784
PTPN2	4	0.00542	0.018784	0.765204	467	3	-2.2049	0.91985	0.91966	0.999995	17365	0	-2.2049
TRIB2	4	0.0054203	0.018785	0.765204	468	2	-2.4311	0.95642	0.95634	0.999995	18108	0	-2.4311
NLRX1	4	0.0054471	0.018857	0.765204	469	2	-2.4642	0.56345	0.56273	0.999995	10478	0	-2.4642
PCF11	4	0.005474	0.01892	0.766121	470	2	-2.3738	0.78826	0.78785	0.999995	14722	0	-2.3738
VAMP2	4	0.0054934	0.018967	0.766427	471	1	-0.12106	0.38931	0.38881	0.999995	7157	0	-0.12106
TWSG1	4	0.0055441	0.019087	0.766624	472	3	-1.2536	0.99403	0.99409	0.999995	18945	0	-1.2536
SPG21	4	0.0055449	0.01909	0.766624	473	1	0.55388	0.49264	0.49212	0.999995	9082	0	0.55388
SLFNL1	4	0.005564	0.019135	0.766624	474	3	-1.3415	0.30058	0.29991	0.999995	5459	0	-1.3415
LOC100144595	4	0.0055823	0.019177	0.766624	475	2	-1.2063	0.19389	0.19491	0.999995	3510	1	-1.2063
MALT1	4	0.0055931	0.0192	0.766624	476	3	-1.9914	0.5622	0.56145	0.999995	10449	0	-1.9914
UGGT1	4	0.0055986	0.019213	0.766624	477	3	-1.4873	0.99157	0.99162	0.999995	18886	0	-1.4873
SERPINB3	4	0.0056734	0.019396	0.767603	478	2	-2.3678	0.20495	0.20541	0.999995	3690	1	-2.3678
GLT8D1	4	0.0056993	0.019463	0.767603	479	2	-1.6132	0.22448	0.22444	0.999995	4047	1	-1.6132
TOMM34	4	0.0057008	0.019467	0.767603	480	2	-2.4521	0.94928	0.94923	0.999995	17945	0	-2.4521
KLF16	4	0.00571	0.019491	0.767603	481	2	-2.6165	0.9342	0.93404	0.999995	17643	0	-2.6165
PTMS	4	0.0057105	0.019492	0.767603	482	3	-2.1522	0.94714	0.94711	0.999995	17901	0	-2.1522
STK32A	4	0.0057507	0.019583	0.767603	483	2	-0.65001	0.66962	0.6691	0.999995	12479	0	-0.65001
SLC22A17	4	0.0058022	0.019714	0.767603	484	3	-1.611	0.50309	0.50249	0.999995	9281	0	-1.611
HPGDS	4	0.0058066	0.019722	0.767603	485	2	-2.3739	0.4648	0.46427	0.999995	8551	0	-2.3739
SPATA20	4	0.0058145	0.019743	0.767603	486	3	-1.5448	0.98767	0.98769	0.999995	18790	0	-1.5448
OR2M5	4	0.0058251	0.019768	0.767603	487	3	-1.5377	0.65675	0.65616	0.999995	12227	0	-1.5377
PSMD14	4	0.0058344	0.019789	0.767603	488	3	-2.4992	0.9911	0.99115	0.999995	18870	0	-2.4992
MDP1	4	0.0059028	0.019971	0.767603	489	3	-0.80265	0.62695	0.62648	0.999995	11669	0	-0.80265
NAA15	4	0.0059051	0.019975	0.767603	490	2	-0.61776	0.55315	0.55236	0.999995	10260	0	-0.61776
ERAP2	4	0.005918	0.020002	0.767603	491	2	-2.51	0.84663	0.84602	0.999995	15878	0	-2.51
CCT8L2	4	0.0059217	0.02001	0.767603	492	3	-1.7882	0.97335	0.97329	0.999995	18470	0	-1.7882
SERPINE1	4	0.0059254	0.020018	0.767603	493	3	-2.2609	0.97541	0.97535	0.999995	18513	0	-2.2609
HPS4	4	0.0059273	0.020023	0.767603	494	3	-1.4672	0.94913	0.94906	0.999995	17941	0	-1.4672
HAUS3	4	0.0059413	0.02006	0.767603	495	2	-2.6067	0.48702	0.48653	0.999995	8974	0	-2.6067
EEA1	4	0.0059566	0.020094	0.767603	496	3	-2.5508	0.99381	0.99385	0.999995	18938	0	-2.5508
RPGRIP1L	4	0.0059834	0.020157	0.767603	497	3	-2.5348	0.98587	0.98587	0.999995	18751	0	-2.5348
CRAMP1L	4	0.0059975	0.020192	0.767603	498	3	-2.6335	0.53804	0.53725	0.999995	9972	0	-2.6335
ARHGAP11B	4	0.0060069	0.020217	0.767603	499	2	-2.2175	0.052061	0.068425	0.999995	1219	1	-2.2175
ENHO	4	0.006008	0.020221	0.767603	500	1	-0.33738	0.22295	0.22292	0.999995	4018	1	-0.33738
PLSCR1	4	0.0060128	0.020235	0.767603	501	3	-1.2636	0.98319	0.98321	0.999995	18678	0	-1.2636
CCDC183	4	0.0060281	0.020269	0.767603	502	3	-2.1522	0.4852	0.48475	0.999995	8934	0	-2.1522
NPM1	4	0.0060595	0.020347	0.767603	503	3	-2.768	0.96886	0.9688	0.999995	18382	0	-2.768
C14orf39	4	0.0060917	0.020431	0.767603	504	2	-2.4873	0.18101	0.18278	0.999995	3283	1	-2.4873
IL10	4	0.0061109	0.020479	0.767603	505	1	-0.29773	0.63096	0.63051	0.999995	11752	0	-0.29773
UACA	4	0.0061165	0.020492	0.767603	506	3	-1.7666	0.69481	0.6942	0.999995	12960	0	-1.7666
ERCC6L	4	0.0061261	0.020508	0.767603	507	3	-2.8094	0.99324	0.99329	0.999995	18925	0	-2.8094
CLDN11	4	0.0061377	0.020534	0.767603	508	3	-1.3368	0.74226	0.74178	0.999995	13858	0	-1.3368
KRTAP11-1	4	0.0061624	0.020591	0.767603	509	1	0.073701	0.42349	0.42296	0.999995	7764	0	0.073701
SCO1	4	0.0062009	0.020689	0.767603	510	2	-2.4713	0.82037	0.81989	0.999995	15348	0	-2.4713
DCAF12	4	0.0062057	0.020698	0.767603	511	3	-1.4457	0.93901	0.93899	0.999995	17742	0	-1.4457
SCN3B	4	0.0062138	0.020719	0.767603	512	1	-0.298	0.63901	0.63845	0.999995	11900	0	-0.298
PHYHIP	4	0.0062199	0.020731	0.767603	513	2	-2.4009	0.54234	0.54154	0.999995	10056	0	-2.4009
DDX58	4	0.0062486	0.020798	0.767603	514	3	-1.6407	0.31781	0.31717	0.999995	5793	0	-1.6407
RBBP5	4	0.0062653	0.020831	0.767603	515	2	-0.18835	0.30947	0.3088	0.999995	5631	0	-0.18835
ZNF442	4	0.0062678	0.020839	0.767603	516	2	-2.5728	0.22973	0.22957	0.999995	4138	1	-2.5728
HIP1	4	0.0062821	0.020874	0.767603	517	2	-2.5356	0.97802	0.97807	0.999995	18570	0	-2.5356
MYEOV2	4	0.0062869	0.020884	0.767603	518	2	-1.5801	0.11031	0.11849	0.999995	2110	1	-1.5801
GYS2	4	0.0063167	0.020951	0.768531	519	2	-0.91341	0.95944	0.95935	0.999995	18165	0	-0.91341
TBC1D23	4	0.0063331	0.02099	0.768531	520	3	-1.5176	0.9665	0.96644	0.999995	18317	0	-1.5176
TPTE2	4	0.0063682	0.021083	0.769292	521	2	-0.51267	0.089769	0.10058	0.999995	1776	1	-0.51267
MMS22L	4	0.0063806	0.021115	0.769292	522	3	-2.5589	0.99156	0.99161	0.999995	18885	0	-2.5589
PGS1	4	0.0064171	0.021194	0.769292	523	2	-2.2052	0.29411	0.2934	0.999995	5338	0	-2.2052
TMPRSS2	4	0.0064196	0.021202	0.769292	524	2	-0.44059	0.44543	0.44497	0.999995	8192	0	-0.44059
DHX9	4	0.0064365	0.021251	0.769292	525	2	-2.1739	0.18119	0.18295	0.999995	3286	1	-2.1739
C6orf47	4	0.0064511	0.021288	0.769292	526	2	-2.145	0.34795	0.34723	0.999995	6353	0	-2.145
HDGFRP3	4	0.0064523	0.021292	0.769292	527	3	-1.9073	0.80341	0.803	0.999995	15020	0	-1.9073
KRTAP5-1	4	0.006471	0.021339	0.769522	528	2	-0.41598	0.036875	0.055817	0.999995	1011	1	-0.41598
TNNI2	4	0.0065225	0.021466	0.771102	529	1	-0.28143	0.70134	0.70064	0.999995	13088	0	-0.28143
IL6	4	0.0065647	0.021566	0.771102	530	3	-1.5109	0.79879	0.79845	0.999995	14936	0	-1.5109
RAD21L1	4	0.0065739	0.021593	0.771102	531	1	0.033173	0.7654	0.765	0.999995	14296	0	0.033173
CACNA1G	4	0.0066133	0.021678	0.771102	532	3	-2.0399	0.85251	0.85192	0.999995	15985	0	-2.0399
HIST2H3D	3	0.0066336	0.01808	0.765204	533	2	-1.3844	0.28624	0.28594	0.999995	5188	0	-1.3844
TMPRSS15	4	0.0066581	0.021787	0.771102	534	3	-2.3755	0.83129	0.83069	0.999995	15558	0	-2.3755
RNF111	4	0.0066768	0.021832	0.771102	535	2	-2.019	0.94214	0.94207	0.999995	17803	0	-2.019
CLSPN	4	0.0067009	0.021885	0.771102	536	3	-2.6444	0.93228	0.93205	0.999995	17601	0	-2.6444
PYHIN1	4	0.0067258	0.021946	0.771102	537	2	-1.5609	0.55804	0.55726	0.999995	10361	0	-1.5609
APOL4	4	0.0067282	0.021954	0.771102	538	2	-0.74669	0.91375	0.91353	0.999995	17250	0	-0.74669
BLM	4	0.0067457	0.021999	0.771102	539	2	-2.3876	0.28459	0.28398	0.999995	5153	0	-2.3876
CEP78	4	0.0067522	0.022011	0.771102	540	3	-1.7053	0.49524	0.49469	0.999995	9136	0	-1.7053
ADPRM	4	0.0067655	0.022047	0.771102	541	2	-2.4664	0.83612	0.83547	0.999995	15656	0	-2.4664
RIBC2	4	0.0067705	0.022059	0.771102	542	3	-2.825	0.97687	0.97688	0.999995	18549	0	-2.825
LMNA	4	0.0067914	0.022097	0.771102	543	3	-1.3557	0.61967	0.6192	0.999995	11537	0	-1.3557
HKR1	4	0.006831	0.022187	0.771102	544	3	-1.2816	0.21862	0.21866	0.999995	3935	1	-1.2816
IRF2BPL	4	0.006868	0.022267	0.771102	545	3	-1.3491	0.36555	0.365	0.999995	6699	0	-1.3491
MAN1A1	4	0.0068825	0.0223	0.771102	546	3	-1.7576	0.94145	0.94137	0.999995	17788	0	-1.7576
MXD4	4	0.0068993	0.022341	0.771102	547	3	-1.9952	0.9054	0.90508	0.999995	17076	0	-1.9952
ATXN7	4	0.0069003	0.022343	0.771102	548	2	-2.6076	0.75789	0.75748	0.999995	14149	0	-2.6076
FBXO39	4	0.0069013	0.022345	0.771102	549	3	-1.2132	0.91473	0.91452	0.999995	17267	0	-1.2132
OR4F21	3	0.006919	0.018844	0.765204	550	3	-3.7993	0.99308	0.99322	0.999995	18921	0	-3.7993
DHX33	4	0.0069243	0.022401	0.771102	551	3	-1.438	0.96652	0.96647	0.999995	18319	0	-1.438
PKP2	4	0.0069254	0.022405	0.771102	552	3	-2.7793	0.87858	0.87813	0.999995	16529	0	-2.7793
HDC	4	0.0069339	0.022424	0.771102	553	2	-0.52703	0.61185	0.61128	0.999995	11389	0	-0.52703
S100A13	4	0.0069683	0.022507	0.771102	554	3	-1.634	0.58003	0.57939	0.999995	10793	0	-1.634
NUTM2B	4	0.0069853	0.022544	0.771102	555	2	-0.47218	0.014471	0.027131	0.999995	511	1	-0.47218
MTF1	4	0.0069959	0.02257	0.771102	556	3	-2.6431	0.95423	0.95411	0.999995	18059	0	-2.6431
RGP1	4	0.0070367	0.022659	0.771102	557	1	-0.477	0.98804	0.98807	0.999995	18801	0	-0.477
LRP6	4	0.0070769	0.02275	0.771102	558	2	-2.272	0.68004	0.67943	0.999995	12679	0	-2.272
C10orf10	4	0.007082	0.022762	0.771102	559	3	-2.5622	0.9798	0.97986	0.999995	18608	0	-2.5622
RAB21	4	0.0070881	0.022774	0.771102	560	1	0.045163	0.29876	0.29805	0.999995	5419	0	0.045163
FAM98B	4	0.0071074	0.022827	0.771102	561	2	-2.1747	0.70981	0.70912	0.999995	13243	0	-2.1747
TMEM39B	4	0.0071395	0.022902	0.771102	562	2	-1.0682	0.14529	0.1498	0.999995	2668	1	-1.0682
CGRRF1	4	0.0071909	0.023037	0.771102	563	2	-0.51408	0.8662	0.86577	0.999995	16258	0	-0.51408
CSGALNACT2	4	0.0071942	0.023045	0.771102	564	2	-2.338	0.82412	0.82362	0.999995	15410	0	-2.338
C17orf67	4	0.0072146	0.023088	0.771102	565	3	-2.4614	0.68747	0.68687	0.999995	12822	0	-2.4614
GGT5	4	0.0072249	0.023114	0.771102	566	2	-1.3234	0.96903	0.96896	0.999995	18386	0	-1.3234
JMJD6	4	0.0072424	0.023151	0.771102	567	2	-0.89431	0.42588	0.42536	0.999995	7812	0	-0.89431
HSDL2	4	0.0072454	0.023159	0.771102	568	2	-2.2067	0.17418	0.1764	0.999995	3163	1	-2.2067
SNRNP48	4	0.0072505	0.023171	0.771102	569	2	-2.4335	0.88434	0.88393	0.999995	16664	0	-2.4335
PACRG	4	0.0072711	0.023223	0.771102	570	3	-2.3376	0.95358	0.95346	0.999995	18050	0	-2.3376
LRRC16B	4	0.0072762	0.023235	0.771102	571	3	-2.7712	0.57216	0.57141	0.999995	10643	0	-2.7712
KATNAL2	4	0.0072768	0.023235	0.771102	572	3	-1.3128	0.55122	0.55039	0.999995	10219	0	-1.3128
SKIV2L	4	0.0072833	0.02325	0.771102	573	3	-2.7862	0.4003	0.39992	0.999995	7353	0	-2.7862
LIPK	4	0.0072865	0.023257	0.771102	574	2	-2.5404	0.78263	0.78221	0.999995	14605	0	-2.5404
LRRC7	4	0.0072898	0.023264	0.771102	575	3	-1.7917	0.25706	0.25663	0.999995	4644	0	-1.7917
MARCHF1	8	0.0072933	0.031335	0.789975	576	3	-0.24249	0.42737	0.42771	0.999995	7845	1	-0.24249
PCDHAC2	4	0.0072941	0.023279	0.771102	577	3	-2.4727	0.20656	0.20698	0.999995	3719	1	-2.4727
VTN	4	0.0073452	0.023399	0.772098	578	3	-0.8536	0.99353	0.99356	0.999995	18933	0	-0.8536
CYP3A5	4	0.0073536	0.02342	0.772098	579	3	-2.6956	0.86357	0.86315	0.999995	16202	0	-2.6956
ROBO2	4	0.0073588	0.02343	0.772098	580	3	-2.8413	0.94538	0.94526	0.999995	17860	0	-2.8413
TRIP10	4	0.0073966	0.023519	0.772762	581	2	-0.73926	0.90094	0.90057	0.999995	16973	0	-0.73926
NTF3	4	0.0074005	0.023531	0.772762	582	3	-1.8355	0.95826	0.95822	0.999995	18144	0	-1.8355
MRPL38	4	0.007448	0.023656	0.774949	583	2	-0.37733	0.19823	0.199	0.999995	3583	1	-0.37733
CNR1	4	0.0074677	0.023701	0.774949	584	2	-2.313	0.19709	0.19793	0.999995	3565	1	-2.313
LCE3B	4	0.0074793	0.023725	0.774949	585	3	-1.3281	0.87694	0.87651	0.999995	16489	0	-1.3281
FITM1	4	0.0074994	0.023773	0.774949	586	2	-0.32378	0.4612	0.46071	0.999995	8482	0	-0.32378
BBS7	4	0.0075565	0.023915	0.774949	587	2	-2.3144	0.14382	0.14843	0.999995	2645	1	-2.3144
TRIM67	4	0.0075617	0.023928	0.774949	588	3	-2.6804	0.22577	0.22567	0.999995	4070	1	-2.6804
HINT3	4	0.0075697	0.023949	0.774949	589	3	-1.1467	0.58928	0.58867	0.999995	10955	0	-1.1467
DIMT1	4	0.0075741	0.023955	0.774949	590	3	-1.4633	0.45834	0.45785	0.999995	8430	0	-1.4633
DNAJC9	4	0.0075775	0.023962	0.774949	591	2	-1.9598	0.2864	0.28577	0.999995	5192	0	-1.9598
ZNF705E	4	0.0076022	0.024029	0.775708	592	1	-0.063995	0.82544	0.82488	0.999995	15439	0	-0.063995
PRRX2	4	0.0076251	0.024067	0.775708	593	3	-2.0203	0.60422	0.6037	0.999995	11241	0	-2.0203
TAS2R10	4	0.0076535	0.024135	0.776586	594	2	-2.3495	0.91459	0.91437	0.999995	17265	0	-2.3495
SLFN5	4	0.0077032	0.024233	0.777253	595	3	-2.7356	0.81574	0.81536	0.999995	15263	0	-2.7356
TMEM219	4	0.0077049	0.024237	0.777253	596	1	-0.347	0.64822	0.64767	0.999995	12060	0	-0.347
MAP3K15	4	0.0077563	0.024367	0.778646	597	2	-0.41812	0.76149	0.76111	0.999995	14213	0	-0.41812
PRUNE2	4	0.007778	0.02442	0.778646	598	2	-2.2489	0.28596	0.28533	0.999995	5181	0	-2.2489
AKR1B10	4	0.0078077	0.024482	0.778646	599	1	-0.039243	0.61779	0.61729	0.999995	11501	0	-0.039243
RAB37	4	0.0078152	0.024503	0.778646	600	2	-2.1551	0.85598	0.85546	0.999995	16051	0	-2.1551
KIF9	4	0.0078205	0.024512	0.778646	601	3	-2.6735	0.97954	0.97959	0.999995	18604	0	-2.6735
RPS12	4	0.0078258	0.024526	0.778646	602	2	-2.4027	0.8298	0.82917	0.999995	15529	0	-2.4027
GGCX	4	0.007845	0.024571	0.778646	603	3	-1.3952	0.83133	0.83073	0.999995	15559	0	-1.3952
WNT5A	4	0.0078591	0.024606	0.778646	604	2	-0.14167	0.33411	0.33341	0.999995	6090	0	-0.14167
BCL2	4	0.0078845	0.024665	0.779208	605	3	-2.6001	0.92484	0.92465	0.999995	17464	0	-2.6001
BBS1	4	0.0079105	0.024725	0.779707	606	3	-0.99421	0.61562	0.61507	0.999995	11460	0	-0.99421
ADAM10	4	0.0079267	0.024762	0.779707	607	3	-2.7499	0.63604	0.63548	0.999995	11839	0	-2.7499
HOXB8	4	0.0079619	0.024842	0.780658	608	2	-0.98065	0.46464	0.46412	0.999995	8548	0	-0.98065
PPP1R36	4	0.0079747	0.024874	0.780658	609	3	-1.7553	0.9351	0.93499	0.999995	17663	0	-1.7553
CLRN1	4	0.0080132	0.024968	0.78167	610	1	0.64679	0.34136	0.34066	0.999995	6224	0	0.64679
SPAG4	4	0.0080646	0.02508	0.78167	611	2	-0.63623	0.85714	0.85666	0.999995	16075	0	-0.63623
PSMC6	4	0.0080671	0.025087	0.78167	612	2	-2.0544	0.67448	0.67391	0.999995	12564	0	-2.0544
ALS2	4	0.0081158	0.025211	0.78167	613	3	-2.5458	0.90075	0.90038	0.999995	16963	0	-2.5458
OR52A5	4	0.008116	0.025211	0.78167	614	3	-1.1762	0.96372	0.96367	0.999995	18252	0	-1.1762
TMEM229A	4	0.0081197	0.02522	0.78167	615	3	-1.2948	0.64514	0.64461	0.999995	12016	0	-1.2948
FAM20B	4	0.0081484	0.025286	0.78167	616	2	-2.2409	0.6502	0.64962	0.999995	12098	0	-2.2409
GNB1L	4	0.0081674	0.025331	0.78167	617	2	-2.0512	0.68358	0.68302	0.999995	12747	0	-2.0512
KCND1	4	0.0081701	0.025337	0.78167	618	2	-2.5004	0.8669	0.86646	0.999995	16275	0	-2.5004
ABCA9	4	0.0082009	0.025413	0.78167	619	3	-1.5902	0.1952	0.19614	0.999995	3534	1	-1.5902
PAIP2B	4	0.0082187	0.025452	0.78167	620	2	-2.0183	0.4723	0.4718	0.999995	8694	0	-2.0183
SPDYE2B	4	0.0082196	0.025454	0.78167	621	3	-1.9591	0.9533	0.95318	0.999995	18043	0	-1.9591
TMEM131	4	0.0082359	0.025494	0.78167	622	3	-2.0002	0.48737	0.48684	0.999995	8979	0	-2.0002
CCDC184	4	0.0082409	0.025503	0.78167	623	3	-2.5101	0.88434	0.88393	0.999995	16666	0	-2.5101
PITHD1	4	0.0082476	0.02552	0.78167	624	3	-1.1795	0.95119	0.95111	0.999995	17990	0	-1.1795
DZIP1	4	0.0082701	0.025568	0.781885	625	2	-0.54478	0.54901	0.54815	0.999995	10171	0	-0.54478
NAA35	4	0.00829	0.025618	0.78217	626	2	-2.2718	0.52113	0.52049	0.999995	9647	0	-2.2718
OR4F29	3	0.0083308	0.022522	0.771102	627	1	0.022699	0.77645	0.77668	0.999995	14497	0	0.022699
PLXNA2	4	0.0083509	0.025765	0.783514	628	3	-1.2002	0.95013	0.95007	0.999995	17964	0	-1.2002
LRRFIP1	4	0.0083728	0.025815	0.783514	629	2	-0.61866	0.33875	0.33805	0.999995	6175	0	-0.61866
GTSCR1	4	0.0083745	0.025819	0.783514	630	3	-1.3906	0.32976	0.32911	0.999995	6012	0	-1.3906
ASB9	4	0.0083888	0.025849	0.783514	631	3	-2.8022	0.82962	0.82898	0.999995	15522	0	-2.8022
ACOT1	4	0.0084053	0.025887	0.783514	632	3	-2.5359	0.97638	0.97636	0.999995	18537	0	-2.5359
FAM19A4	4	0.0084605	0.026023	0.783514	633	3	-2.7616	0.96749	0.96743	0.999995	18343	0	-2.7616
NCKAP1	4	0.0084755	0.026061	0.783514	634	2	-0.63941	0.92005	0.91987	0.999995	17369	0	-0.63941
GMPPB	4	0.0084992	0.026114	0.783514	635	2	-1.8644	0.22564	0.22555	0.999995	4067	1	-1.8644
ZNF343	4	0.0085269	0.026183	0.783514	636	1	-0.080644	0.033856	0.05329	0.999995	966	1	-0.080644
OR8D2	4	0.0085288	0.026187	0.783514	637	3	-1.4167	0.9913	0.99136	0.999995	18878	0	-1.4167
AZI2	4	0.0085324	0.026196	0.783514	638	3	-2.7422	0.97074	0.97069	0.999995	18415	0	-2.7422
MICU1	4	0.0085783	0.026315	0.783514	639	2	-0.59706	0.26751	0.26697	0.999995	4835	0	-0.59706
TSPYL2	4	0.0086325	0.026446	0.783514	640	2	-0.99731	0.86114	0.86067	0.999995	16154	0	-0.99731
KPNB1	4	0.008666	0.026519	0.783514	641	2	-1.6071	0.67734	0.67671	0.999995	12624	0	-1.6071
NT5C1A	4	0.0086801	0.026551	0.783514	642	3	-1.4567	0.52309	0.52246	0.999995	9687	0	-1.4567
SUMO1	4	0.0087323	0.026669	0.783514	643	2	-0.14714	0.53205	0.53128	0.999995	9855	0	-0.14714
FZD6	4	0.0087406	0.026689	0.783514	644	3	-2.6578	0.9847	0.98469	0.999995	18717	0	-2.6578
FBP1	4	0.0087431	0.026693	0.783514	645	3	-1.2099	0.62559	0.62516	0.999995	11641	0	-1.2099
MTMR10	4	0.0087837	0.026793	0.783514	646	1	0.090931	0.19252	0.19362	0.999995	3484	1	0.090931
NLRP13	4	0.008795	0.026812	0.783514	647	2	-2.3576	0.11734	0.12464	0.999995	2217	1	-2.3576
ZNF682	4	0.0088063	0.026839	0.783514	648	3	-1.1181	0.19239	0.1935	0.999995	3481	1	-1.1181
SIGLEC5	4	0.0088119	0.026851	0.783514	649	2	-2.314	0.18983	0.19106	0.999995	3435	1	-2.314
KANSL2	4	0.0088234	0.02688	0.783514	650	3	-2.0753	0.76863	0.76822	0.999995	14361	0	-2.0753
RPAP2	4	0.0088288	0.026891	0.783514	651	2	-2.0088	0.47746	0.47698	0.999995	8796	0	-2.0088
PRC1	4	0.0088453	0.026936	0.783514	652	3	-1.2873	0.9864	0.98639	0.999995	18761	0	-1.2873
FOXL2NB	4	0.008857	0.026965	0.783514	653	2	-1.9403	0.038984	0.057548	0.999995	1039	1	-1.9403
RNASE6	4	0.0088626	0.026983	0.783514	654	3	-2.925	0.015595	0.029168	0.999995	541	1	-2.925
UBLCP1	4	0.0088863	0.027037	0.783514	655	1	-0.1752	0.32857	0.32788	0.999995	5991	0	-0.1752
PHYH	4	0.0088965	0.027054	0.783514	656	2	-0.63875	0.6819	0.6813	0.999995	12709	0	-0.63875
NF2	4	0.0088992	0.027061	0.783514	657	3	-1.7607	0.84437	0.84371	0.999995	15833	0	-1.7607
SEMA6B	4	0.0089377	0.027139	0.783514	658	1	0.0094134	0.20168	0.20226	0.999995	3636	1	0.0094134
BRE	4	0.0089385	0.027142	0.783514	659	3	-1.1486	0.93146	0.93124	0.999995	17589	0	-1.1486
MCRS1	4	0.0089681	0.027212	0.783514	660	3	-1.2013	0.50617	0.50553	0.999995	9347	0	-1.2013
DDX56	4	0.008989	0.027264	0.783514	661	1	0.12498	0.29004	0.28942	0.999995	5262	0	0.12498
RPS2	4	0.0090027	0.027295	0.783514	662	3	-1.4524	0.71185	0.71116	0.999995	13279	0	-1.4524
OR14A16	4	0.0090157	0.027325	0.783514	663	3	-2.6999	0.5246	0.52396	0.999995	9719	0	-2.6999
DNAJC1	4	0.0090214	0.027341	0.783514	664	2	-2.3968	0.84145	0.84071	0.999995	15766	0	-2.3968
LARP4	4	0.0090271	0.027359	0.783514	665	2	-1.9979	0.1901	0.1913	0.999995	3440	1	-1.9979
AURKA	4	0.0090328	0.027375	0.783514	666	2	-1.7665	0.74207	0.74159	0.999995	13857	0	-1.7665
NUPL2	4	0.0090385	0.027388	0.783514	667	2	-2.0703	0.01058	0.020255	0.941255	411	1	-2.0703
RGPD4	4	0.0090404	0.027391	0.783514	668	2	-0.48699	0.20033	0.20101	0.999995	3617	1	-0.48699
VPS54	4	0.0090423	0.027396	0.783514	669	3	-1.5136	0.27761	0.27703	0.999995	5021	0	-1.5136
TUFT1	4	0.0090597	0.02744	0.783514	670	3	-1.9344	0.83753	0.83685	0.999995	15681	0	-1.9344
FH	4	0.0090795	0.027485	0.783514	671	3	-1.9948	0.81041	0.81	0.999995	15152	0	-1.9948
OR5M8	4	0.0090917	0.027507	0.783514	672	2	-0.38628	0.5706	0.56987	0.999995	10617	0	-0.38628
ADH4	4	0.00917	0.027694	0.786945	673	2	-2.3167	0.72983	0.7293	0.999995	13622	0	-2.3167
C8orf31	4	0.0091872	0.027731	0.786945	674	3	-2.7917	0.61053	0.60994	0.999995	11358	0	-2.7917
GUCY2C	4	0.0091944	0.027751	0.786945	675	2	-0.47091	0.85624	0.85572	0.999995	16058	0	-0.47091
LRP2BP	4	0.0092194	0.027813	0.787539	676	3	-1.847	0.99053	0.99056	0.999995	18856	0	-1.847
CHAT	4	0.0092457	0.02788	0.787787	677	1	0.12234	0.72462	0.72408	0.999995	13521	0	0.12234
WNK1	4	0.0092563	0.027904	0.787787	678	2	-2.4655	0.78661	0.78621	0.999995	14687	0	-2.4655
ARL5B	4	0.009297	0.028001	0.788971	679	3	-1.4433	0.46932	0.46882	0.999995	8636	0	-1.4433
TPX2	4	0.0093256	0.028065	0.788971	680	2	-2.2927	0.16916	0.17169	0.999995	3076	1	-2.2927
OCLM	4	0.0093277	0.02807	0.788971	681	3	-1.2468	0.70067	0.69996	0.999995	13079	0	-1.2468
SLIT1	4	0.0093733	0.028187	0.789975	682	3	-1.6895	0.98125	0.98127	0.999995	18639	0	-1.6895
DYRK1A	4	0.0093886	0.028224	0.789975	683	3	-2.2339	0.92608	0.9259	0.999995	17489	0	-2.2339
LINC01272	4	0.009451	0.028365	0.789975	684	1	0.34281	0.018873	0.03495	0.999995	650	2	0.34281
C1orf122	4	0.0094823	0.02843	0.789975	685	2	-2.1273	0.48057	0.48007	0.999995	8848	0	-2.1273
HIST2H2BE	4	0.0095023	0.028479	0.789975	686	3	-2.2508	0.6249	0.62447	0.999995	11629	0	-2.2508
UQCRB	4	0.0095186	0.028517	0.789975	687	3	-1.2176	0.98551	0.98551	0.999995	18740	0	-1.2176
C19orf84	4	0.0095443	0.028582	0.789975	688	3	-1.8628	0.94988	0.94981	0.999995	17958	0	-1.8628
SFMBT2	4	0.0095524	0.028605	0.789975	689	3	-2.5425	0.96821	0.96814	0.999995	18369	0	-2.5425
MPZL3	4	0.0095536	0.028607	0.789975	690	3	-0.79286	0.78835	0.78793	0.999995	14724	0	-0.79286
UBE2J1	4	0.0095545	0.028609	0.789975	691	3	-1.6205	0.9329	0.9327	0.999995	17621	0	-1.6205
MAP3K9	4	0.0095641	0.028635	0.789975	692	3	-2.611	0.94456	0.94446	0.999995	17849	0	-2.611
PYY	4	0.0095758	0.028666	0.789975	693	3	-2.7205	0.8047	0.80434	0.999995	15041	0	-2.7205
FBXO3	4	0.0096049	0.028724	0.789975	694	1	-0.29247	0.50942	0.50877	0.999995	9417	0	-0.29247
DNAJC2	4	0.0096086	0.028736	0.789975	695	3	-1.2529	0.72389	0.72338	0.999995	13506	0	-1.2529
CDC73	4	0.0096421	0.028814	0.789975	696	3	-1.0036	0.019268	0.035645	0.999995	665	1	-1.0036
RPL12	4	0.0096521	0.028843	0.789975	697	3	-2.1406	0.1908	0.19198	0.999995	3452	1	-2.1406
MKNK2	4	0.0096563	0.028851	0.789975	698	1	0.43398	0.36363	0.36309	0.999995	6665	0	0.43398
ATP6V1G1	4	0.0097076	0.028989	0.789975	699	3	-0.97861	0.92216	0.92199	0.999995	17406	0	-0.97861
ADGRF4	4	0.0097228	0.029029	0.789975	700	3	-2.7349	0.99107	0.99112	0.999995	18869	0	-2.7349
CFAP221	4	0.0097464	0.029085	0.789975	701	2	-1.9266	0.10313	0.11217	0.999995	1994	1	-1.9266
ZNF766	4	0.0097589	0.029111	0.789975	702	3	-2.001	0.20521	0.20566	0.999995	3695	1	-2.001
EXOSC10	4	0.0097878	0.029188	0.789975	703	2	-2.341	0.56821	0.56743	0.999995	10566	0	-2.341
EBAG9	4	0.0098615	0.029361	0.789975	704	2	-1.8375	0.87766	0.87721	0.999995	16508	0	-1.8375
CHRM4	4	0.0098868	0.029417	0.789975	705	3	-1.2078	0.7373	0.73679	0.999995	13779	0	-1.2078
TRAPPC8	4	0.0099005	0.029451	0.789975	706	2	-1.9882	0.12326	0.12987	0.999995	2309	1	-1.9882
POTEM	4	0.0099315	0.029521	0.789975	707	3	-1.2177	0.73008	0.72956	0.999995	13631	0	-1.2177
HIST1H2BM	4	0.010002	0.02968	0.789975	708	2	-2.094	0.15672	0.16029	0.999995	2861	1	-2.094
SPATA4	4	0.01002	0.029718	0.789975	709	3	-2.5111	0.77525	0.77482	0.999995	14478	0	-2.5111
DIP2C	4	0.010035	0.029746	0.789975	710	3	-1.1447	0.94192	0.94184	0.999995	17800	0	-1.1447
BLOC1S1	4	0.010067	0.029818	0.789975	711	2	-1.9312	0.52354	0.5229	0.999995	9697	0	-1.9312
APLP2	4	0.010068	0.02982	0.789975	712	2	-2.3274	0.64982	0.64925	0.999995	12091	0	-2.3274
TMEM99	4	0.010169	0.030063	0.789975	713	1	0.38299	0.26665	0.26612	0.999995	4822	0	0.38299
LRRC10	4	0.010186	0.0301	0.789975	714	3	-1.2558	0.9819	0.98194	0.999995	18655	0	-1.2558
NOP56	4	0.010194	0.030122	0.789975	715	2	-2.2322	0.89562	0.8953	0.999995	16868	0	-2.2322
FICD	4	0.010221	0.030177	0.789975	716	1	-0.3745	0.67597	0.67536	0.999995	12594	0	-0.3745
CXorf38	4	0.010243	0.030229	0.789975	717	3	-1.3408	0.75942	0.75902	0.999995	14168	0	-1.3408
CCRL2	4	0.010248	0.030241	0.789975	718	3	-0.45057	0.93457	0.93442	0.999995	17650	0	-0.45057
SP4	4	0.010267	0.030295	0.789975	719	3	-1.1769	0.93639	0.9363	0.999995	17687	0	-1.1769
OGG1	4	0.010272	0.030304	0.789975	720	3	-2.1702	0.97148	0.97147	0.999995	18430	0	-2.1702
LGALS3BP	4	0.010273	0.030307	0.789975	721	2	-2.2825	0.33163	0.33099	0.999995	6049	0	-2.2825
PRIMPOL	4	0.010291	0.030348	0.789975	722	3	-1.3077	0.7803	0.77986	0.999995	14571	0	-1.3077
C1GALT1C1	4	0.01031	0.030396	0.789975	723	3	-1.7283	0.83092	0.8303	0.999995	15548	0	-1.7283
TLCD1	4	0.010318	0.030416	0.789975	724	3	-1.6397	0.037277	0.056158	0.999995	1019	1	-1.6397
KIF5A	4	0.010323	0.030424	0.789975	725	1	0.050642	0.032798	0.052416	0.999995	952	1	0.050642
KRT2	4	0.010327	0.030434	0.789975	726	2	-2.18	0.49691	0.49634	0.999995	9163	0	-2.18
PCDHB1	4	0.010342	0.030466	0.789975	727	3	-1.2136	0.77257	0.77216	0.999995	14428	0	-1.2136
NTNG2	4	0.010358	0.030512	0.789975	728	3	-1.5198	0.53202	0.53125	0.999995	9854	0	-1.5198
ZNF32	4	0.010364	0.030523	0.789975	729	2	-2.0418	0.13722	0.1424	0.999995	2534	1	-2.0418
ADRA2C	4	0.01037	0.030538	0.789975	730	2	-2.246	0.33594	0.33523	0.999995	6123	0	-2.246
PCDHB11	4	0.010374	0.03055	0.789975	731	2	-0.5686	0.67146	0.67092	0.999995	12516	0	-0.5686
CCDC149	4	0.010421	0.030661	0.789975	732	3	-0.98337	0.90179	0.90141	0.999995	16994	0	-0.98337
GPAM	4	0.010426	0.030677	0.789975	733	2	-0.37065	0.80528	0.8049	0.999995	15055	0	-0.37065
ZNF408	4	0.01043	0.030686	0.789975	734	2	-1.9291	0.74358	0.7431	0.999995	13885	0	-1.9291
LOC149373	4	0.010461	0.030765	0.789975	735	2	-2.2924	0.93428	0.93414	0.999995	17647	0	-2.2924
PTDSS2	4	0.010467	0.030782	0.789975	736	2	-1.9468	0.36312	0.36258	0.999995	6652	0	-1.9468
APOA1	4	0.010477	0.030808	0.789975	737	2	-0.22781	0.26755	0.26702	0.999995	4836	0	-0.22781
DCUN1D4	4	0.010486	0.030832	0.789975	738	3	-2.0947	0.83798	0.83731	0.999995	15688	0	-2.0947
TTC29	4	0.010508	0.030872	0.789975	739	3	-1.2136	0.68365	0.68309	0.999995	12750	0	-1.2136
PRRG4	4	0.010528	0.030921	0.789975	740	2	-2.1601	0.87598	0.87554	0.999995	16462	0	-2.1601
ZNF586	4	0.010528	0.030921	0.789975	741	2	-0.87996	0.96008	0.95998	0.999995	18177	0	-0.87996
FRRS1	4	0.010538	0.03094	0.789975	742	3	-1.1439	0.55357	0.55282	0.999995	10269	0	-1.1439
GOLGA8M	4	0.010559	0.030987	0.789975	743	3	-1.5902	0.14873	0.15291	0.999995	2727	1	-1.5902
GOLGA6A	4	0.010565	0.031002	0.789975	744	3	-2.0542	0.93252	0.93229	0.999995	17607	0	-2.0542
CAMSAP3	4	0.010573	0.031018	0.789975	745	3	-0.96638	0.98071	0.98075	0.999995	18628	0	-0.96638
PHOSPHO2	4	0.010577	0.031026	0.789975	746	2	-2.2312	0.85505	0.85453	0.999995	16030	0	-2.2312
SIRT1	4	0.010579	0.031029	0.789975	747	3	-1.2048	0.78179	0.78134	0.999995	14594	0	-1.2048
VPRBP	4	0.01058	0.031031	0.789975	748	1	-0.1407	0.83185	0.83123	0.999995	15571	0	-0.1407
DNAJC22	4	0.010602	0.031084	0.789975	749	2	-2.2098	0.4987	0.49812	0.999995	9197	0	-2.2098
TMEM258	4	0.010631	0.031165	0.789975	750	1	0.13764	0.53345	0.53271	0.999995	9885	0	0.13764
CXCL12	4	0.01065	0.03121	0.789975	751	3	-1.1409	0.060967	0.075901	0.999995	1354	1	-1.1409
ELMOD3	4	0.010653	0.031212	0.789975	752	3	-1.6876	0.84853	0.84795	0.999995	15922	0	-1.6876
STYX	4	0.010682	0.031274	0.789975	753	3	-0.71333	0.97846	0.9785	0.999995	18579	0	-0.71333
C11orf84	4	0.010713	0.031337	0.789975	754	3	-2.4444	0.95348	0.95338	0.999995	18048	0	-2.4444
NIM1K	4	0.010725	0.031367	0.789975	755	3	-2.4082	0.56148	0.56073	0.999995	10431	0	-2.4082
STK40	4	0.01073	0.031379	0.789975	756	3	-1.0667	0.66183	0.66123	0.999995	12326	0	-1.0667
UST	4	0.010731	0.031382	0.789975	757	2	-2.1396	0.32265	0.3219	0.999995	5886	0	-2.1396
MASP2	4	0.010733	0.031387	0.789975	758	1	-0.040523	0.46703	0.46653	0.999995	8594	0	-0.040523
IFI27L1	4	0.010736	0.031393	0.789975	759	3	-1.006	0.95437	0.95427	0.999995	18062	0	-1.006
WDR55	4	0.010744	0.031412	0.789975	760	2	-2.4378	0.97131	0.97128	0.999995	18427	0	-2.4378
BSG	4	0.010772	0.03147	0.790345	761	3	-1.2547	0.52582	0.52516	0.999995	9743	0	-1.2547
ADH7	4	0.010785	0.03151	0.790345	762	1	0.069987	0.61355	0.61302	0.999995	11419	0	0.069987
LOC102724862	4	0.010836	0.031631	0.791562	763	2	-1.3644	0.37064	0.37011	0.999995	6785	0	-1.3644
TRAM1L1	4	0.010887	0.031748	0.791562	764	2	-2.106	0.096015	0.10599	0.999995	1876	1	-2.106
C5orf51	4	0.010917	0.031813	0.791562	765	2	-1.8827	0.19318	0.19423	0.999995	3495	1	-1.8827
TMSB10	4	0.01093	0.031839	0.791562	766	3	-2.791	0.93485	0.93473	0.999995	17655	0	-2.791
INHBC	4	0.010938	0.031856	0.791562	767	3	-1.428	0.94663	0.94659	0.999995	17889	0	-1.428
DEFB134	4	0.01098	0.031948	0.791562	768	2	-2.23	0.55461	0.55384	0.999995	10290	0	-2.23
CDC20B	4	0.01099	0.031972	0.791562	769	1	0.30423	0.38188	0.38137	0.999995	7010	0	0.30423
DENND4B	4	0.011015	0.032028	0.791562	770	3	-1.2031	0.95344	0.95334	0.999995	18045	0	-1.2031
PEMT	4	0.011017	0.032035	0.791562	771	2	-2.1606	0.086924	0.098121	0.999995	1733	1	-2.1606
APOBEC3D	4	0.011023	0.032048	0.791562	772	2	-1.4548	0.37428	0.37375	0.999995	6858	0	-1.4548
C7orf50	4	0.011037	0.03209	0.791562	773	3	-1.6878	0.98893	0.98898	0.999995	18820	0	-1.6878
CDK1	4	0.011041	0.032096	0.791562	774	3	-1.5976	0.9309	0.93066	0.999995	17577	0	-1.5976
DFNA5	4	0.011088	0.032206	0.792048	775	3	-1.1847	0.62742	0.62698	0.999995	11678	0	-1.1847
TLCD2	4	0.011099	0.032233	0.792048	776	2	-1.9314	0.50569	0.50506	0.999995	9335	0	-1.9314
PPEF1	4	0.011111	0.032268	0.792048	777	2	-2.4101	0.59705	0.59653	0.999995	11102	0	-2.4101
PABPC3	4	0.011117	0.032285	0.792048	778	2	-2.1374	0.3072	0.30647	0.999995	5590	0	-2.1374
CXCR2	4	0.011143	0.032344	0.792048	779	2	-2.2101	0.92208	0.9219	0.999995	17405	0	-2.2101
TMEM169	4	0.011156	0.032369	0.792048	780	3	-0.59148	0.53717	0.5364	0.999995	9952	0	-0.59148
KLHL26	4	0.01118	0.032424	0.792048	781	2	-1.868	0.31197	0.31137	0.999995	5680	0	-1.868
CA4	4	0.01119	0.032448	0.792048	782	3	-1.247	0.80647	0.8061	0.999995	15076	0	-1.247
GLT6D1	4	0.011246	0.032563	0.792971	783	1	-0.0029859	0.5106	0.50987	0.999995	9440	0	-0.0029859
BRMS1	4	0.011262	0.032602	0.792971	784	2	-0.55513	0.51178	0.51102	0.999995	9463	0	-0.55513
NLRP3	4	0.011297	0.03269	0.792971	785	1	0.29553	0.40564	0.40516	0.999995	7439	0	0.29553
HORMAD1	4	0.011326	0.032754	0.792971	786	2	-2.2304	0.88639	0.88606	0.999995	16691	0	-2.2304
DNAH5	4	0.011329	0.032761	0.792971	787	3	-1.1781	0.61073	0.61014	0.999995	11360	0	-1.1781
KRT7	4	0.011332	0.032766	0.792971	788	2	-1.5427	0.9005	0.90014	0.999995	16955	0	-1.5427
CD300A	4	0.011348	0.032805	0.792971	789	2	-0.59509	0.82264	0.82215	0.999995	15384	0	-0.59509
PARP12	4	0.011375	0.032864	0.792971	790	3	-2.7266	0.84323	0.84256	0.999995	15807	0	-2.7266
SVOPL	4	0.011376	0.032866	0.792971	791	3	-2.2676	0.72364	0.72313	0.999995	13499	0	-2.2676
ZNF608	4	0.0114	0.032917	0.792971	792	1	-0.15207	0.76575	0.76536	0.999995	14304	0	-0.15207
DUSP27	4	0.01141	0.032942	0.792971	793	3	-1.1255	0.765	0.76462	0.999995	14290	0	-1.1255
MCTP1	4	0.011451	0.033035	0.794203	794	1	-0.15289	0.71101	0.71034	0.999995	13265	0	-0.15289
C9orf57	4	0.011485	0.033104	0.794756	795	2	-2.1416	0.64046	0.63994	0.999995	11923	0	-2.1416
GSDMC	4	0.011502	0.033141	0.794756	796	3	-0.70146	0.96776	0.96772	0.999995	18355	0	-0.70146
AK5	4	0.011553	0.033265	0.79638	797	2	-0.69082	0.91482	0.91461	0.999995	17269	0	-0.69082
ZDHHC18	4	0.011568	0.033292	0.79638	798	2	-2.2823	0.8536	0.85304	0.999995	16003	0	-2.2823
C7orf73	4	0.011587	0.033334	0.79638	799	3	-2.4037	0.98642	0.98642	0.999995	18763	0	-2.4037
NDC80	4	0.011605	0.033377	0.796412	800	2	-0.76005	0.76825	0.76784	0.999995	14351	0	-0.76005
WIPI1	4	0.011632	0.033441	0.796936	801	2	-2.2786	0.71581	0.71515	0.999995	13357	0	-2.2786
C21orf59	4	0.011715	0.033618	0.796936	802	3	-2.4536	0.92236	0.9222	0.999995	17413	0	-2.4536
C1orf228	4	0.011746	0.033685	0.796936	803	3	-1.7822	0.97832	0.97836	0.999995	18573	0	-1.7822
TSPY2	4	0.011747	0.033688	0.796936	804	2	-2.4253	0.98405	0.98406	0.999995	18702	0	-2.4253
MAP4K3	4	0.011749	0.033694	0.796936	805	3	-1.0597	0.25673	0.25631	0.999995	4640	0	-1.0597
CDC23	4	0.01181	0.03384	0.796936	806	3	-1.5619	0.58398	0.58338	0.999995	10863	0	-1.5619
ZNF426	4	0.011838	0.033904	0.796936	807	2	-1.7247	0.067262	0.081315	0.999995	1448	1	-1.7247
AMBP	4	0.011851	0.033932	0.796936	808	3	-2.7515	0.95217	0.95206	0.999995	18008	0	-2.7515
ITGA2	4	0.011903	0.03404	0.796936	809	2	-1.9292	0.35397	0.35329	0.999995	6472	0	-1.9292
EPPIN	4	0.011928	0.034107	0.796936	810	2	-2.4368	0.74932	0.74891	0.999995	13993	0	-2.4368
CXCL8	4	0.011929	0.034108	0.796936	811	3	-1.616	0.022626	0.041502	0.999995	779	1	-1.616
SBF2	4	0.011963	0.03419	0.796936	812	2	-0.41317	0.49071	0.49018	0.999995	9050	0	-0.41317
CTNNAL1	4	0.012	0.034275	0.796936	813	3	-2.667	0.76949	0.76909	0.999995	14374	0	-2.667
IL20RA	4	0.012015	0.034308	0.796936	814	1	-0.4671	0.60695	0.60639	0.999995	11294	0	-0.4671
REV1	4	0.01202	0.034317	0.796936	815	2	-2.3957	0.37566	0.37507	0.999995	6882	0	-2.3957
RAE1	3	0.012024	0.031893	0.791562	816	2	-3.3915	0.95247	0.95275	0.999995	18016	0	-3.3915
CCDC144A	4	0.012039	0.034361	0.796936	817	3	-1.335	0.8392	0.83851	0.999995	15710	0	-1.335
ING1	4	0.012045	0.034371	0.796936	818	3	-1.3689	0.96075	0.96068	0.999995	18190	0	-1.3689
EPS8L1	4	0.012066	0.034413	0.796936	819	2	-0.6163	0.78473	0.78428	0.999995	14654	0	-0.6163
HIPK1	4	0.012071	0.034424	0.796936	820	3	-1.5817	0.79639	0.79601	0.999995	14877	0	-1.5817
PRSS48	4	0.012101	0.034497	0.796936	821	3	-1.1263	0.9579	0.95787	0.999995	18133	0	-1.1263
POU3F1	4	0.012111	0.034515	0.796936	822	2	-2.4149	0.60316	0.60266	0.999995	11215	0	-2.4149
PRDX6	4	0.012116	0.034529	0.796936	823	3	-2.4216	0.93351	0.93333	0.999995	17632	0	-2.4216
ORC4	4	0.012117	0.034532	0.796936	824	2	-0.36492	0.38113	0.38059	0.999995	6994	0	-0.36492
TMEM220	4	0.012164	0.03464	0.796936	825	3	-1.2664	0.71967	0.71906	0.999995	13425	0	-1.2664
WIPF1	4	0.012176	0.034664	0.796936	826	3	-1.0841	0.61032	0.60972	0.999995	11354	0	-1.0841
GREM1	4	0.012189	0.034696	0.796936	827	2	-2.2113	0.75311	0.75275	0.999995	14063	0	-2.2113
NPY1R	4	0.012191	0.0347	0.796936	828	3	-1.306	0.94921	0.94916	0.999995	17943	0	-1.306
MFSD4	4	0.012196	0.034717	0.796936	829	3	-2.4353	0.99146	0.99152	0.999995	18879	0	-2.4353
RPL37	4	0.012209	0.034748	0.796936	830	2	-1.9519	0.70475	0.70406	0.999995	13163	0	-1.9519
GML	4	0.012219	0.034766	0.796936	831	2	-0.50107	0.46487	0.46434	0.999995	8553	0	-0.50107
HMMR	4	0.012222	0.034772	0.796936	832	3	-2.4295	0.87226	0.87187	0.999995	16388	0	-2.4295
NUS1	4	0.012271	0.034885	0.796936	833	2	-0.72608	0.33285	0.33218	0.999995	6072	0	-0.72608
DLX1	4	0.012284	0.034915	0.796936	834	3	-2.0768	0.86229	0.86188	0.999995	16173	0	-2.0768
HMGCLL1	4	0.012295	0.034934	0.796936	835	2	-1.9045	0.32407	0.32333	0.999995	5909	0	-1.9045
CD96	4	0.012311	0.034974	0.796936	836	3	-2.0752	0.99386	0.9939	0.999995	18940	0	-2.0752
C1QTNF9B	4	0.01232	0.034993	0.796936	837	3	-1.372	0.57328	0.57258	0.999995	10666	0	-1.372
GPR37L1	4	0.012321	0.034994	0.796936	838	2	-0.64252	0.97909	0.97913	0.999995	18595	0	-0.64252
METTL7A	4	0.012373	0.035123	0.796936	839	2	-0.45952	0.22764	0.2275	0.999995	4102	1	-0.45952
YBX1	4	0.012387	0.035149	0.796936	840	2	-1.4715	0.3619	0.36133	0.999995	6629	0	-1.4715
IGFLR1	4	0.01239	0.035157	0.796936	841	3	-1.1219	0.97094	0.97089	0.999995	18418	0	-1.1219
PUM2	4	0.012394	0.035162	0.796936	842	2	-2.0051	0.55566	0.55487	0.999995	10312	0	-2.0051
HIST1H2BL	4	0.012407	0.035196	0.796936	843	3	-2.4679	0.78784	0.78744	0.999995	14714	0	-2.4679
MAST3	4	0.01242	0.035223	0.796936	844	2	-2.1218	0.40693	0.40646	0.999995	7466	0	-2.1218
TRIM59	4	0.012424	0.035233	0.796936	845	1	0.53088	0.023024	0.042179	0.999995	795	2	0.53088
DNHD1	4	0.01246	0.03532	0.797684	846	3	-2.467	0.69727	0.69661	0.999995	13005	0	-2.467
CFAP43	4	0.012475	0.03535	0.797684	847	1	0.4083	0.12662	0.13286	0.999995	2363	1	0.4083
DSPP	4	0.012527	0.035469	0.799441	848	2	-0.91793	0.75841	0.75798	0.999995	14157	0	-0.91793
MRPL32	4	0.012628	0.035707	0.800691	849	3	-1.9907	0.63988	0.63933	0.999995	11915	0	-1.9907
TMEM17	4	0.012629	0.03571	0.800691	850	1	0.029597	0.22312	0.2231	0.999995	4021	1	0.029597
AURKB	4	0.012634	0.035724	0.800691	851	3	-1.3306	0.93774	0.9377	0.999995	17715	0	-1.3306
BIN2	4	0.012637	0.03573	0.800691	852	3	-1.3538	0.9461	0.94603	0.999995	17878	0	-1.3538
RHOA	4	0.012659	0.035789	0.800691	853	3	-2.3678	0.46948	0.46897	0.999995	8638	0	-2.3678
OR52E4	4	0.012679	0.035828	0.800691	854	2	-2.2275	0.82861	0.82798	0.999995	15495	0	-2.2275
BIRC5	4	0.01268	0.035828	0.800691	855	2	-0.726	0.85767	0.85722	0.999995	16091	0	-0.726
UTS2	4	0.012693	0.03586	0.800691	856	2	-1.8384	0.7573	0.75689	0.999995	14137	0	-1.8384
ORAI1	4	0.012731	0.03595	0.801089	857	1	-0.21242	0.58713	0.58651	0.999995	10908	0	-0.21242
DAP	4	0.012759	0.036014	0.801089	858	2	-2.3668	0.71916	0.71853	0.999995	13419	0	-2.3668
C17orf53	4	0.012766	0.03603	0.801089	859	3	-2.0999	0.96585	0.9658	0.999995	18300	0	-2.0999
CCDC169-SOHLH2	4	0.012778	0.036058	0.801089	860	3	-2.2457	0.81555	0.81517	0.999995	15261	0	-2.2457
MCOLN3	4	0.012793	0.036087	0.801089	861	2	-1.9356	0.69074	0.69015	0.999995	12881	0	-1.9356
PLEC	4	0.012834	0.036196	0.802043	862	3	-1.8233	0.88213	0.88167	0.999995	16610	0	-1.8233
ZNF2	4	0.01284	0.036214	0.802043	863	3	-1.4061	0.076889	0.089508	0.999995	1587	1	-1.4061
ERCC5	4	0.012865	0.036268	0.802295	864	3	-1.1708	0.9946	0.99465	0.999995	18962	0	-1.1708
SOX13	4	0.012885	0.03631	0.802306	865	1	0.084061	0.35374	0.35307	0.999995	6467	0	0.084061
SUPT6H	4	0.012914	0.03638	0.802912	866	2	-1.7715	0.55337	0.55259	0.999995	10264	0	-1.7715
GRAMD4	4	0.012936	0.036432	0.803105	867	2	-0.66873	0.14832	0.15252	0.999995	2719	1	-0.66873
LUZP4	4	0.012987	0.036557	0.803105	868	1	0.36255	0.14225	0.14702	0.999995	2619	1	0.36255
FXR1	4	0.013008	0.036607	0.803105	869	3	-2.4103	0.9788	0.97883	0.999995	18585	0	-2.4103
MIS18BP1	4	0.013039	0.036676	0.803105	870	2	-0.36629	0.92476	0.92458	0.999995	17463	0	-0.36629
KRTAP19-1	4	0.013056	0.036717	0.803105	871	3	-2.5282	0.58966	0.58905	0.999995	10962	0	-2.5282
FETUB	4	0.013068	0.036746	0.803105	872	3	-1.1658	0.82992	0.8293	0.999995	15530	0	-1.1658
TRPM5	4	0.013083	0.036777	0.803105	873	3	-2.4943	0.94245	0.94236	0.999995	17815	0	-2.4943
LYPD8	4	0.01309	0.03679	0.803105	874	2	-0.47487	0.62963	0.62919	0.999995	11729	0	-0.47487
FRMD4A	4	0.013093	0.036798	0.803105	875	3	-1.2485	0.76627	0.76588	0.999995	14312	0	-1.2485
C11orf58	4	0.013096	0.036808	0.803105	876	2	-2.1095	0.97517	0.97512	0.999995	18510	0	-2.1095
TMEM69	4	0.013157	0.036929	0.804808	877	3	-2.3656	0.99312	0.99316	0.999995	18922	0	-2.3656
TOM1L1	4	0.013192	0.037015	0.804887	878	2	-0.91386	0.82001	0.81953	0.999995	15342	0	-0.91386
PUF60	4	0.013197	0.037022	0.804887	879	3	-1.0343	0.77678	0.77633	0.999995	14503	0	-1.0343
NOLC1	4	0.013243	0.03714	0.804887	880	2	-0.24548	0.46503	0.4645	0.999995	8556	0	-0.24548
TMC5	4	0.013266	0.037198	0.804887	881	3	-1.1103	0.83164	0.83102	0.999995	15566	0	-1.1103
SLC25A4	4	0.013266	0.037198	0.804887	882	2	-2.3585	0.94619	0.94612	0.999995	17880	0	-2.3585
CAMK2G	4	0.013294	0.037268	0.804887	883	1	-0.1741	0.77371	0.77328	0.999995	14446	0	-0.1741
RNF38	4	0.013333	0.037356	0.804887	884	3	-0.57806	0.91815	0.91793	0.999995	17326	0	-0.57806
P2RY14	4	0.013341	0.037375	0.804887	885	2	-2.3104	0.16465	0.16753	0.999995	2993	1	-2.3104
YAE1D1	4	0.013346	0.037387	0.804887	886	2	-0.7496	0.14455	0.14913	0.999995	2654	1	-0.7496
NCKAP1L	4	0.013355	0.037407	0.804887	887	3	-1.1467	0.42407	0.42354	0.999995	7777	0	-1.1467
HMX1	4	0.013369	0.037433	0.804887	888	3	-2.2818	0.98531	0.98532	0.999995	18736	0	-2.2818
TMEM86A	4	0.013397	0.03751	0.804887	889	1	0.058177	0.44792	0.44745	0.999995	8234	0	0.058177
PDLIM4	4	0.013422	0.037563	0.804887	890	3	-2.2438	0.96523	0.96518	0.999995	18285	0	-2.2438
NFE2L2	4	0.013424	0.037569	0.804887	891	2	-1.774	0.5206	0.51992	0.999995	9636	0	-1.774
DHRS11	4	0.013437	0.037598	0.804887	892	3	-2.4755	0.8163	0.81591	0.999995	15278	0	-2.4755
AUP1	4	0.013448	0.037617	0.804887	893	3	-1.775	0.79933	0.79896	0.999995	14950	0	-1.775
CAD	4	0.013465	0.037648	0.804887	894	2	-1.4617	0.22325	0.22323	0.999995	4024	1	-1.4617
ZBTB10	4	0.013499	0.037736	0.805301	895	2	-0.80656	0.37213	0.37156	0.999995	6816	0	-0.80656
TRMT10C	4	0.013506	0.037752	0.805301	896	3	-2.6146	0.90511	0.90479	0.999995	17070	0	-2.6146
CNOT7	4	0.013601	0.037966	0.807176	897	3	-0.72983	0.62641	0.62593	0.999995	11656	0	-0.72983
SGK494	4	0.013637	0.038058	0.807176	898	2	-1.9335	0.64225	0.64177	0.999995	11957	0	-1.9335
TAS2R30	4	0.013652	0.038091	0.807176	899	3	-2.2975	0.93161	0.93138	0.999995	17593	0	-2.2975
ENPP2	4	0.013658	0.038102	0.807176	900	3	-2.6625	0.57497	0.5743	0.999995	10696	0	-2.6625
CCL8	4	0.013704	0.038213	0.807176	901	1	-0.27959	0.53526	0.53448	0.999995	9918	0	-0.27959
FANCI	4	0.013704	0.038213	0.807176	902	3	-1.1046	0.45053	0.45005	0.999995	8285	0	-1.1046
BAZ1A	4	0.01371	0.038226	0.807176	903	3	-1.4253	0.566	0.56526	0.999995	10523	0	-1.4253
PPP2R2A	4	0.013755	0.038325	0.807176	904	2	-0.64278	0.81587	0.81549	0.999995	15266	0	-0.64278
WHSC1L1	4	0.013762	0.038341	0.807176	905	3	-2.4998	0.91725	0.91706	0.999995	17312	0	-2.4998
TAS2R13	4	0.013796	0.038423	0.807176	906	3	-2.1053	0.54564	0.5448	0.999995	10113	0	-2.1053
MORN5	4	0.013806	0.038446	0.807176	907	2	-0.5204	0.7332	0.73275	0.999995	13701	0	-0.5204
VENTX	4	0.013817	0.038481	0.807176	908	3	-1.4406	0.97187	0.97184	0.999995	18441	0	-1.4406
MBD1	4	0.013833	0.038521	0.807176	909	3	-0.92419	0.38938	0.38889	0.999995	7159	0	-0.92419
AQP12A	4	0.013857	0.038589	0.807176	910	1	-0.11548	0.90802	0.90777	0.999995	17129	0	-0.11548
RPS4Y2	4	0.013863	0.038598	0.807176	911	3	-0.90228	0.97994	0.98	0.999995	18612	0	-0.90228
NME7	4	0.013872	0.038619	0.807176	912	3	-1.104	0.79401	0.79359	0.999995	14821	0	-1.104
TSR2	4	0.013879	0.038636	0.807176	913	3	-1.0941	0.83524	0.83463	0.999995	15636	0	-1.0941
C2CD4D	4	0.013901	0.038684	0.807176	914	2	-2.1298	0.89558	0.89527	0.999995	16865	0	-2.1298
PALM3	4	0.013908	0.038698	0.807176	915	3	-0.79891	0.024504	0.044747	0.999995	838	1	-0.79891
FOXJ2	4	0.013922	0.038738	0.807176	916	2	-1.7401	0.89582	0.8955	0.999995	16870	0	-1.7401
MFSD8	4	0.013931	0.03876	0.807176	917	3	-1.0886	0.6509	0.65032	0.999995	12111	0	-1.0886
DCUN1D5	4	0.01396	0.038818	0.807176	918	1	-0.48491	0.74771	0.74725	0.999995	13968	0	-0.48491
RBBP8	4	0.013977	0.038861	0.807176	919	2	-2.2523	0.80255	0.80214	0.999995	15001	0	-2.2523
NCAPD2	4	0.01398	0.038869	0.807176	920	3	-1.4322	0.72523	0.7247	0.999995	13531	0	-1.4322
NUP214	4	0.013991	0.038897	0.807176	921	2	-1.8145	0.37519	0.37462	0.999995	6874	0	-1.8145
HTR5A	4	0.014011	0.038939	0.807176	922	1	-0.1049	0.76193	0.76157	0.999995	14226	0	-0.1049
B3GNT9	4	0.014062	0.039046	0.807176	923	1	-0.41323	0.21879	0.21884	0.999995	3939	1	-0.41323
TMEM164	4	0.014113	0.039173	0.807176	924	2	-0.273	0.37239	0.37182	0.999995	6820	0	-0.273
OR5D14	4	0.014115	0.039178	0.807176	925	3	-1.5757	0.99191	0.99197	0.999995	18893	0	-1.5757
CISD2	4	0.014121	0.039195	0.807176	926	3	-1.1809	0.83003	0.8294	0.999995	15532	0	-1.1809
LILRB4	4	0.014138	0.039233	0.807176	927	3	-1.0222	0.64899	0.64843	0.999995	12074	0	-1.0222
SMARCC2	4	0.014164	0.03929	0.807468	928	1	-0.27739	0.10632	0.11501	0.999995	2049	1	-0.27739
CRIP3	4	0.014215	0.039415	0.808509	929	1	0.21457	0.66244	0.66183	0.999995	12339	0	0.21457
FLCN	4	0.014244	0.03949	0.808509	930	2	-1.7883	0.47297	0.47249	0.999995	8707	0	-1.7883
KRTAP4-9	4	0.014265	0.039538	0.808509	931	2	-2.1654	0.61658	0.61605	0.999995	11478	0	-2.1654
NDUFB11	4	0.014266	0.039539	0.808509	932	1	-0.10244	0.80792	0.80752	0.999995	15107	0	-0.10244
KIF20B	4	0.014317	0.039661	0.808509	933	2	-0.38885	0.045838	0.06319	0.999995	1137	1	-0.38885
CLK3	4	0.014322	0.039671	0.808509	934	2	-2.2079	0.52188	0.52119	0.999995	9661	0	-2.2079
HJURP	4	0.014329	0.039692	0.808509	935	2	-1.9228	0.59535	0.59481	0.999995	11067	0	-1.9228
HIST2H3A	4	0.014336	0.039711	0.808509	936	2	-1.6746	0.40276	0.40236	0.999995	7396	0	-1.6746
BAG2	4	0.014369	0.039785	0.808509	937	3	-2.1338	0.75811	0.75767	0.999995	14153	0	-2.1338
ZEB1	4	0.014371	0.039793	0.808509	938	2	-2.1049	0.38469	0.3842	0.999995	7068	0	-2.1049
DYNLL1	4	0.014376	0.039806	0.808509	939	3	-1.2592	0.98333	0.98336	0.999995	18681	0	-1.2592
PATE2	4	0.01442	0.039915	0.809868	940	1	-0.1909	0.46616	0.46566	0.999995	8574	0	-0.1909
LRIT2	4	0.014492	0.040094	0.81151	941	3	-2.4517	0.77016	0.76976	0.999995	14384	0	-2.4517
AGGF1	4	0.014506	0.040126	0.81151	942	2	-1.5702	0.19959	0.20031	0.999995	3604	1	-1.5702
USP17L19	4	0.01452	0.040158	0.81151	943	3	-1.2421	0.08731	0.098447	0.999995	1739	1	-1.2421
PDP2	4	0.014522	0.040166	0.81151	944	1	-0.0073921	0.37406	0.37352	0.999995	6856	0	-0.0073921
GPR89B	4	0.014563	0.040267	0.812033	945	2	-2.0523	0.37111	0.37057	0.999995	6796	0	-2.0523
ARHGAP29	4	0.01457	0.040277	0.812033	946	2	-2.1431	0.77282	0.77242	0.999995	14432	0	-2.1431
C2CD2L	4	0.01462	0.040386	0.812699	947	2	-2.103	0.63933	0.63878	0.999995	11906	0	-2.103
PSMD6	4	0.014624	0.040395	0.812699	948	3	-2.1511	0.36507	0.36451	0.999995	6693	0	-2.1511
SSFA2	4	0.014649	0.040454	0.813032	949	2	-1.9094	0.86851	0.86808	0.999995	16302	0	-1.9094
PPIH	4	0.014675	0.040516	0.813234	950	2	-0.52549	0.93831	0.93827	0.999995	17730	0	-0.52549
WDR86	4	0.014699	0.040563	0.813234	951	3	-1.4908	0.94552	0.94543	0.999995	17866	0	-1.4908
QPCTL	4	0.01472	0.040616	0.813234	952	3	-2.4831	0.83978	0.83907	0.999995	15727	0	-2.4831
RAB3B	4	0.014726	0.040634	0.813234	953	1	-0.10598	0.39872	0.3983	0.999995	7325	0	-0.10598
CUL4A	4	0.014776	0.040748	0.813466	954	3	-0.7874	0.83106	0.83046	0.999995	15552	0	-0.7874
LONRF3	4	0.014778	0.04075	0.813466	955	2	-0.25758	0.74618	0.74571	0.999995	13941	0	-0.25758
DMRT2	4	0.014796	0.040791	0.813466	956	3	-1.0736	0.98591	0.98591	0.999995	18752	0	-1.0736
ATXN3	4	0.014806	0.040816	0.813466	957	3	-0.92069	0.84086	0.84014	0.999995	15751	0	-0.92069
RPS17	4	0.014864	0.040965	0.81384	958	3	-1.5189	0.88434	0.88393	0.999995	16663	0	-1.5189
IL17RB	4	0.014871	0.040986	0.81384	959	3	-2.5473	0.0862	0.097522	0.999995	1721	1	-2.5473
RGPD6	4	0.01488	0.041003	0.81384	960	2	-0.36983	0.95664	0.95657	0.999995	18110	0	-0.36983
PIK3R5	4	0.014881	0.041005	0.81384	961	3	-1.8821	0.32477	0.32404	0.999995	5923	0	-1.8821
KXD1	3	0.014897	0.03907	0.807176	962	2	-1.4682	0.59147	0.59168	0.999995	10994	0	-1.4682
LOC100507462	3	0.014949	0.039203	0.807176	963	2	-0.28479	0.92772	0.92784	0.999995	17528	0	-0.28479
ECT2	4	0.014966	0.041215	0.815379	964	3	-1.1076	0.54188	0.54109	0.999995	10045	0	-1.1076
NUP160	4	0.014982	0.041248	0.815379	965	1	0.04406	0.35661	0.35597	0.999995	6525	0	0.04406
EIF2AK1	4	0.015022	0.041343	0.815379	966	2	-2.0172	0.53044	0.52971	0.999995	9827	0	-2.0172
CACNG5	4	0.015033	0.041367	0.815379	967	1	-0.21229	0.86263	0.8622	0.999995	16177	0	-0.21229
RAD9B	4	0.015065	0.041446	0.815379	968	2	-1.4006	0.3769	0.37633	0.999995	6908	0	-1.4006
FAM103A1	4	0.015073	0.041462	0.815379	969	2	-2.2001	0.2856	0.28498	0.999995	5174	0	-2.2001
GLCE	4	0.015075	0.041471	0.815379	970	3	-1.6134	0.59472	0.59419	0.999995	11056	0	-1.6134
KIF3A	4	0.015082	0.041487	0.815379	971	3	-1.4585	0.98582	0.98582	0.999995	18750	0	-1.4585
CCAR1	4	0.015134	0.041604	0.815379	972	3	-1.1088	0.93182	0.93159	0.999995	17596	0	-1.1088
S1PR2	4	0.015135	0.041605	0.815379	973	1	0.037802	0.48959	0.48903	0.999995	9026	0	0.037802
TMEM8B	4	0.015145	0.041624	0.815379	974	3	-2.1885	0.65132	0.65071	0.999995	12118	0	-2.1885
SEMA3E	4	0.015148	0.041629	0.815379	975	3	-1.9064	0.88161	0.88115	0.999995	16600	0	-1.9064
HOXC5	4	0.015189	0.041705	0.815379	976	2	-2.2526	0.35523	0.35456	0.999995	6495	0	-2.2526
CACNA1A	4	0.015196	0.041717	0.815379	977	2	-1.1732	0.49105	0.49052	0.999995	9058	0	-1.1732
LOC101929983	4	0.015199	0.041722	0.815379	978	3	-0.98291	0.84023	0.83952	0.999995	15740	0	-0.98291
RPS24	4	0.015238	0.041815	0.816346	979	2	-1.5299	0.4454	0.44494	0.999995	8191	0	-1.5299
KANSL1	4	0.015317	0.042002	0.817042	980	3	-1.0068	0.59875	0.59821	0.999995	11138	0	-1.0068
LSAMP	4	0.01534	0.042054	0.817042	981	3	-0.89067	0.89457	0.89425	0.999995	16845	0	-0.89067
MIA2	4	0.015341	0.042056	0.817042	982	3	-1.0571	0.65895	0.6584	0.999995	12272	0	-1.0571
ZNRF2	4	0.015362	0.042102	0.817042	983	3	-2.4076	0.86881	0.86838	0.999995	16308	0	-2.4076
ZNF182	4	0.01539	0.042157	0.817042	984	3	-2.0331	0.88858	0.88824	0.999995	16734	0	-2.0331
JOSD1	4	0.015391	0.042158	0.817042	985	2	-0.47985	0.28471	0.28409	0.999995	5156	0	-0.47985
SSTR2	4	0.015417	0.04222	0.817042	986	3	-1.1016	0.92101	0.92081	0.999995	17386	0	-1.1016
SLC37A3	4	0.015428	0.042248	0.817042	987	3	-0.97057	0.57809	0.57745	0.999995	10753	0	-0.97057
PIBF1	4	0.015437	0.042266	0.817042	988	2	-1.6347	0.021316	0.039193	0.999995	727	2	-1.6347
CCDC85A	4	0.015442	0.042278	0.817042	989	1	0.061166	0.5461	0.54524	0.999995	10118	0	0.061166
PHACTR3	4	0.015477	0.042363	0.817106	990	3	-1.0792	0.44487	0.4444	0.999995	8182	0	-1.0792
HMGCS2	4	0.015493	0.042403	0.817106	991	2	-1.0044	0.19001	0.19122	0.999995	3438	1	-1.0044
CCBL1	4	0.015495	0.042409	0.817106	992	2	-1.83	0.8275	0.82692	0.999995	15479	0	-1.83
SBDS	4	0.015544	0.042518	0.817403	993	1	0.57853	0.0079595	0.015547	0.880646	337	2	0.57853
SLC35A1	4	0.015595	0.042644	0.817403	994	2	-0.58091	0.92898	0.92879	0.999995	17545	0	-0.58091
CCDC127	4	0.015613	0.042683	0.817403	995	2	-2.08	0.82616	0.82557	0.999995	15453	0	-2.08
IFT81	4	0.015635	0.042727	0.817403	996	2	-1.9844	0.20743	0.20782	0.999995	3737	1	-1.9844
SH3GL2	4	0.015642	0.042743	0.817403	997	3	-2.4226	0.61152	0.61095	0.999995	11380	0	-2.4226
CLEC4D	4	0.015646	0.04275	0.817403	998	3	-0.77348	0.87565	0.8752	0.999995	16457	0	-0.77348
MRPL57	4	0.015697	0.042872	0.817403	999	2	-1.9401	0.62767	0.62721	0.999995	11684	0	-1.9401
CNTF	4	0.015723	0.042928	0.817403	1000	2	-2.2246	0.39759	0.39715	0.999995	7304	0	-2.2246
SPA17	4	0.015725	0.042934	0.817403	1001	3	-1.2265	0.48457	0.4841	0.999995	8923	0	-1.2265
PMP22	4	0.015732	0.042945	0.817403	1002	3	-1.0654	0.41779	0.41729	0.999995	7664	0	-1.0654
GK2	4	0.015736	0.042949	0.817403	1003	3	-1.2162	0.91513	0.91493	0.999995	17275	0	-1.2162
PLD3	4	0.015748	0.042979	0.817403	1004	2	-0.034322	0.080826	0.092919	0.999995	1646	1	-0.034322
GMNN	4	0.01575	0.042981	0.817403	1005	3	-2.4662	0.9908	0.99085	0.999995	18863	0	-2.4662
HSPA4L	4	0.015771	0.043026	0.817457	1006	3	-1.7524	0.64497	0.64446	0.999995	12013	0	-1.7524
POGZ	4	0.015834	0.043167	0.818431	1007	2	-2.1883	0.86204	0.86163	0.999995	16166	0	-2.1883
TMEM132D	4	0.015849	0.043201	0.818431	1008	3	-2.3637	0.83958	0.83888	0.999995	15722	0	-2.3637
INPP5B	4	0.015851	0.043206	0.818431	1009	1	-0.17996	0.69136	0.69076	0.999995	12894	0	-0.17996
C10orf126	4	0.015893	0.043303	0.819035	1010	2	-1.9521	0.67703	0.67643	0.999995	12618	0	-1.9521
TAS1R2	4	0.015902	0.043324	0.819035	1011	1	-0.12786	0.07377	0.086832	0.999995	1546	1	-0.12786
TLR7	4	0.015938	0.043408	0.819727	1012	3	-2.3963	0.72172	0.72114	0.999995	13462	0	-2.3963
CMSS1	4	0.015953	0.043448	0.819727	1013	2	-0.28544	0.53249	0.53171	0.999995	9865	0	-0.28544
SAA2	4	0.015967	0.043489	0.819727	1014	2	-2.2555	0.52202	0.52134	0.999995	9665	0	-2.2555
RBM6	4	0.015987	0.043536	0.819807	1015	3	-1.066	0.99336	0.9934	0.999995	18928	0	-1.066
CUL4B	4	0.016034	0.043644	0.820474	1016	3	-1.1316	0.98789	0.98791	0.999995	18799	0	-1.1316
KLHL10	4	0.016042	0.043664	0.820474	1017	2	-1.679	0.48802	0.48749	0.999995	8996	0	-1.679
TMEM8A	4	0.016055	0.0437	0.820474	1018	1	0.50434	0.21086	0.21114	0.999995	3804	1	0.50434
CPNE6	4	0.016106	0.043814	0.821806	1019	3	-2.1401	0.99304	0.99309	0.999995	18919	0	-2.1401
SNX7	4	0.016152	0.043917	0.822272	1020	3	-2.2104	0.51187	0.51111	0.999995	9465	0	-2.2104
PDS5A	4	0.016157	0.043925	0.822272	1021	2	-0.14736	0.18846	0.18974	0.999995	3411	1	-0.14736
C12orf77	4	0.016184	0.043987	0.82263	1022	2	-1.0489	0.88833	0.88799	0.999995	16729	0	-1.0489
PPP1R1A	4	0.016228	0.044094	0.823819	1023	2	-2.0091	0.27785	0.27728	0.999995	5026	0	-2.0091
TBCA	4	0.016299	0.044269	0.826047	1024	3	-2.3142	0.031285	0.051204	0.999995	930	1	-2.3142
NARS	4	0.01631	0.0443	0.826047	1025	2	-0.65423	0.96805	0.96799	0.999995	18365	0	-0.65423
MAGED4	4	0.016356	0.044394	0.826386	1026	3	-2.1033	0.94408	0.94398	0.999995	17843	0	-2.1033
C5orf49	4	0.016361	0.044404	0.826386	1027	2	-0.6091	0.98376	0.98376	0.999995	18693	0	-0.6091
TAC4	4	0.016393	0.044472	0.826843	1028	3	-1.0267	0.84418	0.84351	0.999995	15826	0	-1.0267
SLC10A2	4	0.016412	0.044518	0.826896	1029	2	-0.73552	0.78312	0.78271	0.999995	14619	0	-0.73552
ZNF561	4	0.016463	0.044647	0.827354	1030	2	-0.27596	0.36109	0.3605	0.999995	6612	0	-0.27596
IFIT3	4	0.016476	0.044672	0.827354	1031	2	-2.0355	0.88799	0.88765	0.999995	16720	0	-2.0355
GALT	4	0.016514	0.044745	0.827354	1032	2	-0.84952	0.84196	0.84123	0.999995	15779	0	-0.84952
FAM9B	4	0.016522	0.044762	0.827354	1033	3	-2.1895	0.74414	0.74367	0.999995	13899	0	-2.1895
MUC7	4	0.016565	0.04486	0.827354	1034	1	-0.18367	0.69209	0.69148	0.999995	12907	0	-0.18367
ZC3H10	4	0.016607	0.044957	0.827354	1035	3	-0.86349	0.96321	0.96314	0.999995	18244	0	-0.86349
KRT83	4	0.016616	0.044983	0.827354	1036	1	0.18481	0.03592	0.055014	0.999995	998	1	0.18481
ADGRG6	4	0.016625	0.045002	0.827354	1037	3	-1.4018	0.79477	0.79437	0.999995	14843	0	-1.4018
POMT1	4	0.016636	0.045021	0.827354	1038	3	-0.95389	0.97614	0.97612	0.999995	18532	0	-0.95389
RPS6KA1	4	0.016643	0.045034	0.827354	1039	3	-2.4802	0.98478	0.98477	0.999995	18721	0	-2.4802
PPP1R15A	4	0.01668	0.045119	0.827354	1040	3	-2.1626	0.60841	0.60782	0.999995	11321	0	-2.1626
CPSF4L	4	0.016741	0.04525	0.827354	1041	2	-2.2358	0.96871	0.96865	0.999995	18379	0	-2.2358
PSG8	4	0.016756	0.045291	0.827354	1042	3	-2.3501	0.79453	0.79413	0.999995	14836	0	-2.3501
SH3TC1	4	0.01677	0.045322	0.827354	1043	2	-1.8869	0.69435	0.69375	0.999995	12951	0	-1.8869
HADHA	4	0.016797	0.045382	0.827354	1044	3	-1.6044	0.97716	0.97721	0.999995	18555	0	-1.6044
TMBIM6	4	0.016802	0.045387	0.827354	1045	2	-1.6122	0.38738	0.38689	0.999995	7121	0	-1.6122
NUP62CL	4	0.016805	0.045394	0.827354	1046	3	-0.93536	0.77023	0.76983	0.999995	14385	0	-0.93536
ERICH1	4	0.01681	0.045407	0.827354	1047	2	-1.3669	0.87469	0.87425	0.999995	16437	0	-1.3669
C8orf44	4	0.016832	0.045458	0.827354	1048	3	-1.4928	0.98699	0.98701	0.999995	18776	0	-1.4928
ITGB2	4	0.016845	0.045485	0.827354	1049	3	-0.96112	0.8151	0.81471	0.999995	15251	0	-0.96112
ANKIB1	4	0.016849	0.045495	0.827354	1050	3	-1.0451	0.99082	0.99087	0.999995	18864	0	-1.0451
GCM1	4	0.016878	0.045558	0.827716	1051	3	-1.9211	0.95278	0.95265	0.999995	18027	0	-1.9211
TRAPPC13	4	0.016923	0.045667	0.828166	1052	1	-0.04435	0.32114	0.32043	0.999995	5856	0	-0.04435
TPTE	4	0.01697	0.045782	0.828166	1053	3	-1.0557	0.71565	0.71498	0.999995	13354	0	-1.0557
KCMF1	4	0.016974	0.045788	0.828166	1054	2	-0.37188	0.86961	0.86918	0.999995	16334	0	-0.37188
C1QBP	4	0.016985	0.04582	0.828166	1055	2	-1.9073	0.95926	0.95918	0.999995	18162	0	-1.9073
NSMCE4A	4	0.017008	0.045875	0.828166	1056	2	-1.7815	0.5469	0.54603	0.999995	10135	0	-1.7815
SRPK2	4	0.017031	0.045931	0.828166	1057	2	-2.1221	0.65238	0.65173	0.999995	12141	0	-2.1221
UPF1	4	0.017074	0.046027	0.828166	1058	3	-1.0236	0.69685	0.69619	0.999995	12995	0	-1.0236
SLC35E1	4	0.017076	0.04603	0.828166	1059	1	0.45298	0.0098351	0.018951	0.935174	387	2	0.45298
CATIP	4	0.017115	0.046126	0.828166	1060	2	-2.0935	0.81585	0.81546	0.999995	15265	0	-2.0935
ARSJ	4	0.017154	0.046212	0.828166	1061	2	-1.6943	0.82848	0.82786	0.999995	15491	0	-1.6943
CNOT6	4	0.017161	0.04623	0.828166	1062	2	-2.08	0.88236	0.88192	0.999995	16615	0	-2.08
HOOK3	4	0.017167	0.046243	0.828166	1063	3	-1.0255	0.37925	0.37868	0.999995	6955	0	-1.0255
EXPH5	4	0.017178	0.046263	0.828166	1064	1	-0.26818	0.71309	0.71236	0.999995	13304	0	-0.26818
EXOSC3	4	0.017223	0.046364	0.828166	1065	2	-1.4484	0.050471	0.067073	0.999995	1198	1	-1.4484
TBX1	4	0.017229	0.046375	0.828166	1066	3	-0.71731	0.96754	0.96748	0.999995	18346	0	-0.71731
C2orf16	4	0.01723	0.046381	0.828166	1067	3	-2.4146	0.78287	0.78247	0.999995	14612	0	-2.4146
SOCS6	4	0.017246	0.046422	0.828166	1068	3	-2.1004	0.044091	0.061779	0.999995	1111	1	-2.1004
METTL17	4	0.017249	0.046428	0.828166	1069	3	-1.2968	0.86871	0.86828	0.999995	16305	0	-1.2968
WDR49	4	0.01726	0.046454	0.828166	1070	3	-2.1311	0.99117	0.99123	0.999995	18874	0	-2.1311
DCLK1	4	0.01728	0.046496	0.828166	1071	1	0.05366	0.68267	0.68207	0.999995	12725	0	0.05366
PARP10	4	0.017283	0.046502	0.828166	1072	3	-1.3513	0.98613	0.98614	0.999995	18759	0	-1.3513
MAP3K2	4	0.0173	0.046536	0.828166	1073	2	-1.6414	0.25096	0.2505	0.999995	4532	0	-1.6414
TULP2	3	0.017335	0.04508	0.827354	1074	3	-0.8599	0.98266	0.98281	0.999995	18671	0	-0.8599
LRMP	4	0.01735	0.046661	0.829233	1075	3	-1.215	0.56187	0.5611	0.999995	10440	0	-1.215
NHSL1	4	0.017362	0.046687	0.829233	1076	2	-2.0791	0.86076	0.86028	0.999995	16151	0	-2.0791
DDX19A	4	0.01738	0.046729	0.829233	1077	3	-0.81355	0.086635	0.097891	0.999995	1728	1	-0.81355
IFIT1B	4	0.017408	0.046788	0.829233	1078	2	-1.7842	0.28556	0.28494	0.999995	5173	0	-1.7842
COL4A5	4	0.017448	0.046867	0.829233	1079	3	-2.1086	0.10132	0.11059	0.999995	1963	1	-2.1086
ZNF436	4	0.017451	0.046876	0.829233	1080	3	-1.4506	0.4583	0.45782	0.999995	8429	0	-1.4506
ARF6	4	0.017463	0.0469	0.829233	1081	3	-1.2455	0.97198	0.97195	0.999995	18445	0	-1.2455
KIF18A	4	0.017485	0.046948	0.829309	1082	2	-1.5174	0.52599	0.52533	0.999995	9746	0	-1.5174
SUN2	4	0.017532	0.047057	0.829834	1083	2	-2.2086	0.71511	0.71443	0.999995	13340	0	-2.2086
ATP8B1	4	0.017535	0.047064	0.829834	1084	2	-0.48201	0.8967	0.89639	0.999995	16890	0	-0.48201
OR6B3	4	0.017586	0.047185	0.830366	1085	2	-0.6181	0.91883	0.91864	0.999995	17343	0	-0.6181
PTGFRN	4	0.017637	0.047288	0.830366	1086	1	-0.029288	0.51431	0.51356	0.999995	9517	0	-0.029288
PLA2G7	4	0.017641	0.047295	0.830366	1087	2	-1.878	0.73914	0.73862	0.999995	13807	0	-1.878
COL11A1	4	0.017726	0.047489	0.830366	1088	2	-2.1762	0.60473	0.60418	0.999995	11249	0	-2.1762
CCL15	4	0.017739	0.047518	0.830366	1089	2	-0.96986	0.77415	0.7737	0.999995	14458	0	-0.96986
DLEC1	4	0.01775	0.047541	0.830366	1090	3	-1.0282	0.50821	0.50758	0.999995	9389	0	-1.0282
GPHN	4	0.017769	0.047593	0.830366	1091	3	-1.505	0.23091	0.2307	0.999995	4159	1	-1.505
PIGF	4	0.017773	0.0476	0.830366	1092	2	-2.0685	0.97642	0.97641	0.999995	18538	0	-2.0685
GATA2	4	0.017789	0.047633	0.830366	1093	2	-2.1356	0.19102	0.1922	0.999995	3455	1	-2.1356
CD79A	4	0.01779	0.047636	0.830366	1094	2	-1.5108	0.46796	0.46746	0.999995	8608	0	-1.5108
BRD2	4	0.017841	0.047766	0.830366	1095	2	-0.46382	0.20413	0.2046	0.999995	3680	1	-0.46382
NMI	4	0.017859	0.047799	0.830366	1096	2	-1.9359	0.27021	0.26966	0.999995	4891	0	-1.9359
SMIM18	4	0.017875	0.047832	0.830366	1097	2	-1.9428	0.84173	0.84101	0.999995	15775	0	-1.9428
HIST2H3C	4	0.017882	0.047849	0.830366	1098	2	-1.471	0.14345	0.1481	0.999995	2638	1	-1.471
TREML4	4	0.017892	0.047878	0.830366	1099	1	-0.15914	0.10613	0.11483	0.999995	2046	1	-0.15914
CD74	4	0.017983	0.048081	0.830366	1100	3	-1.1397	0.98311	0.98314	0.999995	18677	0	-1.1397
ZNF45	4	0.017994	0.048105	0.830366	1101	1	0.62163	0.00551	0.011183	0.791151	269	2	0.62163
RDH12	4	0.018045	0.048218	0.830366	1102	3	-0.91601	0.99248	0.99254	0.999995	18904	0	-0.91601
TRIM33	4	0.018055	0.048243	0.830366	1103	2	-1.7948	0.9155	0.9153	0.999995	17283	0	-1.7948
C9orf9	4	0.018063	0.048264	0.830366	1104	2	-1.8553	0.33266	0.33199	0.999995	6068	0	-1.8553
SLC5A3	4	0.018083	0.048306	0.830366	1105	3	-0.92716	0.99443	0.99448	0.999995	18961	0	-0.92716
PET117	4	0.018096	0.048337	0.830366	1106	2	-1.4673	0.77494	0.77449	0.999995	14472	0	-1.4673
FSD1	4	0.018129	0.048423	0.830366	1107	3	-0.98376	0.1018	0.11097	0.999995	1972	1	-0.98376
BEST2	4	0.018134	0.048435	0.830366	1108	2	-2.1622	0.75643	0.75603	0.999995	14124	0	-2.1622
LAT2	4	0.018142	0.048448	0.830366	1109	2	-1.8608	0.71559	0.71492	0.999995	13353	0	-1.8608
MOGAT2	4	0.018147	0.048459	0.830366	1110	2	-0.74631	0.95684	0.95679	0.999995	18116	0	-0.74631
NDUFAB1	4	0.018173	0.04852	0.830366	1111	2	-1.9639	0.75356	0.75318	0.999995	14072	0	-1.9639
NBPF15	4	0.018181	0.048541	0.830366	1112	2	-1.7101	0.20378	0.20426	0.999995	3673	1	-1.7101
GLB1L2	4	0.018194	0.048573	0.830366	1113	3	-2.1638	0.83705	0.83638	0.999995	15674	0	-2.1638
SLC9A6	4	0.018198	0.048578	0.830366	1114	1	-0.33574	0.90271	0.90237	0.999995	17018	0	-0.33574
RANBP3	4	0.018198	0.048581	0.830366	1115	3	-1.0235	0.47492	0.47444	0.999995	8739	0	-1.0235
PPP1R2	4	0.018241	0.048677	0.830366	1116	3	-0.9757	0.28656	0.28594	0.999995	5196	0	-0.9757
ARHGDIA	4	0.018245	0.048685	0.830366	1117	3	-1.3411	0.99259	0.99265	0.999995	18908	0	-1.3411
UFC1	4	0.01826	0.048721	0.830366	1118	2	-1.5249	0.15294	0.15679	0.999995	2797	1	-1.5249
TASP1	4	0.018283	0.048781	0.830366	1119	3	-2.0328	0.99181	0.99189	0.999995	18891	0	-2.0328
NAT6	4	0.018311	0.048843	0.830366	1120	3	-0.89893	0.90484	0.90451	0.999995	17063	0	-0.89893
SPIN3	4	0.018331	0.048887	0.830366	1121	2	-2.2049	0.84915	0.84854	0.999995	15932	0	-2.2049
ETFDH	4	0.018351	0.048927	0.830366	1122	1	0.26413	0.087166	0.098316	0.999995	1737	1	0.26413
MC4R	4	0.018353	0.048932	0.830366	1123	3	-1.2111	0.88137	0.8809	0.999995	16592	0	-1.2111
C21orf91	4	0.018369	0.04897	0.830366	1124	3	-2.1251	0.95956	0.95947	0.999995	18170	0	-2.1251
QARS	4	0.018387	0.04901	0.830366	1125	2	-2.0087	0.028759	0.049135	0.999995	899	1	-2.0087
HSPB11	4	0.018388	0.049013	0.830366	1126	3	-0.95	0.98834	0.98836	0.999995	18806	0	-0.95
RNASE11	4	0.018402	0.049047	0.830366	1127	1	-0.14606	0.14009	0.1451	0.999995	2581	1	-0.14606
ADO	4	0.018418	0.049084	0.830366	1128	2	-1.9354	0.80111	0.80071	0.999995	14970	0	-1.9354
GIMAP1-GIMAP5	4	0.01845	0.049152	0.830366	1129	3	-1.1642	0.64409	0.64358	0.999995	11995	0	-1.1642
APOBEC3H	4	0.018453	0.049157	0.830366	1130	1	-0.073575	0.77325	0.77284	0.999995	14435	0	-0.073575
RCL1	4	0.018478	0.049224	0.830366	1131	3	-0.97247	0.66006	0.65949	0.999995	12292	0	-0.97247
LOC100505841	4	0.018489	0.049253	0.830366	1132	3	-1.0423	0.98393	0.98393	0.999995	18696	0	-1.0423
PTPN9	4	0.018504	0.049286	0.830366	1133	2	-0.25921	0.74536	0.74488	0.999995	13922	0	-0.25921
SURF2	4	0.018517	0.049315	0.830366	1134	3	-0.94204	0.80329	0.80288	0.999995	15017	0	-0.94204
APIP	4	0.018555	0.049398	0.830366	1135	2	-0.37508	0.44013	0.4397	0.999995	8083	0	-0.37508
DDX21	4	0.018585	0.049474	0.830366	1136	2	-1.3373	0.24156	0.2412	0.999995	4350	1	-1.3373
VPS9D1	4	0.018593	0.049489	0.830366	1137	2	-1.936	0.084363	0.095969	0.999995	1695	1	-1.936
TAF2	4	0.018606	0.049517	0.830366	1138	1	-0.15491	0.023134	0.042367	0.999995	798	1	-0.15491
DPY19L4	4	0.018607	0.04952	0.830366	1139	3	-1.0317	0.92241	0.92225	0.999995	17416	0	-1.0317
PIPOX	4	0.018625	0.049566	0.830366	1140	2	-2.0026	0.37968	0.37915	0.999995	6964	0	-2.0026
DEFB1	4	0.018656	0.049631	0.830366	1141	1	-0.051634	0.80989	0.80948	0.999995	15142	0	-0.051634
SMIM13	4	0.018673	0.049666	0.830366	1142	3	-1.2484	0.97959	0.97965	0.999995	18605	0	-1.2484
ADIPOR1	4	0.018707	0.049741	0.830366	1143	2	-0.53453	0.32002	0.31931	0.999995	5835	0	-0.53453
PLA1A	4	0.018745	0.049823	0.830366	1144	2	-1.708	0.19757	0.19839	0.999995	3573	1	-1.708
LGALS8	4	0.018758	0.049856	0.830366	1145	1	0.34458	0.3602	0.35962	0.999995	6597	0	0.34458
METTL8	4	0.018769	0.049873	0.830366	1146	2	-2.1152	0.97673	0.97673	0.999995	18545	0	-2.1152
FAAH	4	0.018781	0.049899	0.830366	1147	2	-0.029786	0.62039	0.6199	0.999995	11553	0	-0.029786
CENPL	4	0.018809	0.049977	0.830366	1148	2	-0.085575	0.50334	0.50272	0.999995	9287	0	-0.085575
DYSF	4	0.018817	0.049999	0.830366	1149	2	-2.0659	0.89352	0.8932	0.999995	16820	0	-2.0659
TMEM59L	4	0.018825	0.050019	0.830366	1150	2	-1.8075	0.76269	0.76236	0.999995	14242	0	-1.8075
PNLDC1	4	0.018858	0.050089	0.830366	1151	3	-1.6064	0.54053	0.53977	0.999995	10020	0	-1.6064
RAB29	4	0.018882	0.050142	0.830366	1152	3	-1.9902	0.96893	0.96886	0.999995	18385	0	-1.9902
RPL18	4	0.018889	0.050157	0.830366	1153	2	-1.0782	0.033907	0.053331	0.999995	967	1	-1.0782
SH3GL3	4	0.018911	0.050207	0.830366	1154	1	-0.29956	0.24168	0.24132	0.999995	4353	1	-0.29956
HCRTR1	4	0.018945	0.05029	0.830366	1155	3	-0.97115	0.72896	0.72845	0.999995	13604	0	-0.97115
NEO1	4	0.018977	0.050356	0.830366	1156	2	-1.8944	0.326	0.32529	0.999995	5942	0	-1.8944
C4orf33	4	0.018986	0.050374	0.830366	1157	2	-1.179	0.89845	0.89814	0.999995	16918	0	-1.179
NLRP9	4	0.019001	0.05041	0.830366	1158	3	-1.2499	0.55218	0.55136	0.999995	10235	0	-1.2499
TOLLIP	4	0.01901	0.050432	0.830366	1159	3	-2.3676	0.9766	0.9766	0.999995	18542	0	-2.3676
ESR1	4	0.019013	0.050439	0.830366	1160	3	-0.86728	0.78443	0.784	0.999995	14648	0	-0.86728
JDP2	4	0.019013	0.05044	0.830366	1161	1	-0.2522	0.56586	0.56514	0.999995	10520	0	-0.2522
STXBP5	4	0.019064	0.050557	0.831585	1162	2	-0.41705	0.94534	0.94522	0.999995	17858	0	-0.41705
ZNF548	4	0.019115	0.050676	0.832615	1163	1	-0.075235	0.33765	0.33694	0.999995	6154	0	-0.075235
KIF17	4	0.019131	0.050713	0.832615	1164	2	-1.6028	0.33224	0.3316	0.999995	6060	0	-1.6028
SAMD4B	4	0.019166	0.050787	0.832615	1165	1	0.0067567	0.45618	0.4557	0.999995	8389	0	0.0067567
C14orf166	4	0.019195	0.050847	0.832615	1166	2	-1.9767	0.74362	0.74315	0.999995	13887	0	-1.9767
CPT1B	4	0.019217	0.050895	0.832615	1167	2	-1.4086	0.50297	0.50236	0.999995	9277	0	-1.4086
MAP4	4	0.019268	0.05102	0.832615	1168	2	-1.3833	0.68493	0.68436	0.999995	12770	0	-1.3833
FDPS	4	0.019284	0.051056	0.832615	1169	2	-2.0894	0.82138	0.82089	0.999995	15364	0	-2.0894
ARHGAP19	4	0.0193	0.051098	0.832615	1170	2	-1.8614	0.86684	0.8664	0.999995	16272	0	-1.8614
GOLGA7	4	0.019316	0.051133	0.832615	1171	3	-1.3383	0.84621	0.84558	0.999995	15870	0	-1.3383
FOSL2	4	0.019317	0.051137	0.832615	1172	2	-1.9555	0.90183	0.90145	0.999995	16996	0	-1.9555
NDRG2	4	0.019319	0.051143	0.832615	1173	1	-0.46807	0.87282	0.87243	0.999995	16407	0	-0.46807
ABCB4	4	0.019341	0.051196	0.83271	1174	2	-1.8067	0.78947	0.78905	0.999995	14745	0	-1.8067
FBXL7	4	0.019412	0.051367	0.83271	1175	3	-1.5178	0.99167	0.99173	0.999995	18889	0	-1.5178
ATP6V1E1	4	0.019421	0.051383	0.83271	1176	2	-0.54049	0.46176	0.46125	0.999995	8491	0	-0.54049
BMPR1A	4	0.019452	0.051456	0.83271	1177	3	-1.1781	0.99272	0.99277	0.999995	18910	0	-1.1781
B3GNT3	4	0.019495	0.051556	0.83271	1178	3	-2.1206	0.67754	0.67692	0.999995	12628	0	-2.1206
ZBTB43	4	0.019501	0.051564	0.83271	1179	3	-1.0549	0.98556	0.98557	0.999995	18742	0	-1.0549
CBWD1	4	0.019504	0.051571	0.83271	1180	2	-0.91122	0.32819	0.32747	0.999995	5983	0	-0.91122
OR4P4	4	0.019541	0.051647	0.83271	1181	3	-0.8001	0.92896	0.92877	0.999995	17543	0	-0.8001
GIMAP6	4	0.019569	0.051699	0.83271	1182	3	-2.0647	0.81947	0.81899	0.999995	15329	0	-2.0647
FOXD1	4	0.019573	0.051709	0.83271	1183	2	0.067048	0.32006	0.31935	0.999995	5836	0	0.067048
RAB11FIP3	4	0.019577	0.051718	0.83271	1184	3	-1.1194	0.8242	0.8237	0.999995	15413	0	-1.1194
OTOA	4	0.019601	0.051764	0.83271	1185	2	-1.6851	0.43408	0.43369	0.999995	7971	0	-1.6851
TMEM229B	4	0.01961	0.051781	0.83271	1186	2	-1.7081	0.052954	0.069198	0.999995	1233	1	-1.7081
GALNT12	4	0.019624	0.051817	0.83271	1187	2	-0.30881	0.7616	0.76122	0.999995	14217	0	-0.30881
CD163L1	4	0.019638	0.051849	0.83271	1188	3	-0.97461	0.96632	0.96626	0.999995	18313	0	-0.97461
PFKFB3	4	0.019675	0.051919	0.83271	1189	2	-0.83121	0.96228	0.9622	0.999995	18228	0	-0.83121
UGP2	4	0.019691	0.051955	0.83271	1190	2	-2.0095	0.72023	0.71964	0.999995	13436	0	-2.0095
CHEK2	4	0.019726	0.052037	0.83271	1191	1	0.24097	0.47559	0.47511	0.999995	8753	0	0.24097
C3orf62	3	0.019774	0.050883	0.832615	1192	1	-0.55242	0.52689	0.52705	0.999995	9769	0	-0.55242
DES	4	0.019841	0.05229	0.83271	1193	3	-1.1605	0.82355	0.82305	0.999995	15397	0	-1.1605
CLVS2	4	0.019845	0.052301	0.83271	1194	3	-1.3068	0.95586	0.95577	0.999995	18096	0	-1.3068
HMGA2	4	0.019855	0.052331	0.83271	1195	3	-2.2254	0.82208	0.82159	0.999995	15376	0	-2.2254
USP17L17	4	0.019879	0.052393	0.83271	1196	1	-0.057654	0.44812	0.44764	0.999995	8238	0	-0.057654
JAKMIP3	4	0.019896	0.052432	0.83271	1197	2	-2.172	0.9589	0.95884	0.999995	18155	0	-2.172
NR6A1	4	0.01993	0.052505	0.83271	1198	1	0.30166	0.33864	0.33795	0.999995	6172	0	0.30166
MOSPD2	4	0.019946	0.052538	0.83271	1199	2	-2.0317	0.87123	0.87084	0.999995	16368	0	-2.0317
SP6	4	0.019981	0.052617	0.83271	1200	1	-0.035165	0.55602	0.55521	0.999995	10319	0	-0.035165
CCDC175	4	0.020001	0.052651	0.83271	1201	3	-1.8141	0.9258	0.92562	0.999995	17486	0	-1.8141
CRYBB1	4	0.020032	0.052719	0.83271	1202	1	0.022724	0.55034	0.5495	0.999995	10202	0	0.022724
RPL10A	4	0.020036	0.052727	0.83271	1203	2	-1.2938	0.0061624	0.012391	0.828665	285	1	-1.2938
TNFRSF10C	4	0.020053	0.052763	0.83271	1204	2	-2.1335	0.82724	0.82665	0.999995	15474	0	-2.1335
GRIN2D	4	0.020069	0.052808	0.83271	1205	2	-1.8269	0.18687	0.18827	0.999995	3381	1	-1.8269
ACACB	4	0.020083	0.052847	0.83271	1206	2	-1.2008	0.43993	0.4395	0.999995	8080	0	-1.2008
YIPF4	4	0.020083	0.052847	0.83271	1207	3	-1.2028	0.98933	0.98938	0.999995	18829	0	-1.2028
LRR1	4	0.020094	0.052874	0.83271	1208	2	-1.9505	0.32658	0.32586	0.999995	5951	0	-1.9505
C14orf119	4	0.020107	0.052914	0.83271	1209	3	-0.87375	0.5933	0.59274	0.999995	11029	0	-0.87375
PP2D1	4	0.020111	0.052923	0.83271	1210	3	-1.9197	0.99191	0.99198	0.999995	18894	0	-1.9197
SIDT1	4	0.020157	0.053018	0.83271	1211	3	-1.1453	0.83186	0.83124	0.999995	15572	0	-1.1453
USP17L25	4	0.020184	0.053076	0.83271	1212	2	-1.4588	0.43216	0.43174	0.999995	7936	0	-1.4588
EID2	4	0.020214	0.053144	0.83271	1213	3	-0.9526	0.98283	0.98286	0.999995	18674	0	-0.9526
KCNAB1	4	0.020235	0.05319	0.83271	1214	1	-0.42819	0.22158	0.22155	0.999995	3995	1	-0.42819
GGT7	4	0.020317	0.053368	0.83271	1215	2	-1.8469	0.76416	0.76378	0.999995	14269	0	-1.8469
TSR1	4	0.020326	0.053387	0.83271	1216	2	-1.9382	0.54764	0.54679	0.999995	10145	0	-1.9382
SNRPB2	4	0.020351	0.05345	0.83271	1217	2	-1.9995	0.67501	0.67442	0.999995	12576	0	-1.9995
HERC5	4	0.020367	0.053492	0.83271	1218	3	-1.1937	0.57987	0.57923	0.999995	10788	0	-1.1937
RAB39B	4	0.020372	0.053504	0.83271	1219	3	-1.2468	0.99217	0.99223	0.999995	18899	0	-1.2468
PHIP	4	0.020388	0.053541	0.83271	1220	2	-0.16511	0.59409	0.59354	0.999995	11045	0	-0.16511
PNRC2	4	0.0204	0.05357	0.83271	1221	3	-2.0655	0.75048	0.75004	0.999995	14013	0	-2.0655
RFXAP	4	0.02043	0.053635	0.83271	1222	3	-0.98792	0.99425	0.99431	0.999995	18950	0	-0.98792
OR1B1	4	0.020475	0.05374	0.83271	1223	3	-1.0901	0.99083	0.99089	0.999995	18866	0	-1.0901
PIK3AP1	4	0.020479	0.053746	0.83271	1224	3	-0.69342	0.99079	0.99084	0.999995	18862	0	-0.69342
TGDS	4	0.020484	0.053757	0.83271	1225	3	-0.85551	0.24495	0.24452	0.999995	4413	1	-0.85551
CLASP2	4	0.0205	0.053792	0.83271	1226	2	-0.00092647	0.82903	0.8284	0.999995	15508	0	-0.00092647
ENTHD2	4	0.020529	0.053858	0.83271	1227	3	-2.2853	0.14331	0.14798	0.999995	2636	1	-2.2853
CLNK	4	0.020538	0.053874	0.83271	1228	3	-0.91821	0.98924	0.98928	0.999995	18826	0	-0.91821
TMEM56	4	0.020554	0.05391	0.83271	1229	3	-1.6352	0.93267	0.93245	0.999995	17610	0	-1.6352
FANCD2	4	0.020613	0.054046	0.83271	1230	3	-0.99799	0.92084	0.92064	0.999995	17384	0	-0.99799
OR51A7	4	0.02065	0.054124	0.83271	1231	3	-0.89377	0.43819	0.43773	0.999995	8049	0	-0.89377
SGPP1	4	0.020659	0.054138	0.83271	1232	3	-0.81734	0.99405	0.99411	0.999995	18946	0	-0.81734
RNF181	4	0.020709	0.05426	0.83271	1233	2	-2.0017	0.65831	0.65773	0.999995	12257	0	-2.0017
TPGS2	4	0.020713	0.054267	0.83271	1234	3	-2.0074	0.12466	0.13114	0.999995	2330	1	-2.0074
EVX1	4	0.020734	0.054304	0.83271	1235	2	-1.4956	0.12147	0.12832	0.999995	2279	1	-1.4956
PNPLA5	4	0.020742	0.054317	0.83271	1236	3	-0.84658	0.83751	0.83685	0.999995	15680	0	-0.84658
SEC24B	4	0.020744	0.054319	0.83271	1237	2	-0.4726	0.71718	0.71651	0.999995	13380	0	-0.4726
ANKRD10	4	0.020763	0.054359	0.83271	1238	3	-1.2026	0.69824	0.69758	0.999995	13028	0	-1.2026
HTR6	4	0.02078	0.05439	0.83271	1239	3	-0.95908	0.74925	0.74884	0.999995	13991	0	-0.95908
TUBG2	4	0.020822	0.054488	0.83271	1240	3	-0.85981	0.6916	0.69099	0.999995	12900	0	-0.85981
NDRG3	4	0.020826	0.054494	0.83271	1241	3	-1.0003	0.86557	0.86514	0.999995	16244	0	-1.0003
MET	4	0.020831	0.054508	0.83271	1242	3	-1.0137	0.99307	0.99311	0.999995	18920	0	-1.0137
L1CAM	4	0.020835	0.05452	0.83271	1243	3	-2.2761	0.9657	0.96565	0.999995	18294	0	-2.2761
ARPC2	4	0.020839	0.054531	0.83271	1244	3	-0.9201	0.67464	0.67406	0.999995	12568	0	-0.9201
PSMA6	4	0.020894	0.05464	0.83271	1245	2	-1.6311	0.96545	0.9654	0.999995	18291	0	-1.6311
EPHX2	4	0.020897	0.054649	0.83271	1246	3	-0.79289	0.97321	0.97315	0.999995	18468	0	-0.79289
CCDC24	4	0.020906	0.054669	0.83271	1247	3	-1.0376	0.9841	0.9841	0.999995	18704	0	-1.0376
EEF1B2	4	0.020919	0.054697	0.83271	1248	2	-1.8696	0.6401	0.63956	0.999995	11918	0	-1.8696
CYP4Z1	4	0.020932	0.054721	0.83271	1249	3	-0.93848	0.97579	0.97575	0.999995	18523	0	-0.93848
DCAF13	4	0.02094	0.054741	0.83271	1250	3	-1.3698	0.97104	0.97099	0.999995	18422	0	-1.3698
SLC26A4	4	0.020948	0.054758	0.83271	1251	2	-1.4746	0.46085	0.46037	0.999995	8476	0	-1.4746
OOSP2	4	0.020948	0.054762	0.83271	1252	3	-1.0848	0.9494	0.94934	0.999995	17950	0	-1.0848
TERF1	4	0.020986	0.054836	0.83271	1253	2	-1.8389	0.85728	0.85681	0.999995	16081	0	-1.8389
COA3	4	0.020999	0.05487	0.83271	1254	1	-0.041806	0.038833	0.057422	0.999995	1037	1	-0.041806
TRIM34	4	0.021003	0.05488	0.83271	1255	3	-1.0467	0.72031	0.71973	0.999995	13439	0	-1.0467
FZD7	4	0.021008	0.054889	0.83271	1256	3	-1.8021	0.98359	0.98361	0.999995	18689	0	-1.8021
OR4A47	4	0.02105	0.054985	0.83271	1257	1	0.076119	0.57235	0.57159	0.999995	10648	0	0.076119
MAT2B	4	0.02105	0.054986	0.83271	1258	3	-1.0688	0.91064	0.91042	0.999995	17180	0	-1.0688
ESF1	4	0.021079	0.05506	0.83271	1259	3	-0.92758	0.83033	0.82971	0.999995	15537	0	-0.92758
INCENP	4	0.0211	0.055109	0.83271	1260	2	-0.82739	0.54767	0.54682	0.999995	10146	0	-0.82739
SDHB	4	0.021104	0.055116	0.83271	1261	3	-2.0074	0.93591	0.9358	0.999995	17681	0	-2.0074
TAF5	4	0.021112	0.055144	0.83271	1262	2	-1.9638	0.4775	0.47702	0.999995	8797	0	-1.9638
GALR3	4	0.021138	0.055203	0.83271	1263	2	-1.6012	0.68482	0.68426	0.999995	12768	0	-1.6012
KCNJ15	4	0.021139	0.055205	0.83271	1264	3	-0.90181	0.97943	0.97947	0.999995	18601	0	-0.90181
NBPF10	4	0.021151	0.055236	0.83271	1265	1	-0.20519	0.4927	0.49218	0.999995	9083	0	-0.20519
MASTL	4	0.021173	0.055278	0.83271	1266	3	-1.0498	0.97525	0.9752	0.999995	18511	0	-1.0498
ZNF140	4	0.021198	0.055345	0.83271	1267	3	-1.2595	0.98408	0.98408	0.999995	18703	0	-1.2595
SRCAP	4	0.021202	0.055354	0.83271	1268	2	-0.67881	0.97417	0.97411	0.999995	18486	0	-0.67881
CDH8	4	0.021241	0.055429	0.83271	1269	3	-0.90001	0.16781	0.17043	0.999995	3049	1	-0.90001
PDZK1	4	0.021248	0.055447	0.83271	1270	2	-1.7703	0.81431	0.81392	0.999995	15233	0	-1.7703
IFNA7	4	0.021288	0.055535	0.83271	1271	3	-0.97488	0.86271	0.86229	0.999995	16179	0	-0.97488
CXCR3	4	0.021304	0.055562	0.83271	1272	1	-0.36506	0.95603	0.95595	0.999995	18101	0	-0.36506
OXER1	4	0.021316	0.055584	0.83271	1273	3	-2.1262	0.39465	0.39419	0.999995	7254	0	-2.1262
P4HA3	4	0.02133	0.05562	0.83271	1274	3	-0.9029	0.82194	0.82145	0.999995	15372	0	-0.9029
OR2A4	4	0.021341	0.055647	0.83271	1275	2	-1.6226	0.33182	0.33118	0.999995	6052	0	-1.6226
TUBB2A	4	0.021352	0.055671	0.83271	1276	3	-0.95604	0.60846	0.60787	0.999995	11323	0	-0.95604
SH2D6	4	0.021355	0.05568	0.83271	1277	2	-1.6018	0.9568	0.95673	0.999995	18115	0	-1.6018
C9orf50	4	0.021406	0.055773	0.832823	1278	3	-1.3728	0.70817	0.7075	0.999995	13219	0	-1.3728
ZNF397	4	0.021416	0.055797	0.832823	1279	3	-1.8432	0.26452	0.26396	0.999995	4783	0	-1.8432
MYO5C	4	0.021426	0.055818	0.832823	1280	2	-1.697	0.30951	0.30885	0.999995	5632	0	-1.697
PTPN18	4	0.021507	0.056011	0.833513	1281	2	-0.48141	0.89407	0.89375	0.999995	16834	0	-0.48141
ABCB9	4	0.02151	0.056017	0.833513	1282	3	-1.1332	0.80335	0.80294	0.999995	15018	0	-1.1332
ICA1	4	0.021511	0.056019	0.833513	1283	2	-0.2025	0.94373	0.94364	0.999995	17838	0	-0.2025
PSMF1	4	0.021518	0.056041	0.833513	1284	3	-1.9941	0.91381	0.91359	0.999995	17251	0	-1.9941
ASRGL1	4	0.021558	0.056127	0.833513	1285	2	-1.3785	0.37352	0.37294	0.999995	6842	0	-1.3785
PAF1	4	0.021579	0.056184	0.833513	1286	2	-1.6064	0.74553	0.74504	0.999995	13925	0	-1.6064
C6orf7	4	0.021583	0.05619	0.833513	1287	3	-0.86275	0.94847	0.94843	0.999995	17926	0	-0.86275
NKX6-2	4	0.021596	0.056217	0.833513	1288	3	-0.90181	0.95944	0.95936	0.999995	18166	0	-0.90181
UNC50	4	0.02166	0.056347	0.833513	1289	2	-1.0845	0.98493	0.98494	0.999995	18725	0	-1.0845
ANXA4	4	0.02166	0.056349	0.833513	1290	3	-0.93624	0.78635	0.78596	0.999995	14683	0	-0.93624
ARFRP1	4	0.021682	0.056404	0.833513	1291	2	-1.7385	0.36164	0.36108	0.999995	6624	0	-1.7385
BRK1	4	0.021686	0.056413	0.833513	1292	3	-0.83505	0.34445	0.34374	0.999995	6282	0	-0.83505
CER1	4	0.021711	0.056472	0.833513	1293	2	-0.063124	0.50107	0.50047	0.999995	9241	0	-0.063124
MORC4	4	0.021721	0.056491	0.833513	1294	3	-1.1255	0.65055	0.64997	0.999995	12106	0	-1.1255
UBQLN2	4	0.021733	0.056518	0.833513	1295	3	-2.0346	0.95206	0.95195	0.999995	18006	0	-2.0346
ALG2	3	0.021839	0.05416	0.83271	1296	2	-1.6262	0.15301	0.15311	0.999995	2799	1	-1.6262
FGF13	4	0.021863	0.056799	0.837008	1297	3	-0.93762	0.67171	0.67117	0.999995	12520	0	-0.93762
GPKOW	4	0.021921	0.056926	0.837686	1298	2	-1.3805	0.0022942	0.0053183	0.532191	190	2	-1.3805
TMIE	4	0.021924	0.056933	0.837686	1299	3	-0.89979	0.83928	0.83859	0.999995	15714	0	-0.89979
AIM1	4	0.022067	0.057242	0.841596	1300	1	-0.27258	0.93083	0.93058	0.999995	17576	0	-0.27258
CCDC81	4	0.022145	0.057423	0.843597	1301	2	-1.9754	0.5076	0.507	0.999995	9376	0	-1.9754
TMEM203	4	0.022168	0.057479	0.843778	1302	1	-0.059693	0.581	0.58039	0.999995	10812	0	-0.059693
ATP5I	4	0.022232	0.057629	0.845216	1303	2	-1.7657	0.90968	0.90944	0.999995	17161	0	-1.7657
C10orf88	4	0.02227	0.057716	0.845216	1304	2	-0.54454	0.96751	0.96745	0.999995	18344	0	-0.54454
NSUN6	4	0.022277	0.057729	0.845216	1305	3	-0.87987	0.58604	0.58546	0.999995	10896	0	-0.87987
ICA1L	4	0.022321	0.057823	0.845216	1306	2	-0.48376	0.58852	0.58792	0.999995	10937	0	-0.48376
TATDN1	4	0.022338	0.057868	0.845216	1307	3	-1.0025	0.98678	0.98679	0.999995	18769	0	-1.0025
WARS	4	0.022344	0.057879	0.845216	1308	2	-1.2796	0.42615	0.42563	0.999995	7820	0	-1.2796
CD109	4	0.022371	0.057928	0.845216	1309	1	-0.049338	0.49966	0.49905	0.999995	9214	0	-0.049338
C2orf80	4	0.022378	0.057942	0.845216	1310	3	-0.97923	0.81992	0.81944	0.999995	15339	0	-0.97923
LCA5	4	0.022422	0.05803	0.845216	1311	3	-2.088	0.77978	0.77934	0.999995	14564	0	-2.088
CUL3	4	0.022431	0.05805	0.845216	1312	3	-0.91063	0.97582	0.97578	0.999995	18524	0	-0.91063
BNIPL	4	0.022444	0.058079	0.845216	1313	3	-1.6315	0.020083	0.037075	0.999995	685	1	-1.6315
LMX1B	4	0.022457	0.058115	0.845216	1314	3	-2.0196	0.87862	0.87818	0.999995	16530	0	-2.0196
NRIP3	4	0.022524	0.058264	0.845216	1315	2	-0.39032	0.48602	0.48553	0.999995	8953	0	-0.39032
SERBP1	4	0.022532	0.058283	0.845216	1316	3	-0.91418	0.3124	0.31178	0.999995	5688	0	-0.91418
C3AR1	4	0.022545	0.058309	0.845216	1317	3	-1.3307	0.99409	0.99415	0.999995	18947	0	-1.3307
AMER1	4	0.022575	0.058377	0.845216	1318	2	-0.58669	0.11262	0.12057	0.999995	2141	1	-0.58669
HIST1H3D	4	0.022626	0.058496	0.845216	1319	1	-0.11327	0.34181	0.3411	0.999995	6234	0	-0.11327
USP6	4	0.022634	0.058514	0.845216	1320	3	-1.0826	0.99465	0.9947	0.999995	18963	0	-1.0826
TBPL2	4	0.022647	0.058551	0.845216	1321	3	-1.0994	0.48624	0.48577	0.999995	8958	0	-1.0994
MGC50722	4	0.022676	0.058613	0.845216	1322	2	-0.62592	0.37588	0.37529	0.999995	6887	0	-0.62592
CADM1	4	0.022678	0.058615	0.845216	1323	3	-0.94177	0.94644	0.94637	0.999995	17885	0	-0.94177
ACAD10	4	0.022718	0.058705	0.845216	1324	2	-1.8704	0.30507	0.30436	0.999995	5547	0	-1.8704
SPIB	4	0.022727	0.058727	0.845216	1325	3	-0.93722	0.026583	0.047369	0.999995	875	1	-0.93722
TAS2R9	4	0.022727	0.058727	0.845216	1326	1	-0.17363	0.84293	0.84225	0.999995	15799	0	-0.17363
TNFRSF1B	4	0.022778	0.058841	0.845216	1327	2	-0.94884	0.28306	0.28251	0.999995	5121	0	-0.94884
VCY	4	0.022794	0.058874	0.845216	1328	3	-0.7964	0.96698	0.96692	0.999995	18331	0	-0.7964
SMIM17	4	0.022816	0.058927	0.845216	1329	3	-0.95721	0.96539	0.96534	0.999995	18290	0	-0.95721
B3GALT5	4	0.022823	0.058945	0.845216	1330	2	-1.6971	0.78043	0.77998	0.999995	14573	0	-1.6971
SMIM4	4	0.022829	0.058961	0.845216	1331	1	-0.19201	0.3933	0.39283	0.999995	7231	0	-0.19201
ESYT1	4	0.02286	0.059023	0.845216	1332	3	-1.7118	0.32361	0.32284	0.999995	5901	0	-1.7118
PIDD1	4	0.02288	0.059072	0.845216	1333	1	-0.16091	0.39536	0.39493	0.999995	7263	0	-0.16091
EN1	4	0.022884	0.059082	0.845216	1334	3	-2.0943	0.33966	0.33896	0.999995	6194	0	-2.0943
GTSF1	4	0.022928	0.059174	0.845216	1335	3	-2.1112	0.94909	0.94902	0.999995	17940	0	-2.1112
FAT4	4	0.02293	0.059179	0.845216	1336	1	0.14421	0.52626	0.52559	0.999995	9754	0	0.14421
ADAMTSL3	4	0.022945	0.059208	0.845216	1337	2	-1.7734	0.95924	0.95916	0.999995	18161	0	-1.7734
PDE6G	4	0.022949	0.059215	0.845216	1338	3	-0.97215	0.982	0.98203	0.999995	18657	0	-0.97215
IMPG1	4	0.022954	0.059226	0.845216	1339	3	-1.0739	0.91202	0.91184	0.999995	17215	0	-1.0739
UGT2B10	4	0.022967	0.059258	0.845216	1340	3	-1.0811	0.72845	0.72794	0.999995	13592	0	-1.0811
PPM1D	4	0.023059	0.059466	0.847394	1341	2	-1.8532	0.16162	0.16472	0.999995	2942	1	-1.8532
CDKL1	4	0.023103	0.059559	0.847394	1342	3	-2.0328	0.84315	0.84248	0.999995	15806	0	-2.0328
SLC3A2	4	0.023134	0.05964	0.847394	1343	2	-0.28675	0.048779	0.065598	0.999995	1176	1	-0.28675
CEP57L1	4	0.023137	0.059648	0.847394	1344	3	-2.1316	0.87645	0.87601	0.999995	16476	0	-2.1316
ID2	4	0.023139	0.059652	0.847394	1345	3	-1.9695	0.99399	0.99405	0.999995	18943	0	-1.9695
RTN1	4	0.023165	0.059722	0.847394	1346	2	-1.8142	0.31692	0.31628	0.999995	5780	0	-1.8142
ALYREF	4	0.023191	0.059787	0.847394	1347	2	-1.3457	0.010406	0.019951	0.939655	405	2	-1.3457
AKIRIN1	4	0.023218	0.059852	0.847394	1348	3	-0.91499	0.4825	0.48202	0.999995	8880	0	-0.91499
TMEM204	4	0.023241	0.059902	0.847394	1349	3	-0.90213	0.75999	0.7596	0.999995	14178	0	-0.90213
ANKMY2	4	0.023262	0.05994	0.847394	1350	2	-1.8556	0.053797	0.069941	0.999995	1247	1	-1.8556
MAP4K1	4	0.023286	0.059996	0.847394	1351	3	-0.84593	0.98692	0.98694	0.999995	18775	0	-0.84593
TLR10	4	0.023286	0.059996	0.847394	1352	1	0.069545	0.52815	0.52745	0.999995	9793	0	0.069545
RCCD1	4	0.02329	0.060008	0.847394	1353	3	-0.89914	0.99241	0.99247	0.999995	18902	0	-0.89914
TUBB	4	0.023306	0.060045	0.847394	1354	2	-1.389	0.3466	0.34586	0.999995	6325	0	-1.389
AAAS	4	0.023341	0.060122	0.847394	1355	2	-1.7912	0.37642	0.37582	0.999995	6897	0	-1.7912
CARD9	4	0.023344	0.060131	0.847394	1356	3	-0.85822	0.99386	0.9939	0.999995	18939	0	-0.85822
KIFC3	4	0.023377	0.060217	0.847394	1357	2	-1.6494	0.17006	0.17252	0.999995	3094	1	-1.6494
MYL6	4	0.023386	0.060235	0.847394	1358	2	-1.4078	0.28254	0.28198	0.999995	5112	0	-1.4078
FAM177A1	4	0.023394	0.060253	0.847394	1359	3	-1.1154	0.15799	0.16144	0.999995	2884	1	-1.1154
RBP7	4	0.023438	0.060339	0.847633	1360	3	-2.0051	0.32957	0.32892	0.999995	6007	0	-2.0051
SCCPDH	4	0.023447	0.060358	0.847633	1361	2	0.004173	0.30617	0.30545	0.999995	5569	0	0.004173
H3F3B	4	0.023489	0.060455	0.848363	1362	1	-0.060681	0.53339	0.53264	0.999995	9883	0	-0.060681
TRIM28	4	0.023591	0.060684	0.849693	1363	2	-0.67009	0.98843	0.98848	0.999995	18808	0	-0.67009
GRM4	4	0.023612	0.060736	0.849693	1364	3	-1.344	0.63271	0.63227	0.999995	11778	0	-1.344
LANCL3	4	0.023634	0.060785	0.849693	1365	2	-1.4168	0.21638	0.21649	0.999995	3899	1	-1.4168
SYNPO2L	4	0.023641	0.0608	0.849693	1366	2	-0.79782	0.46227	0.46176	0.999995	8502	0	-0.79782
PPP1R42	4	0.02368	0.060895	0.849693	1367	3	-1.1273	0.88618	0.88584	0.999995	16687	0	-1.1273
LCE3D	4	0.023698	0.060937	0.849693	1368	3	-1.8287	0.9676	0.96754	0.999995	18351	0	-1.8287
RWDD2B	4	0.023703	0.060947	0.849693	1369	3	-0.8915	0.40062	0.40024	0.999995	7359	0	-0.8915
NADK	4	0.02374	0.061021	0.849693	1370	2	-1.864	0.97243	0.97239	0.999995	18453	0	-1.864
XPC	4	0.023758	0.061056	0.849693	1371	2	-1.6071	0.60486	0.60432	0.999995	11252	0	-1.6071
GGCT	4	0.02378	0.061103	0.849693	1372	3	-0.95142	0.58299	0.58239	0.999995	10847	0	-0.95142
MFN1	4	0.023794	0.061131	0.849693	1373	3	-0.87101	0.89993	0.89958	0.999995	16946	0	-0.87101
CCNI2	4	0.023844	0.061235	0.849693	1374	2	-0.67015	0.98713	0.98715	0.999995	18779	0	-0.67015
ZNF282	4	0.023847	0.061244	0.849693	1375	2	-0.13332	0.32037	0.31966	0.999995	5840	0	-0.13332
FBXO22	4	0.023858	0.061267	0.849693	1376	3	-1.7149	0.95133	0.95125	0.999995	17993	0	-1.7149
RBM4	4	0.023895	0.061356	0.849693	1377	2	-0.10976	0.26349	0.26294	0.999995	4765	0	-0.10976
SECISBP2L	4	0.023937	0.061453	0.849693	1378	2	-1.8677	0.74001	0.73949	0.999995	13823	0	-1.8677
PRKAA2	4	0.023946	0.061472	0.849693	1379	2	-1.8789	0.96482	0.96479	0.999995	18272	0	-1.8789
SP2	4	0.023946	0.061473	0.849693	1380	1	-0.020949	0.063184	0.077776	0.999995	1384	1	-0.020949
MYO1C	4	0.023954	0.061492	0.849693	1381	3	-0.97586	0.98579	0.98578	0.999995	18749	0	-0.97586
MYBPC3	4	0.023955	0.061492	0.849693	1382	2	-1.751	0.1811	0.18287	0.999995	3284	1	-1.751
C9orf64	4	0.023968	0.061528	0.849693	1383	3	-1.6139	0.976	0.97599	0.999995	18527	0	-1.6139
UBAC2	4	0.023997	0.061584	0.849866	1384	1	0.021999	0.59569	0.59514	0.999995	11075	0	0.021999
KIAA0408	4	0.024047	0.061708	0.850033	1385	2	-0.26551	0.35779	0.35718	0.999995	6551	0	-0.26551
UNC5B	4	0.024096	0.061822	0.850033	1386	3	-1.4871	0.69647	0.69579	0.999995	12989	0	-1.4871
RASSF6	4	0.024098	0.061823	0.850033	1387	2	-1.1428	0.73967	0.73916	0.999995	13818	0	-1.1428
SUPT4H1	4	0.024116	0.061854	0.850033	1388	2	-0.47893	0.2768	0.27621	0.999995	5006	0	-0.47893
DNAAF2	4	0.024149	0.061935	0.850033	1389	2	-0.95369	0.55244	0.55165	0.999995	10241	0	-0.95369
SLC25A31	4	0.0242	0.062044	0.850033	1390	2	-0.86873	0.76429	0.7639	0.999995	14274	0	-0.86873
TNFAIP8	4	0.024205	0.062056	0.850033	1391	2	-1.631	0.68142	0.68084	0.999995	12700	0	-1.631
WBP2NL	4	0.02423	0.062114	0.850033	1392	3	-1.138	0.837	0.83632	0.999995	15673	0	-1.138
KIF24	4	0.02425	0.062159	0.850033	1393	2	-0.29386	0.63512	0.6346	0.999995	11823	0	-0.29386
HOXD10	4	0.02425	0.06216	0.850033	1394	1	-0.21077	0.63696	0.6364	0.999995	11862	0	-0.21077
SPATA13	4	0.024258	0.062173	0.850033	1395	3	-0.93011	0.87912	0.87866	0.999995	16542	0	-0.93011
RNF19A	4	0.024259	0.06218	0.850033	1396	3	-1.7619	0.64438	0.64385	0.999995	12001	0	-1.7619
E4F1	4	0.024268	0.062199	0.850033	1397	3	-1.9522	0.63851	0.63794	0.999995	11889	0	-1.9522
ARNTL	4	0.024301	0.062268	0.850033	1398	1	-0.28626	0.18221	0.18392	0.999995	3302	1	-0.28626
ERLIN2	4	0.024313	0.06229	0.850033	1399	3	-0.80285	0.82938	0.82875	0.999995	15515	0	-0.80285
HIST1H4D	4	0.024322	0.062308	0.850033	1400	2	-1.9181	0.92486	0.92467	0.999995	17465	0	-1.9181
PSMB7	4	0.02435	0.062373	0.850306	1401	3	-0.85812	0.98467	0.98467	0.999995	18715	0	-0.85812
WWC2	4	0.024403	0.062491	0.850306	1402	2	-0.29221	0.0331	0.052668	0.999995	957	1	-0.29221
COQ10A	4	0.024403	0.062492	0.850306	1403	2	-0.1589	0.95347	0.95337	0.999995	18047	0	-0.1589
PLXDC1	4	0.024412	0.062511	0.850306	1404	2	-1.3381	0.40118	0.40077	0.999995	7367	0	-1.3381
TRIM64	4	0.024448	0.062584	0.850306	1405	3	-0.8231	0.9661	0.96604	0.999995	18308	0	-0.8231
ZNF671	4	0.024453	0.062595	0.850306	1406	3	-1.9155	0.97575	0.97571	0.999995	18520	0	-1.9155
ANXA3	4	0.024512	0.062721	0.850344	1407	2	-1.4792	0.52508	0.52441	0.999995	9726	0	-1.4792
GIMAP8	4	0.024531	0.062764	0.850344	1408	3	-0.83997	0.73424	0.73375	0.999995	13723	0	-0.83997
LAX1	4	0.024555	0.062813	0.850344	1409	1	-0.07285	0.78738	0.78696	0.999995	14701	0	-0.07285
ACTR3	4	0.024566	0.062839	0.850344	1410	2	-1.8054	0.13546	0.14083	0.999995	2502	1	-1.8054
XXYLT1	4	0.024578	0.062868	0.850344	1411	3	-0.88641	0.20795	0.2083	0.999995	3746	1	-0.88641
CBR3	4	0.024606	0.062929	0.850344	1412	2	-0.40286	0.0063833	0.012781	0.834495	291	2	-0.40286
NAPG	4	0.02462	0.062964	0.850344	1413	2	-0.92465	0.029719	0.049909	0.999995	910	1	-0.92465
STK31	4	0.024656	0.063044	0.850344	1414	2	-1.604	0.80493	0.80456	0.999995	15047	0	-1.604
ASPN	4	0.024656	0.063044	0.850344	1415	2	-0.5531	0.52773	0.52703	0.999995	9787	0	-0.5531
COL8A2	4	0.024667	0.063069	0.850344	1416	3	-0.93286	0.8466	0.84599	0.999995	15877	0	-0.93286
SLC15A3	4	0.024676	0.063087	0.850344	1417	3	-0.90388	0.96519	0.96513	0.999995	18283	0	-0.90388
GFM1	4	0.024707	0.063158	0.850693	1418	1	-0.46683	0.81612	0.81573	0.999995	15273	0	-0.46683
NAB1	4	0.024769	0.063305	0.851064	1419	3	-0.95183	0.63461	0.6341	0.999995	11814	0	-0.95183
C21orf58	4	0.024859	0.063484	0.851064	1420	1	-0.020261	0.53665	0.53588	0.999995	9942	0	-0.020261
HERPUD2	4	0.024865	0.063503	0.851064	1421	2	-1.7423	0.83016	0.82952	0.999995	15535	0	-1.7423
DCAF4L1	4	0.024882	0.063544	0.851064	1422	3	-0.80119	0.38361	0.3831	0.999995	7045	0	-0.80119
TDRD12	4	0.024929	0.063655	0.851064	1423	3	-1.3571	0.44453	0.44407	0.999995	8174	0	-1.3571
CRNKL1	4	0.024961	0.063731	0.851064	1424	1	0.51193	0.008835	0.01714	0.902449	363	1	0.51193
RNASE9	4	0.024974	0.063762	0.851064	1425	2	-0.10786	0.9242	0.92404	0.999995	17453	0	-0.10786
RARG	4	0.025	0.063811	0.851064	1426	3	-1.7063	0.98202	0.98205	0.999995	18659	0	-1.7063
SOX5	4	0.025004	0.063823	0.851064	1427	3	-0.9998	0.38095	0.38042	0.999995	6990	0	-0.9998
ULK4	4	0.025011	0.063838	0.851064	1428	3	-2.0691	0.91658	0.91637	0.999995	17302	0	-2.0691
PDHA1	4	0.025011	0.063839	0.851064	1429	2	-0.44815	0.19744	0.19827	0.999995	3571	1	-0.44815
TMEM81	4	0.025056	0.063932	0.851064	1430	3	-0.93775	0.7888	0.78837	0.999995	14735	0	-0.93775
GDF2	4	0.025056	0.063932	0.851064	1431	3	-1.3202	0.24055	0.2402	0.999995	4331	1	-1.3202
TMTC3	4	0.025065	0.063952	0.851064	1432	2	-1.5862	0.81621	0.81583	0.999995	15276	0	-1.5862
CSTA	4	0.025111	0.064064	0.851064	1433	2	-1.5633	0.37838	0.37782	0.999995	6938	0	-1.5633
TNFRSF1A	4	0.025113	0.064069	0.851064	1434	3	-0.94536	0.83877	0.83806	0.999995	15701	0	-0.94536
DUSP14	4	0.025129	0.064104	0.851064	1435	2	-1.583	0.74594	0.74547	0.999995	13937	0	-1.583
ZBTB40	4	0.025146	0.06414	0.851064	1436	3	-0.89011	0.95537	0.95528	0.999995	18085	0	-0.89011
PSMD2	4	0.025166	0.064183	0.851064	1437	2	-1.726	0.81909	0.81861	0.999995	15323	0	-1.726
HIGD2A	4	0.025184	0.064218	0.851064	1438	2	-1.4989	0.6794	0.67882	0.999995	12669	0	-1.4989
COPS6	4	0.025193	0.064238	0.851064	1439	2	-1.9026	0.9557	0.95561	0.999995	18092	0	-1.9026
TNC	4	0.025198	0.064246	0.851064	1440	3	-1.3024	0.83175	0.83112	0.999995	15568	0	-1.3024
POLR2D	4	0.025212	0.064269	0.851064	1441	3	-0.96156	0.038933	0.057503	0.999995	1038	1	-0.96156
GMEB2	4	0.025214	0.064277	0.851064	1442	1	0.25634	0.27615	0.27557	0.999995	4993	0	0.25634
LAMTOR3	4	0.02523	0.064314	0.851064	1443	2	-1.6921	0.42297	0.42246	0.999995	7753	0	-1.6921
SLC39A12	4	0.025245	0.064343	0.851064	1444	3	-0.72954	0.85091	0.85032	0.999995	15956	0	-0.72954
MEIKIN	4	0.025265	0.064389	0.851085	1445	2	-0.88089	0.96307	0.96299	0.999995	18241	0	-0.88089
WFDC2	4	0.025307	0.064487	0.851154	1446	3	-0.84899	0.96209	0.96201	0.999995	18223	0	-0.84899
PHB	4	0.025316	0.064506	0.851154	1447	3	-1.6557	0.82062	0.82014	0.999995	15351	0	-1.6557
TMC2	4	0.025358	0.064604	0.851154	1448	2	-1.6785	0.91918	0.91899	0.999995	17351	0	-1.6785
ZBED1	4	0.025359	0.064605	0.851154	1449	3	-0.8095	0.85956	0.85909	0.999995	16127	0	-0.8095
CDC42SE1	4	0.025366	0.064617	0.851154	1450	1	-0.084129	0.20002	0.20075	0.999995	3612	1	-0.084129
NR4A2	4	0.025397	0.064679	0.851175	1451	3	-0.87282	0.95802	0.95798	0.999995	18136	0	-0.87282
DNPEP	4	0.025417	0.064724	0.851175	1452	1	0.11733	0.23886	0.23855	0.999995	4299	1	0.11733
MYL12B	4	0.025431	0.064752	0.851175	1453	2	-1.5655	0.4415	0.44107	0.999995	8112	0	-1.5655
TMC7	4	0.025514	0.064931	0.852468	1454	3	-1.9836	0.97412	0.97404	0.999995	18485	0	-1.9836
PDCD10	4	0.025518	0.06494	0.852468	1455	2	-0.7127	0.58079	0.58019	0.999995	10808	0	-0.7127
LSM1	4	0.025542	0.06499	0.852523	1456	2	-0.19383	0.61088	0.61029	0.999995	11365	0	-0.19383
IL19	4	0.025569	0.065045	0.852523	1457	2	-1.4224	0.44782	0.44735	0.999995	8231	0	-1.4224
GPS2	4	0.025607	0.065131	0.852523	1458	3	-1.6045	0.98925	0.98928	0.999995	18827	0	-1.6045
CFHR4	4	0.02562	0.065155	0.852523	1459	1	0.29084	0.019699	0.036384	0.999995	679	2	0.29084
UNG	4	0.025643	0.065227	0.852523	1460	3	-1.8649	0.72168	0.72111	0.999995	13461	0	-1.8649
JUN	4	0.025669	0.06528	0.852523	1461	3	-1.326	0.074551	0.087491	0.999995	1555	1	-1.326
ATOX1	4	0.02567	0.065283	0.852523	1462	3	-0.81911	0.98424	0.98425	0.999995	18706	0	-0.81911
BBIP1	4	0.02568	0.065301	0.852523	1463	3	-2.0202	0.24357	0.24317	0.999995	4386	1	-2.0202
CC2D2B	4	0.025721	0.065397	0.853192	1464	1	0.049064	0.7949	0.7945	0.999995	14846	0	0.049064
ZDHHC24	4	0.025823	0.065625	0.855588	1465	1	-0.21058	0.58291	0.5823	0.999995	10846	0	-0.21058
FAM81A	4	0.025873	0.065727	0.855758	1466	3	-0.97156	0.87029	0.86987	0.999995	16354	0	-0.97156
ZNF852	4	0.025874	0.065728	0.855758	1467	2	-1.3275	0.11234	0.12033	0.999995	2137	1	-1.3275
RBL1	4	0.025892	0.065774	0.855782	1468	3	-1.9389	0.10123	0.11049	0.999995	1961	1	-1.9389
SAV1	3	0.025941	0.060503	0.848423	1469	2	-1.8952	0.91943	0.91949	0.999995	17356	0	-1.8952
SOX4	4	0.025975	0.065951	0.856472	1470	2	-0.75267	0.2595	0.25901	0.999995	4694	0	-0.75267
DZANK1	4	0.026001	0.066001	0.856472	1471	3	-0.99557	0.9886	0.98865	0.999995	18812	0	-0.99557
HMGB2	4	0.026025	0.066051	0.856472	1472	1	-0.048748	0.42921	0.42876	0.999995	7879	0	-0.048748
TNFSF11	4	0.026044	0.066092	0.856472	1473	3	-0.9663	0.44851	0.44805	0.999995	8245	0	-0.9663
RCVRN	4	0.026059	0.066123	0.856472	1474	3	-1.2657	0.94433	0.94423	0.999995	17847	0	-1.2657
MRVI1	4	0.026076	0.066155	0.856472	1475	3	-1.5241	0.18886	0.19013	0.999995	3417	1	-1.5241
MSH6	4	0.026078	0.066161	0.856472	1476	3	-0.94609	0.39932	0.39891	0.999995	7336	0	-0.94609
TM4SF1	4	0.026107	0.066213	0.856472	1477	3	-0.71021	0.95146	0.95137	0.999995	17995	0	-0.71021
ZNF280D	4	0.026115	0.066231	0.856472	1478	2	-1.7349	0.96095	0.96086	0.999995	18195	0	-1.7349
UQCRFS1	4	0.02615	0.066309	0.856489	1479	3	-1.8676	0.93522	0.9351	0.999995	17668	0	-1.8676
MTERF3	4	0.026177	0.066374	0.856489	1480	1	-0.192	0.74158	0.74108	0.999995	13845	0	-0.192
DCP2	4	0.026218	0.066474	0.856489	1481	3	-0.91374	0.95207	0.95196	0.999995	18007	0	-0.91374
PRKAG3	4	0.026233	0.066504	0.856489	1482	3	-0.77704	0.55216	0.55134	0.999995	10234	0	-0.77704
TRIM42	4	0.026236	0.066509	0.856489	1483	2	-1.5049	0.71621	0.71554	0.999995	13362	0	-1.5049
NCF1	4	0.026245	0.066527	0.856489	1484	2	-0.16285	0.96803	0.96798	0.999995	18364	0	-0.16285
PALD1	4	0.026254	0.066546	0.856489	1485	2	-1.4273	0.55936	0.55855	0.999995	10390	0	-1.4273
NKD1	4	0.026282	0.066609	0.856725	1486	2	-1.6405	0.89628	0.89598	0.999995	16879	0	-1.6405
SLC31A2	4	0.026329	0.066712	0.856898	1487	2	-1.7511	0.71549	0.71481	0.999995	13351	0	-1.7511
SNAP47	4	0.026329	0.066712	0.856898	1488	1	0.28002	0.15453	0.15829	0.999995	2824	1	0.28002
NAA11	4	0.02638	0.066822	0.857739	1489	2	-0.61115	0.97992	0.97998	0.999995	18611	0	-0.61115
ARHGAP22	4	0.026431	0.066931	0.857996	1490	3	-0.57315	0.66024	0.65967	0.999995	12296	0	-0.57315
CRLF1	4	0.026432	0.066932	0.857996	1491	2	-1.8336	0.25042	0.24998	0.999995	4520	0	-1.8336
KRTAP10-6	4	0.026481	0.067034	0.858191	1492	2	-0.43717	0.81931	0.81883	0.999995	15326	0	-0.43717
PSMD8	4	0.026501	0.067066	0.858191	1493	3	-1.5566	0.98463	0.98463	0.999995	18713	0	-1.5566
KRT39	4	0.02652	0.067101	0.858191	1494	3	-0.94566	0.88644	0.8861	0.999995	16692	0	-0.94566
DMRTB1	4	0.026532	0.067127	0.858191	1495	1	-0.28553	0.71156	0.71086	0.999995	13277	0	-0.28553
ADAM18	4	0.026581	0.067249	0.858496	1496	2	-1.8027	0.51988	0.5192	0.999995	9623	0	-1.8027
B3GAT2	4	0.026583	0.06725	0.858496	1497	1	0.085212	0.54455	0.54371	0.999995	10094	0	0.085212
RNF217	4	0.026613	0.067319	0.858496	1498	3	-0.79272	0.10727	0.11583	0.999995	2064	1	-0.79272
C20orf27	4	0.026619	0.06733	0.858496	1499	2	-1.7278	0.96423	0.9642	0.999995	18263	0	-1.7278
REM1	4	0.026686	0.067481	0.859845	1500	3	-1.0496	0.45319	0.45268	0.999995	8338	0	-1.0496
GPHA2	4	0.026734	0.067592	0.860684	1501	2	-0.27069	0.7273	0.72678	0.999995	13567	0	-0.27069
AHRR	4	0.026785	0.067695	0.861344	1502	3	-0.8713	0.50349	0.50286	0.999995	9291	0	-0.8713
PSMC1	4	0.026835	0.067798	0.861344	1503	2	-1.8141	0.24554	0.24513	0.999995	4426	1	-1.8141
C8G	4	0.026863	0.067859	0.861344	1504	3	-0.90116	0.77783	0.77739	0.999995	14525	0	-0.90116
RBL2	4	0.026886	0.067915	0.861344	1505	2	-0.4953	0.2932	0.29252	0.999995	5322	0	-0.4953
PKDREJ	4	0.02691	0.067962	0.861344	1506	2	-1.5699	0.47838	0.47792	0.999995	8813	0	-1.5699
PON1	4	0.026937	0.068015	0.861344	1507	1	0.014507	0.60093	0.60044	0.999995	11178	0	0.014507
PSMA2	4	0.026952	0.068049	0.861344	1508	3	-0.88887	0.66675	0.66624	0.999995	12418	0	-0.88887
MS4A7	4	0.026988	0.068119	0.861344	1509	2	-0.36321	0.86977	0.86935	0.999995	16339	0	-0.36321
EYA1	4	0.027001	0.068146	0.861344	1510	3	-0.78732	0.88615	0.88581	0.999995	16686	0	-0.78732
SMEK2	4	0.027004	0.068148	0.861344	1511	2	-1.6466	0.93549	0.93537	0.999995	17676	0	-1.6466
FBXW11	4	0.027006	0.068154	0.861344	1512	3	-0.7744	0.57265	0.57189	0.999995	10654	0	-0.7744
A4GALT	4	0.027038	0.068223	0.861344	1513	2	-0.40203	0.40913	0.4086	0.999995	7510	0	-0.40203
SPATA31D1	4	0.027061	0.068272	0.861344	1514	3	-0.91029	0.7378	0.7373	0.999995	13789	0	-0.91029
EVX2	4	0.027089	0.068323	0.861344	1515	2	-0.40959	0.52194	0.52125	0.999995	9663	0	-0.40959
ADGRF1	4	0.02712	0.068398	0.861344	1516	3	-0.76345	0.95996	0.95988	0.999995	18175	0	-0.76345
NCK1	4	0.02714	0.068446	0.861344	1517	1	-0.2305	0.84333	0.84267	0.999995	15808	0	-0.2305
KCNJ10	4	0.027146	0.068462	0.861344	1518	3	-1.9263	0.64347	0.64297	0.999995	11981	0	-1.9263
MNAT1	4	0.02715	0.068469	0.861344	1519	3	-1.3297	0.64216	0.64167	0.999995	11953	0	-1.3297
MEIS2	4	0.027165	0.068507	0.861344	1520	2	-1.6827	0.56975	0.569	0.999995	10603	0	-1.6827
PDZD9	4	0.02719	0.068565	0.861344	1521	1	0.30068	0.58001	0.57937	0.999995	10792	0	0.30068
CEP83	4	0.027204	0.068596	0.861344	1522	3	-0.89368	0.71028	0.7096	0.999995	13253	0	-0.89368
GALNT7	4	0.027239	0.068675	0.861344	1523	3	-0.96662	0.92162	0.92142	0.999995	17396	0	-0.96662
LRRC49	4	0.027241	0.06868	0.861344	1524	1	-0.23642	0.92702	0.92681	0.999995	17514	0	-0.23642
GLDN	4	0.027314	0.068833	0.861769	1525	3	-0.93282	0.93449	0.93434	0.999995	17649	0	-0.93282
BOLA2	4	0.027342	0.068897	0.861769	1526	1	0.11053	0.070692	0.08423	0.999995	1501	1	0.11053
TMEM155	4	0.027359	0.068938	0.861769	1527	3	-1.8629	0.92166	0.92147	0.999995	17399	0	-1.8629
OR1C1	4	0.027369	0.068964	0.861769	1528	3	-0.97871	0.96953	0.96948	0.999995	18396	0	-0.97871
PITPNB	4	0.027393	0.069023	0.861769	1529	2	-0.72007	0.54254	0.54174	0.999995	10058	0	-0.72007
WDR78	4	0.027411	0.069057	0.861769	1530	3	-1.9477	0.696	0.69534	0.999995	12978	0	-1.9477
ZNF287	4	0.027443	0.069122	0.861769	1531	1	-0.21726	0.14758	0.15187	0.999995	2706	1	-0.21726
AVP	4	0.027468	0.069176	0.861769	1532	2	-1.5077	0.65144	0.65082	0.999995	12120	0	-1.5077
QKI	4	0.027493	0.069226	0.861769	1533	3	-0.75691	0.9947	0.99475	0.999995	18965	0	-0.75691
RMND5A	4	0.027494	0.069229	0.861769	1534	2	-0.66534	0.64625	0.6457	0.999995	12030	0	-0.66534
NUP93	4	0.027497	0.069237	0.861769	1535	2	-1.5331	0.36076	0.36019	0.999995	6604	0	-1.5331
CAPRIN2	4	0.027506	0.069257	0.861769	1536	2	-1.6811	0.48539	0.48493	0.999995	8940	0	-1.6811
LSS	4	0.027544	0.069344	0.861769	1537	2	-1.7061	0.96232	0.96224	0.999995	18229	0	-1.7061
IL9	4	0.027545	0.069346	0.861769	1538	2	-0.32821	0.46273	0.46221	0.999995	8508	0	-0.32821
BARX2	4	0.027595	0.069454	0.861909	1539	1	-0.13152	0.90721	0.90698	0.999995	17114	0	-0.13152
ZNF776	4	0.027601	0.069469	0.861909	1540	2	-1.6703	0.15029	0.15434	0.999995	2748	1	-1.6703
ADAM22	4	0.027643	0.069564	0.861909	1541	3	-0.8336	0.92817	0.92796	0.999995	17531	0	-0.8336
DGUOK	4	0.027646	0.06957	0.861909	1542	1	-0.3598	0.96651	0.96645	0.999995	18318	0	-0.3598
SSTR5	4	0.027663	0.069608	0.861909	1543	3	-1.2782	0.99313	0.99318	0.999995	18923	0	-1.2782
LBHD1	4	0.027673	0.069627	0.861909	1544	3	-0.74951	0.19599	0.1969	0.999995	3549	1	-0.74951
EFCAB13	4	0.027744	0.069767	0.862613	1545	2	-0.80461	0.70574	0.70504	0.999995	13184	0	-0.80461
TBX18	4	0.027747	0.069774	0.862613	1546	2	-0.12017	0.0062869	0.012602	0.832008	288	2	-0.12017
CPO	4	0.027848	0.070002	0.864191	1547	1	0.21706	0.19753	0.19835	0.999995	3572	1	0.21706
KIR2DL4	4	0.027864	0.070038	0.864191	1548	3	-1.0207	0.4863	0.48585	0.999995	8960	0	-1.0207
NEURL2	4	0.02788	0.070066	0.864191	1549	3	-1.2399	0.84468	0.84403	0.999995	15841	0	-1.2399
TRIM16	4	0.027895	0.070088	0.864191	1550	3	-1.4554	0.73675	0.73622	0.999995	13765	0	-1.4554
BTLA	4	0.027949	0.070201	0.864191	1551	2	-0.57958	0.72245	0.72189	0.999995	13481	0	-0.57958
VPS13C	4	0.027964	0.070231	0.864191	1552	2	-1.5972	0.14391	0.14852	0.999995	2647	1	-1.5972
BUB1	4	0.027985	0.070274	0.864191	1553	3	-0.85256	0.69279	0.69217	0.999995	12927	0	-0.85256
ACADL	4	0.028	0.070306	0.864191	1554	2	-0.73458	0.4707	0.47021	0.999995	8663	0	-0.73458
TBCD	4	0.028001	0.070309	0.864191	1555	3	-0.84383	0.94259	0.9425	0.999995	17818	0	-0.84383
CUL1	4	0.028022	0.070356	0.864215	1556	2	-1.6826	0.86497	0.86456	0.999995	16231	0	-1.6826
LMNTD2	4	0.028051	0.070405	0.864257	1557	1	-0.19134	0.83148	0.83087	0.999995	15562	0	-0.19134
ZNF736	4	0.028092	0.0705	0.86452	1558	3	-0.86587	0.96805	0.968	0.999995	18366	0	-0.86587
SLC38A4	4	0.028101	0.070517	0.86452	1559	2	-1.3372	0.7684	0.76799	0.999995	14355	0	-1.3372
PEX1	4	0.028127	0.070572	0.864639	1560	3	-1.8854	0.37715	0.37658	0.999995	6911	0	-1.8854
NEK7	4	0.028152	0.070619	0.864662	1561	2	-0.48167	0.54346	0.54268	0.999995	10073	0	-0.48167
ANKS1A	4	0.028202	0.070714	0.865032	1562	1	0.031013	0.21185	0.2121	0.999995	3823	1	0.031013
MOCS2	4	0.028244	0.070797	0.865032	1563	3	-1.1048	0.82312	0.82262	0.999995	15391	0	-1.1048
TMEM253	4	0.028262	0.070834	0.865032	1564	2	-1.3936	0.35987	0.35928	0.999995	6588	0	-1.3936
KANK2	4	0.028274	0.070861	0.865032	1565	3	-0.96065	0.43094	0.4305	0.999995	7912	0	-0.96065
TICRR	4	0.028291	0.070893	0.865032	1566	2	-1.7461	0.97039	0.97033	0.999995	18409	0	-1.7461
MEIG1	4	0.028304	0.070921	0.865032	1567	2	-0.14713	0.53298	0.53222	0.999995	9875	0	-0.14713
GNGT2	4	0.028335	0.070999	0.865321	1568	3	-0.75813	0.95107	0.95099	0.999995	17986	0	-0.75813
NWD1	4	0.028354	0.071052	0.865321	1569	2	-0.34129	0.5502	0.54935	0.999995	10198	0	-0.34129
MAPK1	4	0.028386	0.071124	0.865321	1570	3	-1.0761	0.78046	0.78001	0.999995	14575	0	-1.0761
HIST1H2AI	4	0.028405	0.071169	0.865321	1571	1	0.18464	0.35791	0.35728	0.999995	6553	0	0.18464
TKTL2	4	0.028435	0.071239	0.865321	1572	3	-1.8384	0.99147	0.99152	0.999995	18880	0	-1.8384
MADCAM1	4	0.028493	0.071346	0.865321	1573	3	-0.80285	0.0535	0.069667	0.999995	1243	1	-0.80285
CDKN1B	4	0.028506	0.071375	0.865321	1574	3	-0.79054	0.84257	0.84188	0.999995	15789	0	-0.79054
SLC15A1	4	0.028529	0.071427	0.865321	1575	3	-0.838	0.84242	0.84172	0.999995	15785	0	-0.838
SLC6A14	4	0.028539	0.071452	0.865321	1576	3	-0.86868	0.17736	0.17935	0.999995	3221	1	-0.86868
LRTM1	4	0.028541	0.071456	0.865321	1577	2	-1.6847	0.87781	0.87737	0.999995	16511	0	-1.6847
NDUFB5	4	0.028544	0.071464	0.865321	1578	3	-0.62728	0.98375	0.98375	0.999995	18692	0	-0.62728
TBL3	4	0.028557	0.071488	0.865321	1579	1	0.47709	0.21051	0.2108	0.999995	3796	1	0.47709
SLC6A15	4	0.02859	0.071567	0.865704	1580	3	-1.0837	0.691	0.6904	0.999995	12887	0	-1.0837
L3MBTL2	4	0.028607	0.07161	0.865704	1581	1	-0.21422	0.67655	0.67594	0.999995	12608	0	-0.21422
HERC2	4	0.028658	0.071731	0.866399	1582	1	0.23969	0.2156	0.21575	0.999995	3884	1	0.23969
GHRL	4	0.028667	0.071758	0.866399	1583	2	-1.4004	0.13579	0.1411	0.999995	2508	1	-1.4004
LEMD1	4	0.028708	0.071846	0.866909	1584	1	0.020326	0.37842	0.37785	0.999995	6939	0	0.020326
MANSC1	4	0.028759	0.071963	0.867474	1585	1	-0.043116	0.76761	0.76721	0.999995	14336	0	-0.043116
MED28	4	0.028793	0.072042	0.867474	1586	2	-1.0749	0.96127	0.96119	0.999995	18204	0	-1.0749
RHBDD1	4	0.028801	0.072058	0.867474	1587	3	-0.73055	0.89168	0.89139	0.999995	16787	0	-0.73055
MPP1	4	0.028809	0.072074	0.867474	1588	1	-0.42145	0.97776	0.97781	0.999995	18563	0	-0.42145
PABPC5	4	0.028842	0.072148	0.86771	1589	3	-0.92642	0.67508	0.67449	0.999995	12578	0	-0.92642
TPRG1L	4	0.02886	0.072184	0.86771	1590	1	0.25014	0.050023	0.066674	0.999995	1191	1	0.25014
PDE12	4	0.028961	0.072404	0.869809	1591	1	-0.033279	0.8244	0.82387	0.999995	15419	0	-0.033279
NDUFA3	4	0.028997	0.07248	0.870165	1592	3	-0.87097	0.993	0.99305	0.999995	18917	0	-0.87097
AFG3L2	4	0.029017	0.072525	0.870165	1593	3	-1.1097	0.99153	0.99158	0.999995	18884	0	-1.1097
DOCK8	4	0.029053	0.072597	0.870477	1594	3	-1.0583	0.83332	0.83269	0.999995	15595	0	-1.0583
ALOX15B	4	0.0291	0.072697	0.871129	1595	3	-0.80536	0.98111	0.98114	0.999995	18636	0	-0.80536
LACTB	4	0.029212	0.072938	0.872559	1596	2	-1.4257	0.072549	0.0858	0.999995	1528	1	-1.4257
NXPH3	4	0.029214	0.072941	0.872559	1597	1	-0.12651	0.72787	0.72736	0.999995	13577	0	-0.12651
ZFP30	4	0.029231	0.072984	0.872559	1598	2	-1.6425	0.90701	0.90677	0.999995	17112	0	-1.6425
ZFR	4	0.029261	0.073037	0.872559	1599	3	-1.0226	0.95249	0.95238	0.999995	18019	0	-1.0226
TCEB1	4	0.029264	0.073044	0.872559	1600	2	-0.97704	0.45876	0.45829	0.999995	8436	0	-0.97704
RPL34	4	0.029359	0.073255	0.873986	1601	2	-1.1059	0.78366	0.78325	0.999995	14632	0	-1.1059
CNGB3	4	0.029365	0.073265	0.873986	1602	1	-0.017977	0.23815	0.23783	0.999995	4284	1	-0.017977
ZNF774	4	0.029401	0.073337	0.873986	1603	3	-0.57681	0.97723	0.97727	0.999995	18556	0	-0.57681
STARD13	4	0.029417	0.073368	0.873986	1604	3	-0.89132	0.54818	0.54735	0.999995	10159	0	-0.89132
IRS2	4	0.029432	0.073392	0.873986	1605	3	-0.86015	0.93158	0.93135	0.999995	17592	0	-0.86015
MRPL37	4	0.029467	0.073465	0.874168	1606	3	-1.2305	0.98778	0.98781	0.999995	18795	0	-1.2305
MYH11	4	0.029515	0.073569	0.874168	1607	2	-1.3477	0.57232	0.57157	0.999995	10647	0	-1.3477
TMEM126B	4	0.029517	0.073574	0.874168	1608	1	-0.42259	0.97038	0.97032	0.999995	18408	0	-0.42259
GRAMD1C	4	0.029535	0.073624	0.874168	1609	2	-1.5544	0.96714	0.96708	0.999995	18335	0	-1.5544
ARID1A	4	0.029542	0.073636	0.874168	1610	3	-0.91895	0.81599	0.8156	0.999995	15270	0	-0.91895
FCGR3A	4	0.029568	0.073693	0.874229	1611	1	-0.41118	0.11116	0.11926	0.999995	2123	1	-0.41118
STRBP	4	0.029594	0.073744	0.874229	1612	2	-1.6253	0.92172	0.92153	0.999995	17400	0	-1.6253
ACMSD	4	0.029618	0.073799	0.874229	1613	1	0.12871	0.24859	0.24816	0.999995	4486	0	0.12871
C8A	4	0.029631	0.073824	0.874229	1614	3	-0.80307	0.44513	0.44468	0.999995	8185	0	-0.80307
THAP9	4	0.029669	0.073916	0.874341	1615	1	-0.074468	0.15699	0.16054	0.999995	2865	1	-0.074468
SLC7A9	4	0.029673	0.073925	0.874341	1616	2	-0.88995	0.90446	0.90413	0.999995	17059	0	-0.88995
ACTR3C	4	0.029719	0.074035	0.874607	1617	1	0.18289	0.51054	0.50981	0.999995	9438	0	0.18289
FAM228B	4	0.029722	0.074039	0.874607	1618	2	-1.294	0.72632	0.72582	0.999995	13548	0	-1.294
NMNAT1	4	0.029761	0.074105	0.874707	1619	2	-1.7158	0.87711	0.87668	0.999995	16495	0	-1.7158
HEMGN	4	0.02977	0.074139	0.874707	1620	2	-0.45505	0.28519	0.28456	0.999995	5166	0	-0.45505
NOS3	4	0.02982	0.074253	0.875301	1621	1	0.031682	0.1048	0.11365	0.999995	2025	1	0.031682
MUC21	4	0.029835	0.074281	0.875301	1622	3	-1.0693	0.98743	0.98746	0.999995	18785	0	-1.0693
SEZ6	4	0.029871	0.074357	0.875658	1623	2	-0.45331	0.46951	0.46901	0.999995	8639	0	-0.45331
PATE3	4	0.029945	0.074516	0.876037	1624	3	-0.88755	0.90557	0.90526	0.999995	17082	0	-0.88755
BCL2L1	4	0.029967	0.074564	0.876037	1625	3	-0.91856	0.98811	0.98814	0.999995	18804	0	-0.91856
ARL14	4	0.029968	0.074567	0.876037	1626	2	-1.325	0.63252	0.63208	0.999995	11774	0	-1.325
SPINK5	4	0.029972	0.074573	0.876037	1627	2	-0.27976	0.36216	0.3616	0.999995	6634	0	-0.27976
FAM135B	4	0.030019	0.074667	0.876599	1628	3	-0.93597	0.98458	0.98459	0.999995	18710	0	-0.93597
MTX3	4	0.030061	0.074766	0.877222	1629	3	-0.99164	0.85535	0.85483	0.999995	16037	0	-0.99164
FAM186A	4	0.030123	0.074898	0.877741	1630	1	0.31576	0.1028	0.11185	0.999995	1990	1	0.31576
TMEM179B	4	0.030136	0.074925	0.877741	1631	3	-1.6028	0.65858	0.65803	0.999995	12264	0	-1.6028
ANKRD42	4	0.030174	0.075013	0.877741	1632	2	-0.5349	0.44187	0.44144	0.999995	8121	0	-0.5349
MND1	4	0.030216	0.075111	0.877741	1633	2	-1.3324	0.33985	0.33913	0.999995	6198	0	-1.3324
PURB	4	0.030265	0.075213	0.877741	1634	2	-1.2334	0.35698	0.35633	0.999995	6533	0	-1.2334
SOX15	4	0.030275	0.075227	0.877741	1635	2	-0.58766	0.32558	0.32486	0.999995	5934	0	-0.58766
OR10A7	4	0.030289	0.075247	0.877741	1636	3	-1.0852	0.99175	0.99181	0.999995	18890	0	-1.0852
RPL13A	4	0.030335	0.075353	0.877741	1637	2	-1.189	0.068635	0.082478	0.999995	1469	1	-1.189
CALB1	4	0.030374	0.075444	0.877741	1638	3	-0.65048	0.99006	0.99008	0.999995	18846	0	-0.65048
TRAPPC6B	4	0.030376	0.075448	0.877741	1639	1	-0.11135	0.71266	0.71193	0.999995	13297	0	-0.11135
H2AFB1	4	0.030379	0.075457	0.877741	1640	3	-1.0722	0.85822	0.85776	0.999995	16106	0	-1.0722
PIK3R1	4	0.030395	0.07549	0.877741	1641	3	-0.78516	0.70706	0.70641	0.999995	13201	0	-0.78516
PPIAL4G	4	0.030404	0.075508	0.877741	1642	2	-1.4765	0.9195	0.91932	0.999995	17358	0	-1.4765
DNAJB9	4	0.030422	0.075544	0.877741	1643	3	-0.66784	0.013653	0.025626	0.999995	489	1	-0.66784
SUV39H2	4	0.030424	0.07555	0.877741	1644	3	-1.8046	0.84301	0.84234	0.999995	15802	0	-1.8046
DCLRE1A	4	0.030427	0.075552	0.877741	1645	2	-0.51024	0.65599	0.65538	0.999995	12210	0	-0.51024
MYH6	4	0.030454	0.075606	0.877741	1646	2	-1.2761	0.13694	0.14215	0.999995	2530	1	-1.2761
IGSF6	4	0.03047	0.075636	0.877741	1647	3	-0.90682	0.92421	0.92405	0.999995	17454	0	-0.90682
KIAA1614	4	0.030571	0.075846	0.879022	1648	3	-0.88651	0.93413	0.93397	0.999995	17641	0	-0.88651
KLHL1	4	0.030578	0.075863	0.879022	1649	2	-1.102	0.33449	0.3338	0.999995	6098	0	-1.102
TIGAR	4	0.030629	0.075978	0.879022	1650	1	-0.079089	0.80635	0.80597	0.999995	15073	0	-0.079089
RNASE8	4	0.030679	0.076092	0.879022	1651	1	-0.24842	0.74298	0.7425	0.999995	13873	0	-0.24842
RARRES1	4	0.030699	0.076145	0.879022	1652	3	-0.80572	0.82563	0.82506	0.999995	15442	0	-0.80572
CLEC7A	4	0.030733	0.076211	0.879022	1653	2	-1.2205	0.51045	0.50972	0.999995	9436	0	-1.2205
ZNF354A	4	0.030753	0.076256	0.879022	1654	2	-1.4698	0.99268	0.99273	0.999995	18909	0	-1.4698
SSC4D	4	0.030803	0.076353	0.879022	1655	2	-1.5234	0.98737	0.9874	0.999995	18783	0	-1.5234
SH3PXD2B	4	0.03083	0.076422	0.879022	1656	1	-0.18446	0.74579	0.74532	0.999995	13930	0	-0.18446
NPAS2	4	0.030865	0.076513	0.879022	1657	3	-1.3886	0.77953	0.77909	0.999995	14559	0	-1.3886
AKAP13	4	0.03087	0.076527	0.879022	1658	3	-0.82195	0.86045	0.85997	0.999995	16149	0	-0.82195
SSX7	4	0.030903	0.076593	0.879022	1659	3	-1.076	0.9894	0.98944	0.999995	18831	0	-1.076
PCNA	4	0.030913	0.076621	0.879022	1660	2	-1.3536	0.60674	0.60617	0.999995	11289	0	-1.3536
SLC25A41	4	0.030931	0.076664	0.879022	1661	1	-0.11714	0.83761	0.83693	0.999995	15682	0	-0.11714
NYAP1	4	0.030953	0.076724	0.879022	1662	2	-1.2225	0.34362	0.34291	0.999995	6269	0	-1.2225
DAP3	4	0.030963	0.076743	0.879022	1663	3	-1.7527	0.49487	0.4943	0.999995	9129	0	-1.7527
ATP11A	4	0.030973	0.076758	0.879022	1664	2	-1.6737	0.86345	0.86302	0.999995	16198	0	-1.6737
TCF4	4	0.031032	0.076892	0.879022	1665	2	-0.49822	0.56248	0.56175	0.999995	10456	0	-0.49822
ADAMTS12	4	0.031042	0.07691	0.879022	1666	3	-1.1148	0.69549	0.69484	0.999995	12970	0	-1.1148
CT45A7	4	0.031074	0.07698	0.879022	1667	2	-1.4661	0.92454	0.92435	0.999995	17459	0	-1.4661
ANPEP	4	0.031083	0.077002	0.879022	1668	1	0.095098	0.41031	0.4098	0.999995	7528	0	0.095098
CRYM	4	0.031094	0.077029	0.879022	1669	2	-1.3274	0.83038	0.82975	0.999995	15540	0	-1.3274
ANP32E	4	0.031113	0.077072	0.879022	1670	3	-0.78351	0.98818	0.98821	0.999995	18805	0	-0.78351
C6orf165	4	0.031118	0.077088	0.879022	1671	3	-1.0522	0.86603	0.8656	0.999995	16257	0	-1.0522
ADD3	4	0.031133	0.077118	0.879022	1672	1	0.016563	0.5003	0.49969	0.999995	9226	0	0.016563
TMEM187	4	0.031184	0.077238	0.879022	1673	1	-0.08829	0.079661	0.091901	0.999995	1628	1	-0.08829
TCP11L1	4	0.031184	0.077239	0.879022	1674	2	-1.5162	0.7181	0.71745	0.999995	13400	0	-1.5162
CCDC86	4	0.031204	0.077278	0.879022	1675	2	-0.83479	0.0081646	0.015918	0.892207	341	2	-0.83479
B3GNT2	4	0.031253	0.077385	0.879022	1676	3	-1.0091	0.97498	0.97494	0.999995	18505	0	-1.0091
MAPK12	4	0.031258	0.077395	0.879022	1677	3	-1.0854	0.66372	0.6631	0.999995	12363	0	-1.0854
GFRA4	4	0.031305	0.07749	0.879022	1678	2	-1.4801	0.5773	0.57664	0.999995	10738	0	-1.4801
WFDC3	4	0.031335	0.077566	0.879022	1679	1	-0.43119	0.95704	0.95698	0.999995	18121	0	-0.43119
STK10	4	0.031375	0.077646	0.879022	1680	3	-1.7663	0.78786	0.78745	0.999995	14715	0	-1.7663
MEPE	4	0.031386	0.077674	0.879022	1681	1	-0.46376	0.059339	0.074563	0.999995	1332	1	-0.46376
LAMA1	4	0.031421	0.077748	0.879022	1682	3	-0.76652	0.96496	0.96492	0.999995	18275	0	-0.76652
SLC35A3	4	0.031432	0.077773	0.879022	1683	3	-0.66697	0.57546	0.57481	0.999995	10705	0	-0.66697
ESRRA	4	0.031436	0.077784	0.879022	1684	1	-0.25956	0.85433	0.8538	0.999995	16015	0	-0.25956
ZNF132	4	0.031453	0.077815	0.879022	1685	3	-0.89118	0.99064	0.99067	0.999995	18857	0	-0.89118
CAAP1	4	0.031475	0.077873	0.879022	1686	3	-0.97847	0.97883	0.97886	0.999995	18586	0	-0.97847
MSANTD1	4	0.031481	0.077886	0.879022	1687	3	-0.91607	0.69739	0.69676	0.999995	13010	0	-0.91607
CCDC177	4	0.031491	0.077915	0.879022	1688	3	-0.92357	0.98079	0.98082	0.999995	18629	0	-0.92357
SLC24A2	4	0.031497	0.077926	0.879022	1689	3	-1.7604	0.67477	0.67418	0.999995	12572	0	-1.7604
EIF1AY	4	0.031508	0.07795	0.879022	1690	3	-1.0324	0.82689	0.82633	0.999995	15466	0	-1.0324
ZC3H12A	4	0.031519	0.077979	0.879022	1691	3	-0.93821	0.98321	0.98323	0.999995	18679	0	-0.93821
TMEM254	4	0.031524	0.077988	0.879022	1692	3	-1.02	0.35438	0.3537	0.999995	6478	0	-1.02
ZBTB8A	4	0.031527	0.077994	0.879022	1693	2	-1.4122	0.82173	0.82124	0.999995	15369	0	-1.4122
DEFB133	4	0.031537	0.07801	0.879022	1694	1	-0.158	0.88732	0.887	0.999995	16709	0	-0.158
HS3ST3A1	4	0.031562	0.078057	0.879022	1695	3	-1.1515	0.9465	0.94645	0.999995	17887	0	-1.1515
BICD2	4	0.0316	0.078135	0.879022	1696	3	-1.0642	0.5287	0.52799	0.999995	9801	0	-1.0642
ZNF385B	4	0.031606	0.078144	0.879022	1697	3	-1.4645	0.43899	0.43852	0.999995	8067	0	-1.4645
POTEB3	4	0.031618	0.078165	0.879022	1698	3	-1.6387	0.53714	0.53637	0.999995	9951	0	-1.6387
BPIFC	4	0.031638	0.078207	0.879022	1699	2	-1.022	0.23688	0.23659	0.999995	4261	1	-1.022
ATP5L2	4	0.031638	0.078207	0.879022	1700	1	-0.039969	0.088565	0.099542	0.999995	1759	1	-0.039969
PACS1	4	0.031655	0.07824	0.879022	1701	3	-0.85202	0.60574	0.60518	0.999995	11272	0	-0.85202
ST7L	4	0.031687	0.07832	0.879022	1702	3	-0.82414	0.49279	0.49228	0.999995	9086	0	-0.82414
HIVEP3	4	0.031688	0.078322	0.879022	1703	2	-0.049066	0.01723	0.032069	0.999995	598	2	-0.049066
MIA3	4	0.031729	0.078407	0.879153	1704	2	-1.3115	0.8114	0.81099	0.999995	15173	0	-1.3115
SLC35F6	4	0.031739	0.078426	0.879153	1705	2	-0.28973	0.88366	0.88323	0.999995	16639	0	-0.28973
PDAP1	4	0.031791	0.078534	0.879845	1706	3	-0.79644	0.89647	0.89617	0.999995	16881	0	-0.79644
METTL23	4	0.03184	0.078641	0.880359	1707	2	-0.18837	0.26567	0.26512	0.999995	4806	0	-0.18837
C12orf65	4	0.031857	0.078674	0.880359	1708	3	-0.90475	0.97973	0.97979	0.999995	18606	0	-0.90475
RPL23A	4	0.03189	0.078738	0.880359	1709	1	0.30353	0.32619	0.32548	0.999995	5944	0	0.30353
DTX1	4	0.031928	0.07882	0.880359	1710	3	-0.83274	0.68582	0.68526	0.999995	12787	0	-0.83274
GPR157	4	0.031941	0.078843	0.880359	1711	2	-0.72213	0.96721	0.96714	0.999995	18337	0	-0.72213
PRMT2	4	0.031962	0.078893	0.880359	1712	2	-1.6057	0.47597	0.47546	0.999995	8760	0	-1.6057
TIMM23	4	0.031988	0.078942	0.880359	1713	3	-1.2931	0.7895	0.78908	0.999995	14746	0	-1.2931
TMEM150A	4	0.031991	0.078948	0.880359	1714	2	-0.66861	0.86483	0.86441	0.999995	16228	0	-0.66861
MPV17	4	0.032021	0.079007	0.88043	1715	3	-0.99729	0.81439	0.81399	0.999995	15235	0	-0.99729
CTSC	4	0.032042	0.079053	0.88043	1716	2	-0.66509	0.93288	0.93267	0.999995	17620	0	-0.66509
PCED1A	4	0.03212	0.079212	0.88043	1717	3	-0.65943	0.70348	0.7028	0.999995	13135	0	-0.65943
ARRB2	4	0.032142	0.079259	0.88043	1718	1	0.023299	0.77175	0.77137	0.999995	14415	0	0.023299
RAD51AP1	4	0.032186	0.079359	0.88043	1719	3	-1.0437	0.86814	0.86771	0.999995	16296	0	-1.0437
ZNF879	4	0.032186	0.079359	0.88043	1720	2	-1.1462	0.57229	0.57155	0.999995	10646	0	-1.1462
KCNA10	4	0.032193	0.07938	0.88043	1721	3	-1.3087	0.98233	0.98235	0.999995	18666	0	-1.3087
SLC26A3	4	0.032202	0.0794	0.88043	1722	3	-0.71881	0.97185	0.97182	0.999995	18440	0	-0.71881
PPIB	4	0.032207	0.079406	0.88043	1723	2	-1.2686	0.36877	0.36823	0.999995	6757	0	-1.2686
ISLR	4	0.032213	0.079425	0.88043	1724	3	-0.62061	0.67368	0.67311	0.999995	12552	0	-0.62061
ARHGEF37	4	0.032243	0.079497	0.88043	1725	1	-0.076575	0.73049	0.72999	0.999995	13639	0	-0.076575
NACAD	4	0.032294	0.079613	0.88043	1726	2	-0.17967	0.71138	0.71069	0.999995	13273	0	-0.17967
CFAP57	4	0.032309	0.079649	0.88043	1727	2	-1.5338	0.80133	0.80094	0.999995	14974	0	-1.5338
C1orf54	4	0.03234	0.079715	0.88043	1728	3	-1.1319	0.81207	0.81167	0.999995	15187	0	-1.1319
UBXN7	4	0.032344	0.079726	0.88043	1729	2	-0.24199	0.017484	0.032514	0.999995	605	1	-0.24199
STX5	4	0.032346	0.079728	0.88043	1730	3	-0.81403	0.52679	0.52611	0.999995	9765	0	-0.81403
HPCA	4	0.032351	0.079738	0.88043	1731	3	-1.1052	0.97884	0.97888	0.999995	18587	0	-1.1052
GLIPR2	4	0.032395	0.079823	0.880535	1732	1	-0.16727	0.91144	0.91124	0.999995	17198	0	-0.16727
CHST8	4	0.032412	0.079866	0.880535	1733	3	-0.88619	0.063578	0.078121	0.999995	1390	1	-0.88619
RPS6KA6	4	0.032431	0.079905	0.880535	1734	2	-1.3586	0.81272	0.81234	0.999995	15199	0	-1.3586
EMC8	4	0.032445	0.079931	0.880535	1735	1	-0.19054	0.70027	0.69958	0.999995	13070	0	-0.19054
NUDT21	4	0.032567	0.0802	0.881464	1736	3	-0.83175	0.69177	0.69116	0.999995	12902	0	-0.83175
HDGF	4	0.032596	0.080254	0.881464	1737	1	-0.086908	0.65736	0.65679	0.999995	12237	0	-0.086908
IL18RAP	4	0.032647	0.080371	0.881464	1738	2	-1.3571	0.86216	0.86175	0.999995	16170	0	-1.3571
UCK2	4	0.032662	0.080395	0.881464	1739	3	-0.87126	0.96799	0.96795	0.999995	18363	0	-0.87126
ZNF37A	4	0.032697	0.08047	0.881464	1740	2	-0.35452	0.62978	0.62935	0.999995	11735	0	-0.35452
SERPINB5	4	0.032708	0.080491	0.881464	1741	2	-1.1725	0.26501	0.26445	0.999995	4793	0	-1.1725
SMARCD3	4	0.032712	0.080497	0.881464	1742	3	-0.67987	0.78315	0.78275	0.999995	14620	0	-0.67987
ERAS	4	0.032806	0.080713	0.881464	1743	3	-0.93174	0.83167	0.83105	0.999995	15567	0	-0.93174
CRK	4	0.032821	0.080736	0.881464	1744	3	-1.6994	0.98364	0.98365	0.999995	18691	0	-1.6994
TMPRSS9	4	0.032831	0.080761	0.881464	1745	2	-1.1101	0.18324	0.18491	0.999995	3319	1	-1.1101
ZNF221	4	0.032842	0.080779	0.881464	1746	2	-1.3633	0.75141	0.751	0.999995	14028	0	-1.3633
BCLAF1	4	0.032848	0.08079	0.881464	1747	1	0.1808	0.0065046	0.013	0.836334	296	2	0.1808
TMOD1	4	0.032862	0.080822	0.881464	1748	3	-1.6738	0.98868	0.98874	0.999995	18814	0	-1.6738
SYNE1	4	0.032895	0.080907	0.881464	1749	3	-0.82812	0.98784	0.98788	0.999995	18797	0	-0.82812
SPTBN5	4	0.032918	0.080957	0.881464	1750	3	-0.82081	0.95283	0.95271	0.999995	18029	0	-0.82081
VWA3A	4	0.032955	0.081043	0.881464	1751	2	-1.5407	0.87896	0.87851	0.999995	16536	0	-1.5407
IFNA2	4	0.032968	0.081072	0.881464	1752	3	-0.7049	0.91687	0.91667	0.999995	17307	0	-0.7049
BZW1	4	0.032979	0.081096	0.881464	1753	3	-0.87786	0.94296	0.94288	0.999995	17821	0	-0.87786
PPP6C	4	0.032996	0.081131	0.881464	1754	3	-1.0409	0.83099	0.83039	0.999995	15550	0	-1.0409
PLCB3	4	0.033	0.081139	0.881464	1755	1	-0.40657	0.97184	0.97181	0.999995	18439	0	-0.40657
RBM44	4	0.033024	0.081185	0.881464	1756	3	-0.96649	0.93274	0.93252	0.999995	17612	0	-0.96649
TMCO2	4	0.033035	0.081209	0.881464	1757	3	-0.8368	0.93962	0.9396	0.999995	17752	0	-0.8368
RAB5B	4	0.033048	0.081239	0.881464	1758	2	-1.491	0.72077	0.72021	0.999995	13448	0	-1.491
BLZF1	4	0.03305	0.081245	0.881464	1759	2	-0.51453	0.92339	0.92324	0.999995	17443	0	-0.51453
KDM4E	4	0.0331	0.081354	0.881464	1760	1	0.476	0.011357	0.021618	0.953039	433	2	0.476
COL15A1	4	0.033119	0.081399	0.881464	1761	3	-1.1483	0.43842	0.43796	0.999995	8055	0	-1.1483
ARL4C	4	0.03312	0.0814	0.881464	1762	2	-1.4035	0.83892	0.83821	0.999995	15702	0	-1.4035
MON1A	4	0.033153	0.081466	0.881464	1763	3	-0.83108	0.98152	0.98155	0.999995	18647	0	-0.83108
TPST1	4	0.033182	0.081525	0.881464	1764	2	-1.4873	0.96486	0.96483	0.999995	18273	0	-1.4873
FABP5	4	0.033201	0.08157	0.881464	1765	3	-0.75472	0.86805	0.86762	0.999995	16294	0	-0.75472
VMP1	4	0.033202	0.081572	0.881464	1766	2	-1.2149	0.49314	0.4926	0.999995	9094	0	-1.2149
NCF4	4	0.033223	0.081616	0.881464	1767	2	-1.525	0.37548	0.37489	0.999995	6879	0	-1.525
CRELD1	4	0.033252	0.081669	0.881464	1768	1	0.083225	0.31552	0.31488	0.999995	5751	0	0.083225
CATSPERD	4	0.033254	0.081677	0.881464	1769	3	-1.63	0.5712	0.57046	0.999995	10629	0	-1.63
MAP7D3	4	0.033299	0.081796	0.881464	1770	3	-1.1966	0.74284	0.74236	0.999995	13872	0	-1.1966
H6PD	4	0.033302	0.081801	0.881464	1771	2	-0.4527	0.90076	0.90039	0.999995	16964	0	-0.4527
DAZAP1	4	0.033316	0.08183	0.881464	1772	3	-0.80832	0.99207	0.99213	0.999995	18896	0	-0.80832
GMIP	4	0.033338	0.081883	0.881464	1773	3	-0.86719	0.9828	0.98283	0.999995	18673	0	-0.86719
IGIP	4	0.033344	0.081893	0.881464	1774	3	-1.0641	0.93024	0.93002	0.999995	17566	0	-1.0641
ADORA2B	4	0.033352	0.081913	0.881464	1775	2	-0.38839	0.54211	0.54132	0.999995	10052	0	-0.38839
ZNF618	4	0.033366	0.081953	0.881464	1776	3	-1.0106	0.7866	0.78619	0.999995	14686	0	-1.0106
FABP12	4	0.033403	0.082029	0.881652	1777	3	-0.91529	0.41097	0.41045	0.999995	7540	0	-0.91529
GSR	4	0.033441	0.082118	0.881652	1778	2	-1.3962	0.37206	0.3715	0.999995	6814	0	-1.3962
GBA2	4	0.033451	0.082146	0.881652	1779	3	-0.87425	0.94175	0.94168	0.999995	17794	0	-0.87425
PLXNA1	4	0.033453	0.082155	0.881652	1780	1	-0.23699	0.56178	0.56103	0.999995	10437	0	-0.23699
ART1	4	0.033504	0.082264	0.882058	1781	2	-0.43132	0.55627	0.55547	0.999995	10325	0	-0.43132
LRRN1	4	0.033581	0.082419	0.882058	1782	3	-0.74031	0.4739	0.4734	0.999995	8722	0	-0.74031
RER1	4	0.033592	0.082443	0.882058	1783	3	-0.79397	0.98041	0.98045	0.999995	18622	0	-0.79397
CALHM3	4	0.033596	0.082451	0.882058	1784	2	-1.2998	0.68227	0.68167	0.999995	12718	0	-1.2998
GANAB	4	0.033609	0.082477	0.882058	1785	3	-0.7306	0.82707	0.82651	0.999995	15469	0	-0.7306
UFD1L	4	0.033654	0.082574	0.882058	1786	3	-1.0097	0.39946	0.39905	0.999995	7339	0	-1.0097
LOC728392	4	0.033655	0.082575	0.882058	1787	2	-0.79366	0.84119	0.84046	0.999995	15757	0	-0.79366
KRT19	4	0.033677	0.082625	0.882058	1788	3	-0.93957	0.88163	0.88117	0.999995	16601	0	-0.93957
USP17L10	4	0.0337	0.082674	0.882058	1789	2	-1.2929	0.68069	0.68011	0.999995	12689	0	-1.2929
RSPH14	4	0.033705	0.082683	0.882058	1790	1	-0.080677	0.58774	0.58718	0.999995	10920	0	-0.080677
ADGRE3	4	0.033716	0.0827	0.882058	1791	3	-0.85631	0.11049	0.11865	0.999995	2114	1	-0.85631
OPN1MW2	4	0.033773	0.082818	0.88282	1792	3	-0.79545	0.82862	0.828	0.999995	15496	0	-0.79545
RACGAP1	4	0.033806	0.082893	0.882827	1793	1	0.10274	0.064758	0.079136	0.999995	1408	1	0.10274
CFHR5	4	0.033825	0.082938	0.882827	1794	2	-1.1882	0.57822	0.57758	0.999995	10756	0	-1.1882
RASSF9	4	0.033847	0.082985	0.882827	1795	3	-0.79816	0.98261	0.98264	0.999995	18670	0	-0.79816
RELL1	4	0.033856	0.083003	0.882827	1796	2	-1.407	0.86466	0.86424	0.999995	16223	0	-1.407
GRID1	4	0.033888	0.083063	0.882975	1797	2	-1.105	0.37144	0.3709	0.999995	6802	0	-1.105
ZMYND12	4	0.033957	0.083223	0.883037	1798	1	-0.16482	0.24525	0.24486	0.999995	4420	1	-0.16482
SLC6A9	4	0.033981	0.083271	0.883037	1799	2	-1.445	0.047584	0.064606	0.999995	1159	1	-1.445
B3GNTL1	4	0.033995	0.083302	0.883037	1800	3	-0.66612	0.47086	0.47036	0.999995	8667	0	-0.66612
WDR87	4	0.034029	0.083391	0.883037	1801	3	-0.77744	0.8166	0.81619	0.999995	15283	0	-0.77744
CD101	4	0.034055	0.083447	0.883037	1802	2	-1.5044	0.1584	0.16182	0.999995	2891	1	-1.5044
ACO2	4	0.034058	0.083455	0.883037	1803	1	0.19835	0.15967	0.16293	0.999995	2913	1	0.19835
LMBR1	4	0.034107	0.083574	0.883037	1804	2	-1.2637	0.20752	0.2079	0.999995	3739	1	-1.2637
DSG4	4	0.034108	0.083576	0.883037	1805	1	-0.23973	0.43668	0.43624	0.999995	8022	0	-0.23973
CCDC182	4	0.034158	0.083689	0.883037	1806	1	0.038832	0.44157	0.44114	0.999995	8113	0	0.038832
RPS26	4	0.034171	0.083721	0.883037	1807	3	-0.7578	0.60419	0.60368	0.999995	11240	0	-0.7578
MT1B	4	0.034209	0.083797	0.883037	1808	2	-0.76605	0.19858	0.19937	0.999995	3588	1	-0.76605
MLXIP	4	0.034232	0.08385	0.883037	1809	2	-1.5522	0.97319	0.97313	0.999995	18466	0	-1.5522
NPIPA1	4	0.034259	0.0839	0.883037	1810	2	-1.2919	0.33495	0.33424	0.999995	6105	0	-1.2919
CARD17	4	0.034292	0.083966	0.883037	1811	3	-0.83788	0.71385	0.71315	0.999995	13321	0	-0.83788
HAPLN1	4	0.034306	0.083994	0.883037	1812	2	-1.0284	0.45096	0.45047	0.999995	8294	0	-1.0284
BNIP2	4	0.034314	0.084013	0.883037	1813	3	-0.86872	0.48454	0.48408	0.999995	8922	0	-0.86872
LENEP	4	0.034348	0.0841	0.883037	1814	2	-1.4665	0.11861	0.12575	0.999995	2239	1	-1.4665
MRPL48	4	0.03436	0.084122	0.883037	1815	1	0.092917	0.60884	0.60825	0.999995	11331	0	0.092917
APITD1-CORT	4	0.03441	0.084235	0.883037	1816	2	-0.6674	0.95258	0.95246	0.999995	18021	0	-0.6674
GOLGA8O	4	0.03446	0.084333	0.883037	1817	2	-0.9671	0.43456	0.43415	0.999995	7983	0	-0.9671
ZNF320	4	0.034463	0.084341	0.883037	1818	3	-1.6165	0.80888	0.80847	0.999995	15123	0	-1.6165
GPR37	4	0.034511	0.084436	0.883037	1819	1	0.04626	0.75515	0.75474	0.999995	14100	0	0.04626
CBWD5	4	0.034526	0.084462	0.883037	1820	3	-1.2879	0.52759	0.52689	0.999995	9783	0	-1.2879
PAQR3	4	0.034547	0.084505	0.883037	1821	2	-1.0602	0.24282	0.24245	0.999995	4374	1	-1.0602
WDR34	4	0.034558	0.084528	0.883037	1822	2	-1.3567	0.36789	0.36736	0.999995	6740	0	-1.3567
TRAPPC2	4	0.034561	0.084535	0.883037	1823	1	-0.40369	0.9202	0.92001	0.999995	17371	0	-0.40369
SSBP1	4	0.034568	0.084551	0.883037	1824	2	-1.2835	0.77852	0.77808	0.999995	14537	0	-1.2835
RNASE7	4	0.034601	0.084614	0.883037	1825	3	-1.1193	0.80289	0.80247	0.999995	15010	0	-1.1193
GATA1	4	0.034612	0.084633	0.883037	1826	2	-0.58951	0.13463	0.14007	0.999995	2486	1	-0.58951
MBD6	4	0.034625	0.084657	0.883037	1827	3	-1.2009	0.99232	0.99238	0.999995	18901	0	-1.2009
HIST1H2BN	4	0.034631	0.08467	0.883037	1828	3	-1.4126	0.89593	0.89561	0.999995	16873	0	-1.4126
CYP2B6	4	0.034642	0.084692	0.883037	1829	2	-1.3458	0.18966	0.19089	0.999995	3431	1	-1.3458
UNC119B	4	0.034653	0.084717	0.883037	1830	3	-1.5721	0.82397	0.82347	0.999995	15406	0	-1.5721
PLCE1	4	0.034659	0.084726	0.883037	1831	3	-1.4332	0.99441	0.99446	0.999995	18958	0	-1.4332
SAR1B	4	0.034662	0.084731	0.883037	1832	1	-0.065406	0.11016	0.11836	0.999995	2108	1	-0.065406
ARHGAP26	4	0.034663	0.084732	0.883037	1833	2	-1.546	0.2244	0.22435	0.999995	4045	1	-1.546
CENPP	4	0.034712	0.084844	0.883126	1834	2	-0.98994	0.47835	0.47788	0.999995	8812	0	-0.98994
PPP1R3D	4	0.034716	0.084852	0.883126	1835	2	-1.107	0.34151	0.34081	0.999995	6228	0	-1.107
ANGPTL3	4	0.034728	0.08488	0.883126	1836	3	-0.90315	0.96475	0.96471	0.999995	18270	0	-0.90315
LOC100996634	4	0.034813	0.085049	0.883584	1837	2	-0.54852	0.96466	0.96462	0.999995	18269	0	-0.54852
FAM189B	4	0.034842	0.085112	0.883584	1838	2	-1.4838	0.96889	0.96882	0.999995	18384	0	-1.4838
SMYD2	4	0.034914	0.085276	0.883584	1839	1	-0.10155	0.65717	0.6566	0.999995	12232	0	-0.10155
MAFA	4	0.034948	0.085337	0.883584	1840	2	-1.3931	0.053748	0.069895	0.999995	1246	1	-1.3931
C11orf97	4	0.034954	0.085349	0.883584	1841	3	-0.91705	0.53674	0.53597	0.999995	9943	0	-0.91705
SWT1	4	0.034964	0.08537	0.883584	1842	1	-0.22857	0.62909	0.62864	0.999995	11714	0	-0.22857
PKIA	4	0.034971	0.085381	0.883584	1843	3	-0.82263	0.37563	0.37503	0.999995	6881	0	-0.82263
TREML2	4	0.034977	0.085394	0.883584	1844	3	-1.2968	0.68885	0.68825	0.999995	12850	0	-1.2968
RPL23	4	0.03498	0.085399	0.883584	1845	2	0.1866	0.59024	0.58963	0.999995	10973	0	0.1866
FBXL13	4	0.034988	0.085414	0.883584	1846	3	-0.83724	0.64151	0.64101	0.999995	11942	0	-0.83724
KRT5	4	0.035014	0.085472	0.883584	1847	2	-0.5195	0.82011	0.81963	0.999995	15344	0	-0.5195
ZNF728	4	0.035017	0.085478	0.883584	1848	3	-1.313	0.72872	0.72822	0.999995	13599	0	-1.313
NCOA1	4	0.035046	0.08555	0.883764	1849	3	-1.2304	0.97797	0.97801	0.999995	18568	0	-1.2304
SOGA1	4	0.035064	0.085588	0.883764	1850	1	-0.11193	0.31423	0.3136	0.999995	5723	0	-0.11193
FAM90A1	4	0.035115	0.08569	0.884274	1851	1	-0.4444	0.96413	0.9641	0.999995	18259	0	-0.4444
SLC9C1	4	0.035134	0.08573	0.884274	1852	3	-0.75848	0.92945	0.92924	0.999995	17552	0	-0.75848
PHYHIPL	4	0.035198	0.085877	0.885229	1853	3	-0.85077	0.97429	0.97422	0.999995	18490	0	-0.85077
GOLGA2	4	0.035215	0.085919	0.885229	1854	2	-0.63027	0.36914	0.36858	0.999995	6761	0	-0.63027
LMBR1L	4	0.035234	0.085964	0.885229	1855	2	-1.1932	0.097691	0.10741	0.999995	1905	1	-1.1932
PTPDC1	4	0.035266	0.086023	0.885229	1856	1	0.20588	0.49111	0.49058	0.999995	9059	0	0.20588
IFT80	4	0.035319	0.086146	0.885229	1857	2	-1.3631	0.95075	0.95068	0.999995	17980	0	-1.3631
COMMD5	4	0.035351	0.086205	0.885229	1858	2	-1.3972	0.79592	0.79553	0.999995	14872	0	-1.3972
KLC3	4	0.035425	0.086369	0.885229	1859	2	-1.3388	0.70052	0.69983	0.999995	13076	0	-1.3388
AKAP17A	4	0.035431	0.086384	0.885229	1860	3	-0.77489	0.84603	0.84541	0.999995	15867	0	-0.77489
C2orf61	4	0.035467	0.08646	0.885229	1861	1	-0.19114	0.64402	0.6435	0.999995	11994	0	-0.19114
ACR	4	0.035512	0.086536	0.885229	1862	3	-1.082	0.5481	0.54726	0.999995	10156	0	-1.082
C18orf21	4	0.035517	0.086546	0.885229	1863	1	-0.32487	0.59799	0.59743	0.999995	11121	0	-0.32487
B3GALT1	4	0.035518	0.086551	0.885229	1864	3	-0.8994	0.63872	0.63816	0.999995	11892	0	-0.8994
CADPS	4	0.035548	0.086621	0.885229	1865	3	-0.95135	0.91147	0.91128	0.999995	17200	0	-0.95135
PNPLA4	4	0.035553	0.086632	0.885229	1866	2	-1.2808	0.46671	0.46621	0.999995	8586	0	-1.2808
TSPAN6	4	0.035585	0.086696	0.885229	1867	2	-1.3331	0.97321	0.97315	0.999995	18467	0	-1.3331
OR1L1	4	0.035606	0.086739	0.885229	1868	2	-1.11	0.53851	0.53773	0.999995	9978	0	-1.11
PRG4	4	0.035606	0.086739	0.885229	1869	3	-0.78743	0.91468	0.91448	0.999995	17266	0	-0.78743
KAT7	4	0.035618	0.086763	0.885229	1870	2	-0.71255	0.36503	0.36447	0.999995	6692	0	-0.71255
PEX12	4	0.035627	0.086781	0.885229	1871	2	-1.1544	0.11837	0.12555	0.999995	2237	1	-1.1544
ONECUT2	4	0.035635	0.086799	0.885229	1872	3	-1.1066	0.098313	0.10795	0.999995	1915	1	-1.1066
KRT84	4	0.03568	0.08689	0.885229	1873	2	-1.5028	0.82275	0.82226	0.999995	15385	0	-1.5028
NBL1	4	0.035694	0.086919	0.885229	1874	3	-0.85474	0.99005	0.99007	0.999995	18845	0	-0.85474
NOP14	4	0.035712	0.086965	0.885229	1875	2	-1.2032	0.29184	0.29116	0.999995	5294	0	-1.2032
CMTM6	4	0.035744	0.087021	0.885229	1876	2	-1.4458	0.11781	0.12505	0.999995	2227	1	-1.4458
RC3H2	4	0.035782	0.087099	0.885229	1877	3	-0.78136	0.84531	0.84465	0.999995	15856	0	-0.78136
STON1	4	0.035829	0.0872	0.885229	1878	3	-1.1042	0.75764	0.75723	0.999995	14147	0	-1.1042
GTDC1	4	0.035862	0.087272	0.885229	1879	2	-1.1944	0.66802	0.66752	0.999995	12445	0	-1.1944
TUSC1	4	0.0359	0.087354	0.885229	1880	3	-0.9116	0.99197	0.99203	0.999995	18895	0	-0.9116
PLA2G5	4	0.03592	0.087404	0.885229	1881	2	-0.55525	0.21801	0.21807	0.999995	3925	1	-0.55525
CAV1	4	0.035937	0.087445	0.885229	1882	2	-1.4856	0.81542	0.81504	0.999995	15256	0	-1.4856
ACTN2	4	0.035947	0.087469	0.885229	1883	3	-0.7414	0.43738	0.43692	0.999995	8037	0	-0.7414
ARHGEF33	4	0.035958	0.087486	0.885229	1884	3	-1.4744	0.77572	0.77529	0.999995	14484	0	-1.4744
SLC9B2	4	0.03597	0.087515	0.885229	1885	1	-0.20369	0.36613	0.36559	0.999995	6711	0	-0.20369
FAM72C	4	0.036	0.087577	0.885229	1886	3	-1.1575	0.95472	0.95459	0.999995	18070	0	-1.1575
ZFY	4	0.036022	0.087622	0.885229	1887	2	-1.2519	0.67441	0.67385	0.999995	12563	0	-1.2519
TTC37	4	0.036029	0.087635	0.885229	1888	3	-0.43242	0.34128	0.34058	0.999995	6223	0	-0.43242
DPPA4	4	0.036071	0.087718	0.885229	1889	2	-0.41487	0.50131	0.50073	0.999995	9248	0	-0.41487
SCRN3	4	0.036076	0.087732	0.885229	1890	2	-1.3485	0.96683	0.96677	0.999995	18329	0	-1.3485
TFDP2	4	0.036087	0.087755	0.885229	1891	2	-1.0492	0.29	0.28938	0.999995	5261	0	-1.0492
KRT6A	4	0.036121	0.087825	0.885229	1892	1	0.18658	0.11191	0.11996	0.999995	2132	1	0.18658
KIF21B	4	0.036148	0.087877	0.885229	1893	3	-0.71151	0.94681	0.94677	0.999995	17896	0	-0.71151
SLC22A8	4	0.036159	0.087902	0.885229	1894	3	-1.1538	0.94767	0.94763	0.999995	17914	0	-1.1538
RPS6KA4	4	0.036165	0.087916	0.885229	1895	3	-0.99063	0.98918	0.98922	0.999995	18825	0	-0.99063
NPHS2	4	0.036205	0.088018	0.885229	1896	3	-1.5777	0.96167	0.96158	0.999995	18214	0	-1.5777
STMN3	4	0.036207	0.088021	0.885229	1897	3	-0.96711	0.99291	0.99297	0.999995	18916	0	-0.96711
SUCLA2	4	0.036248	0.088111	0.885229	1898	3	-0.704	0.18244	0.18415	0.999995	3307	1	-0.704
PARP14	4	0.036272	0.088163	0.885229	1899	2	-0.77555	0.14492	0.14947	0.999995	2660	1	-0.77555
COQ5	4	0.036344	0.088312	0.885229	1900	2	-1.4711	0.46458	0.46405	0.999995	8546	0	-1.4711
RNF220	4	0.036355	0.08834	0.885229	1901	2	-1.1367	0.57955	0.57891	0.999995	10781	0	-1.1367
INS	4	0.03639	0.088412	0.885229	1902	3	-1.422	0.99079	0.99084	0.999995	18861	0	-1.422
TSC22D2	4	0.036396	0.088422	0.885229	1903	3	-0.95683	0.25142	0.25097	0.999995	4541	0	-0.95683
CLCN4	4	0.036452	0.088559	0.885229	1904	2	-1.3915	0.9916	0.99166	0.999995	18887	0	-1.3915
LOC388282	4	0.036462	0.088584	0.885229	1905	3	-0.73687	0.9348	0.93467	0.999995	17653	0	-0.73687
TNNC1	4	0.036473	0.088608	0.885229	1906	2	-0.49821	0.87672	0.87628	0.999995	16481	0	-0.49821
APOA5	4	0.036495	0.088657	0.885229	1907	3	-1.5787	0.82487	0.82432	0.999995	15428	0	-1.5787
HSPA6	4	0.036521	0.08872	0.885229	1908	3	-0.53578	0.71888	0.71824	0.999995	13414	0	-0.53578
ABT1	4	0.036523	0.088723	0.885229	1909	2	-0.2494	0.22909	0.22895	0.999995	4126	1	-0.2494
OPHN1	4	0.036539	0.08876	0.885229	1910	3	-0.26403	0.39188	0.39139	0.999995	7205	0	-0.26403
KDM7A	4	0.03657	0.088835	0.885229	1911	2	-1.3441	0.98851	0.98855	0.999995	18809	0	-1.3441
TDRKH	4	0.036573	0.088844	0.885229	1912	2	-0.53122	0.41844	0.41791	0.999995	7675	0	-0.53122
FEZF2	4	0.036581	0.088856	0.885229	1913	3	-1.1491	0.93953	0.9395	0.999995	17751	0	-1.1491
SURF4	4	0.036624	0.088946	0.885229	1914	2	-1.1234	0.5467	0.54582	0.999995	10130	0	-1.1234
NFIL3	4	0.036635	0.088972	0.885229	1915	3	-1.5067	0.69638	0.69572	0.999995	12986	0	-1.5067
PIP5KL1	4	0.036674	0.089052	0.885229	1916	1	-0.15201	0.031032	0.050997	0.999995	928	1	-0.15201
TM7SF3	4	0.036724	0.089151	0.885229	1917	1	0.21424	0.61149	0.61092	0.999995	11379	0	0.21424
OR2Y1	4	0.03673	0.089165	0.885229	1918	3	-1.3017	0.61266	0.61213	0.999995	11402	0	-1.3017
SQLE	4	0.036765	0.089238	0.885229	1919	3	-1.5771	0.99209	0.99216	0.999995	18897	0	-1.5771
ETNK1	4	0.036774	0.089256	0.885229	1920	1	-0.11335	0.42595	0.42543	0.999995	7814	0	-0.11335
SI	4	0.036808	0.089321	0.885229	1921	3	-0.77032	0.40616	0.40567	0.999995	7451	0	-0.77032
ECM1	4	0.036825	0.089358	0.885229	1922	3	-0.6631	0.92378	0.92365	0.999995	17448	0	-0.6631
CLEC17A	4	0.036855	0.089419	0.885229	1923	3	-0.76973	0.71876	0.71812	0.999995	13411	0	-0.76973
SUPT3H	4	0.036875	0.089467	0.885229	1924	2	-0.45079	0.55447	0.55371	0.999995	10286	0	-0.45079
FBXL22	4	0.036884	0.089489	0.885229	1925	2	-1.1265	0.51075	0.51002	0.999995	9443	0	-1.1265
NEUROG1	4	0.036897	0.089518	0.885229	1926	3	-0.72664	0.9667	0.96665	0.999995	18325	0	-0.72664
MAB21L1	4	0.036909	0.089545	0.885229	1927	3	-0.72263	0.92062	0.92043	0.999995	17381	0	-0.72263
GALE	4	0.036925	0.089577	0.885229	1928	2	-0.82239	0.53798	0.5372	0.999995	9970	0	-0.82239
FBXO8	4	0.036938	0.08961	0.885229	1929	2	-1.053	0.73435	0.73387	0.999995	13724	0	-1.053
LCN12	4	0.036951	0.089629	0.885229	1930	3	-0.87478	0.25138	0.25093	0.999995	4540	0	-0.87478
LY96	4	0.036975	0.089682	0.885229	1931	3	-0.76603	0.98578	0.98578	0.999995	18748	0	-0.76603
ZNF780A	4	0.036993	0.089712	0.885229	1932	3	-0.91916	0.21754	0.21759	0.999995	3917	1	-0.91916
PKD1L2	4	0.037026	0.089779	0.885229	1933	2	-1.0407	0.94783	0.94778	0.999995	17917	0	-1.0407
ATP8B4	4	0.037035	0.089803	0.885229	1934	2	-0.61513	0.71808	0.71742	0.999995	13399	0	-0.61513
RAD54L2	4	0.037053	0.089843	0.885229	1935	3	-0.81939	0.19353	0.19457	0.999995	3502	1	-0.81939
TAS2R60	4	0.037068	0.089875	0.885229	1936	2	-1.3461	0.95063	0.95056	0.999995	17978	0	-1.3461
RSU1	4	0.037089	0.089937	0.885229	1937	2	-1.1603	0.61754	0.61703	0.999995	11496	0	-1.1603
AMN1	4	0.0371	0.089955	0.885229	1938	2	-1.3801	0.94357	0.94348	0.999995	17835	0	-1.3801
UBXN2B	4	0.037107	0.089964	0.885229	1939	3	-0.72641	0.99355	0.99359	0.999995	18934	0	-0.72641
ALG1L2	4	0.037176	0.090123	0.885229	1940	2	-1.2289	0.16632	0.16907	0.999995	3022	1	-1.2289
HUWE1	4	0.037209	0.090195	0.885229	1941	2	-1.4302	0.36859	0.36805	0.999995	6753	0	-1.4302
TBC1D3L	4	0.037227	0.090233	0.885229	1942	1	0.26745	0.066723	0.080833	0.999995	1439	1	0.26745
PGM3	4	0.037231	0.090241	0.885229	1943	2	-0.99951	0.024453	0.044673	0.999995	836	1	-0.99951
TP53TG3B	4	0.037252	0.09029	0.885229	1944	2	-1.1409	0.64452	0.64399	0.999995	12003	0	-1.1409
MAS1L	4	0.037258	0.090298	0.885229	1945	3	-0.9036	0.7853	0.78486	0.999995	14660	0	-0.9036
KCNMA1	4	0.037277	0.09034	0.885229	1946	1	-0.30144	0.16348	0.16641	0.999995	2972	1	-0.30144
RNF126	4	0.037342	0.090485	0.885229	1947	3	-0.7808	0.96774	0.9677	0.999995	18354	0	-0.7808
PHC3	4	0.03736	0.090518	0.885229	1948	3	-0.95493	0.11092	0.11904	0.999995	2119	1	-0.95493
TAS2R38	4	0.037377	0.090548	0.885229	1949	1	-0.075366	0.54553	0.54468	0.999995	10111	0	-0.075366
KIAA1147	4	0.037394	0.090583	0.885229	1950	2	-0.89996	0.33841	0.33771	0.999995	6167	0	-0.89996
FAF2	4	0.037414	0.090625	0.885229	1951	3	-0.72792	0.88859	0.88827	0.999995	16735	0	-0.72792
ZHX2	4	0.037427	0.090649	0.885229	1952	1	0.10582	0.42513	0.42463	0.999995	7799	0	0.10582
CYB5RL	4	0.03747	0.090748	0.885229	1953	2	-0.98579	0.28371	0.28313	0.999995	5133	0	-0.98579
POLN	4	0.037478	0.090761	0.885229	1954	1	0.07011	0.42581	0.42529	0.999995	7810	0	0.07011
MNT	4	0.037528	0.090869	0.885229	1955	1	-0.018788	0.64385	0.64334	0.999995	11991	0	-0.018788
AP1B1	4	0.037557	0.090937	0.885229	1956	2	-1.12	0.79201	0.79159	0.999995	14792	0	-1.12
PRB1	4	0.037578	0.090979	0.885229	1957	2	-0.35086	0.10627	0.11497	0.999995	2048	1	-0.35086
PQLC2L	4	0.037638	0.091092	0.885229	1958	3	-0.77087	0.60365	0.60314	0.999995	11228	0	-0.77087
FERMT3	4	0.037679	0.091178	0.885229	1959	2	-0.55404	0.79846	0.79814	0.999995	14928	0	-0.55404
LIN54	4	0.037681	0.091185	0.885229	1960	3	-0.82941	0.76883	0.76843	0.999995	14365	0	-0.82941
UGT1A6	4	0.037699	0.091225	0.885229	1961	2	-1.4581	0.89114	0.89083	0.999995	16778	0	-1.4581
SUPT5H	4	0.037729	0.091289	0.885229	1962	3	-0.79964	0.66639	0.66587	0.999995	12411	0	-0.79964
CREM	4	0.037779	0.091398	0.885229	1963	2	-0.26605	0.52303	0.5224	0.999995	9686	0	-0.26605
HSF2BP	4	0.037797	0.091441	0.885229	1964	3	-1.4841	0.61081	0.61022	0.999995	11362	0	-1.4841
DOCK5	4	0.037808	0.091468	0.885229	1965	3	-0.99453	0.82681	0.82625	0.999995	15463	0	-0.99453
SLC35B3	4	0.037819	0.091493	0.885229	1966	3	-1.5053	0.15262	0.15649	0.999995	2793	1	-1.5053
ANKEF1	4	0.037829	0.091511	0.885229	1967	2	-0.47802	0.51266	0.5119	0.999995	9479	0	-0.47802
ITIH2	4	0.03783	0.091511	0.885229	1968	2	-1.4282	0.94235	0.94228	0.999995	17811	0	-1.4282
IL1RN	4	0.037879	0.091631	0.885229	1969	2	-0.59608	0.77573	0.7753	0.999995	14485	0	-0.59608
ZNF75D	4	0.037907	0.091681	0.885229	1970	2	-1.1734	0.85511	0.85459	0.999995	16033	0	-1.1734
SERPINB7	4	0.037912	0.091687	0.885229	1971	3	-0.71537	0.9933	0.99334	0.999995	18927	0	-0.71537
RCAN1	4	0.037918	0.091703	0.885229	1972	3	-1.0727	0.92405	0.9239	0.999995	17452	0	-1.0727
PRKAG2	4	0.037918	0.091703	0.885229	1973	2	-1.2723	0.87506	0.87462	0.999995	16445	0	-1.2723
INHBE	4	0.03793	0.091731	0.885229	1974	1	0.28831	0.36422	0.36367	0.999995	6676	0	0.28831
LRRIQ1	4	0.037972	0.091831	0.885229	1975	3	-0.66327	0.99084	0.99089	0.999995	18867	0	-0.66327
ZNHIT3	4	0.03798	0.091844	0.885229	1976	1	-0.16804	0.82965	0.82901	0.999995	15523	0	-0.16804
LRRC25	4	0.037994	0.091872	0.885229	1977	2	-1.2094	0.91082	0.9106	0.999995	17188	0	-1.2094
C18orf42	4	0.038009	0.091905	0.885229	1978	3	-0.98937	0.54171	0.54091	0.999995	10043	0	-0.98937
ZDHHC23	4	0.03803	0.091957	0.885229	1979	1	0.15201	0.44739	0.44693	0.999995	8225	0	0.15201
ADAM17	4	0.038082	0.092076	0.885229	1980	2	-1.1117	0.78264	0.78222	0.999995	14606	0	-1.1117
SLC1A1	4	0.038101	0.092114	0.885229	1981	3	-0.76349	0.74789	0.74744	0.999995	13970	0	-0.76349
KRT81	4	0.038107	0.092124	0.885229	1982	3	-0.75566	0.88211	0.88165	0.999995	16608	0	-0.75566
LRRC52	4	0.03813	0.092175	0.885229	1983	1	-0.17296	0.63444	0.63394	0.999995	11813	0	-0.17296
CTSO	4	0.038131	0.092176	0.885229	1984	3	-0.87272	0.9609	0.96082	0.999995	18194	0	-0.87272
FAM50A	4	0.038162	0.092232	0.885229	1985	3	-1.0103	0.2293	0.22917	0.999995	4131	1	-1.0103
LOC158434	4	0.03817	0.092248	0.885229	1986	3	-1.3664	0.99338	0.99342	0.999995	18929	0	-1.3664
HAGH	4	0.038181	0.092274	0.885229	1987	1	-0.024259	0.22016	0.22015	0.999995	3967	1	-0.024259
RUFY1	4	0.038186	0.092282	0.885229	1988	3	-0.86415	0.21629	0.2164	0.999995	3897	1	-0.86415
RAB2B	4	0.038211	0.092338	0.885229	1989	3	-0.8584	0.97787	0.97792	0.999995	18566	0	-0.8584
LRP3	4	0.038214	0.092347	0.885229	1990	2	-1.4048	0.57404	0.57334	0.999995	10680	0	-1.4048
OR11A1	4	0.038235	0.092379	0.885229	1991	3	-0.77557	0.9785	0.97853	0.999995	18580	0	-0.77557
UQCRQ	4	0.038258	0.092431	0.885229	1992	2	-1.1758	0.77676	0.77631	0.999995	14502	0	-1.1758
TXN	4	0.03828	0.092482	0.885229	1993	2	-1.1051	0.77252	0.77211	0.999995	14426	0	-1.1051
PSMB4	4	0.038281	0.092483	0.885229	1994	3	-0.69567	0.56448	0.56375	0.999995	10500	0	-0.69567
IPP	4	0.038331	0.092588	0.885229	1995	1	-0.43397	0.91417	0.91395	0.999995	17258	0	-0.43397
ACTRT1	4	0.038339	0.092609	0.885229	1996	3	-1.0133	0.99416	0.99421	0.999995	18948	0	-1.0133
SLC22A11	4	0.038467	0.0929	0.885229	1997	3	-1.4787	0.5982	0.59764	0.999995	11128	0	-1.4787
LIMA1	4	0.038493	0.092956	0.885229	1998	3	-1.3593	0.97626	0.97625	0.999995	18535	0	-1.3593
GCNT3	4	0.038505	0.092975	0.885229	1999	3	-1.059	0.97423	0.97415	0.999995	18487	0	-1.059
[truncated: 17,114 more rows]
