# Supplementary material for: SFSWAP is a negative regulator of OGT intron detention and global pre-mRNA splicing
Source: eLife. 2025 Apr 23;13:RP104439. doi: 10.7554/eLife.104439 (PMC12017769; doi:10.7554/eLife.104439)
Supplement: Supplementary file 2. [file elife-104439-supp2.txt]

id	num	neg|score	neg|p-value	neg|fdr	neg|rank	neg|goodsgrna	neg|lfc	pos|score	pos|p-value	pos|fdr	pos|rank	pos|goodsgrna	pos|lfc
C6orf58	4	1.278e-05	4.5327e-05	0.347525	1	4	-6.2679	0.99999	0.99999	0.999986	19113	0	-6.2679
ST8SIA1	4	1.721e-05	6.1386e-05	0.347525	2	2	-4.213	0.24615	0.4007	0.999986	7523	1	-4.213
WFDC6	4	2.3301e-05	8.4697e-05	0.347525	3	3	-7.5495	0.95863	0.95859	0.999986	18232	0	-7.5495
UBR4	4	2.4084e-05	8.6769e-05	0.347525	4	4	-5.1384	0.99995	0.99995	0.999986	19111	0	-5.1384
VPS18	4	2.5886e-05	9.0913e-05	0.347525	5	1	0.10846	0.21048	0.3664	0.999986	6890	2	0.10846
OSTC	4	3.2827e-05	0.00011474	0.365512	6	3	-4.6206	0.1899	0.34655	0.999986	6510	1	-4.6206
PPP6R2	4	4.5559e-05	0.00016603	0.453324	7	4	-3.8752	0.99995	0.99995	0.999986	19112	0	-3.8752
NVL	4	6.8721e-05	0.00025772	0.504008	8	4	-6.4064	0.99993	0.99994	0.999986	19110	0	-6.4064
CETN2	4	6.8751e-05	0.00025772	0.504008	9	4	-6.5173	0.99271	0.99276	0.999986	18938	0	-6.5173
PCBP2	4	7.7657e-05	0.0002976	0.504008	10	4	-4.1069	0.9984	0.99841	0.999986	19071	0	-4.1069
DCHS2	4	8.91e-05	0.00033646	0.504008	11	4	-1.4626	0.99585	0.99588	0.999986	19000	0	-1.4626
MICALCL	4	9.7864e-05	0.00037427	0.504008	12	4	-2.6966	0.9999	0.99991	0.999986	19109	0	-2.6966
PIP5K1A	4	9.8307e-05	0.00037583	0.504008	13	3	-7.0895	0.97097	0.97092	0.999986	18492	0	-7.0895
MTERF4	4	0.00010826	0.00041364	0.504008	14	3	-6.2801	0.86393	0.8635	0.999986	16386	0	-6.2801
KLHDC4	4	0.00010884	0.00041468	0.504008	15	2	-4.1079	0.92685	0.92665	0.999986	17593	0	-4.1079
TNFAIP8	4	0.00012608	0.00048824	0.504008	16	4	-3.5452	0.99987	0.99988	0.999986	19108	0	-3.5452
MTA2	4	0.00012943	0.00050119	0.504008	17	2	-0.50484	0.73144	0.75806	0.999986	14319	1	-0.50484
SET	4	0.00013294	0.00051673	0.504008	18	3	-7.1308	0.21959	0.37525	0.999986	7061	1	-7.1308
ENTHD2	4	0.00013563	0.00052709	0.504008	19	3	-4.4122	0.15637	0.31142	0.999986	5868	1	-4.4122
USP12	4	0.00014036	0.00053849	0.504008	20	4	-1.9669	0.99986	0.99986	0.999986	19107	0	-1.9669
CAMP	4	0.00014434	0.00055377	0.504008	21	4	-1.9141	0.99986	0.99986	0.999986	19106	0	-1.9141
WISP1	4	0.00018119	0.00068871	0.553976	22	1	0.095836	0.49488	0.64203	0.999986	11983	2	0.095836
ILF2	4	0.00020127	0.00076124	0.553976	23	4	-1.7563	0.9998	0.9998	0.999986	19105	0	-1.7563
MXRA5	4	0.00020379	0.00077263	0.553976	24	4	-5.0844	0.99824	0.99826	0.999986	19065	0	-5.0844
ING4	4	0.00021325	0.00080009	0.553976	25	4	-4.4989	0.99979	0.99979	0.999986	19104	0	-4.4989
HS3ST3B1	4	0.00021481	0.00080941	0.553976	26	4	-2.2613	0.99979	0.99979	0.999986	19103	0	-2.2613
COL7A1	4	0.00022481	0.00084101	0.553976	27	4	-1.8576	0.99978	0.99977	0.999986	19102	0	-1.8576
STYX	4	0.000227	0.00085137	0.553976	28	4	-2.4474	0.99977	0.99977	0.999986	19101	0	-2.4474
TNMD	4	0.00023063	0.00086795	0.553976	29	2	-3.3966	0.53834	0.66004	0.999986	12364	1	-3.3966
B4GALT4	4	0.00023296	0.0008752	0.553976	30	4	-0.52535	0.98478	0.98477	0.999986	18765	0	-0.52535
CSTA	4	0.00024054	0.00089851	0.553976	31	4	-6.305	0.99721	0.99722	0.999986	19039	0	-6.305
GPR82	4	0.00025712	0.00095239	0.566969	32	2	-3.7512	0.3604	0.51114	0.999986	9518	2	-3.7512
PPIAL4A	4	0.00026803	0.00099797	0.566969	33	3	-5.2114	0.77103	0.78457	0.999986	14829	1	-5.2114
SCAF8	4	0.0002761	0.0010275	0.566969	34	3	-4.5121	0.4711	0.61895	0.999986	11525	1	-4.5121
GLRX3	4	0.00028472	0.0010565	0.566969	35	2	-1.741	0.76155	0.77793	0.999986	14703	1	-1.741
CERS5	4	0.00028824	0.0010679	0.566969	36	2	-2.2263	0.025941	0.077417	0.938876	1574	2	-2.2263
C7orf43	4	0.00033648	0.0012389	0.623111	37	1	0.28427	0.36576	0.51631	0.999986	9614	2	0.28427
ZFAND6	4	0.00033648	0.0012389	0.623111	38	3	-4.6185	0.37133	0.52172	0.999986	9705	1	-4.6185
RAB29	4	0.00036876	0.0013658	0.669332	39	4	-6.3143	0.99963	0.99964	0.999986	19100	0	-6.3143
RBP2	4	0.00038824	0.0014243	0.680569	40	3	-1.6285	0.66135	0.71774	0.999986	13528	1	-1.6285
SSR3	4	0.000399	0.0014616	0.681357	41	4	-1.5591	0.9996	0.99961	0.999986	19099	0	-1.5591
ASIC5	4	0.00041353	0.0015196	0.6895	42	4	-4.5254	0.99864	0.99865	0.999986	19075	0	-4.5254
FMNL2	4	0.00042474	0.0015512	0.6895	43	4	-5.215	0.99958	0.99959	0.999986	19098	0	-5.215
TIGD5	4	0.00045444	0.0016657	0.695703	44	3	-6.2838	0.97245	0.97241	0.999986	18524	0	-6.2838
BPI	4	0.00045733	0.0016761	0.695703	45	3	-2.8552	0.82577	0.82721	0.999986	15689	1	-2.8552
DIS3	4	0.00046587	0.0017108	0.695703	46	2	-0.72793	0.45367	0.60196	0.999986	11212	1	-0.72793
ARHGAP20	4	0.00046587	0.0017108	0.695703	47	3	-1.0214	0.58318	0.67959	0.999986	12744	1	-1.0214
ZNF880	4	0.00047784	0.0017605	0.701011	48	4	-2.5645	0.99952	0.99954	0.999986	19097	0	-2.5645
DR1	4	0.00049972	0.0018372	0.716609	49	4	-1.9054	0.99611	0.99614	0.999986	19008	0	-1.9054
SAMD13	4	0.0005435	0.0019838	0.756789	50	3	-2.009	0.87297	0.87257	0.999986	16544	0	-2.009
CLCNKA	4	0.00055489	0.0020283	0.756789	51	4	-4.1027	0.99945	0.99946	0.999986	19096	0	-4.1027
PRLH	4	0.00059525	0.0021832	0.756789	52	2	-0.1826	0.40636	0.55585	0.999986	10332	2	-0.1826
COA6	4	0.00059644	0.0021863	0.756789	53	2	-3.2088	0.3574	0.50816	0.999986	9469	1	-3.2088
TXNDC9	4	0.00063368	0.0023226	0.756789	54	3	-4.3575	0.42483	0.5739	0.999986	10694	1	-4.3575
OBSL1	4	0.00063501	0.0023272	0.756789	55	4	-1.6681	0.99922	0.99922	0.999986	19090	0	-1.6681
CCR3	4	0.000647	0.0023707	0.756789	56	3	-0.65656	0.97369	0.97362	0.999986	18552	0	-0.65656
CCDC109B	4	0.00067524	0.0024749	0.756789	57	3	-4.2301	0.89787	0.8976	0.999986	17034	0	-4.2301
PHOSPHO2-KLHL23	4	0.00067786	0.0024883	0.756789	58	4	-2.2622	0.99932	0.99933	0.999986	19095	0	-2.2622
ZFR	4	0.00068014	0.0024945	0.756789	59	4	-1.7125	0.99932	0.99933	0.999986	19094	0	-1.7125
ETAA1	4	0.00068703	0.0025225	0.756789	60	3	-4.292	0.75075	0.77064	0.999986	14554	1	-4.292
TLL1	4	0.00069875	0.0025671	0.756789	61	2	-0.19773	0.69914	0.73856	0.999986	13918	1	-0.19773
WDR75	4	0.0007068	0.0025971	0.756789	62	4	-2.0144	0.99929	0.9993	0.999986	19093	0	-2.0144
SIAE	4	0.00071478	0.0026209	0.756789	63	2	-1.4024	0.017257	0.055839	0.89956	1182	2	-1.4024
FGFBP2	4	0.00071992	0.0026375	0.756789	64	3	-3.7172	0.95323	0.95312	0.999986	18133	0	-3.7172
WFS1	4	0.00072561	0.0026562	0.756789	65	4	-1.4513	0.99927	0.99927	0.999986	19092	0	-1.4513
ESYT2	4	0.00073055	0.0026746	0.756789	66	3	-3.3956	0.47033	0.61815	0.999986	11514	1	-3.3956
ORC3	4	0.00073665	0.0027028	0.756789	67	4	-1.897	0.99568	0.99572	0.999986	18996	0	-1.897
COX7A2L	4	0.00074914	0.0027391	0.756789	68	3	-1.696	0.93058	0.93036	0.999986	17680	0	-1.696
AFM	4	0.00075049	0.0027422	0.756789	69	3	-3.8289	0.57402	0.67544	0.999986	12671	1	-3.8289
RUFY1	4	0.00075795	0.0027717	0.756789	70	4	-1.3895	0.99924	0.99924	0.999986	19091	0	-1.3895
CYP1A1	4	0.00079852	0.0029198	0.778534	71	3	-2.1853	0.78233	0.79267	0.999986	14996	1	-2.1853
ANKRD34C	4	0.00080223	0.0029328	0.778534	72	2	-3.4263	0.5207	0.65283	0.999986	12200	1	-3.4263
SLC16A10	4	0.00082024	0.0029991	0.78254	73	2	-3.6079	0.46923	0.61709	0.999986	11494	2	-3.6079
DOPEY2	4	0.00084909	0.0030996	0.78254	74	2	-3.0202	0.16126	0.31886	0.999986	5999	2	-3.0202
DUSP8	4	0.00085397	0.0031151	0.78254	75	2	-3.1541	0.92662	0.92642	0.999986	17589	0	-3.1541
GHRHR	4	0.0008833	0.0032218	0.78254	76	4	-1.3596	0.99912	0.99911	0.999986	19089	0	-1.3596
C16orf72	4	0.00090413	0.0033006	0.78254	77	4	-5.4922	0.99713	0.99713	0.999986	19036	0	-5.4922
ZNF559-ZNF177	4	0.00090449	0.0033016	0.78254	78	3	-2.0685	0.30413	0.45645	0.999986	8526	1	-2.0685
MERTK	4	0.00090571	0.0033047	0.78254	79	1	0.32443	0.12356	0.25707	0.999986	4903	3	0.32443
LRFN2	4	0.00090661	0.0033068	0.78254	80	4	-1.2298	0.99909	0.99908	0.999986	19088	0	-1.2298
RAB39B	4	0.00091639	0.0033415	0.78254	81	4	-6.2658	0.99908	0.99907	0.999986	19087	0	-6.2658
P4HB	4	0.00094718	0.0034544	0.78254	82	2	-3.5215	0.25279	0.4071	0.999986	7620	2	-3.5215
CAMSAP3	4	0.00094718	0.0034544	0.78254	83	3	-4.0354	0.4602	0.60833	0.999986	11325	1	-4.0354
C1orf127	4	0.00095745	0.0034928	0.78254	84	2	-0.63944	0.32288	0.47453	0.999986	8871	2	-0.63944
PSMC1	4	0.00099893	0.0036233	0.78254	85	4	-3.835	0.999	0.99899	0.999986	19086	0	-3.835
ZNF223	4	0.0010018	0.0036358	0.78254	86	4	-4.0913	0.999	0.99898	0.999986	19085	0	-4.0913
RIN2	4	0.0010092	0.0036617	0.78254	87	2	-0.35218	0.65023	0.71199	0.999986	13402	1	-0.35218
TMEM242	4	0.0010364	0.0037621	0.78254	88	3	-1.4714	0.93387	0.9337	0.999986	17741	0	-1.4714
SYCE1L	4	0.0010609	0.0038502	0.78254	89	3	-0.51782	0.27222	0.42575	0.999986	7978	1	-0.51782
UGT1A9	4	0.0010813	0.0039233	0.78254	90	3	-4.4703	0.9371	0.93704	0.999986	17814	0	-4.4703
MUM1	4	0.0010874	0.0039445	0.78254	91	4	-2.7484	0.99891	0.9989	0.999986	19084	0	-2.7484
DHX15	4	0.0010964	0.0039792	0.78254	92	3	-4.8527	0.87452	0.87408	0.999986	16574	0	-4.8527
SLC36A3	4	0.0011126	0.0040424	0.78254	93	3	-0.77135	0.47705	0.62471	0.999986	11624	1	-0.77135
C5orf51	4	0.0011444	0.0041424	0.78254	94	4	-1.8027	0.99886	0.99884	0.999986	19083	0	-1.8027
GBP3	4	0.0011644	0.0042196	0.78254	95	2	-0.35616	0.49558	0.64273	0.999986	11997	2	-0.35616
ALOX5	4	0.0011688	0.0042372	0.78254	96	4	-1.4042	0.99883	0.99882	0.999986	19082	0	-1.4042
SYN2	4	0.0011915	0.0043138	0.78254	97	4	-5.9027	0.99881	0.9988	0.999986	19081	0	-5.9027
HOXC6	4	0.0012161	0.0044055	0.78254	98	2	-0.29919	0.43941	0.58809	0.999986	10963	2	-0.29919
NARR	4	0.0012411	0.0045091	0.78254	99	4	-0.96827	0.99876	0.99875	0.999986	19080	0	-0.96827
HTR1D	4	0.0012526	0.0045459	0.78254	100	3	-4.0918	0.4617	0.6098	0.999986	11353	1	-4.0918
SNRNP35	4	0.0012566	0.0045532	0.78254	101	4	-1.4688	0.99874	0.99873	0.999986	19079	0	-1.4688
C1QBP	4	0.0012609	0.0045713	0.78254	102	3	-4.3279	0.96986	0.96981	0.999986	18471	0	-4.3279
RPS8	4	0.0012609	0.0045713	0.78254	103	4	-5.9765	0.99613	0.99616	0.999986	19010	0	-5.9765
TMEM9B	4	0.0012641	0.0045868	0.78254	104	2	-3.5116	0.2055	0.36155	0.999986	6796	2	-3.5116
NGRN	4	0.0012678	0.0046013	0.78254	105	2	-0.33742	0.63208	0.70288	0.999986	13205	1	-0.33742
LRRC63	4	0.001274	0.0046221	0.78254	106	4	-0.92086	0.99873	0.99872	0.999986	19078	0	-0.92086
EFCAB6	4	0.0012796	0.0046407	0.78254	107	4	-3.3799	0.99821	0.99823	0.999986	19063	0	-3.3799
RAB3IP	4	0.0012832	0.0046516	0.78254	108	3	-3.6338	0.41093	0.56033	0.999986	10425	1	-3.6338
SLC22A18	4	0.0012841	0.0046537	0.78254	109	2	-2.0988	0.83469	0.83514	0.999986	15837	1	-2.0988
CLEC10A	4	0.0012975	0.0047018	0.78254	110	3	-4.3062	0.87186	0.87147	0.999986	16527	0	-4.3062
MALRD1	4	0.0013058	0.0047298	0.78254	111	4	-4.7255	0.99593	0.99597	0.999986	19003	0	-4.7255
TMEM56	4	0.0013192	0.0047775	0.78254	112	4	-1.6007	0.99868	0.99869	0.999986	19077	0	-1.6007
SLC17A5	4	0.0013195	0.004779	0.78254	113	2	-0.19664	0.14969	0.30056	0.999986	5677	2	-0.19664
SLCO4C1	4	0.0013279	0.0048127	0.78254	114	2	-3.062	0.17879	0.33585	0.999986	6324	2	-3.062
POC5	4	0.001333	0.0048267	0.78254	115	3	-4.5191	0.97067	0.97062	0.999986	18486	0	-4.5191
GRPR	4	0.0013337	0.0048293	0.78254	116	3	-1.6002	0.72564	0.75443	0.999986	14240	1	-1.6002
UBE2M	4	0.0013351	0.0048355	0.78254	117	4	-3.9066	0.99866	0.99867	0.999986	19076	0	-3.9066
TCEAL2	4	0.0013452	0.0048686	0.78254	118	3	-4.5786	0.40102	0.55072	0.999986	10236	1	-4.5786
WAPAL	4	0.0013656	0.0049443	0.78254	119	4	-4.8026	0.99298	0.99303	0.999986	18947	0	-4.8026
SLC22A15	4	0.0013689	0.0049531	0.78254	120	2	-3.7197	0.535	0.65864	0.999986	12327	1	-3.7197
CLEC14A	4	0.0013713	0.0049624	0.78254	121	4	-0.86402	0.98594	0.98594	0.999986	18787	0	-0.86402
KIAA0355	4	0.0013921	0.0050287	0.78254	122	4	-5.9092	0.98191	0.98195	0.999986	18702	0	-5.9092
CX3CR1	4	0.0013943	0.005036	0.78254	123	3	-2.0643	0.90078	0.90041	0.999986	17089	0	-2.0643
RFWD3	4	0.001423	0.0051406	0.788504	124	1	0.17858	0.2728	0.42631	0.999986	7986	2	0.17858
C22orf23	4	0.0014369	0.0051945	0.788504	125	4	-1.4633	0.99856	0.99856	0.999986	19074	0	-1.4633
DAPK1	4	0.0014379	0.0051981	0.788504	126	4	-1.6448	0.99856	0.99856	0.999986	19073	0	-1.6448
TTC33	4	0.0014747	0.0053312	0.802331	127	1	0.51478	0.16034	0.31778	0.999986	5973	2	0.51478
RERE	4	0.0015066	0.0054514	0.802425	128	2	-3.8699	0.69589	0.73673	0.999986	13872	1	-3.8699
PRL	4	0.0015076	0.0054566	0.802425	129	3	-1.8733	0.6096	0.69191	0.999986	12990	1	-1.8733
MYOCD	4	0.0015264	0.0055276	0.802425	130	1	-0.10242	0.74727	0.7683	0.999986	14509	1	-0.10242
LGI2	4	0.0015295	0.0055364	0.802425	131	4	-4.4956	0.99786	0.99788	0.999986	19051	0	-4.4956
PABPC3	4	0.0015781	0.0057068	0.802425	132	2	-0.34863	0.21765	0.37336	0.999986	7031	1	-0.34863
CALCRL	4	0.0015962	0.0057721	0.802425	133	4	-1.7775	0.9984	0.99842	0.999986	19072	0	-1.7775
LTBP1	4	0.0016094	0.0058213	0.802425	134	3	-3.9027	0.62712	0.70046	0.999986	13157	1	-3.9027
CLU	4	0.0016113	0.0058254	0.802425	135	4	-1.9747	0.99839	0.9984	0.999986	19070	0	-1.9747
IGFBP4	4	0.001621	0.0058591	0.802425	136	3	-3.7341	0.59484	0.68501	0.999986	12847	1	-3.7341
PEX14	4	0.0016298	0.0058964	0.802425	137	3	-0.84282	0.49347	0.64066	0.999986	11952	1	-0.84282
PGRMC2	4	0.0016608	0.0060036	0.802425	138	2	-3.5146	0.39578	0.54555	0.999986	10149	2	-3.5146
ERCC6L2	4	0.0016691	0.0060326	0.802425	139	4	-1.9339	0.99833	0.99834	0.999986	19069	0	-1.9339
PLEKHA2	4	0.0016705	0.0060358	0.802425	140	3	-2.1668	0.93297	0.93276	0.999986	17727	0	-2.1668
DEFB128	4	0.0016784	0.0060585	0.802425	141	4	-1.8666	0.99832	0.99833	0.999986	19068	0	-1.8666
C21orf91	4	0.0016815	0.0060715	0.802425	142	2	-0.32523	0.8385	0.83851	0.999986	15895	1	-0.32523
SLC24A3	4	0.001683	0.0060762	0.802425	143	3	-4.152	0.4065	0.556	0.999986	10336	1	-4.152
THRAP3	4	0.0016889	0.0060974	0.802425	144	3	-2.3896	0.86391	0.86348	0.999986	16385	0	-2.3896
STMN4	4	0.0017088	0.0061668	0.802425	145	4	-1.5166	0.99829	0.9983	0.999986	19067	0	-1.5166
MRPS31	4	0.0017333	0.0062606	0.802425	146	1	0.031843	0.33559	0.48688	0.999986	9094	2	0.031843
ZNF773	4	0.0017426	0.0062937	0.802425	147	4	-1.7739	0.99826	0.99827	0.999986	19066	0	-1.7739
CAMK2A	4	0.0017465	0.0063072	0.802425	148	3	-3.6857	0.8146	0.81788	0.999986	15499	1	-3.6857
UBE2Q1	4	0.0017484	0.0063139	0.802425	149	3	-1.927	0.93742	0.93738	0.999986	17822	0	-1.927
FAM63A	4	0.0017747	0.0064074	0.802425	150	3	-4.24	0.092707	0.20356	0.995108	3891	1	-4.24
CUL4A	4	0.0017842	0.0064522	0.802425	151	4	-3.6835	0.99822	0.99824	0.999986	19064	0	-3.6835
ELOF1	4	0.0017978	0.0064906	0.802425	152	4	-2.1988	0.9966	0.99661	0.999986	19024	0	-2.1988
MAPK14	4	0.0018048	0.0065129	0.802425	153	4	-1.1538	0.99668	0.99668	0.999986	19028	0	-1.1538
ZFP2	4	0.0018367	0.0066206	0.802425	154	2	-1.0183	0.53709	0.65951	0.999986	12348	1	-1.0183
MSR1	4	0.0018742	0.0067543	0.802425	155	4	-3.7671	0.99813	0.99815	0.999986	19062	0	-3.7671
C12orf29	4	0.0018837	0.0067869	0.802425	156	3	-2.7654	0.58132	0.67874	0.999986	12725	1	-2.7654
SOX3	4	0.0018868	0.0067973	0.802425	157	4	-1.907	0.99811	0.99813	0.999986	19061	0	-1.907
FRMD8	4	0.0018884	0.0068061	0.802425	158	3	-1.0024	0.93589	0.93578	0.999986	17782	0	-1.0024
TRIM9	4	0.0018943	0.0068273	0.802425	159	4	-1.2193	0.99811	0.99813	0.999986	19060	0	-1.2193
GTF3C4	4	0.0019133	0.0068983	0.802425	160	2	-3.4836	0.35427	0.50515	0.999986	9409	2	-3.4836
SLC6A11	4	0.0019133	0.0068983	0.802425	161	2	-3.6605	0.89977	0.89944	0.999986	17072	0	-3.6605
VTN	4	0.0019401	0.0069868	0.802425	162	2	0.11208	0.054033	0.13247	0.974599	2587	2	0.11208
CYP2R1	4	0.0019456	0.007005	0.802425	163	4	-0.82939	0.99805	0.99807	0.999986	19059	0	-0.82939
RNF212	4	0.0019704	0.0070993	0.802425	164	4	-2.6348	0.99803	0.99804	0.999986	19058	0	-2.6348
CIAPIN1	4	0.0020176	0.0072764	0.802425	165	3	-3.7689	0.22191	0.37745	0.999986	7110	1	-3.7689
ZNF747	4	0.0020176	0.0072764	0.802425	166	2	-0.18675	0.27936	0.43264	0.999986	8087	2	-0.18675
NEURL1B	4	0.0020375	0.007337	0.802425	167	3	-2.0368	0.95902	0.95894	0.999986	18243	0	-2.0368
SMYD5	4	0.002044	0.0073557	0.802425	168	3	-4.4976	0.85151	0.85097	0.999986	16154	1	-4.4976
ARHGAP11A	4	0.0020698	0.0074536	0.802425	169	4	-1.5903	0.99793	0.99795	0.999986	19057	0	-1.5903
DAAM2	4	0.0020908	0.0075308	0.802425	170	4	-1.3173	0.99791	0.99793	0.999986	19056	0	-1.3173
FN3KRP	4	0.0021066	0.0075852	0.802425	171	3	-4.3138	0.95852	0.95847	0.999986	18230	0	-4.3138
PRAC2	4	0.0021066	0.0075852	0.802425	172	3	-3.2847	0.964	0.96396	0.999986	18342	0	-3.2847
KLHL5	4	0.0021103	0.0075992	0.802425	173	4	-1.6925	0.99789	0.99791	0.999986	19055	0	-1.6925
BRIP1	4	0.0021139	0.0076131	0.802425	174	4	-1.3712	0.99789	0.9979	0.999986	19054	0	-1.3712
SULT1C3	4	0.0021192	0.0076339	0.802425	175	3	-1.4955	0.84834	0.84788	0.999986	16103	1	-1.4955
SLC25A13	4	0.0021246	0.0076473	0.802425	176	4	-1.297	0.99788	0.99789	0.999986	19053	0	-1.297
SLC45A2	4	0.002125	0.0076478	0.802425	177	3	-1.7616	0.97256	0.97251	0.999986	18526	0	-1.7616
MRI1	4	0.0021313	0.0076753	0.802425	178	4	-2.5867	0.99787	0.99789	0.999986	19052	0	-2.5867
MTMR12	4	0.0021468	0.0077312	0.802425	179	3	-2.3129	0.15942	0.3163	0.999986	5945	1	-2.3129
AMY2A	4	0.0021487	0.0077393	0.802425	180	3	-3.9458	0.97266	0.97261	0.999986	18529	0	-3.9458
KNG1	4	0.0021487	0.0077393	0.802425	181	2	-3.4449	0.2972	0.44971	0.999986	8397	2	-3.4449
ARPC5	4	0.0021487	0.0077393	0.802425	182	3	-3.8861	0.96697	0.96691	0.999986	18408	0	-3.8861
OR52R1	4	0.0021644	0.0077939	0.802425	183	4	-0.92471	0.99784	0.99785	0.999986	19050	0	-0.92471
SH2D3C	4	0.0021702	0.0078115	0.802425	184	4	-1.7747	0.99194	0.992	0.999986	18924	0	-1.7747
GPR151	4	0.002198	0.0079012	0.802425	185	3	-5.3685	0.58732	0.68147	0.999986	12783	1	-5.3685
FAM178B	4	0.0021985	0.0079037	0.802425	186	1	0.059064	0.51064	0.64878	0.999986	12120	1	0.059064
MORN3	4	0.0022078	0.0079348	0.802425	187	3	-4.076	0.97724	0.97728	0.999986	18609	0	-4.076
CDKL4	4	0.0022078	0.0079348	0.802425	188	3	-3.8603	0.93279	0.93258	0.999986	17723	0	-3.8603
GANC	4	0.0022078	0.0079348	0.802425	189	3	-4.6254	0.58751	0.68156	0.999986	12786	1	-4.6254
ITGA5	4	0.0022462	0.0080737	0.809263	190	3	-1.1516	0.89728	0.89699	0.999986	17015	0	-1.1516
OR14C36	4	0.0022502	0.0080871	0.809263	191	3	-0.8719	0.87505	0.8746	0.999986	16587	0	-0.8719
F2RL1	4	0.0022787	0.0081856	0.814798	192	3	-3.9295	0.30708	0.45931	0.999986	8578	1	-3.9295
SASH3	4	0.0023019	0.0082638	0.814798	193	2	-0.92064	0.28786	0.44078	0.999986	8233	1	-0.92064
CCDC92	4	0.0023061	0.0082783	0.814798	194	3	-3.6333	0.060225	0.14409	0.981784	2803	1	-3.6333
IDH1	4	0.0023305	0.0083679	0.814798	195	4	-0.96187	0.99767	0.99768	0.999986	19049	0	-0.96187
HADH	4	0.0023404	0.0084062	0.814798	196	4	-3.4663	0.99766	0.99767	0.999986	19048	0	-3.4663
SERINC5	4	0.0023553	0.0084539	0.814798	197	2	-1.092	0.021818	0.068954	0.915226	1432	2	-1.092
CMSS1	4	0.0023642	0.008487	0.814798	198	2	-1.5553	0.82632	0.8277	0.999986	15695	1	-1.5553
IL17RE	4	0.0023794	0.0085482	0.814798	199	1	0.14267	0.67276	0.7239	0.999986	13628	1	0.14267
HOXB7	4	0.0023794	0.0085482	0.814798	200	1	0.016636	0.48488	0.63231	0.999986	11776	2	0.016636
RAD21L1	4	0.002396	0.0086077	0.814798	201	4	-4.364	0.99745	0.99745	0.999986	19043	0	-4.364
TTN	4	0.0023981	0.0086114	0.814798	202	4	-3.6906	0.99716	0.99716	0.999986	19038	0	-3.6906
H2AFB2	4	0.0024298	0.0087202	0.821026	203	4	-2.3599	0.99757	0.99757	0.999986	19047	0	-2.3599
PRAMEF11	4	0.0024474	0.0087797	0.822434	204	4	-0.92661	0.99755	0.99755	0.999986	19046	0	-0.92661
TINAG	4	0.0024569	0.0088212	0.822434	205	3	-0.62863	0.93712	0.93705	0.999986	17815	0	-0.62863
COPB2	4	0.0024968	0.0089398	0.829448	206	4	-3.7209	0.9975	0.99751	0.999986	19045	0	-3.7209
PTH	4	0.0025211	0.0090139	0.832281	207	4	-1.2779	0.99748	0.99749	0.999986	19044	0	-1.2779
ZADH2	4	0.0025663	0.0091636	0.835665	208	2	-3.6021	0.87647	0.87603	0.999986	16616	0	-3.6021
GPR158	4	0.0025849	0.0092242	0.835665	209	4	-1.1036	0.99742	0.99742	0.999986	19042	0	-1.1036
APLP2	4	0.0025861	0.0092294	0.835665	210	2	-0.13992	0.26942	0.42302	0.999986	7922	2	-0.13992
FBXW10	4	0.002632	0.0093806	0.835665	211	3	-1.1062	0.95603	0.95596	0.999986	18179	0	-1.1062
CDC20B	4	0.002637	0.0093972	0.835665	212	3	-3.4332	0.77359	0.78635	0.999986	14866	1	-3.4332
SRL	4	0.002637	0.0093972	0.835665	213	2	-3.2217	0.45065	0.59902	0.999986	11152	1	-3.2217
MAGEB17	4	0.0026475	0.0094335	0.835665	214	4	-0.66983	0.99735	0.99735	0.999986	19041	0	-0.66983
GNPDA1	4	0.0026608	0.0094713	0.835665	215	3	-2.525	0.87704	0.8766	0.999986	16627	0	-2.525
KIF16B	4	0.0026636	0.0094801	0.835665	216	2	-0.34287	0.48831	0.63564	0.999986	11843	2	-0.34287
BPIFA1	4	0.0027153	0.009665	0.835665	217	1	0.0049365	0.20713	0.36318	0.999986	6830	1	0.0049365
ASCL4	4	0.0027247	0.0097003	0.835665	218	3	-4.3732	0.84326	0.84294	0.999986	15992	1	-4.3732
TPGS2	4	0.0027247	0.0097003	0.835665	219	2	-3.0264	0.034707	0.094922	0.950186	1905	2	-3.0264
EI24	4	0.0027329	0.0097262	0.835665	220	3	-3.9479	0.84131	0.84107	0.999986	15954	1	-3.9479
ZNF57	4	0.0027456	0.0097728	0.835665	221	4	-1.5666	0.99689	0.99688	0.999986	19032	0	-1.5666
SPARCL1	4	0.0027486	0.0097831	0.835665	222	4	-0.94904	0.99725	0.99725	0.999986	19040	0	-0.94904
OR2T5	4	0.0027548	0.0098039	0.835665	223	3	-1.4662	0.83638	0.83658	0.999986	15865	1	-1.4662
C4orf22	4	0.0027634	0.0098355	0.835665	224	2	-1.6176	0.67397	0.72455	0.999986	13649	1	-1.6176
ZNF469	4	0.0028122	0.010017	0.835665	225	2	-2.9626	0.844	0.84364	0.999986	16009	1	-2.9626
GREM1	4	0.0028122	0.010017	0.835665	226	3	-3.8417	0.19458	0.35105	0.999986	6604	1	-3.8417
LOC100505841	4	0.0028186	0.010042	0.835665	227	2	-0.76719	0.84983	0.84931	0.999986	16131	1	-0.76719
NCOR1	4	0.0028229	0.010056	0.835665	228	3	-6.1352	0.79972	0.80593	0.999986	15253	1	-6.1352
SEC23A	4	0.0028229	0.010056	0.835665	229	4	-5.947	0.9965	0.9965	0.999986	19021	0	-5.947
TEAD1	4	0.0028229	0.010056	0.835665	230	3	-2.6274	0.58433	0.6801	0.999986	12752	1	-2.6274
FAM26E	4	0.0028418	0.010121	0.837448	231	4	-1.1669	0.99716	0.99716	0.999986	19037	0	-1.1669
DEFB125	4	0.0028873	0.010284	0.844452	232	3	-1.8902	0.059039	0.14185	0.980848	2762	1	-1.8902
ANP32B	4	0.0028909	0.010294	0.844452	233	3	-1.8863	0.86408	0.86367	0.999986	16387	0	-1.8863
PPIG	4	0.0029497	0.010508	0.844583	234	4	-1.9675	0.99705	0.99705	0.999986	19035	0	-1.9675
IFT74	4	0.0029546	0.010524	0.844583	235	4	-1.1155	0.99705	0.99704	0.999986	19034	0	-1.1155
ATP6AP1	4	0.0029643	0.010562	0.844583	236	3	-2.4889	0.96872	0.96866	0.999986	18449	0	-2.4889
GSG1	4	0.002972	0.010589	0.844583	237	3	-2.1263	0.47126	0.61909	0.999986	11529	1	-2.1263
SRA1	4	0.0029813	0.010621	0.844583	238	4	-1.9042	0.99702	0.99702	0.999986	19033	0	-1.9042
TMLHE	4	0.0029896	0.010647	0.844583	239	3	-4.6409	0.91858	0.91839	0.999986	17437	0	-4.6409
MOAP1	4	0.0030177	0.010745	0.844583	240	3	-2.4503	0.033154	0.091815	0.948117	1850	1	-2.4503
ZSWIM1	4	0.0030447	0.010836	0.844583	241	4	-4.8306	0.99682	0.99682	0.999986	19031	0	-4.8306
TRIM49D1	4	0.0030511	0.010859	0.844583	242	2	0.014207	0.11067	0.23504	0.999211	4488	2	0.014207
IRF2BPL	4	0.0030511	0.010859	0.844583	243	1	0.075548	0.64666	0.71017	0.999986	13359	1	0.075548
RGS19	4	0.0030537	0.01087	0.844583	244	2	-3.3475	0.52219	0.65345	0.999986	12212	1	-3.3475
C15orf48	4	0.0030537	0.01087	0.844583	245	2	-3.366	0.34062	0.49184	0.999986	9176	2	-3.366
PNRC2	4	0.0031093	0.011049	0.854952	246	3	-2.8183	0.8352	0.83558	0.999986	15846	1	-2.8183
C1QA	4	0.0031754	0.011277	0.860475	247	2	-1.0012	0.61433	0.69423	0.999986	13030	1	-1.0012
NOMO3	4	0.0031802	0.011289	0.860475	248	2	-0.31957	0.94357	0.94349	0.999986	17937	0	-0.31957
SIPA1	4	0.0032171	0.011425	0.860475	249	3	-4.2789	0.20539	0.36144	0.999986	6795	1	-4.2789
ARHGEF37	4	0.0032358	0.011492	0.860475	250	3	-3.0723	0.81328	0.8168	0.999986	15480	1	-3.0723
NEUROD1	4	0.00327	0.011615	0.860475	251	4	-1.456	0.99673	0.99673	0.999986	19030	0	-1.456
CA2	4	0.0032789	0.011646	0.860475	252	4	-1.4177	0.99083	0.99089	0.999986	18902	0	-1.4177
SLC1A3	4	0.0032835	0.011658	0.860475	253	2	-1.7319	0.47893	0.62652	0.999986	11658	2	-1.7319
SLC1A6	4	0.0032863	0.011667	0.860475	254	4	-1.2419	0.99671	0.99672	0.999986	19029	0	-1.2419
ARHGEF11	4	0.0033107	0.011749	0.860475	255	3	-2.0406	0.89095	0.89062	0.999986	16892	0	-2.0406
KPNB1	4	0.0033243	0.0118	0.860475	256	3	-5.1016	0.6899	0.73337	0.999986	13804	1	-5.1016
EYA2	4	0.0033352	0.011835	0.860475	257	3	-1.1233	0.7378	0.7621	0.999986	14393	1	-1.1233
GPLD1	4	0.0033356	0.011837	0.860475	258	4	-0.74305	0.99666	0.99667	0.999986	19027	0	-0.74305
STAG1	4	0.0033399	0.011855	0.860475	259	4	-1.2835	0.99666	0.99666	0.999986	19026	0	-1.2835
TLR1	4	0.0033688	0.011961	0.860475	260	4	-1.6721	0.99663	0.99664	0.999986	19025	0	-1.6721
CHRNA9	4	0.0033793	0.012001	0.860475	261	3	-3.9252	0.11218	0.23767	0.999211	4534	1	-3.9252
CCDC18	4	0.0033793	0.012001	0.860475	262	3	-4.0561	0.96491	0.96488	0.999986	18362	0	-4.0561
RPS10-NUDT3	4	0.0034126	0.012102	0.860475	263	3	-5.636	0.96465	0.96462	0.999986	18356	0	-5.636
OR4D9	4	0.0034126	0.012102	0.860475	264	2	-1.6372	0.61837	0.69617	0.999986	13071	1	-1.6372
TBPL1	4	0.0034544	0.012256	0.860475	265	3	-2.3127	0.56397	0.67106	0.999986	12589	1	-2.3127
POLI	4	0.0034901	0.012382	0.860475	266	2	-2.9192	0.96861	0.96856	0.999986	18447	0	-2.9192
SSTR5	4	0.0034902	0.012382	0.860475	267	4	-1.4238	0.99651	0.99651	0.999986	19023	0	-1.4238
ZNF454	4	0.0034973	0.012402	0.860475	268	4	-1.3375	0.9965	0.99651	0.999986	19022	0	-1.3375
MS4A4A	4	0.0035043	0.012426	0.860475	269	4	-1.0509	0.9965	0.9965	0.999986	19020	0	-1.0509
SLC25A51	4	0.0035198	0.012478	0.860475	270	3	-2.0586	0.72582	0.75454	0.999986	14243	1	-2.0586
UMAD1	4	0.0035234	0.012487	0.860475	271	3	-3.271	0.62155	0.69775	0.999986	13100	1	-3.271
PALM	4	0.0035256	0.012492	0.860475	272	4	-0.76518	0.99647	0.99648	0.999986	19019	0	-0.76518
ZCCHC10	4	0.0035933	0.012708	0.860475	273	3	-0.46874	0.94461	0.9445	0.999986	17952	0	-0.46874
TRIM13	4	0.003613	0.012793	0.860475	274	4	-0.98841	0.99639	0.99641	0.999986	19018	0	-0.98841
FBXO5	4	0.0036242	0.012831	0.860475	275	3	-1.8259	0.95183	0.95173	0.999986	18097	0	-1.8259
NETO1	4	0.0036297	0.012849	0.860475	276	4	-1.909	0.98735	0.98738	0.999986	18817	0	-1.909
RGS7BP	4	0.0036449	0.012909	0.860475	277	3	-1.2613	0.27134	0.42489	0.999986	7963	1	-1.2613
LYSMD1	4	0.003645	0.012909	0.860475	278	3	-0.81156	0.96926	0.96919	0.999986	18457	0	-0.81156
CFAP126	4	0.0036586	0.012963	0.860475	279	4	-1.251	0.99634	0.99636	0.999986	19017	0	-1.251
OR51A7	4	0.0036643	0.012983	0.860475	280	3	-1.9151	0.42027	0.56943	0.999986	10600	1	-1.9151
CAV1	4	0.0036657	0.012989	0.860475	281	3	-3.6107	0.88182	0.88138	0.999986	16712	0	-3.6107
CACNB2	4	0.0036964	0.01309	0.860475	282	4	-1.2143	0.9963	0.99633	0.999986	19016	0	-1.2143
PPM1J	4	0.0036966	0.01309	0.860475	283	3	-0.81077	0.70534	0.74213	0.999986	13999	1	-0.81077
MED28	4	0.0037227	0.013177	0.860475	284	3	-1.753	0.71959	0.75066	0.999986	14170	1	-1.753
SLC36A1	4	0.0037237	0.01318	0.860475	285	4	-0.97571	0.99628	0.9963	0.999986	19015	0	-0.97571
S1PR5	4	0.0037482	0.013262	0.860475	286	2	-0.27298	0.11157	0.23659	0.999211	4516	1	-0.27298
KIAA0825	4	0.0037526	0.013278	0.860475	287	4	-0.93849	0.99625	0.99628	0.999986	19014	0	-0.93849
PITPNB	4	0.003766	0.013318	0.860475	288	4	-1.0644	0.99623	0.99627	0.999986	19013	0	-1.0644
VSIG2	3	0.0037764	0.010436	0.844583	289	3	-0.88806	0.99622	0.99631	0.999986	19012	0	-0.88806
MRPL2	4	0.0037846	0.013384	0.860475	290	3	-2.6094	0.92385	0.92371	0.999986	17537	0	-2.6094
ZMYND19	4	0.0038257	0.013524	0.860475	291	2	-0.57572	0.41941	0.5686	0.999986	10590	1	-0.57572
PRSS38	4	0.0038257	0.013524	0.860475	292	3	-3.6991	0.52996	0.65659	0.999986	12285	1	-3.6991
PIK3CG	4	0.003829	0.013535	0.860475	293	4	-1.0348	0.99617	0.9962	0.999986	19011	0	-1.0348
PAN2	4	0.0038318	0.013545	0.860475	294	3	-2.5162	0.41416	0.56347	0.999986	10493	1	-2.5162
FAM96B	4	0.003847	0.013606	0.860475	295	4	-4.384	0.99507	0.99511	0.999986	18980	0	-4.384
NEK7	4	0.0038765	0.013705	0.860475	296	3	-2.9395	0.42654	0.57554	0.999986	10724	1	-2.9395
SSUH2	4	0.0038774	0.013712	0.860475	297	4	-1.668	0.99612	0.99616	0.999986	19009	0	-1.668
SLC10A7	4	0.0039069	0.013794	0.860475	298	3	-3.1002	0.97235	0.97231	0.999986	18521	0	-3.1002
AATK	4	0.0039099	0.013801	0.860475	299	3	-2.9964	0.55318	0.66634	0.999986	12487	1	-2.9964
CCDC126	4	0.0039099	0.013801	0.860475	300	3	-4.2864	0.34036	0.49159	0.999986	9172	1	-4.2864
FAM207A	4	0.0039272	0.013858	0.860475	301	3	-3.961	0.85488	0.85436	0.999986	16215	1	-3.961
PTGES	4	0.0039289	0.013864	0.860475	302	2	-3.5851	0.45945	0.6076	0.999986	11314	1	-3.5851
GPR157	4	0.0039593	0.01397	0.860475	303	4	-0.95465	0.99604	0.99607	0.999986	19007	0	-0.95465
DOCK3	4	0.0039667	0.013997	0.860475	304	4	-4.0294	0.99603	0.99606	0.999986	19006	0	-4.0294
IQCC	4	0.0039765	0.014024	0.860475	305	4	-1.3162	0.99602	0.99606	0.999986	19005	0	-1.3162
NUDT14	4	0.0039973	0.014094	0.860475	306	3	-1.8513	0.97365	0.97358	0.999986	18551	0	-1.8513
PPIL4	4	0.0040063	0.014129	0.860475	307	2	-0.022827	0.19309	0.34961	0.999986	6571	2	-0.022827
SELPLG	4	0.0040165	0.014168	0.860475	308	3	-1.7043	0.7291	0.75659	0.999986	14283	1	-1.7043
NTHL1	4	0.0040295	0.014214	0.860475	309	3	-3.7425	0.96843	0.96838	0.999986	18442	0	-3.7425
URAD	4	0.004058	0.014307	0.860475	310	1	0.15299	0.32919	0.48074	0.999986	8994	2	0.15299
ZBTB24	4	0.0040608	0.014314	0.860475	311	4	-1.1756	0.99594	0.99597	0.999986	19004	0	-1.1756
MED30	4	0.0040691	0.014341	0.860475	312	4	-2.974	0.99593	0.99596	0.999986	19002	0	-2.974
MAGEF1	4	0.0040708	0.014346	0.860475	313	4	-3.9225	0.99593	0.99596	0.999986	19001	0	-3.9225
DUPD1	4	0.004082	0.014391	0.860475	314	2	-0.67555	0.62892	0.70135	0.999986	13173	1	-0.67555
DNAJC11	4	0.0041096	0.014484	0.860475	315	2	-3.1378	0.7054	0.74217	0.999986	14000	1	-3.1378
SBNO1	4	0.0041581	0.014654	0.860475	316	3	-4.959	0.29537	0.44792	0.999986	8362	1	-4.959
ZBTB8B	4	0.0041663	0.014674	0.860475	317	4	-0.96449	0.99583	0.99586	0.999986	18999	0	-0.96449
ASB13	4	0.0041843	0.014731	0.860475	318	3	-2.5076	0.31814	0.46999	0.999986	8785	1	-2.5076
MPHOSPH10	4	0.0042119	0.014822	0.860475	319	4	-1.6223	0.99579	0.99582	0.999986	18998	0	-1.6223
GBA2	4	0.0042128	0.014823	0.860475	320	2	-0.20654	0.30391	0.45624	0.999986	8524	2	-0.20654
HIST1H2BF	4	0.0042133	0.014826	0.860475	321	4	-1.7238	0.99124	0.99129	0.999986	18907	0	-1.7238
MRPL28	4	0.0042199	0.014851	0.860475	322	3	-4.0714	0.87285	0.87247	0.999986	16541	0	-4.0714
CYP2A6	4	0.0042199	0.014851	0.860475	323	2	-3.4023	0.694	0.7357	0.999986	13851	1	-3.4023
WDR78	4	0.0042199	0.014851	0.860475	324	3	-4.1258	0.4787	0.6263	0.999986	11651	1	-4.1258
EIF3A	4	0.0042706	0.015016	0.860475	325	3	-1.9314	0.77404	0.78666	0.999986	14870	1	-1.9314
OLIG3	4	0.0042902	0.015087	0.860475	326	3	-0.44873	0.88355	0.88312	0.999986	16751	0	-0.44873
CCL23	4	0.0042902	0.015087	0.860475	327	1	0.44339	0.075108	0.17174	0.990197	3308	3	0.44339
METRNL	4	0.0042973	0.015109	0.860475	328	4	-1.4828	0.9957	0.99574	0.999986	18997	0	-1.4828
GDPGP1	4	0.0043013	0.015127	0.860475	329	3	-1.7477	0.96737	0.96732	0.999986	18415	0	-1.7477
TMEM106B	4	0.0043247	0.015193	0.860475	330	4	-1.3706	0.99568	0.99571	0.999986	18995	0	-1.3706
PRR16	4	0.0043318	0.015217	0.860475	331	3	-3.5934	0.97219	0.97215	0.999986	18518	0	-3.5934
ARL8A	4	0.0043318	0.015217	0.860475	332	3	-3.9443	0.97823	0.97827	0.999986	18625	0	-3.9443
LIN7A	4	0.0043508	0.015288	0.860475	333	4	-4.7286	0.99478	0.99482	0.999986	18975	0	-4.7286
EIF2S3	4	0.0043812	0.015388	0.860475	334	3	-5.2209	0.43604	0.58482	0.999986	10900	1	-5.2209
CCDC106	4	0.004403	0.015465	0.860475	335	4	-1.3012	0.99105	0.99111	0.999986	18905	0	-1.3012
PCNXL3	4	0.0044101	0.015483	0.860475	336	3	-1.4294	0.028654	0.082809	0.943353	1676	1	-1.4294
ECSIT	4	0.0044132	0.015494	0.860475	337	3	-1.4296	0.44598	0.59446	0.999986	11065	1	-1.4296
ZNF572	4	0.0044149	0.0155	0.860475	338	4	-1.2371	0.99559	0.99561	0.999986	18994	0	-1.2371
KIFC3	4	0.0044451	0.015597	0.860475	339	2	-2.7251	0.10487	0.22494	0.999211	4297	2	-2.7251
TTPAL	4	0.0044951	0.015766	0.860475	340	3	-1.5785	0.82011	0.82243	0.999986	15588	1	-1.5785
HOXB9	4	0.0044966	0.01577	0.860475	341	3	-1.7339	0.43946	0.58814	0.999986	10964	1	-1.7339
DNAJB11	4	0.0044966	0.01577	0.860475	342	2	-0.39806	0.38701	0.53697	0.999986	9998	1	-0.39806
ZNF34	4	0.0044966	0.01577	0.860475	343	2	-1.0748	0.45289	0.60119	0.999986	11187	1	-1.0748
CAPRIN1	4	0.0045007	0.015789	0.860475	344	4	-2.7987	0.9955	0.99554	0.999986	18993	0	-2.7987
SLC35G2	4	0.004511	0.015832	0.860475	345	3	-1.1133	0.7346	0.76005	0.999986	14362	1	-1.1133
TANC1	4	0.0045494	0.015963	0.860475	346	4	-1.2451	0.99545	0.99549	0.999986	18992	0	-1.2451
PFDN6	4	0.004566	0.016017	0.860475	347	2	-2.7792	0.019126	0.06133	0.908684	1287	2	-2.7792
ATP6V1B2	4	0.004566	0.016017	0.860475	348	3	-4.2146	0.95437	0.95427	0.999986	18150	0	-4.2146
OR10H2	4	0.0045845	0.016076	0.860475	349	3	-0.9131	0.9372	0.93714	0.999986	17818	0	-0.9131
TSHZ2	4	0.0045963	0.016112	0.860475	350	4	-1.0124	0.9954	0.99544	0.999986	18991	0	-1.0124
MTHFD1	4	0.0046053	0.016136	0.860475	351	2	-1.2221	0.56719	0.67244	0.999986	12622	1	-1.2221
PRDM12	4	0.0046169	0.016182	0.860475	352	4	-1.1193	0.99538	0.99542	0.999986	18990	0	-1.1193
FGF16	4	0.0046256	0.016211	0.860475	353	2	-0.17879	0.081376	0.18319	0.992419	3527	2	-0.17879
ZNF678	4	0.004626	0.016212	0.860475	354	3	-1.5552	0.92294	0.9228	0.999986	17519	0	-1.5552
IPP	4	0.0046304	0.016227	0.860475	355	3	-2.3956	0.79155	0.79955	0.999986	15134	1	-2.3956
SUPT20HL1	4	0.0046304	0.016227	0.860475	356	4	-3.1801	0.98236	0.98238	0.999986	18712	0	-3.1801
HIST1H3E	4	0.0046385	0.016255	0.860475	357	3	-3.0927	0.44779	0.59625	0.999986	11098	1	-3.0927
PRR23B	4	0.0046685	0.016354	0.860475	358	4	-0.72292	0.99533	0.99536	0.999986	18989	0	-0.72292
RB1	4	0.0046733	0.01637	0.860475	359	3	-1.6434	0.89646	0.89616	0.999986	17000	0	-1.6434
EPB41L2	4	0.0046772	0.016386	0.860475	360	2	-0.77257	0.25427	0.40857	0.999986	7648	1	-0.77257
SLC39A5	4	0.004678	0.016387	0.860475	361	2	-1.4409	0.95483	0.95469	0.999986	18157	0	-1.4409
MEA1	4	0.004678	0.016387	0.860475	362	2	-3.4454	0.16196	0.31954	0.999986	6008	1	-3.4454
AGXT	4	0.0046926	0.016439	0.86083	363	4	-0.93884	0.99531	0.99534	0.999986	18988	0	-0.93884
GATM	4	0.0047047	0.016494	0.861319	364	4	-1.2026	0.9953	0.99533	0.999986	18987	0	-1.2026
BCL2L15	4	0.0047546	0.016669	0.865132	365	3	-0.50585	0.97988	0.97993	0.999986	18659	0	-0.50585
GPSM3	4	0.0047546	0.016669	0.865132	366	4	-1.0846	0.98267	0.98269	0.999986	18721	0	-1.0846
FAM212A	4	0.0047842	0.016772	0.865132	367	4	-0.75834	0.99522	0.99524	0.999986	18986	0	-0.75834
PDGFB	4	0.0047885	0.016786	0.865132	368	4	-3.0961	0.99521	0.99524	0.999986	18985	0	-3.0961
HEPACAM2	4	0.0048188	0.016886	0.865132	369	2	-3.0613	0.028198	0.081874	0.942422	1658	2	-3.0613
ZNF442	4	0.0048188	0.016886	0.865132	370	2	-3.1208	0.084012	0.18796	0.994361	3602	1	-3.1208
TADA3	4	0.004822	0.016902	0.865132	371	4	-0.94798	0.99518	0.99521	0.999986	18984	0	-0.94798
C17orf74	4	0.004832	0.016929	0.865132	372	2	-0.52481	0.012547	0.041427	0.866019	909	2	-0.52481
MTRNR2L10	4	0.004861	0.017032	0.866955	373	4	-1.4254	0.99514	0.99517	0.999986	18983	0	-1.4254
TNNT2	4	0.0048672	0.017055	0.866955	374	4	-1.3582	0.99513	0.99516	0.999986	18982	0	-1.3582
ZP1	4	0.0048911	0.017134	0.868648	375	4	-1.7053	0.99511	0.99514	0.999986	18981	0	-1.7053
NECAB3	4	0.0049263	0.017255	0.869071	376	4	-1.5027	0.98907	0.98912	0.999986	18863	0	-1.5027
C12orf65	4	0.0049487	0.01733	0.869071	377	3	-3.7134	0.94604	0.94597	0.999986	17988	0	-3.7134
AARS2	4	0.0049609	0.01737	0.869071	378	2	0.60097	0.015721	0.05118	0.883634	1100	2	0.60097
CXorf38	4	0.0049609	0.01737	0.869071	379	3	-0.63875	0.50783	0.64775	0.999986	12099	1	-0.63875
GRIA4	4	0.0049609	0.01737	0.869071	380	1	0.32853	0.34146	0.49269	0.999986	9189	2	0.32853
ALS2CR12	4	0.0050126	0.01753	0.870202	381	3	-1.6621	0.92107	0.92087	0.999986	17486	0	-1.6621
MED12	3	0.00502	0.013835	0.860475	382	2	-0.92409	0.76763	0.76793	0.999986	14792	0	-0.92409
SPATA12	4	0.0050294	0.017587	0.870202	383	4	-0.73087	0.99497	0.99501	0.999986	18979	0	-0.73087
SRD5A1	4	0.0050446	0.017648	0.870202	384	4	-0.7696	0.99496	0.995	0.999986	18978	0	-0.7696
TMEM185A	4	0.005045	0.017649	0.870202	385	3	-2.2947	0.94669	0.94665	0.999986	18006	0	-2.2947
RBM14	4	0.0050629	0.017706	0.870202	386	3	-1.6587	0.63015	0.70193	0.999986	13187	1	-1.6587
MUC6	4	0.0050899	0.017804	0.870202	387	2	-0.28894	0.24612	0.40068	0.999986	7522	2	-0.28894
CSF2RA	4	0.0051042	0.017853	0.870202	388	2	-3.3747	0.47101	0.61885	0.999986	11522	2	-3.3747
CYB561D2	4	0.0051042	0.017853	0.870202	389	2	-2.0777	0.89055	0.89021	0.999986	16883	0	-2.0777
ATOH7	4	0.0051091	0.017869	0.870202	390	4	-0.75262	0.99489	0.99493	0.999986	18977	0	-0.75262
DET1	4	0.0051127	0.017883	0.870202	391	3	-1.09	0.15084	0.30243	0.999986	5715	1	-1.09
CCDC169	4	0.0051284	0.017932	0.870202	392	4	-0.59028	0.99487	0.99491	0.999986	18976	0	-0.59028
SLC14A2	4	0.0051447	0.017977	0.870202	393	3	-1.2485	0.78794	0.79683	0.999986	15083	1	-1.2485
OR2F1	4	0.0051672	0.018048	0.870202	394	2	-0.1224	0.23461	0.38968	0.999986	7319	2	-0.1224
ARCN1	4	0.0051672	0.018048	0.870202	395	2	-0.50602	0.95884	0.95879	0.999986	18237	0	-0.50602
NMUR2	4	0.005175	0.018075	0.870202	396	3	-2.3013	0.71221	0.74614	0.999986	14073	1	-2.3013
RNASE9	4	0.0051898	0.018133	0.870802	397	3	-3.6008	0.54994	0.66495	0.999986	12456	1	-3.6008
FCER1A	4	0.0052374	0.018288	0.873216	398	4	-0.66307	0.99476	0.99481	0.999986	18974	0	-0.66307
PDE6B	4	0.0052446	0.018315	0.873216	399	2	-0.74066	0.42879	0.57782	0.999986	10766	1	-0.74066
NAPG	4	0.0052474	0.018323	0.873216	400	3	-3.3499	0.56807	0.6728	0.999986	12633	1	-3.3499
CCDC144A	4	0.005273	0.018412	0.873216	401	3	-3.8031	0.79809	0.80468	0.999986	15233	1	-3.8031
GABRA2	4	0.005273	0.018412	0.873216	402	2	-2.9184	0.24296	0.39765	0.999986	7464	1	-2.9184
TMEM192	4	0.0052849	0.018462	0.873432	403	4	-1.0395	0.99472	0.99477	0.999986	18973	0	-1.0395
ODF4	4	0.0053567	0.018686	0.880786	404	3	-3.5323	0.49818	0.64397	0.999986	12022	1	-3.5323
SLC10A5	4	0.0053617	0.01871	0.880786	405	3	-1.0854	0.53738	0.65963	0.999986	12351	1	-1.0854
KBTBD13	4	0.0053993	0.018826	0.883778	406	3	-1.6033	0.58024	0.67827	0.999986	12717	1	-1.6033
C3orf70	4	0.0054176	0.018888	0.883778	407	3	-4.2313	0.97782	0.97786	0.999986	18617	0	-4.2313
ITIH5	4	0.005428	0.018928	0.883778	408	4	-1.4509	0.98707	0.9871	0.999986	18809	0	-1.4509
TMEM143	4	0.005445	0.018986	0.883778	409	4	-1.8329	0.99455	0.9946	0.999986	18972	0	-1.8329
LACE1	4	0.0054508	0.019004	0.883778	410	3	-1.6684	0.94923	0.94918	0.999986	18054	0	-1.6684
NME5	4	0.0055153	0.019219	0.888125	411	3	-2.1446	0.74059	0.76389	0.999986	14431	1	-2.1446
FLRT2	4	0.005516	0.019221	0.888125	412	4	-1.0233	0.99448	0.99453	0.999986	18971	0	-1.0233
MTO1	4	0.0055539	0.01934	0.888125	413	2	-1.2008	0.23668	0.39166	0.999986	7358	2	-1.2008
RLTPR	4	0.0055606	0.019361	0.888125	414	3	-1.8069	0.9314	0.93119	0.999986	17703	0	-1.8069
NLGN1	4	0.0055708	0.019396	0.888125	415	3	-3.1946	0.80946	0.81366	0.999986	15414	1	-3.1946
ADGRG6	4	0.0055806	0.019428	0.888125	416	4	-3.7721	0.99053	0.99057	0.999986	18895	0	-3.7721
FAM58A	4	0.0055876	0.019453	0.888125	417	4	-1.1564	0.99441	0.99446	0.999986	18970	0	-1.1564
HLA-DRA	4	0.005614	0.019538	0.888125	418	3	-2.9266	0.11842	0.24824	0.999211	4737	1	-2.9266
TAGLN2	4	0.0056492	0.019649	0.888125	419	4	-4.1082	0.99435	0.99441	0.999986	18969	0	-4.1082
KRTAP20-1	4	0.0056502	0.019652	0.888125	420	4	-1.1055	0.99435	0.9944	0.999986	18968	0	-1.1055
ZNF845	4	0.0056556	0.019669	0.888125	421	4	-0.88802	0.99434	0.9944	0.999986	18967	0	-0.88802
ZNF646	4	0.0056571	0.019671	0.888125	422	3	-1.3098	0.68119	0.72851	0.999986	13723	1	-1.3098
SOHLH1	4	0.0056962	0.019815	0.888125	423	2	-2.0589	0.14515	0.29319	0.999986	5544	2	-2.0589
FAIM	4	0.0057086	0.019861	0.888125	424	4	-0.86967	0.98698	0.987	0.999986	18808	0	-0.86967
UBA3	4	0.0057269	0.019918	0.888125	425	4	-3.8042	0.99427	0.99433	0.999986	18966	0	-3.8042
ZC3H15	4	0.0057339	0.019947	0.888125	426	4	-0.968	0.99427	0.99432	0.999986	18965	0	-0.968
IL33	4	0.0057399	0.019963	0.888125	427	3	-3.8744	0.89021	0.88989	0.999986	16875	0	-3.8744
GALP	4	0.0057602	0.020022	0.888125	428	3	-2.3387	0.89662	0.89632	0.999986	17003	0	-2.3387
ARSJ	4	0.0057713	0.020058	0.888125	429	3	-3.3858	0.91034	0.91011	0.999986	17261	0	-3.3858
ZFP69B	4	0.0058098	0.020187	0.888125	430	4	-0.96861	0.99419	0.99425	0.999986	18964	0	-0.96861
GPR3	4	0.0058117	0.020192	0.888125	431	3	-0.91242	0.81071	0.81466	0.999986	15442	1	-0.91242
MTMR7	4	0.0058207	0.020224	0.888125	432	4	-0.8547	0.99418	0.99424	0.999986	18963	0	-0.8547
PRKCI	4	0.0058292	0.020253	0.888125	433	4	-1.6058	0.99109	0.99115	0.999986	18906	0	-1.6058
RALB	4	0.0058764	0.020411	0.888125	434	2	-3.5908	0.68259	0.72928	0.999986	13741	1	-3.5908
HFE2	4	0.0058764	0.020411	0.888125	435	2	-2.038	0.0020538	0.0073847	0.608377	232	2	-2.038
CDH12	4	0.0058764	0.020411	0.888125	436	3	-3.7657	0.95567	0.95558	0.999986	18174	0	-3.7657
LAMB1	4	0.005889	0.020449	0.888125	437	3	-0.83155	0.7696	0.78355	0.999986	14817	1	-0.83155
OR1S2	4	0.005889	0.020449	0.888125	438	2	-0.39397	0.26991	0.4235	0.999986	7938	1	-0.39397
KDM2A	4	0.0059272	0.020578	0.888125	439	4	-1.5974	0.98709	0.98711	0.999986	18810	0	-1.5974
ITPRIPL2	4	0.0059347	0.020605	0.888125	440	2	-2.7319	0.41095	0.56034	0.999986	10426	2	-2.7319
LYSMD2	4	0.0059361	0.020612	0.888125	441	4	-0.73184	0.99406	0.99412	0.999986	18962	0	-0.73184
GDF2	4	0.00595	0.020656	0.888125	442	4	-5.3093	0.99064	0.99067	0.999986	18897	0	-5.3093
ARSK	4	0.0059663	0.020706	0.888125	443	1	0.15149	0.26031	0.41431	0.999986	7748	2	0.15149
AP3B2	4	0.0059671	0.020708	0.888125	444	3	-1.7927	0.24469	0.39929	0.999986	7492	1	-1.7927
GSDMD	4	0.0059728	0.020724	0.888125	445	3	-1.0953	0.39133	0.54118	0.999986	10067	1	-1.0953
PPIAL4D	4	0.0060151	0.02087	0.889516	446	4	-1.1949	0.99398	0.99404	0.999986	18961	0	-1.1949
ASMT	4	0.0060179	0.02088	0.889516	447	3	-0.43269	0.85173	0.85118	0.999986	16159	1	-0.43269
ZAR1L	4	0.0060356	0.020943	0.889516	448	2	-3.3843	0.78146	0.79203	0.999986	14983	1	-3.3843
HRH4	4	0.0060356	0.020943	0.889516	449	4	-3.6601	0.98366	0.98367	0.999986	18739	0	-3.6601
CT45A1	2	0.0060863	0.011631	0.860475	450	2	-2.5276	0.99391	0.9938	0.999986	18960	0	-2.5276
APOD	4	0.0061113	0.021188	0.891858	451	4	-2.8931	0.98045	0.9805	0.999986	18676	0	-2.8931
CDNF	4	0.0061198	0.021211	0.891858	452	4	-0.88912	0.99388	0.99392	0.999986	18959	0	-0.88912
DNAJC19	4	0.0061209	0.021214	0.891858	453	1	0.97833	0.0086952	0.029465	0.809059	690	3	0.97833
SFT2D3	4	0.0061225	0.021219	0.891858	454	3	-2.2376	0.76301	0.77897	0.999986	14729	1	-2.2376
GOLGA8R	4	0.0061445	0.021292	0.891858	455	2	-1.0441	0.25321	0.40755	0.999986	7626	2	-1.0441
TNP2	4	0.0061652	0.021356	0.891858	456	4	-1.6232	0.99383	0.99387	0.999986	18958	0	-1.6232
SLC22A1	4	0.0061683	0.021368	0.891858	457	2	-1.8623	0.14754	0.29705	0.999986	5612	1	-1.8623
IGDCC4	4	0.0061725	0.021381	0.891858	458	3	-1.5782	0.88426	0.88384	0.999986	16766	0	-1.5782
C10orf54	4	0.0062208	0.021548	0.891858	459	4	-2.1273	0.98243	0.98246	0.999986	18715	0	-2.1273
WDR61	4	0.006224	0.021556	0.891858	460	2	-0.3363	0.97373	0.97366	0.999986	18553	0	-0.3363
ZNF721	4	0.0062735	0.021722	0.891858	461	3	-1.507	0.92309	0.92296	0.999986	17522	0	-1.507
ZNF84	4	0.0062831	0.021753	0.891858	462	2	-0.8088	0.26946	0.42306	0.999986	7923	1	-0.8088
YAP1	4	0.0062903	0.021771	0.891858	463	4	-1.3127	0.99371	0.99375	0.999986	18957	0	-1.3127
BOC	4	0.0063001	0.021802	0.891858	464	3	-1.4613	0.89314	0.89281	0.999986	16933	0	-1.4613
XIAP	4	0.0063181	0.021861	0.891858	465	4	-1.3302	0.99368	0.99371	0.999986	18956	0	-1.3302
CFAP70	4	0.0063216	0.021872	0.891858	466	4	-3.4276	0.98873	0.98879	0.999986	18855	0	-3.4276
CCDC130	4	0.0063271	0.021888	0.891858	467	2	-0.61208	0.23791	0.39283	0.999986	7382	1	-0.61208
NPIPA1	4	0.0063271	0.021888	0.891858	468	2	-0.14094	0.50823	0.64788	0.999986	12101	1	-0.14094
ABCA3	4	0.0063396	0.021931	0.891858	469	3	-1.0632	0.77122	0.78472	0.999986	14834	1	-1.0632
HYLS1	4	0.0063682	0.022031	0.892925	470	4	-0.64927	0.99363	0.99367	0.999986	18955	0	-0.64927
APPBP2	4	0.0063733	0.022051	0.892925	471	3	-2.7196	0.89974	0.89942	0.999986	17071	0	-2.7196
SLC35A1	4	0.0063892	0.022102	0.893088	472	3	-1.6256	0.96034	0.96025	0.999986	18275	0	-1.6256
ANKLE1	4	0.0064209	0.022207	0.894159	473	4	-1.3985	0.99358	0.99362	0.999986	18954	0	-1.3985
GAGE1	4	0.0064301	0.02224	0.894159	474	2	-0.45819	0.63924	0.70644	0.999986	13278	1	-0.45819
CHCHD7	4	0.00645	0.022304	0.894159	475	4	-1.6063	0.9921	0.99216	0.999986	18928	0	-1.6063
ADAM9	4	0.006468	0.022367	0.894159	476	3	-2.1801	0.88914	0.8888	0.999986	16851	0	-2.1801
ICOS	4	0.006473	0.022384	0.894159	477	4	-2.9819	0.9882	0.98824	0.999986	18838	0	-2.9819
ADGRA2	4	0.0064816	0.022409	0.894159	478	3	-1.6518	0.034163	0.093878	0.950186	1887	1	-1.6518
C5orf63	4	0.0064999	0.022466	0.894585	479	4	-0.93108	0.9935	0.99354	0.999986	18953	0	-0.93108
ADCYAP1	4	0.0065313	0.022563	0.894817	480	3	-1.6214	0.97518	0.97512	0.999986	18582	0	-1.6214
PCDH9	4	0.0065332	0.022566	0.894817	481	2	-0.38341	0.38186	0.53204	0.999986	9900	1	-0.38341
TNFSF13B	4	0.0065773	0.02271	0.897605	482	4	-0.9198	0.99342	0.99346	0.999986	18952	0	-0.9198
C18orf42	4	0.0065847	0.022732	0.897605	483	4	-1.15	0.98678	0.98679	0.999986	18803	0	-1.15
CEP78	4	0.0066065	0.0228	0.897605	484	2	-2.9198	0.96792	0.96788	0.999986	18428	0	-2.9198
PRPH	4	0.0066264	0.02286	0.897605	485	4	-1.0979	0.99337	0.99342	0.999986	18951	0	-1.0979
UBXN10	4	0.0066307	0.022871	0.897605	486	4	-1.1049	0.99337	0.99341	0.999986	18950	0	-1.1049
EIF3I	4	0.0067574	0.023288	0.898685	487	2	-0.84255	0.97915	0.9792	0.999986	18644	0	-0.84255
TMEM167A	4	0.0068321	0.023513	0.898685	488	3	-2.3183	0.97516	0.97511	0.999986	18581	0	-2.3183
MICAL3	4	0.0068414	0.023542	0.898685	489	3	-4.0983	0.47629	0.624	0.999986	11605	1	-4.0983
ZNF90	4	0.0068447	0.023553	0.898685	490	2	-3.1555	0.25569	0.4099	0.999986	7670	2	-3.1555
PTPRS	4	0.006868	0.023624	0.898685	491	3	-1.8666	0.89465	0.89433	0.999986	16964	0	-1.8666
IFNA10	4	0.006868	0.023624	0.898685	492	1	0.60933	0.043348	0.11192	0.96887	2204	2	0.60933
TIAF1	4	0.0068826	0.023668	0.898685	493	4	-0.75124	0.99312	0.99316	0.999986	18949	0	-0.75124
ATP6V1E2	4	0.006926	0.023811	0.898685	494	4	-1.2351	0.99307	0.99312	0.999986	18948	0	-1.2351
CD164L2	4	0.0069678	0.023947	0.898685	495	3	-1.4069	0.90253	0.90218	0.999986	17122	0	-1.4069
NUP62CL	4	0.006971	0.023955	0.898685	496	2	-0.04091	0.65201	0.71285	0.999986	13423	1	-0.04091
LRG1	4	0.006971	0.023955	0.898685	497	2	-0.74782	0.20203	0.35822	0.999986	6736	1	-0.74782
C4orf33	4	0.0070354	0.024158	0.898685	498	4	-1.0657	0.99296	0.99301	0.999986	18946	0	-1.0657
AGBL1	4	0.0070486	0.024205	0.898685	499	4	-1.1924	0.99295	0.993	0.999986	18945	0	-1.1924
HCFC1R1	4	0.0070514	0.024214	0.898685	500	2	-3.2789	0.75057	0.7705	0.999986	14551	1	-3.2789
NOP58	4	0.0070514	0.024214	0.898685	501	2	-2.8513	0.18911	0.34573	0.999986	6498	2	-2.8513
DICER1	4	0.0070607	0.024242	0.898685	502	3	-4.5094	0.22713	0.38246	0.999986	7198	1	-4.5094
USP13	4	0.0070941	0.024337	0.898685	503	4	-0.61863	0.99291	0.99296	0.999986	18944	0	-0.61863
TAP2	4	0.0071118	0.024404	0.898685	504	4	-0.91355	0.99289	0.99295	0.999986	18943	0	-0.91355
PPM1F	4	0.0071143	0.024411	0.898685	505	4	-1.7428	0.99289	0.99294	0.999986	18942	0	-1.7428
IL23A	4	0.0071234	0.024443	0.898685	506	3	-2.3774	0.97087	0.97082	0.999986	18490	0	-2.3774
RNF138	4	0.0071283	0.024455	0.898685	507	4	-0.90279	0.99287	0.99293	0.999986	18941	0	-0.90279
TNKS1BP1	4	0.0071352	0.024478	0.898685	508	3	-2.1832	0.25557	0.40978	0.999986	7669	1	-2.1832
SMIM2	4	0.0071512	0.02454	0.898685	509	2	-0.33009	0.73022	0.75728	0.999986	14299	1	-0.33009
SLIT3	4	0.0071512	0.02454	0.898685	510	2	-0.41834	0.88441	0.884	0.999986	16769	0	-0.41834
PPP1CC	4	0.0071512	0.02454	0.898685	511	2	-0.3118	0.69952	0.73879	0.999986	13922	1	-0.3118
AHSA1	4	0.0071512	0.02454	0.898685	512	2	-0.36477	0.88372	0.88329	0.999986	16756	0	-0.36477
SPECC1	4	0.0071608	0.024572	0.898685	513	3	-1.2251	0.85494	0.85442	0.999986	16218	1	-1.2251
SLC6A17	4	0.0071609	0.024572	0.898685	514	2	-0.93996	0.68568	0.73104	0.999986	13772	1	-0.93996
KDM5A	4	0.0071704	0.024603	0.898685	515	4	-1.0007	0.98431	0.98432	0.999986	18753	0	-1.0007
TULP1	4	0.0071882	0.024668	0.898685	516	4	-0.96187	0.99281	0.99287	0.999986	18940	0	-0.96187
C10orf111	4	0.0072022	0.024711	0.898685	517	4	-0.76993	0.9928	0.99285	0.999986	18939	0	-0.76993
ANO4	4	0.007207	0.024725	0.898685	518	3	-1.9146	0.84397	0.84361	0.999986	16007	1	-1.9146
ZNF503	4	0.0072166	0.024756	0.898685	519	3	-1.4341	0.94374	0.94365	0.999986	17940	0	-1.4341
PCNX	4	0.0072381	0.024822	0.898685	520	3	-1.3792	0.64566	0.70966	0.999986	13343	1	-1.3792
CAPZA2	4	0.0072893	0.024989	0.898685	521	2	-3.1101	0.33953	0.49077	0.999986	9158	2	-3.1101
ANXA5	4	0.0072893	0.024989	0.898685	522	2	-2.8706	0.13233	0.27189	0.999986	5160	1	-2.8706
MYL12A	4	0.0073	0.025024	0.898685	523	4	-3.5559	0.9927	0.99275	0.999986	18937	0	-3.5559
DENND3	4	0.0073616	0.025232	0.898685	524	2	-0.80585	0.79487	0.80214	0.999986	15179	1	-0.80585
CDC7	4	0.0073691	0.025255	0.898685	525	3	-3.1081	0.70369	0.74117	0.999986	13981	1	-3.1081
LNP1	4	0.0073824	0.025291	0.898685	526	4	-2.0802	0.98923	0.98927	0.999986	18867	0	-2.0802
ERMP1	4	0.0073829	0.025293	0.898685	527	1	0.16729	0.46537	0.61336	0.999986	11424	2	0.16729
MNAT1	4	0.0073829	0.025293	0.898685	528	2	-0.35233	0.012239	0.040506	0.863546	892	2	-0.35233
ABCA2	4	0.0073829	0.025293	0.898685	529	2	-3.0229	0.80667	0.81142	0.999986	15367	1	-3.0229
POTEG	4	0.0073829	0.025293	0.898685	530	1	0.25967	0.41451	0.56381	0.999986	10500	2	0.25967
ATP8B2	4	0.0073855	0.025301	0.898685	531	3	-2.1692	0.88768	0.88734	0.999986	16828	0	-2.1692
TDO2	4	0.0073876	0.02531	0.898685	532	2	-0.84498	0.13699	0.27973	0.999986	5310	2	-0.84498
JUN	4	0.0074361	0.025487	0.898685	533	4	-3.6012	0.99256	0.99263	0.999986	18936	0	-3.6012
SAA1	4	0.0074656	0.025583	0.898685	534	2	-2.5769	0.31034	0.46249	0.999986	8646	2	-2.5769
KCNJ4	4	0.0074656	0.025583	0.898685	535	2	-1.3673	0.92571	0.92551	0.999986	17571	0	-1.3673
ERCC5	4	0.0074656	0.025583	0.898685	536	2	-3.3822	0.91728	0.91709	0.999986	17409	0	-3.3822
PLD5	4	0.007483	0.025636	0.898685	537	4	-2.3937	0.98841	0.98845	0.999986	18843	0	-2.3937
GRPEL2	4	0.0075226	0.025771	0.898685	538	3	-1.8043	0.7836	0.79364	0.999986	15015	1	-1.8043
EDIL3	4	0.0075374	0.025813	0.898685	539	2	-0.24676	0.58146	0.6788	0.999986	12729	1	-0.24676
MAGED4B	4	0.0075374	0.025813	0.898685	540	3	-0.78605	0.89075	0.89041	0.999986	16888	0	-0.78605
HYAL1	4	0.0075389	0.025821	0.898685	541	4	-0.77257	0.99246	0.99252	0.999986	18935	0	-0.77257
UGT1A10	4	0.0075408	0.025825	0.898685	542	4	-1.8187	0.99246	0.99252	0.999986	18934	0	-1.8187
PMVK	4	0.0076046	0.026044	0.898685	543	4	-0.99272	0.9924	0.99246	0.999986	18933	0	-0.99272
TMC1	4	0.0076146	0.026064	0.898685	544	2	-0.47013	0.77163	0.78502	0.999986	14839	1	-0.47013
DCK	4	0.0076465	0.026163	0.898685	545	3	-2.5958	0.85533	0.8548	0.999986	16229	1	-2.5958
TMEM179B	4	0.0076465	0.026163	0.898685	546	2	-3.5972	0.80503	0.81013	0.999986	15343	1	-3.5972
OSBPL3	4	0.0076621	0.026202	0.898685	547	4	-0.91239	0.99234	0.9924	0.999986	18932	0	-0.91239
CCDC124	4	0.0076661	0.026213	0.898685	548	1	0.032454	0.62025	0.69712	0.999986	13088	1	0.032454
GBP1	4	0.0076704	0.026227	0.898685	549	3	-1.5144	0.77712	0.78886	0.999986	14926	1	-1.5144
C12orf80	4	0.007686	0.026267	0.898685	550	3	-1.5213	0.5743	0.67557	0.999986	12672	1	-1.5213
AFAP1	4	0.0077062	0.026332	0.898685	551	3	-2.5975	0.79687	0.8037	0.999986	15210	1	-2.5975
CLDN2	4	0.0077285	0.026411	0.898685	552	3	-1.8531	0.97693	0.97694	0.999986	18606	0	-1.8531
PPP6C	4	0.0077433	0.02646	0.898685	553	2	-0.75857	0.91757	0.91739	0.999986	17415	0	-0.75857
TBX6	4	0.0077433	0.02646	0.898685	554	1	0.034209	0.71883	0.75019	0.999986	14160	1	0.034209
HRNR	4	0.0077497	0.02648	0.898685	555	2	-1.1438	0.17065	0.32796	0.999986	6164	1	-1.1438
IFNA13	4	0.0077669	0.026539	0.898685	556	3	-1.175	0.96651	0.96645	0.999986	18397	0	-1.175
ZNF595	4	0.0077736	0.026556	0.898685	557	3	-2.8198	0.64539	0.70952	0.999986	13340	1	-2.8198
RGS6	4	0.0078029	0.026645	0.898685	558	2	-3.07	0.26009	0.4141	0.999986	7741	2	-3.07
IFNA6	4	0.0078029	0.026645	0.898685	559	3	-3.9767	0.73412	0.75973	0.999986	14355	1	-3.9767
TMCO1	4	0.0078148	0.026683	0.898685	560	4	-1.3842	0.99219	0.99225	0.999986	18931	0	-1.3842
CLPS	4	0.0078205	0.026697	0.898685	561	2	-0.2352	0.70806	0.74375	0.999986	14028	1	-0.2352
BEND2	4	0.0078625	0.026832	0.898685	562	4	-0.78935	0.99214	0.99219	0.999986	18930	0	-0.78935
MSH3	4	0.007868	0.026848	0.898685	563	4	-0.67937	0.99213	0.99219	0.999986	18929	0	-0.67937
POU6F1	4	0.007872	0.026859	0.898685	564	1	0.27078	0.38312	0.53323	0.999986	9923	2	0.27078
ENTPD3	4	0.0078778	0.02688	0.898685	565	3	-1.6809	0.89632	0.89601	0.999986	16998	0	-1.6809
DEFB106A	4	0.0078823	0.026893	0.898685	566	3	-1.9043	0.81653	0.81949	0.999986	15530	1	-1.9043
ZNF630	4	0.0079448	0.027094	0.898685	567	4	-0.65077	0.99206	0.99212	0.999986	18927	0	-0.65077
SPRY2	4	0.0079593	0.027133	0.898685	568	4	-1.2255	0.99204	0.99211	0.999986	18926	0	-1.2255
SERTAD4	4	0.0079904	0.027244	0.898685	569	3	-3.6077	0.64081	0.70724	0.999986	13295	1	-3.6077
CCDC67	4	0.0079904	0.027244	0.898685	570	2	-2.7682	0.97218	0.97215	0.999986	18517	0	-2.7682
NOM1	4	0.0079904	0.027244	0.898685	571	2	-3.3444	0.35042	0.5014	0.999986	9343	1	-3.3444
DNAH14	4	0.0079987	0.027272	0.898685	572	4	-0.48133	0.992	0.99206	0.999986	18925	0	-0.48133
PTPRQ	4	0.0080006	0.027276	0.898685	573	3	-1.2204	0.91111	0.91089	0.999986	17284	0	-1.2204
NME7	4	0.0080006	0.027276	0.898685	574	2	-2.46	0.32507	0.4767	0.999986	8913	2	-2.46
TEN1	4	0.0080006	0.027276	0.898685	575	2	-0.11908	0.78273	0.79298	0.999986	15004	1	-0.11908
GPBP1L1	4	0.0080751	0.027498	0.898685	576	4	-1.5979	0.99192	0.99199	0.999986	18923	0	-1.5979
HCN2	4	0.0080793	0.02751	0.898685	577	4	-1.0392	0.99192	0.99199	0.999986	18922	0	-1.0392
TMED7	3	0.0080815	0.021879	0.891858	578	3	-1.2711	0.99192	0.99204	0.999986	18921	0	-1.2711
C3orf17	4	0.0081293	0.027674	0.898685	579	2	-0.71377	0.050904	0.12643	0.972547	2481	2	-0.71377
MUC20	4	0.0081807	0.027842	0.898685	580	2	-0.79781	0.59355	0.68442	0.999986	12836	1	-0.79781
KRT84	4	0.0081826	0.027848	0.898685	581	2	-3.537	0.70855	0.74404	0.999986	14034	1	-3.537
C8orf88	4	0.0082212	0.027975	0.898685	582	4	-1.0824	0.99178	0.99185	0.999986	18920	0	-1.0824
KCNK1	4	0.0082283	0.027996	0.898685	583	3	-1.4557	0.22255	0.37808	0.999986	7119	1	-1.4557
TMEM215	4	0.0082297	0.028002	0.898685	584	4	-1.1489	0.99177	0.99184	0.999986	18919	0	-1.1489
NBPF4	4	0.0082322	0.028013	0.898685	585	1	-0.015835	0.074083	0.16987	0.990197	3276	1	-0.015835
LTA	4	0.00824	0.028036	0.898685	586	4	-1.9285	0.98878	0.98884	0.999986	18856	0	-1.9285
TEX38	4	0.0082509	0.028072	0.898685	587	2	-0.40636	0.037914	0.1013	0.953157	2028	2	-0.40636
GDPD5	4	0.0082594	0.028101	0.898685	588	4	-0.96552	0.99174	0.9918	0.999986	18918	0	-0.96552
CPEB3	4	0.0083163	0.028287	0.898685	589	4	-0.58665	0.99168	0.99174	0.999986	18917	0	-0.58665
PKP3	4	0.0083248	0.028312	0.898685	590	4	-1.1655	0.99168	0.99173	0.999986	18916	0	-1.1655
NFXL1	4	0.0083263	0.028319	0.898685	591	4	-1.31	0.99167	0.99173	0.999986	18915	0	-1.31
TBC1D20	4	0.0083351	0.02835	0.898685	592	3	-0.5918	0.90849	0.90823	0.999986	17231	0	-0.5918
FBXL20	4	0.0083351	0.02835	0.898685	593	3	-1.7243	0.26905	0.42267	0.999986	7914	1	-1.7243
KCNJ3	4	0.0083351	0.02835	0.898685	594	4	-2.1151	0.98022	0.98027	0.999986	18665	0	-2.1151
RFPL4AL1	4	0.0083534	0.028402	0.898685	595	4	-0.85997	0.99165	0.9917	0.999986	18914	0	-0.85997
SLURP1	4	0.0084262	0.028629	0.898685	596	3	-1.0357	0.94642	0.94635	0.999986	17999	0	-1.0357
MTPN	4	0.0084295	0.028637	0.898685	597	2	-0.88321	0.57304	0.67499	0.999986	12665	1	-0.88321
IFNGR2	4	0.0084295	0.028637	0.898685	598	2	-3.2249	0.847	0.84656	0.999986	16068	1	-3.2249
N4BP3	4	0.008438	0.028669	0.898685	599	2	-0.15809	0.47883	0.62642	0.999986	11655	1	-0.15809
PITX1	4	0.0084594	0.028733	0.898685	600	3	-2.3266	0.13144	0.27035	0.999986	5134	1	-2.3266
MMP3	4	0.0084598	0.028735	0.898685	601	4	-2.0499	0.99154	0.99159	0.999986	18913	0	-2.0499
NKX1-2	4	0.0084894	0.028833	0.898685	602	2	-0.68906	0.36483	0.5154	0.999986	9599	1	-0.68906
BPY2B	4	0.0084974	0.028856	0.898685	603	4	-0.77728	0.9915	0.99155	0.999986	18912	0	-0.77728
ITPR1	4	0.0085131	0.0289	0.898685	604	3	-3.3267	0.79885	0.80528	0.999986	15247	1	-3.3267
MME	4	0.0085133	0.0289	0.898685	605	4	-0.60998	0.99149	0.99154	0.999986	18911	0	-0.60998
VPS53	4	0.0085242	0.028935	0.898685	606	4	-0.7641	0.99148	0.99153	0.999986	18910	0	-0.7641
CEACAM5	4	0.0085264	0.028942	0.898685	607	3	-1.1243	0.69453	0.73602	0.999986	13855	1	-1.1243
ABO	4	0.008618	0.029231	0.898685	608	1	0.25738	0.29563	0.44818	0.999986	8365	2	0.25738
H2AFX	4	0.008618	0.029231	0.898685	609	1	0.75779	0.013528	0.044465	0.866019	973	2	0.75779
OLFML2B	4	0.008618	0.029231	0.898685	610	3	-0.82257	0.31686	0.46877	0.999986	8759	1	-0.82257
LGALS3	4	0.008618	0.029231	0.898685	611	3	-0.55098	0.52799	0.6558	0.999986	12275	1	-0.55098
LRRC3	4	0.0086488	0.029332	0.898685	612	3	-3.0439	0.14593	0.29444	0.999986	5564	1	-3.0439
MASTL	4	0.008649	0.029333	0.898685	613	3	-4.2346	0.96424	0.9642	0.999986	18348	0	-4.2346
POF1B	4	0.008649	0.029333	0.898685	614	3	-1.7806	0.8616	0.86115	0.999986	16346	0	-1.7806
ALDH7A1	4	0.0086616	0.029372	0.898685	615	4	-0.79432	0.99134	0.99139	0.999986	18909	0	-0.79432
PSPN	4	0.0086844	0.029435	0.898685	616	4	-0.70875	0.99132	0.99137	0.999986	18908	0	-0.70875
KRT5	4	0.0087093	0.029516	0.898685	617	3	-2.5744	0.88646	0.88613	0.999986	16805	0	-2.5744
ASRGL1	4	0.0087466	0.029635	0.898685	618	1	-0.11211	0.79003	0.7984	0.999986	15114	1	-0.11211
EPDR1	4	0.0087837	0.029751	0.898685	619	2	-1.4975	0.90971	0.90947	0.999986	17249	0	-1.4975
WBP5	4	0.0087949	0.029776	0.898685	620	2	-2.6569	0.50283	0.64576	0.999986	12061	1	-2.6569
AP4S1	4	0.0088119	0.029831	0.898685	621	2	-1.288	0.08229	0.18483	0.993517	3553	2	-1.288
KCNH7	4	0.0088288	0.029886	0.898685	622	2	-2.5397	0.4871	0.63446	0.999986	11817	2	-2.5397
MED14	4	0.0088495	0.02996	0.898685	623	1	-0.021668	0.72609	0.75471	0.999986	14247	1	-0.021668
OR10AG1	4	0.0088495	0.02996	0.898685	624	2	0.0022416	0.27793	0.43127	0.999986	8066	2	0.0022416
ZSCAN16	4	0.0088849	0.030073	0.898685	625	3	-1.7831	0.50497	0.6466	0.999986	12073	1	-1.7831
SPAG4	4	0.008908	0.030143	0.898685	626	2	-3.3834	0.9317	0.93147	0.999986	17710	0	-3.3834
DENR	4	0.008908	0.030143	0.898685	627	2	-3.0023	0.13284	0.27273	0.999986	5172	1	-3.0023
NLRP11	4	0.0089206	0.030177	0.898685	628	3	-1.391	0.71398	0.74721	0.999986	14096	1	-1.391
KIF24	3	0.0089621	0.024113	0.898685	629	2	-0.38043	0.86055	0.86059	0.999986	16328	0	-0.38043
ZNF330	4	0.0089623	0.030314	0.898685	630	4	-1.1684	0.99104	0.9911	0.999986	18904	0	-1.1684
FUNDC1	4	0.0090008	0.030436	0.898685	631	4	-1.1426	0.98697	0.987	0.999986	18806	0	-1.1426
USF2	4	0.0090038	0.030442	0.898685	632	1	0.096432	0.27472	0.42818	0.999986	8019	1	0.096432
GADD45A	4	0.0090038	0.030442	0.898685	633	3	-1.165	0.53125	0.65711	0.999986	12297	1	-1.165
PHF2	4	0.0090038	0.030442	0.898685	634	3	-2.5117	0.67657	0.72595	0.999986	13674	1	-2.5117
GALNT15	4	0.0090095	0.03046	0.898685	635	3	-1.5561	0.31374	0.46578	0.999986	8707	1	-1.5561
ONECUT3	4	0.009019	0.03049	0.898685	636	4	-0.62086	0.99098	0.99104	0.999986	18903	0	-0.62086
RPRD1B	4	0.0090256	0.030514	0.898685	637	3	-1.013	0.88834	0.88801	0.999986	16839	0	-1.013
FAM71A	4	0.0090952	0.030731	0.898685	638	3	-1.7237	0.94852	0.94847	0.999986	18037	0	-1.7237
MYBPHL	4	0.0091002	0.030748	0.898685	639	3	-2.1366	0.3288	0.48034	0.999986	8988	1	-2.1366
INPP5K	4	0.0091066	0.03077	0.898685	640	2	-0.0545	0.33816	0.4894	0.999986	9134	2	-0.0545
DAB2	4	0.0091327	0.03085	0.898685	641	4	-1.063	0.98383	0.98382	0.999986	18742	0	-1.063
PRR5-ARHGAP8	4	0.009139	0.030868	0.898685	642	2	-2.8458	0.45663	0.60484	0.999986	11262	2	-2.8458
CCDC169-SOHLH2	4	0.009139	0.030868	0.898685	643	2	-2.8954	0.066113	0.15513	0.985423	3002	2	-2.8954
PTGR1	4	0.009139	0.030868	0.898685	644	3	-3.4209	0.96299	0.96291	0.999986	18320	0	-3.4209
USP29	4	0.0091502	0.0309	0.898685	645	3	-1.5504	0.96711	0.96705	0.999986	18413	0	-1.5504
ZBTB38	4	0.0091761	0.030989	0.898685	646	4	-0.61603	0.99082	0.99088	0.999986	18901	0	-0.61603
SLMO2	4	0.0092531	0.031239	0.898685	647	3	-1.5375	0.92131	0.92111	0.999986	17492	0	-1.5375
KDELR3	4	0.0092562	0.031248	0.898685	648	4	-0.99141	0.99074	0.99079	0.999986	18900	0	-0.99141
VWA5A	4	0.0092628	0.031269	0.898685	649	2	-2.2564	0.46371	0.61176	0.999986	11397	2	-2.2564
CLDN20	4	0.009284	0.031332	0.898685	650	4	-0.90727	0.99072	0.99075	0.999986	18899	0	-0.90727
HMGCLL1	4	0.0093042	0.031395	0.898685	651	4	-2.5865	0.9907	0.99073	0.999986	18898	0	-2.5865
EFCAB2	4	0.0093289	0.031471	0.898685	652	3	-2.5346	0.54299	0.66197	0.999986	12401	1	-2.5346
AMPD2	4	0.009338	0.031497	0.898685	653	2	-0.1441	0.34318	0.49435	0.999986	9216	2	-0.1441
CLRN2	4	0.009338	0.031497	0.898685	654	2	-1.0139	0.91101	0.91078	0.999986	17281	0	-1.0139
DEAF1	4	0.009338	0.031497	0.898685	655	3	-0.65771	0.94533	0.94522	0.999986	17970	0	-0.65771
CUL1	4	0.009338	0.031497	0.898685	656	2	0.05305	0.39346	0.54324	0.999986	10108	2	0.05305
TNFRSF13B	4	0.009338	0.031497	0.898685	657	2	-0.49934	0.46345	0.6115	0.999986	11391	1	-0.49934
C16orf58	4	0.0093438	0.031513	0.898685	658	2	-3.0286	0.56228	0.67033	0.999986	12575	1	-3.0286
HIST1H1C	4	0.0093438	0.031513	0.898685	659	2	-3.1252	0.26351	0.41738	0.999986	7811	2	-3.1252
CNOT7	4	0.0093438	0.031513	0.898685	660	3	-3.5059	0.48247	0.62997	0.999986	11732	1	-3.5059
MRO	4	0.0093726	0.031613	0.898685	661	4	-1.0427	0.99063	0.99066	0.999986	18896	0	-1.0427
CHADL	4	0.0094659	0.031882	0.898685	662	4	-1.4819	0.98053	0.98056	0.999986	18677	0	-1.4819
UBE2A	4	0.0094689	0.031897	0.898685	663	3	-1.8412	0.97094	0.97089	0.999986	18491	0	-1.8412
ANKRD42	4	0.0094689	0.031897	0.898685	664	3	-2.4633	0.83087	0.8317	0.999986	15775	1	-2.4633
FTSJ1	4	0.009483	0.031934	0.898685	665	4	-0.85292	0.99052	0.99054	0.999986	18894	0	-0.85292
IQCD	4	0.0094996	0.031983	0.898685	666	3	-1.1131	0.76871	0.78292	0.999986	14805	1	-1.1131
TMCO4	4	0.009501	0.031988	0.898685	667	2	-0.91656	0.87556	0.87511	0.999986	16598	0	-0.91656
POLR2K	4	0.0095048	0.031998	0.898685	668	4	-1.4542	0.98155	0.98158	0.999986	18696	0	-1.4542
COX7A2	4	0.0095127	0.032023	0.898685	669	3	-2.0969	0.70314	0.74085	0.999986	13970	1	-2.0969
KRTAP4-7	4	0.0095179	0.03204	0.898685	670	1	0.05167	0.37111	0.52151	0.999986	9701	1	0.05167
DSCR4	4	0.0095624	0.032187	0.898685	671	3	-0.94045	0.91686	0.91665	0.999986	17398	0	-0.94045
PPP2R5D	4	0.0095624	0.032187	0.898685	672	2	-3.4162	0.75294	0.77211	0.999986	14580	1	-3.4162
AP2M1	4	0.0095638	0.032192	0.898685	673	4	-1.4202	0.98117	0.9812	0.999986	18686	0	-1.4202
INPP5E	4	0.0095693	0.032212	0.898685	674	4	-1.1055	0.98851	0.98855	0.999986	18846	0	-1.1055
CREBRF	4	0.0095793	0.032239	0.898685	675	3	-0.93973	0.77259	0.78567	0.999986	14854	1	-0.93973
BYSL	4	0.0095819	0.032245	0.898685	676	3	-1.7213	0.33435	0.48568	0.999986	9070	1	-1.7213
ART5	4	0.0095873	0.032264	0.898685	677	4	-0.6804	0.99041	0.99044	0.999986	18893	0	-0.6804
NSUN5	4	0.0096123	0.032339	0.898685	678	3	-1.7043	0.087159	0.19354	0.995108	3711	1	-1.7043
TMPRSS6	4	0.0096167	0.03235	0.898685	679	4	-1.1865	0.99038	0.99041	0.999986	18892	0	-1.1865
MYT1L	4	0.0096374	0.032421	0.898685	680	4	-0.76789	0.99036	0.99039	0.999986	18891	0	-0.76789
TINAGL1	4	0.0096464	0.032448	0.898685	681	3	-1.5326	0.94007	0.94005	0.999986	17871	0	-1.5326
FAM217B	4	0.0096464	0.032448	0.898685	682	3	-1.0798	0.20961	0.36555	0.999986	6874	1	-1.0798
DNAAF1	4	0.0096983	0.032621	0.898685	683	3	-1.1397	0.29066	0.4435	0.999986	8285	1	-1.1397
ERBB2IP	4	0.0097035	0.032642	0.898685	684	3	-2.0649	0.94341	0.94332	0.999986	17934	0	-2.0649
SH3GL2	4	0.0097132	0.03268	0.898685	685	4	-3.6477	0.99029	0.99031	0.999986	18890	0	-3.6477
LYSMD4	4	0.0097172	0.032694	0.898685	686	4	-0.82256	0.99028	0.9903	0.999986	18889	0	-0.82256
CPN2	4	0.0097235	0.032715	0.898685	687	1	0.16642	0.43043	0.57941	0.999986	10793	2	0.16642
SALL2	4	0.0097555	0.032819	0.898685	688	4	-2.3398	0.98919	0.98923	0.999986	18866	0	-2.3398
ZNF140	4	0.0097657	0.032851	0.898685	689	3	-3.4951	0.65081	0.71228	0.999986	13409	1	-3.4951
ZNF766	4	0.0097657	0.032851	0.898685	690	2	-3.2582	0.85952	0.85905	0.999986	16316	0	-3.2582
LOC286238	4	0.0097657	0.032851	0.898685	691	2	-3.37	0.92042	0.92023	0.999986	17470	0	-3.37
ZNF662	4	0.0097749	0.03288	0.898685	692	1	-0.1357	0.82748	0.82872	0.999986	15713	1	-0.1357
NSUN3	4	0.0098041	0.032969	0.898685	693	4	-0.74448	0.9902	0.99021	0.999986	18888	0	-0.74448
FBXL3	4	0.0098263	0.033042	0.898685	694	2	-0.31565	0.90892	0.90867	0.999986	17238	0	-0.31565
PSMB1	4	0.0098418	0.033094	0.898685	695	3	-1.9617	0.67594	0.7256	0.999986	13666	1	-1.9617
ZCWPW2	4	0.0098785	0.033206	0.898685	696	3	-2.1067	0.8753	0.87486	0.999986	16592	0	-2.1067
POLN	4	0.0098864	0.033229	0.898685	697	3	-1.4646	0.65601	0.71495	0.999986	13470	1	-1.4646
ZCCHC3	4	0.0098969	0.033258	0.898685	698	3	-1.7857	0.93867	0.93863	0.999986	17850	0	-1.7857
CRELD2	4	0.0098988	0.033265	0.898685	699	4	-0.70967	0.9901	0.99012	0.999986	18887	0	-0.70967
GCLM	4	0.0099033	0.033278	0.898685	700	3	-0.87245	0.13956	0.28397	0.999986	5380	1	-0.87245
ZC3H10	4	0.0099033	0.033278	0.898685	701	2	-0.12739	0.30365	0.45597	0.999986	8520	2	-0.12739
MYL10	4	0.0099083	0.033296	0.898685	702	2	-0.67366	0.078035	0.17714	0.990197	3415	2	-0.67366
RPL23	3	0.009946	0.02666	0.898685	703	1	1.5038	0.0084989	0.022944	0.789569	674	2	1.5038
CRY1	4	0.0099721	0.033493	0.898685	704	4	-1.5242	0.99003	0.99005	0.999986	18886	0	-1.5242
OR10Q1	4	0.0099804	0.03352	0.898685	705	3	-0.7172	0.83098	0.83181	0.999986	15777	1	-0.7172
SUPT4H1	3	0.009993	0.026779	0.898685	706	3	-2.0087	0.99001	0.99014	0.999986	18885	0	-2.0087
KIAA1598	4	0.010007	0.033594	0.898685	707	2	-3.0319	0.401	0.5507	0.999986	10235	2	-3.0319
PPARGC1A	4	0.010025	0.033643	0.898685	708	4	-0.82387	0.98997	0.99	0.999986	18884	0	-0.82387
JMJD4	4	0.010032	0.033662	0.898685	709	1	0.7212	0.037417	0.1003	0.950208	2014	3	0.7212
COL11A2	4	0.010075	0.033784	0.898685	710	4	-1.6034	0.98993	0.98995	0.999986	18883	0	-1.6034
PHGDH	4	0.010082	0.033805	0.898685	711	3	-1.0878	0.33698	0.48825	0.999986	9116	1	-1.0878
OR4N4	4	0.010088	0.033819	0.898685	712	2	-1.6579	0.5097	0.64844	0.999986	12113	1	-1.6579
SNX15	4	0.010089	0.033821	0.898685	713	3	-2.0366	0.89352	0.8932	0.999986	16941	0	-2.0366
TIMM13	4	0.010094	0.033841	0.898685	714	4	-1.1471	0.98815	0.98818	0.999986	18834	0	-1.1471
GET4	4	0.01013	0.03395	0.898685	715	4	-0.75819	0.98987	0.98988	0.999986	18882	0	-0.75819
UHRF1BP1L	4	0.01013	0.03395	0.898685	716	3	-1.541	0.42295	0.57206	0.999986	10657	1	-1.541
MAP1LC3B	4	0.010136	0.033972	0.898685	717	4	-0.36717	0.98986	0.98988	0.999986	18881	0	-0.36717
CHI3L2	4	0.010178	0.034116	0.898685	718	2	-1.1687	0.84886	0.84838	0.999986	16114	1	-1.1687
MSL3	4	0.01018	0.034118	0.898685	719	4	-0.88018	0.98982	0.98984	0.999986	18880	0	-0.88018
ZCCHC12	4	0.010182	0.034128	0.898685	720	4	-1.0348	0.98982	0.98984	0.999986	18879	0	-1.0348
CKAP5	4	0.010186	0.034138	0.898685	721	3	-3.2208	0.24204	0.39674	0.999986	7448	1	-3.2208
TKFC	4	0.010237	0.034296	0.898685	722	3	-1.0657	0.95825	0.9582	0.999986	18220	0	-1.0657
TLN2	4	0.010245	0.034316	0.898685	723	2	-3.0598	0.40195	0.55162	0.999986	10251	2	-3.0598
RPAP1	4	0.010245	0.034316	0.898685	724	3	-3.0714	0.64023	0.70695	0.999986	13289	1	-3.0714
PDE3A	4	0.010245	0.034316	0.898685	725	3	-1.4676	0.81746	0.82022	0.999986	15547	1	-1.4676
TULP2	3	0.010312	0.027609	0.898685	726	2	-3.261	0.42816	0.52261	0.999986	10753	1	-3.261
CFAP44	4	0.01034	0.034624	0.898685	727	2	-0.25158	0.34215	0.49336	0.999986	9201	2	-0.25158
CCDC155	4	0.01034	0.034624	0.898685	728	2	-0.29882	0.045912	0.11685	0.970866	2293	2	-0.29882
CUL4B	4	0.01034	0.034624	0.898685	729	1	0.075029	0.3374	0.48864	0.999986	9119	2	0.075029
ANKFN1	4	0.010365	0.03471	0.898685	730	4	-2.7776	0.9862	0.98619	0.999986	18794	0	-2.7776
C11orf42	4	0.010366	0.03471	0.898685	731	2	-1.5037	0.66592	0.72019	0.999986	13570	1	-1.5037
OR52B6	4	0.010378	0.03474	0.898685	732	4	-0.68642	0.98962	0.98965	0.999986	18878	0	-0.68642
GRAMD1C	4	0.010391	0.034784	0.898685	733	3	-1.3878	0.95795	0.95791	0.999986	18219	0	-1.3878
RHOXF1	4	0.010393	0.034792	0.898685	734	4	-1.1603	0.98961	0.98963	0.999986	18877	0	-1.1603
LUZP6	4	0.010398	0.034813	0.898685	735	4	-1.133	0.9896	0.98963	0.999986	18876	0	-1.133
ZNF841	4	0.010403	0.034822	0.898685	736	3	-2.5845	0.56868	0.67308	0.999986	12638	1	-2.5845
ARSD	4	0.010406	0.034835	0.898685	737	4	-0.62456	0.98959	0.98962	0.999986	18875	0	-0.62456
USP33	4	0.010433	0.034917	0.898685	738	2	-0.5677	0.3681	0.51859	0.999986	9650	2	-0.5677
PLAC8	4	0.010435	0.03492	0.898685	739	4	-0.52957	0.98957	0.9896	0.999986	18874	0	-0.52957
NLRP6	4	0.010443	0.034946	0.898685	740	2	-0.16737	0.48892	0.63624	0.999986	11854	1	-0.16737
SLC9C2	4	0.010452	0.034978	0.898685	741	4	-0.92316	0.98955	0.98958	0.999986	18873	0	-0.92316
SLC25A17	4	0.010485	0.035095	0.898685	742	2	-3.0814	0.18511	0.34196	0.999986	6429	2	-3.0814
BET1	4	0.010485	0.035095	0.898685	743	3	-3.6338	0.95266	0.95254	0.999986	18119	0	-3.6338
ERBB4	4	0.010494	0.035119	0.898685	744	2	-0.17665	0.32734	0.47889	0.999986	8951	2	-0.17665
GNA13	4	0.010503	0.035141	0.898685	745	4	-0.54543	0.9895	0.98953	0.999986	18872	0	-0.54543
FNBP1L	4	0.010528	0.03522	0.898685	746	4	-0.70933	0.98947	0.98951	0.999986	18871	0	-0.70933
INMT	4	0.010538	0.035249	0.898685	747	3	-1.087	0.88209	0.88163	0.999986	16719	0	-1.087
RBM6	4	0.010546	0.035269	0.898685	748	3	-0.58525	0.61562	0.69485	0.999986	13044	1	-0.58525
GJB4	4	0.010556	0.035302	0.898685	749	3	-2.4097	0.93579	0.93568	0.999986	17780	0	-2.4097
FAM71C	4	0.010597	0.035434	0.898685	750	3	-1.1438	0.97118	0.97114	0.999986	18497	0	-1.1438
ARRDC4	4	0.010629	0.035542	0.898685	751	4	-1.1268	0.98937	0.98941	0.999986	18870	0	-1.1268
QTRTD1	4	0.01063	0.035547	0.898685	752	2	-1.0657	0.82904	0.83005	0.999986	15740	1	-1.0657
IL17F	4	0.010636	0.035564	0.898685	753	2	-1.3835	0.70836	0.74392	0.999986	14031	1	-1.3835
MBIP	4	0.010642	0.035592	0.898685	754	3	-2.7072	0.72336	0.75301	0.999986	14212	1	-2.7072
MED27	4	0.010648	0.035606	0.898685	755	2	0.054301	0.17536	0.33257	0.999986	6256	2	0.054301
ZNF37A	4	0.010674	0.035677	0.898685	756	4	-2.1293	0.98933	0.98937	0.999986	18869	0	-2.1293
AGR2	4	0.010707	0.035777	0.898685	757	3	-2.1743	0.8459	0.8455	0.999986	16048	1	-2.1743
PTP4A1	4	0.010707	0.035777	0.898685	758	2	-3.2767	0.84516	0.84478	0.999986	16031	1	-3.2767
NCOA5	4	0.010753	0.035927	0.898685	759	4	-0.71685	0.98925	0.98929	0.999986	18868	0	-0.71685
DHX36	4	0.010772	0.035978	0.898685	760	4	-1.9021	0.98482	0.98481	0.999986	18766	0	-1.9021
TMEM132A	4	0.010778	0.036009	0.898685	761	2	-0.95985	0.075597	0.17264	0.990197	3325	2	-0.95985
KISS1R	4	0.010802	0.036088	0.898685	762	2	-0.58659	0.90362	0.9033	0.999986	17138	0	-0.58659
PTCHD1	4	0.010821	0.036141	0.898685	763	3	-1.5444	0.92671	0.9265	0.999986	17591	0	-1.5444
TAS2R19	4	0.010834	0.036183	0.898685	764	2	-1.1624	0.059731	0.14319	0.980848	2788	2	-1.1624
PLCH2	4	0.010854	0.036244	0.898685	765	1	0.36517	0.11826	0.24797	0.999211	4734	3	0.36517
TMEM86A	4	0.010865	0.036278	0.898685	766	3	-1.6166	0.63442	0.70401	0.999986	13229	1	-1.6166
CHD5	4	0.010867	0.036287	0.898685	767	4	-1.2261	0.98913	0.98918	0.999986	18865	0	-1.2261
BSPRY	4	0.010877	0.03632	0.898685	768	2	-0.56655	0.15006	0.30115	0.999986	5689	2	-0.56655
ADAMTS16	4	0.010879	0.036326	0.898685	769	4	-0.6258	0.98912	0.98917	0.999986	18864	0	-0.6258
PIGS	4	0.010886	0.036345	0.898685	770	3	-1.6402	0.25383	0.40816	0.999986	7641	1	-1.6402
STX19	4	0.010982	0.036645	0.898685	771	3	-1.5333	0.9562	0.95614	0.999986	18183	0	-1.5333
ZNF490	4	0.010987	0.036657	0.898685	772	2	-1.2709	0.066696	0.15621	0.985423	3026	2	-1.2709
ERH	4	0.011008	0.036727	0.898685	773	1	1.1604	0.0033154	0.011765	0.694032	323	3	1.1604
WDR13	4	0.011008	0.036727	0.898685	774	3	-0.9848	0.85244	0.85188	0.999986	16175	1	-0.9848
GFRA3	4	0.011008	0.036727	0.898685	775	2	-3.2576	0.73026	0.75731	0.999986	14300	1	-3.2576
SIGLEC1	4	0.011008	0.036727	0.898685	776	2	-2.9991	0.36561	0.51616	0.999986	9612	1	-2.9991
CRYAB	4	0.011008	0.036727	0.898685	777	1	-0.082194	0.82434	0.82604	0.999986	15658	1	-0.082194
CASC1	4	0.011016	0.036755	0.898685	778	4	-1.234	0.98898	0.98904	0.999986	18862	0	-1.234
RPN1	4	0.011018	0.036757	0.898685	779	4	-0.85794	0.98898	0.98904	0.999986	18861	0	-0.85794
MPZL1	4	0.011022	0.036767	0.898685	780	4	-0.96011	0.98898	0.98903	0.999986	18860	0	-0.96011
NDUFB8	4	0.011036	0.036817	0.898685	781	4	-0.85658	0.98896	0.98902	0.999986	18859	0	-0.85658
MYLIP	4	0.011041	0.036835	0.898685	782	3	-1.1046	0.93466	0.93453	0.999986	17755	0	-1.1046
MIB2	4	0.01105	0.036863	0.898685	783	3	-1.6102	0.9356	0.93549	0.999986	17774	0	-1.6102
C6orf89	4	0.011103	0.037034	0.899115	784	2	-2.021	0.33603	0.48732	0.999986	9101	1	-2.021
GALC	4	0.011129	0.037125	0.899115	785	4	-0.93405	0.98887	0.98892	0.999986	18858	0	-0.93405
MMP26	4	0.01116	0.037221	0.899115	786	3	-1.6519	0.89351	0.89318	0.999986	16940	0	-1.6519
INSL4	4	0.011162	0.037225	0.899115	787	1	0.26208	0.28077	0.434	0.999986	8113	2	0.26208
EGFLAM	4	0.011176	0.037264	0.899115	788	3	-1.6555	0.82803	0.82919	0.999986	15721	1	-1.6555
OR8B2	4	0.011213	0.037382	0.899115	789	4	-0.65572	0.98879	0.98885	0.999986	18857	0	-0.65572
STK32B	4	0.011257	0.037503	0.899115	790	3	-2.3181	0.6397	0.70667	0.999986	13283	1	-2.3181
GPX8	4	0.01129	0.037613	0.899115	791	2	-0.027785	0.1428	0.2893	0.999986	5481	1	-0.027785
IL36RN	4	0.01129	0.037613	0.899115	792	1	0.2712	0.35164	0.5026	0.999986	9358	2	0.2712
CCDC70	4	0.01129	0.037613	0.899115	793	1	0.20459	0.31058	0.46271	0.999986	8650	2	0.20459
POLD1	4	0.011308	0.037669	0.899115	794	4	-2.9942	0.98869	0.98876	0.999986	18854	0	-2.9942
C2orf80	4	0.01131	0.037677	0.899115	795	4	-1.3344	0.98869	0.98875	0.999986	18853	0	-1.3344
GCHFR	4	0.011337	0.037751	0.899115	796	4	-0.7342	0.98866	0.98872	0.999986	18852	0	-0.7342
PON2	4	0.01135	0.037796	0.899115	797	4	-1.1704	0.98865	0.98871	0.999986	18851	0	-1.1704
ZNRF3	4	0.011391	0.037911	0.899115	798	4	-0.86926	0.98861	0.98866	0.999986	18850	0	-0.86926
KYNU	4	0.011391	0.037911	0.899115	799	4	-3.5688	0.98861	0.98866	0.999986	18849	0	-3.5688
OR4F15	4	0.011413	0.037979	0.899115	800	2	-0.95594	0.3933	0.54309	0.999986	10106	2	-0.95594
MTRNR2L3	4	0.011418	0.037995	0.899115	801	3	-0.65122	0.88472	0.8843	0.999986	16778	0	-0.65122
PARP6	4	0.011432	0.038035	0.899115	802	3	-1.0383	0.97216	0.97213	0.999986	18516	0	-1.0383
SEC63	4	0.011441	0.038066	0.899115	803	3	-1.0748	0.92969	0.92948	0.999986	17653	0	-1.0748
RPS2	4	0.011455	0.038108	0.899115	804	3	-3.1864	0.49248	0.63975	0.999986	11931	1	-3.1864
SDHB	4	0.011463	0.038134	0.899115	805	4	-1.2195	0.98854	0.98858	0.999986	18848	0	-1.2195
COPZ1	4	0.011464	0.038135	0.899115	806	2	-1.3186	0.36866	0.51914	0.999986	9661	1	-1.3186
P2RY14	4	0.011466	0.03814	0.899115	807	4	-0.86007	0.98853	0.98858	0.999986	18847	0	-0.86007
GDA	4	0.01147	0.038152	0.899115	808	2	-0.8891	0.87619	0.87576	0.999986	16613	0	-0.8891
AKIRIN2	4	0.011566	0.038452	0.899115	809	2	-2.9294	0.29501	0.44756	0.999986	8358	2	-2.9294
DIS3L	4	0.011566	0.038452	0.899115	810	2	-3.3779	0.91814	0.91793	0.999986	17427	0	-3.3779
USP17L17	4	0.011567	0.038454	0.899115	811	3	-2.505	0.06363	0.15048	0.985423	2907	1	-2.505
TBC1D5	4	0.011569	0.038456	0.899115	812	4	-0.92032	0.98843	0.98848	0.999986	18845	0	-0.92032
MORF4L1	4	0.011572	0.038469	0.899115	813	4	-0.47313	0.98843	0.98847	0.999986	18844	0	-0.47313
Non-Targeting-Control	998	0.011622	0.050851	0.918958	814	386	-0.059659	0.96137	0.96568	0.999986	18291	314	-0.059659
SCGB3A2	4	0.011626	0.038632	0.899115	815	3	-1.2685	0.15914	0.31588	0.999986	5941	1	-1.2685
KCNK2	4	0.011641	0.038672	0.899115	816	3	-1.208	0.93697	0.93691	0.999986	17811	0	-1.208
AIM1	4	0.011649	0.038696	0.899115	817	1	0.1872	0.2721	0.42563	0.999986	7976	2	0.1872
FBXO22	4	0.011649	0.038696	0.899115	818	3	-2.359	0.74695	0.7681	0.999986	14505	1	-2.359
HSCB	4	0.011649	0.038696	0.899115	819	2	-0.24585	0.71238	0.74623	0.999986	14076	1	-0.24585
RFX5	4	0.01167	0.038748	0.899115	820	3	-1.2137	0.89821	0.89791	0.999986	17039	0	-1.2137
LRRC41	4	0.011682	0.038786	0.899115	821	3	-4.2589	0.59529	0.68522	0.999986	12851	1	-4.2589
ATXN3L	4	0.011702	0.038852	0.899115	822	4	-0.78035	0.9883	0.98832	0.999986	18842	0	-0.78035
VPS28	4	0.011714	0.038883	0.899115	823	4	-0.65558	0.98829	0.98831	0.999986	18841	0	-0.65558
ODF2L	4	0.011757	0.039014	0.899115	824	4	-2.7235	0.98824	0.98827	0.999986	18840	0	-2.7235
AKAP1	4	0.011778	0.039081	0.899115	825	3	-1.5639	0.85621	0.8557	0.999986	16247	0	-1.5639
ZNF519	4	0.011789	0.03912	0.899115	826	4	-0.79836	0.98821	0.98825	0.999986	18839	0	-0.79836
GKN2	4	0.0118	0.039156	0.899115	827	4	-1.0921	0.9882	0.98823	0.999986	18837	0	-1.0921
TREX2	4	0.011806	0.039175	0.899115	828	4	-0.8259	0.98819	0.98823	0.999986	18836	0	-0.8259
SLC25A46	4	0.011817	0.039207	0.899115	829	4	-0.42788	0.98818	0.98821	0.999986	18835	0	-0.42788
GCH1	4	0.011879	0.039391	0.899115	830	4	-0.7694	0.98812	0.98815	0.999986	18833	0	-0.7694
OR2AE1	4	0.01191	0.039491	0.899115	831	4	-0.68538	0.98809	0.98812	0.999986	18832	0	-0.68538
C9orf41	4	0.011923	0.039525	0.899115	832	3	-1.788	0.97325	0.97319	0.999986	18542	0	-1.788
SECISBP2	4	0.011932	0.039555	0.899115	833	3	-0.6841	0.62083	0.6974	0.999986	13095	1	-0.6841
DYRK1B	4	0.011932	0.039555	0.899115	834	2	-0.17166	0.39592	0.54568	0.999986	10152	2	-0.17166
IZUMO2	4	0.011932	0.039555	0.899115	835	3	-1.3509	0.89096	0.89064	0.999986	16893	0	-1.3509
OR11H4	4	0.011944	0.039592	0.899115	836	3	-1.0163	0.40527	0.55481	0.999986	10309	1	-1.0163
KRTAP16-1	4	0.01195	0.039607	0.899115	837	3	-1.4304	0.90591	0.9056	0.999986	17176	0	-1.4304
RIPPLY1	4	0.011953	0.039617	0.899115	838	3	-1.1328	0.96752	0.96747	0.999986	18417	0	-1.1328
FETUB	4	0.011981	0.039708	0.899115	839	4	-1.2072	0.98802	0.98804	0.999986	18831	0	-1.2072
CCAR2	4	0.011983	0.039712	0.899115	840	4	-0.8357	0.98802	0.98804	0.999986	18830	0	-0.8357
SEMA4D	4	0.012045	0.039901	0.899115	841	3	-1.7429	0.64508	0.70938	0.999986	13336	1	-1.7429
ENTPD6	4	0.012057	0.039936	0.899115	842	3	-1.981	0.457	0.6052	0.999986	11270	1	-1.981
POU6F2	4	0.012092	0.040041	0.899115	843	4	-1.0604	0.98791	0.98793	0.999986	18829	0	-1.0604
ZNF385D	4	0.012097	0.04006	0.899115	844	2	-1.3242	0.55741	0.66817	0.999986	12523	1	-1.3242
TMEM133	4	0.012102	0.040073	0.899115	845	4	-1.3618	0.9879	0.98793	0.999986	18828	0	-1.3618
NEDD8-MDP1	4	0.012104	0.040083	0.899115	846	3	-1.4987	0.93828	0.93824	0.999986	17839	0	-1.4987
NUF2	4	0.012111	0.040102	0.899115	847	1	0.73092	0.11549	0.24326	0.999211	4642	2	0.73092
MED13	4	0.012111	0.040102	0.899115	848	2	-0.2434	0.68248	0.72922	0.999986	13739	1	-0.2434
C11orf40	4	0.012128	0.04016	0.899115	849	3	-0.85705	0.89341	0.89308	0.999986	16939	0	-0.85705
PDE2A	4	0.012153	0.040234	0.899115	850	2	-2.7647	0.78444	0.79424	0.999986	15025	1	-2.7647
PPT1	4	0.012177	0.040305	0.899115	851	4	-0.6507	0.98782	0.98786	0.999986	18827	0	-0.6507
PIP5KL1	4	0.012188	0.04034	0.899115	852	1	0.32176	0.084667	0.18913	0.994361	3630	2	0.32176
ITGB3BP	4	0.012224	0.040457	0.899115	853	3	-1.2583	0.29326	0.44596	0.999986	8329	1	-1.2583
DSG2	4	0.012225	0.040459	0.899115	854	4	-0.48278	0.98777	0.9878	0.999986	18826	0	-0.48278
ID1	4	0.012227	0.040465	0.899115	855	4	-0.69587	0.98777	0.9878	0.999986	18825	0	-0.69587
C1orf234	4	0.012267	0.040585	0.899115	856	3	-2.2629	0.57577	0.67625	0.999986	12683	1	-2.2629
KRTAP6-1	4	0.012269	0.040593	0.899115	857	4	-0.8669	0.98773	0.98775	0.999986	18824	0	-0.8669
OR5H2	4	0.012291	0.040653	0.899115	858	3	-2.9368	0.43502	0.58384	0.999986	10877	1	-2.9368
ACTBL2	4	0.012327	0.040762	0.899115	859	3	-1.2714	0.88946	0.88912	0.999986	16858	0	-1.2714
RHEB	4	0.012333	0.040781	0.899115	860	3	-1.1551	0.83898	0.83892	0.999986	15906	1	-1.1551
P2RY1	4	0.012351	0.040841	0.899115	861	4	-0.56749	0.98765	0.98767	0.999986	18823	0	-0.56749
ERCC6L	4	0.012351	0.040842	0.899115	862	3	-2.6538	0.11379	0.24041	0.999211	4589	1	-2.6538
FAM49B	3	0.012355	0.032723	0.898685	863	2	-0.95464	0.94558	0.94579	0.999986	17976	0	-0.95464
KIF18A	4	0.012377	0.040912	0.899115	864	2	-2.1368	0.38762	0.53759	0.999986	10008	2	-2.1368
WDR12	4	0.012377	0.040912	0.899115	865	2	-3.195	0.82879	0.82983	0.999986	15733	1	-3.195
RNF165	4	0.012386	0.04094	0.899115	866	4	-1.8939	0.98761	0.98764	0.999986	18822	0	-1.8939
ATP2B3	4	0.012413	0.041019	0.899115	867	3	-2.0324	0.088077	0.19522	0.995108	3741	1	-2.0324
CLUL1	4	0.012434	0.04108	0.899115	868	4	-0.92202	0.98757	0.9876	0.999986	18821	0	-0.92202
TLR10	4	0.01244	0.041099	0.899115	869	2	-0.72272	0.037589	0.10064	0.952272	2018	2	-0.72272
RXFP2	4	0.012445	0.041115	0.899115	870	2	-0.0069499	0.26997	0.42357	0.999986	7940	2	-0.0069499
DDX59	4	0.012445	0.041115	0.899115	871	2	-0.086319	0.39164	0.54148	0.999986	10078	2	-0.086319
IFFO1	4	0.012445	0.041115	0.899115	872	2	0.0026544	0.46093	0.60902	0.999986	11341	2	0.0026544
SETD8	4	0.012445	0.041115	0.899115	873	1	0.80009	0.050998	0.1266	0.972547	2484	3	0.80009
CKB	4	0.012513	0.04133	0.901953	874	3	-1.8788	0.6641	0.71919	0.999986	13550	1	-1.8788
LBR	4	0.01255	0.04144	0.901953	875	4	-1.6312	0.98745	0.98748	0.999986	18820	0	-1.6312
APOL2	4	0.012559	0.041468	0.901953	876	2	-1.7374	0.92886	0.92866	0.999986	17632	0	-1.7374
RMDN3	4	0.012583	0.041541	0.901953	877	3	-1.5442	0.93107	0.93083	0.999986	17695	0	-1.5442
CEP350	4	0.012598	0.041587	0.901953	878	2	0.136	0.050246	0.12513	0.972547	2455	2	0.136
MRPL51	4	0.01261	0.041629	0.901953	879	3	-1.4715	0.51425	0.65019	0.999986	12154	1	-1.4715
MECOM	4	0.012611	0.041632	0.901953	880	4	-0.69609	0.98739	0.98742	0.999986	18819	0	-0.69609
SAA4	4	0.012614	0.041643	0.901953	881	4	-0.93572	0.98739	0.98741	0.999986	18818	0	-0.93572
NPTN	4	0.012644	0.041741	0.901953	882	3	-3.6161	0.70718	0.74324	0.999986	14017	1	-3.6161
ZFYVE9	4	0.012647	0.041748	0.901953	883	3	-3.319	0.97791	0.97797	0.999986	18618	0	-3.319
ECEL1	4	0.012659	0.041791	0.901953	884	2	-1.6448	0.79398	0.80143	0.999986	15162	1	-1.6448
BPIFB2	4	0.012693	0.041893	0.901953	885	3	-1.3802	0.63402	0.70384	0.999986	13225	1	-1.3802
SRP9	4	0.012701	0.041921	0.901953	886	3	-0.6222	0.82866	0.82973	0.999986	15730	1	-0.6222
TNFAIP6	4	0.012704	0.041927	0.901953	887	4	-0.81063	0.9873	0.98733	0.999986	18816	0	-0.81063
C1orf50	4	0.012712	0.041952	0.901953	888	4	-3.5352	0.98729	0.98732	0.999986	18815	0	-3.5352
WFDC2	4	0.012813	0.042262	0.901997	889	3	-2.9706	0.64623	0.70995	0.999986	13352	1	-2.9706
OR8G5	4	0.012829	0.042317	0.901997	890	2	-0.12725	0.65712	0.71556	0.999986	13487	1	-0.12725
C2orf49	4	0.012829	0.042317	0.901997	891	2	-0.2025	0.92882	0.92863	0.999986	17630	0	-0.2025
C1orf216	4	0.012829	0.042317	0.901997	892	2	-1.3071	0.58214	0.67912	0.999986	12735	1	-1.3071
TRPS1	4	0.012844	0.042369	0.901997	893	4	-1.1977	0.98716	0.98718	0.999986	18814	0	-1.1977
PDRG1	4	0.012867	0.042432	0.901997	894	3	-4.0187	0.67121	0.72304	0.999986	13610	1	-4.0187
WDR25	4	0.012871	0.042443	0.901997	895	2	-2.1112	0.91786	0.91764	0.999986	17421	0	-2.1112
FBN1	4	0.012873	0.04245	0.901997	896	4	-1.4116	0.98671	0.98671	0.999986	18801	0	-1.4116
DIRAS1	4	0.01288	0.042474	0.901997	897	4	-1.4742	0.98712	0.98715	0.999986	18813	0	-1.4742
KCNA10	4	0.01288	0.042474	0.901997	898	4	-1.5841	0.98712	0.98715	0.999986	18811	0	-1.5841
APLN	4	0.01288	0.042474	0.901997	899	4	-1.1339	0.98712	0.98715	0.999986	18812	0	-1.1339
KRT18	4	0.012957	0.042719	0.905727	900	3	-3.4718	0.3094	0.46154	0.999986	8627	1	-3.4718
LUZP4	4	0.012966	0.042744	0.905727	901	3	-3.4565	0.94636	0.94629	0.999986	17997	0	-3.4565
ATG4A	4	0.013002	0.042856	0.906208	902	3	-0.69861	0.92743	0.92721	0.999986	17607	0	-0.69861
SV2A	4	0.013022	0.042918	0.906208	903	4	-0.64961	0.98698	0.987	0.999986	18807	0	-0.64961
FBLN5	4	0.013034	0.042952	0.906208	904	1	-0.062426	0.72042	0.75121	0.999986	14178	1	-0.062426
PDS5A	4	0.013036	0.042956	0.906208	905	4	-2.0141	0.98696	0.98698	0.999986	18805	0	-2.0141
OR4S2	4	0.01307	0.043058	0.90736	906	3	-1.4552	0.81613	0.81915	0.999986	15521	1	-1.4552
MMP1	4	0.013111	0.043187	0.907648	907	1	0.55388	0.095068	0.20774	0.995108	3978	3	0.55388
CCL1	4	0.013146	0.043281	0.907648	908	4	-0.8608	0.98685	0.98686	0.999986	18804	0	-0.8608
PEBP4	4	0.013152	0.043292	0.907648	909	2	-3.1876	0.82397	0.82571	0.999986	15653	1	-3.1876
TJP1	4	0.013162	0.043323	0.907648	910	3	-0.41362	0.72324	0.75293	0.999986	14210	1	-0.41362
EDEM2	4	0.01322	0.043499	0.907648	911	2	-1.3361	0.063482	0.15018	0.985423	2904	2	-1.3361
SPDYA	4	0.013239	0.04357	0.907648	912	4	-1.0014	0.98024	0.9803	0.999986	18667	0	-1.0014
AZGP1	4	0.01324	0.043574	0.907648	913	3	-1.0993	0.94306	0.94297	0.999986	17929	0	-1.0993
OR5F1	4	0.013248	0.043595	0.907648	914	4	-0.6492	0.98675	0.98676	0.999986	18802	0	-0.6492
FAM47E	4	0.013262	0.043643	0.907648	915	3	-1.2248	0.59408	0.68465	0.999986	12841	1	-1.2248
LLGL2	4	0.013274	0.043678	0.907648	916	3	-1.1754	0.64732	0.71052	0.999986	13367	1	-1.1754
RBM23	4	0.013348	0.043918	0.907648	917	3	-3.4385	0.96407	0.96403	0.999986	18344	0	-3.4385
MROH2A	4	0.013354	0.043939	0.907648	918	3	-1.5902	0.96025	0.96016	0.999986	18271	0	-1.5902
NFX1	4	0.013377	0.044007	0.907648	919	3	-1.7508	0.82365	0.82545	0.999986	15649	1	-1.7508
TMPRSS11A	4	0.013393	0.044067	0.907648	920	3	-1.2201	0.85815	0.8577	0.999986	16287	0	-1.2201
TSPAN15	4	0.013393	0.044067	0.907648	921	2	-0.073497	0.30161	0.45402	0.999986	8481	2	-0.073497
TGFBR3L	4	0.013393	0.044067	0.907648	922	2	-0.46752	0.37078	0.5212	0.999986	9695	1	-0.46752
BMS1	4	0.013393	0.044067	0.907648	923	2	-0.51914	0.96882	0.96876	0.999986	18451	0	-0.51914
EMILIN3	4	0.013405	0.0441	0.907648	924	3	-1.0599	0.75424	0.77296	0.999986	14597	1	-1.0599
WFDC10A	4	0.013418	0.044141	0.907648	925	3	-1.2577	0.87081	0.87041	0.999986	16501	0	-1.2577
UNCX	4	0.013446	0.044221	0.907648	926	4	-0.82682	0.98655	0.98655	0.999986	18800	0	-0.82682
SVOPL	4	0.013458	0.044251	0.907648	927	3	-3.2839	0.96196	0.96186	0.999986	18303	0	-3.2839
BTC	4	0.013469	0.044279	0.907648	928	3	-3.1871	0.87527	0.87483	0.999986	16591	0	-3.1871
PHF5A	4	0.013501	0.044388	0.907648	929	3	-1.2649	0.97373	0.97367	0.999986	18554	0	-1.2649
AFF3	4	0.013504	0.044397	0.907648	930	2	-3.2104	0.34761	0.49865	0.999986	9296	1	-3.2104
ERAP2	4	0.013504	0.044397	0.907648	931	2	-2.2217	0.0037827	0.013378	0.716093	356	2	-2.2217
LRRC14	4	0.013504	0.044397	0.907648	932	3	-3.666	0.43563	0.58441	0.999986	10892	1	-3.666
ACTR6	4	0.013504	0.044397	0.907648	933	3	-3.3284	0.6651	0.71975	0.999986	13557	1	-3.3284
NPY5R	4	0.013568	0.044585	0.907648	934	3	-1.1553	0.52239	0.65353	0.999986	12214	1	-1.1553
ZNF253	4	0.013572	0.044596	0.907648	935	3	-0.7594	0.91244	0.91225	0.999986	17309	0	-0.7594
ATG2A	4	0.013575	0.044603	0.907648	936	3	-1.2809	0.83008	0.83097	0.999986	15757	1	-1.2809
CLSTN2	4	0.01361	0.044704	0.907648	937	4	-0.84757	0.98639	0.98638	0.999986	18799	0	-0.84757
GOLGA6A	4	0.013624	0.04476	0.907648	938	3	-1.4663	0.97485	0.97481	0.999986	18574	0	-1.4663
SKAP2	4	0.013631	0.044785	0.907648	939	4	-0.77617	0.98637	0.98636	0.999986	18798	0	-0.77617
ZNF274	4	0.013653	0.044842	0.907648	940	3	-1.6282	0.90184	0.90146	0.999986	17106	0	-1.6282
SLC44A3	4	0.013704	0.045	0.907648	941	3	-2.145	0.50105	0.64508	0.999986	12045	1	-2.145
AKNAD1	4	0.013726	0.045061	0.907648	942	3	-1.0333	0.59809	0.6865	0.999986	12875	1	-1.0333
NR4A1	4	0.013726	0.045061	0.907648	943	1	-0.091404	0.93138	0.93116	0.999986	17701	0	-0.091404
RCAN3	4	0.013729	0.04507	0.907648	944	3	-2.3734	0.032498	0.090507	0.947219	1822	1	-2.3734
PRRG1	4	0.01376	0.045167	0.907648	945	4	-0.81791	0.98624	0.98623	0.999986	18797	0	-0.81791
SULT1C2	4	0.013769	0.045197	0.907648	946	4	-0.66932	0.98623	0.98623	0.999986	18796	0	-0.66932
MLYCD	4	0.013775	0.045213	0.907648	947	4	-1.799	0.9815	0.98153	0.999986	18695	0	-1.799
ZRANB2	4	0.01378	0.045224	0.907648	948	4	-0.70566	0.98622	0.98622	0.999986	18795	0	-0.70566
ASCC3	4	0.013803	0.045298	0.907648	949	4	-2.0348	0.98208	0.9821	0.999986	18706	0	-2.0348
DUSP21	4	0.01381	0.045325	0.907648	950	4	-1.4813	0.98619	0.98619	0.999986	18793	0	-1.4813
NFATC2	4	0.013829	0.045385	0.907648	951	2	-0.034557	0.03283	0.091157	0.947253	1838	2	-0.034557
PSMC5	4	0.01383	0.045392	0.907648	952	3	-2.0565	0.94762	0.94758	0.999986	18023	0	-2.0565
TRMT61B	4	0.013847	0.045449	0.907648	953	3	-3.8068	0.8822	0.88174	0.999986	16721	0	-3.8068
SIL1	4	0.013847	0.045449	0.907648	954	2	-3.3256	0.057702	0.13933	0.977271	2725	1	-3.3256
OR4F6	4	0.013853	0.045464	0.907648	955	4	-2.1855	0.98615	0.98615	0.999986	18792	0	-2.1855
PDPR	4	0.013922	0.045679	0.907648	956	3	-0.91743	0.5425	0.66176	0.999986	12399	1	-0.91743
PHF21A	4	0.013959	0.045786	0.907648	957	3	-2.0125	0.62494	0.69942	0.999986	13136	1	-2.0125
RGS21	4	0.013973	0.045829	0.907648	958	4	-0.74063	0.98603	0.98603	0.999986	18791	0	-0.74063
SLA	4	0.013982	0.045861	0.907648	959	2	-2.1233	0.74862	0.76917	0.999986	14525	1	-2.1233
NKRF	4	0.013982	0.045861	0.907648	960	1	0.72654	0.056175	0.13648	0.974599	2676	3	0.72654
C6orf15	4	0.013982	0.045861	0.907648	961	3	-0.96672	0.94842	0.94837	0.999986	18035	0	-0.96672
PRKG2	4	0.013989	0.04588	0.907648	962	3	-1.4687	0.23643	0.39141	0.999986	7353	1	-1.4687
DENND4B	4	0.014015	0.045957	0.907648	963	4	-0.57252	0.98598	0.98598	0.999986	18790	0	-0.57252
IGHMBP2	4	0.014026	0.045986	0.907648	964	4	-1.0882	0.98597	0.98597	0.999986	18789	0	-1.0882
RNASE4	4	0.014041	0.046025	0.907648	965	3	-1.117	0.97547	0.97541	0.999986	18585	0	-1.117
GPRC5A	4	0.014053	0.046067	0.907648	966	4	-0.95922	0.98595	0.98595	0.999986	18788	0	-0.95922
AKT2	4	0.014087	0.046174	0.907648	967	4	-1.3693	0.98591	0.98591	0.999986	18786	0	-1.3693
HTT	4	0.01411	0.046247	0.907648	968	1	-0.18544	0.86914	0.86872	0.999986	16472	0	-0.18544
ATF1	4	0.01411	0.046247	0.907648	969	3	-0.9936	0.96823	0.96817	0.999986	18437	0	-0.9936
RPS6KB1	4	0.014112	0.04625	0.907648	970	4	-0.51728	0.98589	0.98589	0.999986	18785	0	-0.51728
PAQR8	4	0.014118	0.046271	0.907648	971	3	-1.9975	0.78308	0.79324	0.999986	15008	1	-1.9975
MRPL41	4	0.014172	0.046432	0.907648	972	4	-0.60454	0.98583	0.98583	0.999986	18784	0	-0.60454
CD101	4	0.014187	0.046477	0.907648	973	2	-3.0352	0.67613	0.72569	0.999986	13669	1	-3.0352
PRR25	4	0.01421	0.046551	0.907648	974	4	-0.8307	0.98579	0.98578	0.999986	18783	0	-0.8307
NTRK1	4	0.014238	0.046641	0.907648	975	4	-0.45987	0.98576	0.98576	0.999986	18782	0	-0.45987
NEK9	4	0.014238	0.046641	0.907648	976	3	-0.65556	0.83692	0.83708	0.999986	15871	1	-0.65556
ALX1	4	0.014268	0.046731	0.907648	977	3	-2.194	0.87812	0.87769	0.999986	16645	0	-2.194
FCRL3	4	0.014285	0.046794	0.907648	978	4	-1.18	0.98571	0.98571	0.999986	18781	0	-1.18
PALLD	4	0.014289	0.046809	0.907648	979	4	-1.0897	0.98571	0.98571	0.999986	18780	0	-1.0897
ZNF761	4	0.01429	0.04681	0.907648	980	1	0.10158	0.16228	0.31983	0.999986	6012	2	0.10158
RNLS	4	0.014299	0.046839	0.907648	981	3	-3.4532	0.069775	0.16196	0.989051	3125	1	-3.4532
GOLPH3	4	0.014315	0.046881	0.907648	982	4	-0.68381	0.98568	0.98569	0.999986	18779	0	-0.68381
FAM21A	4	0.014337	0.046964	0.907648	983	3	-1.3988	0.90421	0.90387	0.999986	17146	0	-1.3988
OR9K2	4	0.014341	0.046977	0.907648	984	2	-0.046393	0.1366	0.27908	0.999986	5297	2	-0.046393
ILKAP	4	0.014346	0.046988	0.907648	985	3	-0.84444	0.81067	0.81463	0.999986	15440	1	-0.84444
BSPH1	4	0.014374	0.047074	0.907648	986	3	-1.8863	0.97985	0.97991	0.999986	18658	0	-1.8863
IL17REL	4	0.014381	0.047097	0.907648	987	2	-1.3318	0.95044	0.95039	0.999986	18074	0	-1.3318
C1RL	4	0.014424	0.04724	0.907648	988	2	-1.0169	0.41378	0.56311	0.999986	10482	1	-1.0169
ELAVL4	4	0.014431	0.047262	0.907648	989	3	-1.7702	0.61942	0.69669	0.999986	13080	1	-1.7702
RAB22A	4	0.014433	0.047269	0.907648	990	4	-0.58369	0.98557	0.98557	0.999986	18778	0	-0.58369
CNPY2	4	0.014471	0.047386	0.907648	991	4	-1.5896	0.98553	0.98553	0.999986	18777	0	-1.5896
ISCA1	4	0.014481	0.047422	0.907648	992	2	-0.68617	0.030931	0.087368	0.946388	1758	2	-0.68617
LCN10	4	0.014495	0.04746	0.907648	993	1	0.25722	0.31998	0.47171	0.999986	8825	2	0.25722
KCNC1	4	0.014495	0.04746	0.907648	994	1	0.26947	0.4724	0.62016	0.999986	11547	2	0.26947
FABP6	4	0.014495	0.04746	0.907648	995	2	-0.84771	0.047411	0.11967	0.971465	2344	2	-0.84771
GNAT2	4	0.014495	0.04746	0.907648	996	1	0.54909	0.047361	0.11957	0.971465	2340	3	0.54909
MAGED4	4	0.014505	0.047494	0.907648	997	4	-0.88044	0.9855	0.9855	0.999986	18776	0	-0.88044
OR51I1	4	0.014536	0.047596	0.907648	998	4	-1.0193	0.98546	0.98546	0.999986	18775	0	-1.0193
AURKB	4	0.01455	0.04764	0.907648	999	4	-0.72904	0.98545	0.98545	0.999986	18774	0	-0.72904
OR2AG1	4	0.014565	0.047688	0.907648	1000	4	-0.87981	0.98543	0.98543	0.999986	18773	0	-0.87981
METTL5	4	0.014566	0.047691	0.907648	1001	2	-0.47024	0.57713	0.67685	0.999986	12696	1	-0.47024
RASEF	4	0.014575	0.047709	0.907648	1002	3	-1.1601	0.9489	0.94885	0.999986	18044	0	-1.1601
HPCAL4	4	0.014585	0.04774	0.907648	1003	3	-1.0488	0.69917	0.73859	0.999986	13919	1	-1.0488
FDX1L	4	0.014594	0.047764	0.907648	1004	4	-0.51914	0.98541	0.9854	0.999986	18772	0	-0.51914
RHOF	4	0.014598	0.047773	0.907648	1005	4	-1.0496	0.98223	0.98225	0.999986	18709	0	-1.0496
LECT2	4	0.014648	0.04793	0.908961	1006	4	-1.0737	0.98535	0.98535	0.999986	18771	0	-1.0737
OR2A2	4	0.014651	0.047938	0.908961	1007	4	-1.3347	0.98535	0.98535	0.999986	18770	0	-1.3347
FAM170B	4	0.014666	0.047986	0.908973	1008	3	-1.1139	0.94112	0.94106	0.999986	17891	0	-1.1139
C1orf174	4	0.014693	0.048065	0.909573	1009	3	-1.8858	0.70738	0.74334	0.999986	14020	1	-1.8858
OR5B17	4	0.014753	0.048259	0.910187	1010	3	-1.8554	0.97336	0.9733	0.999986	18546	0	-1.8554
MICAL2	4	0.014781	0.048334	0.910187	1011	3	-2.4164	0.70339	0.741	0.999986	13974	1	-2.4164
CD160	4	0.014825	0.048483	0.910187	1012	3	-1.0522	0.91848	0.91828	0.999986	17435	0	-1.0522
CELF1	4	0.014853	0.048574	0.910187	1013	2	0.13948	0.11798	0.24749	0.999211	4720	2	0.13948
RIT2	4	0.014853	0.048574	0.910187	1014	3	-0.63463	0.25955	0.41358	0.999986	7731	1	-0.63463
PITPNC1	4	0.014853	0.048574	0.910187	1015	3	-0.81887	0.04801	0.12082	0.971465	2370	1	-0.81887
GPR150	4	0.014853	0.048574	0.910187	1016	2	-0.21561	0.14101	0.28636	0.999986	5425	2	-0.21561
HSD3B2	4	0.014853	0.048574	0.910187	1017	2	-0.28088	0.42932	0.57837	0.999986	10774	2	-0.28088
GNPTAB	4	0.014853	0.048574	0.910187	1018	2	-0.10893	0.41399	0.56331	0.999986	10488	2	-0.10893
HSD17B6	4	0.014853	0.048574	0.910187	1019	1	0.43832	0.12929	0.26673	0.999986	5071	3	0.43832
RFC4	4	0.014867	0.048629	0.910333	1020	3	-2.0614	0.34751	0.49856	0.999986	9293	1	-2.0614
C2CD4B	4	0.014909	0.048753	0.911639	1021	4	-0.58215	0.98509	0.98511	0.999986	18769	0	-0.58215
HPS4	4	0.014968	0.048937	0.911639	1022	3	-3.3145	0.0052446	0.018315	0.772331	450	1	-3.3145
CHMP1B	4	0.014968	0.048937	0.911639	1023	2	-0.89661	0.73846	0.76251	0.999986	14401	1	-0.89661
MZT2B	4	0.014968	0.048937	0.911639	1024	2	-2.7257	0.6921	0.73462	0.999986	13827	1	-2.7257
DLGAP3	4	0.015	0.049027	0.912409	1025	4	-0.53388	0.985	0.98502	0.999986	18768	0	-0.53388
IER3	4	0.015066	0.04923	0.915307	1026	2	-0.89398	0.17866	0.33572	0.999986	6320	1	-0.89398
FOXK1	4	0.015102	0.049332	0.916313	1027	4	-0.64639	0.9849	0.98491	0.999986	18767	0	-0.64639
TRAPPC12	4	0.015142	0.049459	0.917724	1028	2	-1.0015	0.79563	0.80273	0.999986	15192	1	-1.0015
YIPF4	4	0.01516	0.049504	0.917724	1029	3	-0.82018	0.021695	0.068706	0.915226	1425	1	-0.82018
STK40	4	0.015188	0.049578	0.918207	1030	3	-1.002	0.82232	0.82431	0.999986	15625	1	-1.002
UBL4B	4	0.015222	0.049677	0.918319	1031	3	-1.184	0.16608	0.32354	0.999986	6081	1	-1.184
VMA21	4	0.015237	0.049721	0.918319	1032	1	0.48134	0.13786	0.28116	0.999986	5332	3	0.48134
OR11H6	4	0.015239	0.049728	0.918319	1033	4	-0.6567	0.98476	0.98476	0.999986	18764	0	-0.6567
VIL1	4	0.015274	0.049841	0.918958	1034	4	-1.0272	0.98172	0.98176	0.999986	18699	0	-1.0272
TPPP3	4	0.015281	0.049862	0.918958	1035	3	-1.0423	0.8803	0.87983	0.999986	16688	0	-1.0423
HINT3	4	0.015319	0.049983	0.918958	1036	3	-0.89359	0.95081	0.95073	0.999986	18083	0	-0.89359
PRSS8	4	0.015331	0.050016	0.918958	1037	4	-0.67911	0.98467	0.98467	0.999986	18763	0	-0.67911
DDN	4	0.015351	0.050077	0.918958	1038	4	-0.45215	0.98465	0.98466	0.999986	18762	0	-0.45215
KCTD18	4	0.015354	0.050085	0.918958	1039	3	-3.6789	0.28355	0.43665	0.999986	8162	1	-3.6789
MTUS1	4	0.015392	0.050187	0.918958	1040	3	-1.1891	0.71638	0.74866	0.999986	14128	1	-1.1891
ZNF100	3	0.015413	0.040342	0.899115	1041	3	-1.3317	0.98459	0.98475	0.999986	18761	0	-1.3317
ELL2	4	0.015416	0.050258	0.918958	1042	3	-0.98887	0.84348	0.84317	0.999986	15998	1	-0.98887
CDK12	4	0.015427	0.050292	0.918958	1043	3	-1.8062	0.93272	0.9325	0.999986	17722	0	-1.8062
PIPOX	4	0.01552	0.05058	0.918958	1044	4	-1.0376	0.98448	0.98449	0.999986	18760	0	-1.0376
ASL	4	0.015539	0.050642	0.918958	1045	3	-1.3387	0.12054	0.25188	0.999211	4807	1	-1.3387
MEFV	4	0.015544	0.050654	0.918958	1046	1	-0.26397	0.83195	0.83264	0.999986	15787	1	-0.26397
VAMP5	4	0.015544	0.050654	0.918958	1047	3	-1.299	0.97602	0.976	0.999986	18592	0	-1.299
NR1H2	4	0.015544	0.050654	0.918958	1048	1	0.15926	0.25802	0.41211	0.999986	7710	2	0.15926
BST2	4	0.015588	0.05079	0.918958	1049	4	-1.2122	0.98441	0.98442	0.999986	18759	0	-1.2122
PLXNB1	4	0.015596	0.050815	0.918958	1050	3	-2.6868	0.82487	0.82646	0.999986	15667	1	-2.6868
DPH6	4	0.015604	0.050835	0.918958	1051	4	-0.60716	0.9844	0.9844	0.999986	18758	0	-0.60716
UTY	4	0.01561	0.050854	0.918958	1052	4	-0.45892	0.98439	0.98439	0.999986	18757	0	-0.45892
CST8	4	0.015626	0.050904	0.918958	1053	4	-0.54101	0.98437	0.98438	0.999986	18756	0	-0.54101
PMS2	4	0.015633	0.050919	0.918958	1054	2	-0.49727	0.36583	0.51637	0.999986	9615	1	-0.49727
RNF121	4	0.015647	0.050963	0.918958	1055	3	-0.91634	0.90762	0.90738	0.999986	17213	0	-0.91634
TET2	4	0.015677	0.051055	0.918958	1056	4	-0.71859	0.98432	0.98433	0.999986	18755	0	-0.71859
WAC	4	0.015687	0.051078	0.918958	1057	4	-0.62715	0.98431	0.98432	0.999986	18754	0	-0.62715
C10orf113	4	0.015701	0.051122	0.918958	1058	3	-1.3589	0.75676	0.77464	0.999986	14638	1	-1.3589
KCTD6	4	0.015706	0.051137	0.918958	1059	3	-1.3453	0.6815	0.72869	0.999986	13730	1	-1.3453
SFXN3	4	0.015714	0.051159	0.918958	1060	3	-2.0822	0.34025	0.49149	0.999986	9171	1	-2.0822
SEMA7A	4	0.015719	0.051175	0.918958	1061	4	-0.72631	0.98428	0.98429	0.999986	18752	0	-0.72631
NF2	4	0.015749	0.051254	0.918958	1062	1	0.33446	0.27374	0.42722	0.999986	8001	2	0.33446
FAM86C1	4	0.015749	0.051254	0.918958	1063	2	-0.071479	0.46324	0.61128	0.999986	11385	2	-0.071479
SH2D2A	4	0.015749	0.051254	0.918958	1064	2	-0.17417	0.095005	0.20764	0.995108	3974	2	-0.17417
BTBD8	4	0.015784	0.051362	0.920036	1065	2	-3.1888	0.80378	0.8091	0.999986	15326	1	-3.1888
XAGE2	4	0.015815	0.051452	0.920252	1066	4	-1.8122	0.98419	0.98419	0.999986	18751	0	-1.8122
LILRA1	4	0.015884	0.051665	0.920252	1067	3	-0.78071	0.97511	0.97506	0.999986	18579	0	-0.78071
PI4KB	4	0.015899	0.051708	0.920252	1068	3	-1.0474	0.46225	0.61032	0.999986	11362	1	-1.0474
ACSS2	4	0.015902	0.051717	0.920252	1069	2	-0.32096	0.88019	0.87971	0.999986	16684	0	-0.32096
DSTYK	4	0.015902	0.051717	0.920252	1070	2	0.041912	0.22172	0.37726	0.999986	7105	2	0.041912
NAA50	4	0.015909	0.051739	0.920252	1071	3	-2.4027	0.05577	0.13571	0.974599	2660	1	-2.4027
VDAC1	4	0.015921	0.051776	0.920252	1072	4	-0.7886	0.98408	0.98408	0.999986	18750	0	-0.7886
CCDC185	4	0.015933	0.051813	0.920252	1073	4	-0.50596	0.98407	0.98407	0.999986	18749	0	-0.50596
RPL15	4	0.015979	0.051973	0.920252	1074	2	-0.20847	0.15869	0.31516	0.999986	5930	1	-0.20847
ZNF564	4	0.016007	0.052045	0.920252	1075	3	-1.5814	0.85464	0.85411	0.999986	16209	1	-1.5814
UFSP2	4	0.01602	0.05209	0.920252	1076	3	-0.99634	0.34478	0.49591	0.999986	9248	1	-0.99634
KIF5A	4	0.01604	0.052162	0.920252	1077	4	-1.0157	0.98396	0.98396	0.999986	18748	0	-1.0157
ERVFRD-1	4	0.016052	0.052206	0.920252	1078	4	-2.5675	0.98395	0.98395	0.999986	18747	0	-2.5675
TPP1	4	0.016059	0.052227	0.920252	1079	4	-0.86323	0.98394	0.98394	0.999986	18746	0	-0.86323
RBMS2	4	0.016062	0.052235	0.920252	1080	4	-0.91236	0.98394	0.98394	0.999986	18745	0	-0.91236
C3orf33	4	0.01607	0.052259	0.920252	1081	4	-1.6702	0.98393	0.98393	0.999986	18744	0	-1.6702
PLCH1	4	0.01613	0.052442	0.920252	1082	4	-0.70919	0.98387	0.98386	0.999986	18743	0	-0.70919
SPAG1	4	0.016149	0.052507	0.920252	1083	2	-2.9912	0.17216	0.32945	0.999986	6198	1	-2.9912
LCN2	4	0.016149	0.052507	0.920252	1084	3	-3.08	0.91731	0.91712	0.999986	17411	0	-3.08
AGA	4	0.016158	0.052529	0.920252	1085	2	-0.16172	0.46128	0.60938	0.999986	11345	2	-0.16172
SNAP47	4	0.016158	0.052529	0.920252	1086	2	-0.1303	0.38509	0.53514	0.999986	9962	2	-0.1303
AIG1	4	0.016158	0.052529	0.920252	1087	2	-0.067077	0.22959	0.38488	0.999986	7238	2	-0.067077
MOGAT1	4	0.016158	0.052529	0.920252	1088	2	-0.10616	0.47005	0.61787	0.999986	11507	2	-0.10616
OR2A4	4	0.016158	0.052529	0.920252	1089	1	0.3028	0.28654	0.43953	0.999986	8208	2	0.3028
TLE6	4	0.016235	0.052771	0.923635	1090	2	-1.1692	0.8631	0.86268	0.999986	16373	0	-1.1692
CUL3	4	0.016256	0.052843	0.923819	1091	4	-0.57645	0.98374	0.98375	0.999986	18741	0	-0.57645
ERAP1	4	0.01627	0.052878	0.923819	1092	4	-0.6337	0.98373	0.98373	0.999986	18740	0	-0.6337
CSNK1G3	4	0.016385	0.05321	0.927439	1093	3	-1.457	0.96412	0.96409	0.999986	18346	0	-1.457
OR5H14	4	0.016387	0.053213	0.927439	1094	3	-1.6046	0.82558	0.82706	0.999986	15686	1	-1.6046
NDFIP2	4	0.016439	0.053376	0.927439	1095	1	0.045027	0.71949	0.75059	0.999986	14168	1	0.045027
ZNF543	4	0.016439	0.053376	0.927439	1096	2	-0.077534	0.57307	0.67501	0.999986	12666	1	-0.077534
HOXB5	4	0.016439	0.053376	0.927439	1097	2	-0.59994	0.46249	0.61055	0.999986	11371	2	-0.59994
UBE2J2	4	0.016439	0.053376	0.927439	1098	3	-0.63725	0.82394	0.8257	0.999986	15652	1	-0.63725
APOBEC3H	4	0.016474	0.053487	0.927787	1099	4	-0.4393	0.98353	0.98354	0.999986	18738	0	-0.4393
ZNF827	4	0.016478	0.053493	0.927787	1100	4	-0.66013	0.98352	0.98353	0.999986	18737	0	-0.66013
ZFHX2	4	0.016563	0.05374	0.928352	1101	2	-3.0284	0.49793	0.64387	0.999986	12019	1	-3.0284
COL21A1	4	0.016579	0.053792	0.928352	1102	4	-1.0199	0.98342	0.98344	0.999986	18736	0	-1.0199
SAGE1	4	0.016586	0.053815	0.928352	1103	4	-0.9977	0.98341	0.98344	0.999986	18735	0	-0.9977
OAZ2	4	0.01659	0.053827	0.928352	1104	3	-1.4024	0.8246	0.82624	0.999986	15663	1	-1.4024
BHLHE22	4	0.016592	0.053833	0.928352	1105	2	-0.26524	0.9424	0.94232	0.999986	17918	0	-0.26524
EDDM3B	4	0.0166	0.053852	0.928352	1106	4	-0.78312	0.9834	0.98343	0.999986	18734	0	-0.78312
ERMARD	4	0.016608	0.053878	0.928352	1107	3	-0.82418	0.75654	0.77449	0.999986	14633	1	-0.82418
KREMEN1	4	0.016619	0.053915	0.928352	1108	4	-1.0519	0.98338	0.9834	0.999986	18733	0	-1.0519
ZBTB18	4	0.016681	0.05409	0.928512	1109	3	-1.2735	0.93001	0.9298	0.999986	17666	0	-1.2735
ALLC	4	0.016695	0.054128	0.928512	1110	2	0.15765	0.30446	0.45676	0.999986	8529	2	0.15765
CLEC4E	4	0.016707	0.054167	0.928512	1111	2	-1.4111	0.64533	0.70949	0.999986	13339	1	-1.4111
CCDC37	4	0.016715	0.054186	0.928512	1112	4	-0.74179	0.98328	0.9833	0.999986	18732	0	-0.74179
DENND4C	4	0.016718	0.054192	0.928512	1113	2	-1.3544	0.48522	0.63266	0.999986	11784	2	-1.3544
IP6K2	4	0.016729	0.054224	0.928512	1114	3	-0.96172	0.96536	0.9653	0.999986	18372	0	-0.96172
RMI2	4	0.016746	0.054283	0.928512	1115	1	0.14434	0.36483	0.5154	0.999986	9600	2	0.14434
CLPX	4	0.016803	0.054455	0.928512	1116	3	-0.88951	0.78139	0.79198	0.999986	14982	1	-0.88951
OR2T33	4	0.016809	0.054475	0.928512	1117	3	-1.0461	0.84782	0.84736	0.999986	16092	1	-1.0461
PTPN23	4	0.016839	0.054569	0.928512	1118	3	-1.3175	0.81441	0.81771	0.999986	15496	1	-1.3175
PPM1M	4	0.01684	0.054569	0.928512	1119	4	-1.2026	0.98316	0.98318	0.999986	18731	0	-1.2026
MED7	4	0.016883	0.054695	0.928512	1120	4	-0.57694	0.98312	0.98314	0.999986	18730	0	-0.57694
PSEN1	4	0.016897	0.054739	0.928512	1121	4	-0.57062	0.9831	0.98313	0.999986	18729	0	-0.57062
TTLL12	4	0.016909	0.054771	0.928512	1122	3	-1.625	0.95983	0.95973	0.999986	18259	0	-1.625
KITLG	4	0.016919	0.054806	0.928512	1123	3	-1.4427	0.72554	0.75436	0.999986	14239	1	-1.4427
OCLM	4	0.016925	0.054825	0.928512	1124	4	-3.3182	0.98308	0.9831	0.999986	18728	0	-3.3182
OR4F5	4	0.016934	0.054862	0.928512	1125	4	-1.2375	0.98307	0.98309	0.999986	18727	0	-1.2375
OR5K4	4	0.016953	0.054919	0.928512	1126	4	-1.0507	0.98305	0.98308	0.999986	18726	0	-1.0507
C8orf44-SGK3	4	0.016976	0.054994	0.928512	1127	2	-0.20225	0.50138	0.6452	0.999986	12046	1	-0.20225
SCRN1	4	0.016976	0.054994	0.928512	1128	2	-0.61437	0.25556	0.40977	0.999986	7668	2	-0.61437
HYDIN	4	0.016976	0.054994	0.928512	1129	1	0.15924	0.3268	0.47837	0.999986	8943	1	0.15924
SLC9A6	4	0.016989	0.055035	0.928512	1130	3	-0.99169	0.61608	0.69506	0.999986	13050	1	-0.99169
MRPL23	4	0.017016	0.055122	0.928512	1131	4	-0.88157	0.98298	0.98302	0.999986	18725	0	-0.88157
ARPC1B	4	0.017031	0.055166	0.928512	1132	2	-0.45512	0.025039	0.075585	0.937417	1534	2	-0.45512
HP1BP3	4	0.01705	0.055225	0.928512	1133	3	-1.5724	0.76372	0.77944	0.999986	14741	1	-1.5724
PRAMEF4	4	0.017054	0.055236	0.928512	1134	4	-0.73699	0.98295	0.98299	0.999986	18724	0	-0.73699
IRS4	4	0.017072	0.055288	0.928575	1135	4	-1.143	0.98293	0.98297	0.999986	18723	0	-1.143
CCIN	4	0.017092	0.055347	0.928759	1136	2	-1.1618	0.81407	0.81744	0.999986	15493	1	-1.1618
MT1B	4	0.017128	0.055464	0.929404	1137	3	-1.3625	0.9279	0.92767	0.999986	17617	0	-1.3625
ATP6V0A1	4	0.017134	0.055483	0.929404	1138	3	-1.0743	0.21264	0.36858	0.999986	6931	1	-1.0743
P2RX6	4	0.017257	0.055839	0.932904	1139	3	-0.5714	0.6922	0.73469	0.999986	13828	1	-0.5714
ATXN2	4	0.017257	0.055839	0.932904	1140	3	-0.6188	0.86945	0.86904	0.999986	16478	0	-0.6188
RND1	4	0.017257	0.055839	0.932904	1141	2	-0.35783	0.71755	0.74939	0.999986	14138	1	-0.35783
AOX1	4	0.017317	0.056014	0.933083	1142	4	-0.8024	0.98268	0.98271	0.999986	18722	0	-0.8024
PHF19	4	0.017338	0.056083	0.933083	1143	3	-1.1598	0.93295	0.93275	0.999986	17726	0	-1.1598
PPP4R2	4	0.017359	0.056151	0.933083	1144	2	0.013319	0.054513	0.13338	0.974599	2604	2	0.013319
ARFIP1	4	0.017364	0.056165	0.933083	1145	3	-1.5048	0.96051	0.96043	0.999986	18277	0	-1.5048
UNC119B	4	0.017375	0.056192	0.933083	1146	4	-0.77714	0.98263	0.98265	0.999986	18720	0	-0.77714
HPSE	4	0.017393	0.056248	0.933083	1147	2	-1.9449	0.2383	0.3932	0.999986	7393	2	-1.9449
NPTX2	4	0.017393	0.056248	0.933083	1148	2	-2.96	0.58956	0.68254	0.999986	12806	1	-2.96
INHBB	4	0.017397	0.056258	0.933083	1149	4	-0.59641	0.9826	0.98263	0.999986	18719	0	-0.59641
TERF2	4	0.017443	0.056389	0.933083	1150	3	-1.1194	0.93462	0.93448	0.999986	17753	0	-1.1194
TRPM3	4	0.017447	0.056396	0.933083	1151	4	-0.55074	0.98255	0.98258	0.999986	18718	0	-0.55074
CGN	4	0.017484	0.056502	0.933083	1152	3	-0.85213	0.83031	0.83118	0.999986	15766	1	-0.85213
ZCCHC24	4	0.017492	0.056523	0.933083	1153	4	-0.45036	0.98251	0.98253	0.999986	18717	0	-0.45036
CCBL1	4	0.017521	0.056606	0.933083	1154	4	-1.3721	0.98248	0.9825	0.999986	18716	0	-1.3721
MESP1	4	0.017563	0.056728	0.933083	1155	2	-0.53262	0.31171	0.46384	0.999986	8670	1	-0.53262
SPIN2B	4	0.017563	0.056728	0.933083	1156	3	-0.69853	0.79122	0.7993	0.999986	15129	1	-0.69853
SNRPB	4	0.017563	0.056728	0.933083	1157	1	0.17949	0.72744	0.75554	0.999986	14264	1	0.17949
RNASE3	4	0.017563	0.056728	0.933083	1158	3	-0.83307	0.79472	0.80203	0.999986	15176	1	-0.83307
CARD17	4	0.017563	0.056728	0.933083	1159	2	-0.92884	0.92572	0.92552	0.999986	17572	0	-0.92884
ATP5E	4	0.017601	0.056848	0.933432	1160	4	-0.4696	0.9824	0.98241	0.999986	18714	0	-0.4696
CCNT1	4	0.017617	0.056885	0.933432	1161	3	-1.743	0.89082	0.89049	0.999986	16889	0	-1.743
RICTOR	4	0.017626	0.056915	0.933432	1162	4	-0.42175	0.98237	0.98239	0.999986	18713	0	-0.42175
NALCN	4	0.01764	0.056945	0.933432	1163	4	-0.40241	0.98236	0.98238	0.999986	18711	0	-0.40241
ELK1	4	0.017748	0.057241	0.937364	1164	4	-0.8851	0.98225	0.98227	0.999986	18710	0	-0.8851
PRPS1	4	0.017768	0.057308	0.937364	1165	1	0.041927	0.74815	0.76888	0.999986	14519	1	0.041927
PSMB6	4	0.017795	0.057387	0.937364	1166	3	-1.7176	0.76337	0.77921	0.999986	14735	1	-1.7176
TMEM45A	4	0.017819	0.057458	0.937364	1167	1	0.085755	0.49155	0.63882	0.999986	11907	2	0.085755
PSG11	4	0.017853	0.057557	0.937364	1168	4	-0.69081	0.98215	0.98217	0.999986	18708	0	-0.69081
TXNDC17	4	0.017906	0.057717	0.937364	1169	4	-0.6181	0.98209	0.98211	0.999986	18707	0	-0.6181
RNASEH1	4	0.017915	0.05775	0.937364	1170	2	-2.9622	0.76426	0.7798	0.999986	14747	1	-2.9622
TMEM56-RWDD3	4	0.017915	0.05775	0.937364	1171	3	-1.1418	0.87293	0.87254	0.999986	16543	0	-1.1418
SQLE	4	0.017957	0.057861	0.937364	1172	4	-0.72035	0.98204	0.98207	0.999986	18705	0	-0.72035
PTGES3L-AARSD1	4	0.017979	0.057923	0.937364	1173	3	-1.5735	0.26474	0.41858	0.999986	7835	1	-1.5735
MGAT3	4	0.018004	0.058	0.937364	1174	3	-1.772	0.055175	0.13461	0.974599	2632	1	-1.772
ARG2	4	0.018033	0.05808	0.937364	1175	4	-1.5923	0.98196	0.98199	0.999986	18704	0	-1.5923
PNPLA1	4	0.018049	0.058122	0.937364	1176	2	-0.076936	0.86784	0.86738	0.999986	16450	0	-0.076936
SMTN	4	0.018049	0.058122	0.937364	1177	4	-1.1902	0.98031	0.98036	0.999986	18671	0	-1.1902
MOB3A	4	0.018049	0.058122	0.937364	1178	1	-0.035678	0.27105	0.42461	0.999986	7959	1	-0.035678
WIPI2	4	0.018049	0.058122	0.937364	1179	2	-1.29	0.71203	0.74604	0.999986	14071	1	-1.29
PLA2G12B	4	0.018049	0.058122	0.937364	1180	2	-0.80752	0.62175	0.69784	0.999986	13101	1	-0.80752
DDX11	4	0.018049	0.058122	0.937364	1181	3	-3.1624	0.14602	0.2946	0.999986	5568	1	-3.1624
OPTC	4	0.018049	0.058122	0.937364	1182	1	0.47093	0.033378	0.092289	0.949413	1857	2	0.47093
OR52B2	4	0.018077	0.058211	0.937364	1183	3	-1.087	0.8612	0.86072	0.999986	16339	0	-1.087
S100A9	4	0.018082	0.058218	0.937364	1184	4	-2.1504	0.98192	0.98195	0.999986	18703	0	-2.1504
FBXO47	4	0.01811	0.058309	0.937364	1185	3	-3.1369	0.79324	0.80086	0.999986	15156	1	-3.1369
EEA1	4	0.018112	0.058318	0.937364	1186	2	-1.0075	0.4343	0.58314	0.999986	10862	1	-1.0075
DNPEP	4	0.018156	0.058449	0.937364	1187	3	-1.413	0.89253	0.89219	0.999986	16923	0	-1.413
TAS2R43	4	0.018157	0.058454	0.937364	1188	4	-0.8018	0.98184	0.98188	0.999986	18701	0	-0.8018
NME8	4	0.018224	0.05865	0.937364	1189	4	-0.39592	0.98178	0.98181	0.999986	18700	0	-0.39592
PDIA4	4	0.018237	0.058693	0.937364	1190	3	-1.0887	0.67569	0.72546	0.999986	13664	1	-1.0887
NR3C1	4	0.01827	0.0588	0.937364	1191	2	-0.58201	0.10749	0.22951	0.999211	4387	2	-0.58201
RAP1GDS1	4	0.018278	0.058821	0.937364	1192	2	-1.0043	0.69312	0.73519	0.999986	13841	1	-1.0043
SNCB	4	0.018279	0.058825	0.937364	1193	2	-0.27883	0.71507	0.74788	0.999986	14111	1	-0.27883
LCE2B	4	0.01828	0.058831	0.937364	1194	3	-1.0027	0.78509	0.79472	0.999986	15039	1	-1.0027
ZNF790	4	0.018291	0.058865	0.937364	1195	3	-1.1653	0.87041	0.86999	0.999986	16493	0	-1.1653
OR1M1	4	0.018294	0.058872	0.937364	1196	2	-0.89847	0.37878	0.52903	0.999986	9847	2	-0.89847
WNT10B	4	0.01831	0.058922	0.937364	1197	3	-1.4777	0.92288	0.92274	0.999986	17518	0	-1.4777
ZFAND5	4	0.01833	0.058981	0.937364	1198	2	-0.55111	0.13989	0.28452	0.999986	5393	1	-0.55111
CTBP1	4	0.018336	0.058998	0.937364	1199	4	-0.37235	0.98166	0.9817	0.999986	18698	0	-0.37235
DDX47	4	0.018336	0.058999	0.937364	1200	3	-2.5121	0.48651	0.6339	0.999986	11806	1	-2.5121
SHROOM4	4	0.018364	0.059068	0.937687	1201	4	-0.40026	0.98164	0.98167	0.999986	18697	0	-0.40026
RAB38	4	0.018381	0.059126	0.937829	1202	2	-0.19997	0.21963	0.37529	0.999986	7062	1	-0.19997
SARNP	4	0.018455	0.059341	0.939814	1203	3	-1.1683	0.6589	0.71651	0.999986	13504	1	-1.1683
SIX6	4	0.018496	0.059479	0.939814	1204	2	-2.4629	0.010556	0.035302	0.832997	809	2	-2.4629
PAPOLG	4	0.018534	0.059585	0.939814	1205	2	-1.2619	0.80825	0.81267	0.999986	15394	1	-1.2619
KAT8	4	0.018534	0.059585	0.939814	1206	2	0.082713	0.032164	0.089808	0.947219	1808	2	0.082713
SLC34A2	4	0.018534	0.059585	0.939814	1207	1	0.89737	0.027077	0.079642	0.941424	1612	3	0.89737
KAT2B	4	0.018548	0.059628	0.939814	1208	4	-0.58534	0.98145	0.98148	0.999986	18694	0	-0.58534
TBC1D14	4	0.018557	0.059655	0.939814	1209	4	-1.2586	0.98144	0.98147	0.999986	18693	0	-1.2586
RNPEPL1	4	0.018665	0.059974	0.939814	1210	4	-0.48221	0.98133	0.98136	0.999986	18692	0	-0.48221
ZNF296	4	0.018668	0.05998	0.939814	1211	4	-0.69049	0.98133	0.98136	0.999986	18691	0	-0.69049
LIAS	4	0.018692	0.060045	0.939814	1212	2	-1.2711	0.49	0.63728	0.999986	11879	1	-1.2711
CALCA	4	0.018761	0.060237	0.939814	1213	3	-1.4631	0.74965	0.76989	0.999986	14538	1	-1.4631
RPS19	4	0.018799	0.060344	0.939814	1214	4	-1.3709	0.9812	0.98123	0.999986	18690	0	-1.3709
RAD18	4	0.018802	0.060351	0.939814	1215	4	-0.77678	0.9812	0.98123	0.999986	18689	0	-0.77678
ADORA2B	4	0.018804	0.060361	0.939814	1216	3	-0.93671	0.7415	0.76447	0.999986	14439	1	-0.93671
C20orf202	4	0.01881	0.060385	0.939814	1217	4	-0.62853	0.98119	0.98122	0.999986	18688	0	-0.62853
ZNF431	4	0.01882	0.060419	0.939814	1218	4	-1.3449	0.98118	0.9812	0.999986	18687	0	-1.3449
THPO	4	0.018833	0.060454	0.939814	1219	4	-0.44992	0.98117	0.98119	0.999986	18685	0	-0.44992
KCNMB3	4	0.018841	0.060482	0.939814	1220	4	-0.5072	0.98116	0.98118	0.999986	18684	0	-0.5072
TMEM169	3	0.018866	0.048834	0.911639	1221	2	-1.8719	0.1856	0.29842	0.999986	6437	1	-1.8719
PSG6	4	0.018889	0.060611	0.939814	1222	4	-0.66306	0.98111	0.98114	0.999986	18683	0	-0.66306
ITGB1BP2	4	0.018891	0.060618	0.939814	1223	3	-1.1005	0.41385	0.56316	0.999986	10483	1	-1.1005
NAP1L4	4	0.018933	0.060749	0.939814	1224	3	-1.9765	0.72611	0.75472	0.999986	14248	1	-1.9765
PDE3B	4	0.018942	0.060773	0.939814	1225	1	0.014557	0.84592	0.84552	0.999986	16049	1	0.014557
KRTAP5-10	4	0.018942	0.060773	0.939814	1226	2	-0.18358	0.19673	0.35316	0.999986	6643	1	-0.18358
SLC4A7	4	0.018942	0.060773	0.939814	1227	2	-0.65852	0.39158	0.54141	0.999986	10075	2	-0.65852
MYT1	4	0.018942	0.060773	0.939814	1228	3	-0.33349	0.69269	0.73495	0.999986	13836	1	-0.33349
MAP3K3	4	0.018942	0.060773	0.939814	1229	2	-0.20015	0.18356	0.34045	0.999986	6406	2	-0.20015
NAIF1	4	0.018942	0.060773	0.939814	1230	1	-0.20499	0.93681	0.93675	0.999986	17807	0	-0.20499
MAX	4	0.018949	0.060797	0.939814	1231	4	-0.68146	0.98105	0.98107	0.999986	18682	0	-0.68146
DNAAF5	4	0.018951	0.0608	0.939814	1232	3	-0.86212	0.95155	0.95146	0.999986	18090	0	-0.86212
BNIP3	4	0.018957	0.060825	0.939814	1233	2	-0.95881	0.64459	0.70912	0.999986	13329	1	-0.95881
OR10G9	4	0.018993	0.060927	0.940622	1234	4	-0.52812	0.98101	0.98103	0.999986	18681	0	-0.52812
GOLGB1	4	0.019026	0.061026	0.941055	1235	3	-1.4461	0.84703	0.84658	0.999986	16069	1	-1.4461
TMEM211	4	0.019094	0.061226	0.941055	1236	2	-0.96516	0.026017	0.077564	0.940064	1575	2	-0.96516
BBIP1	4	0.019102	0.06125	0.941055	1237	2	-1.2401	0.22062	0.37622	0.999986	7083	1	-1.2401
PRAMEF7	4	0.019146	0.061381	0.941055	1238	1	1.065	0.019524	0.062489	0.912975	1305	3	1.065
CHRM3	4	0.019197	0.061528	0.941055	1239	1	0.46922	0.091117	0.20074	0.995108	3839	2	0.46922
C5orf38	4	0.019214	0.061579	0.941055	1240	4	-0.75604	0.98079	0.98082	0.999986	18680	0	-0.75604
PER1	4	0.019218	0.06159	0.941055	1241	3	-1.2611	0.3679	0.51841	0.999986	9645	1	-1.2611
FBXO18	4	0.019231	0.06163	0.941055	1242	4	-0.53318	0.98077	0.9808	0.999986	18679	0	-0.53318
SETD2	4	0.019286	0.061792	0.941055	1243	4	-0.33664	0.98071	0.98075	0.999986	18678	0	-0.33664
FAM180A	4	0.019333	0.061948	0.941055	1244	2	-3.0181	0.084933	0.1896	0.994361	3642	1	-3.0181
COG8	4	0.019333	0.061948	0.941055	1245	2	-2.5653	0.18458	0.34146	0.999986	6421	2	-2.5653
LRTOMT	4	0.019427	0.06223	0.941055	1246	1	0.29658	0.32046	0.47218	0.999986	8830	2	0.29658
EXTL1	4	0.019427	0.06223	0.941055	1247	1	-0.11875	0.91891	0.91871	0.999986	17444	0	-0.11875
PTPRA	4	0.019427	0.06223	0.941055	1248	2	-0.79976	0.84301	0.84271	0.999986	15989	1	-0.79976
OR8U1	4	0.019427	0.06223	0.941055	1249	1	0.52636	0.21538	0.37122	0.999986	6994	2	0.52636
CLIC3	4	0.019427	0.06223	0.941055	1250	1	0.077915	0.77073	0.78434	0.999986	14827	1	0.077915
ZNF81	4	0.019427	0.06223	0.941055	1251	1	0.63787	0.088528	0.19608	0.995108	3752	3	0.63787
PNPLA2	4	0.019459	0.062317	0.941055	1252	3	-0.7993	0.9228	0.92267	0.999986	17517	0	-0.7993
ZNF341	4	0.019524	0.062489	0.941055	1253	3	-1.1178	0.50069	0.64495	0.999986	12042	1	-1.1178
TOP3B	4	0.019535	0.062521	0.941055	1254	3	-1.3098	0.71272	0.74643	0.999986	14082	1	-1.3098
NKAIN2	4	0.019541	0.062536	0.941055	1255	2	-0.71227	0.79937	0.80566	0.999986	15252	1	-0.71227
CYSTM1	4	0.019562	0.062592	0.941055	1256	4	-0.55519	0.98044	0.98048	0.999986	18675	0	-0.55519
GSTZ1	4	0.019598	0.06269	0.941055	1257	2	-1.3274	0.11964	0.25036	0.999211	4774	1	-1.3274
SQSTM1	4	0.019599	0.062694	0.941055	1258	4	-0.45253	0.9804	0.98044	0.999986	18674	0	-0.45253
TRMT13	4	0.019641	0.062818	0.941055	1259	3	-1.2059	0.76804	0.78246	0.999986	14797	1	-1.2059
APCDD1	4	0.019646	0.062834	0.941055	1260	4	-0.29562	0.98035	0.98039	0.999986	18673	0	-0.29562
ZBTB44	4	0.019656	0.062857	0.941055	1261	2	-0.42026	0.94707	0.94704	0.999986	18013	0	-0.42026
DHX37	4	0.019667	0.062879	0.941055	1262	4	-0.79889	0.98033	0.98037	0.999986	18672	0	-0.79889
KCNA4	4	0.019718	0.063031	0.941055	1263	4	-0.46064	0.98028	0.98033	0.999986	18670	0	-0.46064
CLVS1	4	0.01973	0.063069	0.941055	1264	3	-1.072	0.24036	0.39511	0.999986	7422	1	-1.072
ZBTB1	4	0.019745	0.063101	0.941055	1265	2	-1.2582	0.79233	0.80014	0.999986	15141	1	-1.2582
PAPD4	4	0.019746	0.063102	0.941055	1266	4	-0.66195	0.98025	0.9803	0.999986	18669	0	-0.66195
NUDCD2	4	0.01975	0.06312	0.941055	1267	4	-0.69715	0.98025	0.9803	0.999986	18668	0	-0.69715
FUCA1	4	0.019759	0.063143	0.941055	1268	3	-0.84479	0.97938	0.97941	0.999986	18649	0	-0.84479
SPOP	4	0.019761	0.063147	0.941055	1269	4	-1.174	0.98024	0.98029	0.999986	18666	0	-1.174
DNAJC16	4	0.019809	0.063298	0.941055	1270	1	0.19767	0.49194	0.63921	0.999986	11919	2	0.19767
ARHGDIA	4	0.019809	0.063298	0.941055	1271	1	0.57134	0.070721	0.16371	0.989743	3162	2	0.57134
NFE4	4	0.019809	0.063298	0.941055	1272	1	0.43021	0.14958	0.30038	0.999986	5673	2	0.43021
THBD	4	0.019809	0.063298	0.941055	1273	3	-0.96535	0.83556	0.83589	0.999986	15853	1	-0.96535
GALNT3	4	0.019812	0.063301	0.941055	1274	3	-1.3942	0.84863	0.84817	0.999986	16109	1	-1.3942
ABCC5	4	0.019824	0.063335	0.941055	1275	3	-1.524	0.78966	0.79813	0.999986	15106	1	-1.524
TSSK3	4	0.019844	0.063396	0.941055	1276	3	-1.0561	0.79596	0.80299	0.999986	15195	1	-1.0561
NCOA6	4	0.019889	0.063545	0.941055	1277	3	-1.1763	0.92697	0.92675	0.999986	17597	0	-1.1763
KNDC1	4	0.019889	0.063545	0.941055	1278	4	-0.40469	0.98011	0.98017	0.999986	18664	0	-0.40469
PRKRIR	4	0.019896	0.063564	0.941055	1279	4	-0.92803	0.9801	0.98016	0.999986	18663	0	-0.92803
SPHAR	2	0.019897	0.036924	0.899029	1280	1	-1.865	0.34413	0.3813	0.999986	9238	1	-1.865
CREB3L1	4	0.019914	0.063612	0.941055	1281	3	-1.7122	0.89377	0.89346	0.999986	16949	0	-1.7122
ZNF493	4	0.019914	0.063612	0.941055	1282	3	-3.2584	0.87278	0.8724	0.999986	16540	0	-3.2584
TMEM110	4	0.019914	0.063612	0.941055	1283	2	-3.0243	0.92566	0.92547	0.999986	17569	0	-3.0243
SRSF12	4	0.019914	0.063612	0.941055	1284	3	-2.1914	0.4121	0.56147	0.999986	10448	1	-2.1914
NCMAP	4	0.019914	0.063613	0.941055	1285	4	-0.65331	0.98009	0.98015	0.999986	18662	0	-0.65331
RABL3	4	0.019951	0.063702	0.941055	1286	3	-0.75778	0.84543	0.84503	0.999986	16036	1	-0.75778
CCNF	4	0.019962	0.063725	0.941055	1287	1	-0.0014502	0.78251	0.7928	0.999986	14999	1	-0.0014502
PDCD10	4	0.019983	0.06377	0.941055	1288	3	-1.3952	0.79502	0.80226	0.999986	15181	1	-1.3952
ARHGAP25	4	0.020004	0.063801	0.941055	1289	3	-1.1028	0.33888	0.49012	0.999986	9150	1	-1.1028
PCGF3	4	0.020033	0.06386	0.941055	1290	3	-1.0544	0.21334	0.36925	0.999986	6950	1	-1.0544
IL4R	4	0.020058	0.063914	0.941055	1291	2	-0.81195	0.31069	0.46281	0.999986	8652	2	-0.81195
IGFN1	4	0.020115	0.064055	0.941055	1292	2	-0.13779	0.42162	0.57079	0.999986	10628	2	-0.13779
FKBP15	4	0.020115	0.064055	0.941055	1293	3	-1.5314	0.81769	0.8204	0.999986	15550	1	-1.5314
CLDN7	4	0.02014	0.064109	0.941055	1294	3	-1.0298	0.84056	0.84039	0.999986	15934	1	-1.0298
PDHX	4	0.020149	0.064125	0.941055	1295	2	-1.6402	0.37154	0.52193	0.999986	9708	2	-1.6402
COA4	4	0.020214	0.064251	0.941055	1296	3	-1.314	0.94913	0.94906	0.999986	18052	0	-1.314
C11orf65	4	0.020217	0.064259	0.941055	1297	1	-0.13264	0.92303	0.9229	0.999986	17520	0	-0.13264
ATP1A4	4	0.02024	0.064309	0.941055	1298	3	-1.067	0.94656	0.94652	0.999986	18002	0	-1.067
TMEM14A	4	0.020248	0.064329	0.941055	1299	3	-1.4411	0.67183	0.7234	0.999986	13619	1	-1.4411
STON1	4	0.020268	0.064369	0.941055	1300	2	-0.69196	0.59314	0.68422	0.999986	12831	1	-0.69196
PRSS48	4	0.02029	0.064414	0.941055	1301	3	-2.7981	0.69752	0.73766	0.999986	13889	1	-2.7981
MOSPD2	4	0.020323	0.064476	0.941055	1302	2	-0.70664	0.71503	0.74785	0.999986	14110	1	-0.70664
NCR1	4	0.02039	0.064624	0.941055	1303	2	-0.93828	0.54906	0.66457	0.999986	12447	1	-0.93828
MED31	4	0.020402	0.064653	0.941055	1304	2	-1.8836	0.58556	0.68069	0.999986	12760	1	-1.8836
PINK1	4	0.020498	0.064847	0.941055	1305	2	-0.36954	0.81232	0.81601	0.999986	15467	1	-0.36954
TXN	4	0.020498	0.064847	0.941055	1306	1	0.097063	0.40821	0.55768	0.999986	10371	2	0.097063
SYTL2	4	0.020498	0.064847	0.941055	1307	3	-0.91287	0.93086	0.93061	0.999986	17688	0	-0.91287
HAND1	4	0.020498	0.064847	0.941055	1308	1	-0.16001	0.68386	0.73002	0.999986	13754	1	-0.16001
RAB5C	4	0.020498	0.064847	0.941055	1309	2	-0.83374	0.087691	0.19449	0.995108	3728	1	-0.83374
ZNF391	4	0.020531	0.064915	0.941055	1310	2	-3.0809	0.081683	0.18374	0.992992	3533	1	-3.0809
C18orf32	4	0.020531	0.064915	0.941055	1311	2	-0.90785	0.7876	0.79659	0.999986	15079	1	-0.90785
ADAM23	4	0.020531	0.064915	0.941055	1312	2	-3.1546	0.93046	0.93024	0.999986	17676	0	-3.1546
MRPL50	4	0.020531	0.064915	0.941055	1313	2	-2.8541	0.47119	0.61903	0.999986	11526	2	-2.8541
OR4C16	4	0.02059	0.06505	0.941055	1314	3	-1.3127	0.78075	0.79148	0.999986	14975	1	-1.3127
PLAG1	4	0.020596	0.065058	0.941055	1315	3	-1.4344	0.066952	0.15669	0.986412	3033	1	-1.4344
IFIT1B	4	0.020695	0.065257	0.941055	1316	2	-1.6485	0.026641	0.078799	0.941424	1594	2	-1.6485
SLC51B	4	0.020727	0.065317	0.941055	1317	3	-0.32082	0.45765	0.60585	0.999986	11279	1	-0.32082
SP140	4	0.020728	0.065318	0.941055	1318	3	-1.6684	0.30967	0.46182	0.999986	8633	1	-1.6684
PISD	4	0.020757	0.065365	0.941055	1319	2	-0.74881	0.49957	0.6445	0.999986	12036	1	-0.74881
CAMK1	4	0.020778	0.065409	0.941055	1320	3	-3.7438	0.70386	0.74128	0.999986	13983	1	-3.7438
ZNF865	4	0.020818	0.065492	0.941055	1321	3	-1.422	0.56992	0.67361	0.999986	12648	1	-1.422
TNNI2	4	0.02085	0.065567	0.941055	1322	3	-2.1886	0.136	0.27805	0.999986	5279	1	-2.1886
C12orf10	4	0.020875	0.065616	0.941055	1323	2	-1.0517	0.80889	0.81319	0.999986	15405	1	-1.0517
VAPB	4	0.020896	0.065654	0.941055	1324	2	-0.97997	0.95394	0.95382	0.999986	18147	0	-0.97997
CNP	4	0.020924	0.06571	0.941055	1325	3	-1.3078	0.74503	0.76679	0.999986	14486	1	-1.3078
MECR	4	0.020931	0.065722	0.941055	1326	2	-0.16774	0.84388	0.84352	0.999986	16006	1	-0.16774
ZSCAN22	4	0.020947	0.065755	0.941055	1327	2	-1.0379	0.69637	0.73702	0.999986	13879	1	-1.0379
ST13	4	0.020953	0.065769	0.941055	1328	3	-1.5365	0.96044	0.96036	0.999986	18276	0	-1.5365
OCIAD2	4	0.020968	0.065799	0.941055	1329	3	-0.89108	0.87765	0.8772	0.999986	16636	0	-0.89108
LELP1	4	0.020993	0.065849	0.941055	1330	3	-1.1601	0.94719	0.94717	0.999986	18016	0	-1.1601
SMPD1	4	0.021	0.065864	0.941055	1331	3	-0.81448	0.653	0.71336	0.999986	13437	1	-0.81448
BNC1	4	0.021084	0.066045	0.941055	1332	2	-0.35384	0.058247	0.14036	0.980052	2737	1	-0.35384
CDKL2	4	0.021123	0.066137	0.941055	1333	3	-1.5756	0.23495	0.38999	0.999986	7329	1	-1.5756
SERTAD1	4	0.021128	0.066152	0.941055	1334	3	-1.6018	0.75292	0.7721	0.999986	14579	1	-1.6018
CEP89	4	0.021128	0.066152	0.941055	1335	2	-1.6597	0.24466	0.39927	0.999986	7491	2	-1.6597
LRRC40	4	0.021182	0.066263	0.941055	1336	3	-1.146	0.83634	0.83655	0.999986	15864	1	-1.146
NT5C1B	4	0.021211	0.066326	0.941055	1337	2	-0.71563	0.88139	0.88093	0.999986	16703	0	-0.71563
PCM1	4	0.021211	0.066326	0.941055	1338	2	-0.30952	0.54086	0.66107	0.999986	12381	1	-0.30952
NECAP1	4	0.021211	0.066326	0.941055	1339	3	-0.38759	0.72594	0.75461	0.999986	14245	1	-0.38759
OR10S1	4	0.021211	0.066326	0.941055	1340	2	-0.087803	0.75163	0.77125	0.999986	14567	1	-0.087803
DLEC1	4	0.021218	0.066342	0.941055	1341	3	-1.3347	0.93749	0.93746	0.999986	17824	0	-1.3347
PRR23A	4	0.021221	0.066346	0.941055	1342	2	-0.33982	0.25721	0.41138	0.999986	7699	2	-0.33982
CHD1L	4	0.021272	0.066443	0.941055	1343	2	-0.83268	0.068514	0.15957	0.98843	3081	2	-0.83268
TUBA4A	4	0.021339	0.066571	0.941055	1344	2	-0.16738	0.34325	0.49442	0.999986	9219	2	-0.16738
REPIN1	4	0.02134	0.066575	0.941055	1345	3	-1.8955	0.96459	0.96455	0.999986	18354	0	-1.8955
TRPC4AP	4	0.021366	0.066627	0.941055	1346	3	-1.4992	0.65482	0.71433	0.999986	13455	1	-1.4992
TCF15	4	0.021398	0.066677	0.941055	1347	3	-1.5324	0.46025	0.60837	0.999986	11328	1	-1.5324
LOC101929372	4	0.021408	0.0667	0.941055	1348	2	-1.3443	0.9396	0.93957	0.999986	17863	0	-1.3443
OR5M3	4	0.02144	0.066771	0.941055	1349	2	-0.61435	0.96207	0.96198	0.999986	18307	0	-0.61435
PRRC1	3	0.021453	0.055178	0.928512	1350	2	-1.8373	0.86614	0.86619	0.999986	16418	0	-1.8373
RPS3A	4	0.02151	0.066927	0.941055	1351	2	-1.3492	0.46925	0.61713	0.999986	11496	1	-1.3492
PANK4	4	0.021593	0.06711	0.941055	1352	3	-0.48486	0.74189	0.76475	0.999986	14446	1	-0.48486
MRPL32	4	0.021593	0.06711	0.941055	1353	1	-0.053863	0.71436	0.74745	0.999986	14100	1	-0.053863
SLC17A2	4	0.021593	0.06711	0.941055	1354	2	-0.50423	0.95071	0.95064	0.999986	18079	0	-0.50423
DPYS	4	0.021596	0.067115	0.941055	1355	2	-1.269	0.33582	0.4871	0.999986	9098	2	-1.269
IL2RA	4	0.02163	0.067182	0.941055	1356	3	-0.78436	0.56243	0.6704	0.999986	12577	1	-0.78436
OR2T10	4	0.02171	0.067352	0.941055	1357	3	-0.92408	0.96765	0.96759	0.999986	18419	0	-0.92408
PHIP	4	0.021711	0.067356	0.941055	1358	2	-2.8365	0.54549	0.66304	0.999986	12421	1	-2.8365
C15orf65	4	0.021711	0.067356	0.941055	1359	2	-3.0613	0.88453	0.88412	0.999986	16772	0	-3.0613
PDK3	4	0.021746	0.06743	0.941055	1360	1	0.27802	0.13777	0.281	0.999986	5329	3	0.27802
CLECL1	4	0.021797	0.067535	0.941055	1361	1	0.31275	0.23467	0.38974	0.999986	7324	2	0.31275
NCAM2	4	0.021826	0.067588	0.941055	1362	3	-1.2915	0.8121	0.81583	0.999986	15464	1	-1.2915
CCL15	4	0.021827	0.067589	0.941055	1363	3	-1.4445	0.93813	0.9381	0.999986	17833	0	-1.4445
CLEC1A	4	0.021839	0.067613	0.941055	1364	3	-0.98205	0.31585	0.4678	0.999986	8738	1	-0.98205
USP20	4	0.021878	0.067682	0.941055	1365	3	-1.4212	0.4398	0.58848	0.999986	10973	1	-1.4212
CFAP61	4	0.021883	0.067691	0.941055	1366	3	-3.3895	0.96333	0.96327	0.999986	18329	0	-3.3895
TRIM38	4	0.021904	0.067743	0.941055	1367	2	-0.72209	0.45365	0.60195	0.999986	11210	2	-0.72209
PTPN2	4	0.021922	0.067781	0.941055	1368	2	-1.3929	0.45375	0.60203	0.999986	11214	1	-1.3929
ABCD2	4	0.021982	0.0679	0.941055	1369	2	-0.79964	0.33926	0.4905	0.999986	9155	2	-0.79964
FTMT	4	0.022026	0.067997	0.941055	1370	1	0.15498	0.71456	0.74756	0.999986	14103	1	0.15498
VRK2	4	0.022026	0.067997	0.941055	1371	2	-0.53248	0.89969	0.89937	0.999986	17069	0	-0.53248
EPB41L5	4	0.022026	0.067997	0.941055	1372	2	-0.37591	0.44044	0.58909	0.999986	10981	1	-0.37591
AACS	4	0.022031	0.068003	0.941055	1373	3	-1.1994	0.75103	0.77081	0.999986	14557	1	-1.1994
DAO	4	0.022077	0.068096	0.941055	1374	2	-0.93324	0.21926	0.37492	0.999986	7053	2	-0.93324
FNDC3B	4	0.022094	0.068134	0.941055	1375	3	-0.8784	0.95117	0.95109	0.999986	18085	0	-0.8784
CD5L	4	0.022094	0.068135	0.941055	1376	3	-1.0356	0.97312	0.97307	0.999986	18539	0	-1.0356
MED1	4	0.022105	0.06816	0.941055	1377	3	-0.8699	0.73312	0.75912	0.999986	14344	1	-0.8699
ART4	4	0.022163	0.068282	0.941055	1378	2	-1.4004	0.15901	0.31566	0.999986	5936	1	-1.4004
ATP6V1H	4	0.022188	0.06834	0.941055	1379	3	-1.1113	0.74168	0.76462	0.999986	14443	1	-1.1113
TFB2M	4	0.022189	0.068344	0.941055	1380	2	-0.46518	0.010915	0.036438	0.838653	828	2	-0.46518
FAU	4	0.022255	0.068489	0.941055	1381	3	-1.0272	0.65084	0.71229	0.999986	13410	1	-1.0272
CLEC2B	4	0.022284	0.068543	0.941055	1382	3	-1.7303	0.97515	0.9751	0.999986	18580	0	-1.7303
PCDHAC2	4	0.022284	0.068543	0.941055	1383	3	-2.4938	0.71813	0.74975	0.999986	14146	1	-2.4938
FBP2	4	0.022284	0.068543	0.941055	1384	3	-1.3229	0.56018	0.66938	0.999986	12554	1	-1.3229
STK3	4	0.022306	0.068584	0.941055	1385	2	-0.36856	0.07784	0.17677	0.990197	3405	1	-0.36856
LOC100506422	4	0.022359	0.068697	0.941055	1386	3	-0.69985	0.97853	0.97857	0.999986	18631	0	-0.69985
SEPTIN5	4	0.022382	0.068736	0.941055	1387	1	0.68311	0.084605	0.18902	0.994361	3628	3	0.68311
IGLL1	4	0.022412	0.068792	0.941055	1388	3	-1.3759	0.46358	0.61163	0.999986	11394	1	-1.3759
ABHD14A	4	0.022449	0.068867	0.941055	1389	2	-0.40721	0.18376	0.34064	0.999986	6411	2	-0.40721
ZNF597	4	0.022456	0.068887	0.941055	1390	3	-1.3255	0.74914	0.76956	0.999986	14530	1	-1.3255
ELOVL1	4	0.022458	0.068891	0.941055	1391	2	-1.007	0.52834	0.65594	0.999986	12276	1	-1.007
GPR61	4	0.022459	0.068892	0.941055	1392	2	-0.65903	0.17135	0.32865	0.999986	6181	2	-0.65903
CDK20	4	0.022491	0.06896	0.941055	1393	3	-1.8929	0.70251	0.74048	0.999986	13960	1	-1.8929
PKHD1	4	0.022562	0.069107	0.941055	1394	3	-0.93126	0.16739	0.3248	0.999986	6103	1	-0.93126
WRNIP1	4	0.022567	0.069116	0.941055	1395	3	-2.4999	0.97975	0.97981	0.999986	18655	0	-2.4999
MAP3K9	4	0.022591	0.069175	0.941055	1396	3	-1.1529	0.94845	0.9484	0.999986	18036	0	-1.1529
ISL2	4	0.022611	0.069215	0.941055	1397	3	-0.96322	0.95985	0.95975	0.999986	18261	0	-0.96322
GABARAP	4	0.022635	0.069265	0.941055	1398	3	-3.4865	0.75981	0.77671	0.999986	14681	1	-3.4865
NFATC1	4	0.022637	0.069276	0.941055	1399	3	-1.2472	0.57618	0.67642	0.999986	12688	1	-1.2472
DTX3	4	0.022637	0.069276	0.941055	1400	2	-0.36552	0.20002	0.35628	0.999986	6701	1	-0.36552
ZCCHC2	4	0.022637	0.069276	0.941055	1401	2	-0.49672	0.81141	0.81524	0.999986	15455	1	-0.49672
FAM168B	4	0.022637	0.069276	0.941055	1402	2	-0.30636	0.75462	0.77321	0.999986	14603	1	-0.30636
AHCYL2	4	0.022637	0.069276	0.941055	1403	2	-0.39285	0.34376	0.4949	0.999986	9230	1	-0.39285
MRPL20	4	0.022693	0.069383	0.941356	1404	2	-1.2523	0.4071	0.55662	0.999986	10351	2	-1.2523
NKD2	4	0.022702	0.069404	0.941356	1405	3	-1.0627	0.36203	0.51269	0.999986	9550	1	-1.0627
SRP14	4	0.022719	0.069446	0.941356	1406	2	-0.67507	0.61627	0.69516	0.999986	13051	1	-0.67507
RSF1	4	0.022815	0.069644	0.941672	1407	3	-0.90153	0.8458	0.84539	0.999986	16043	1	-0.90153
PPP1R7	4	0.022842	0.0697	0.941672	1408	3	-3.2065	0.63603	0.7048	0.999986	13240	1	-3.2065
ACY3	4	0.022842	0.0697	0.941672	1409	3	-1.3108	0.60301	0.68886	0.999986	12923	1	-1.3108
PRAMEF17	4	0.022842	0.0697	0.941672	1410	3	-3.1678	0.91052	0.91029	0.999986	17264	0	-3.1678
ANKMY1	4	0.022931	0.069885	0.941672	1411	3	-0.89128	0.92142	0.92122	0.999986	17494	0	-0.89128
HAPLN1	4	0.022974	0.069968	0.941672	1412	2	-1.6213	0.91333	0.91312	0.999986	17325	0	-1.6213
STX6	4	0.022985	0.069998	0.941672	1413	3	-0.70777	0.68656	0.73152	0.999986	13784	1	-0.70777
LRGUK	4	0.023007	0.070044	0.941672	1414	3	-1.0543	0.97411	0.97404	0.999986	18562	0	-1.0543
ZFP36L1	4	0.023044	0.07012	0.941672	1415	1	0.063606	0.21847	0.37417	0.999986	7042	1	0.063606
CPB2	4	0.023044	0.07012	0.941672	1416	2	-0.26841	0.37117	0.52158	0.999986	9702	2	-0.26841
IFNK	4	0.023044	0.07012	0.941672	1417	3	-1.1275	0.073692	0.16914	0.989743	3267	1	-1.1275
RALBP1	4	0.023044	0.07012	0.941672	1418	1	-0.11707	0.75555	0.77381	0.999986	14621	1	-0.11707
TMEM30A	4	0.023044	0.07012	0.941672	1419	2	-0.57985	0.20129	0.35748	0.999986	6716	1	-0.57985
ZNF462	4	0.023081	0.070191	0.941672	1420	3	-2.1343	0.89979	0.89946	0.999986	17073	0	-2.1343
FGG	4	0.023162	0.070381	0.941672	1421	3	-2.9181	0.7724	0.78555	0.999986	14850	1	-2.9181
SERPINB1	4	0.023238	0.070544	0.941672	1422	3	-1.6314	0.50237	0.64558	0.999986	12056	1	-1.6314
HIST2H3D	3	0.023264	0.059529	0.939814	1423	2	-2.2435	0.83441	0.83445	0.999986	15833	0	-2.2435
ZYX	4	0.023273	0.070607	0.941672	1424	1	0.5793	0.054669	0.13366	0.974599	2612	3	0.5793
SPATA45	4	0.023291	0.07065	0.941672	1425	2	-0.72961	0.837	0.83714	0.999986	15873	1	-0.72961
SEMA3G	4	0.023304	0.070681	0.941672	1426	3	-1.2967	0.20874	0.36473	0.999986	6861	1	-1.2967
PROZ	4	0.023384	0.070856	0.941672	1427	2	-0.81599	0.51711	0.65138	0.999986	12174	1	-0.81599
PSRC1	4	0.023451	0.070981	0.941672	1428	1	0.42346	0.27966	0.43291	0.999986	8095	2	0.42346
GFRA2	4	0.023451	0.070981	0.941672	1429	2	-0.082082	0.19354	0.35003	0.999986	6581	2	-0.082082
RNF126	4	0.023451	0.070981	0.941672	1430	1	0.12246	0.093092	0.20426	0.995108	3905	2	0.12246
IMPA1	4	0.023451	0.070981	0.941672	1431	2	-0.10165	0.87131	0.87092	0.999986	16512	0	-0.10165
ZNF25	4	0.023472	0.071023	0.941672	1432	3	-0.90042	0.9122	0.91201	0.999986	17302	0	-0.90042
MTPAP	4	0.023486	0.071055	0.941672	1433	2	-2.3051	0.25976	0.41378	0.999986	7734	2	-2.3051
RAB21	4	0.023486	0.071055	0.941672	1434	2	-3.0131	0.62894	0.70135	0.999986	13174	1	-3.0131
C14orf37	4	0.023486	0.071055	0.941672	1435	3	-2.6669	0.46843	0.61633	0.999986	11477	1	-2.6669
CCDC65	4	0.023599	0.071299	0.941672	1436	3	-1.4016	0.80636	0.81118	0.999986	15360	1	-1.4016
VNN2	4	0.02361	0.071322	0.941672	1437	2	-1.227	0.95644	0.95637	0.999986	18188	0	-1.227
SLC4A5	4	0.023612	0.071325	0.941672	1438	3	-0.92976	0.93184	0.93161	0.999986	17713	0	-0.92976
PTPRH	3	0.02364	0.060402	0.939814	1439	3	-0.99191	0.97636	0.97655	0.999986	18600	0	-0.99191
CTTNBP2NL	4	0.02368	0.071471	0.941672	1440	2	-0.14749	0.44437	0.59291	0.999986	11042	2	-0.14749
TNFSF4	4	0.02369	0.071491	0.941672	1441	3	-1.354	0.78405	0.79396	0.999986	15019	1	-1.354
JUNB	4	0.023699	0.071513	0.941672	1442	3	-1.1244	0.43186	0.58081	0.999986	10820	1	-1.1244
METTL4	4	0.023708	0.071526	0.941672	1443	2	-0.55437	0.28603	0.43903	0.999986	8199	2	-0.55437
METTL9	4	0.023807	0.071713	0.941672	1444	2	-1.1216	0.15532	0.30974	0.999986	5845	2	-1.1216
BLCAP	4	0.023807	0.071713	0.941672	1445	3	-0.42736	0.88656	0.88623	0.999986	16809	0	-0.42736
OR14J1	4	0.023813	0.071722	0.941672	1446	3	-0.99268	0.8481	0.84764	0.999986	16097	1	-0.99268
RNASE8	4	0.023824	0.071744	0.941672	1447	2	-0.57158	0.314	0.46603	0.999986	8711	2	-0.57158
CELSR3	4	0.023836	0.071768	0.941672	1448	3	-1.229	0.91758	0.9174	0.999986	17417	0	-1.229
MED4	4	0.023841	0.071779	0.941672	1449	3	-0.9655	0.39461	0.54441	0.999986	10121	1	-0.9655
DDX43	4	0.023864	0.071824	0.941672	1450	3	-1.1393	0.32399	0.47563	0.999986	8890	1	-1.1393
AGT	4	0.023903	0.071913	0.941672	1451	3	-1.1001	0.76606	0.78104	0.999986	14771	1	-1.1001
HP	4	0.023912	0.071936	0.941672	1452	3	-1.4827	0.8528	0.85224	0.999986	16181	1	-1.4827
RNPEP	4	0.023912	0.071936	0.941672	1453	3	-1.4114	0.58822	0.68192	0.999986	12793	1	-1.4114
ZPLD1	4	0.023934	0.071984	0.941672	1454	2	-0.45631	0.70397	0.74134	0.999986	13985	1	-0.45631
NAT2	4	0.023942	0.072	0.941672	1455	3	-0.81505	0.27947	0.43274	0.999986	8090	1	-0.81505
ARL14EPL	4	0.023949	0.072016	0.941672	1456	2	-0.97678	0.28258	0.43572	0.999986	8141	2	-0.97678
SSTR3	4	0.023958	0.07203	0.941672	1457	3	-1.9935	0.57743	0.67698	0.999986	12698	1	-1.9935
C1orf110	4	0.023985	0.072085	0.941672	1458	2	0.0025693	0.18057	0.33755	0.999986	6352	2	0.0025693
MKKS	4	0.023985	0.072085	0.941672	1459	2	-1.2023	0.88108	0.8806	0.999986	16699	0	-1.2023
CYB5D2	4	0.024001	0.072118	0.941672	1460	3	-1.1052	0.38103	0.53122	0.999986	9886	1	-1.1052
TMEM156	4	0.024038	0.0722	0.941672	1461	3	-0.90464	0.97214	0.9721	0.999986	18515	0	-0.90464
MCTP1	4	0.024133	0.072401	0.941672	1462	2	-2.8361	0.67651	0.72591	0.999986	13673	1	-2.8361
LGALS7	4	0.024133	0.072401	0.941672	1463	2	-2.0365	0.30334	0.4557	0.999986	8513	2	-2.0365
MTCP1	4	0.024135	0.072404	0.941672	1464	3	-1.0505	0.91492	0.9147	0.999986	17357	0	-1.0505
SNRK	4	0.024239	0.072616	0.941672	1465	2	-0.84176	0.45637	0.60461	0.999986	11256	2	-0.84176
ZNF517	4	0.024239	0.072616	0.941672	1466	1	0.21683	0.21748	0.37319	0.999986	7028	1	0.21683
ARHGEF26	4	0.024239	0.072616	0.941672	1467	2	-0.58887	0.019809	0.063298	0.914293	1318	1	-0.58887
CYB561	4	0.024239	0.072616	0.941672	1468	2	-0.36335	0.24828	0.40274	0.999986	7554	2	-0.36335
GNRH2	4	0.024239	0.072616	0.941672	1469	2	-0.25318	0.1663	0.32376	0.999986	6084	1	-0.25318
AMY1C	4	0.024254	0.072649	0.941672	1470	2	-1.1726	0.7357	0.76073	0.999986	14372	1	-1.1726
OR8I2	4	0.024301	0.07274	0.941672	1471	3	-1.4805	0.96272	0.96265	0.999986	18318	0	-1.4805
XPO1	3	0.02432	0.06202	0.941055	1472	2	-5.1691	0.069629	0.15108	0.985423	3124	1	-5.1691
WDFY1	4	0.024343	0.072826	0.941672	1473	3	-1.2871	0.49405	0.64121	0.999986	11968	1	-1.2871
TRUB1	4	0.024376	0.072894	0.941672	1474	2	-0.75554	0.81629	0.8193	0.999986	15524	1	-0.75554
MTX1	4	0.024442	0.073022	0.941672	1475	1	0.23311	0.26693	0.42067	0.999986	7877	2	0.23311
PCDHA10	4	0.024489	0.073107	0.941672	1476	3	-1.1265	0.63714	0.70536	0.999986	13253	1	-1.1265
TMEM176A	4	0.024561	0.073256	0.941672	1477	2	-1.0114	0.88732	0.88699	0.999986	16824	0	-1.0114
TMED9	4	0.024571	0.07328	0.941672	1478	3	-1.0137	0.043411	0.11204	0.96887	2208	1	-1.0137
CRTC2	4	0.024584	0.073306	0.941672	1479	2	-2.3907	0.86503	0.86461	0.999986	16403	0	-2.3907
PCDHGB5	4	0.024616	0.073374	0.941672	1480	3	-1.3007	0.89292	0.8926	0.999986	16931	0	-1.3007
EMC6	4	0.024646	0.073436	0.941672	1481	3	-1.2478	0.93018	0.92997	0.999986	17670	0	-1.2478
LONRF1	4	0.024664	0.073475	0.941672	1482	3	-1.277	0.95297	0.95285	0.999986	18125	0	-1.277
NTNG2	4	0.024669	0.073483	0.941672	1483	3	-0.90649	0.92646	0.92626	0.999986	17584	0	-0.90649
DIO2	4	0.024671	0.073486	0.941672	1484	2	-0.19209	0.28545	0.43848	0.999986	8188	2	-0.19209
GPR4	4	0.024671	0.073486	0.941672	1485	3	-0.69519	0.31429	0.4663	0.999986	8716	1	-0.69519
MAPK1IP1L	4	0.024671	0.073486	0.941672	1486	1	0.33258	0.48874	0.63607	0.999986	11851	2	0.33258
CDH23	4	0.024671	0.073486	0.941672	1487	1	0.099028	0.22371	0.3792	0.999986	7140	1	0.099028
ELMO3	4	0.024671	0.073486	0.941672	1488	1	0.67944	0.011362	0.037826	0.848981	851	3	0.67944
TSPAN31	4	0.024671	0.073486	0.941672	1489	3	-1.6682	0.96927	0.9692	0.999986	18458	0	-1.6682
HMMR	4	0.024671	0.073486	0.941672	1490	1	0.40732	0.28451	0.43756	0.999986	8171	2	0.40732
EN1	4	0.024684	0.073509	0.941672	1491	2	-1.3055	0.1073	0.22917	0.999211	4379	2	-1.3055
ABHD13	4	0.024739	0.073624	0.942521	1492	3	-0.76726	0.59012	0.6828	0.999986	12812	1	-0.76726
RHOT2	4	0.02481	0.073766	0.943439	1493	3	-1.657	0.44374	0.59229	0.999986	11033	1	-1.657
POLR2I	4	0.024875	0.073901	0.943439	1494	3	-2.8776	0.17171	0.329	0.999986	6189	1	-2.8776
DCUN1D4	4	0.024893	0.073943	0.943439	1495	2	-1.8065	0.38401	0.5341	0.999986	9941	1	-1.8065
TTK	4	0.024893	0.073943	0.943439	1496	2	-2.7363	0.0034901	0.012382	0.701277	336	2	-2.7363
PPEF1	4	0.024893	0.073943	0.943439	1497	2	-1.524	0.83109	0.83191	0.999986	15780	1	-1.524
TIMM17A	4	0.025001	0.074164	0.943535	1498	1	0.085959	0.31141	0.46353	0.999986	8666	2	0.085959
PCDHGC5	4	0.025001	0.074164	0.943535	1499	2	-0.5534	0.79924	0.80557	0.999986	15250	1	-0.5534
RBKS	4	0.025001	0.074164	0.943535	1500	1	-0.19643	0.92506	0.92486	0.999986	17560	0	-0.19643
KCTD17	4	0.025001	0.074164	0.943535	1501	2	-0.53563	0.82417	0.82589	0.999986	15654	1	-0.53563
FAM46A	4	0.025016	0.074197	0.943535	1502	3	-2.8534	0.96061	0.96052	0.999986	18280	0	-2.8534
PRR5L	3	0.025044	0.063766	0.941055	1503	3	-1.2314	0.97496	0.97512	0.999986	18576	0	-1.2314
DNMBP	4	0.025073	0.074313	0.944303	1504	3	-1.421	0.61517	0.69462	0.999986	13039	1	-1.421
RPL37	4	0.025139	0.074456	0.944303	1505	2	-2.3361	0.87	0.86959	0.999986	16486	0	-2.3361
PLEC	4	0.025142	0.074464	0.944303	1506	3	-1.5995	0.17691	0.33406	0.999986	6289	1	-1.5995
PRKCH	4	0.025154	0.074488	0.944303	1507	2	-0.50761	0.11757	0.24681	0.999211	4707	2	-0.50761
IER5L	4	0.025204	0.074577	0.944303	1508	1	-0.18705	0.40988	0.55932	0.999986	10402	1	-0.18705
ASAP2	4	0.025294	0.074761	0.944303	1509	3	-1.0553	0.94352	0.94342	0.999986	17935	0	-1.0553
RNF14	4	0.025306	0.074791	0.944303	1510	1	0.82621	0.014241	0.046647	0.868645	1022	3	0.82621
GPATCH2L	4	0.025357	0.074898	0.944303	1511	3	-1.1092	0.81126	0.81512	0.999986	15453	1	-1.1092
PIGF	4	0.025391	0.074961	0.944303	1512	3	-2.1305	0.91183	0.91165	0.999986	17295	0	-2.1305
PLEKHM2	4	0.025401	0.074979	0.944303	1513	2	-0.49877	0.14556	0.29385	0.999986	5551	2	-0.49877
ACO1	4	0.02542	0.075019	0.944303	1514	3	-2.3507	0.97866	0.97869	0.999986	18632	0	-2.3507
IFNW1	4	0.025468	0.075114	0.944303	1515	3	-0.96236	0.53698	0.65947	0.999986	12347	1	-0.96236
GDF1	4	0.025474	0.075121	0.944303	1516	2	-0.87516	0.48413	0.63157	0.999986	11764	2	-0.87516
FKBP5	4	0.025474	0.075121	0.944303	1517	2	-2.8902	0.84287	0.84257	0.999986	15986	1	-2.8902
EPB42	4	0.025474	0.075121	0.944303	1518	2	-0.80307	0.85676	0.85628	0.999986	16257	0	-0.80307
ZBED1	4	0.025525	0.075232	0.944303	1519	3	-1.0392	0.97729	0.97733	0.999986	18610	0	-1.0392
ZNRF2	4	0.025535	0.075246	0.944303	1520	1	0.09082	0.0398	0.105	0.962849	2081	2	0.09082
CNKSR2	4	0.025535	0.075246	0.944303	1521	3	-0.93071	0.76806	0.78248	0.999986	14798	1	-0.93071
SEMG1	4	0.025535	0.075246	0.944303	1522	2	-0.69419	0.86823	0.8678	0.999986	16458	0	-0.69419
AP5B1	4	0.025535	0.075246	0.944303	1523	2	-1.1098	0.77141	0.78485	0.999986	14837	1	-1.1098
CYP2F1	4	0.025587	0.075344	0.944516	1524	3	-0.75212	0.65281	0.71328	0.999986	13434	1	-0.75212
TPMT	4	0.025594	0.075364	0.944516	1525	3	-2.7433	0.95899	0.95891	0.999986	18241	0	-2.7433
LY6G6C	4	0.025621	0.075411	0.944516	1526	3	-0.70981	0.60205	0.68839	0.999986	12916	1	-0.70981
FBXO33	4	0.025677	0.075537	0.944861	1527	3	-2.2002	0.87545	0.875	0.999986	16595	0	-2.2002
LUM	4	0.02576	0.075715	0.945803	1528	2	-0.51221	0.16262	0.32016	0.999986	6017	2	-0.51221
HHAT	4	0.025788	0.07576	0.945803	1529	2	-0.72962	0.60244	0.68858	0.999986	12919	1	-0.72962
OR5T3	4	0.025788	0.075761	0.945803	1530	1	0.31016	0.16272	0.32026	0.999986	6019	2	0.31016
KRT38	4	0.025865	0.075929	0.946711	1531	1	-0.14348	0.8396	0.83951	0.999986	15913	1	-0.14348
CD151	4	0.026015	0.076231	0.946711	1532	3	-0.94832	0.74404	0.76615	0.999986	14477	1	-0.94832
OR1S1	4	0.026015	0.076231	0.946711	1533	3	-1.1476	0.9128	0.91259	0.999986	17316	0	-1.1476
CDK17	4	0.026038	0.076272	0.946711	1534	2	-1.04	0.63656	0.70506	0.999986	13248	1	-1.04
C5orf34	4	0.026042	0.07628	0.946711	1535	3	-0.50297	0.94336	0.94326	0.999986	17933	0	-0.50297
ABHD2	4	0.026042	0.07628	0.946711	1536	2	-0.060224	0.38507	0.53511	0.999986	9961	1	-0.060224
GNG12	4	0.026042	0.07628	0.946711	1537	3	-1.1324	0.97882	0.97886	0.999986	18635	0	-1.1324
PTPRN2	4	0.026042	0.07628	0.946711	1538	3	-0.80066	0.72676	0.7551	0.999986	14255	1	-0.80066
IL19	4	0.026042	0.07628	0.946711	1539	2	-0.17009	0.49067	0.63796	0.999986	11889	2	-0.17009
KHDRBS3	4	0.026108	0.076398	0.947568	1540	3	-1.3399	0.4212	0.57037	0.999986	10618	1	-1.3399
SFMBT1	4	0.026206	0.076598	0.949241	1541	3	-1.4942	0.34828	0.49931	0.999986	9307	1	-1.4942
CPQ	4	0.02622	0.076633	0.949241	1542	3	-0.36398	0.22264	0.37817	0.999986	7121	1	-0.36398
ANKIB1	4	0.026271	0.076726	0.949786	1543	2	-1.1416	0.18169	0.33867	0.999986	6375	1	-1.1416
SDK1	4	0.026443	0.077072	0.950384	1544	3	-0.72075	0.61438	0.69425	0.999986	13031	1	-0.72075
TSPYL5	4	0.026482	0.07715	0.950384	1545	3	-0.7398	0.78245	0.79276	0.999986	14998	1	-0.7398
ZNF334	4	0.026499	0.077178	0.950384	1546	1	0.27114	0.052493	0.1295	0.974599	2534	2	0.27114
AP2A2	4	0.026499	0.077178	0.950384	1547	2	-0.7095	0.17436	0.33158	0.999986	6237	1	-0.7095
LGI4	4	0.026499	0.077178	0.950384	1548	3	-0.73204	0.18582	0.34263	0.999986	6440	1	-0.73204
PFKM	4	0.026499	0.077178	0.950384	1549	2	-0.012609	0.40686	0.55638	0.999986	10344	2	-0.012609
PTPN3	4	0.026499	0.077178	0.950384	1550	1	0.15869	0.40706	0.55657	0.999986	10350	2	0.15869
CCDC112	4	0.026514	0.0772	0.950384	1551	2	-1.2742	0.24737	0.40186	0.999986	7545	1	-1.2742
KRT73	4	0.026533	0.077237	0.950384	1552	2	-0.84598	0.21595	0.37175	0.999986	7005	2	-0.84598
ZNF214	4	0.026555	0.077294	0.950384	1553	3	-0.82891	0.4837	0.63117	0.999986	11754	1	-0.82891
PLEKHA6	4	0.02658	0.077347	0.950384	1554	3	-1.6572	0.74395	0.76609	0.999986	14474	1	-1.6572
TMEM189	4	0.026592	0.077371	0.950384	1555	3	-1.123	0.96849	0.96844	0.999986	18444	0	-1.123
LEMD1	4	0.026697	0.077587	0.95198	1556	3	-1.173	0.17005	0.32739	0.999986	6154	1	-1.173
PRAMEF15	4	0.026727	0.077655	0.95198	1557	1	0.79746	0.017868	0.057597	0.902941	1213	3	0.79746
ATG5	4	0.026761	0.077712	0.95198	1558	3	-1.5692	0.84663	0.84622	0.999986	16063	1	-1.5692
METAP1D	4	0.026778	0.077747	0.95198	1559	1	0.50095	0.047701	0.12025	0.971465	2357	2	0.50095
DEFB1	4	0.026855	0.077893	0.95198	1560	3	-0.83071	0.78965	0.79812	0.999986	15105	1	-0.83071
HIST1H2AB	4	0.026928	0.078037	0.95198	1561	3	-2.4489	0.8508	0.85028	0.999986	16144	1	-2.4489
ZMAT5	4	0.026954	0.078093	0.95198	1562	3	-1.1393	0.87397	0.87354	0.999986	16562	0	-1.1393
SLC30A4	4	0.026969	0.07812	0.95198	1563	3	-1.1205	0.48194	0.62945	0.999986	11721	1	-1.1205
LCN15	4	0.026981	0.078145	0.95198	1564	2	-0.34871	0.26807	0.42174	0.999986	7895	2	-0.34871
TBC1D32	4	0.026981	0.078145	0.95198	1565	2	-0.47983	0.91224	0.91205	0.999986	17303	0	-0.47983
HIST2H2AB	4	0.026981	0.078145	0.95198	1566	2	-0.049284	0.11231	0.2379	0.999211	4538	2	-0.049284
CLEC3A	4	0.026981	0.078145	0.95198	1567	3	-0.51059	0.32523	0.47686	0.999986	8915	1	-0.51059
IPPK	4	0.026998	0.078172	0.95198	1568	3	-1.0308	0.88337	0.88294	0.999986	16741	0	-1.0308
IGF2	4	0.027013	0.078199	0.95198	1569	3	-1.2443	0.72391	0.75333	0.999986	14220	1	-1.2443
GJB5	4	0.02704	0.078256	0.952067	1570	3	-1.4091	0.55338	0.66643	0.999986	12492	1	-1.4091
PRM2	4	0.027108	0.078387	0.952792	1571	2	-0.61307	0.67428	0.72472	0.999986	13652	1	-0.61307
TAS1R3	4	0.027133	0.078442	0.952792	1572	1	-0.20107	0.77983	0.79082	0.999986	14958	1	-0.20107
CPSF7	4	0.027202	0.078596	0.952792	1573	2	-1.2585	0.098277	0.21339	0.997432	4085	1	-1.2585
VSTM1	4	0.027285	0.078773	0.952792	1574	1	-0.30319	0.41593	0.56517	0.999986	10530	1	-0.30319
RGPD4	4	0.027356	0.078914	0.952792	1575	3	-0.94161	0.61782	0.69591	0.999986	13067	1	-0.94161
GOLT1B	4	0.02744	0.079091	0.952792	1576	3	-1.2439	0.91229	0.91209	0.999986	17304	0	-1.2439
ABCA4	4	0.027446	0.079099	0.952792	1577	3	-2.0359	0.97599	0.97598	0.999986	18591	0	-2.0359
TPSAB1	4	0.027449	0.079108	0.952792	1578	2	-1.0011	0.47458	0.62231	0.999986	11571	1	-1.0011
ZNF570	4	0.027473	0.079157	0.952792	1579	3	-1.26	0.67274	0.72388	0.999986	13627	1	-1.26
DOPEY1	4	0.027487	0.079184	0.952792	1580	2	-0.62732	0.82365	0.82545	0.999986	15648	1	-0.62732
FBXL21	4	0.027506	0.079221	0.952792	1581	3	-1.4306	0.97393	0.97386	0.999986	18559	0	-1.4306
SEC22A	4	0.027564	0.079339	0.952792	1582	1	0.041531	0.80701	0.81171	0.999986	15373	1	0.041531
PXMP2	4	0.027564	0.079339	0.952792	1583	2	-0.34627	0.53805	0.65992	0.999986	12359	1	-0.34627
MSX2	4	0.027564	0.079339	0.952792	1584	1	-0.07477	0.48795	0.63529	0.999986	11832	1	-0.07477
MTIF2	4	0.027564	0.079339	0.952792	1585	1	-0.077392	0.82635	0.82772	0.999986	15696	1	-0.077392
CCDC184	4	0.027564	0.079339	0.952792	1586	1	-0.075119	0.77203	0.78529	0.999986	14847	1	-0.075119
ATP7A	4	0.027564	0.079339	0.952792	1587	1	0.21377	0.19077	0.34739	0.999986	6532	2	0.21377
GNA11	4	0.027564	0.079339	0.952792	1588	2	-0.50524	0.62524	0.69956	0.999986	13141	1	-0.50524
FUNDC2	4	0.027592	0.079397	0.952792	1589	2	-1.8372	0.54063	0.66098	0.999986	12377	1	-1.8372
MAB21L3	4	0.027592	0.079397	0.952792	1590	2	-2.3414	0.35016	0.50113	0.999986	9337	1	-2.3414
ZNF165	4	0.027598	0.079412	0.952792	1591	3	-1.4527	0.97803	0.97807	0.999986	18622	0	-1.4527
HBE1	4	0.027646	0.079513	0.952916	1592	3	-0.98387	0.96058	0.9605	0.999986	18279	0	-0.98387
HTR4	4	0.027676	0.07957	0.952916	1593	3	-1.0748	0.35706	0.50783	0.999986	9463	1	-1.0748
MATK	4	0.027745	0.079693	0.952916	1594	2	-0.52704	0.48391	0.63135	0.999986	11759	1	-0.52704
SLC10A4	4	0.027747	0.079698	0.952916	1595	3	-0.7358	0.91708	0.91688	0.999986	17402	0	-0.7358
MARVELD1	4	0.027774	0.079752	0.952916	1596	2	-0.8556	0.076817	0.17489	0.990197	3368	2	-0.8556
HYOU1	4	0.027843	0.079898	0.952916	1597	2	-0.032957	0.82782	0.829	0.999986	15718	1	-0.032957
CGREF1	4	0.027847	0.079908	0.952916	1598	3	-0.98609	0.55342	0.66645	0.999986	12493	1	-0.98609
DRICH1	4	0.027873	0.079958	0.952916	1599	3	-1.1443	0.18786	0.34457	0.999986	6480	1	-1.1443
EPCAM	4	0.027888	0.07998	0.952916	1600	3	-0.79552	0.91404	0.91383	0.999986	17339	0	-0.79552
EGFL8	4	0.027894	0.079989	0.952916	1601	2	-0.62965	0.93809	0.93806	0.999986	17830	0	-0.62965
TSPO2	4	0.027903	0.080006	0.952916	1602	3	-0.62743	0.95871	0.95867	0.999986	18233	0	-0.62743
ITGAE	4	0.027908	0.08002	0.952916	1603	3	-1.0791	0.96255	0.96249	0.999986	18316	0	-1.0791
NUDCD3	4	0.027944	0.080088	0.953131	1604	3	-0.83976	0.84255	0.84226	0.999986	15978	1	-0.83976
IL25	4	0.027995	0.080185	0.953189	1605	1	0.10687	0.25868	0.41277	0.999986	7718	2	0.10687
TEX29	4	0.027999	0.080193	0.953189	1606	3	-1.6045	0.65587	0.71486	0.999986	13468	1	-1.6045
QTRT1	4	0.0281	0.080388	0.954013	1607	2	-0.88654	0.054827	0.13396	0.974599	2617	2	-0.88654
DSTN	4	0.028172	0.080524	0.954013	1608	3	-0.44111	0.86955	0.86913	0.999986	16479	0	-0.44111
RBL1	4	0.028172	0.080524	0.954013	1609	1	0.020343	0.8905	0.89016	0.999986	16881	0	0.020343
ZBED5	4	0.028172	0.080524	0.954013	1610	1	0.30914	0.43763	0.58634	0.999986	10934	2	0.30914
KDM1A	4	0.028172	0.080524	0.954013	1611	1	0.32944	0.10379	0.22301	0.999211	4257	2	0.32944
RBM8A	4	0.028194	0.080562	0.954013	1612	3	-1.2805	0.63384	0.70375	0.999986	13223	1	-1.2805
GLI3	4	0.028293	0.080746	0.954499	1613	3	-1.0668	0.95666	0.9566	0.999986	18193	0	-1.0668
LOC100505549	4	0.028398	0.080983	0.954499	1614	2	-0.6328	0.89634	0.89604	0.999986	16999	0	-0.6328
KCNE3	4	0.0284	0.080986	0.954499	1615	2	-0.24772	0.93318	0.93299	0.999986	17732	0	-0.24772
UTP6	4	0.028426	0.081049	0.954499	1616	3	-1.4085	0.69644	0.73705	0.999986	13880	1	-1.4085
PDC	4	0.028502	0.08118	0.954499	1617	1	-0.29412	0.72452	0.75371	0.999986	14230	1	-0.29412
ACAN	4	0.028502	0.08118	0.954499	1618	1	0.5387	0.10684	0.22833	0.999211	4363	2	0.5387
GPN3	4	0.028528	0.081237	0.954499	1619	3	-1.1292	0.075158	0.17183	0.990197	3311	1	-1.1292
ANKLE2	4	0.028573	0.081322	0.954499	1620	2	-0.37563	0.13929	0.28353	0.999986	5371	2	-0.37563
HOXC8	4	0.028582	0.081347	0.954499	1621	2	-0.77754	0.84517	0.84478	0.999986	16032	1	-0.77754
ZDHHC9	4	0.028592	0.081368	0.954499	1622	2	-1.2132	0.42342	0.57251	0.999986	10665	2	-1.2132
ETFA	4	0.028603	0.081394	0.954499	1623	2	-0.32421	0.35498	0.50581	0.999986	9422	1	-0.32421
PATL2	4	0.028611	0.081413	0.954499	1624	3	-1.4801	0.84708	0.84664	0.999986	16071	1	-1.4801
C12orf40	4	0.02864	0.081484	0.954499	1625	3	-1.649	0.25996	0.41397	0.999986	7737	1	-1.649
DHX34	4	0.028665	0.081541	0.954499	1626	2	-1.1558	0.12072	0.25222	0.999211	4813	1	-1.1558
IL21	4	0.028685	0.081579	0.954499	1627	3	-1.1207	0.89655	0.89625	0.999986	17002	0	-1.1207
SEC14L6	4	0.028708	0.081625	0.954499	1628	3	-0.88838	0.16928	0.32663	0.999986	6138	1	-0.88838
OTUD1	4	0.028728	0.08166	0.954499	1629	3	-1.2432	0.75992	0.7768	0.999986	14684	1	-1.2432
FIBCD1	4	0.028831	0.081881	0.954499	1630	1	0.38783	0.13203	0.27139	0.999986	5148	2	0.38783
HEXB	4	0.028831	0.081881	0.954499	1631	2	-0.11634	0.19962	0.3559	0.999986	6693	2	-0.11634
LRP2BP	4	0.028831	0.081881	0.954499	1632	1	0.48499	0.28948	0.44237	0.999986	8261	2	0.48499
ZNF607	4	0.028831	0.081881	0.954499	1633	2	-0.07375	0.46355	0.6116	0.999986	11393	1	-0.07375
TMEM60	4	0.028831	0.081881	0.954499	1634	1	0.22975	0.16076	0.31839	0.999986	5985	2	0.22975
MGAT4B	4	0.028831	0.081881	0.954499	1635	2	-0.42937	0.58599	0.68088	0.999986	12767	1	-0.42937
TEX35	4	0.028835	0.081887	0.954499	1636	2	-1.0339	0.35527	0.50607	0.999986	9426	2	-1.0339
PVRL3	4	0.028898	0.082009	0.954499	1637	3	-0.7816	0.36177	0.51244	0.999986	9546	1	-0.7816
ITGA8	4	0.029002	0.082223	0.954499	1638	3	-0.97074	0.38661	0.53658	0.999986	9991	1	-0.97074
SIAH3	4	0.029008	0.082232	0.954499	1639	1	0.24519	0.30617	0.45839	0.999986	8563	2	0.24519
FTO	4	0.029049	0.082308	0.954499	1640	2	-0.6226	0.42546	0.57451	0.999986	10709	2	-0.6226
WDR5B	4	0.029049	0.082308	0.954499	1641	2	-2.8196	0.37519	0.52554	0.999986	9780	1	-2.8196
TES	4	0.029059	0.082328	0.954499	1642	1	0.052004	0.81836	0.82096	0.999986	15557	1	0.052004
PTDSS2	4	0.029196	0.082604	0.954499	1643	3	-2.8345	0.86665	0.86621	0.999986	16428	0	-2.8345
WWTR1	4	0.029204	0.082621	0.954499	1644	3	-0.93618	0.77109	0.78462	0.999986	14830	1	-0.93618
OAZ1	4	0.029219	0.082655	0.954499	1645	3	-1.0472	0.80094	0.80687	0.999986	15276	1	-1.0472
DPP7	4	0.029239	0.082696	0.954499	1646	3	-1.8029	0.62543	0.69966	0.999986	13143	1	-1.8029
AHSG	4	0.029261	0.082732	0.954499	1647	2	-0.65234	0.035071	0.095647	0.950186	1922	1	-0.65234
NDUFAF1	4	0.029261	0.082732	0.954499	1648	2	0.087154	0.27431	0.42778	0.999986	8012	2	0.087154
BCS1L	4	0.029261	0.082732	0.954499	1649	2	-0.4035	0.43475	0.58357	0.999986	10872	2	-0.4035
PLEKHG7	4	0.029261	0.082732	0.954499	1650	2	-0.34828	0.36007	0.51079	0.999986	9511	1	-0.34828
LATS2	4	0.029264	0.082734	0.954499	1651	3	-1.5086	0.73967	0.76328	0.999986	14416	1	-1.5086
IRX6	4	0.029274	0.082751	0.954499	1652	2	-0.8486	0.13794	0.28131	0.999986	5335	1	-0.8486
CAMSAP1	4	0.029297	0.0828	0.954499	1653	3	-0.77832	0.89507	0.89477	0.999986	16975	0	-0.77832
MYC	4	0.029539	0.08328	0.955809	1654	3	-0.83134	0.93903	0.93901	0.999986	17857	0	-0.83134
TUSC3	4	0.029579	0.083361	0.955809	1655	3	-0.78985	0.44621	0.59469	0.999986	11073	1	-0.78985
FAAH2	4	0.02959	0.083378	0.955809	1656	3	-1.3134	0.3411	0.49231	0.999986	9185	1	-1.3134
PNLIPRP3	4	0.029637	0.083478	0.955809	1657	3	-1.4009	0.91655	0.91634	0.999986	17393	0	-1.4009
TMEM123	4	0.029667	0.083542	0.955809	1658	2	-0.71253	0.055425	0.13504	0.974599	2639	2	-0.71253
EXOC3L4	4	0.029705	0.083627	0.955809	1659	3	-0.78115	0.70019	0.73914	0.999986	13928	1	-0.78115
N6AMT2	4	0.029768	0.083743	0.955809	1660	3	-1.9199	0.85976	0.85928	0.999986	16320	0	-1.9199
CSF3R	4	0.029768	0.083743	0.955809	1661	2	-0.18984	0.71829	0.74985	0.999986	14149	1	-0.18984
CETN1	4	0.029768	0.083743	0.955809	1662	2	-0.27152	0.091154	0.20082	0.995108	3840	2	-0.27152
CGB7	4	0.029768	0.083743	0.955809	1663	1	1.1523	0.028811	0.083132	0.943525	1683	3	1.1523
BOLA1	4	0.029768	0.083743	0.955809	1664	3	-1.3518	0.91334	0.91313	0.999986	17326	0	-1.3518
MANSC4	4	0.029768	0.083743	0.955809	1665	1	0.42127	0.13593	0.27793	0.999986	5277	3	0.42127
APOBEC3A	4	0.029844	0.083899	0.955809	1666	2	-1.0361	0.21295	0.36886	0.999986	6938	2	-1.0361
OR52K2	4	0.029844	0.083899	0.955809	1667	3	-0.97187	0.27541	0.42884	0.999986	8029	1	-0.97187
MRAP2	4	0.029854	0.083922	0.955809	1668	2	-0.68554	0.39568	0.54545	0.999986	10148	1	-0.68554
SLC52A3	4	0.029884	0.083982	0.955809	1669	2	-1.1094	0.91942	0.91923	0.999986	17450	0	-1.1094
POLR2D	4	0.029898	0.084019	0.955809	1670	2	-2.419	0.0041612	0.014662	0.736766	378	1	-2.419
ZNF106	4	0.029943	0.084098	0.955809	1671	2	-0.70856	0.49534	0.64247	0.999986	11991	1	-0.70856
SMYD2	4	0.029958	0.084129	0.955809	1672	3	-0.93179	0.57488	0.67583	0.999986	12679	1	-0.93179
BAGE2	4	0.029963	0.084141	0.955809	1673	3	-1.228	0.877	0.87657	0.999986	16626	0	-1.228
KEAP1	4	0.030005	0.084216	0.955809	1674	3	-0.94381	0.8594	0.85892	0.999986	16315	0	-0.94381
RTFDC1	4	0.030012	0.084227	0.955809	1675	3	-3.109	0.8483	0.84784	0.999986	16102	1	-3.109
KDF1	4	0.030012	0.084227	0.955809	1676	3	-2.5704	0.73827	0.76239	0.999986	14397	1	-2.5704
FAM124A	4	0.030012	0.084227	0.955809	1677	2	-2.1055	0.15102	0.30275	0.999986	5720	2	-2.1055
ROMO1	4	0.030012	0.084227	0.955809	1678	2	-2.5231	0.97134	0.97131	0.999986	18502	0	-2.5231
LRRC16A	4	0.030053	0.084316	0.955809	1679	3	-0.97117	0.14376	0.29091	0.999986	5508	1	-0.97117
CAPN14	3	0.030066	0.075485	0.944818	1680	3	-0.71742	0.96993	0.9701	0.999986	18473	0	-0.71742
HPX	4	0.030071	0.084347	0.955809	1681	1	0.17759	0.42927	0.57831	0.999986	10772	2	0.17759
WNT7B	4	0.030084	0.084372	0.955809	1682	3	-0.74269	0.77453	0.78701	0.999986	14879	1	-0.74269
SPACA7	4	0.030091	0.084386	0.955809	1683	3	-1.42	0.57599	0.67634	0.999986	12687	1	-1.42
ARHGEF2	4	0.030122	0.084454	0.955809	1684	1	0.35445	0.37928	0.52951	0.999986	9854	2	0.35445
PRAF2	4	0.030158	0.084523	0.955809	1685	3	-0.82159	0.62317	0.69856	0.999986	13118	1	-0.82159
RHNO1	4	0.030172	0.084553	0.955809	1686	2	-0.35214	0.3285	0.48004	0.999986	8980	1	-0.35214
FAM216B	4	0.030177	0.084564	0.955809	1687	3	-0.98999	0.42459	0.57365	0.999986	10689	1	-0.98999
KIAA0040	4	0.03027	0.084752	0.956167	1688	3	-0.87114	0.83818	0.83823	0.999986	15890	1	-0.87114
SYNGAP1	4	0.030299	0.084799	0.956167	1689	2	-0.68847	0.23313	0.38823	0.999986	7295	1	-0.68847
DFFA	4	0.030299	0.084799	0.956167	1690	2	-0.53709	0.68084	0.72832	0.999986	13719	1	-0.53709
TRIM31	4	0.030299	0.084799	0.956167	1691	2	-2.1797	0.32526	0.4769	0.999986	8916	1	-2.1797
TSTA3	4	0.030323	0.084846	0.956167	1692	3	-1.0339	0.51008	0.64857	0.999986	12116	1	-1.0339
ZNF273	4	0.030425	0.085059	0.956252	1693	2	0.13637	0.10523	0.2256	0.999211	4308	2	0.13637
FAM57A	4	0.030456	0.085118	0.956252	1694	3	-1.126	0.97758	0.9776	0.999986	18613	0	-1.126
FABP1	4	0.030476	0.085155	0.956252	1695	1	-0.085718	0.70862	0.74407	0.999986	14035	1	-0.085718
DAXX	4	0.030519	0.085242	0.956252	1696	2	-2.3248	0.90696	0.9067	0.999986	17197	0	-2.3248
PPP2R4	4	0.030525	0.085257	0.956252	1697	3	-1.0107	0.96694	0.96689	0.999986	18407	0	-1.0107
NTN4	4	0.030527	0.08526	0.956252	1698	1	0.049532	0.4796	0.62719	0.999986	11674	2	0.049532
ALDH4A1	4	0.030569	0.085329	0.956252	1699	2	-0.86403	0.79761	0.80428	0.999986	15226	1	-0.86403
CYP2A7	4	0.030577	0.085346	0.956252	1700	1	-0.014323	0.53005	0.65662	0.999986	12288	1	-0.014323
MRGPRF	4	0.030609	0.085413	0.956252	1701	2	-1.0557	0.87681	0.87636	0.999986	16620	0	-1.0557
PODNL1	4	0.030628	0.085456	0.956252	1702	2	-0.37485	0.8266	0.82797	0.999986	15699	1	-0.37485
LSM6	4	0.030639	0.085477	0.956252	1703	2	-1.3403	0.37552	0.52584	0.999986	9784	1	-1.3403
LATS1	4	0.030699	0.085612	0.956252	1704	2	-1.1901	0.19647	0.35289	0.999986	6634	1	-1.1901
SFT2D1	4	0.030709	0.085632	0.956252	1705	2	-0.38232	0.010443	0.034946	0.832997	800	2	-0.38232
SLC39A7	4	0.030782	0.085772	0.956252	1706	3	-0.77876	0.96637	0.96631	0.999986	18395	0	-0.77876
GRIK3	4	0.030819	0.085842	0.956252	1707	2	-2.0231	0.62794	0.70086	0.999986	13166	1	-2.0231
CLEC5A	4	0.030881	0.085989	0.956252	1708	1	-0.091288	0.26244	0.41632	0.999986	7793	1	-0.091288
OR7E24	4	0.030881	0.085989	0.956252	1709	2	-0.8803	0.019044	0.061083	0.907195	1283	1	-0.8803
PLA2G4B	4	0.030881	0.085989	0.956252	1710	2	-0.27049	0.45171	0.60003	0.999986	11167	1	-0.27049
MOCS3	4	0.030881	0.085989	0.956252	1711	3	-0.90676	0.87134	0.87095	0.999986	16513	0	-0.90676
FAM83A	4	0.030881	0.085989	0.956252	1712	3	-0.61068	0.36184	0.5125	0.999986	9548	1	-0.61068
UBE2U	4	0.030881	0.085989	0.956252	1713	2	-1.326	0.80868	0.81302	0.999986	15399	1	-1.326
GPR12	4	0.030881	0.085989	0.956252	1714	3	-1.3542	0.87172	0.87134	0.999986	16526	0	-1.3542
GABRB2	4	0.03089	0.086004	0.956252	1715	3	-1.009	0.09237	0.20294	0.995108	3881	1	-1.009
WDR20	4	0.030954	0.086159	0.956468	1716	3	-0.66772	0.87859	0.87815	0.999986	16654	0	-0.66772
ESRRA	4	0.030959	0.086167	0.956468	1717	3	-1.2846	0.88084	0.88035	0.999986	16694	0	-1.2846
GOLGA6L10	4	0.030979	0.086203	0.956468	1718	2	-2.1521	0.58398	0.67995	0.999986	12750	1	-2.1521
SVEP1	4	0.030992	0.086224	0.956468	1719	3	-0.94185	0.94815	0.94812	0.999986	18031	0	-0.94185
SCNN1B	4	0.031084	0.086422	0.957925	1720	3	-1.1812	0.93574	0.93562	0.999986	17777	0	-1.1812
RDH11	4	0.0311	0.086455	0.957925	1721	2	-0.23698	0.068205	0.159	0.987496	3073	2	-0.23698
RBFOX1	4	0.031124	0.086506	0.957927	1722	3	-1.6108	0.90675	0.90647	0.999986	17191	0	-1.6108
HNRNPUL2	4	0.031234	0.08673	0.959011	1723	3	-0.91644	0.021288	0.067593	0.91512	1400	1	-0.91644
IWS1	4	0.031278	0.086824	0.959011	1724	3	-1.1435	0.95069	0.95063	0.999986	18078	0	-1.1435
ABI1	4	0.031285	0.086834	0.959011	1725	1	0.39756	0.16746	0.32487	0.999986	6105	2	0.39756
SNX9	4	0.031311	0.086887	0.959011	1726	3	-1.0823	0.96542	0.96537	0.999986	18375	0	-1.0823
UBE2G1	4	0.031332	0.086935	0.959011	1727	3	-1.2047	0.66667	0.72059	0.999986	13574	1	-1.2047
SUSD3	4	0.031336	0.086943	0.959011	1728	3	-0.37924	0.1188	0.24888	0.999211	4747	1	-0.37924
DDIT4L	4	0.031342	0.086955	0.959011	1729	2	-0.74871	0.89197	0.89167	0.999986	16914	0	-0.74871
CCSER1	4	0.031387	0.087042	0.959412	1730	3	-1.0534	0.37257	0.52293	0.999986	9727	1	-1.0534
SPATA31C1	3	0.031421	0.078533	0.952792	1731	3	-1.2908	0.96858	0.96878	0.999986	18445	0	-1.2908
MCF2	4	0.031444	0.087159	0.959412	1732	3	-0.67849	0.81974	0.82212	0.999986	15582	1	-0.67849
COPS8	4	0.031463	0.087204	0.959412	1733	3	-1.2518	0.95714	0.9571	0.999986	18207	0	-1.2518
PIGT	4	0.031555	0.08739	0.959412	1734	3	-0.80376	0.93995	0.93992	0.999986	17868	0	-0.80376
PRR14L	4	0.031594	0.087462	0.959412	1735	3	-1.1661	0.33569	0.48698	0.999986	9095	1	-1.1661
PHF20	4	0.031626	0.087517	0.959412	1736	3	-1.4653	0.40688	0.55639	0.999986	10345	1	-1.4653
NIPAL1	4	0.031664	0.087593	0.959412	1737	1	0.10662	0.69779	0.73781	0.999986	13893	1	0.10662
KCNH5	4	0.031664	0.087593	0.959412	1738	2	-0.3585	0.1286	0.2656	0.999986	5048	1	-0.3585
C1orf100	4	0.031664	0.087593	0.959412	1739	2	-0.69538	0.81722	0.82003	0.999986	15542	1	-0.69538
UBQLN3	4	0.031664	0.087593	0.959412	1740	1	0.52115	0.075956	0.17334	0.990197	3339	2	0.52115
SDC4	4	0.031664	0.087593	0.959412	1741	2	-0.41779	0.48383	0.63129	0.999986	11756	2	-0.41779
RPS11	4	0.031664	0.087593	0.959412	1742	2	-0.97758	0.033684	0.092891	0.949413	1869	1	-0.97758
ZNF699	4	0.031757	0.087781	0.960915	1743	3	-0.57285	0.89428	0.89395	0.999986	16958	0	-0.57285
SAT2	4	0.031834	0.087928	0.961523	1744	3	-1.0903	0.67724	0.72629	0.999986	13679	1	-1.0903
KCNIP1	4	0.031853	0.087965	0.961523	1745	3	-1.4172	0.96536	0.9653	0.999986	18373	0	-1.4172
CNTFR	4	0.031929	0.088106	0.961523	1746	2	-0.59486	0.21347	0.36938	0.999986	6952	2	-0.59486
H2AFB3	4	0.03198	0.088204	0.961523	1747	2	-1.3356	0.42612	0.57514	0.999986	10718	2	-1.3356
JARID2	4	0.031993	0.088224	0.961523	1748	2	-0.39397	0.78153	0.79208	0.999986	14984	1	-0.39397
FAM131B	4	0.032021	0.088276	0.961523	1749	2	-0.52934	0.15196	0.30428	0.999986	5749	2	-0.52934
SCG2	4	0.032043	0.08832	0.961523	1750	2	-0.051953	0.21524	0.37108	0.999986	6989	1	-0.051953
DTD1	4	0.032048	0.088331	0.961523	1751	3	-1.1558	0.64203	0.70786	0.999986	13306	1	-1.1558
PARS2	4	0.032072	0.088375	0.961523	1752	2	-0.72114	0.56081	0.66966	0.999986	12563	1	-0.72114
CHGA	4	0.032103	0.088434	0.961523	1753	3	-1.5889	0.69434	0.73591	0.999986	13853	1	-1.5889
MANBA	4	0.032128	0.088477	0.961523	1754	3	-0.88854	0.55673	0.66787	0.999986	12517	1	-0.88854
ALPK3	4	0.032174	0.088577	0.961523	1755	2	-0.69258	0.90691	0.90665	0.999986	17196	0	-0.69258
RAD9B	4	0.03218	0.08859	0.961523	1756	3	-2.8205	0.64711	0.71041	0.999986	13366	1	-2.8205
STARD4	4	0.032195	0.088626	0.961523	1757	2	-0.86282	0.64992	0.71183	0.999986	13395	1	-0.86282
FTCD	4	0.032213	0.08866	0.961523	1758	3	-1.3096	0.90763	0.90739	0.999986	17214	0	-1.3096
TPTE2	4	0.032313	0.088881	0.961523	1759	3	-1.0028	0.96007	0.95997	0.999986	18266	0	-1.0028
SUPV3L1	4	0.032343	0.088945	0.961523	1760	2	-1.0127	0.49361	0.64079	0.999986	11955	2	-1.0127
GABRA1	4	0.03242	0.089091	0.961523	1761	3	-1.3471	0.97277	0.97273	0.999986	18532	0	-1.3471
TAAR9	4	0.032422	0.089094	0.961523	1762	3	-0.3583	0.9596	0.95951	0.999986	18255	0	-0.3583
SRGAP2	4	0.032422	0.089094	0.961523	1763	3	-0.56245	0.70309	0.74082	0.999986	13969	1	-0.56245
LOC391003	4	0.032422	0.089094	0.961523	1764	3	-1.0352	0.81498	0.81819	0.999986	15502	1	-1.0352
LARP6	4	0.032422	0.089094	0.961523	1765	1	0.091805	0.070609	0.16351	0.989743	3156	2	0.091805
KY	4	0.032422	0.089094	0.961523	1766	3	-1.0239	0.93831	0.93827	0.999986	17840	0	-1.0239
LOC102724279	4	0.032422	0.089094	0.961523	1767	2	-0.2589	0.30794	0.46013	0.999986	8594	2	-0.2589
MRPL35	4	0.032422	0.089094	0.961523	1768	1	0.49551	0.12157	0.25365	0.999211	4843	2	0.49551
WEE2	4	0.032462	0.089183	0.961761	1769	3	-0.82303	0.65566	0.71475	0.999986	13466	1	-0.82303
RPGRIP1L	4	0.032486	0.089236	0.961761	1770	2	-1.5421	0.58735	0.68148	0.999986	12784	1	-1.5421
AP1M2	4	0.032568	0.0894	0.961761	1771	3	-1.165	0.72088	0.75149	0.999986	14182	1	-1.165
HK3	4	0.032634	0.089534	0.961761	1772	3	-0.96993	0.7165	0.74873	0.999986	14131	1	-0.96993
LOC149373	4	0.032645	0.089558	0.961761	1773	3	-1.5115	0.89928	0.89896	0.999986	17062	0	-1.5115
CPLX4	4	0.032657	0.089574	0.961761	1774	3	-1.5798	0.44261	0.59118	0.999986	11014	1	-1.5798
TC2N	4	0.032662	0.089581	0.961761	1775	3	-0.98474	0.71444	0.74749	0.999986	14101	1	-0.98474
CCT5	4	0.032671	0.089598	0.961761	1776	2	-2.0497	0.12551	0.26037	0.999986	4964	2	-2.0497
C4A	4	0.032671	0.089598	0.961761	1777	2	-1.979	0.60685	0.69063	0.999986	12964	1	-1.979
C22orf24	4	0.032684	0.089619	0.961761	1778	3	-1.3365	0.93981	0.93977	0.999986	17866	0	-1.3365
LPIN3	4	0.032796	0.089851	0.962481	1779	3	-1.0496	0.96892	0.96885	0.999986	18454	0	-1.0496
FXYD1	3	0.032888	0.08189	0.954499	1780	2	-1.2322	0.6874	0.69487	0.999986	13793	1	-1.2322
AUNIP	4	0.032933	0.090133	0.962481	1781	3	-1.3779	0.54161	0.66137	0.999986	12389	1	-1.3779
CCDC43	4	0.032933	0.090134	0.962481	1782	2	-1.5238	0.37377	0.52412	0.999986	9754	1	-1.5238
XXYLT1	4	0.032977	0.090222	0.962481	1783	3	-1.0404	0.94213	0.94206	0.999986	17912	0	-1.0404
FAM156B	4	0.032977	0.090222	0.962481	1784	2	0.29188	0.016378	0.053188	0.890773	1137	2	0.29188
PCBP3	3	0.033069	0.082297	0.954499	1785	3	-1.4748	0.96693	0.96715	0.999986	18406	0	-1.4748
EXOC5	4	0.033115	0.090492	0.962481	1786	3	-0.86382	0.94274	0.94265	0.999986	17925	0	-0.86382
ARL1	4	0.03313	0.090524	0.962481	1787	2	-0.89403	0.47392	0.62167	0.999986	11563	1	-0.89403
SLC22A7	4	0.03316	0.090579	0.962481	1788	3	-1.0966	0.97352	0.97345	0.999986	18548	0	-1.0966
ISM1	4	0.033161	0.09058	0.962481	1789	3	-0.8755	0.46097	0.60906	0.999986	11342	1	-0.8755
DCTPP1	4	0.033168	0.090593	0.962481	1790	3	-0.88985	0.85079	0.85026	0.999986	16143	1	-0.88985
PTMA	4	0.033188	0.090635	0.962481	1791	3	-0.74214	0.093957	0.20575	0.995108	3939	1	-0.74214
FOXR1	4	0.033216	0.090695	0.962481	1792	3	-0.65098	0.96388	0.96383	0.999986	18340	0	-0.65098
CES1	4	0.033218	0.090699	0.962481	1793	2	-1.1642	0.49549	0.64263	0.999986	11994	1	-1.1642
GANAB	4	0.03325	0.090756	0.962481	1794	3	-1.3569	0.92181	0.92161	0.999986	17501	0	-1.3569
SYF2	3	0.03329	0.082787	0.954499	1795	3	-0.93724	0.96671	0.96691	0.999986	18401	0	-0.93724
PCDHB13	4	0.033347	0.09097	0.962481	1796	2	-0.84206	0.49161	0.63888	0.999986	11909	1	-0.84206
ZNF211	4	0.033402	0.091088	0.962481	1797	3	-1.215	0.46937	0.61723	0.999986	11498	1	-1.215
CT47A6	4	0.033432	0.091155	0.962481	1798	2	-0.37618	0.31729	0.46917	0.999986	8767	1	-0.37618
KRT12	4	0.033432	0.091155	0.962481	1799	1	0.12967	0.32748	0.47903	0.999986	8954	2	0.12967
ZNF616	4	0.033432	0.091155	0.962481	1800	2	-0.25385	0.034668	0.094842	0.950186	1904	1	-0.25385
PPA1	4	0.033432	0.091155	0.962481	1801	2	-0.35064	0.34792	0.49896	0.999986	9302	2	-0.35064
CSF1R	4	0.033602	0.091488	0.962481	1802	2	-2.8041	0.39504	0.54483	0.999986	10130	1	-2.8041
SLC2A5	4	0.033659	0.091599	0.962481	1803	2	-0.11677	0.26063	0.41461	0.999986	7754	2	-0.11677
CLASP1	4	0.033709	0.091701	0.962481	1804	3	-0.47466	0.96687	0.96682	0.999986	18404	0	-0.47466
C5orf52	4	0.033836	0.091959	0.962481	1805	2	-0.42751	0.40042	0.55013	0.999986	10225	2	-0.42751
C12orf73	4	0.033841	0.091971	0.962481	1806	3	-0.88496	0.042058	0.10939	0.967933	2155	1	-0.88496
PVR	4	0.033847	0.091979	0.962481	1807	2	-0.97165	0.76305	0.77899	0.999986	14730	1	-0.97165
ACIN1	4	0.033889	0.092053	0.962481	1808	3	-1.007	0.84105	0.84084	0.999986	15950	1	-1.007
BEST1	4	0.033962	0.092204	0.962481	1809	2	-0.83925	0.20922	0.36517	0.999986	6871	2	-0.83925
NPHS2	4	0.033987	0.092252	0.962481	1810	2	-0.75237	0.33775	0.489	0.999986	9122	2	-0.75237
ZNF804A	4	0.033987	0.092252	0.962481	1811	1	0.48437	0.061904	0.14725	0.985423	2853	2	0.48437
SEC24A	4	0.033987	0.092252	0.962481	1812	2	-0.23042	0.38969	0.53959	0.999986	10041	1	-0.23042
KLF12	4	0.033987	0.092252	0.962481	1813	1	0.054154	0.83452	0.83498	0.999986	15835	1	0.054154
SMEK2	4	0.033987	0.092252	0.962481	1814	1	-0.11444	0.033003	0.091513	0.948117	1844	1	-0.11444
UBASH3A	4	0.034072	0.092449	0.962481	1815	3	-0.70803	0.93961	0.9396	0.999986	17864	0	-0.70803
LOC100130705	4	0.034077	0.092457	0.962481	1816	2	-0.88788	0.21312	0.36903	0.999986	6943	1	-0.88788
C17orf100	4	0.034087	0.09248	0.962481	1817	2	-1.3066	0.71736	0.74926	0.999986	14134	1	-1.3066
CPM	4	0.03415	0.09262	0.962481	1818	3	-0.78409	0.089815	0.19837	0.995108	3794	1	-0.78409
CHRM1	4	0.034171	0.092667	0.962481	1819	3	-1.5925	0.33652	0.4878	0.999986	9108	1	-1.5925
FOXD4L6	4	0.034192	0.092708	0.962481	1820	2	-2.0857	0.16382	0.3213	0.999986	6042	1	-2.0857
PDXDC1	4	0.034239	0.092799	0.962481	1821	2	-0.9213	0.86421	0.86379	0.999986	16389	0	-0.9213
NPHS1	4	0.034258	0.092835	0.962481	1822	3	-1.1775	0.47258	0.62035	0.999986	11551	1	-1.1775
NCOA1	4	0.034286	0.092886	0.962481	1823	2	-1.0599	0.94622	0.94615	0.999986	17994	0	-1.0599
USP46	4	0.03436	0.093037	0.962481	1824	3	-1.742	0.13181	0.27103	0.999986	5142	1	-1.742
HBB	4	0.034367	0.093052	0.962481	1825	3	-0.7937	0.00023296	0.0008752	0.242431	69	1	-0.7937
C15orf54	4	0.034375	0.09307	0.962481	1826	3	-0.95052	0.97256	0.97251	0.999986	18527	0	-0.95052
PTPN9	4	0.034387	0.093098	0.962481	1827	3	-0.55766	0.89994	0.8996	0.999986	17075	0	-0.55766
MPDZ	4	0.034391	0.093105	0.962481	1828	3	-1.4392	0.89522	0.89493	0.999986	16979	0	-1.4392
PRELID1	4	0.034453	0.09322	0.962481	1829	3	-1.2606	0.60864	0.69144	0.999986	12980	1	-1.2606
SOGA1	4	0.03447	0.093253	0.962481	1830	3	-1.016	0.72446	0.75368	0.999986	14229	1	-1.016
RNASE11	4	0.03447	0.093253	0.962481	1831	2	-1.1464	0.6715	0.72321	0.999986	13614	1	-1.1464
ZNF425	4	0.034499	0.093305	0.962481	1832	3	-1.2217	0.7741	0.7867	0.999986	14871	1	-1.2217
MKNK2	4	0.034539	0.093377	0.962481	1833	2	-1.7244	0.14978	0.30069	0.999986	5680	2	-1.7244
OR10A5	4	0.034548	0.093395	0.962481	1834	3	-0.97118	0.18844	0.3451	0.999986	6489	1	-0.97118
TSPO	4	0.034634	0.093553	0.962481	1835	3	-0.81179	0.10668	0.22807	0.999211	4356	1	-0.81179
SDR39U1	4	0.034666	0.093614	0.962481	1836	3	-1.0082	0.2129	0.36881	0.999986	6937	1	-1.0082
PPP6R1	4	0.034668	0.093621	0.962481	1837	2	-0.36168	0.27384	0.42733	0.999986	8003	2	-0.36168
MBTPS2	4	0.034668	0.093621	0.962481	1838	2	-0.52465	0.55861	0.66867	0.999986	12533	1	-0.52465
UGT1A6	4	0.034668	0.093621	0.962481	1839	1	0.69898	0.01862	0.059842	0.902941	1259	2	0.69898
OVGP1	4	0.034668	0.093621	0.962481	1840	1	0.20339	0.41207	0.56145	0.999986	10447	2	0.20339
MSANTD4	4	0.034668	0.093621	0.962481	1841	1	0.060322	0.60355	0.68912	0.999986	12929	1	0.060322
OR2W3	4	0.034668	0.093621	0.962481	1842	3	-0.57141	0.96811	0.96805	0.999986	18434	0	-0.57141
CDA	4	0.034668	0.093621	0.962481	1843	1	0.086869	0.076329	0.17399	0.990197	3349	1	0.086869
MATN4	4	0.034668	0.093621	0.962481	1844	2	-0.0058771	0.40812	0.55759	0.999986	10370	2	-0.0058771
PRCD	4	0.034668	0.093621	0.962481	1845	2	-1.0256	0.96523	0.96518	0.999986	18368	0	-1.0256
HTRA2	4	0.034668	0.093621	0.962481	1846	2	-0.29766	0.39119	0.54105	0.999986	10065	1	-0.29766
TEAD2	4	0.034668	0.093621	0.962481	1847	1	0.51726	0.12135	0.25331	0.999211	4836	3	0.51726
L3MBTL4	4	0.03468	0.093643	0.962481	1848	3	-0.87688	0.79231	0.80013	0.999986	15140	1	-0.87688
ZNF331	4	0.034707	0.093701	0.962481	1849	3	-1.3834	0.69012	0.73352	0.999986	13807	1	-1.3834
MAST2	4	0.03475	0.093786	0.962481	1850	3	-0.71647	0.95923	0.95915	0.999986	18247	0	-0.71647
SDR16C5	4	0.034755	0.093798	0.962481	1851	3	-0.90897	0.55301	0.66627	0.999986	12485	1	-0.90897
FAH	4	0.034802	0.093887	0.962481	1852	2	-0.9078	0.53002	0.65661	0.999986	12287	1	-0.9078
C3orf79	4	0.034813	0.093907	0.962481	1853	3	-0.61166	0.90766	0.90741	0.999986	17216	0	-0.61166
PRSS35	4	0.034834	0.093949	0.962481	1854	2	-1.7031	0.60966	0.69194	0.999986	12991	1	-1.7031
SLX4	4	0.034855	0.093998	0.962481	1855	2	-1.0195	0.026423	0.078365	0.941424	1587	1	-1.0195
BET1L	4	0.034876	0.094044	0.962481	1856	2	-1.187	0.77697	0.78876	0.999986	14922	1	-1.187
THAP1	4	0.034883	0.09406	0.962481	1857	3	-1.3024	0.050154	0.12494	0.972547	2451	1	-1.3024
ABHD6	4	0.034903	0.094097	0.962481	1858	3	-1.8757	0.69361	0.73548	0.999986	13847	1	-1.8757
IRAK1	4	0.034947	0.094178	0.962481	1859	3	-0.89222	0.68123	0.72854	0.999986	13725	1	-0.89222
AGL	4	0.034956	0.094197	0.962481	1860	2	-1.0778	0.61464	0.69436	0.999986	13033	1	-1.0778
FRMD4B	4	0.034993	0.094266	0.962481	1861	2	-2.0879	0.65005	0.71189	0.999986	13398	1	-2.0879
CRIM1	4	0.035046	0.094379	0.962481	1862	3	-1.062	0.94308	0.94299	0.999986	17930	0	-1.062
IL32	4	0.035098	0.094478	0.962481	1863	3	-0.88178	0.63895	0.7063	0.999986	13273	1	-0.88178
CLVS2	4	0.035121	0.094527	0.962481	1864	1	-0.063184	0.20151	0.35771	0.999986	6721	1	-0.063184
F11	4	0.035138	0.094559	0.962481	1865	3	-1.0715	0.29302	0.44573	0.999986	8325	1	-1.0715
MAD2L1	4	0.035194	0.094681	0.962481	1866	2	-0.51031	0.073741	0.16923	0.989743	3269	2	-0.51031
TMCO2	4	0.035222	0.094746	0.962481	1867	1	0.14244	0.8063	0.81114	0.999986	15358	1	0.14244
OGFR	4	0.035222	0.094746	0.962481	1868	1	0.13483	0.11997	0.25092	0.999211	4786	2	0.13483
SLC25A4	4	0.035222	0.094746	0.962481	1869	2	-0.72417	0.68744	0.73201	0.999986	13794	1	-0.72417
TSPAN14	4	0.035232	0.094766	0.962481	1870	3	-0.94407	0.70299	0.74076	0.999986	13968	1	-0.94407
PPP1R3F	4	0.035237	0.094775	0.962481	1871	2	-1.0485	0.56822	0.67287	0.999986	12634	1	-1.0485
FBN3	4	0.035247	0.09479	0.962481	1872	2	-1.254	0.45837	0.60655	0.999986	11292	1	-1.254
MESDC2	4	0.035258	0.094803	0.962481	1873	2	-0.43436	0.47962	0.62721	0.999986	11675	2	-0.43436
EMC8	4	0.035311	0.094921	0.962481	1874	3	-0.83054	0.41769	0.56696	0.999986	10564	1	-0.83054
ATRIP	4	0.035323	0.094944	0.962481	1875	2	-0.71785	0.43643	0.58518	0.999986	10909	2	-0.71785
WASF3	4	0.035343	0.094976	0.962481	1876	2	-0.43917	0.22186	0.3774	0.999986	7108	2	-0.43917
ISCU	4	0.035354	0.095003	0.962481	1877	3	-0.76029	0.66896	0.72182	0.999986	13590	1	-0.76029
HPR	4	0.035369	0.095042	0.962481	1878	3	-1.0416	0.74018	0.76361	0.999986	14425	1	-1.0416
APOC4	4	0.035373	0.095051	0.962481	1879	2	0.088353	0.21435	0.37023	0.999986	6968	2	0.088353
SIRPA	4	0.035375	0.095054	0.962481	1880	3	-0.89977	0.96625	0.9662	0.999986	18394	0	-0.89977
MPP7	4	0.035424	0.095142	0.962481	1881	2	-0.52524	0.80267	0.8082	0.999986	15303	1	-0.52524
SHISA9	4	0.03543	0.095157	0.962481	1882	3	-0.82638	0.83539	0.83574	0.999986	15849	1	-0.82638
LEO1	4	0.035482	0.095252	0.962481	1883	2	-1.1954	0.79737	0.80409	0.999986	15219	1	-1.1954
MAGEA12	4	0.035482	0.095252	0.962481	1884	2	-2.7785	0.63213	0.70291	0.999986	13206	1	-2.7785
CKMT2	4	0.035482	0.095252	0.962481	1885	3	-2.9088	0.43701	0.58576	0.999986	10920	1	-2.9088
CCDC63	4	0.035482	0.095252	0.962481	1886	2	-2.9045	0.22666	0.38202	0.999986	7188	1	-2.9045
JAGN1	4	0.0355	0.095279	0.962481	1887	3	-0.67678	0.52758	0.65563	0.999986	12266	1	-0.67678
FAM47B	4	0.035512	0.0953	0.962481	1888	3	-0.976	0.94272	0.94263	0.999986	17924	0	-0.976
EIF3L	4	0.035625	0.095526	0.962481	1889	1	0.06454	0.2586	0.41269	0.999986	7715	2	0.06454
ACTG1	4	0.035625	0.095526	0.962481	1890	2	-1.5874	0.27498	0.42843	0.999986	8023	2	-1.5874
TRIM60	4	0.035625	0.095526	0.962481	1891	1	0.2088	0.259	0.41309	0.999986	7724	2	0.2088
EPHA3	4	0.035625	0.095526	0.962481	1892	1	0.92367	0.019272	0.06175	0.909824	1295	3	0.92367
ZNF417	4	0.035625	0.095526	0.962481	1893	3	-0.9169	0.93108	0.93084	0.999986	17696	0	-0.9169
CDC37	4	0.035625	0.095526	0.962481	1894	1	0.76127	0.18959	0.34624	0.999986	6506	2	0.76127
DPYD	4	0.035625	0.095526	0.962481	1895	2	-2.1066	0.74676	0.76796	0.999986	14503	1	-2.1066
PSMD3	4	0.035626	0.095528	0.962481	1896	3	-1.349	0.42391	0.57299	0.999986	10676	1	-1.349
ZNF266	4	0.035741	0.095753	0.963224	1897	3	-0.9579	0.97111	0.97107	0.999986	18495	0	-0.9579
CDK14	4	0.035759	0.095781	0.963224	1898	3	-0.88896	0.41083	0.56024	0.999986	10422	1	-0.88896
PTPN5	4	0.035788	0.095842	0.963224	1899	3	-0.96252	0.92454	0.92434	0.999986	17550	0	-0.96252
FAM47A	4	0.035827	0.095918	0.963224	1900	2	-0.081947	0.45358	0.60187	0.999986	11206	2	-0.081947
CYP3A43	4	0.035859	0.095982	0.963224	1901	3	-1.0163	0.22073	0.37631	0.999986	7085	1	-1.0163
RSRC1	4	0.035877	0.096021	0.963224	1902	2	-1.0387	0.44779	0.59625	0.999986	11097	1	-1.0387
CLUAP1	4	0.035928	0.096135	0.963224	1903	2	-1.1628	0.75666	0.77457	0.999986	14636	1	-1.1628
ANO1	4	0.035929	0.096141	0.963224	1904	3	-1.0844	0.91029	0.91006	0.999986	17259	0	-1.0844
ISX	4	0.035956	0.096187	0.963224	1905	3	-0.93047	0.83179	0.8325	0.999986	15784	1	-0.93047
STEAP1B	4	0.035973	0.096221	0.963224	1906	2	-0.43959	0.41363	0.56296	0.999986	10480	2	-0.43959
PCDH18	4	0.035994	0.096262	0.963224	1907	3	-1.0284	0.030476	0.086428	0.946388	1739	1	-1.0284
OR4C6	4	0.036036	0.096343	0.963224	1908	3	-0.70324	0.95309	0.95298	0.999986	18128	0	-0.70324
APBA1	4	0.036054	0.096373	0.963224	1909	3	-0.79151	0.9298	0.92959	0.999986	17659	0	-0.79151
LOC388436	4	0.036129	0.096516	0.963224	1910	3	-0.69084	0.16486	0.32237	0.999986	6058	1	-0.69084
LRRC30	4	0.036129	0.096516	0.963224	1911	2	-0.21062	0.23173	0.38693	0.999986	7271	1	-0.21062
SP7	4	0.036129	0.096516	0.963224	1912	2	-0.16902	0.49132	0.63859	0.999986	11903	2	-0.16902
NEDD8	4	0.036129	0.096516	0.963224	1913	1	0.073773	0.42493	0.574	0.999986	10697	2	0.073773
CD14	4	0.036129	0.096516	0.963224	1914	2	-0.29283	0.56703	0.67238	0.999986	12618	1	-0.29283
WNT9B	4	0.036177	0.096615	0.963224	1915	3	-0.89345	0.97723	0.97727	0.999986	18608	0	-0.89345
MAD2L2	4	0.036188	0.096642	0.963224	1916	3	-1.7039	0.97612	0.9761	0.999986	18594	0	-1.7039
CYFIP2	4	0.036209	0.096689	0.963224	1917	2	-1.759	0.87774	0.8773	0.999986	16638	0	-1.759
PHC2	4	0.036308	0.096892	0.963224	1918	3	-1.512	0.85178	0.85122	0.999986	16160	1	-1.512
TRAF3IP1	4	0.036308	0.096892	0.963224	1919	3	-1.6186	0.66311	0.71866	0.999986	13540	1	-1.6186
OR2Z1	4	0.03633	0.096931	0.963224	1920	2	0.021398	0.33996	0.4912	0.999986	9165	2	0.021398
NOL6	4	0.036333	0.096933	0.963224	1921	2	-1.2822	0.62203	0.69799	0.999986	13105	1	-1.2822
SRSF9	4	0.03635	0.096965	0.963224	1922	3	-1.5098	0.82493	0.82652	0.999986	15670	1	-1.5098
BBX	4	0.036374	0.09702	0.963224	1923	3	-1.0748	0.89827	0.89797	0.999986	17041	0	-1.0748
TRIB3	4	0.036392	0.097051	0.963224	1924	2	-0.37352	0.36237	0.513	0.999986	9556	2	-0.37352
ANKRD33B	4	0.036431	0.097142	0.963224	1925	1	0.13531	0.35445	0.50531	0.999986	9411	2	0.13531
TAF5	4	0.036479	0.097245	0.963224	1926	2	-2.0476	0.058792	0.14139	0.980848	2751	2	-2.0476
GNL2	4	0.036479	0.097245	0.963224	1927	2	-1.7698	0.6741	0.72462	0.999986	13651	1	-1.7698
TFG	4	0.036479	0.097245	0.963224	1928	2	-0.91951	0.038192	0.10186	0.953841	2038	1	-0.91951
VASH2	4	0.036576	0.097452	0.963224	1929	2	-0.88507	0.29605	0.4486	0.999986	8372	1	-0.88507
SULT1E1	4	0.036607	0.097518	0.963224	1930	1	0.27984	0.28456	0.4376	0.999986	8172	2	0.27984
PPIL3	4	0.036607	0.097518	0.963224	1931	2	-0.69331	0.40734	0.55684	0.999986	10353	1	-0.69331
APOBEC3G	4	0.036607	0.097518	0.963224	1932	3	-1.0869	0.92877	0.92857	0.999986	17626	0	-1.0869
SH3D21	4	0.036607	0.097518	0.963224	1933	3	-0.61201	0.64748	0.71059	0.999986	13369	1	-0.61201
P2RY10	4	0.036651	0.097596	0.963224	1934	2	-1.4882	0.14823	0.29818	0.999986	5638	2	-1.4882
C9orf57	4	0.03669	0.097672	0.963224	1935	3	-3.0529	0.34588	0.49698	0.999986	9266	1	-3.0529
RGAG4	4	0.036705	0.097694	0.963224	1936	2	-0.10739	0.12255	0.25531	0.999986	4875	2	-0.10739
JTB	4	0.036749	0.097782	0.963224	1937	3	-0.82895	0.915	0.91479	0.999986	17359	0	-0.82895
LMBR1L	4	0.036781	0.097841	0.963224	1938	2	-0.78133	0.21474	0.37059	0.999986	6979	2	-0.78133
SSU72	4	0.036785	0.097849	0.963224	1939	3	-1.075	0.90777	0.90753	0.999986	17219	0	-1.075
ARID1A	4	0.036834	0.097946	0.963224	1940	2	-0.11608	0.385	0.53506	0.999986	9959	2	-0.11608
CHGB	4	0.036873	0.098023	0.963224	1941	3	-1.2703	0.61658	0.69532	0.999986	13056	1	-1.2703
C3orf30	4	0.036884	0.098048	0.963224	1942	2	-0.40595	0.73975	0.76332	0.999986	14418	1	-0.40595
PCDHGB3	4	0.036889	0.09806	0.963224	1943	2	-0.32245	0.3101	0.46225	0.999986	8640	2	-0.32245
OLFM4	4	0.036935	0.09815	0.963224	1944	2	-0.60929	0.68933	0.73306	0.999986	13802	1	-0.60929
HOOK3	4	0.036985	0.098238	0.963224	1945	3	-1.0582	0.9033	0.90296	0.999986	17132	0	-1.0582
E2F5	4	0.036987	0.098242	0.963224	1946	3	-1.2554	0.014392	0.047132	0.868695	1033	1	-1.2554
C5orf45	4	0.036998	0.098265	0.963224	1947	3	-1.088	0.21308	0.36899	0.999986	6942	1	-1.088
LRR1	4	0.037003	0.098275	0.963224	1948	2	-2.0346	0.46237	0.61044	0.999986	11365	2	-2.0346
DNAJA2	4	0.03703	0.098326	0.963224	1949	2	-0.77325	0.74806	0.76882	0.999986	14518	1	-0.77325
LYG1	4	0.037035	0.098341	0.963224	1950	1	0.015232	0.48923	0.63655	0.999986	11860	1	0.015232
BLOC1S1	4	0.037052	0.098374	0.963224	1951	3	-1.4897	0.3342	0.48553	0.999986	9069	1	-1.4897
OR6T1	4	0.037086	0.098452	0.963422	1952	1	0.51956	0.10982	0.23356	0.999211	4463	3	0.51956
CHIA	4	0.037117	0.098507	0.963422	1953	2	-0.72612	0.75114	0.77089	0.999986	14560	1	-0.72612
HSDL1	4	0.037136	0.098545	0.963422	1954	1	-0.041053	0.77867	0.78996	0.999986	14944	1	-0.041053
CCM2	4	0.03727	0.098821	0.964427	1955	2	-0.1686	0.02429	0.074068	0.93309	1510	2	-0.1686
NLRP13	4	0.037272	0.098824	0.964427	1956	3	-1.2771	0.18489	0.34176	0.999986	6426	1	-1.2771
PACRG	4	0.037339	0.098966	0.964427	1957	3	-1.4204	0.46856	0.61646	0.999986	11479	1	-1.4204
CCL2	4	0.037357	0.099001	0.964427	1958	2	-0.47215	0.29349	0.44617	0.999986	8331	2	-0.47215
ZNF75D	4	0.037423	0.099123	0.964427	1959	3	-1.0531	0.18667	0.34345	0.999986	6457	1	-1.0531
UBA6	4	0.037463	0.099203	0.964427	1960	3	-0.75507	0.64357	0.70862	0.999986	13319	1	-0.75507
NPHP3	4	0.037463	0.099203	0.964427	1961	2	-0.98122	0.79358	0.80112	0.999986	15158	1	-0.98122
RYR3	4	0.037463	0.099203	0.964427	1962	2	-0.58035	0.60285	0.68879	0.999986	12921	1	-0.58035
PLA2G12A	4	0.037463	0.099203	0.964427	1963	1	0.1415	0.85004	0.84952	0.999986	16134	1	0.1415
ASCC2	4	0.037463	0.099203	0.964427	1964	1	-0.10898	0.91963	0.91945	0.999986	17454	0	-0.10898
ZNF611	4	0.037463	0.099203	0.964427	1965	1	0.088904	0.61123	0.69273	0.999986	13004	1	0.088904
SLC7A2	4	0.037538	0.099358	0.964721	1966	3	-1.4256	0.97048	0.97042	0.999986	18484	0	-1.4256
RAD54L	4	0.037575	0.099434	0.964721	1967	3	-1.0893	0.93953	0.9395	0.999986	17859	0	-1.0893
C1orf158	4	0.037641	0.09955	0.964721	1968	2	-0.83439	0.84859	0.84813	0.999986	16108	1	-0.83439
EPHA6	4	0.037652	0.099577	0.964721	1969	2	-0.64995	0.41074	0.56015	0.999986	10419	2	-0.64995
PXDNL	4	0.037662	0.0996	0.964721	1970	2	-1.018	0.26301	0.4169	0.999986	7804	1	-1.018
CNKSR3	4	0.037684	0.09964	0.964721	1971	3	-1.4059	0.60183	0.68829	0.999986	12912	1	-1.4059
TIMD4	4	0.037702	0.099676	0.964721	1972	3	-0.79102	0.35682	0.50757	0.999986	9456	1	-0.79102
CITED2	4	0.03774	0.099749	0.964721	1973	2	-0.75493	0.14919	0.29977	0.999986	5661	1	-0.75493
HAP1	4	0.037757	0.099776	0.964721	1974	3	-1.0042	0.86922	0.86879	0.999986	16474	0	-1.0042
EPPIN	4	0.037761	0.09979	0.964721	1975	2	-2.5073	0.31666	0.46858	0.999986	8755	2	-2.5073
SEPTIN3	4	0.037763	0.099792	0.964721	1976	3	-0.91709	0.92528	0.92507	0.999986	17565	0	-0.91709
SH2B1	4	0.03779	0.099854	0.964721	1977	1	0.65716	0.038337	0.10214	0.953841	2042	3	0.65716
WNT3	4	0.037891	0.10007	0.964721	1978	3	-1.2479	0.13111	0.2698	0.999986	5123	1	-1.2479
ATP1A3	4	0.038041	0.10038	0.964721	1979	1	0.47763	0.061016	0.14556	0.983408	2827	2	0.47763
ODF2	4	0.038041	0.10038	0.964721	1980	3	-0.93029	0.84284	0.84254	0.999986	15985	1	-0.93029
ETV3	4	0.038041	0.10038	0.964721	1981	3	-1.1598	0.65074	0.71224	0.999986	13408	1	-1.1598
CCT7	4	0.038041	0.10038	0.964721	1982	2	-0.62378	0.70138	0.73981	0.999986	13944	1	-0.62378
TUBB8	4	0.038041	0.10038	0.964721	1983	1	-0.01874	0.08503	0.18977	0.994361	3646	1	-0.01874
KLHL20	4	0.038071	0.10044	0.964721	1984	3	-1.0905	0.96845	0.9684	0.999986	18443	0	-1.0905
AGAP11	4	0.038123	0.10054	0.964721	1985	2	-0.49002	0.44379	0.59235	0.999986	11037	2	-0.49002
HPD	4	0.038145	0.10058	0.964721	1986	2	-0.73927	0.69689	0.7373	0.999986	13886	1	-0.73927
ZNF623	4	0.038153	0.10059	0.964721	1987	3	-1.0976	0.70053	0.73933	0.999986	13933	1	-1.0976
CCDC69	4	0.038189	0.10067	0.964721	1988	3	-0.85329	0.50704	0.64745	0.999986	12088	1	-0.85329
KRT4	4	0.038227	0.10074	0.964721	1989	3	-1.794	0.83551	0.83584	0.999986	15851	1	-1.794
LCE2C	4	0.038233	0.10075	0.964721	1990	2	-0.53161	0.84453	0.84416	0.999986	16019	1	-0.53161
OR5T1	4	0.038293	0.10087	0.964721	1991	1	-0.1439	0.11898	0.24923	0.999211	4753	1	-0.1439
OR4F29	3	0.038314	0.094155	0.962481	1992	2	-4.5149	0.8605	0.86055	0.999986	16327	0	-4.5149
FAM153A	4	0.038343	0.10097	0.964721	1993	1	0.70588	0.030424	0.086333	0.946388	1737	3	0.70588
OR10A7	4	0.038356	0.10101	0.964721	1994	3	-0.69258	0.27044	0.42399	0.999986	7949	1	-0.69258
SCN5A	4	0.038387	0.10107	0.964721	1995	3	-1.8833	0.61957	0.69677	0.999986	13083	1	-1.8833
FOXP3	4	0.038393	0.10108	0.964721	1996	2	-0.44	0.78795	0.79685	0.999986	15084	1	-0.44
MLKL	4	0.03842	0.10114	0.964721	1997	3	-0.97545	0.13836	0.282	0.999986	5347	1	-0.97545
HIST1H2AM	4	0.038491	0.10128	0.964721	1998	3	-1.3206	0.88343	0.883	0.999986	16743	0	-1.3206
OR1B1	4	0.038534	0.10136	0.964721	1999	3	-1.084	0.56021	0.66939	0.999986	12555	1	-1.084
[truncated: 17,114 more rows]
