# Supplementary material for: SFSWAP is a negative regulator of OGT intron detention and global pre-mRNA splicing
Source: eLife. 2025 Apr 23;13:RP104439. doi: 10.7554/eLife.104439 (PMC12017769; doi:10.7554/eLife.104439)
Supplement: Supplementary file 4. [file elife-104439-supp4.zip]

Archive with 5 entries (5 files):
- A3SS.MATS.JCEC.txt
- A5SS.MATS.JCEC.txt
- MXE.MATS.JCEC.txt
- RI.MATS.JCEC.txt
- SE.MATS.JCEC.txt
