# Supplementary material for: SFSWAP is a negative regulator of OGT intron detention and global pre-mRNA splicing
Source: eLife. 2025 Apr 23;13:RP104439. doi: 10.7554/eLife.104439 (PMC12017769; doi:10.7554/eLife.104439)
Supplement: Supplementary file 4. [file elife-104439-supp4.zip › A3SS.MATS.JCEC.txt]

ID	GeneID	geneSymbol	chr	strand	longExonStart_0base	longExonEnd	shortES	shortEE	flankingES	flankingEE	ID	IJC_SAMPLE_1	SJC_SAMPLE_1	IJC_SAMPLE_2	SJC_SAMPLE_2	IncFormLen	SkipFormLen	PValue	FDR	IncLevel1	IncLevel2	IncLevelDifference
14	ENSG00000130826.19	DKC1	chrX	+	154764898	154765530	154765443	154765530	154762918	154762981	14	644,329,314	0,2,0	333,210,237	2,2,1	644	99	0.31988131427	1.0	1.0,0.962,1.0	0.962,0.942,0.973	0.028
15	ENSG00000130826.19	DKC1	chrX	+	154765319	154765530	154765443	154765530	154764898	154764966	15	11,12,8	563,351,321	9,4,10	322,176,207	223	99	0.498200101798	1.0	0.009,0.015,0.011	0.012,0.01,0.021	-0.003
16	ENSG00000130826.19	DKC1	chrX	+	154767255	154767382	154767310	154767382	154766215	154766400	16	209,134,127	0,0,0	111,68,78	2,0,1	154	99	1	1.0	1.0,1.0,1.0	0.973,1.0,0.98	0.016
17	ENSG00000130826.19	DKC1	chrX	+	154769166	154769310	154769205	154769310	154768301	154768312	17	186,122,90	0,0,1	97,67,55	2,0,0	138	99	1	1.0	1.0,1.0,0.985	0.972,1.0,1.0	0.004
20	ENSG00000071889.17	FAM3A	chrX	-	154507810	154507882	154507810	154507861	154508288	154508347	20	13,6,0	48,15,14	13,7,9	58,33,45	120	99	0.828025091272	1.0	0.183,0.248,0.0	0.156,0.149,0.142	-0.005
21	ENSG00000071889.17	FAM3A	chrX	-	154508473	154508652	154508473	154508597	154511847	154511871	21	22,10,15	102,35,28	18,9,12	81,36,54	154	99	0.32577862993	1.0	0.122,0.155,0.256	0.125,0.138,0.125	0.048
22	ENSG00000071889.17	FAM3A	chrX	-	154508473	154508811	154508473	154508597	154511847	154511871	22	33,11,23	102,35,28	25,18,20	81,36,54	313	99	0.611090543929	1.0	0.093,0.09,0.206	0.089,0.137,0.105	0.019
23	ENSG00000071889.17	FAM3A	chrX	-	154508473	154508811	154508473	154508652	154511847	154511871	23	17,3,10	6,2,2	13,10,12	6,1,4	258	99	0.853092634057	1.0	0.521,0.365,0.657	0.454,0.793,0.535	-0.08
24	ENSG00000071889.17	FAM3A	chrX	-	154512313	154512431	154512313	154512411	154512822	154512936	24	1,0,1	15,8,3	0,0,0	17,7,11	119	99	1	1.0	0.053,0.0,0.217	0.0,0.0,0.0	0.09
25	ENSG00000102178.13	UBL4A	chrX	-	154485770	154486083	154485770	154485979	154486227	154486333	25	15,14,12	170,72,44	9,8,4	120,70,69	203	99	0.0277153623113	0.6103151770968039	0.041,0.087,0.117	0.035,0.053,0.027	0.043
26	ENSG00000203879.12	GDI1	chrX	+	154438475	154438630	154438522	154438630	154437153	154437299	26	2,7,1	296,126,127	0,3,0	206,122,124	146	99	0.889740507788	1.0	0.005,0.036,0.005	0.0,0.016,0.0	0.01
27	ENSG00000071553.18	ATP6AP1	chrX	+	154433590	154433720	154433634	154433720	154432930	154432971	27	2,2,0	266,135,118	1,0,1	144,92,102	143	99	1	1.0	0.005,0.01,0.0	0.005,0.0,0.007	0.001
29	ENSG00000147403.18	RPL10	chrX	+	154399802	154400626	154400463	154400626	154399337	154399396	29	2082,1032,965	0,1,0	1290,829,978	0,0,0	760	99	1	1.0	1.0,0.993,1.0	1.0,1.0,1.0	-0.002
30	ENSG00000147403.18	RPL10	chrX	+	154399802	154400626	154400463	154400626	154399486	154399594	30	13694,5748,5130	1,0,0	8305,4871,6016	0,0,0	760	99	1	1.0	0.999,1.0,1.0	1.0,1.0,1.0	-0.0
31	ENSG00000196924.19	FLNA	chrX	-	154350030	154351696	154350030	154350207	154351883	154352021	31	3201,1277,1054	1,0,0	1765,1120,1023	0,0,0	1588	99	1	1.0	0.995,1.0,1.0	1.0,1.0,1.0	-0.002
32	ENSG00000196924.19	FLNA	chrX	-	154350908	154351696	154350908	154351041	154351883	154352021	32	2258,769,626	8,2,4	1329,819,755	0,2,0	754	99	0.0207381914299	0.5096627618355805	0.974,0.981,0.954	1.0,0.982,1.0	-0.024
33	ENSG00000196924.19	FLNA	chrX	-	154353000	154353221	154353000	154353204	154353295	154353457	33	12,7,3	2681,619,469	14,7,11	1749,885,896	116	99	1	1.0	0.004,0.01,0.005	0.007,0.007,0.01	-0.002
34	ENSG00000196924.19	FLNA	chrX	-	154365135	154365259	154365135	154365257	154365348	154365486	34	1792,518,389	1,0,0	1457,825,799	2,1,0	101	99	1	1.0	0.999,1.0,1.0	0.999,0.999,1.0	0.0
35	ENSG00000184216.14	IRAK1	chrX	-	154013042	154013433	154013042	154013343	154014041	154014278	35	1645,967,757	61,29,17	823,603,616	44,34,50	189	99	9.48293281766e-06	0.0018149545513538644	0.934,0.946,0.959	0.907,0.903,0.866	0.054
36	ENSG00000184216.14	IRAK1	chrX	-	154013042	154013433	154013042	154013343	154016031	154016097	36	623,335,298	3,9,8	335,207,237	8,2,5	189	99	0.763328705428	1.0	0.991,0.951,0.951	0.956,0.982,0.961	-0.002
37	ENSG00000184216.14	IRAK1	chrX	-	154013042	154013433	154013042	154013343	154016436	154016644	37	620,334,290	1,5,2	329,203,232	0,1,0	189	99	0.918297091827	1.0	0.997,0.972,0.987	1.0,0.991,1.0	-0.012
38	ENSG00000089820.16	ARHGAP4	chrX	-	153913408	153913600	153913408	153913516	153913777	153913879	38	8,1,3	0,0,0	4,7,4	1,0,0	183	99	1	1.0	1.0,1.0,1.0	0.684,1.0,1.0	0.105
40	ENSG00000089820.16	ARHGAP4	chrX	-	153921096	153921223	153921096	153921159	153921364	153921527	40	0,1,0	0,3,0	1,0,1	0,4,2	163	99	1	1.0	NA,0.168,NA	1.0,0.0,0.233	-0.243
46	ENSG00000262919.8	CCNQ	chrX	-	153587931	153588454	153587931	153588394	153592505	153592733	46	190,67,96	151,48,41	115,78,59	86,60,62	159	99	0.1693677497	1.0	0.439,0.465,0.593	0.454,0.447,0.372	0.075
47	ENSG00000147394.20	ZNF185	chrX	+	152920706	152920748	152920709	152920748	152918982	152919081	47	4,1,0	0,1,0	5,1,3	1,2,1	102	99	1	1.0	1.0,0.493,NA	0.829,0.327,0.744	0.113
48	ENSG00000147394.20	ZNF185	chrX	+	152920706	152920748	152920709	152920748	152920327	152920411	48	11,0,0	2,0,0	11,4,8	2,2,7	102	99	1	1.0	0.842,NA,NA	0.842,0.66,0.526	0.166
51	ENSG00000102181.21	CD99L2	chrX	-	150814861	150814948	150814861	150814936	150816006	150816078	51	4,1,1	329,92,53	3,2,3	198,81,97	111	99	0.744219369836	1.0	0.011,0.01,0.017	0.013,0.022,0.027	-0.008
52	ENSG00000235703.7	EOLA2-DT	chrX	+	149945783	149947347	149945857	149947347	149944017	149944100	52	2,1,0	3,2,0	1,5,2	12,6,8	173	99	1	1.0	0.276,0.222,NA	0.046,0.323,0.125	0.084
54	ENSG00000197620.11	EOLA1	chrX	+	149545601	149545883	149545767	149545883	149545367	149545500	54	253,74,84	2,0,1	109,75,47	5,0,1	265	99	0.0654454895569	1.0	0.979,1.0,0.969	0.891,1.0,0.946	0.037
55	ENSG00000241769.7	EOLA1-DT	chrX	-	149536173	149536255	149536173	149536213	149538114	149538172	55	3,3,1	1,0,0	2,3,4	1,1,0	141	99	1	1.0	0.678,1.0,1.0	0.584,0.678,1.0	0.139
57	ENSG00000102081.16	FMR1	chrX	+	147944904	147945051	147944943	147945051	147928321	147928388	57	44,20,11	0,0,0	23,20,25	2,0,0	138	99	1	1.0	1.0,1.0,1.0	0.892,1.0,1.0	0.036
59	ENSG00000102081.16	FMR1	chrX	+	147943130	147945051	147944943	147945051	147940575	147940662	59	1030,431,374	0,0,0	575,350,474	0,1,0	1912	99	1	1.0	1.0,1.0,1.0	1.0,0.948,1.0	0.017
61	ENSG00000102081.16	FMR1	chrX	+	147944868	147945051	147944904	147945051	147943130	147943326	61	189,90,80	18,7,3	112,68,106	9,3,6	135	99	0.480327875142	1.0	0.885,0.904,0.951	0.901,0.943,0.928	-0.011
62	ENSG00000102081.16	FMR1	chrX	+	147944868	147945051	147944943	147945051	147943130	147943326	62	233,110,91	25,9,0	135,88,129	12,10,8	174	99	0.60745491451	1.0	0.841,0.874,1.0	0.865,0.834,0.902	0.038
63	ENSG00000102081.16	FMR1	chrX	+	147944868	147945051	147944952	147945051	147943130	147943326	63	239,112,93	1,0,0	141,91,130	0,0,0	183	99	1	1.0	0.992,1.0,1.0	1.0,1.0,1.0	-0.003
64	ENSG00000102081.16	FMR1	chrX	+	147944883	147945051	147944904	147945051	147943130	147943326	64	66,31,28	18,7,3	39,17,39	9,3,6	120	99	0.679347463396	1.0	0.752,0.785,0.885	0.781,0.824,0.843	-0.009
65	ENSG00000102081.16	FMR1	chrX	+	147944883	147945051	147944943	147945051	147943130	147943326	65	110,51,39	25,9,0	62,37,62	12,10,8	159	99	0.438664699647	1.0	0.733,0.779,1.0	0.763,0.697,0.828	0.075
66	ENSG00000102081.16	FMR1	chrX	+	147944883	147945051	147944952	147945051	147943130	147943326	66	116,53,41	1,0,0	68,40,63	0,0,0	168	99	1	1.0	0.986,1.0,1.0	1.0,1.0,1.0	-0.005
67	ENSG00000102081.16	FMR1	chrX	+	147944904	147945051	147944943	147945051	147943130	147943326	67	62,27,14	25,9,0	32,23,29	12,10,8	138	99	0.425243408642	1.0	0.64,0.683,1.0	0.657,0.623,0.722	0.107
68	ENSG00000102081.16	FMR1	chrX	+	147944904	147945051	147944952	147945051	147943130	147943326	68	68,29,16	1,0,0	38,26,30	0,0,0	147	99	1	1.0	0.979,1.0,1.0	1.0,1.0,1.0	-0.007
69	ENSG00000102081.16	FMR1	chrX	+	147944943	147945051	147944952	147945051	147943130	147943326	69	31,11,2	1,0,0	18,13,9	0,0,0	108	99	1	1.0	0.966,1.0,1.0	1.0,1.0,1.0	-0.011
70	ENSG00000102081.16	FMR1	chrX	+	147948682	147951097	147948733	147951097	147945533	147945616	70	266,121,101	85,30,30	190,84,96	82,51,60	150	99	0.000226522476033	0.019637732771038263	0.674,0.727,0.69	0.605,0.521,0.514	0.15
73	ENSG00000022267.19	FHL1	chrX	+	136209242	136209442	136209339	136209442	136208454	136208641	73	38,25,15	0,0,0	63,46,32	1,2,0	196	99	0.35453205974	1.0	1.0,1.0,1.0	0.97,0.921,1.0	0.036
74	ENSG00000165359.16	INTS6L	chrX	+	135581527	135582510	135582240	135582510	135581049	135581143	74	140,30,34	0,0,0	98,56,83	0,0,2	812	99	1	1.0	1.0,1.0,1.0	1.0,1.0,0.835	0.055
75	ENSG00000147257.16	GPC3	chrX	-	133692368	133692514	133692368	133692494	133699894	133700028	75	1,0,0	53,8,8	0,0,0	49,32,39	119	99	1	1.0	0.015,0.0,0.0	0.0,0.0,0.0	0.005
76	ENSG00000213468.7	FIRRE	chrX	-	131711650	131711744	131711650	131711720	131743095	131743248	76	2,0,1	2,0,0	1,0,2	0,0,0	123	99	1	1.0	0.446,NA,1.0	1.0,NA,1.0	-0.277
77	ENSG00000213468.7	FIRRE	chrX	-	131711650	131711744	131711650	131711720	131749305	131749458	77	3,0,1	1,0,0	3,0,0	1,1,0	123	99	1	1.0	0.707,NA,1.0	0.707,0.0,NA	0.5
78	ENSG00000213468.7	FIRRE	chrX	-	131785156	131785262	131785156	131785258	131794296	131794466	78	1,0,0	1,0,1	0,0,0	0,0,3	103	99	1	1.0	0.49,NA,0.0	NA,NA,0.0	0.245
81	ENSG00000125676.20	THOC2	chrX	-	123600568	123603748	123600568	123601338	123610917	123610963	81	2327,1153,981	268,124,103	1135,696,695	137,81,86	2509	99	0.416083375673	1.0	0.255,0.268,0.273	0.246,0.253,0.242	0.018
82	ENSG00000125676.20	THOC2	chrX	-	123610917	123610963	123610917	123610957	123611439	123611516	82	500,214,200	119,58,31	232,144,174	36,37,31	105	99	0.272713376394	1.0	0.798,0.777,0.859	0.859,0.786,0.841	-0.017
83	ENSG00000125676.20	THOC2	chrX	-	123600568	123603748	123600568	123601338	123613398	123613556	83	2038,1025,864	2,0,0	1001,593,605	0,0,2	2509	99	1	1.0	0.976,1.0,1.0	1.0,1.0,0.923	0.018
84	ENSG00000125676.20	THOC2	chrX	-	123619400	123619517	123619400	123619436	123620092	123620205	84	49,18,14	0,1,5	17,14,21	2,1,3	180	99	0.70281925675	1.0	1.0,0.908,0.606	0.824,0.885,0.794	0.004
85	ENSG00000125676.20	THOC2	chrX	-	123619400	123619517	123619400	123619436	123620906	123620965	85	76,25,23	411,200,148	28,21,32	184,120,122	180	99	0.374315268267	1.0	0.092,0.064,0.079	0.077,0.088,0.126	-0.019
87	ENSG00000077713.19	SLC25A43	chrX	+	119451849	119452143	119452008	119452143	119410189	119410362	87	23,18,11	71,26,28	11,6,8	24,17,6	258	99	0.605618717901	1.0	0.111,0.21,0.131	0.15,0.119,0.338	-0.052
88	ENSG00000077713.19	SLC25A43	chrX	+	119451849	119452143	119452008	119452143	119426181	119426354	88	15,15,11	2,0,1	8,4,5	0,0,1	258	99	0.930937321879	1.0	0.742,1.0,0.808	1.0,1.0,0.657	-0.036
90	ENSG00000101901.12	ALG13	chrX	+	111682131	111682294	111682235	111682294	111681169	111681424	90	138,57,48	36,4,4	73,41,55	14,8,13	203	99	0.289036857218	1.0	0.652,0.874,0.854	0.718,0.714,0.674	0.091
93	ENSG00000101938.15	CHRDL1	chrX	-	110721384	110721530	110721384	110721527	110759660	110759754	93	6,1,0	0,0,1	2,4,1	1,0,0	102	99	1	1.0	1.0,1.0,0.0	0.66,1.0,1.0	-0.22
94	ENSG00000157600.12	TMEM164	chrX	+	110003500	110004164	110003882	110004164	110003094	110003156	94	299,130,109	0,0,0	148,92,110	0,1,2	481	99	0.382228477917	1.0	1.0,1.0,1.0	1.0,0.95,0.919	0.044
95	ENSG00000157600.12	TMEM164	chrX	+	110003500	110004164	110003882	110004164	110003114	110003178	95	319,130,118	1,0,0	160,93,108	0,0,1	481	99	1	1.0	0.985,1.0,1.0	1.0,1.0,0.957	0.009
96	ENSG00000068366.21	ACSL4	chrX	-	109683135	109683375	109683135	109683372	109691002	109691131	96	2,0,3	1,0,0	0,0,1	0,0,0	102	99	1	1.0	0.66,NA,1.0	NA,NA,1.0	-0.17
97	ENSG00000068366.21	ACSL4	chrX	-	109683135	109683375	109683135	109683372	109696143	109696196	97	80,51,36	34,19,21	33,21,24	4,8,2	102	99	0.00387705249631	0.15887294088913512	0.695,0.723,0.625	0.889,0.718,0.921	-0.162
98	ENSG00000068366.21	ACSL4	chrX	-	109683135	109683552	109683135	109683372	109696143	109696196	98	15,7,5	34,19,21	14,5,5	4,8,2	279	99	0.00303138670718	0.13355287652076694	0.135,0.116,0.078	0.554,0.182,0.47	-0.292
99	ENSG00000068366.21	ACSL4	chrX	-	109683135	109683666	109683135	109683372	109696143	109696196	99	20,7,6	34,19,21	19,6,7	4,8,2	393	99	0.00143262460946	0.07700237890463378	0.129,0.085,0.067	0.545,0.159,0.469	-0.297
100	ENSG00000068366.21	ACSL4	chrX	-	109683135	109683552	109683135	109683375	109696143	109696196	100	15,7,2	80,51,33	14,5,4	33,21,23	276	99	0.0495928106681	0.8894834018962273	0.063,0.047,0.021	0.132,0.079,0.059	-0.046
101	ENSG00000068366.21	ACSL4	chrX	-	109683135	109683666	109683135	109683375	109696143	109696196	101	20,7,3	80,51,33	19,6,6	33,21,23	390	99	0.0134278852085	0.375416197686624	0.06,0.034,0.023	0.128,0.068,0.062	-0.047
102	ENSG00000068366.21	ACSL4	chrX	-	109683135	109683666	109683135	109683552	109696143	109696196	102	5,0,1	0,0,0	6,1,2	1,0,0	213	99	1	1.0	1.0,NA,1.0	0.736,1.0,1.0	0.088
103	ENSG00000068366.21	ACSL4	chrX	-	109683135	109683666	109683135	109683552	109733138	109733325	103	6,0,1	1,2,0	8,1,2	0,0,0	213	99	0.0817909549069	1.0	0.736,0.0,1.0	1.0,1.0,1.0	-0.421
109	ENSG00000089682.17	RBM41	chrX	-	107069254	107070425	107069254	107069402	107088435	107088839	109	87,41,28	54,34,33	87,52,47	43,28,33	1122	99	0.0757955217765	1.0	0.124,0.096,0.07	0.151,0.141,0.112	-0.038
112	ENSG00000123562.18	MORF4L2	chrX	-	103678498	103678620	103678498	103678600	103684680	103684729	112	8,6,7	54,24,29	1,1,3	32,23,17	119	99	0.00514483783296	0.1921946905668605	0.11,0.172,0.167	0.025,0.035,0.128	0.087
113	ENSG00000123562.18	MORF4L2	chrX	-	103678498	103678651	103678498	103678600	103684680	103684729	113	110,68,42	54,24,29	30,14,12	32,23,17	150	99	0.000107835492366	0.011309400686365257	0.573,0.652,0.489	0.382,0.287,0.318	0.242
114	ENSG00000123562.18	MORF4L2	chrX	-	103678498	103678651	103678498	103678620	103684680	103684729	114	107,64,40	5,2,5	30,14,11	1,1,2	130	99	0.484304971685	1.0	0.942,0.961,0.859	0.958,0.914,0.807	0.028
115	ENSG00000123562.18	MORF4L2	chrX	-	103678498	103678620	103678498	103678600	103685170	103685260	115	25,15,11	151,96,67	4,2,7	109,78,102	119	99	6.47558186695e-06	0.0013602209999453486	0.121,0.115,0.12	0.03,0.021,0.054	0.084
116	ENSG00000123562.18	MORF4L2	chrX	-	103678498	103678651	103678498	103678600	103685170	103685260	116	187,109,83	151,96,67	90,52,45	109,78,102	150	99	9.72494436337e-05	0.010489116830986649	0.45,0.428,0.45	0.353,0.306,0.226	0.148
117	ENSG00000123562.18	MORF4L2	chrX	-	103678498	103678651	103678498	103678620	103685170	103685260	117	184,105,81	22,11,9	90,52,44	4,2,6	130	99	0.0443534997941	0.8297376293116729	0.864,0.879,0.873	0.945,0.952,0.848	-0.043
118	ENSG00000133142.19	TCEAL4	chrX	+	103585969	103586291	103586218	103586291	103585562	103585624	118	74,16,24	77,30,27	32,14,24	73,50,47	348	99	0.000716085690651	0.045865750706354375	0.215,0.132,0.202	0.111,0.074,0.127	0.079
119	ENSG00000158301.20	GPRASP2	chrX	+	102713090	102713217	102713129	102713217	102712444	102712552	119	6,1,2	24,4,2	2,5,1	21,7,10	138	99	0.603247926368	1.0	0.152,0.152,0.418	0.064,0.339,0.067	0.084
129	ENSG00000184867.14	ARMCX2	chrX	-	101658460	101658569	101658460	101658525	101659075	101659136	129	2,2,2	9,8,3	2,3,5	9,3,1	143	99	0.0994120369822	1.0	0.133,0.148,0.316	0.133,0.409,0.776	-0.24
130	ENSG00000184867.14	ARMCX2	chrX	-	101659075	101659148	101659075	101659136	101659407	101659501	130	2,2,3	0,1,0	3,1,2	1,0,0	111	99	1	1.0	1.0,0.641,1.0	0.728,1.0,1.0	-0.029
131	ENSG00000184867.14	ARMCX2	chrX	-	101659075	101659148	101659075	101659136	101659418	101659501	131	11,9,5	4,3,0	12,6,10	7,6,3	111	99	0.112072410675	1.0	0.71,0.728,1.0	0.605,0.471,0.748	0.205
132	ENSG00000196440.12	ARMCX4	chrX	+	101486022	101486092	101486025	101486092	101445997	101446044	132	6,4,2	0,0,0	2,0,0	0,1,0	102	99	1	1.0	1.0,1.0,1.0	1.0,0.0,NA	0.5
133	ENSG00000196440.12	ARMCX4	chrX	+	101488007	101488099	101488043	101488099	101487607	101487691	133	2,0,0	6,3,1	1,0,2	4,4,7	135	99	0.700961220562	1.0	0.196,0.0,0.0	0.155,0.0,0.173	-0.044
134	ENSG00000196440.12	ARMCX4	chrX	+	101509358	101509427	101509363	101509427	101504936	101505355	134	1,1,0	0,0,0	0,2,1	0,0,1	104	99	1	1.0	1.0,1.0,NA	NA,1.0,0.488	0.256
135	ENSG00000102393.14	GLA	chrX	-	101400665	101401809	101400665	101400757	101403810	101403985	135	702,437,362	0,0,0	298,198,233	1,0,0	1151	99	1	1.0	1.0,1.0,1.0	0.962,1.0,1.0	0.013
136	ENSG00000126953.8	TIMM8A	chrX	-	101345660	101348401	101345660	101346660	101348532	101348742	136	250,105,99	148,98,59	140,85,97	93,78,65	1840	99	0.573312359275	1.0	0.083,0.055,0.083	0.075,0.055,0.074	0.006
140	ENSG00000198157.11	HMGN5	chrX	-	81118729	81118780	81118729	81118759	81119787	81119817	140	3,1,0	79,19,20	1,1,2	24,14,22	120	99	0.633743598338	1.0	0.03,0.042,0.0	0.033,0.056,0.07	-0.029
141	ENSG00000085224.23	ATRX	chrX	-	77688817	77688927	77688817	77688924	77693823	77693937	141	110,32,28	34,9,17	48,32,43	21,12,8	102	99	0.686630668081	1.0	0.758,0.775,0.615	0.689,0.721,0.839	-0.034
142	ENSG00000085224.23	ATRX	chrX	-	77688817	77688927	77688817	77688924	77696576	77696704	142	23,14,9	26,13,10	12,14,13	19,15,10	102	99	0.843130197341	1.0	0.462,0.511,0.466	0.38,0.475,0.558	0.009
144	ENSG00000131269.19	ABCB7	chrX	-	75071508	75071704	75071508	75071683	75073688	75073776	144	2,2,0	170,75,59	1,0,2	74,47,50	120	99	1	1.0	0.01,0.022,0.0	0.011,0.0,0.032	-0.004
145	ENSG00000131269.19	ABCB7	chrX	-	75114753	75114834	75114753	75114831	75156104	75156282	145	119,43,39	96,49,32	61,28,36	71,38,45	102	99	0.0771607114308	1.0	0.546,0.46,0.542	0.455,0.417,0.437	0.08
148	ENSG00000230590.12	FTX	chrX	-	74202650	74203953	74202650	74203909	74274341	74274410	148	10,4,4	1,0,0	2,4,4	0,0,0	143	99	1	1.0	0.874,1.0,1.0	1.0,1.0,1.0	-0.042
149	ENSG00000230590.12	FTX	chrX	-	74274341	74274410	74274341	74274371	74280393	74280494	149	12,7,4	0,0,1	6,13,9	0,1,1	138	99	1	1.0	1.0,1.0,0.742	1.0,0.903,0.866	-0.009
150	ENSG00000230590.12	FTX	chrX	-	74274341	74274457	74274341	74274371	74280393	74280494	150	11,3,4	0,0,1	4,6,5	0,1,1	185	99	1	1.0	1.0,1.0,0.682	1.0,0.763,0.728	0.064
151	ENSG00000230590.12	FTX	chrX	-	74274341	74274457	74274341	74274410	74280393	74280494	151	6,1,4	7,5,4	2,1,1	4,8,5	146	99	0.0354305227239	0.719144110809199	0.368,0.119,0.404	0.253,0.078,0.119	0.147
153	ENSG00000147099.21	HDAC8	chrX	-	72329567	72330876	72329567	72330076	72351732	72351838	153	65,20,25	100,27,27	31,20,36	40,26,37	899	99	0.508447794521	1.0	0.067,0.075,0.093	0.079,0.078,0.097	-0.006
154	ENSG00000147099.21	HDAC8	chrX	-	72330690	72330876	72330690	72330768	72351732	72351838	154	17,3,6	0,1,0	3,6,1	0,0,2	207	99	0.428673539815	1.0	1.0,0.589,1.0	1.0,1.0,0.193	0.132
157	ENSG00000147099.21	HDAC8	chrX	-	72462003	72462102	72462003	72462098	72464558	72464731	157	0,0,2	53,27,14	0,0,0	15,10,19	103	99	1	1.0	0.0,0.0,0.121	0.0,0.0,0.0	0.04
158	ENSG00000147099.21	HDAC8	chrX	-	72490928	72491006	72490928	72491000	72495155	72495268	158	51,19,7	2,0,0	21,15,19	0,0,0	105	99	1	1.0	0.96,1.0,1.0	1.0,1.0,1.0	-0.013
160	ENSG00000147140.17	NONO	chrX	+	71291778	71291972	71291784	71291972	71290643	71290791	160	2842,1163,1087	1,2,0	1748,1000,1215	1,0,1	105	99	1	1.0	1.0,0.998,1.0	0.999,1.0,0.999	0.0
161	ENSG00000147140.17	NONO	chrX	+	71297360	71298508	71297376	71298508	71296850	71297047	161	91,49,35	4427,1579,1500	84,40,40	2525,1440,1633	115	99	0.184256312468	1.0	0.017,0.026,0.02	0.028,0.023,0.021	-0.003
162	ENSG00000147140.17	NONO	chrX	+	71297587	71298508	71297835	71298508	71297376	71297461	162	63,40,15	4794,1711,1606	29,21,17	2878,1618,1843	347	99	1	1.0	0.004,0.007,0.003	0.003,0.004,0.003	0.001
163	ENSG00000147140.17	NONO	chrX	+	71297587	71298508	71298468	71298508	71297376	71297461	163	905,412,309	1,0,0	634,422,429	0,0,0	980	99	1	1.0	0.989,1.0,1.0	1.0,1.0,1.0	-0.004
164	ENSG00000147140.17	NONO	chrX	+	71297835	71297938	71297839	71297938	71297376	71297461	164	4813,1717,1609	3,0,1	2893,1624,1852	1,0,1	103	99	1	1.0	0.999,1.0,0.999	1.0,1.0,0.999	-0.0
165	ENSG00000147140.17	NONO	chrX	+	71297835	71298508	71298468	71298508	71297376	71297461	165	5636,2083,1900	1,0,0	3483,2019,2255	0,0,0	732	99	1	1.0	0.999,1.0,1.0	1.0,1.0,1.0	-0.0
166	ENSG00000147140.17	NONO	chrX	+	71298468	71298508	71298477	71298508	71297835	71297938	166	5508,2017,1832	2,0,0	3065,1729,2052	0,0,0	108	99	1	1.0	1.0,1.0,1.0	1.0,1.0,1.0	0.0
168	ENSG00000184634.17	MED12	chrX	+	71119338	71119477	71119372	71119477	71118595	71118853	168	0,1,0	28,10,7	0,1,0	39,25,25	133	99	1	1.0	0.0,0.069,0.0	0.0,0.029,0.0	0.013
169	ENSG00000184634.17	MED12	chrX	+	71119685	71119877	71119690	71119877	71119372	71119477	169	75,24,18	2,0,0	72,39,55	0,0,0	104	99	1	1.0	0.973,1.0,1.0	1.0,1.0,1.0	-0.009
170	ENSG00000184634.17	MED12	chrX	+	71124158	71124388	71124278	71124388	71123593	71123720	170	111,37,29	2,0,0	103,71,74	1,2,1	219	99	0.458533673971	1.0	0.962,1.0,1.0	0.979,0.941,0.971	0.024
171	ENSG00000184634.17	MED12	chrX	+	71127847	71128120	71127892	71128120	71127335	71127467	171	7,4,2	28,10,5	4,4,3	26,15,24	144	99	0.214806458596	1.0	0.147,0.216,0.216	0.096,0.155,0.079	0.083
172	ENSG00000184634.17	MED12	chrX	+	71130011	71130214	71130034	71130214	71129679	71129855	172	0,1,0	34,3,5	2,1,0	29,14,24	122	99	0.407145518976	1.0	0.0,0.213,0.0	0.053,0.055,0.0	0.035
173	ENSG00000184634.17	MED12	chrX	+	71132072	71132538	71132376	71132538	71131549	71131621	173	152,46,37	0,0,0	137,84,106	0,0,1	403	99	1	1.0	1.0,1.0,1.0	1.0,1.0,0.963	0.012
174	ENSG00000184634.17	MED12	chrX	+	71137186	71137383	71137233	71137383	71136878	71137029	174	200,63,52	5,1,0	153,104,126	5,0,1	146	99	0.812682526669	1.0	0.964,0.977,1.0	0.954,1.0,0.988	-0.0
175	ENSG00000184634.17	MED12	chrX	+	71137186	71137635	71137557	71137635	71136878	71137029	175	257,84,75	0,2,1	206,155,169	0,0,0	470	99	0.930838005424	1.0	1.0,0.898,0.94	1.0,1.0,1.0	-0.054
176	ENSG00000184634.17	MED12	chrX	+	71137557	71137635	71137560	71137635	71137186	71137383	176	44,13,7	3,1,0	34,10,17	0,2,0	102	99	0.36213213015	1.0	0.934,0.927,1.0	1.0,0.829,1.0	0.011
177	ENSG00000184634.17	MED12	chrX	+	71137557	71137635	71137560	71137635	71137186	71137392	177	54,17,9	3,0,0	43,18,31	3,0,1	102	99	0.527909372357	1.0	0.946,1.0,1.0	0.933,1.0,0.968	0.015
178	ENSG00000184634.17	MED12	chrX	+	71137761	71137943	71137855	71137943	71137186	71137392	178	137,36,27	0,1,1	112,70,70	0,0,0	193	99	1	1.0	1.0,0.949,0.933	1.0,1.0,1.0	-0.039
180	ENSG00000184634.17	MED12	chrX	+	71141229	71141370	71141232	71141370	71140634	71140857	180	50,22,13	4,0,0	59,24,46	7,3,1	102	99	0.0563902208028	0.9627772886966022	0.924,1.0,1.0	0.891,0.886,0.978	0.056
181	ENSG00000147168.14	IL2RG	chrX	-	71108276	71108695	71108276	71108346	71109227	71109390	181	6,3,2	0,1,1	2,0,1	0,0,0	448	99	1	1.0	1.0,0.399,0.307	1.0,NA,1.0	-0.431
184	ENSG00000158813.18	EDA	chrX	+	70033397	70033522	70033406	70033522	70030468	70030520	184	7,8,3	3,0,0	4,6,5	3,0,0	108	99	0.679171265786	1.0	0.681,1.0,1.0	0.55,1.0,1.0	0.044
188	ENSG00000131089.17	ARHGEF9	chrX	-	63655493	63658064	63655493	63655737	63665885	63666017	188	57,24,24	35,12,7	64,42,45	28,17,10	2426	99	0.152604482624	1.0	0.062,0.075,0.123	0.085,0.092,0.155	-0.024
189	ENSG00000172943.21	PHF8	chrX	-	54042630	54042820	54042630	54042809	54043761	54044473	189	42,32,20	0,1,1	20,17,24	0,0,0	110	99	1	1.0	1.0,0.966,0.947	1.0,1.0,1.0	-0.029
190	ENSG00000172943.21	PHF8	chrX	-	54042630	54042836	54042630	54042809	54043761	54044473	190	4,2,4	0,1,1	5,4,1	0,0,0	126	99	1	1.0	1.0,0.611,0.759	1.0,1.0,1.0	-0.21
191	ENSG00000172943.21	PHF8	chrX	-	54042630	54042836	54042630	54042820	54043761	54044473	191	1,1,1	39,31,17	0,0,0	15,13,23	115	99	0.568117177964	1.0	0.022,0.027,0.048	0.0,0.0,0.0	0.032
192	ENSG00000172943.21	PHF8	chrX	-	54042630	54042820	54042630	54042809	54044874	54044949	192	6,2,4	0,0,0	5,6,1	0,1,0	110	99	1	1.0	1.0,1.0,1.0	1.0,0.844,1.0	0.052
193	ENSG00000124313.18	IQSEC2	chrX	-	53266327	53267064	53266327	53266884	53279563	53279659	193	77,33,27	1,0,0	30,22,31	0,0,0	279	99	1	1.0	0.965,1.0,1.0	1.0,1.0,1.0	-0.012
194	ENSG00000126012.13	KDM5C	chrX	-	53198489	53198888	53198489	53198637	53198976	53199158	194	507,235,206	1,4,2	377,247,252	0,2,1	350	99	0.543903755859	1.0	0.993,0.943,0.967	1.0,0.972,0.986	-0.018
195	ENSG00000126012.13	KDM5C	chrX	-	53217142	53217277	53217142	53217274	53217795	53217966	195	697,275,253	117,48,37	459,245,342	77,42,41	102	99	0.597660850917	1.0	0.853,0.848,0.869	0.853,0.85,0.89	-0.008
199	ENSG00000101997.13	CCDC22	chrX	+	49242015	49242148	49242065	49242148	49237085	49237263	199	184,62,44	0,0,0	97,45,50	0,0,1	149	99	1	1.0	1.0,1.0,1.0	1.0,1.0,0.971	0.01
201	ENSG00000269313.5	MAGIX	chrX	+	49166073	49166632	49166088	49166632	49165189	49165361	201	2,3,3	13,8,11	1,6,2	5,7,6	114	99	0.325323527967	1.0	0.118,0.246,0.191	0.148,0.427,0.224	-0.081
202	ENSG00000068323.17	TFE3	chrX	-	49039106	49039410	49039106	49039345	49040454	49040568	202	196,157,95	32,20,14	74,46,66	12,7,11	164	99	0.914438028887	1.0	0.787,0.826,0.804	0.788,0.799,0.784	0.015
203	ENSG00000094631.21	HDAC6	chrX	+	48802870	48802999	48802919	48802999	48802662	48802785	203	335,94,74	0,0,0	202,105,112	0,0,1	148	99	1	1.0	1.0,1.0,1.0	1.0,1.0,0.987	0.004
204	ENSG00000094631.21	HDAC6	chrX	+	48814674	48814893	48814833	48814893	48814439	48814566	204	65,15,22	1,0,0	37,30,25	0,0,0	258	99	1	1.0	0.961,1.0,1.0	1.0,1.0,1.0	-0.013
206	ENSG00000101940.18	WDR13	chrX	+	48598716	48598957	48598750	48598957	48597957	48598037	206	183,59,39	12,2,2	129,72,83	7,2,4	133	99	0.56888135799	1.0	0.919,0.956,0.936	0.932,0.964,0.939	-0.008
207	ENSG00000101940.18	WDR13	chrX	+	48599586	48599717	48599598	48599717	48599352	48599462	207	254,85,70	7,1,0	154,75,86	4,1,0	111	99	0.517206349697	1.0	0.97,0.987,1.0	0.972,0.985,1.0	0.0
208	ENSG00000102317.18	RBM3	chrX	+	48575814	48576083	48575921	48576083	48575560	48575667	208	77,39,38	1,0,0	61,31,42	0,1,1	206	99	1	1.0	0.974,1.0,1.0	1.0,0.937,0.953	0.028
209	ENSG00000102312.24	PORCN	chrX	+	48509783	48509956	48509892	48509956	48509423	48509707	209	19,5,7	0,0,0	10,8,10	0,0,2	208	99	1	1.0	1.0,1.0,1.0	1.0,1.0,0.704	0.099
210	ENSG00000102312.24	PORCN	chrX	+	48511294	48511487	48511365	48511487	48509783	48509956	210	26,8,5	6,2,3	17,11,10	3,1,2	170	99	0.205892425566	1.0	0.716,0.7,0.493	0.767,0.865,0.744	-0.156
212	ENSG00000102312.24	PORCN	chrX	+	48512834	48514365	48514239	48514365	48512588	48512719	212	25,9,8	4,1,0	13,11,18	12,7,13	1504	99	0.0195146128813	0.48842569508380623	0.291,0.372,1.0	0.067,0.094,0.084	0.473
214	ENSG00000068438.15	FTSJ1	chrX	+	48482402	48482506	48482408	48482506	48481631	48481715	214	97,37,50	17,10,15	83,47,38	13,18,14	105	99	0.524557892173	1.0	0.843,0.777,0.759	0.858,0.711,0.719	0.03
217	ENSG00000008056.14	SYN1	chrX	-	47571900	47572999	47571900	47572961	47574001	47574590	217	2,1,0	0,1,1	0,2,2	0,3,5	137	99	1	1.0	1.0,0.419,0.0	NA,0.325,0.224	0.199
218	ENSG00000102225.17	CDK16	chrX	+	47227159	47227223	47227180	47227223	47226993	47227099	218	30,6,9	615,212,134	6,8,14	577,348,385	120	99	0.00237701983688	0.11256637478628716	0.039,0.023,0.053	0.009,0.019,0.029	0.019
219	ENSG00000130985.17	UBA1	chrX	+	47205947	47206113	47206077	47206113	47203133	47203214	219	1599,567,487	0,0,0	1095,673,697	0,0,1	229	99	1	1.0	1.0,1.0,1.0	1.0,1.0,0.997	0.001
220	ENSG00000130985.17	UBA1	chrX	+	47205947	47206113	47206077	47206113	47203540	47203696	220	3223,1046,862	1,1,2	2106,1196,1317	2,2,4	229	99	1	1.0	0.999,0.998,0.995	0.998,0.996,0.993	0.002
221	ENSG00000215301.11	DDX3X	chrX	+	41337407	41339083	41339035	41339083	41334161	41334297	221	1903,755,664	0,0,2	1061,608,615	0,0,0	1727	99	1	1.0	1.0,1.0,0.95	1.0,1.0,1.0	-0.017
222	ENSG00000215301.11	DDX3X	chrX	+	41337690	41339083	41339035	41339083	41337407	41337465	222	602,209,178	1942,845,635	346,203,219	984,483,543	1444	99	0.00162311796403	0.08463175874047775	0.021,0.017,0.019	0.024,0.028,0.027	-0.007
223	ENSG00000215301.11	DDX3X	chrX	+	41337690	41339083	41339038	41339083	41337407	41337465	223	746,253,224	34,24,11	414,227,258	21,10,17	1447	99	0.659154782655	1.0	0.6,0.419,0.582	0.574,0.608,0.509	-0.03
224	ENSG00000215301.11	DDX3X	chrX	+	41339035	41339083	41339038	41339083	41337407	41337465	224	2086,889,681	34,24,11	1052,507,582	21,10,17	102	99	0.512284809554	1.0	0.983,0.973,0.984	0.98,0.98,0.971	0.003
225	ENSG00000215301.11	DDX3X	chrX	+	41343736	41344128	41344029	41344128	41341483	41342653	225	99,42,46	1,0,0	75,43,52	0,0,0	392	99	1	1.0	0.962,1.0,1.0	1.0,1.0,1.0	-0.013
226	ENSG00000215301.11	DDX3X	chrX	+	41342736	41344128	41344029	41344128	41342494	41342653	226	2944,1295,1154	1,0,0	1544,891,994	0,0,0	1392	99	1	1.0	0.995,1.0,1.0	1.0,1.0,1.0	-0.002
227	ENSG00000215301.11	DDX3X	chrX	+	41343215	41343351	41343220	41343351	41342736	41342836	227	1933,786,675	0,0,0	950,539,580	2,0,0	104	99	1	1.0	1.0,1.0,1.0	0.998,1.0,1.0	0.001
230	ENSG00000215301.11	DDX3X	chrX	+	41343736	41344128	41344029	41344128	41343215	41343351	230	692,289,291	0,1,3	364,183,229	2,0,0	392	99	1	1.0	1.0,0.986,0.961	0.979,1.0,1.0	-0.011
231	ENSG00000215301.11	DDX3X	chrX	+	41346493	41346622	41346504	41346622	41346228	41346410	231	215,61,55	945,484,392	63,44,47	527,335,327	110	99	0.0367926350105	0.7372422470735805	0.17,0.102,0.112	0.097,0.106,0.115	0.022
232	ENSG00000215301.11	DDX3X	chrX	+	41346858	41347451	41347311	41347451	41346504	41346622	232	1951,795,722	1,0,1	942,535,585	1,0,2	552	99	1	1.0	0.997,1.0,0.992	0.994,1.0,0.981	0.005
233	ENSG00000215301.11	DDX3X	chrX	+	41346858	41347451	41347314	41347451	41346504	41346622	233	1955,795,723	0,0,0	944,535,585	1,0,0	555	99	1	1.0	1.0,1.0,1.0	0.994,1.0,1.0	0.002
234	ENSG00000215301.11	DDX3X	chrX	+	41347311	41347451	41347314	41347451	41346504	41346622	234	5,0,2	0,0,0	3,0,2	1,0,0	102	99	1	1.0	1.0,NA,1.0	0.744,NA,1.0	0.128
235	ENSG00000215301.11	DDX3X	chrX	+	41347311	41347451	41347314	41347451	41346858	41347012	235	895,346,314	455,144,169	453,244,257	235,122,134	102	99	0.649791574156	1.0	0.656,0.7,0.643	0.652,0.66,0.651	0.012
236	ENSG00000215301.11	DDX3X	chrX	+	41347311	41349886	41347639	41349886	41346858	41347012	236	2124,815,713	1,3,1	1100,580,626	3,3,2	427	99	0.655857441478	1.0	0.998,0.984,0.994	0.988,0.978,0.986	0.008
237	ENSG00000215301.11	DDX3X	chrX	+	41347639	41347915	41347859	41347915	41347311	41347451	237	5380,2286,2009	2,1,1	2782,1652,1597	4,3,5	319	99	1	1.0	0.999,0.999,0.998	0.995,0.994,0.99	0.006
238	ENSG00000185753.13	CXorf38	chrX	-	40639008	40640320	40639008	40639128	40647006	40647141	238	61,19,11	62,27,22	36,5,22	39,31,36	1291	99	0.154124916467	1.0	0.07,0.051,0.037	0.066,0.012,0.045	0.012
239	ENSG00000185753.13	CXorf38	chrX	-	40639008	40639172	40639008	40639128	40647304	40647561	239	4,0,2	23,21,18	1,1,1	17,13,6	143	99	0.668643852342	1.0	0.107,0.0,0.071	0.039,0.051,0.103	-0.005
241	ENSG00000157625.16	TAB3	chrX	-	30842965	30846644	30842965	30843049	30852777	30852938	241	172,61,59	1,0,0	122,78,79	4,2,0	3694	99	4.53011731302e-05	0.005879034941096116	0.822,1.0,1.0	0.45,0.511,1.0	0.287
242	ENSG00000158290.19	CUL4B	chrX	-	120538123	120538770	120538123	120538209	120539267	120539372	242	403,136,117	1,0,0	184,96,119	0,0,0	660	99	1	1.0	0.984,1.0,1.0	1.0,1.0,1.0	-0.005
243	ENSG00000158290.19	CUL4B	chrX	-	120543726	120543964	120543726	120543809	120544113	120544203	243	4,6,1	395,138,90	8,3,4	189,101,112	254	99	0.827748712159	1.0	0.004,0.017,0.004	0.016,0.011,0.014	-0.005
245	ENSG00000158290.19	CUL4B	chrX	-	120557528	120557579	120557528	120557560	120557923	120558039	245	5,1,4	0,1,2	2,0,0	0,1,0	118	99	1	1.0	1.0,0.456,0.627	1.0,0.0,NA	0.194
248	ENSG00000184368.16	MAP7D2	chrX	-	20044363	20044524	20044363	20044500	20052877	20052988	248	86,20,24	6,1,4	41,41,32	0,2,1	123	99	0.00858466421811	0.27588961870215223	0.92,0.942,0.828	1.0,0.943,0.963	-0.072
249	ENSG00000131828.14	PDHA1	chrX	+	19351259	19351407	19351280	19351407	19349936	19350110	249	14,5,7	874,336,291	9,4,3	498,288,340	120	99	0.446284781631	1.0	0.013,0.012,0.019	0.015,0.011,0.007	0.004
251	ENSG00000102054.18	RBBP7	chrX	-	16858675	16858849	16858675	16858822	16862954	16863100	251	462,149,133	11,6,4	250,126,133	8,3,8	126	99	0.478748143615	1.0	0.971,0.951,0.963	0.961,0.971,0.929	0.008
252	ENSG00000169249.14	ZRSR2	chrX	+	15799871	15799953	15799882	15799953	15790933	15791013	252	56,30,39	12,4,4	37,35,31	2,1,3	110	99	0.00806857850606	0.26429005155446256	0.808,0.871,0.898	0.943,0.969,0.903	-0.079
253	ENSG00000169249.14	ZRSR2	chrX	+	15799871	15799953	15799882	15799953	15796141	15796250	253	10,0,8	1,0,1	5,3,6	1,0,0	110	99	1	1.0	0.9,NA,0.878	0.818,1.0,1.0	-0.05
254	ENSG00000169249.14	ZRSR2	chrX	+	15822730	15823201	15822844	15823201	15820206	15820316	254	53,25,25	4,3,1	26,16,24	5,1,0	213	99	0.735921510985	1.0	0.86,0.795,0.921	0.707,0.881,1.0	-0.004
255	ENSG00000165195.16	PIGA	chrX	-	15324664	15325152	15324664	15324871	15325913	15326046	255	37,22,19	0,0,0	21,10,5	1,0,0	380	99	1	1.0	1.0,1.0,1.0	0.845,1.0,1.0	0.052
259	ENSG00000046651.16	OFD1	chrX	+	13736477	13736678	13736655	13736678	13735247	13735346	259	107,47,44	1,0,2	44,52,30	0,0,1	277	99	0.926396976142	1.0	0.975,1.0,0.887	1.0,1.0,0.915	-0.018
260	ENSG00000046651.16	OFD1	chrX	+	13752703	13753441	13753367	13753441	13749426	13749533	260	26,7,6	30,3,8	20,10,13	7,3,14	763	99	0.117261421502	1.0	0.101,0.232,0.089	0.27,0.302,0.108	-0.086
261	ENSG00000046651.16	OFD1	chrX	+	13752703	13753441	13753367	13753441	13751248	13751368	261	27,8,6	31,21,9	21,11,14	12,13,7	763	99	0.0192937536798	0.48402482247896556	0.102,0.047,0.08	0.185,0.099,0.206	-0.087
262	ENSG00000046651.16	OFD1	chrX	+	13753367	13755242	13755150	13755242	13751248	13751368	262	63,34,25	1,0,0	42,37,33	1,0,0	1882	99	1	1.0	0.768,1.0,1.0	0.688,1.0,1.0	0.027
263	ENSG00000046651.16	OFD1	chrX	+	13758336	13760720	13760114	13760720	13757659	13757790	263	134,50,63	0,0,0	80,61,50	1,0,2	1877	99	0.62324337201	1.0	1.0,1.0,1.0	0.808,1.0,0.569	0.208
264	ENSG00000176896.9	TCEANC	chrX	+	13660865	13661122	13661027	13661122	13659651	13659768	264	3,1,0	0,0,0	2,2,1	0,1,0	261	99	1	1.0	1.0,1.0,NA	1.0,0.431,1.0	0.19
265	ENSG00000176896.9	TCEANC	chrX	+	13660865	13661122	13661030	13661122	13659651	13659768	265	3,1,0	0,0,0	2,2,1	0,1,0	264	99	1	1.0	1.0,1.0,NA	1.0,0.429,1.0	0.19
270	ENSG00000005302.19	MSL3	chrX	+	11766960	11768682	11768572	11768682	11765466	11765729	270	165,54,54	45,14,14	112,80,82	22,13,16	1711	99	0.101151412204	1.0	0.175,0.182,0.182	0.228,0.263,0.229	-0.06
271	ENSG00000005302.19	MSL3	chrX	+	11766960	11768682	11768574	11768682	11765466	11765729	271	165,54,54	0,2,0	113,80,82	0,0,0	1713	99	1	1.0	1.0,0.609,1.0	1.0,1.0,1.0	-0.13
272	ENSG00000005302.19	MSL3	chrX	+	11768572	11768682	11768574	11768682	11765466	11765729	272	45,14,14	0,2,0	23,13,16	0,0,0	101	99	1	1.0	1.0,0.873,1.0	1.0,1.0,1.0	-0.042
276	ENSG00000157399.17	ARSL	chrX	-	2960377	2960468	2960377	2960420	2964223	2964288	276	5,0,1	8,8,0	0,0,3	3,2,1	147	99	0.502868673551	1.0	0.296,0.0,1.0	0.0,0.0,0.669	0.209
281	ENSG00000184319.17	RPL23AP82	chr22	+	50788749	50789186	50788891	50789186	50785172	50785293	281	17,13,11	0,3,0	17,14,14	0,2,7	241	99	0.0319316029823	0.6695567167605228	1.0,0.64,1.0	1.0,0.742,0.451	0.149
282	ENSG00000184319.17	RPL23AP82	chr22	+	50788749	50789186	50788894	50789186	50785172	50785293	282	17,13,11	3,1,2	17,14,14	1,0,1	244	99	1	1.0	0.697,0.841,0.691	0.873,1.0,0.85	-0.165
283	ENSG00000184319.17	RPL23AP82	chr22	+	50788891	50789186	50788894	50789186	50785172	50785293	283	0,3,0	3,1,2	0,2,7	1,0,1	102	99	0.000168924312943	0.01583640880888162	0.0,0.744,0.0	0.0,1.0,0.872	-0.376
284	ENSG00000251322.11	SHANK3	chr22	+	50705375	50706152	50706071	50706152	50704963	50705096	284	66,39,47	2,0,0	48,40,46	0,0,0	795	99	1	1.0	0.804,1.0,1.0	1.0,1.0,1.0	-0.065
285	ENSG00000100288.20	CHKB	chr22	-	50579726	50579830	50579726	50579802	50579973	50580082	285	97,27,19	14,9,8	69,41,40	10,13,10	127	99	0.84404534732	1.0	0.844,0.7,0.649	0.843,0.711,0.757	-0.039
286	ENSG00000100288.20	CHKB	chr22	-	50579726	50579830	50579726	50579802	50580189	50580271	286	8,5,7	5,1,2	9,8,9	5,4,1	127	99	0.943360124793	1.0	0.555,0.796,0.732	0.584,0.609,0.875	0.005
290	ENSG00000025708.14	TYMP	chr22	-	50526000	50526156	50526000	50526141	50526245	50526476	290	1,1,0	19,4,5	0,0,0	7,1,2	114	99	1	1.0	0.044,0.178,0.0	0.0,0.0,0.0	0.074
296	ENSG00000100239.16	PPP6R2	chr22	+	50419345	50419462	50419348	50419462	50416091	50416157	296	2,3,1	30,16,16	0,0,0	16,16,9	102	99	0.0333780071521	0.6886910055352842	0.061,0.154,0.057	0.0,0.0,0.0	0.091
297	ENSG00000100239.16	PPP6R2	chr22	+	50419345	50419462	50419348	50419462	50418866	50418979	297	9,3,3	127,25,23	1,0,3	108,50,58	102	99	0.000524311981311	0.0365991325569028	0.064,0.104,0.112	0.009,0.0,0.048	0.074
299	ENSG00000100239.16	PPP6R2	chr22	+	50439697	50439857	50439700	50439857	50438598	50438762	299	24,7,5	211,89,61	16,3,14	153,108,103	102	99	0.713820215034	1.0	0.099,0.071,0.074	0.092,0.026,0.117	0.003
300	ENSG00000100239.16	PPP6R2	chr22	+	50440800	50441026	50440821	50441026	50439960	50440049	300	6,2,0	42,22,23	4,3,1	26,30,29	120	99	0.661960083147	1.0	0.105,0.07,0.0	0.113,0.076,0.028	-0.014
301	ENSG00000100239.16	PPP6R2	chr22	+	50444198	50445090	50444202	50445090	50443865	50444117	301	78,36,18	2,0,0	83,46,52	0,0,1	103	99	1	1.0	0.974,1.0,1.0	1.0,1.0,0.98	-0.002
303	ENSG00000182858.14	ALG12	chr22	-	49904336	49904506	49904336	49904384	49907720	49907944	303	133,59,68	19,9,7	65,42,55	12,13,14	221	99	0.0298216540152	0.6405151056697919	0.758,0.746,0.813	0.708,0.591,0.638	0.127
309	ENSG00000075275.18	CELSR1	chr22	-	46369691	46370237	46369691	46369804	46372882	46373057	309	4,3,1	34,14,20	1,11,4	26,13,17	532	99	0.0425300382462	0.806537881308413	0.021,0.038,0.009	0.007,0.136,0.042	-0.039
310	ENSG00000100416.15	TRMU	chr22	+	46350290	46350463	46350345	46350463	46337778	46337944	310	47,54,33	3,0,0	33,25,23	0,0,0	154	99	0.87252264496	1.0	0.91,1.0,1.0	1.0,1.0,1.0	-0.03
311	ENSG00000100416.15	TRMU	chr22	+	46350290	46350463	46350349	46350463	46337778	46337944	311	69,72,54	1,0,0	42,35,31	0,0,0	158	99	1	1.0	0.977,1.0,1.0	1.0,1.0,1.0	-0.008
312	ENSG00000100416.15	TRMU	chr22	+	46350345	46350463	46350349	46350463	46337778	46337944	312	25,18,21	1,0,0	9,10,8	0,0,0	103	99	1	1.0	0.96,1.0,1.0	1.0,1.0,1.0	-0.013
313	ENSG00000100416.15	TRMU	chr22	+	46350290	46350463	46350345	46350463	46346421	46346544	313	279,225,209	20,13,9	112,91,97	16,11,7	154	99	0.0155587641337	0.4169192886828069	0.9,0.918,0.937	0.818,0.842,0.899	0.065
314	ENSG00000100416.15	TRMU	chr22	+	46350290	46350463	46350349	46350463	46346421	46346544	314	301,243,230	12,9,6	121,101,105	11,3,3	158	99	0.370185769857	1.0	0.94,0.944,0.96	0.873,0.955,0.956	0.02
315	ENSG00000100416.15	TRMU	chr22	+	46350345	46350463	46350349	46350463	46346421	46346544	315	42,31,30	12,9,6	25,21,15	11,3,3	103	99	0.992899990044	1.0	0.771,0.768,0.828	0.686,0.871,0.828	-0.006
317	ENSG00000186951.17	PPARA	chr22	+	46198341	46198591	46198344	46198591	46151887	46151970	317	8,0,0	0,0,0	4,1,1	2,1,1	102	99	1	1.0	1.0,NA,NA	0.66,0.493,0.493	0.451
318	ENSG00000077942.19	FBLN1	chr22	+	45535199	45535337	45535255	45535337	45533760	45533898	318	122,49,49	5,2,2	92,61,60	4,5,2	155	99	0.575066832503	1.0	0.94,0.94,0.94	0.936,0.886,0.95	0.016
320	ENSG00000100227.19	POLDIP3	chr22	-	42595536	42595614	42595536	42595603	42596185	42596365	320	610,309,233	0,0,1	412,259,261	0,1,0	110	99	1	1.0	1.0,1.0,0.995	1.0,0.996,1.0	-0.0
321	ENSG00000100227.19	POLDIP3	chr22	-	42601969	42602107	42601969	42602056	42602769	42603160	321	12,5,6	488,190,228	9,7,3	229,126,147	150	99	0.304284094924	1.0	0.016,0.017,0.017	0.025,0.035,0.013	-0.008
324	ENSG00000189306.11	RRP7A	chr22	-	42516010	42516296	42516010	42516136	42518004	42518147	324	58,56,41	551,221,219	34,18,44	291,192,179	259	99	0.449685612799	1.0	0.039,0.088,0.067	0.043,0.035,0.086	0.01
325	ENSG00000189306.11	RRP7A	chr22	-	42516010	42516296	42516010	42516136	42519713	42519796	325	54,56,41	8,14,20	34,18,44	0,0,1	259	99	3.05736103101e-10	2.8999518991046173e-07	0.721,0.605,0.439	1.0,1.0,0.944	-0.393
326	ENSG00000100207.21	TCF20	chr22	-	42168608	42168736	42168608	42168703	42169846	42169896	326	27,12,17	8,5,1	27,13,16	6,8,3	132	99	0.599357827076	1.0	0.717,0.643,0.927	0.771,0.549,0.8	0.056
327	ENSG00000205702.12	CYP2D7	chr22	-	42141151	42141396	42141151	42141339	42141533	42141675	327	3,1,3	3,4,0	1,1,2	3,0,0	156	99	0.0567957922056	0.9660194933515435	0.388,0.137,1.0	0.175,1.0,1.0	-0.217
329	ENSG00000237037.9	NDUFA6-DT	chr22	+	42124476	42124562	42124519	42124562	42124046	42124130	329	3,0,0	0,1,0	1,0,1	1,0,2	142	99	1	1.0	1.0,0.0,NA	0.411,NA,0.258	0.165
331	ENSG00000100417.12	PMM1	chr22	-	41583958	41584372	41583958	41584058	41584526	41584603	331	64,25,11	19,14,11	49,37,27	13,9,4	413	99	0.0262210613675	0.5909319792475768	0.447,0.3,0.193	0.475,0.496,0.618	-0.216
332	ENSG00000100401.20	RANGAP1	chr22	-	41280932	41281212	41280932	41281082	41284900	41285153	332	196,98,77	11,9,7	104,66,83	3,5,3	229	99	0.0861260788984	1.0	0.885,0.825,0.826	0.937,0.851,0.923	-0.058
333	ENSG00000100401.20	RANGAP1	chr22	-	41280932	41281212	41280932	41281082	41285985	41286187	333	195,100,82	1011,480,361	104,66,84	547,352,352	229	99	0.903891371354	1.0	0.077,0.083,0.089	0.076,0.075,0.094	0.001
334	ENSG00000100395.15	L3MBTL2	chr22	+	41213850	41214026	41213892	41214026	41209695	41209933	334	5,2,4	84,23,33	2,1,1	40,15,7	141	99	0.287682774335	1.0	0.04,0.058,0.078	0.034,0.045,0.091	0.002
335	ENSG00000100395.15	L3MBTL2	chr22	+	41227088	41227869	41227803	41227869	41226661	41226744	335	404,178,146	1,0,1	198,131,110	0,0,0	814	99	1	1.0	0.98,1.0,0.947	1.0,1.0,1.0	-0.024
336	ENSG00000100372.15	SLC25A17	chr22	-	40792524	40792676	40792524	40792595	40794513	40794580	336	262,130,122	0,1,0	147,64,84	0,0,0	180	99	1	1.0	1.0,0.986,1.0	1.0,1.0,1.0	-0.005
337	ENSG00000100359.21	SGSM3	chr22	+	40409249	40409372	40409339	40409372	40408932	40409018	337	96,39,41	0,0,1	47,42,46	3,1,0	189	99	0.818118682422	1.0	1.0,1.0,0.956	0.891,0.957,1.0	0.036
338	ENSG00000239900.14	ADSL	chr22	+	40349831	40353117	40353072	40353117	40346528	40346656	338	913,436,379	1,0,0	583,336,372	0,0,0	3340	99	1	1.0	0.964,1.0,1.0	1.0,1.0,1.0	-0.012
339	ENSG00000239900.14	ADSL	chr22	+	40349831	40353117	40353072	40353117	40346528	40346711	339	1546,708,655	0,1,2	908,516,592	0,0,0	3340	99	0.743497671803	1.0	1.0,0.955,0.907	1.0,1.0,1.0	-0.046
340	ENSG00000239900.14	ADSL	chr22	+	40361087	40361342	40361272	40361342	40360401	40360492	340	101,38,38	694,248,226	37,39,24	394,196,211	284	99	0.215771074976	1.0	0.048,0.051,0.055	0.032,0.065,0.038	0.006
341	ENSG00000239900.14	ADSL	chr22	+	40361487	40363071	40362980	40363071	40361272	40361342	341	1304,636,556	0,0,0	785,519,482	1,1,0	1592	99	1	1.0	1.0,1.0,1.0	0.98,0.97,1.0	0.017
342	ENSG00000100335.15	MIEF1	chr22	+	39509337	39509571	39509421	39509571	39504202	39504534	342	17,5,11	3,3,2	7,5,5	5,0,3	183	99	0.594058990124	1.0	0.754,0.474,0.748	0.431,1.0,0.474	0.024
343	ENSG00000100335.15	MIEF1	chr22	+	39512231	39512494	39512317	39512494	39511848	39512026	343	258,186,170	114,56,43	139,76,100	68,31,45	185	99	0.0727400204892	1.0	0.548,0.64,0.679	0.522,0.567,0.543	0.078
344	ENSG00000100242.16	SUN2	chr22	-	38750224	38750383	38750224	38750320	38750897	38751035	344	6,2,1	68,18,15	4,3,6	59,31,39	162	99	0.650077105918	1.0	0.051,0.064,0.039	0.04,0.056,0.086	-0.009
345	ENSG00000100242.16	SUN2	chr22	-	38754641	38754706	38754641	38754690	38755762	38756000	345	17,5,1	1,0,0	20,16,9	0,0,1	115	99	1	1.0	0.936,1.0,1.0	1.0,1.0,0.886	0.017
346	ENSG00000100211.12	CBY1	chr22	+	38670766	38670989	38670883	38670989	38668016	38668132	346	25,15,27	34,13,20	15,14,26	37,29,29	216	99	0.0431860724304	0.8149462639472782	0.252,0.346,0.382	0.157,0.181,0.291	0.117
347	ENSG00000198792.13	TMEM184B	chr22	-	38231243	38231399	38231243	38231334	38245934	38246100	347	9,10,5	136,82,64	9,1,8	75,43,56	164	99	0.935887058329	1.0	0.038,0.069,0.045	0.068,0.014,0.079	-0.003
348	ENSG00000198792.13	TMEM184B	chr22	-	38231243	38231399	38231243	38231334	38247769	38248019	348	8,8,5	3,4,1	9,0,8	3,0,0	164	99	1	1.0	0.617,0.547,0.751	0.644,NA,1.0	-0.184
349	ENSG00000100139.14	MICALL1	chr22	+	37937079	37937194	37937084	37937194	37933038	37933112	349	252,173,136	4,2,0	172,97,117	2,2,0	104	99	1	1.0	0.984,0.988,1.0	0.988,0.979,1.0	0.002
351	ENSG00000100092.24	SH3BP1	chr22	+	37650085	37650249	37650151	37650249	37648318	37648435	351	1,0,0	13,7,1	1,1,0	9,2,8	165	99	1	1.0	0.044,0.0,0.0	0.062,0.231,0.0	-0.083
352	ENSG00000100083.19	GGA1	chr22	+	37613023	37613191	37613118	37613191	37608844	37608903	352	35,12,20	0,0,0	20,15,18	0,1,0	194	99	1	1.0	1.0,1.0,1.0	1.0,0.884,1.0	0.039
355	ENSG00000100379.18	KCTD17	chr22	+	37057367	37057493	37057397	37057493	37056319	37056411	355	2,0,3	173,99,71	7,5,0	134,93,99	129	99	0.0699183844486	1.0	0.009,0.0,0.031	0.039,0.04,0.0	-0.013
356	ENSG00000100350.16	FOXRED2	chr22	-	36493632	36493803	36493632	36493798	36495966	36496208	356	276,90,68	1,4,0	207,119,125	4,2,1	104	99	0.682102058687	1.0	0.996,0.955,1.0	0.98,0.983,0.992	-0.001
357	ENSG00000100345.23	MYH9	chr22	-	36319539	36320363	36319539	36319635	36320797	36320896	357	1909,888,797	5,0,0	730,426,366	0,0,0	827	99	1	1.0	0.979,1.0,1.0	1.0,1.0,1.0	-0.007
363	ENSG00000100284.22	TOM1	chr22	+	35322998	35323177	35323027	35323177	35317876	35317961	363	5,4,3	3,3,5	2,2,2	3,4,0	128	99	0.902791810805	1.0	0.563,0.508,0.317	0.34,0.279,1.0	-0.077
364	ENSG00000100284.22	TOM1	chr22	+	35322998	35323177	35323027	35323177	35321958	35322037	364	5,4,3	33,20,18	2,2,2	20,17,18	128	99	0.233368987456	1.0	0.105,0.134,0.114	0.072,0.083,0.079	0.04
365	ENSG00000100284.22	TOM1	chr22	+	35323495	35323630	35323518	35323630	35323027	35323177	365	119,63,32	3,1,0	78,31,31	2,0,0	122	99	0.528556497566	1.0	0.97,0.981,1.0	0.969,1.0,1.0	-0.006
366	ENSG00000100284.22	TOM1	chr22	+	35333174	35333497	35333403	35333497	35332980	35333014	366	19,10,8	96,35,24	9,10,4	51,22,33	328	99	0.629937687745	1.0	0.056,0.079,0.091	0.051,0.121,0.035	0.006
370	ENSG00000100150.20	DEPDC5	chr22	+	31836971	31837155	31836998	31837155	31833914	31833980	370	17,8,15	2,2,0	6,7,9	0,1,1	126	99	0.30082074062	1.0	0.87,0.759,1.0	1.0,0.846,0.876	-0.031
371	ENSG00000100150.20	DEPDC5	chr22	+	31836971	31837155	31837093	31837155	31833914	31833980	371	61,28,32	0,0,0	28,20,21	2,0,0	221	99	1	1.0	1.0,1.0,1.0	0.862,1.0,1.0	0.046
372	ENSG00000100150.20	DEPDC5	chr22	+	31836998	31837155	31837093	31837155	31833914	31833980	372	46,22,17	0,0,0	22,14,13	2,0,0	194	99	1	1.0	1.0,1.0,1.0	0.849,1.0,1.0	0.05
373	ENSG00000100150.20	DEPDC5	chr22	+	31873171	31873332	31873254	31873332	31870589	31870744	373	4,1,1	21,16,7	1,0,1	7,11,9	182	99	1	1.0	0.094,0.033,0.072	0.072,0.0,0.057	0.023
374	ENSG00000100150.20	DEPDC5	chr22	+	31874272	31874405	31874277	31874405	31873254	31873332	374	8,9,3	0,0,0	8,12,5	0,1,0	104	99	1	1.0	1.0,1.0,1.0	1.0,0.92,1.0	0.027
375	ENSG00000100150.20	DEPDC5	chr22	+	31876086	31876265	31876156	31876265	31874272	31874405	375	1,0,0	25,7,5	1,0,1	14,6,11	169	99	1	1.0	0.023,0.0,0.0	0.04,0.0,0.051	-0.023
376	ENSG00000241878.12	PISD	chr22	-	31620552	31620713	31620552	31620599	31620995	31621142	376	312,164,114	3,4,4	141,87,99	1,3,1	213	99	0.348495789652	1.0	0.98,0.95,0.93	0.985,0.931,0.979	-0.012
377	ENSG00000241878.12	PISD	chr22	-	31621333	31621885	31621333	31621472	31648100	31648276	377	252,158,162	3,3,6	109,87,71	0,0,0	512	99	7.20583671387e-05	0.008329198247453424	0.942,0.911,0.839	1.0,1.0,1.0	-0.103
378	ENSG00000198089.16	SFI1	chr22	+	31604868	31606430	31606327	31606430	31589446	31589577	378	37,25,21	2,2,1	37,34,32	2,3,1	1558	99	0.957800446275	1.0	0.54,0.443,0.572	0.54,0.419,0.67	-0.025
379	ENSG00000198089.16	SFI1	chr22	+	31604868	31606430	31606327	31606430	31602211	31602293	379	40,27,21	6,2,1	38,33,34	2,7,5	1558	99	0.622792592234	1.0	0.298,0.462,0.572	0.547,0.231,0.302	0.084
380	ENSG00000198089.16	SFI1	chr22	+	31604868	31606430	31606327	31606430	31602606	31602785	380	37,25,21	0,2,0	37,33,33	0,0,1	1558	99	0.688753477854	1.0	1.0,0.443,1.0	1.0,1.0,0.677	-0.078
381	ENSG00000198089.16	SFI1	chr22	+	31604868	31606430	31606327	31606430	31604308	31604404	381	70,40,28	1,1,0	64,54,48	0,0,0	1558	99	1	1.0	0.816,0.718,1.0	1.0,1.0,1.0	-0.155
382	ENSG00000100105.18	PATZ1	chr22	-	31328786	31328924	31328786	31328859	31335691	31335863	382	22,9,3	11,4,6	12,9,10	5,10,8	164	99	0.886778840329	1.0	0.547,0.576,0.232	0.592,0.352,0.43	-0.006
383	ENSG00000185133.14	INPP5J	chr22	+	31126293	31126489	31126375	31126489	31125832	31126010	383	11,0,4	54,21,21	3,1,0	31,28,18	181	99	0.00761352462069	0.2532566913408377	0.1,0.0,0.094	0.05,0.019,0.0	0.042
384	ENSG00000185133.14	INPP5J	chr22	+	31133609	31134696	31133912	31134696	31133097	31133235	384	7,12,13	0,0,1	2,5,10	0,0,0	402	99	1	1.0	1.0,1.0,0.762	1.0,1.0,1.0	-0.079
385	ENSG00000253352.10	TUG1	chr22	+	30972854	30973601	30972923	30973601	30972047	30972172	385	335,102,106	3,0,1	332,197,242	8,2,3	168	99	0.0579303550921	0.9763391620290979	0.985,1.0,0.984	0.961,0.983,0.979	0.015
387	ENSG00000242114.6	MTFP1	chr22	+	30427121	30427403	30427170	30427403	30426716	30426844	387	12,6,6	83,51,34	4,3,10	45,31,27	148	99	0.957568651512	1.0	0.088,0.073,0.106	0.056,0.061,0.199	-0.016
388	ENSG00000242114.6	MTFP1	chr22	+	30427121	30427403	30427239	30427403	30426716	30426844	388	88,53,47	4,1,1	45,31,41	4,1,1	217	99	0.583878459266	1.0	0.909,0.96,0.955	0.837,0.934,0.949	0.035
389	ENSG00000242114.6	MTFP1	chr22	+	30427170	30427403	30427239	30427403	30426716	30426844	389	159,98,75	4,1,1	86,59,58	4,1,1	168	99	0.54591641535	1.0	0.959,0.983,0.978	0.927,0.972,0.972	0.016
394	ENSG00000248751.6	ENSG00000248751	chr22	-	30286015	30286142	30286015	30286098	30286824	30286948	394	0,0,0	4,1,1	0,0,1	3,2,0	143	99	1	1.0	0.0,0.0,0.0	0.0,0.0,1.0	-0.333
395	ENSG00000248751.6	ENSG00000248751	chr22	-	30286824	30286951	30286824	30286948	30287154	30287287	395	3,0,0	9,0,3	1,1,1	3,0,1	102	99	1	1.0	0.244,NA,0.0	0.244,1.0,0.493	-0.457
397	ENSG00000186575.19	NF2	chr22	+	29671825	29671948	29671912	29671948	29668332	29668446	397	843,395,383	41,13,14	483,287,390	11,12,15	186	99	0.257077983844	1.0	0.916,0.942,0.936	0.959,0.927,0.933	-0.008
398	ENSG00000183762.13	KREMEN1	chr22	+	29137341	29137674	29137501	29137674	29125262	29125416	398	264,120,112	1,2,0	193,113,166	2,0,2	259	99	0.557988127044	1.0	0.99,0.958,1.0	0.974,1.0,0.969	0.002
399	ENSG00000233521.8	LINC01638	chr22	-	27223296	27223656	27223296	27223634	27224229	27224308	399	3,0,0	0,0,0	1,0,1	3,0,1	121	99	1	1.0	1.0,NA,NA	0.214,NA,0.45	0.668
407	ENSG00000130119.17	GNL3L	chrX	+	54543145	54543342	54543206	54543342	54542954	54543038	407	0,2,2	128,67,60	1,1,2	72,55,72	160	99	1	1.0	0.0,0.018,0.02	0.009,0.011,0.017	0.0
408	ENSG00000138867.17	GUCD1	chr22	-	24540437	24543100	24540437	24543097	24543841	24544083	408	61,22,20	245,101,83	22,13,9	117,50,83	102	99	0.13260291384	1.0	0.195,0.175,0.19	0.154,0.202,0.095	0.036
409	ENSG00000100014.20	SPECC1L	chr22	+	24321287	24322918	24321404	24322918	24313312	24313466	409	445,163,155	0,0,0	272,146,179	1,0,0	216	99	1	1.0	1.0,1.0,1.0	0.992,1.0,1.0	0.003
411	ENSG00000099958.15	DERL3	chr22	-	23834502	23836962	23834502	23834932	23837063	23837154	411	364,105,139	13,4,2	515,349,401	13,5,5	2129	99	0.188314441103	1.0	0.566,0.55,0.764	0.648,0.764,0.789	-0.107
412	ENSG00000099953.10	MMP11	chr22	+	23781787	23782483	23782225	23782483	23781192	23781409	412	0,2,0	6,1,0	0,0,0	6,5,5	537	99	1	1.0	0.0,0.269,NA	0.0,0.0,0.0	0.135
413	ENSG00000099953.10	MMP11	chr22	+	23781787	23782483	23782367	23782483	23781192	23781409	413	4,4,4	0,0,0	8,8,10	2,0,1	679	99	0.299191449424	1.0	1.0,1.0,1.0	0.368,1.0,0.593	0.346
414	ENSG00000099953.10	MMP11	chr22	+	23782225	23782483	23782367	23782483	23781192	23781409	414	10,3,4	0,0,0	14,13,15	2,0,1	241	99	0.896522813057	1.0	1.0,1.0,1.0	0.742,1.0,0.86	0.133
415	ENSG00000250479.9	CHCHD10	chr22	-	23766127	23766296	23766127	23766275	23767373	23767593	415	14,11,4	212,115,79	4,0,3	141,98,104	120	99	0.000294862430646	0.02362525703631845	0.052,0.073,0.04	0.023,0.0,0.023	0.04
416	ENSG00000186716.21	BCR	chr22	+	23309942	23310433	23310323	23310433	23309423	23309483	416	8,7,13	144,46,43	7,3,2	78,60,56	480	99	0.0288046775661	0.6255323401236037	0.011,0.03,0.059	0.018,0.01,0.007	0.022
417	ENSG00000100038.20	TOP3B	chr22	-	21959131	21959736	21959131	21959232	21960320	21960449	417	279,138,122	2,0,2	199,150,131	0,0,0	603	99	0.487942450548	1.0	0.958,1.0,0.909	1.0,1.0,1.0	-0.044
418	ENSG00000100038.20	TOP3B	chr22	-	21962746	21963020	21962746	21962893	21963922	21964028	418	28,10,23	192,64,48	5,4,8	111,74,76	226	99	1.94605700613e-05	0.0030757286379627913	0.06,0.064,0.173	0.019,0.023,0.044	0.07
419	ENSG00000100038.20	TOP3B	chr22	-	21975639	21975807	21975639	21975744	21975980	21976187	419	24,17,12	0,1,0	25,23,12	0,0,0	162	99	1	1.0	1.0,0.912,1.0	1.0,1.0,1.0	-0.029
420	ENSG00000183506.17	PI4KAP2	chr22	-	21475210	21476741	21475210	21475300	21477789	21477915	420	11,14,2	1,0,0	8,7,7	0,0,0	1540	99	1	1.0	0.414,1.0,1.0	1.0,1.0,1.0	-0.195
421	ENSG00000183506.17	PI4KAP2	chr22	-	21475210	21476764	21475210	21475300	21477789	21477915	421	11,14,2	1,0,0	8,7,7	0,0,0	1563	99	1	1.0	0.411,1.0,1.0	1.0,1.0,1.0	-0.196
423	ENSG00000183506.17	PI4KAP2	chr22	-	21476001	21476764	21476001	21476160	21477789	21477915	423	2,2,0	31,21,22	1,0,0	14,13,10	703	99	1	1.0	0.009,0.013,0.0	0.01,0.0,0.0	0.004
426	ENSG00000206140.12	TMEM191C	chr22	+	21468314	21468431	21468353	21468431	21467893	21468017	426	0,0,0	1,0,0	1,0,0	0,0,0	138	99	1	1.0	0.0,NA,NA	1.0,NA,NA	-1.0
427	ENSG00000206140.12	TMEM191C	chr22	+	21468314	21468431	21468353	21468431	21468151	21468202	427	1,0,0	2,0,0	1,0,0	0,1,0	138	99	1	1.0	0.264,NA,NA	1.0,0.0,NA	-0.236
432	ENSG00000184436.12	THAP7	chr22	-	21000646	21001411	21000646	21000787	21001831	21001911	432	579,316,270	1,1,2	210,152,138	1,0,0	723	99	0.467644630202	1.0	0.988,0.977,0.949	0.966,1.0,1.0	-0.017
437	ENSG00000099942.13	CRKL	chr22	+	20949710	20953747	20953205	20953747	20933778	20934244	437	8675,4183,3798	0,0,2	4694,2905,3274	0,0,0	3594	99	1	1.0	1.0,1.0,0.981	1.0,1.0,1.0	-0.006
438	ENSG00000183597.16	TANGO2	chr22	+	20053359	20053551	20053436	20053551	20052464	20052584	438	4,1,2	13,3,5	0,3,3	8,4,8	176	99	0.534601268419	1.0	0.148,0.158,0.184	0.0,0.297,0.174	0.006
439	ENSG00000093010.15	COMT	chr22	+	19961696	19962815	19962232	19962815	19961198	19961289	439	27,15,23	13,13,9	21,18,18	17,9,18	635	99	0.265819662302	1.0	0.245,0.152,0.285	0.161,0.238,0.135	0.049
440	ENSG00000093010.15	COMT	chr22	+	19961696	19962815	19962526	19962815	19961198	19961289	440	194,122,135	108,40,54	141,112,157	87,55,71	929	99	0.251606429008	1.0	0.161,0.245,0.21	0.147,0.178,0.191	0.033
441	ENSG00000093010.15	COMT	chr22	+	19962232	19962815	19962526	19962815	19961198	19961289	441	180,120,121	108,40,54	137,103,157	87,55,71	393	99	0.369921638454	1.0	0.296,0.43,0.361	0.284,0.321,0.358	0.041
442	ENSG00000093010.15	COMT	chr22	+	19964109	19964299	19964167	19964299	19963565	19963759	442	21,26,18	375,145,129	19,17,15	302,170,202	157	99	0.13735745837	1.0	0.034,0.102,0.081	0.038,0.059,0.045	0.025
444	ENSG00000184702.20	SEPTIN5	chr22	+	19720548	19720666	19720641	19720666	19720319	19720454	444	32,8,9	2,0,0	36,28,33	0,0,0	192	99	1	1.0	0.892,1.0,1.0	1.0,1.0,1.0	-0.036
445	ENSG00000184702.20	SEPTIN5	chr22	+	19721821	19721957	19721832	19721957	19721639	19721736	445	13,3,8	0,0,0	13,8,11	0,2,0	110	99	1	1.0	1.0,1.0,1.0	1.0,0.783,1.0	0.072
446	ENSG00000184702.20	SEPTIN5	chr22	+	19721821	19722339	19722236	19722339	19721639	19721736	446	26,10,17	0,0,0	25,20,20	0,1,1	514	99	1	1.0	1.0,1.0,1.0	1.0,0.794,0.794	0.137
447	ENSG00000242259.9	C22orf39	chr22	-	19440885	19444390	19440885	19441694	19447377	19447545	447	896,334,220	89,34,22	643,387,455	71,45,35	2795	99	0.956988510071	1.0	0.263,0.258,0.262	0.243,0.233,0.315	-0.003
448	ENSG00000070413.20	DGCR2	chr22	-	19064847	19065067	19064847	19065058	19068099	19068225	448	191,94,75	42,16,13	96,78,75	28,22,23	108	99	0.0477705112846	0.8679296358719479	0.807,0.843,0.841	0.759,0.765,0.749	0.073
450	ENSG00000015475.19	BID	chr22	-	17739348	17740176	17739348	17739488	17743802	17744013	450	6,1,5	93,49,29	10,5,7	90,36,52	787	99	0.35563456304	1.0	0.008,0.003,0.021	0.014,0.017,0.017	-0.005
451	ENSG00000015475.19	BID	chr22	-	17739348	17740176	17739348	17739488	17750104	17750174	451	7,1,5	2,0,0	10,5,6	4,0,0	787	99	0.241309551588	1.0	0.306,1.0,1.0	0.239,1.0,1.0	0.022
452	ENSG00000099954.19	CECR2	chr22	+	17548147	17549564	17548150	17549564	17542156	17543003	452	40,16,21	0,1,1	29,27,23	1,1,1	102	99	1	1.0	1.0,0.94,0.953	0.966,0.963,0.957	0.002
459	ENSG00000160299.18	PCNT	chr21	+	46442496	46444821	46444693	46444821	46440854	46441084	459	698,317,239	0,0,0	400,301,316	0,0,1	2296	99	1	1.0	1.0,1.0,1.0	1.0,1.0,0.932	0.023
460	ENSG00000160299.18	PCNT	chr21	+	46443809	46444821	46444693	46444821	46442496	46442573	460	398,161,121	2,2,1	229,177,192	0,0,1	983	99	0.0447262307509	0.8327025516359631	0.952,0.89,0.924	1.0,1.0,0.951	-0.062
461	ENSG00000160298.18	C21orf58	chr21	-	46301129	46302154	46301129	46301713	46302484	46302576	461	141,40,29	4,0,2	102,69,72	1,3,0	540	99	0.329658344456	1.0	0.866,1.0,0.727	0.949,0.808,1.0	-0.055
462	ENSG00000160298.18	C21orf58	chr21	-	46314715	46315049	46314715	46314880	46315473	46315547	462	38,18,8	11,6,4	28,25,14	11,4,8	268	99	0.915566936844	1.0	0.561,0.526,0.425	0.485,0.698,0.393	-0.021
463	ENSG00000160298.18	C21orf58	chr21	-	46317207	46317348	46317207	46317268	46318011	46318220	463	37,13,7	26,5,8	10,24,18	21,7,10	179	99	0.93271020666	1.0	0.44,0.59,0.326	0.208,0.655,0.499	-0.002
464	ENSG00000215424.10	MCM3AP-AS1	chr21	+	46240833	46242999	46240836	46242999	46236223	46236326	464	5,1,2	0,0,0	2,1,5	0,1,0	102	99	1	1.0	1.0,1.0,1.0	1.0,0.493,1.0	0.169
465	ENSG00000160282.15	FTCD	chr21	-	46136778	46137073	46136778	46137053	46137238	46137334	465	1,0,0	0,0,0	1,1,1	0,2,0	119	99	1	1.0	1.0,NA,NA	1.0,0.294,1.0	0.235
467	ENSG00000182871.16	COL18A1	chr21	+	45505834	45505966	45505837	45505966	45505357	45505431	467	18,4,8	76,40,39	6,8,10	45,35,34	102	99	0.874517742274	1.0	0.187,0.088,0.166	0.115,0.182,0.222	-0.026
468	ENSG00000186866.17	POFUT2	chr21	-	45263927	45267713	45263927	45265635	45269838	45270019	468	268,147,157	2,3,0	151,102,107	2,2,1	2177	99	0.70696016211	1.0	0.859,0.69,1.0	0.774,0.699,0.83	0.082
471	ENSG00000160226.16	CFAP410	chr21	-	44330822	44330919	44330822	44330916	44331842	44332014	471	17,6,3	14,6,5	15,13,14	16,8,10	102	99	0.614825541136	1.0	0.541,0.493,0.368	0.476,0.612,0.576	-0.087
477	ENSG00000160216.21	AGPAT3	chr21	+	43967868	43968115	43967945	43968115	43960631	43960779	477	7,9,4	12,4,3	8,3,4	23,10,14	176	99	0.010580377768	0.3170162687077504	0.247,0.559,0.429	0.164,0.144,0.138	0.263
484	ENSG00000157601.15	MX1	chr21	+	41432030	41432175	41432049	41432175	41430532	41430608	484	0,0,0	4,3,0	3,1,0	0,0,0	118	99	1	1.0	0.0,0.0,NA	1.0,1.0,NA	-1.0
486	ENSG00000157601.15	MX1	chr21	+	41452620	41452869	41452689	41452869	41451166	41451243	486	15,4,2	0,0,0	4,6,1	0,1,0	168	99	1	1.0	1.0,1.0,1.0	1.0,0.78,1.0	0.073
487	ENSG00000157578.14	LCA5L	chr21	-	39429130	39429394	39429130	39429211	39435419	39435542	487	0,1,2	0,0,0	0,0,0	3,0,2	282	99	1	1.0	NA,1.0,1.0	0.0,NA,0.0	1.0
488	ENSG00000157578.14	LCA5L	chr21	-	39435419	39435573	39435419	39435542	39444134	39444201	488	1,0,0	1,0,2	0,0,0	0,2,0	130	99	1	1.0	0.432,NA,0.0	NA,0.0,NA	0.216
490	ENSG00000205581.11	HMGN1	chr21	-	39345829	39347292	39345829	39345958	39347378	39347483	490	556,188,194	3,7,2	334,202,201	6,3,2	1433	99	0.837663534126	1.0	0.928,0.65,0.87	0.794,0.823,0.874	-0.014
491	ENSG00000205581.11	HMGN1	chr21	-	39347378	39347483	39347378	39347478	39348291	39348339	491	117,50,31	44,15,14	68,28,29	31,9,12	104	99	0.663742280578	1.0	0.717,0.76,0.678	0.676,0.748,0.697	0.011
492	ENSG00000205581.11	HMGN1	chr21	-	39345145	39348339	39345145	39345274	39348421	39348451	492	2952,1073,961	10,2,14	1715,1009,1064	0,0,2	3164	99	9.5054594218e-07	0.0002665620118463818	0.902,0.944,0.682	1.0,1.0,0.943	-0.138
493	ENSG00000205581.11	HMGN1	chr21	-	39348421	39348577	39348421	39348451	39348902	39349054	493	851,389,318	0,0,1	600,340,422	1,0,9	225	99	0.921245491857	1.0	1.0,1.0,0.993	0.996,1.0,0.954	0.014
496	ENSG00000157538.14	VPS26C	chr21	-	37232376	37232645	37232376	37232451	37233361	37233442	496	7,2,3	80,34,23	3,1,5	41,24,19	293	99	0.875913878601	1.0	0.029,0.019,0.042	0.024,0.014,0.082	-0.01
501	ENSG00000185917.14	SETD4	chr21	-	36058815	36058973	36058815	36058924	36059821	36060242	501	4,7,4	1,0,0	11,2,2	0,0,0	148	99	1	1.0	0.728,1.0,1.0	1.0,1.0,1.0	-0.091
502	ENSG00000185917.14	SETD4	chr21	-	36058815	36058973	36058815	36058924	36060281	36060313	502	4,7,4	1,3,2	11,2,2	0,0,0	148	99	5.4482963361e-05	0.006668115092639732	0.728,0.609,0.572	1.0,1.0,1.0	-0.364
503	ENSG00000185917.14	SETD4	chr21	-	36058815	36058973	36058815	36058924	36060346	36060526	503	6,10,4	18,4,9	12,4,2	23,13,12	148	99	0.229671836027	1.0	0.182,0.626,0.229	0.259,0.171,0.1	0.169
505	ENSG00000237945.8	LINC00649	chr21	+	33969236	33969598	33969240	33969598	33945809	33945895	505	7,4,2	0,0,0	5,1,1	0,0,1	103	99	1	1.0	1.0,1.0,1.0	1.0,1.0,0.49	0.17
506	ENSG00000241837.7	ATP5PO	chr21	-	33903455	33903656	33903455	33903639	33903934	33904021	506	3,3,1	1002,465,403	1,2,2	585,336,407	116	99	1	1.0	0.003,0.005,0.002	0.001,0.005,0.004	0.0
507	ENSG00000159131.17	GART	chr21	-	33539170	33539356	33539170	33539323	33542547	33542820	507	68,26,25	1,0,1	33,21,15	1,0,1	132	99	1	1.0	0.981,1.0,0.949	0.961,1.0,0.918	0.017
509	ENSG00000159131.17	GART	chr21	-	33539170	33539356	33539170	33539323	33543219	33543491	509	59,24,19	0,0,0	30,18,14	1,0,0	132	99	1	1.0	1.0,1.0,1.0	0.957,1.0,1.0	0.014
511	ENSG00000159082.18	SYNJ1	chr21	-	32678644	32678810	32678644	32678801	32681495	32681648	511	17,6,12	2,0,1	14,5,12	0,0,1	108	99	0.701332152757	1.0	0.886,1.0,0.917	1.0,1.0,0.917	-0.038
514	ENSG00000156256.15	USP16	chr21	+	29037275	29037463	29037278	29037463	29036270	29036374	514	156,69,53	109,52,45	70,39,57	59,28,52	102	99	0.52160719655	1.0	0.581,0.563,0.533	0.535,0.575,0.515	0.017
515	ENSG00000154719.14	MRPL39	chr21	-	25599798	25599866	25599798	25599836	25601367	25601467	515	176,87,68	4,0,0	83,54,51	0,1,1	129	99	1	1.0	0.971,1.0,1.0	1.0,0.976,0.975	0.007
518	ENSG00000233215.6	LINC01687	chr21	-	22042944	22043108	22042944	22043087	22096528	22096586	518	2,0,0	3,0,1	0,0,0	2,0,2	120	99	1	1.0	0.355,NA,0.0	0.0,NA,0.0	0.177
524	ENSG00000188681.12	TEKT4P2	chr21	-	9068359	9068659	9068359	9068629	9069444	9069599	524	2,2,0	0,1,0	10,2,3	0,0,0	129	99	1	1.0	1.0,0.606,NA	1.0,1.0,1.0	-0.197
525	ENSG00000188681.12	TEKT4P2	chr21	-	9068359	9069599	9068359	9068659	9070213	9070444	525	24,6,4	1,0,0	9,4,4	0,0,0	1039	99	1	1.0	0.696,1.0,1.0	1.0,1.0,1.0	-0.101
530	ENSG00000203896.10	LIME1	chr20	+	63737972	63738060	63738007	63738060	63737820	63737902	530	7,2,2	10,4,0	6,7,5	8,3,1	134	99	0.584373107406	1.0	0.341,0.27,1.0	0.357,0.633,0.787	-0.055
531	ENSG00000203896.10	LIME1	chr20	+	63738007	63738499	63738182	63738499	63737820	63737902	531	22,17,12	2,1,1	16,8,7	3,1,3	274	99	0.0939147584081	1.0	0.799,0.86,0.813	0.658,0.743,0.457	0.205
532	ENSG00000197114.12	ZGPAT	chr20	+	63734644	63734824	63734704	63734824	63733586	63733712	532	13,7,7	19,10,14	12,12,8	21,11,17	159	99	0.880024819274	1.0	0.299,0.304,0.237	0.262,0.404,0.227	-0.018
533	ENSG00000197114.12	ZGPAT	chr20	+	63734644	63734824	63734704	63734824	63733586	63733739	533	18,11,9	85,29,48	14,13,12	56,33,40	159	99	0.373111661669	1.0	0.116,0.191,0.105	0.135,0.197,0.157	-0.026
534	ENSG00000026036.22	RTEL1-TNFRSF6B	chr20	+	63691741	63693003	63692804	63693003	63690804	63690947	534	208,117,92	4,1,0	121,122,79	0,0,0	1162	99	0.0472163767011	0.8612783278530943	0.816,0.909,1.0	1.0,1.0,1.0	-0.092
535	ENSG00000101199.13	ARFGAP1	chr20	+	63286365	63286442	63286371	63286442	63285653	63285713	535	632,245,231	1,3,0	300,213,187	3,1,3	105	99	1	1.0	0.998,0.987,1.0	0.99,0.995,0.983	0.006
537	ENSG00000092758.18	COL9A3	chr20	+	62836186	62836532	62836477	62836532	62835920	62835953	537	163,73,76	14,3,3	46,53,36	2,1,7	390	99	0.946163544404	1.0	0.747,0.861,0.865	0.854,0.931,0.566	0.041
542	ENSG00000102125.16	TAFAZZIN	chrX	+	154419542	154419746	154419704	154419746	154413481	154413567	542	82,33,15	0,0,0	39,29,26	0,1,0	261	99	1	1.0	1.0,1.0,1.0	1.0,0.917,1.0	0.028
543	ENSG00000102125.16	TAFAZZIN	chrX	+	154419704	154420094	154420031	154420094	154419542	154419623	543	67,19,22	28,14,10	47,40,27	22,8,11	426	99	0.2759911949	1.0	0.357,0.24,0.338	0.332,0.537,0.363	-0.099
544	ENSG00000101181.18	MTG2	chr20	+	62200682	62203568	62203083	62203568	62199118	62199257	544	2632,1484,1285	10,6,11	1332,907,973	2,0,3	2500	99	0.000843988196567	0.052544782519666926	0.912,0.907,0.822	0.963,1.0,0.928	-0.083
545	ENSG00000101181.18	MTG2	chr20	+	62200682	62203568	62203083	62203568	62199118	62199283	545	2394,1363,1163	2,2,3	1206,820,882	1,0,0	2500	99	0.202732805064	1.0	0.979,0.964,0.939	0.979,1.0,1.0	-0.032
546	ENSG00000101182.15	PSMA7	chr20	-	62137363	62137465	62137363	62137426	62138170	62138290	546	42,28,20	2060,1127,951	27,21,20	975,618,666	138	99	0.100566325619	1.0	0.014,0.018,0.015	0.019,0.024,0.021	-0.006
547	ENSG00000101160.15	CTSZ	chr20	-	58995184	58995759	58995184	58995749	58996638	58996801	547	797,311,278	1,0,0	471,299,348	0,0,0	109	99	1	1.0	0.999,1.0,1.0	1.0,1.0,1.0	-0.0
548	ENSG00000101160.15	CTSZ	chr20	-	58996638	58997753	58996638	58996801	59001464	59001644	548	970,422,410	0,1,0	639,445,548	0,0,0	1051	99	1	1.0	1.0,0.975,1.0	1.0,1.0,1.0	-0.008
549	ENSG00000101160.15	CTSZ	chr20	-	59006321	59006485	59006321	59006450	59006985	59007230	549	200,97,79	0,0,0	138,102,122	0,0,1	134	99	1	1.0	1.0,1.0,1.0	1.0,1.0,0.989	0.004
551	ENSG00000124222.22	STX16	chr20	+	58671153	58671297	58671163	58671297	58670511	58670603	551	493,236,176	1,2,1	295,196,169	2,0,0	109	99	1	1.0	0.998,0.991,0.994	0.993,1.0,1.0	-0.003
552	ENSG00000124224.18	PPP4R1L	chr20	-	58232687	58232922	58232687	58232829	58235239	58235374	552	13,11,5	0,0,0	9,5,10	2,1,0	192	99	0.718504693025	1.0	1.0,1.0,1.0	0.699,0.721,1.0	0.193
553	ENSG00000124224.18	PPP4R1L	chr20	-	58240514	58240710	58240514	58240610	58243511	58243705	553	5,1,1	18,11,16	3,0,0	13,16,18	199	99	0.0550147198995	0.9490576244458819	0.121,0.043,0.03	0.103,0.0,0.0	0.03
556	ENSG00000124214.21	STAU1	chr20	-	49123091	49123235	49123091	49123229	49124374	49124587	556	1369,630,562	0,0,1	803,468,583	0,0,1	105	99	1	1.0	1.0,1.0,0.998	1.0,1.0,0.998	0.0
557	ENSG00000124214.21	STAU1	chr20	-	49124374	49124605	49124374	49124587	49135832	49135931	557	43,29,34	317,178,144	30,13,25	182,115,134	117	99	0.66702209475	1.0	0.103,0.121,0.167	0.122,0.087,0.136	0.015
558	ENSG00000124214.21	STAU1	chr20	-	49124374	49124605	49124374	49124587	49151581	49151747	558	6,7,8	0,2,3	9,5,5	0,0,0	117	99	0.0123167283398	0.3528801278857351	1.0,0.748,0.693	1.0,1.0,1.0	-0.186
559	ENSG00000196562.15	SULF2	chr20	-	47659696	47659730	47659696	47659721	47661772	47661896	559	402,99,105	2,2,0	174,100,73	2,2,2	108	99	0.57200249985	1.0	0.995,0.978,1.0	0.988,0.979,0.971	0.012
560	ENSG00000101040.20	ZMYND8	chr20	-	47298728	47298947	47298728	47298872	47310055	47310204	560	103,35,36	34,11,10	57,28,33	15,17,16	174	99	0.307985783983	1.0	0.633,0.644,0.672	0.684,0.484,0.54	0.08
561	ENSG00000101040.20	ZMYND8	chr20	-	47298728	47298947	47298728	47298872	47347855	47347926	561	34,14,6	1,0,0	19,6,10	4,2,0	174	99	0.00194304982484	0.09677588467363332	0.951,1.0,1.0	0.73,0.631,1.0	0.197
562	ENSG00000198185.12	ZNF334	chr20	-	46504213	46504359	46504213	46504306	46504613	46504740	562	1,0,0	10,2,3	0,0,0	8,1,4	152	99	1	1.0	0.061,0.0,0.0	0.0,0.0,0.0	0.02
563	ENSG00000080189.15	SLC35C2	chr20	-	46355072	46355241	46355072	46355178	46355801	46355874	563	114,50,28	6,2,2	105,53,45	1,3,0	162	99	0.0270085732809	0.6015283038828623	0.921,0.939,0.895	0.985,0.915,1.0	-0.048
564	ENSG00000080189.15	SLC35C2	chr20	-	46355072	46355279	46355072	46355178	46355801	46355874	564	99,44,27	6,2,2	82,61,40	1,3,0	200	99	0.0244283168218	0.5663558614986622	0.891,0.916,0.87	0.976,0.91,1.0	-0.07
565	ENSG00000080189.15	SLC35C2	chr20	-	46355072	46355279	46355072	46355241	46355801	46355874	565	23,4,8	38,10,9	11,18,6	34,10,11	137	99	0.825898843013	1.0	0.304,0.224,0.391	0.189,0.565,0.283	-0.039
566	ENSG00000080189.15	SLC35C2	chr20	-	46355072	46355279	46355072	46355178	46356573	46356637	566	94,43,27	2,1,0	76,60,41	2,1,0	200	99	1	1.0	0.959,0.955,1.0	0.95,0.967,1.0	-0.001
567	ENSG00000080189.15	SLC35C2	chr20	-	46357622	46357773	46357622	46357702	46358386	46358763	567	133,44,24	5,2,1	103,71,65	2,0,0	170	99	0.0118870751643	0.34551800857241355	0.939,0.928,0.933	0.968,1.0,1.0	-0.056
570	ENSG00000101473.17	ACOT8	chr20	-	45843526	45843772	45843526	45843721	45844262	45844420	570	19,8,0	115,36,46	9,4,2	74,29,30	150	99	0.4852592438	1.0	0.098,0.128,0.0	0.074,0.083,0.042	0.009
571	ENSG00000101473.17	ACOT8	chr20	-	45853922	45853984	45853922	45853979	45855158	45855292	571	6,1,2	7,2,2	7,3,7	8,6,10	104	99	0.877321610742	1.0	0.449,0.322,0.488	0.454,0.322,0.4	0.028
574	ENSG00000204070.10	SYS1	chr20	+	45365546	45365686	45365618	45365686	45363528	45363693	574	8,5,4	82,36,33	2,3,4	51,23,26	171	99	0.415376744147	1.0	0.053,0.074,0.066	0.022,0.07,0.082	0.006
577	ENSG00000101104.13	PABPC1L	chr20	+	44930459	44930726	44930517	44930726	44924160	44924256	577	13,5,5	65,31,14	6,3,5	44,14,14	157	99	0.702173230008	1.0	0.112,0.092,0.184	0.079,0.119,0.184	0.002
579	ENSG00000101104.13	PABPC1L	chr20	+	44933056	44933185	44933071	44933185	44932341	44932432	579	1,0,1	3,1,1	0,0,1	3,0,0	114	99	1	1.0	0.224,0.0,0.465	0.0,NA,1.0	-0.27
580	ENSG00000101104.13	PABPC1L	chr20	+	44938044	44938191	44938060	44938191	44936636	44936730	580	2,0,0	24,11,5	0,0,1	7,15,6	115	99	1	1.0	0.067,0.0,0.0	0.0,0.0,0.125	-0.019
581	ENSG00000101104.13	PABPC1L	chr20	+	44938044	44938191	44938101	44938191	44936636	44936730	581	18,7,9	1,3,0	14,7,6	1,0,0	156	99	0.383813589169	1.0	0.92,0.597,1.0	0.899,1.0,1.0	-0.127
582	ENSG00000101104.13	PABPC1L	chr20	+	44938060	44938191	44938101	44938191	44936636	44936730	582	40,18,14	1,3,0	21,22,11	1,0,0	140	99	0.375386057998	1.0	0.966,0.809,1.0	0.937,1.0,1.0	-0.054
583	ENSG00000166913.13	YWHAB	chr20	+	44887544	44887742	44887647	44887742	44886878	44886978	583	18,12,16	1,4,1	15,4,12	1,3,3	202	99	0.343649584928	1.0	0.898,0.595,0.887	0.88,0.395,0.662	0.148
588	ENSG00000124177.16	CHD6	chr20	-	41437273	41437334	41437273	41437332	41439999	41440129	588	156,58,43	1,0,0	75,68,58	3,0,0	101	99	1	1.0	0.994,1.0,1.0	0.961,1.0,1.0	0.011
589	ENSG00000174365.21	SNHG11	chr20	+	38448661	38448730	38448665	38448730	38447465	38447623	589	85,32,41	3,1,7	34,24,32	2,0,1	103	99	0.0400646302011	0.7774153379484805	0.965,0.969,0.849	0.942,1.0,0.969	-0.043
591	ENSG00000174365.21	SNHG11	chr20	+	38450261	38450447	38450335	38450447	38448661	38448730	591	63,42,39	58,19,20	28,19,24	20,14,28	173	99	0.236503779013	1.0	0.383,0.558,0.527	0.445,0.437,0.329	0.086
592	ENSG00000196756.14	SNHG17	chr20	-	38421005	38422241	38421005	38421098	38425934	38426048	592	507,341,247	22,11,11	357,256,210	3,6,7	1242	99	0.0189940401328	0.4778067841362977	0.648,0.712,0.642	0.905,0.773,0.705	-0.127
593	ENSG00000196756.14	SNHG17	chr20	-	38421005	38422241	38421005	38421098	38426418	38426503	593	562,400,293	126,104,105	379,267,233	61,48,55	1242	99	0.00697150639084	0.23829103905818183	0.262,0.235,0.182	0.331,0.307,0.252	-0.07
594	ENSG00000196756.14	SNHG17	chr20	-	38421005	38422368	38421005	38421098	38426418	38426503	594	545,362,253	126,104,105	380,268,223	61,48,55	1369	99	0.00166603472139	0.08610382491581219	0.238,0.201,0.148	0.311,0.288,0.227	-0.08
595	ENSG00000196756.14	SNHG17	chr20	-	38421005	38422368	38421005	38422241	38426418	38426503	595	64,38,25	81,76,65	39,21,22	38,20,32	226	99	0.0319491522555	0.6696348385483432	0.257,0.18,0.144	0.31,0.315,0.231	-0.092
596	ENSG00000196756.14	SNHG17	chr20	-	38425934	38426052	38425934	38426048	38426418	38426503	596	7,2,6	11,9,10	3,6,4	6,7,2	103	99	0.291963849579	1.0	0.38,0.176,0.366	0.325,0.452,0.658	-0.171
597	ENSG00000196756.14	SNHG17	chr20	-	38427679	38427847	38427679	38427766	38431040	38431112	597	44,38,28	11,17,10	30,22,20	15,6,5	180	99	0.932729329769	1.0	0.688,0.551,0.606	0.524,0.669,0.688	-0.012
598	ENSG00000196756.14	SNHG17	chr20	-	38427679	38427855	38427679	38427766	38431040	38431112	598	46,40,33	11,17,10	35,22,21	15,6,5	188	99	0.943001220609	1.0	0.688,0.553,0.635	0.551,0.659,0.689	-0.008
600	ENSG00000102032.13	RENBP	chrX	-	153942854	153943079	153942854	153943034	153943545	153943718	600	43,16,11	0,0,0	46,30,34	1,0,0	144	99	1	1.0	1.0,1.0,1.0	0.969,1.0,1.0	0.01
604	ENSG00000149636.16	DSN1	chr20	-	36770872	36771024	36770872	36770977	36771424	36771473	604	269,103,87	2,3,1	125,70,80	1,0,3	146	99	0.790598058177	1.0	0.989,0.959,0.983	0.988,1.0,0.948	-0.002
605	ENSG00000149636.16	DSN1	chr20	-	36770872	36771193	36770872	36770977	36771424	36771473	605	812,346,308	2,3,1	356,234,227	1,0,3	315	99	1	1.0	0.992,0.973,0.99	0.991,1.0,0.96	0.001
606	ENSG00000149636.16	DSN1	chr20	-	36770872	36771193	36770872	36771024	36771424	36771473	606	549,243,221	6,0,0	232,166,147	1,2,0	268	99	0.801432339207	1.0	0.971,1.0,1.0	0.988,0.968,1.0	0.005
608	ENSG00000131051.24	RBM39	chr20	-	35709223	35709274	35709223	35709256	35713018	35713096	608	162,73,84	179,73,54	114,76,82	82,59,67	117	99	0.304939054845	1.0	0.434,0.458,0.568	0.541,0.522,0.509	-0.037
609	ENSG00000131051.24	RBM39	chr20	-	35709223	35709309	35709223	35709256	35713018	35713096	609	21,19,8	179,73,54	17,9,16	82,59,67	152	99	0.363595670231	1.0	0.071,0.145,0.088	0.119,0.09,0.135	-0.013
610	ENSG00000131051.24	RBM39	chr20	-	35709223	35709309	35709223	35709274	35713018	35713096	610	6,9,1	147,63,77	3,1,0	100,68,66	134	99	0.0064219326589	0.22389634300886005	0.029,0.095,0.01	0.022,0.011,0.0	0.034
611	ENSG00000131051.24	RBM39	chr20	-	35729311	35729365	35729311	35729362	35729461	35729527	611	1579,699,616	56,26,17	844,538,612	29,21,20	102	99	0.94427403134	1.0	0.965,0.963,0.972	0.966,0.961,0.967	0.002
612	ENSG00000131051.24	RBM39	chr20	-	35729461	35729551	35729461	35729527	35731940	35732135	612	8,5,6	1583,756,641	3,2,1	870,614,638	123	99	1	1.0	0.004,0.005,0.007	0.003,0.003,0.001	0.003
613	ENSG00000131051.24	RBM39	chr20	-	35734185	35735081	35734185	35734257	35738967	35739017	613	259,116,99	13,9,2	153,77,127	11,3,8	923	99	0.582743315194	1.0	0.681,0.58,0.842	0.599,0.734,0.63	0.047
616	ENSG00000214078.13	CPNE1	chr20	-	35626566	35626826	35626566	35626803	35627279	35627413	616	16,6,15	183,58,54	9,11,11	116,66,84	122	99	0.69346785529	1.0	0.066,0.077,0.184	0.059,0.119,0.096	0.018
617	ENSG00000214078.13	CPNE1	chr20	-	35630438	35631034	35630438	35630490	35631113	35631173	617	499,307,222	3,3,9	246,197,179	2,1,0	643	99	0.00282270451546	0.1273158171626955	0.962,0.94,0.792	0.95,0.968,1.0	-0.075
618	ENSG00000214078.13	CPNE1	chr20	-	35630438	35631034	35630438	35630490	35631267	35631354	618	324,214,147	2,1,0	115,98,72	0,0,0	643	99	0.617362633757	1.0	0.961,0.971,1.0	1.0,1.0,1.0	-0.023
619	ENSG00000214078.13	CPNE1	chr20	-	35632162	35632248	35632162	35632234	35632310	35632385	619	2,1,0	508,151,128	1,2,1	290,223,237	113	99	1	1.0	0.003,0.006,0.0	0.003,0.008,0.004	-0.002
620	ENSG00000214078.13	CPNE1	chr20	-	35658929	35659014	35658929	35658982	35664759	35664900	620	109,38,36	12,9,11	68,40,43	6,2,4	131	99	0.0107809662507	0.3210348763637577	0.873,0.761,0.712	0.895,0.938,0.89	-0.126
621	ENSG00000214078.13	CPNE1	chr20	-	35658929	35659014	35658929	35658982	35664878	35664932	621	40,13,14	0,0,0	21,17,12	1,0,0	131	99	1	1.0	1.0,1.0,1.0	0.941,1.0,1.0	0.02
622	ENSG00000125991.21	ERGIC3	chr20	+	35542785	35542941	35542821	35542941	35542512	35542600	622	16,6,3	846,290,226	8,7,15	490,226,303	135	99	0.0971841993361	1.0	0.014,0.015,0.01	0.012,0.022,0.035	-0.01
623	ENSG00000125991.21	ERGIC3	chr20	+	35556876	35557109	35556954	35557109	35556206	35556271	623	47,28,22	8,4,3	30,33,16	1,3,5	177	99	0.445439821223	1.0	0.767,0.797,0.804	0.944,0.86,0.642	-0.026
624	ENSG00000125991.21	ERGIC3	chr20	+	35556876	35557109	35556972	35557109	35556206	35556271	624	71,35,35	1106,430,352	41,36,22	646,371,455	195	99	0.414401352574	1.0	0.032,0.04,0.048	0.031,0.047,0.024	0.006
625	ENSG00000125991.21	ERGIC3	chr20	+	35556954	35557109	35556972	35557109	35556206	35556271	625	32,11,16	1106,430,352	12,6,11	646,371,455	117	99	0.0379754736377	0.7522666075423871	0.024,0.021,0.037	0.015,0.013,0.02	0.011
626	ENSG00000101464.11	PIGU	chr20	-	34585436	34585580	34585436	34585480	34588452	34588607	626	214,116,80	0,0,0	95,54,59	0,1,0	199	99	1	1.0	1.0,1.0,1.0	1.0,0.964,1.0	0.012
627	ENSG00000101464.11	PIGU	chr20	-	34585436	34585580	34585436	34585480	34588539	34588607	627	133,66,57	0,1,0	57,36,32	0,1,0	199	99	1	1.0	1.0,0.97,1.0	1.0,0.947,1.0	0.008
629	ENSG00000078699.22	CBFA2T2	chr20	+	33640340	33640531	33640343	33640531	33636639	33636708	629	41,15,22	20,8,4	30,13,20	12,10,10	102	99	0.464143500979	1.0	0.666,0.645,0.842	0.708,0.558,0.66	0.076
630	ENSG00000000419.14	DPM1	chr20	-	50940864	50940955	50940864	50940933	50941104	50941209	630	3,4,2	26,7,12	1,2,0	18,4,10	121	99	0.0314165588045	0.662417988339799	0.086,0.319,0.12	0.043,0.29,0.0	0.064
631	ENSG00000000419.14	DPM1	chr20	-	50940864	50940955	50940864	50940933	50941128	50941209	631	4,4,2	62,24,19	0,2,0	36,19,32	121	99	0.00424247093611	0.16808054846938505	0.05,0.12,0.079	0.0,0.079,0.0	0.057
632	ENSG00000000419.14	DPM1	chr20	-	50940864	50940955	50940864	50940933	50942030	50942126	632	10,9,12	921,448,407	3,7,5	443,301,320	121	99	0.371412741685	1.0	0.009,0.016,0.024	0.006,0.019,0.013	0.004
633	ENSG00000197183.15	NOL4L	chr20	-	32464779	32465134	32464779	32465117	32474600	32474742	633	0,0,2	6,4,2	0,2,2	0,1,1	116	99	1	1.0	0.0,0.0,0.46	NA,0.631,0.631	-0.478
634	ENSG00000101337.16	TM9SF4	chr20	+	32141496	32141665	32141540	32141665	32133012	32133126	634	347,127,103	0,2,1	134,92,104	3,0,2	143	99	0.506887951943	1.0	1.0,0.978,0.986	0.969,1.0,0.973	0.007
635	ENSG00000101337.16	TM9SF4	chr20	+	32141496	32141665	32141540	32141665	32136876	32136997	635	343,127,101	3,0,0	134,92,105	0,0,0	143	99	1	1.0	0.988,1.0,1.0	1.0,1.0,1.0	-0.004
639	ENSG00000171552.14	BCL2L1	chr20	-	31721654	31722348	31721654	31722330	31723734	31723978	639	5,0,3	16,7,3	8,1,8	9,4,12	117	99	0.13072390714	1.0	0.209,0.0,0.458	0.429,0.175,0.361	-0.099
640	ENSG00000171552.14	BCL2L1	chr20	-	31721654	31722348	31721654	31722330	31723863	31723989	640	5,1,2	4,2,3	3,1,3	3,3,1	117	99	0.865282588516	1.0	0.514,0.297,0.361	0.458,0.22,0.717	-0.074
641	ENSG00000101294.18	HM13	chr20	+	31548964	31549114	31549028	31549114	31544946	31545035	641	134,76,54	732,373,334	85,54,59	410,249,325	163	99	0.498609337932	1.0	0.1,0.11,0.089	0.112,0.116,0.099	-0.009
642	ENSG00000101294.18	HM13	chr20	+	31548964	31549114	31549028	31549114	31547447	31547692	642	134,77,55	3,3,2	86,54,58	3,1,0	163	99	0.227394685213	1.0	0.964,0.94,0.944	0.946,0.97,1.0	-0.023
643	ENSG00000101294.18	HM13	chr20	+	31548964	31549114	31549028	31549114	31548676	31548793	643	133,76,54	9,7,3	85,54,59	9,8,7	163	99	0.110572113557	1.0	0.9,0.868,0.916	0.852,0.804,0.837	0.064
644	ENSG00000101294.18	HM13	chr20	+	31554745	31554829	31554759	31554829	31550063	31550121	644	544,306,265	1,0,0	331,195,214	1,0,0	113	99	1	1.0	0.998,1.0,1.0	0.997,1.0,1.0	0.0
650	ENSG00000197586.13	ENTPD6	chr20	+	25207075	25207397	25207078	25207397	25206521	25206590	650	36,30,17	24,13,14	51,22,19	24,10,7	102	99	0.238517087943	1.0	0.593,0.691,0.541	0.673,0.681,0.725	-0.085
651	ENSG00000197586.13	ENTPD6	chr20	+	25225161	25225317	25225204	25225317	25224100	25224157	651	146,85,66	146,91,65	86,52,44	119,75,81	142	99	0.00725735145109	0.24545983809326372	0.411,0.394,0.414	0.335,0.326,0.275	0.094
667	ENSG00000173418.12	NAA20	chr20	+	20025668	20025767	20025676	20025767	20022455	20022480	667	4,2,1	543,257,215	0,0,4	208,138,156	107	99	1	1.0	0.007,0.007,0.004	0.0,0.0,0.023	-0.002
668	ENSG00000179935.10	LINC00652	chr20	-	18787975	18788898	18787975	18788837	18789573	18789709	668	1,1,5	1,0,0	2,2,0	0,0,1	160	99	1	1.0	0.382,1.0,1.0	1.0,1.0,0.0	0.127
672	ENSG00000184381.20	PLA2G6	chr22	-	38115526	38115849	38115526	38115681	38116074	38116211	672	21,20,20	12,5,2	17,18,17	10,3,2	267	99	0.880452642652	1.0	0.394,0.597,0.788	0.387,0.69,0.759	-0.019
673	ENSG00000184381.20	PLA2G6	chr22	-	38126370	38126473	38126370	38126449	38129453	38129562	673	10,2,1	8,0,4	5,2,1	0,2,1	123	99	0.104053527491	1.0	0.502,1.0,0.168	1.0,0.446,0.446	-0.074
674	ENSG00000149474.15	KAT14	chr20	+	18161819	18162239	18161822	18162239	18150820	18150942	674	0,1,0	0,1,0	2,0,2	1,0,0	102	99	1	1.0	NA,0.493,NA	0.66,NA,1.0	-0.337
675	ENSG00000149474.15	KAT14	chr20	+	18161819	18162239	18161822	18162239	18159083	18159265	675	28,9,8	17,4,8	15,11,11	17,11,8	102	99	0.264516819107	1.0	0.615,0.686,0.493	0.461,0.493,0.572	0.089
676	ENSG00000149474.15	KAT14	chr20	+	18181693	18181846	18181709	18181846	18162376	18162945	676	3,0,0	92,24,24	0,0,0	42,21,24	115	99	1	1.0	0.027,0.0,0.0	0.0,0.0,0.0	0.009
677	ENSG00000089006.17	SNX5	chr20	-	17953995	17954223	17953995	17954117	17955364	17955475	677	66,50,33	365,142,104	38,23,30	234,122,143	205	99	0.0473388252721	0.8625160709675646	0.08,0.145,0.133	0.073,0.083,0.092	0.037
678	ENSG00000089006.17	SNX5	chr20	-	17953995	17954231	17953995	17954117	17955364	17955475	678	55,51,31	365,142,104	45,25,27	234,122,143	213	99	0.248731912306	1.0	0.065,0.143,0.122	0.082,0.087,0.081	0.027
679	ENSG00000089006.17	SNX5	chr20	-	17953995	17954231	17953995	17954223	17955364	17955475	679	10,10,8	21,9,10	11,6,1	4,4,4	107	99	0.350983969417	1.0	0.306,0.507,0.425	0.718,0.581,0.188	-0.083
680	ENSG00000089006.17	SNX5	chr20	-	17953995	17954223	17953995	17954117	17956932	17957037	680	46,41,25	20,11,4	34,19,26	9,8,15	205	99	0.379300736997	1.0	0.526,0.643,0.751	0.646,0.534,0.456	0.095
681	ENSG00000089006.17	SNX5	chr20	-	17953995	17954231	17953995	17954117	17968374	17968794	681	46,41,23	3,0,2	34,19,27	2,1,2	213	99	0.626219570478	1.0	0.877,1.0,0.842	0.888,0.898,0.863	0.023
683	ENSG00000101247.18	NDUFAF5	chr20	+	13793159	13793227	13793179	13793227	13788588	13788652	683	13,3,5	61,48,41	9,7,6	38,35,32	119	99	0.258277664058	1.0	0.151,0.049,0.092	0.165,0.143,0.135	-0.05
684	ENSG00000101247.18	NDUFAF5	chr20	+	13801485	13801683	13801507	13801683	13798460	13798500	684	103,67,50	0,0,1	58,40,36	1,0,2	121	99	0.701845791174	1.0	1.0,1.0,0.976	0.979,1.0,0.936	0.02
689	ENSG00000182621.18	PLCB1	chr20	+	8649373	8649449	8649393	8649449	8647899	8647953	689	30,12,17	1,0,0	33,13,23	2,1,2	119	99	0.117170084039	1.0	0.961,1.0,1.0	0.932,0.915,0.905	0.07
691	ENSG00000125827.9	TMX4	chr20	-	7999731	7999860	7999731	7999822	8010199	8010315	691	36,15,9	0,2,0	25,11,14	0,0,0	137	99	1	1.0	1.0,0.844,1.0	1.0,1.0,1.0	-0.052
692	ENSG00000125885.13	MCM8	chr20	+	5967829	5968025	5967877	5968025	5967435	5967587	692	304,165,129	5,8,0	175,74,90	6,1,0	147	99	0.639212129106	1.0	0.976,0.933,1.0	0.952,0.98,1.0	-0.008
702	ENSG00000088826.18	SMOX	chr20	+	4182088	4182848	4182482	4182848	4181802	4181976	702	157,84,77	1,0,1	135,57,120	0,0,0	493	99	1	1.0	0.969,1.0,0.939	1.0,1.0,1.0	-0.031
704	ENSG00000088836.14	SLC4A11	chr20	-	3229523	3229776	3229523	3229706	3230186	3230260	704	11,8,4	1,0,1	12,16,21	1,0,0	169	99	1	1.0	0.866,1.0,0.701	0.875,1.0,1.0	-0.103
705	ENSG00000088836.14	SLC4A11	chr20	-	3231329	3231548	3231329	3231476	3233513	3233637	705	10,1,4	0,0,0	20,10,12	1,1,0	171	99	1	1.0	1.0,1.0,1.0	0.921,0.853,1.0	0.075
706	ENSG00000088836.14	SLC4A11	chr20	-	3234082	3234314	3234082	3234245	3234567	3234617	706	15,1,0	0,0,0	10,7,6	1,0,0	168	99	1	1.0	1.0,1.0,NA	0.855,1.0,1.0	0.048
707	ENSG00000088836.14	SLC4A11	chr20	-	3234741	3234920	3234741	3234894	3237543	3237588	707	1,0,0	4,2,1	0,1,1	3,2,3	125	99	1	1.0	0.165,0.0,0.0	0.0,0.284,0.209	-0.109
708	ENSG00000187860.11	CCDC157	chr22	+	30365943	30366248	30365989	30366248	30361960	30362114	708	0,0,0	13,8,8	2,0,0	14,7,1	145	99	1	1.0	0.0,0.0,0.0	0.089,0.0,0.0	-0.03
709	ENSG00000187860.11	CCDC157	chr22	+	30370325	30371727	30371649	30371727	30361960	30362114	709	144,81,59	0,0,0	83,71,76	2,0,0	1423	99	1	1.0	1.0,1.0,1.0	0.743,1.0,1.0	0.086
710	ENSG00000187860.11	CCDC157	chr22	+	30375478	30375663	30375485	30375663	30373922	30374091	710	6,1,3	0,2,0	2,4,6	0,0,1	106	99	0.573510962137	1.0	1.0,0.318,1.0	1.0,1.0,0.849	-0.177
711	ENSG00000132635.17	PCED1A	chr20	-	2836038	2836314	2836038	2836110	2838231	2838478	711	487,151,132	0,1,0	392,280,292	0,0,1	303	99	1	1.0	1.0,0.98,1.0	1.0,1.0,0.99	-0.003
713	ENSG00000132635.17	PCED1A	chr20	-	2838843	2839082	2838843	2838929	2839191	2839271	713	115,32,19	12,1,3	124,57,90	5,3,6	252	99	0.208362622833	1.0	0.79,0.926,0.713	0.907,0.882,0.855	-0.072
714	ENSG00000088881.21	EBF4	chr20	+	2755626	2755824	2755742	2755824	2752356	2752545	714	32,6,19	0,0,0	33,14,11	0,0,1	215	99	1	1.0	1.0,1.0,1.0	1.0,1.0,0.835	0.055
715	ENSG00000101365.21	IDH3B	chr20	-	2658394	2658837	2658394	2658522	2659524	2659585	715	2464,1184,1030	42,17,25	1316,826,841	41,45,65	414	99	2.26042307094e-09	1.6199447516951006e-06	0.933,0.943,0.908	0.885,0.814,0.756	0.11
716	ENSG00000101365.21	IDH3B	chr20	-	2658394	2658837	2658394	2658522	2660262	2660365	716	1712,880,761	0,1,0	970,634,605	0,0,0	414	99	1	1.0	1.0,0.995,1.0	1.0,1.0,1.0	-0.002
717	ENSG00000101365.21	IDH3B	chr20	-	2660456	2660829	2660456	2660590	2660908	2660969	717	1157,571,480	0,0,0	580,415,422	1,0,0	338	99	1	1.0	1.0,1.0,1.0	0.994,1.0,1.0	0.002
730	ENSG00000101298.15	SNPH	chr20	+	1295775	1296421	1296324	1296421	1266653	1266760	730	6,3,3	4,5,2	12,6,12	4,2,3	648	99	0.0202427198731	0.500819021517099	0.186,0.084,0.186	0.314,0.314,0.379	-0.184
731	ENSG00000101298.15	SNPH	chr20	+	1297045	1297252	1297144	1297252	1296324	1296421	731	1,2,0	1,1,0	3,0,0	2,2,1	198	99	1	1.0	0.333,0.5,NA	0.429,0.0,0.0	0.273
734	ENSG00000101266.19	CSNK2A1	chr20	-	499524	499630	499524	499573	499832	499934	734	4,4,2	0,0,4	2,0,2	0,0,0	156	99	1	1.0	1.0,1.0,0.241	1.0,NA,1.0	-0.253
735	ENSG00000101266.19	CSNK2A1	chr20	-	499254	499934	499254	499305	505117	505229	735	25,19,12	0,1,0	21,12,21	0,0,0	728	99	1	1.0	1.0,0.721,1.0	1.0,1.0,1.0	-0.093
737	ENSG00000130726.12	TRIM28	chr19	+	58547791	58547906	58547801	58547906	58547596	58547713	737	3546,1479,1174	0,0,5	2355,1496,1524	0,0,1	109	99	1	1.0	1.0,1.0,0.995	1.0,1.0,0.999	-0.001
738	ENSG00000130726.12	TRIM28	chr19	+	58548739	58548910	58548861	58548910	58548485	58548592	738	1777,881,699	0,0,1	1165,812,885	0,0,0	221	99	1	1.0	1.0,1.0,0.997	1.0,1.0,1.0	-0.001
739	ENSG00000130726.12	TRIM28	chr19	+	58548861	58548910	58548885	58548910	58548739	58548776	739	2271,955,759	7,2,0	1405,927,1019	11,3,4	123	99	1	1.0	0.996,0.997,1.0	0.99,0.996,0.995	0.004
740	ENSG00000083838.17	ZNF446	chr19	+	58479642	58480019	58479929	58480019	58478086	58478181	740	142,81,68	10,4,5	114,86,61	3,2,8	386	99	0.489305615581	1.0	0.785,0.839,0.777	0.907,0.917,0.662	-0.028
741	ENSG00000171574.18	ZNF584	chr19	+	58415792	58415940	58415818	58415940	58415523	58415646	741	0,0,1	1,0,0	0,0,0	1,0,0	125	99	1	1.0	0.0,NA,1.0	0.0,NA,NA	0.5
742	ENSG00000198131.15	ZNF544	chr19	+	58246710	58246794	58246745	58246794	58246300	58246427	742	0,0,0	0,1,0	0,1,0	0,0,1	134	99	1	1.0	NA,0.0,NA	NA,1.0,0.0	-0.5
746	ENSG00000173480.11	ZNF417	chr19	-	57912059	57912189	57912059	57912186	57915337	57915531	746	6,3,3	3,1,1	1,0,2	3,1,1	102	99	0.0179944320841	0.4604119889631486	0.66,0.744,0.744	0.244,0.0,0.66	0.415
748	ENSG00000171649.12	ZIK1	chr19	+	57588538	57588665	57588580	57588665	57584259	57584612	748	2,2,2	0,0,0	4,1,4	1,0,0	141	99	1	1.0	1.0,1.0,1.0	0.737,1.0,1.0	0.088
749	ENSG00000105136.22	ZNF419	chr19	+	57490130	57490185	57490146	57490185	57487717	57487983	749	0,0,0	18,6,5	0,1,0	7,3,11	115	99	1	1.0	0.0,0.0,0.0	0.0,0.223,0.0	-0.074
750	ENSG00000105136.22	ZNF419	chr19	+	57491467	57491597	57491470	57491597	57487717	57487983	750	6,3,2	7,5,1	0,1,3	0,2,2	102	99	1	1.0	0.454,0.368,0.66	NA,0.327,0.593	0.034
751	ENSG00000105136.22	ZNF419	chr19	+	57491467	57491597	57491470	57491597	57490146	57490185	751	2,2,5	3,1,1	5,2,3	0,0,4	102	99	0.227680738028	1.0	0.393,0.66,0.829	1.0,1.0,0.421	-0.18
752	ENSG00000188785.12	ZNF548	chr19	+	57394042	57394223	57394187	57394223	57389874	57390114	752	1,1,3	12,13,8	0,1,3	12,10,5	244	99	0.751940561212	1.0	0.033,0.03,0.132	0.0,0.039,0.196	-0.013
762	ENSG00000131848.10	ZSCAN5A	chr19	-	56221311	56222326	56221311	56222323	56222590	56222741	762	24,20,13	25,8,2	20,7,21	11,6,6	102	99	0.97483103314	1.0	0.482,0.708,0.863	0.638,0.531,0.773	0.037
763	ENSG00000131848.10	ZSCAN5A	chr19	-	56223630	56223834	56223630	56223795	56313282	56313384	763	3,6,4	0,0,0	4,2,3	1,0,0	138	99	1	1.0	1.0,1.0,1.0	0.742,1.0,1.0	0.086
764	ENSG00000167685.15	ZNF444	chr19	+	56159623	56160893	56159626	56160893	56158493	56158602	764	118,60,41	28,26,21	55,40,42	23,14,10	102	99	0.796353210631	1.0	0.804,0.691,0.655	0.699,0.735,0.803	-0.029
766	ENSG00000063241.8	ISOC2	chr19	-	55455259	55455378	55455259	55455330	55455635	55455845	766	24,17,10	135,25,34	27,9,10	65,46,42	147	99	0.980893017003	1.0	0.107,0.314,0.165	0.219,0.116,0.138	0.038
767	ENSG00000063241.8	ISOC2	chr19	-	55455259	55455378	55455259	55455330	55456348	55456489	767	39,23,22	28,29,36	25,10,10	16,10,16	147	99	0.683637024758	1.0	0.484,0.348,0.292	0.513,0.402,0.296	-0.029
772	ENSG00000125503.13	PPP1R12C	chr19	-	55092782	55092868	55092782	55092865	55093015	55093076	772	69,34,35	115,72,46	53,39,36	78,53,51	102	99	0.367336780987	1.0	0.368,0.314,0.425	0.397,0.417,0.407	-0.038
773	ENSG00000125503.13	PPP1R12C	chr19	-	55095444	55095603	55095444	55095600	55095866	55095940	773	64,41,27	34,13,23	25,30,32	25,12,16	102	99	0.718845745127	1.0	0.646,0.754,0.533	0.493,0.708,0.66	0.024
788	ENSG00000170889.14	RPS9	chr19	+	54206552	54207647	54207397	54207647	54206275	54206462	788	351,237,247	5132,2111,1933	283,189,246	3130,1985,2212	944	99	0.403522425562	1.0	0.007,0.012,0.013	0.009,0.01,0.012	0.0
790	ENSG00000105618.14	PRPF31	chr19	+	54118247	54118455	54118270	54118455	54115753	54115797	790	26,9,9	38,7,12	2,6,1	17,19,11	122	99	0.000166832990045	0.01568594901590737	0.357,0.511,0.378	0.087,0.204,0.069	0.295
791	ENSG00000105618.14	PRPF31	chr19	+	54126499	54126617	54126527	54126617	54124498	54124656	791	1,4,5	218,126,95	5,1,0	105,50,52	127	99	1	1.0	0.004,0.024,0.039	0.036,0.015,0.0	0.005
792	ENSG00000105618.14	PRPF31	chr19	+	54128072	54128200	54128090	54128200	54126527	54126617	792	687,279,231	0,0,0	325,210,173	0,0,1	117	99	1	1.0	1.0,1.0,1.0	1.0,1.0,0.993	0.002
793	ENSG00000105619.14	TFPT	chr19	-	54108025	54108244	54108025	54108207	54108325	54108395	793	175,77,59	1,0,1	109,64,63	2,0,1	136	99	1	1.0	0.992,1.0,0.977	0.975,1.0,0.979	0.005
794	ENSG00000170906.16	NDUFA3	chr19	+	54106763	54106961	54106810	54106961	54106352	54106446	794	20,12,11	30,8,6	8,14,3	23,6,15	146	99	0.20887049406	1.0	0.311,0.504,0.554	0.191,0.613,0.119	0.149
796	ENSG00000197937.13	ZNF347	chr19	-	53148680	53148812	53148680	53148809	53149240	53149367	796	2,2,3	17,7,1	1,1,1	10,2,4	102	99	0.0640173242391	1.0	0.102,0.217,0.744	0.088,0.327,0.195	0.151
797	ENSG00000197937.13	ZNF347	chr19	-	53153732	53153813	53153732	53153793	53159008	53159075	797	1,0,0	2,0,2	2,1,0	2,0,2	119	99	1	1.0	0.294,NA,0.0	0.454,1.0,0.0	-0.338
799	ENSG00000213793.6	ZNF888	chr19	-	52917858	52917997	52917858	52917931	52918818	52918937	799	7,7,2	4,0,0	8,5,8	3,3,0	165	99	0.444897087399	1.0	0.512,1.0,1.0	0.615,0.5,1.0	0.132
800	ENSG00000204604.13	ZNF468	chr19	-	52853871	52854126	52853871	52854107	52854257	52854345	800	17,12,16	2,3,1	9,5,22	1,0,0	118	99	0.00699770404516	0.2390598057249867	0.877,0.77,0.931	0.883,1.0,1.0	-0.102
801	ENSG00000167766.20	ZNF83	chr19	-	52616717	52616875	52616717	52616841	52618935	52619062	801	1,0,1	2,0,0	0,1,4	4,0,1	133	99	1	1.0	0.271,NA,1.0	0.0,1.0,0.749	0.052
802	ENSG00000167766.20	ZNF83	chr19	-	52635065	52635204	52635065	52635153	52655560	52655687	802	3,3,2	10,5,1	1,2,0	3,5,2	150	99	0.0540083262876	0.9391973678144817	0.165,0.284,0.569	0.18,0.209,0.0	0.21
803	ENSG00000256683.7	ZNF350	chr19	-	51969004	51969145	51969004	51969131	51974345	51974531	803	2,0,0	28,17,10	0,1,0	20,10,13	113	99	1	1.0	0.059,0.0,0.0	0.0,0.081,0.0	-0.007
813	ENSG00000129455.16	KLK8	chr19	-	51000423	51000718	51000423	51000583	51001097	51001175	813	4,5,0	0,0,0	2,1,5	2,2,0	234	99	1	1.0	1.0,1.0,NA	0.297,0.175,1.0	0.509
818	ENSG00000161677.12	JOSD2	chr19	-	50510285	50510448	50510285	50510445	50511074	50511159	818	10,6,0	2,0,2	3,7,8	1,1,2	102	99	0.555262721667	1.0	0.829,1.0,0.0	0.744,0.872,0.795	-0.194
820	ENSG00000142530.11	FAM71E1	chr19	-	50475324	50475503	50475324	50475455	50475832	50475933	820	13,7,5	0,0,1	10,3,5	1,1,1	147	99	0.526996781201	1.0	1.0,1.0,0.771	0.871,0.669,0.771	0.153
822	ENSG00000062822.16	POLD1	chr19	+	50398847	50399053	50398850	50399053	50395024	50395150	822	2,0,0	1,0,0	0,0,0	3,3,2	102	99	1	1.0	0.66,NA,NA	0.0,0.0,0.0	0.66
823	ENSG00000062822.16	POLD1	chr19	+	50401998	50402373	50402204	50402373	50401777	50401924	823	192,82,57	1,2,2	168,128,140	0,0,0	305	99	0.596985706187	1.0	0.984,0.93,0.902	1.0,1.0,1.0	-0.061
824	ENSG00000062822.16	POLD1	chr19	+	50408706	50408901	50408784	50408901	50407326	50407415	824	33,17,17	117,55,34	23,16,9	99,81,67	177	99	0.0182846863947	0.46559178356563574	0.136,0.147,0.219	0.115,0.099,0.07	0.073
828	ENSG00000213024.12	NUP62	chr19	-	49927693	49927848	49927693	49927815	49929325	49929465	828	48,25,29	21,16,6	26,32,22	33,12,20	132	99	0.0858629789472	1.0	0.632,0.54,0.784	0.371,0.667,0.452	0.155
829	ENSG00000213024.12	NUP62	chr19	-	49927693	49927848	49927693	49927815	49929349	49929763	829	10,7,6	4,2,3	9,13,8	3,1,2	132	99	0.194172583235	1.0	0.652,0.724,0.6	0.692,0.907,0.75	-0.124
830	ENSG00000213024.12	NUP62	chr19	-	49927693	49927848	49927693	49927815	49929416	49929504	830	9,6,7	2,0,2	8,13,7	2,3,0	132	99	0.894427235334	1.0	0.771,1.0,0.724	0.75,0.765,1.0	-0.007
831	ENSG00000039650.12	PNKP	chr19	-	49864178	49864403	49864178	49864236	49865126	49865426	831	244,133,116	0,1,0	140,104,99	0,0,0	266	99	1	1.0	1.0,0.98,1.0	1.0,1.0,1.0	-0.007
832	ENSG00000039650.12	PNKP	chr19	-	49865126	49865426	49865126	49865242	49866398	49866445	832	246,141,125	0,1,0	219,131,152	0,0,0	283	99	1	1.0	1.0,0.98,1.0	1.0,1.0,1.0	-0.007
833	ENSG00000039650.12	PNKP	chr19	-	49866398	49866528	49866398	49866445	49867053	49867217	833	67,55,49	48,28,20	28,43,32	52,30,24	182	99	0.0273451249666	0.6056311782369339	0.432,0.517,0.571	0.227,0.438,0.42	0.145
834	ENSG00000010361.14	FUZ	chr19	-	49808413	49808491	49808413	49808488	49808573	49808638	834	12,3,4	90,34,30	8,7,5	59,28,34	102	99	0.405587689346	1.0	0.115,0.079,0.115	0.116,0.195,0.125	-0.042
835	ENSG00000010361.14	FUZ	chr19	-	49811362	49811491	49811362	49811467	49811630	49811699	835	2,3,1	68,29,28	1,2,3	45,28,19	123	99	0.75320015793	1.0	0.023,0.077,0.028	0.018,0.054,0.113	-0.019
837	ENSG00000126453.10	BCL2L12	chr19	+	49667018	49667161	49667021	49667161	49666684	49666799	837	177,102,58	13,1,4	96,80,63	10,5,8	102	99	0.079047308022	1.0	0.93,0.99,0.934	0.903,0.94,0.884	0.042
838	ENSG00000142546.14	NOSIP	chr19	-	49556548	49556736	49556548	49556657	49556874	49556993	838	1049,685,594	0,0,0	632,396,435	0,0,1	178	99	1	1.0	1.0,1.0,1.0	1.0,1.0,0.996	0.001
839	ENSG00000142546.14	NOSIP	chr19	-	49557089	49557945	49557089	49557249	49558896	49558973	839	79,37,35	956,516,470	71,40,49	499,322,359	795	99	0.000256866379904	0.021578453598333627	0.01,0.009,0.009	0.017,0.015,0.017	-0.007
840	ENSG00000142546.14	NOSIP	chr19	-	49557089	49558199	49557089	49557249	49558896	49558978	840	99,54,42	956,516,470	92,58,59	499,322,359	1049	99	7.19198914384e-05	0.008329198247453424	0.01,0.01,0.008	0.017,0.017,0.015	-0.007
841	ENSG00000142546.14	NOSIP	chr19	-	49557089	49558978	49557089	49557249	49559933	49560039	841	608,401,321	1,6,4	390,313,306	3,1,3	1828	99	0.645496035537	1.0	0.971,0.784,0.813	0.876,0.944,0.847	-0.033
842	ENSG00000142546.14	NOSIP	chr19	-	49558896	49558978	49558896	49558973	49559933	49560039	842	559,372,322	0,1,1	316,242,254	1,0,1	104	99	1	1.0	1.0,0.997,0.997	0.997,1.0,0.996	0.0
847	ENSG00000087076.9	HSD17B14	chr19	-	48832665	48832752	48832665	48832732	48834275	48834358	847	1,2,1	13,6,2	4,1,3	9,2,7	119	99	0.0834177338774	1.0	0.06,0.217,0.294	0.27,0.294,0.263	-0.085
850	ENSG00000063176.16	SPHK2	chr19	+	48625890	48626362	48626067	48626362	48620401	48620553	850	137,80,67	0,0,0	54,60,31	0,0,1	276	99	1	1.0	1.0,1.0,1.0	1.0,1.0,0.917	0.028
851	ENSG00000063176.16	SPHK2	chr19	+	48625949	48626362	48626067	48626362	48620401	48620553	851	76,44,33	0,0,0	33,40,20	0,0,1	217	99	1	1.0	1.0,1.0,1.0	1.0,1.0,0.901	0.033
852	ENSG00000105419.18	MEIS3	chr19	-	47407351	47407566	47407351	47407428	47409098	47409247	852	16,5,3	40,2,4	6,6,16	28,10,19	237	99	0.615509558659	1.0	0.143,0.511,0.239	0.082,0.2,0.26	0.117
853	ENSG00000105419.18	MEIS3	chr19	-	47414716	47414866	47414716	47414815	47415050	47415101	853	22,4,4	3,0,0	14,4,13	1,4,2	150	99	0.0238578305265	0.5571347614513844	0.829,1.0,1.0	0.902,0.398,0.811	0.239
854	ENSG00000042753.12	AP2S1	chr19	-	46839464	46839620	46839464	46839578	46845992	46846142	854	17,8,11	1361,745,649	14,13,8	732,427,463	141	99	0.140350119884	1.0	0.009,0.007,0.012	0.013,0.021,0.012	-0.006
856	ENSG00000160014.17	CALM3	chr19	+	46608196	46608340	46608204	46608340	46605826	46605857	856	922,299,260	1,0,0	588,292,374	0,0,0	107	99	1	1.0	0.999,1.0,1.0	1.0,1.0,1.0	-0.0
857	ENSG00000160014.17	CALM3	chr19	+	46608198	46608340	46608204	46608340	46605826	46605857	857	86,27,31	1,0,0	69,27,27	0,0,0	105	99	1	1.0	0.988,1.0,1.0	1.0,1.0,1.0	-0.004
858	ENSG00000160014.17	CALM3	chr19	+	46608481	46608981	46608923	46608981	46608196	46608327	858	2417,750,673	129,37,31	1569,804,841	65,38,46	541	99	0.576633857146	1.0	0.774,0.788,0.799	0.815,0.795,0.77	-0.006
860	ENSG00000125755.19	SYMPK	chr19	-	45816481	45816614	45816481	45816577	45816797	45816974	860	15,1,1	164,49,38	5,4,10	124,71,96	136	99	0.956617793569	1.0	0.062,0.015,0.019	0.029,0.039,0.07	-0.014
861	ENSG00000125755.19	SYMPK	chr19	-	45827836	45829205	45827836	45827918	45830053	45830204	861	466,275,292	1,1,1	306,202,199	2,1,0	1386	99	1	1.0	0.971,0.952,0.954	0.916,0.935,1.0	0.009
862	ENSG00000104936.20	DMPK	chr19	-	45770970	45771060	45770970	45771056	45771349	45771396	862	8,2,0	5,6,0	10,9,2	6,4,7	103	99	1	1.0	0.606,0.243,NA	0.616,0.684,0.215	-0.081
863	ENSG00000104936.20	DMPK	chr19	-	45770970	45771060	45770970	45771056	45771567	45771665	863	1,3,2	1,1,0	3,0,6	0,0,2	103	99	1	1.0	0.49,0.742,1.0	1.0,NA,0.742	-0.127
864	ENSG00000104936.20	DMPK	chr19	-	45770970	45771396	45770970	45771056	45771567	45771665	864	34,26,10	1,1,0	40,36,28	0,0,2	439	99	1	1.0	0.885,0.854,1.0	1.0,1.0,0.759	-0.007
865	ENSG00000104936.20	DMPK	chr19	-	45770970	45771396	45770970	45771060	45771567	45771665	865	33,26,10	0,3,2	40,36,28	3,0,6	435	99	0.722157893013	1.0	1.0,0.664,0.532	0.752,1.0,0.515	-0.024
866	ENSG00000104936.20	DMPK	chr19	-	45777341	45777590	45777341	45777559	45777666	45777873	866	37,27,16	0,0,1	23,23,19	0,0,0	130	99	1	1.0	1.0,1.0,0.924	1.0,1.0,1.0	-0.025
867	ENSG00000104936.20	DMPK	chr19	-	45777666	45777873	45777666	45777723	45778126	45778220	867	121,104,88	0,1,0	88,72,69	1,5,0	249	99	0.0814004447622	1.0	1.0,0.976,1.0	0.972,0.851,1.0	0.051
868	ENSG00000011478.13	QPCTL	chr19	+	45695400	45695718	45695436	45695718	45693412	45693556	868	6,3,2	32,8,10	12,2,2	24,7,8	135	99	0.168894475305	1.0	0.121,0.216,0.128	0.268,0.173,0.155	-0.044
869	ENSG00000011478.13	QPCTL	chr19	+	45695400	45695718	45695632	45695718	45693412	45693556	869	135,45,40	3,4,1	73,45,47	3,3,3	331	99	0.51323656729	1.0	0.931,0.771,0.923	0.879,0.818,0.824	0.035
870	ENSG00000011478.13	QPCTL	chr19	+	45695436	45695718	45695632	45695718	45693412	45693556	870	161,50,48	3,4,1	85,50,53	3,3,3	295	99	0.460587778966	1.0	0.947,0.808,0.942	0.905,0.848,0.856	0.029
871	ENSG00000125746.18	EML2	chr19	-	45641640	45641748	45641640	45641745	45641917	45642041	871	5,0,1	0,1,1	1,0,0	0,0,0	102	99	1	1.0	1.0,0.0,0.493	1.0,NA,NA	-0.502
872	ENSG00000213889.11	PPM1N	chr19	+	45500649	45500710	45500680	45500710	45500455	45500561	872	22,6,8	0,0,0	22,14,17	2,0,0	130	99	1	1.0	1.0,1.0,1.0	0.893,1.0,1.0	0.036
875	ENSG00000125744.12	RTN2	chr19	-	45495094	45495214	45495094	45495139	45496791	45497055	875	3,0,0	1,1,1	1,1,0	6,2,3	174	99	0.338199682725	1.0	0.631,0.0,0.0	0.087,0.221,0.0	0.108
876	ENSG00000125740.14	FOSB	chr19	+	45470628	45470949	45470745	45470949	45467994	45468712	876	24,31,46	0,0,1	4,9,10	2,2,0	216	99	0.0557269621402	0.9574675895260415	1.0,1.0,0.955	0.478,0.673,1.0	0.268
877	ENSG00000104884.17	ERCC2	chr19	-	45368629	45368746	45368629	45368743	45368929	45369147	877	2,3,1	73,19,9	2,0,2	52,25,26	102	99	0.407034243335	1.0	0.026,0.133,0.097	0.036,0.0,0.069	0.05
878	ENSG00000104892.17	KLC3	chr19	+	45347446	45347516	45347449	45347516	45346543	45346774	878	22,18,5	0,0,1	27,24,41	1,0,0	102	99	1	1.0	1.0,1.0,0.829	0.963,1.0,1.0	-0.045
879	ENSG00000007047.16	MARK4	chr19	+	45277922	45278042	45277980	45278042	45271471	45271708	879	197,93,74	1,0,0	127,100,99	2,0,0	157	99	1	1.0	0.992,1.0,1.0	0.976,1.0,1.0	0.005
880	ENSG00000104859.15	CLASRP	chr19	+	45053097	45053177	45053110	45053177	45052070	45052097	880	24,12,19	6,2,0	26,20,21	3,4,1	112	99	0.813523227445	1.0	0.78,0.841,1.0	0.885,0.815,0.949	-0.009
881	ENSG00000104859.15	CLASRP	chr19	+	45069943	45070104	45070021	45070104	45069201	45069248	881	11,9,6	245,87,83	5,6,10	175,126,112	177	99	0.462818876625	1.0	0.024,0.055,0.039	0.016,0.026,0.048	0.009
882	ENSG00000130204.13	TOMM40	chr19	+	44891406	44891689	44891409	44891689	44891219	44891314	882	39,13,16	6,1,0	21,16,23	7,4,1	102	99	0.137301963216	1.0	0.863,0.927,1.0	0.744,0.795,0.957	0.098
883	ENSG00000167384.11	ZNF180	chr19	-	44497283	44497377	44497283	44497372	44500197	44500522	883	6,6,10	2,0,2	11,3,3	3,1,2	104	99	0.217217659677	1.0	0.741,1.0,0.826	0.777,0.741,0.588	0.154
884	ENSG00000167384.11	ZNF180	chr19	-	44497283	44497377	44497283	44497372	44500274	44500522	884	17,11,12	2,2,2	15,11,2	0,1,0	104	99	0.00561248724255	0.20451966929787146	0.89,0.84,0.851	1.0,0.913,1.0	-0.111
885	ENSG00000198900.7	TOP1	chr20	+	41122005	41122155	41122010	41122155	41121695	41121790	885	2058,890,826	5,0,2	1101,666,733	5,1,2	104	99	1	1.0	0.997,1.0,0.997	0.995,0.998,0.997	0.001
886	ENSG00000183337.18	BCOR	chrX	-	40063607	40063952	40063607	40063850	40064335	40064599	886	311,149,104	341,145,152	230,134,168	201,151,148	201	99	0.120391210738	1.0	0.31,0.336,0.252	0.36,0.304,0.359	-0.042
887	ENSG00000131115.16	ZNF227	chr19	+	44213086	44213244	44213089	44213244	44212622	44212763	887	0,4,0	7,5,4	3,5,3	4,1,5	102	99	0.00604617590601	0.21497921706821332	0.0,0.437,0.0	0.421,0.829,0.368	-0.394
888	ENSG00000131115.16	ZNF227	chr19	+	44228445	44228572	44228486	44228572	44213089	44213244	888	68,32,47	0,0,0	35,31,24	0,1,0	140	99	1	1.0	1.0,1.0,1.0	1.0,0.956,1.0	0.015
889	ENSG00000131115.16	ZNF227	chr19	+	44228445	44228572	44228486	44228572	44217790	44217852	889	100,54,54	25,7,8	64,37,31	15,1,9	140	99	0.772808033199	1.0	0.739,0.845,0.827	0.751,0.963,0.709	-0.004
890	ENSG00000124444.16	ZNF576	chr19	+	43597093	43597193	43597096	43597193	43596594	43596743	890	82,39,32	16,10,8	46,31,32	10,7,2	102	99	0.356983956055	1.0	0.833,0.791,0.795	0.817,0.811,0.94	-0.05
894	ENSG00000176531.11	PHLDB3	chr19	-	43495494	43495620	43495494	43495605	43497117	43497279	894	0,0,0	37,11,10	2,0,0	20,8,16	114	99	1	1.0	0.0,0.0,0.0	0.08,0.0,0.0	-0.027
900	ENSG00000105723.13	GSK3A	chr19	-	42232056	42232170	42232056	42232149	42232495	42232682	900	2,2,1	728,372,286	1,0,0	427,224,273	120	99	1	1.0	0.002,0.004,0.003	0.002,0.0,0.0	0.002
901	ENSG00000105723.13	GSK3A	chr19	-	42232056	42232170	42232056	42232149	42233109	42233205	901	0,5,2	28,28,39	1,0,0	5,8,5	120	99	0.0494511622644	0.8894452077221238	0.0,0.128,0.041	0.142,0.0,0.0	0.009
902	ENSG00000105723.13	GSK3A	chr19	-	42232495	42232682	42232495	42232594	42233109	42233205	902	893,432,428	0,0,0	498,350,396	0,1,0	187	99	1	1.0	1.0,1.0,1.0	1.0,0.995,1.0	0.002
906	ENSG00000105723.13	GSK3A	chr19	-	42234547	42234678	42234547	42234630	42236605	42236716	906	724,376,295	1,0,0	361,212,237	0,0,0	147	99	1	1.0	0.998,1.0,1.0	1.0,1.0,1.0	-0.001
907	ENSG00000105723.13	GSK3A	chr19	-	42234547	42234703	42234547	42234630	42236605	42236716	907	174,107,82	1,0,0	86,51,61	0,0,0	172	99	1	1.0	0.99,1.0,1.0	1.0,1.0,1.0	-0.003
908	ENSG00000105723.13	GSK3A	chr19	-	42234547	42234703	42234547	42234678	42236605	42236716	908	57,33,21	607,302,234	27,14,13	302,175,189	124	99	0.276264850107	1.0	0.07,0.08,0.067	0.067,0.06,0.052	0.013
911	ENSG00000028277.22	POU2F2	chr19	-	42096081	42096243	42096081	42096195	42099526	42099618	911	3,0,2	3,0,0	0,1,0	0,0,0	147	99	1	1.0	0.402,NA,1.0	NA,1.0,NA	-0.299
912	ENSG00000028277.22	POU2F2	chr19	-	42117249	42117432	42117249	42117366	42122125	42122182	912	0,0,0	0,1,0	1,1,4	3,2,2	165	99	1	1.0	NA,0.0,NA	0.167,0.231,0.545	-0.314
919	ENSG00000248098.12	BCKDHA	chr19	+	41422922	41423169	41422997	41423169	41422628	41422770	919	3,3,1	102,25,15	4,3,2	121,104,108	174	99	0.53665246297	1.0	0.016,0.064,0.037	0.018,0.016,0.01	0.024
921	ENSG00000142046.15	TMEM91	chr19	+	41383560	41384083	41383862	41384083	41382771	41382921	921	2,0,0	1,0,0	4,4,4	1,2,0	401	99	1	1.0	0.331,NA,NA	0.497,0.331,1.0	-0.278
923	ENSG00000142046.15	TMEM91	chr19	+	41383560	41384083	41383885	41384083	41382771	41382921	923	4,0,0	0,0,0	6,6,7	0,0,1	424	99	1	1.0	1.0,NA,NA	1.0,1.0,0.62	0.127
924	ENSG00000142046.15	TMEM91	chr19	+	41383714	41384083	41383862	41384083	41382771	41382921	924	2,0,0	1,0,0	5,4,4	1,2,0	247	99	1	1.0	0.445,NA,NA	0.667,0.445,1.0	-0.259
926	ENSG00000142046.15	TMEM91	chr19	+	41383714	41384083	41383885	41384083	41382771	41382921	926	4,0,0	0,0,0	7,6,7	0,0,1	270	99	1	1.0	1.0,NA,NA	1.0,1.0,0.72	0.093
928	ENSG00000142046.15	TMEM91	chr19	+	41383862	41384083	41383885	41384083	41382771	41382921	928	3,0,0	0,0,0	3,4,3	0,0,1	122	99	1	1.0	1.0,NA,NA	1.0,1.0,0.709	0.097
930	ENSG00000101210.13	EEF1A2	chr20	-	63495855	63496087	63495855	63496035	63497619	63497834	930	198,84,55	1447,618,550	60,25,25	393,247,210	151	99	0.972404710019	1.0	0.082,0.082,0.062	0.091,0.062,0.072	0.0
931	ENSG00000101210.13	EEF1A2	chr20	-	63497619	63497928	63497619	63497834	63499057	63499083	931	56,16,22	181,52,59	10,8,7	57,35,41	193	99	0.0170307787557	0.44364628391110433	0.137,0.136,0.161	0.083,0.105,0.081	0.055
932	ENSG00000105323.18	HNRNPUL1	chr19	+	41305645	41305867	41305675	41305867	41303971	41304261	932	421,172,170	2285,905,757	250,164,139	1285,793,737	129	99	0.973559984561	1.0	0.124,0.127,0.147	0.13,0.137,0.126	0.002
933	ENSG00000105323.18	HNRNPUL1	chr19	+	41305645	41305867	41305831	41305867	41303971	41304261	933	3960,1605,1521	1,0,0	2193,1442,1354	0,0,0	285	99	1	1.0	0.999,1.0,1.0	1.0,1.0,1.0	-0.0
934	ENSG00000105323.18	HNRNPUL1	chr19	+	41305675	41305867	41305831	41305867	41303971	41304261	934	5824,2338,2108	1,0,0	3228,2071,1952	0,0,0	255	99	1	1.0	1.0,1.0,1.0	1.0,1.0,1.0	0.0
936	ENSG00000123815.13	COQ8B	chr19	-	40695988	40696661	40695988	40696054	40700066	40700174	936	6,7,4	36,16,10	9,2,7	21,22,15	706	99	0.809269334962	1.0	0.023,0.058,0.053	0.057,0.013,0.061	0.001
937	ENSG00000123815.13	COQ8B	chr19	-	40700309	40700451	40700309	40700447	40702599	40702693	937	15,12,7	2,0,0	18,11,14	0,0,1	103	99	1	1.0	0.878,1.0,1.0	1.0,1.0,0.931	-0.018
938	ENSG00000123815.13	COQ8B	chr19	-	40703540	40703855	40703540	40703622	40705095	40705447	938	44,10,6	13,4,2	36,13,18	4,3,2	332	99	0.0392763604316	0.7690607077953153	0.502,0.427,0.472	0.729,0.564,0.729	-0.207
941	ENSG00000123815.13	COQ8B	chr19	-	40703540	40703855	40703540	40703622	40710058	40710136	941	36,6,5	0,1,1	28,8,12	0,0,0	332	99	1	1.0	1.0,0.641,0.599	1.0,1.0,1.0	-0.253
942	ENSG00000123815.13	COQ8B	chr19	-	40705095	40705447	40705095	40705181	40710058	40710136	942	86,36,32	1,0,0	57,34,42	0,0,2	365	99	1	1.0	0.959,1.0,1.0	1.0,1.0,0.851	0.036
943	ENSG00000123815.13	COQ8B	chr19	-	40705095	40705447	40705095	40705181	40714277	40714397	943	64,29,23	0,1,0	43,22,32	0,0,0	365	99	1	1.0	1.0,0.887,1.0	1.0,1.0,1.0	-0.038
944	ENSG00000123815.13	COQ8B	chr19	-	40714066	40714153	40714066	40714133	40714277	40714397	944	0,1,0	36,13,7	0,0,0	31,18,23	119	99	1	1.0	0.0,0.06,0.0	0.0,0.0,0.0	0.02
945	ENSG00000090006.18	LTBP4	chr19	+	40599401	40599556	40599420	40599556	40599196	40599255	945	1,0,0	3,2,3	2,2,0	20,8,9	118	99	0.486336869287	1.0	0.219,0.0,0.0	0.077,0.173,0.0	-0.01
946	ENSG00000160410.15	SHKBP1	chr19	+	40578096	40578212	40578122	40578212	40577556	40577630	946	0,0,1	2,0,0	2,1,0	0,0,1	125	99	1	1.0	0.0,NA,1.0	1.0,1.0,0.0	-0.167
947	ENSG00000160410.15	SHKBP1	chr19	+	40578096	40578212	40578153	40578212	40577556	40577630	947	5,2,3	92,33,26	3,1,0	84,80,52	156	99	0.0279099007392	0.6131337492430725	0.033,0.037,0.068	0.022,0.008,0.0	0.036
948	ENSG00000160410.15	SHKBP1	chr19	+	40578122	40578212	40578153	40578212	40577556	40577630	948	7,2,2	92,33,26	1,0,1	84,80,52	130	99	0.00276257375663	0.12548115825977352	0.055,0.044,0.055	0.009,0.0,0.014	0.044
949	ENSG00000160410.15	SHKBP1	chr19	+	40578447	40578542	40578461	40578542	40578153	40578212	949	4,1,0	93,29,21	2,5,4	77,40,47	113	99	0.0942116207296	1.0	0.036,0.029,0.0	0.022,0.099,0.069	-0.042
951	ENSG00000160410.15	SHKBP1	chr19	+	40583600	40583717	40583608	40583717	40582425	40582466	951	10,4,3	0,0,0	12,7,13	0,0,1	107	99	1	1.0	1.0,1.0,1.0	1.0,1.0,0.923	0.026
952	ENSG00000160410.15	SHKBP1	chr19	+	40590729	40590853	40590732	40590853	40588623	40588779	952	5,3,5	0,0,0	2,0,0	0,1,1	102	99	0.0631945947109	1.0	1.0,1.0,1.0	1.0,0.0,0.0	0.667
953	ENSG00000160410.15	SHKBP1	chr19	+	40590729	40590853	40590732	40590853	40589081	40589178	953	3,1,0	1,1,1	2,0,1	1,0,0	102	99	1	1.0	0.744,0.493,0.0	0.66,NA,1.0	-0.418
954	ENSG00000160410.15	SHKBP1	chr19	+	40590729	40590853	40590732	40590853	40590243	40590422	954	44,12,14	5,0,0	30,15,21	1,1,3	102	99	0.572477503409	1.0	0.895,1.0,1.0	0.967,0.936,0.872	0.04
958	ENSG00000128000.17	ZNF780B	chr19	-	40047405	40047473	40047405	40047470	40048669	40048796	958	2,1,1	27,6,9	3,5,2	24,5,14	102	99	0.0574266297591	0.9716579729360416	0.067,0.139,0.097	0.108,0.493,0.122	-0.14
959	ENSG00000105204.14	DYRK1B	chr19	-	39826671	39826987	39826671	39826867	39827284	39827425	959	79,32,24	10,7,2	65,51,56	23,11,7	219	99	0.146545782811	1.0	0.781,0.674,0.844	0.561,0.677,0.783	0.093
960	ENSG00000105193.9	RPS16	chr19	-	39433521	39433761	39433521	39433569	39435606	39435708	960	7227,3161,2772	1,0,0	4371,2843,3248	0,0,0	291	99	1	1.0	1.0,1.0,1.0	1.0,1.0,1.0	0.0
961	ENSG00000105193.9	RPS16	chr19	-	39435606	39435708	39435606	39435705	39435847	39435949	961	6392,2755,2466	62,26,23	3817,2515,3130	39,22,27	102	99	1	1.0	0.99,0.99,0.99	0.99,0.991,0.991	-0.001
962	ENSG00000090924.15	PLEKHG2	chr19	+	39414988	39415260	39414991	39415260	39414064	39414195	962	15,9,5	13,7,8	12,5,4	7,6,7	102	99	0.941318166197	1.0	0.528,0.555,0.378	0.625,0.447,0.357	0.011
963	ENSG00000090924.15	PLEKHG2	chr19	+	39414988	39415260	39415168	39415260	39414064	39414195	963	82,34,23	0,0,0	55,37,34	0,2,1	279	99	0.64597824976	1.0	1.0,1.0,1.0	1.0,0.868,0.923	0.07
964	ENSG00000090924.15	PLEKHG2	chr19	+	39414991	39415260	39415168	39415260	39414064	39414195	964	80,32,26	0,0,0	50,38,37	0,2,1	276	99	0.603016886239	1.0	1.0,1.0,1.0	1.0,0.872,0.93	0.066
965	ENSG00000156504.17	PABIR2	chrX	-	134785885	134785950	134785885	134785947	134787471	134787533	965	310,118,142	245,90,75	121,80,89	120,71,88	102	99	0.0287549216936	0.6250528067773301	0.551,0.56,0.648	0.495,0.522,0.495	0.082
966	ENSG00000269190.6	FBXO17	chr19	-	38946471	38946605	38946471	38946567	38948566	38948678	966	3,2,3	145,76,68	3,2,0	93,78,86	137	99	0.643375544397	1.0	0.015,0.019,0.031	0.023,0.018,0.0	0.008
967	ENSG00000198908.12	BHLHB9	chrX	+	102747816	102747911	102747832	102747911	102720956	102721091	967	14,12,2	0,1,0	9,3,0	0,0,0	115	99	1	1.0	1.0,0.912,1.0	1.0,1.0,NA	-0.029
969	ENSG00000104823.9	ECH1	chr19	-	38815856	38816355	38815856	38816007	38816452	38816523	969	245,72,78	3,2,4	165,121,130	0,0,3	447	99	0.0098514854372	0.30215522019398583	0.948,0.889,0.812	1.0,1.0,0.906	-0.086
977	ENSG00000167644.12	C19orf33	chr19	+	38304564	38304686	38304623	38304686	38304374	38304490	977	3,0,0	2,0,1	0,0,0	2,0,0	158	99	1	1.0	0.485,NA,0.0	0.0,NA,NA	0.242
978	ENSG00000167645.17	YIF1B	chr19	-	38307427	38307752	38307427	38307521	38308791	38308849	978	284,137,108	1,0,0	207,125,141	0,0,0	330	99	1	1.0	0.988,1.0,1.0	1.0,1.0,1.0	-0.004
979	ENSG00000011332.22	DPF1	chr19	-	38212279	38212391	38212279	38212361	38213643	38213756	979	8,2,8	28,14,4	6,4,10	9,12,12	129	99	0.563543167774	1.0	0.18,0.099,0.606	0.338,0.204,0.39	-0.016
980	ENSG00000011332.22	DPF1	chr19	-	38222547	38222708	38222547	38222703	38229558	38229677	980	5,1,2	0,0,0	4,5,3	0,0,1	104	99	1	1.0	1.0,1.0,1.0	1.0,1.0,0.741	0.086
981	ENSG00000105738.11	SIPA1L3	chr19	+	38106288	38106640	38106536	38106640	38101051	38101226	981	10,5,5	111,33,32	16,6,6	56,36,44	347	99	0.0687858728058	1.0	0.025,0.041,0.043	0.075,0.045,0.037	-0.016
982	ENSG00000198182.13	ZNF607	chr19	-	37707913	37708012	37707913	37708009	37709695	37709822	982	13,9,13	47,28,19	14,4,8	37,29,27	102	99	0.316244187466	1.0	0.212,0.238,0.399	0.269,0.118,0.223	0.08
983	ENSG00000120784.17	ZFP30	chr19	-	37643264	37643363	37643264	37643360	37644609	37644736	983	46,16,8	16,14,9	37,19,18	18,8,21	102	99	0.993843607628	1.0	0.736,0.526,0.463	0.666,0.697,0.454	-0.031
984	ENSG00000120784.17	ZFP30	chr19	-	37654711	37654879	37654711	37654785	37655099	37655412	984	58,21,19	1,1,0	35,31,25	0,0,0	193	99	1	1.0	0.967,0.915,1.0	1.0,1.0,1.0	-0.039
985	ENSG00000171817.17	ZNF540	chr19	+	37601006	37601105	37601009	37601105	37599625	37599752	985	0,0,0	1,0,1	0,1,0	4,0,2	102	99	1	1.0	0.0,NA,0.0	0.0,1.0,0.0	-0.333
986	ENSG00000189164.15	ZNF527	chr19	+	37380047	37380372	37380276	37380372	37379119	37379246	986	7,3,3	21,12,7	12,6,1	19,8,7	328	99	0.248786481436	1.0	0.091,0.07,0.115	0.16,0.185,0.041	-0.037
987	ENSG00000181666.19	ZNF875	chr19	+	37347189	37347316	37347231	37347316	37324207	37324265	987	37,17,23	3,3,0	38,23,17	2,1,0	141	99	0.299891419293	1.0	0.896,0.799,1.0	0.93,0.942,1.0	-0.059
988	ENSG00000181666.19	ZNF875	chr19	+	37347189	37347316	37347231	37347316	37324795	37324936	988	25,11,16	0,0,0	29,21,13	1,0,0	141	99	1	1.0	1.0,1.0,1.0	0.953,1.0,1.0	0.016
989	ENSG00000181666.19	ZNF875	chr19	+	37347189	37347316	37347231	37347316	37325153	37325274	989	25,16,16	1,0,0	29,20,13	0,0,0	141	99	1	1.0	0.946,1.0,1.0	1.0,1.0,1.0	-0.018
990	ENSG00000181666.19	ZNF875	chr19	+	37335168	37335257	37335199	37335257	37334670	37334782	990	33,15,6	1,2,0	15,14,14	0,1,1	130	99	1	1.0	0.962,0.851,1.0	1.0,0.914,0.914	-0.005
991	ENSG00000181666.19	ZNF875	chr19	+	37347189	37347316	37347231	37347316	37335168	37335257	991	66,23,25	1,1,0	54,36,31	1,0,2	141	99	1	1.0	0.979,0.942,1.0	0.974,1.0,0.916	0.01
992	ENSG00000181666.19	ZNF875	chr19	+	37347189	37347316	37347231	37347316	37346422	37346492	992	36,14,15	1,0,0	37,28,20	1,0,4	141	99	0.136073903196	1.0	0.962,1.0,1.0	0.963,1.0,0.778	0.074
994	ENSG00000197808.13	ZNF461	chr19	-	36658298	36658446	36658298	36658425	36664697	36664786	994	8,4,5	61,22,22	4,1,5	43,25,33	120	99	0.171076816015	1.0	0.098,0.13,0.158	0.071,0.032,0.111	0.057
995	ENSG00000186017.16	ZNF566	chr19	-	36472910	36473009	36472910	36473006	36473331	36473458	995	23,13,6	53,21,18	10,5,9	29,17,23	102	99	0.343388764418	1.0	0.296,0.375,0.244	0.251,0.222,0.275	0.056
996	ENSG00000126247.11	CAPNS1	chr19	+	36140996	36141220	36140999	36141220	36140126	36140265	996	0,0,0	3,0,3	1,0,1	0,0,1	102	99	1	1.0	0.0,NA,0.0	1.0,NA,0.493	-0.746
997	ENSG00000126247.11	CAPNS1	chr19	+	36145775	36145874	36145805	36145874	36143063	36143128	997	15,5,8	1653,426,413	9,1,13	895,447,477	129	99	0.937413639786	1.0	0.007,0.009,0.015	0.008,0.002,0.02	0.0
998	ENSG00000126247.11	CAPNS1	chr19	+	36146195	36146312	36146246	36146312	36145975	36146054	998	1511,491,451	1,0,4	873,517,536	4,1,0	150	99	1	1.0	0.999,1.0,0.987	0.993,0.997,1.0	-0.001
1012	ENSG00000267796.8	LIN37	chr19	+	35752433	35752999	35752913	35752999	35748575	35748758	1012	23,27,16	0,0,0	16,16,18	1,0,0	579	99	1	1.0	1.0,1.0,1.0	0.732,1.0,1.0	0.089
1013	ENSG00000267796.8	LIN37	chr19	+	35754245	35754519	35754392	35754519	35754016	35754157	1013	170,101,106	0,0,1	122,102,120	0,0,0	246	99	1	1.0	1.0,1.0,0.977	1.0,1.0,1.0	-0.008
1014	ENSG00000272333.8	KMT2B	chr19	+	35719783	35721804	35719849	35721804	35719468	35719541	1014	206,122,98	4,2,0	134,95,112	8,6,7	165	99	0.000154217718074	0.014823977046281559	0.969,0.973,1.0	0.91,0.905,0.906	0.074
1015	ENSG00000272333.8	KMT2B	chr19	+	35722331	35722472	35722358	35722472	35719849	35721804	1015	1,0,0	124,78,47	3,3,0	71,76,62	126	99	0.579192908054	1.0	0.006,0.0,0.0	0.032,0.03,0.0	-0.019
1016	ENSG00000272333.8	KMT2B	chr19	+	35723402	35723502	35723446	35723502	35722994	35723274	1016	7,15,17	241,132,87	8,8,7	181,123,121	143	99	0.0719116844538	1.0	0.02,0.073,0.119	0.03,0.043,0.039	0.033
1017	ENSG00000272333.8	KMT2B	chr19	+	35723731	35724007	35723943	35724007	35723446	35723502	1017	381,228,207	0,0,1	328,256,293	2,0,0	311	99	1	1.0	1.0,1.0,0.985	0.981,1.0,1.0	0.001
1018	ENSG00000272333.8	KMT2B	chr19	+	35724636	35724731	35724638	35724731	35723731	35724007	1018	168,83,53	1,1,0	127,84,112	2,0,3	101	99	1	1.0	0.994,0.988,1.0	0.984,1.0,0.973	0.008
1019	ENSG00000272333.8	KMT2B	chr19	+	35729158	35729296	35729161	35729296	35728984	35729076	1019	246,112,89	2,2,1	167,125,120	1,1,1	102	99	1	1.0	0.992,0.982,0.989	0.994,0.992,0.991	-0.005
1020	ENSG00000272333.8	KMT2B	chr19	+	35733748	35733872	35733762	35733872	35732214	35733508	1020	10,7,5	24,30,19	5,6,12	10,10,6	113	99	0.021507179276	0.5213046058334174	0.267,0.17,0.187	0.305,0.345,0.637	-0.221
1021	ENSG00000272333.8	KMT2B	chr19	+	35736591	35736827	35736689	35736827	35733762	35733872	1021	12,4,8	182,84,72	4,4,1	113,84,79	197	99	0.0198995576991	0.49460561542745696	0.032,0.023,0.053	0.017,0.023,0.006	0.021
1022	ENSG00000272333.8	KMT2B	chr19	+	35737588	35737743	35737635	35737743	35737085	35737263	1022	4,6,6	103,51,55	0,5,3	86,56,68	146	99	0.0664692818199	1.0	0.026,0.074,0.069	0.0,0.057,0.029	0.028
1023	ENSG00000236144.9	TMEM147-AS1	chr19	-	35541750	35542074	35541750	35541928	35542910	35543273	1023	182,84,46	3,1,1	150,102,150	8,1,2	245	99	0.182501855004	1.0	0.961,0.971,0.949	0.883,0.976,0.968	0.018
1024	ENSG00000236144.9	TMEM147-AS1	chr19	-	35542910	35543273	35542910	35543097	35545936	35546029	1024	156,47,45	0,0,0	114,85,101	4,1,1	275	99	0.158525206483	1.0	1.0,1.0,1.0	0.911,0.968,0.973	0.049
1043	ENSG00000089335.22	ZNF302	chr19	+	34683151	34683238	34683154	34683238	34682776	34682897	1043	27,8,7	52,22,21	15,12,16	38,26,24	102	99	0.682816160169	1.0	0.335,0.261,0.244	0.277,0.309,0.393	-0.046
1044	ENSG00000089335.22	ZNF302	chr19	+	34683991	34686396	34684251	34686396	34683154	34683238	1044	70,15,19	146,37,32	42,23,28	102,53,67	359	99	0.461484093677	1.0	0.117,0.101,0.141	0.102,0.107,0.103	0.016
1046	ENSG00000105185.12	PDCD5	chr19	+	32584949	32585011	32584954	32585011	32582194	32582232	1046	2733,1335,1220	2,0,0	1490,1107,1071	0,0,0	104	99	1	1.0	0.999,1.0,1.0	1.0,1.0,1.0	-0.0
1053	ENSG00000268362.6	ENSG00000268362	chr19	+	24049404	24049548	24049409	24049548	24046183	24046279	1053	20,10,9	6,1,1	20,16,16	1,0,0	104	99	0.000287156477351	0.023180607800578408	0.76,0.905,0.895	0.95,1.0,1.0	-0.13
1057	ENSG00000269416.7	LINC01224	chr19	-	23403205	23403509	23403205	23403493	23403719	23403747	1057	1,0,0	1,1,0	0,0,0	0,0,1	115	99	1	1.0	0.463,0.0,NA	NA,NA,0.0	0.232
1060	ENSG00000196268.12	ZNF493	chr19	+	21405757	21405856	21405760	21405856	21405128	21405255	1060	16,11,7	11,6,12	13,7,3	12,8,4	102	99	0.601520206594	1.0	0.585,0.64,0.362	0.513,0.459,0.421	0.065
1062	ENSG00000105726.17	ATP13A1	chr19	-	19653968	19654144	19653968	19654074	19654542	19654700	1062	227,87,60	11,10,4	165,104,102	24,9,23	169	99	0.00289172419574	0.12947455257938456	0.924,0.836,0.898	0.801,0.871,0.722	0.088
1063	ENSG00000105726.17	ATP13A1	chr19	-	19656659	19656916	19656659	19656766	19656993	19657149	1063	143,73,58	2,0,1	119,111,91	0,0,0	249	99	0.680495013172	1.0	0.966,1.0,0.958	1.0,1.0,1.0	-0.025
1064	ENSG00000089639.11	GMIP	chr19	-	19635414	19635721	19635414	19635569	19636706	19636796	1064	18,6,4	6,3,2	7,0,5	5,2,2	251	99	0.159120773709	1.0	0.542,0.441,0.441	0.356,0.0,0.496	0.191
1065	ENSG00000089639.11	GMIP	chr19	-	19636706	19636796	19636706	19636787	19636916	19637029	1065	22,6,1	4,2,1	21,7,8	2,1,0	108	99	0.0326538768558	0.6798234976061908	0.834,0.733,0.478	0.906,0.865,1.0	-0.242
1066	ENSG00000250067.12	YJEFN3	chr19	+	19533103	19535144	19535033	19535144	19532631	19532740	1066	509,348,267	0,1,0	546,631,607	2,0,2	2029	99	0.274322912059	1.0	1.0,0.944,1.0	0.93,1.0,0.937	0.026
1067	ENSG00000167491.18	GATAD2A	chr19	+	19465339	19465614	19465344	19465614	19427695	19427992	1067	14,9,9	0,1,2	9,7,7	1,0,1	104	99	1	1.0	1.0,0.895,0.811	0.895,1.0,0.87	-0.02
1068	ENSG00000167491.18	GATAD2A	chr19	+	19465339	19465614	19465344	19465614	19457111	19457229	1068	13,8,9	4,1,2	4,4,4	1,0,1	104	99	0.0119389153301	0.3465563005743114	0.756,0.884,0.811	0.792,1.0,0.792	-0.044
1069	ENSG00000167491.18	GATAD2A	chr19	+	19465339	19465614	19465344	19465614	19464681	19464965	1069	5,2,1	0,0,1	1,2,3	0,2,0	104	99	0.774803398203	1.0	1.0,1.0,0.488	1.0,0.488,1.0	0.0
1070	ENSG00000167491.18	GATAD2A	chr19	+	19501117	19501416	19501120	19501416	19498442	19498722	1070	869,485,436	29,26,25	470,285,267	13,26,8	102	99	0.909902362641	1.0	0.967,0.948,0.944	0.972,0.914,0.97	0.001
1071	ENSG00000105705.16	SUGP1	chr19	-	19302264	19302443	19302264	19302388	19303347	19303448	1071	30,8,8	220,84,71	11,8,5	105,59,57	154	99	0.582276676123	1.0	0.081,0.058,0.068	0.063,0.08,0.053	0.004
1072	ENSG00000105705.16	SUGP1	chr19	-	19303347	19303448	19303347	19303406	19303723	19304043	1072	257,116,87	3,2,3	138,86,76	1,1,1	141	99	0.353412809737	1.0	0.984,0.976,0.953	0.99,0.984,0.982	-0.014
1073	ENSG00000105705.16	SUGP1	chr19	-	19303347	19303448	19303347	19303406	19305848	19306076	1073	129,55,50	0,1,0	71,39,39	0,0,1	141	99	1	1.0	1.0,0.975,1.0	1.0,1.0,0.965	0.003
1074	ENSG00000105705.16	SUGP1	chr19	-	19303723	19303912	19303723	19303847	19305848	19306076	1074	54,32,22	94,46,40	32,20,19	52,35,38	164	99	0.747885367228	1.0	0.257,0.296,0.249	0.271,0.256,0.232	0.014
1075	ENSG00000105705.16	SUGP1	chr19	-	19303723	19304043	19303723	19303847	19305848	19306076	1075	98,48,33	94,46,40	70,47,34	52,35,38	295	99	0.30396825308	1.0	0.259,0.259,0.217	0.311,0.311,0.231	-0.039
1076	ENSG00000105705.16	SUGP1	chr19	-	19303723	19304043	19303723	19303912	19305848	19306076	1076	51,23,15	7,7,4	41,28,18	3,1,3	230	99	0.0248925787147	0.5738193118368246	0.758,0.586,0.617	0.855,0.923,0.721	-0.179
1077	ENSG00000105705.16	SUGP1	chr19	-	19316421	19316593	19316421	19316522	19320462	19320509	1077	162,86,68	1,0,0	125,52,48	0,0,0	170	99	1	1.0	0.99,1.0,1.0	1.0,1.0,1.0	-0.003
1079	ENSG00000213999.17	MEF2B	chr19	-	19146272	19146405	19146272	19146384	19146554	19146648	1079	1,1,1	18,9,10	2,2,0	12,8,13	120	99	0.368008385107	1.0	0.044,0.084,0.076	0.121,0.171,0.0	-0.029
1081	ENSG00000105676.14	ARMC6	chr19	+	19042710	19042877	19042715	19042877	19034130	19034238	1081	65,31,23	1,1,0	26,31,26	0,0,0	104	99	1	1.0	0.984,0.967,1.0	1.0,1.0,1.0	-0.016
1082	ENSG00000105671.12	DDX49	chr19	+	18920833	18920909	18920844	18920909	18920579	18920703	1082	10,2,2	1,1,0	7,3,1	0,1,0	110	99	1	1.0	0.9,0.643,1.0	1.0,0.73,1.0	-0.062
1083	ENSG00000105671.12	DDX49	chr19	+	18924852	18924979	18924881	18924979	18924622	18924699	1083	27,19,30	363,131,118	8,8,10	262,152,118	128	99	2.92873609137e-05	0.0041154803737968116	0.054,0.101,0.164	0.023,0.039,0.062	0.065
1084	ENSG00000006016.12	CRLF1	chr19	-	18594064	18594112	18594064	18594107	18594246	18594434	1084	7,4,1	7,2,5	6,2,6	9,8,12	104	99	0.408809889717	1.0	0.488,0.656,0.16	0.388,0.192,0.322	0.134
1085	ENSG00000105701.16	FKBP8	chr19	-	18532663	18532814	18532663	18532795	18533269	18533347	1085	20,7,6	1058,361,252	23,9,9	731,395,436	118	99	0.27166402285	1.0	0.016,0.016,0.02	0.026,0.019,0.017	-0.003
1086	ENSG00000105701.16	FKBP8	chr19	-	18538215	18538436	18538215	18538433	18539370	18539459	1086	520,178,145	234,83,62	392,227,239	190,138,157	102	99	0.0414605156935	0.7935198224673757	0.683,0.675,0.694	0.667,0.615,0.596	0.058
1087	ENSG00000105655.19	ISYNA1	chr19	-	18435562	18435676	18435562	18435664	18435756	18435921	1087	402,80,67	6,0,0	377,228,253	0,0,0	111	99	1	1.0	0.984,1.0,1.0	1.0,1.0,1.0	-0.005
1088	ENSG00000105655.19	ISYNA1	chr19	-	18436329	18437105	18436329	18436479	18437598	18437760	1088	624,134,142	52,3,10	487,333,350	50,33,23	725	99	0.1639580164	1.0	0.621,0.859,0.66	0.571,0.579,0.675	0.105
1089	ENSG00000216490.4	IFI30	chr19	+	18177139	18177764	18177710	18177764	18175604	18175697	1089	172,85,57	0,0,0	90,78,80	0,0,1	670	99	1	1.0	1.0,1.0,1.0	1.0,1.0,0.922	0.026
1090	ENSG00000105647.19	PIK3R2	chr19	+	18166022	18166302	18166110	18166302	18163262	18163388	1090	8,3,5	6,2,0	2,5,3	1,2,1	187	99	0.896470007703	1.0	0.414,0.443,1.0	0.514,0.57,0.614	0.053
1091	ENSG00000105647.19	PIK3R2	chr19	+	18166022	18166302	18166159	18166302	18163262	18163388	1091	13,6,8	256,62,49	6,12,8	209,121,93	236	99	0.551238753146	1.0	0.021,0.039,0.064	0.012,0.04,0.035	0.012
1092	ENSG00000105647.19	PIK3R2	chr19	+	18166110	18166302	18166159	18166302	18163262	18163388	1092	11,5,3	256,62,49	5,9,6	209,121,93	148	99	0.852709726024	1.0	0.028,0.051,0.039	0.016,0.047,0.041	0.005
1093	ENSG00000105647.19	PIK3R2	chr19	+	18168725	18168896	18168729	18168896	18168474	18168546	1093	263,71,39	1,0,2	239,136,116	0,0,0	103	99	1	1.0	0.996,1.0,0.949	1.0,1.0,1.0	-0.018
1094	ENSG00000099308.11	MAST3	chr19	+	18121849	18121922	18121852	18121922	18121684	18121773	1094	10,3,2	2,3,2	2,5,2	3,4,3	102	99	0.175719192175	1.0	0.829,0.493,0.493	0.393,0.548,0.393	0.16
1097	ENSG00000074855.11	ANO8	chr19	-	17328161	17329541	17328161	17328983	17329756	17329831	1097	4,4,2	7,4,3	2,5,3	6,4,4	657	99	0.779442292983	1.0	0.079,0.131,0.091	0.048,0.159,0.102	-0.003
1099	ENSG00000099330.9	OCEL1	chr19	+	17226974	17227199	17226993	17227199	17226692	17226869	1099	14,11,9	9,5,3	22,11,17	9,10,15	118	99	0.375694864716	1.0	0.566,0.649,0.716	0.672,0.48,0.487	0.097
1100	ENSG00000099330.9	OCEL1	chr19	+	17228430	17229215	17228802	17229215	17228255	17228309	1100	22,10,9	23,9,3	22,10,10	27,17,17	471	99	0.114606826682	1.0	0.167,0.189,0.387	0.146,0.11,0.11	0.126
1101	ENSG00000099330.9	OCEL1	chr19	+	17228802	17229219	17229008	17229219	17228255	17228309	1101	51,22,9	5,5,3	59,31,42	6,3,4	305	99	0.263379118182	1.0	0.768,0.588,0.493	0.761,0.77,0.773	-0.152
1105	ENSG00000169169.15	CPT1C	chr19	+	49713365	49713731	49713419	49713731	49712971	49713064	1105	1,0,0	20,10,3	0,0,0	10,8,12	153	99	1	1.0	0.031,0.0,0.0	0.0,0.0,0.0	0.01
1109	ENSG00000167461.12	RAB8A	chr19	+	16129553	16129604	16129573	16129604	16128025	16128091	1109	1287,535,489	14,9,3	761,397,420	5,8,4	119	99	0.767580732852	1.0	0.987,0.98,0.993	0.992,0.976,0.989	0.001
1111	ENSG00000011243.19	AKAP8L	chr19	-	15397149	15397280	15397149	15397203	15397519	15397625	1111	613,401,379	1,2,3	289,200,277	1,1,6	176	99	0.729849719273	1.0	0.997,0.991,0.986	0.994,0.991,0.963	0.009
1112	ENSG00000011243.19	AKAP8L	chr19	-	15397149	15397320	15397149	15397203	15397519	15397625	1112	252,170,175	1,2,3	136,81,121	1,1,6	216	99	0.153433107308	1.0	0.991,0.975,0.964	0.984,0.974,0.902	0.023
1113	ENSG00000011243.19	AKAP8L	chr19	-	15397149	15397320	15397149	15397280	15397519	15397625	1113	3,4,4	364,235,208	2,1,1	155,120,157	139	99	1	1.0	0.006,0.012,0.014	0.009,0.006,0.005	0.004
1114	ENSG00000011243.19	AKAP8L	chr19	-	15397713	15398766	15397713	15397855	15399301	15399410	1114	212,171,97	403,195,208	133,108,88	160,101,110	1010	99	0.00229413904524	0.10985128008829603	0.049,0.079,0.044	0.075,0.095,0.073	-0.024
1115	ENSG00000011243.19	AKAP8L	chr19	-	15398629	15398731	15398629	15398703	15399301	15399410	1115	0,0,1	2,1,1	0,1,0	2,2,3	127	99	1	1.0	0.0,0.0,0.438	0.0,0.28,0.0	0.053
1116	ENSG00000011243.19	AKAP8L	chr19	-	15398629	15398766	15398629	15398703	15399301	15399410	1116	25,20,11	2,1,1	32,20,15	2,2,3	162	99	0.553979058309	1.0	0.884,0.924,0.871	0.907,0.859,0.753	0.053
1118	ENSG00000011243.19	AKAP8L	chr19	-	15397713	15399984	15397713	15399410	15400294	15400358	1118	91,67,33	630,289,272	67,59,27	254,222,222	673	99	0.051442821306	0.9107907031061472	0.021,0.033,0.018	0.037,0.038,0.018	-0.007
1119	ENSG00000011243.19	AKAP8L	chr19	-	15397713	15400358	15397713	15399410	15400793	15400864	1119	671,370,316	6,3,3	307,255,248	1,1,4	1047	99	0.402200095228	1.0	0.914,0.921,0.909	0.967,0.96,0.854	-0.012
1121	ENSG00000011243.19	AKAP8L	chr19	-	15401149	15403715	15401149	15401603	15404009	15404042	1121	1080,633,598	1,1,1	484,350,406	1,3,0	2211	99	0.758311621264	1.0	0.98,0.966,0.964	0.956,0.839,1.0	0.038
1122	ENSG00000011243.19	AKAP8L	chr19	-	15403474	15403715	15403474	15403555	15404009	15404042	1122	1020,591,571	7,2,4	437,299,364	1,5,0	259	99	0.542386328431	1.0	0.982,0.991,0.982	0.994,0.958,1.0	0.001
1123	ENSG00000011243.19	AKAP8L	chr19	-	15403474	15403805	15403474	15403715	15410519	15410594	1123	2,1,4	0,0,0	5,2,5	2,0,0	189	99	1	1.0	1.0,1.0,1.0	0.567,1.0,1.0	0.144
1124	ENSG00000011243.19	AKAP8L	chr19	-	15403474	15404042	15403474	15403715	15410519	15410594	1124	535,271,303	0,0,0	241,165,182	2,0,0	426	99	1	1.0	1.0,1.0,1.0	0.966,1.0,1.0	0.011
1126	ENSG00000105127.10	AKAP8	chr19	-	15368234	15368339	15368234	15368322	15370145	15370179	1126	0,2,0	253,130,103	0,1,0	168,95,110	116	99	1	1.0	0.0,0.013,0.0	0.0,0.009,0.0	0.001
1127	ENSG00000141867.19	BRD4	chr19	-	15268153	15268281	15268153	15268240	15268904	15269042	1127	26,7,8	4,0,1	14,5,10	2,0,0	140	99	0.051040345101	0.9056425594682923	0.821,1.0,0.85	0.832,1.0,1.0	-0.054
1128	ENSG00000105135.16	ILVBL	chr19	-	15116407	15118015	15116407	15116522	15119165	15119302	1128	539,215,157	4,1,1	427,285,273	6,1,1	1592	99	0.753340872126	1.0	0.893,0.93,0.907	0.816,0.947,0.944	0.008
1130	ENSG00000160961.12	ZNF333	chr19	+	14714737	14715470	14715381	14715470	14706685	14706773	1130	39,10,6	20,11,7	22,19,22	10,9,7	743	99	0.0977621587141	1.0	0.206,0.108,0.103	0.227,0.22,0.295	-0.108
1132	ENSG00000123143.13	PKN1	chr19	+	14470770	14470851	14470781	14470851	14470631	14470682	1132	1118,448,369	1,0,0	561,391,417	0,0,0	110	99	1	1.0	0.999,1.0,1.0	1.0,1.0,1.0	-0.0
1133	ENSG00000132017.11	DCAF15	chr19	+	13959581	13959673	13959583	13959673	13959044	13959479	1133	116,57,31	0,1,0	85,60,47	1,0,0	101	99	1	1.0	1.0,0.982,1.0	0.988,1.0,1.0	-0.002
1134	ENSG00000132017.11	DCAF15	chr19	+	13960286	13960580	13960464	13960580	13959983	13960069	1134	446,169,130	1,5,0	292,198,195	0,0,0	277	99	0.650244360881	1.0	0.994,0.924,1.0	1.0,1.0,1.0	-0.027
1135	ENSG00000104979.9	C19orf53	chr19	+	13775470	13775613	13775476	13775613	13774651	13774707	1135	0,1,1	1,1,1	0,0,1	0,0,0	105	99	1	1.0	0.0,0.485,0.485	NA,NA,1.0	-0.677
1136	ENSG00000104915.15	STX10	chr19	-	13144061	13144486	13144061	13144139	13144576	13144671	1136	678,221,244	1,0,0	426,273,286	0,0,0	446	99	1	1.0	0.993,1.0,1.0	1.0,1.0,1.0	-0.002
1137	ENSG00000104915.15	STX10	chr19	-	13149498	13149604	13149498	13149593	13149727	13149897	1137	5,0,2	215,83,51	0,4,3	149,101,114	110	99	0.952528554161	1.0	0.021,0.0,0.034	0.0,0.034,0.023	-0.001
1139	ENSG00000104907.13	TRMT1	chr19	-	13116145	13116431	13116145	13116340	13116652	13116740	1139	213,111,90	9,6,5	120,73,90	5,5,3	190	99	0.753062765192	1.0	0.925,0.906,0.904	0.926,0.884,0.94	-0.005
1140	ENSG00000105607.13	GCDH	chr19	+	12891486	12891974	12891830	12891974	12891270	12891395	1140	131,35,34	14,4,5	75,46,40	4,4,0	443	99	0.0272625279261	0.6050949032021762	0.676,0.662,0.603	0.807,0.72,1.0	-0.195
1141	ENSG00000105607.13	GCDH	chr19	+	12896204	12896421	12896239	12896421	12895991	12896121	1141	189,86,77	0,1,1	116,73,84	2,1,1	134	99	0.698254546489	1.0	1.0,0.985,0.983	0.977,0.982,0.984	0.008
1142	ENSG00000105607.13	GCDH	chr19	+	12897302	12897863	12897702	12897863	12896204	12896421	1142	30,38,22	0,0,1	28,29,11	0,0,0	499	99	1	1.0	1.0,1.0,0.814	1.0,1.0,1.0	-0.062
1143	ENSG00000105607.13	GCDH	chr19	+	12897302	12897863	12897702	12897863	12896909	12897013	1143	112,62,41	7,14,4	86,50,35	1,0,1	499	99	1	1.0	0.76,0.468,0.67	0.945,1.0,0.874	-0.307
1144	ENSG00000095066.12	HOOK2	chr19	-	12772612	12772702	12772612	12772680	12772779	12772912	1144	8,4,2	44,14,11	4,2,2	27,25,17	121	99	0.161579727647	1.0	0.129,0.189,0.129	0.108,0.061,0.088	0.063
1145	ENSG00000132004.13	FBXW9	chr19	-	12689961	12690200	12689961	12690110	12691165	12691257	1145	19,13,11	119,44,31	10,7,8	58,46,29	189	99	0.433666325951	1.0	0.077,0.134,0.157	0.083,0.074,0.126	0.028
1146	ENSG00000095059.17	DHPS	chr19	-	12676016	12676105	12676016	12676078	12677107	12677211	1146	36,13,7	0,2,0	27,18,17	0,1,1	126	99	1	1.0	1.0,0.836,1.0	1.0,0.934,0.93	-0.009
1147	ENSG00000095059.17	DHPS	chr19	-	12676016	12676142	12676016	12676078	12677107	12677211	1147	286,69,63	0,2,0	250,140,145	0,1,1	163	99	1	1.0	1.0,0.954,1.0	1.0,0.988,0.989	-0.008
1148	ENSG00000095059.17	DHPS	chr19	-	12676016	12676142	12676016	12676105	12677107	12677211	1148	251,58,56	1,2,0	225,124,132	2,2,4	136	99	0.510422759906	1.0	0.995,0.955,1.0	0.988,0.978,0.96	0.008
1149	ENSG00000095059.17	DHPS	chr19	-	12676016	12676105	12676016	12676078	12677290	12677396	1149	42,12,9	2,2,2	31,21,16	2,0,0	126	99	0.02162819545	0.5220797074586638	0.943,0.825,0.78	0.924,1.0,1.0	-0.125
1150	ENSG00000095059.17	DHPS	chr19	-	12676016	12676142	12676016	12676078	12677290	12677396	1150	137,71,49	2,2,2	101,53,67	2,0,0	163	99	0.311166323345	1.0	0.977,0.956,0.937	0.968,1.0,1.0	-0.033
1151	ENSG00000095059.17	DHPS	chr19	-	12676016	12676142	12676016	12676105	12677290	12677396	1151	102,60,42	7,1,2	76,37,54	6,5,3	136	99	0.183533867942	1.0	0.914,0.978,0.939	0.902,0.843,0.929	0.052
1152	ENSG00000095059.17	DHPS	chr19	-	12679800	12680030	12679800	12679922	12680149	12680325	1152	17,16,8	8,0,4	14,12,9	2,3,5	207	99	0.79325499002	1.0	0.504,1.0,0.489	0.77,0.657,0.463	0.034
1153	ENSG00000095059.17	DHPS	chr19	-	12679800	12680030	12679800	12679922	12680160	12680325	1153	17,16,10	239,63,53	16,12,10	171,107,107	207	99	0.334408067276	1.0	0.033,0.108,0.083	0.043,0.051,0.043	0.029
1154	ENSG00000123154.12	WDR83	chr19	+	12670518	12670611	12670562	12670611	12670179	12670285	1154	9,6,4	55,13,17	7,6,3	47,38,56	143	99	0.0789587594685	1.0	0.102,0.242,0.14	0.093,0.099,0.036	0.085
1155	ENSG00000123154.12	WDR83	chr19	+	12670694	12670821	12670710	12670821	12670562	12670611	1155	30,14,11	0,3,1	37,18,38	0,4,0	115	99	0.728949957623	1.0	1.0,0.801,0.904	1.0,0.795,1.0	-0.03
1156	ENSG00000104774.13	MAN2B1	chr19	-	12652362	12652460	12652362	12652429	12655693	12655879	1156	105,43,23	2,1,0	124,93,86	0,2,0	130	99	1	1.0	0.976,0.97,1.0	1.0,0.973,1.0	-0.009
1160	ENSG00000171291.9	ZNF439	chr19	+	11866195	11866331	11866204	11866331	11849062	11849313	1160	0,0,1	0,0,0	0,0,2	2,0,0	108	99	1	1.0	NA,NA,1.0	0.0,NA,1.0	0.5
1161	ENSG00000130159.15	ECSIT	chr19	-	11507701	11507850	11507701	11507729	11507990	11508048	1161	697,360,346	0,5,6	370,217,247	1,0,1	220	99	0.575127585491	1.0	1.0,0.97,0.963	0.994,1.0,0.991	-0.017
1162	ENSG00000130175.10	PRKCSH	chr19	+	11447692	11447789	11447722	11447789	11447438	11447618	1162	295,111,89	138,33,45	220,152,201	48,42,31	129	99	9.22529016832e-05	0.010068053985896306	0.621,0.721,0.603	0.779,0.735,0.833	-0.134
1163	ENSG00000205517.13	RGL3	chr19	-	11399854	11399969	11399854	11399951	11400039	11400108	1163	0,1,1	6,0,0	0,0,0	2,4,0	117	99	1	1.0	0.0,1.0,1.0	0.0,0.0,NA	0.667
1165	ENSG00000205517.13	RGL3	chr19	-	11418670	11418892	11418670	11418784	11419245	11419317	1165	5,0,2	0,0,0	0,1,0	1,0,0	207	99	1	1.0	1.0,NA,1.0	0.0,1.0,NA	0.5
1166	ENSG00000187266.14	EPOR	chr19	-	11381055	11381313	11381055	11381209	11381691	11381849	1166	1,2,1	3,0,3	1,3,10	7,5,3	203	99	0.522458877146	1.0	0.14,1.0,0.14	0.065,0.226,0.619	0.123
1168	ENSG00000197020.12	ZNF100	chr19	-	21744016	21744115	21744016	21744112	21744940	21745067	1168	48,12,12	21,15,9	29,14,25	16,11,15	102	99	0.763986331818	1.0	0.689,0.437,0.564	0.638,0.553,0.618	-0.04
1169	ENSG00000197020.12	ZNF100	chr19	-	21744016	21744115	21744016	21744112	21765693	21765786	1169	1,1,0	0,0,1	1,1,2	0,1,0	102	99	1	1.0	1.0,1.0,0.0	1.0,0.493,1.0	-0.164
1171	ENSG00000197256.11	KANK2	chr19	-	11178344	11178471	11178344	11178447	11178552	11178720	1171	25,15,6	90,46,35	20,14,17	92,74,54	123	99	0.607124417517	1.0	0.183,0.208,0.121	0.149,0.132,0.202	0.01
1172	ENSG00000127616.20	SMARCA4	chr19	+	10984120	10984373	10984123	10984373	10961029	10961174	1172	383,132,135	135,42,32	253,159,177	85,79,47	102	99	0.415440857084	1.0	0.734,0.753,0.804	0.743,0.661,0.785	0.034
1173	ENSG00000127616.20	SMARCA4	chr19	+	10984120	10984373	10984123	10984373	10961320	10961729	1173	6,4,4	2,0,3	3,3,8	3,5,2	102	99	0.15879947037	1.0	0.744,1.0,0.564	0.493,0.368,0.795	0.217
1175	ENSG00000127616.20	SMARCA4	chr19	+	10984120	10984373	10984123	10984373	10980776	10980852	1175	2,1,3	0,0,0	2,1,3	0,0,2	102	99	1	1.0	1.0,1.0,1.0	1.0,1.0,0.593	0.136
1176	ENSG00000127616.20	SMARCA4	chr19	+	10984120	10984373	10984123	10984373	10983479	10983711	1176	1,1,3	0,0,0	3,2,3	2,0,0	102	99	1	1.0	1.0,1.0,1.0	0.593,1.0,1.0	0.136
1177	ENSG00000127616.20	SMARCA4	chr19	+	10996493	10996544	10996496	10996544	10996212	10996380	1177	1259,464,369	37,12,14	695,510,584	34,4,25	102	99	0.495260415082	1.0	0.971,0.974,0.962	0.952,0.992,0.958	0.002
1178	ENSG00000127616.20	SMARCA4	chr19	+	11027731	11027950	11027783	11027950	11026299	11026346	1178	39,11,9	787,269,224	25,14,15	501,276,321	151	99	0.760400505428	1.0	0.031,0.026,0.026	0.032,0.032,0.03	-0.004
1180	ENSG00000127616.20	SMARCA4	chr19	+	11041297	11041560	11041306	11041560	11034913	11035132	1180	380,131,103	816,293,207	183,126,141	507,347,409	108	99	0.0150664768878	0.4077938282778902	0.299,0.291,0.313	0.249,0.25,0.24	0.055
1181	ENSG00000127616.20	SMARCA4	chr19	+	11041297	11041560	11041306	11041560	11039457	11039553	1181	27,19,15	23,7,8	25,21,26	25,30,36	108	99	0.0122749402263	0.35257510106524065	0.518,0.713,0.632	0.478,0.391,0.398	0.199
1182	ENSG00000127616.20	SMARCA4	chr19	+	11058254	11058363	11058257	11058363	11041297	11041560	1182	708,267,220	306,109,97	488,306,297	166,122,151	102	99	0.687333993085	1.0	0.692,0.704,0.688	0.74,0.709,0.656	-0.007
1183	ENSG00000142453.12	CARM1	chr19	+	10919832	10919966	10919876	10919966	10919594	10919680	1183	7,12,6	318,124,119	2,2,1	276,179,213	143	99	0.000288632996836	0.02322818822948035	0.015,0.063,0.034	0.005,0.008,0.003	0.032
1184	ENSG00000099203.7	TMED1	chr19	-	10834933	10835117	10834933	10835063	10835255	10835353	1184	358,172,123	0,0,0	183,142,167	0,0,2	153	99	1	1.0	1.0,1.0,1.0	1.0,1.0,0.982	0.006
1185	ENSG00000213339.9	QTRT1	chr19	+	10702115	10702254	10702160	10702254	10701949	10702018	1185	180,39,42	7,6,2	133,89,70	2,3,0	144	99	0.00401669457518	0.16283644462887167	0.946,0.817,0.935	0.979,0.953,1.0	-0.078
1186	ENSG00000213339.9	QTRT1	chr19	+	10707465	10707615	10707499	10707615	10707301	10707380	1186	18,9,8	116,43,25	9,6,5	131,77,78	133	99	0.000694670883946	0.0449403985392508	0.104,0.135,0.192	0.049,0.055,0.046	0.094
1187	ENSG00000213339.9	QTRT1	chr19	+	10712160	10712628	10712552	10712628	10707301	10707380	1187	601,263,238	0,0,1	289,226,173	0,0,0	491	99	1	1.0	1.0,1.0,0.98	1.0,1.0,1.0	-0.007
1188	ENSG00000129351.17	ILF3	chr19	+	10681218	10682192	10681992	10682192	10681018	10681130	1188	6880,2844,2322	2,3,1	4199,2724,2612	0,2,1	873	99	1	1.0	0.997,0.991,0.996	1.0,0.994,0.997	-0.002
1189	ENSG00000129351.17	ILF3	chr19	+	10683124	10683262	10683136	10683262	10681992	10682192	1189	655,274,227	11,2,5	432,287,256	2,1,2	111	99	0.228352097252	1.0	0.982,0.992,0.976	0.995,0.996,0.991	-0.011
1190	ENSG00000129351.17	ILF3	chr19	+	10683124	10683262	10683136	10683262	10682536	10682704	1190	1856,800,642	2157,884,715	1229,758,709	1330,817,859	111	99	0.94636017548	1.0	0.434,0.447,0.445	0.452,0.453,0.424	-0.001
1191	ENSG00000129351.17	ILF3	chr19	+	10684415	10685765	10684858	10685765	10683916	10683970	1191	3840,1559,1148	26,15,19	2761,1586,1608	23,28,17	542	99	0.302631922257	1.0	0.964,0.95,0.917	0.956,0.912,0.945	0.006
1192	ENSG00000129347.21	KRI1	chr19	-	10557551	10557895	10557551	10557682	10557971	10558060	1192	591,342,290	0,0,0	336,243,199	0,1,0	312	99	1	1.0	1.0,1.0,1.0	1.0,0.987,1.0	0.004
1193	ENSG00000129347.21	KRI1	chr19	-	10562728	10562837	10562728	10562821	10564928	10565034	1193	354,200,167	0,1,3	189,139,145	0,0,0	115	99	1	1.0	1.0,0.994,0.98	1.0,1.0,1.0	-0.009
1194	ENSG00000065989.16	PDE4A	chr19	+	10461525	10461999	10461876	10461999	10461003	10461103	1194	61,27,37	0,2,0	47,44,33	0,0,0	450	99	1	1.0	1.0,0.748,1.0	1.0,1.0,1.0	-0.084
1195	ENSG00000161847.14	RAVER1	chr19	-	10320654	10320782	10320654	10320763	10320857	10320951	1195	64,28,21	2,0,0	64,42,40	0,0,2	118	99	1	1.0	0.964,1.0,1.0	1.0,1.0,0.944	0.007
1196	ENSG00000161847.14	RAVER1	chr19	-	10328641	10329111	10328641	10329052	10330459	10330526	1196	397,238,187	4,5,3	339,262,247	4,5,1	158	99	0.584629316915	1.0	0.984,0.968,0.975	0.982,0.97,0.994	-0.006
1197	ENSG00000130811.12	EIF3G	chr19	-	10115683	10115820	10115683	10115781	10115966	10116074	1197	4683,2427,2318	0,0,1	2928,2014,2284	0,0,0	138	99	1	1.0	1.0,1.0,0.999	1.0,1.0,1.0	-0.0
1198	ENSG00000130811.12	EIF3G	chr19	-	10119087	10119255	10119087	10119171	10119653	10119700	1198	19,23,17	854,402,416	8,7,15	570,353,443	183	99	0.0293564939189	0.633915638663799	0.012,0.03,0.022	0.008,0.011,0.018	0.009
1199	ENSG00000196605.7	ZNF846	chr19	-	9762081	9762168	9762081	9762165	9763281	9763408	1199	5,0,0	6,2,1	2,2,7	3,3,4	102	99	0.0741525281401	1.0	0.447,0.0,0.0	0.393,0.393,0.629	-0.323
1200	ENSG00000196605.7	ZNF846	chr19	-	9763281	9763461	9763281	9763408	9764809	9765035	1200	2,0,0	0,0,0	2,0,0	0,0,2	152	99	1	1.0	1.0,NA,NA	1.0,NA,0.0	0.5
1202	ENSG00000267106.9	ZNF561-AS1	chr19	+	9627625	9632417	9632227	9632417	9626783	9626860	1202	48,12,11	4,0,6	30,18,31	3,4,1	4701	99	0.778858135008	1.0	0.202,1.0,0.037	0.174,0.087,0.395	0.194
1203	ENSG00000174652.20	ZNF266	chr19	-	9433667	9433786	9433667	9433783	9434064	9434235	1203	2,1,2	0,0,1	4,6,3	0,0,0	102	99	1	1.0	1.0,1.0,0.66	1.0,1.0,1.0	-0.113
1204	ENSG00000174652.20	ZNF266	chr19	-	9433667	9433786	9433667	9433783	9434074	9434235	1204	24,17,7	8,2,2	24,16,17	7,1,4	102	99	0.770867804409	1.0	0.744,0.892,0.773	0.769,0.94,0.805	-0.035
1205	ENSG00000174652.20	ZNF266	chr19	-	9433667	9433786	9433667	9433783	9434797	9434859	1205	2,1,1	0,0,0	2,7,1	1,0,0	102	99	1	1.0	1.0,1.0,1.0	0.66,1.0,1.0	0.113
1209	ENSG00000142303.14	ADAMTS10	chr19	-	8596072	8596412	8596072	8596219	8596541	8596585	1209	12,6,4	0,0,0	27,21,18	0,1,0	292	99	1	1.0	1.0,1.0,1.0	1.0,0.877,1.0	0.041
1210	ENSG00000142303.14	ADAMTS10	chr19	-	8597233	8597322	8597233	8597317	8600927	8601145	1210	1,0,2	2,1,2	10,5,8	5,1,6	104	99	0.0231763131137	0.5463629457311902	0.322,0.0,0.488	0.656,0.826,0.559	-0.41
1212	ENSG00000099783.12	HNRNPM	chr19	+	8465323	8465515	8465479	8465515	8463592	8463686	1212	5392,2425,2146	8,8,4	3213,1965,2123	8,5,7	255	99	1	1.0	0.996,0.992,0.995	0.994,0.993,0.992	0.001
1214	ENSG00000105373.19	NOP53	chr19	+	47756998	47757057	47757005	47757057	47756687	47756744	1214	623,277,229	5,0,0	429,260,363	0,0,0	106	99	1	1.0	0.991,1.0,1.0	1.0,1.0,1.0	-0.003
1215	ENSG00000104980.8	TIMM44	chr19	-	7934088	7934241	7934088	7934238	7935064	7935145	1215	26,16,11	617,332,269	14,8,8	305,215,202	102	99	0.732859012888	1.0	0.039,0.045,0.038	0.043,0.035,0.037	0.002
1216	ENSG00000104980.8	TIMM44	chr19	-	7934088	7934241	7934088	7934238	7938026	7938197	1216	1,0,0	2,3,1	2,1,2	5,1,0	102	99	0.000849598405778	0.05279214602531332	0.327,0.0,0.0	0.28,0.493,1.0	-0.482
1217	ENSG00000104980.8	TIMM44	chr19	-	7935064	7935253	7935064	7935145	7938026	7938197	1217	21,13,13	983,491,371	13,18,9	496,303,308	207	99	0.180479402993	1.0	0.01,0.013,0.016	0.012,0.028,0.014	-0.005
1219	ENSG00000076924.12	XAB2	chr19	-	7620274	7620669	7620274	7620446	7620845	7621036	1219	345,218,170	8,19,17	238,154,199	1,0,0	322	99	6.79034606321e-12	9.124386056895455e-09	0.93,0.779,0.755	0.987,1.0,1.0	-0.174
1220	ENSG00000032444.17	PNPLA6	chr19	+	7535788	7536020	7535932	7536020	7535508	7535577	1220	93,25,22	10,1,0	57,26,49	5,6,7	243	99	0.103576761184	1.0	0.791,0.911,1.0	0.823,0.638,0.74	0.167
1221	ENSG00000032444.17	PNPLA6	chr19	+	7540922	7541051	7540931	7541051	7540629	7540710	1221	65,23,29	1,0,0	44,31,31	0,0,0	108	99	1	1.0	0.983,1.0,1.0	1.0,1.0,1.0	-0.006
1222	ENSG00000032444.17	PNPLA6	chr19	+	7553871	7554015	7553874	7554015	7551361	7551437	1222	36,8,2	46,13,14	16,10,14	27,16,14	102	99	0.420177765377	1.0	0.432,0.374,0.122	0.365,0.378,0.493	-0.103
1223	ENSG00000090674.16	MCOLN1	chr19	+	7530285	7530501	7530434	7530501	7529589	7529712	1223	100,52,31	2,4,0	73,51,41	1,0,1	248	99	1	1.0	0.952,0.838,1.0	0.967,1.0,0.942	-0.04
1225	ENSG00000159140.22	SON	chr21	+	33576364	33577481	33576417	33577481	33575777	33575893	1225	40,12,15	87,41,50	23,13,21	104,49,49	152	99	0.247185854057	1.0	0.23,0.16,0.163	0.126,0.147,0.218	0.021
1226	ENSG00000125731.13	SH2D3A	chr19	-	6754830	6755315	6754830	6754932	6759593	6759670	1226	5,1,4	3,0,0	19,12,13	0,1,3	482	99	0.169272724918	1.0	0.255,1.0,1.0	1.0,0.711,0.471	0.024
1229	ENSG00000125648.15	SLC25A23	chr19	-	6438723	6438821	6438723	6438771	6444150	6444301	1229	3,2,0	0,0,0	3,1,0	1,0,0	149	99	1	1.0	1.0,1.0,NA	0.666,1.0,NA	0.167
1232	ENSG00000267740.5	ENSG00000267740	chr19	-	5896452	5896650	5896452	5896575	5896904	5896997	1232	122,70,65	1840,714,681	62,34,44	1066,631,655	174	99	0.0157485100413	0.4206058588628607	0.036,0.053,0.052	0.032,0.03,0.037	0.014
1235	ENSG00000160633.13	SAFB	chr19	+	5661517	5661808	5661520	5661808	5657240	5657347	1235	327,183,146	354,166,177	196,143,160	226,154,175	102	99	0.696561347015	1.0	0.473,0.517,0.445	0.457,0.474,0.47	0.011
1236	ENSG00000160633.13	SAFB	chr19	+	5667346	5667450	5667352	5667450	5667045	5667164	1236	422,269,186	143,104,87	272,174,204	82,57,72	105	99	0.180037618223	1.0	0.736,0.709,0.668	0.758,0.742,0.728	-0.038
1248	ENSG00000176840.13	MIR7-3HG	chr19	+	4772131	4772537	4772163	4772537	4769629	4769757	1248	1,0,0	0,3,1	1,0,1	0,0,3	131	99	1	1.0	1.0,0.0,0.0	1.0,NA,0.201	-0.267
1255	ENSG00000176840.13	MIR7-3HG	chr19	+	4772131	4772537	4772163	4772537	4770347	4770449	1255	1,0,0	0,0,0	1,0,1	0,0,1	131	99	1	1.0	1.0,NA,NA	1.0,NA,0.43	0.285
1257	ENSG00000142002.18	DPP9	chr19	-	4700215	4700277	4700215	4700273	4702026	4702155	1257	186,120,100	1,0,0	99,61,63	0,0,3	103	99	1	1.0	0.994,1.0,1.0	1.0,1.0,0.953	0.014
1258	ENSG00000167676.5	PLIN4	chr19	-	4510445	4513704	4510445	4513701	4516616	4516678	1258	3,0,0	0,0,0	1,1,0	1,4,0	102	99	1	1.0	1.0,NA,NA	0.493,0.195,NA	0.656
1259	ENSG00000077463.15	SIRT6	chr19	-	4175027	4175151	4175027	4175111	4175679	4175760	1259	99,45,40	9,3,3	49,43,46	4,6,8	139	99	0.207944584173	1.0	0.887,0.914,0.905	0.897,0.836,0.804	0.056
1260	ENSG00000077463.15	SIRT6	chr19	-	4175027	4175151	4175027	4175111	4175841	4175937	1260	52,23,28	0,1,2	22,24,16	0,0,0	139	99	0.536978186147	1.0	1.0,0.942,0.909	1.0,1.0,1.0	-0.05
1261	ENSG00000077463.15	SIRT6	chr19	-	4175027	4175760	4175027	4175111	4175841	4175937	1261	311,222,241	0,1,2	160,129,137	0,0,0	748	99	0.568438571475	1.0	1.0,0.967,0.941	1.0,1.0,1.0	-0.031
1262	ENSG00000077463.15	SIRT6	chr19	-	4175027	4175760	4175027	4175151	4175841	4175937	1262	266,207,220	7,8,7	138,105,124	0,0,3	708	99	0.000225281648802	0.019582804671267114	0.842,0.783,0.815	1.0,1.0,0.853	-0.138
1264	ENSG00000007264.15	MATK	chr19	-	3783125	3783297	3783125	3783219	3783813	3784033	1264	3,4,8	15,2,1	2,0,1	5,2,1	177	99	0.00989781829646	0.30284600678528156	0.101,0.528,0.817	0.183,0.0,0.359	0.301
1266	ENSG00000105298.14	CACTIN	chr19	-	3610644	3610971	3610644	3610966	3611903	3612413	1266	41,8,7	0,0,0	19,12,18	0,1,0	104	99	1	1.0	1.0,1.0,1.0	1.0,0.92,1.0	0.027
1267	ENSG00000105298.14	CACTIN	chr19	-	3610644	3612413	3610644	3610971	3613057	3613365	1267	1792,1036,933	0,0,0	894,681,683	2,0,0	1541	99	1	1.0	1.0,1.0,1.0	0.966,1.0,1.0	0.011
1268	ENSG00000105298.14	CACTIN	chr19	-	3614385	3614589	3614385	3614494	3618874	3618989	1268	227,121,109	1,0,0	116,107,84	0,0,1	194	99	1	1.0	0.991,1.0,1.0	1.0,1.0,0.977	0.005
1269	ENSG00000065717.15	TLE2	chr19	-	3019282	3019466	3019282	3019463	3019698	3019773	1269	3,2,0	1,0,0	1,2,0	0,0,0	102	99	1	1.0	0.744,1.0,NA	1.0,1.0,NA	-0.128
1270	ENSG00000104969.11	SGTA	chr19	-	2757336	2757457	2757336	2757447	2757692	2757782	1270	1200,666,576	1,0,0	564,345,417	0,1,0	109	99	1	1.0	0.999,1.0,1.0	1.0,0.997,1.0	0.001
1272	ENSG00000104969.11	SGTA	chr19	-	2757692	2759294	2757692	2757782	2761459	2761522	1272	840,510,474	1,0,0	369,289,306	0,0,0	1611	99	1	1.0	0.981,1.0,1.0	1.0,1.0,1.0	-0.006
1273	ENSG00000104969.11	SGTA	chr19	-	2757692	2759294	2757692	2757782	2765185	2765285	1273	157,135,114	2,3,1	108,81,74	0,0,0	1611	99	0.000888423637827	0.05448549282329034	0.828,0.734,0.875	1.0,1.0,1.0	-0.188
1274	ENSG00000104969.11	SGTA	chr19	-	2767135	2767686	2767135	2767220	2768968	2769091	1274	588,335,316	5,14,22	287,164,226	2,3,1	565	99	0.000201892433511	0.018092926611410834	0.954,0.807,0.716	0.962,0.905,0.975	-0.122
1275	ENSG00000104897.10	SF3A2	chr19	+	2246752	2247022	2246881	2247022	2245445	2245555	1275	1741,1017,819	0,1,0	1202,794,980	1,0,0	228	99	1	1.0	1.0,0.998,1.0	0.998,1.0,1.0	0.0
1276	ENSG00000079313.15	REXO1	chr19	-	1817218	1817458	1817218	1817329	1817706	1817780	1276	58,65,50	191,127,92	43,39,33	96,64,68	228	99	0.35572201635	1.0	0.116,0.182,0.191	0.163,0.209,0.174	-0.019
1277	ENSG00000079313.15	REXO1	chr19	-	1817218	1817458	1817218	1817329	1818481	1818595	1277	36,44,37	1,3,0	32,26,29	0,0,0	228	99	0.590888989976	1.0	0.94,0.864,1.0	1.0,1.0,1.0	-0.065
1278	ENSG00000079313.15	REXO1	chr19	-	1819933	1820180	1819933	1820057	1820263	1820395	1278	46,46,30	266,162,132	25,32,20	122,90,98	222	99	0.56226239271	1.0	0.072,0.112,0.092	0.084,0.137,0.083	-0.009
1281	ENSG00000130270.16	ATP8B3	chr19	-	1806096	1806508	1806096	1806169	1806627	1806689	1281	0,0,1	1,5,1	2,0,0	3,1,0	438	99	1	1.0	0.0,0.0,0.184	0.131,0.0,NA	-0.004
1283	ENSG00000071564.17	TCF3	chr19	-	1609292	1611369	1609292	1610500	1611703	1611849	1283	1641,669,596	38,6,13	773,475,477	18,14,14	968	99	0.14750522442	1.0	0.815,0.919,0.824	0.815,0.776,0.777	0.063
1284	ENSG00000071564.17	TCF3	chr19	-	1612206	1612433	1612206	1612430	1615685	1615821	1284	325,115,144	59,25,27	165,86,98	39,20,17	102	99	0.536439154803	1.0	0.842,0.817,0.838	0.804,0.807,0.848	0.013
1285	ENSG00000071564.17	TCF3	chr19	-	1615284	1615520	1615284	1615515	1615685	1615821	1285	295,106,89	1,4,0	208,103,134	0,1,3	104	99	1	1.0	0.996,0.962,1.0	1.0,0.99,0.977	-0.003
1286	ENSG00000071564.17	TCF3	chr19	-	1619110	1619474	1619110	1619234	1619779	1619853	1286	839,370,287	11,17,24	447,267,296	3,2,4	339	99	4.34436285668e-06	0.0009763312191393844	0.957,0.864,0.777	0.978,0.975,0.956	-0.104
1287	ENSG00000071564.17	TCF3	chr19	-	1619315	1619474	1619315	1619471	1619779	1619853	1287	707,288,224	54,24,19	361,200,236	39,24,27	102	99	0.0528113397046	0.9242456444194971	0.927,0.921,0.92	0.9,0.89,0.895	0.028
1288	ENSG00000071655.18	MBD3	chr19	-	1578334	1578538	1578334	1578534	1581091	1581269	1288	1101,366,303	10,1,7	704,380,461	4,4,4	103	99	1	1.0	0.991,0.997,0.977	0.994,0.989,0.991	-0.003
1289	ENSG00000071655.18	MBD3	chr19	-	1578334	1578538	1578334	1578534	1582621	1582712	1289	93,35,31	0,0,0	61,33,39	2,0,0	103	99	1	1.0	1.0,1.0,1.0	0.967,1.0,1.0	0.011
1290	ENSG00000071655.18	MBD3	chr19	-	1578334	1578538	1578334	1578534	1584539	1584677	1290	101,59,42	0,0,0	59,32,37	0,0,1	103	99	1	1.0	1.0,1.0,1.0	1.0,1.0,0.973	0.009
1291	ENSG00000185761.11	ADAMTSL5	chr19	-	1510638	1510733	1510638	1510730	1510844	1510917	1291	0,1,0	1,0,0	1,0,0	0,2,0	102	99	1	1.0	0.0,1.0,NA	1.0,0.0,NA	0.0
1293	ENSG00000115268.10	RPS15	chr19	+	1438806	1438892	1438810	1438892	1438418	1438580	1293	85,46,63	2,1,0	70,62,62	0,1,0	103	99	1	1.0	0.976,0.978,1.0	1.0,0.983,1.0	-0.01
1295	ENSG00000115268.10	RPS15	chr19	+	1439960	1440253	1439967	1440253	1438806	1438892	1295	3,1,3	4,1,8	3,2,4	0,1,3	106	99	0.0134129903762	0.3753659420966177	0.412,0.483,0.259	1.0,0.651,0.555	-0.351
1296	ENSG00000115268.10	RPS15	chr19	+	1439960	1440253	1440018	1440253	1438806	1438892	1296	113,64,60	3861,2245,2224	88,46,83	2934,2239,2551	157	99	0.925621267223	1.0	0.018,0.018,0.017	0.019,0.013,0.02	0.0
1297	ENSG00000115268.10	RPS15	chr19	+	1439960	1440253	1440025	1440253	1438806	1438892	1297	486,262,241	30,7,9	322,201,243	15,13,10	164	99	0.850498708402	1.0	0.907,0.958,0.942	0.928,0.903,0.936	0.013
1298	ENSG00000115268.10	RPS15	chr19	+	1439967	1440253	1440018	1440253	1438806	1438892	1298	114,64,65	3861,2245,2224	85,45,82	2934,2239,2551	150	99	0.61740700023	1.0	0.019,0.018,0.019	0.019,0.013,0.021	0.001
1299	ENSG00000115268.10	RPS15	chr19	+	1439967	1440253	1440025	1440253	1438806	1438892	1299	487,262,246	30,7,9	319,200,242	15,13,10	157	99	0.798192525731	1.0	0.911,0.959,0.945	0.931,0.907,0.938	0.013
1300	ENSG00000115268.10	RPS15	chr19	+	1440018	1440253	1440025	1440253	1438806	1438892	1300	4234,2443,2405	30,7,9	3168,2394,2711	15,13,10	106	99	1	1.0	0.992,0.997,0.996	0.995,0.994,0.996	0.0
1301	ENSG00000099622.14	CIRBP	chr19	+	1270866	1271036	1270927	1271036	1269330	1269410	1301	141,80,62	261,118,83	59,42,55	174,119,138	160	99	0.000151267896772	0.01464959170254839	0.251,0.296,0.316	0.173,0.179,0.198	0.104
1302	ENSG00000099622.14	CIRBP	chr19	+	1270927	1271467	1271328	1271467	1269331	1269410	1302	611,247,187	7,9,5	377,262,279	3,0,3	500	99	0.00199959789287	0.09898086300247286	0.945,0.845,0.881	0.961,1.0,0.948	-0.079
1303	ENSG00000099622.14	CIRBP	chr19	+	1271139	1271467	1271328	1271467	1270866	1271036	1303	935,366,286	6,3,4	578,369,399	6,1,3	288	99	0.703435976289	1.0	0.982,0.977,0.961	0.971,0.992,0.979	-0.007
1304	ENSG00000099622.14	CIRBP	chr19	+	1271120	1271246	1271139	1271246	1270927	1271036	1304	9,3,7	668,271,209	3,2,1	417,254,288	118	99	0.636673715551	1.0	0.011,0.009,0.027	0.006,0.007,0.003	0.01
1305	ENSG00000099622.14	CIRBP	chr19	+	1273493	1273715	1273600	1273715	1271980	1272051	1305	32,13,11	0,0,0	34,15,10	0,1,0	206	99	1	1.0	1.0,1.0,1.0	1.0,0.878,1.0	0.041
1307	ENSG00000099624.8	ATP5F1D	chr19	+	1244314	1244440	1244318	1244440	1244096	1244185	1307	802,267,218	1,0,1	615,358,372	1,0,2	103	99	1	1.0	0.999,1.0,0.995	0.998,1.0,0.994	0.001
1308	ENSG00000099625.14	CBARP	chr19	-	1234190	1234331	1234190	1234290	1234570	1234742	1308	49,57,59	10,9,13	17,12,15	5,0,2	140	99	0.281512605421	1.0	0.776,0.817,0.762	0.706,1.0,0.841	-0.064
1309	ENSG00000099625.14	CBARP	chr19	-	1235000	1235342	1235000	1235145	1235500	1235565	1309	17,35,32	54,41,40	6,6,7	10,11,5	296	99	0.968553573554	1.0	0.095,0.222,0.211	0.167,0.154,0.319	-0.037
1310	ENSG00000099625.14	CBARP	chr19	-	1235778	1235918	1235778	1235914	1235995	1236121	1310	48,74,61	0,1,1	16,12,10	0,0,0	103	99	1	1.0	1.0,0.986,0.983	1.0,1.0,1.0	-0.01
1311	ENSG00000118046.17	STK11	chr19	+	1220372	1220717	1220580	1220717	1219323	1219413	1311	589,204,157	7,6,5	388,251,270	4,1,2	307	99	0.0139017043869	0.38515722991866974	0.964,0.916,0.91	0.969,0.988,0.978	-0.048
1312	ENSG00000167468.19	GPX4	chr19	+	1106180	1106266	1106241	1106266	1105657	1105809	1312	75,50,35	2340,1187,1010	58,22,31	1152,835,911	160	99	0.768537749492	1.0	0.019,0.025,0.021	0.03,0.016,0.021	-0.001
1313	ENSG00000167468.19	GPX4	chr19	+	1106377	1106459	1106399	1106459	1106241	1106266	1313	67,41,45	2508,1269,1066	42,24,25	1278,920,994	121	99	0.391163212704	1.0	0.021,0.026,0.033	0.026,0.021,0.02	0.004
1314	ENSG00000167468.19	GPX4	chr19	+	1106539	1106779	1106572	1106779	1106399	1106459	1314	3261,1612,1358	10,6,4	1687,1190,1237	9,3,2	132	99	1	1.0	0.996,0.995,0.996	0.993,0.997,0.998	-0.0
1315	ENSG00000099817.12	POLR2E	chr19	-	1089471	1089573	1089471	1089551	1089883	1089962	1315	4,8,4	780,468,407	1,0,4	518,358,331	121	99	1	1.0	0.004,0.014,0.008	0.002,0.0,0.01	0.005
1316	ENSG00000099817.12	POLR2E	chr19	-	1090086	1090145	1090086	1090141	1090907	1090988	1316	1598,870,699	4,3,0	902,625,631	3,1,3	103	99	1	1.0	0.997,0.996,1.0	0.997,0.998,0.995	0.001
1317	ENSG00000099817.12	POLR2E	chr19	-	1090086	1090145	1090086	1090141	1091791	1091907	1317	52,42,68	0,1,0	45,20,56	0,0,0	103	99	1	1.0	1.0,0.976,1.0	1.0,1.0,1.0	-0.008
1318	ENSG00000099817.12	POLR2E	chr19	-	1090086	1090145	1090086	1090141	1093903	1094078	1318	26,22,30	2,3,3	8,4,7	0,0,0	103	99	0.00217786938655	0.10530014809826721	0.926,0.876,0.906	1.0,1.0,1.0	-0.097
1319	ENSG00000064687.13	ABCA7	chr19	+	1055082	1055351	1055096	1055351	1054779	1054878	1319	0,0,0	0,0,1	1,0,1	0,2,4	113	99	1	1.0	NA,NA,0.0	1.0,0.0,0.18	-0.393
1320	ENSG00000064687.13	ABCA7	chr19	+	1057914	1058059	1057968	1058059	1057313	1057429	1320	0,0,0	1,0,0	2,1,0	0,0,0	153	99	1	1.0	0.0,NA,NA	1.0,1.0,NA	-1.0
1322	ENSG00000065268.11	WDR18	chr19	+	991226	991351	991233	991351	991080	991145	1322	207,84,51	5,0,1	192,144,117	6,2,6	106	99	0.111496701474	1.0	0.975,1.0,0.979	0.968,0.985,0.948	0.018
1323	ENSG00000065268.11	WDR18	chr19	+	991954	992121	991994	992121	991226	991351	1323	301,127,70	8,2,3	256,185,137	4,1,4	139	99	0.211292296168	1.0	0.964,0.978,0.943	0.979,0.992,0.961	-0.016
1325	ENSG00000011304.22	PTBP1	chr19	+	804531	804702	804540	804702	804291	804438	1325	1526,913,644	5,5,3	1203,778,819	1,5,3	108	99	1	1.0	0.996,0.994,0.995	0.999,0.993,0.996	-0.001
1326	ENSG00000011304.22	PTBP1	chr19	+	805491	805569	805512	805569	805012	805187	1326	1848,765,611	44,28,13	1436,787,850	24,17,12	120	99	0.0241489149685	0.5630717862891943	0.972,0.958,0.975	0.98,0.974,0.983	-0.011
1327	ENSG00000011304.22	PTBP1	chr19	+	808359	808452	808379	808452	806407	806556	1327	358,186,162	2,0,0	293,173,188	2,0,0	119	99	1	1.0	0.993,1.0,1.0	0.992,1.0,1.0	0.0
1328	ENSG00000099821.14	POLRMT	chr19	-	618487	618586	618487	618582	618704	618760	1328	344,134,112	0,0,1	191,173,140	0,0,1	103	99	1	1.0	1.0,1.0,0.991	1.0,1.0,0.993	-0.001
1329	ENSG00000129946.11	SHC2	chr19	-	422145	422456	422145	422379	425096	425231	1329	50,19,33	9,3,2	33,20,21	0,1,1	176	99	1	1.0	0.758,0.781,0.903	1.0,0.918,0.922	-0.133
1330	ENSG00000129946.11	SHC2	chr19	-	422145	422456	422145	422379	430683	430747	1330	15,8,15	0,0,1	11,12,10	0,0,0	176	99	1	1.0	1.0,1.0,0.894	1.0,1.0,1.0	-0.035
1331	ENSG00000129946.11	SHC2	chr19	-	422145	422456	422145	422379	460528	461033	1331	14,9,16	5,1,3	10,12,8	0,0,0	176	99	1.62257884473e-06	0.0004219948101058075	0.612,0.835,0.75	1.0,1.0,1.0	-0.268
1332	ENSG00000101109.12	STK4	chr20	+	44973206	44973433	44973300	44973433	44972077	44972158	1332	1,3,0	0,0,0	3,1,0	1,1,1	193	99	1	1.0	1.0,1.0,NA	0.606,0.339,0.0	0.685
1337	ENSG00000134444.15	RELCH	chr18	+	62268868	62268948	62268880	62268948	62266700	62266749	1337	69,14,12	0,0,3	24,18,16	0,0,0	111	99	0.742785932167	1.0	1.0,1.0,0.781	1.0,1.0,1.0	-0.073
1338	ENSG00000197563.11	PIGN	chr18	-	62082672	62082746	62082672	62082706	62084530	62084606	1338	33,8,4	1,2,0	13,5,7	0,0,2	139	99	0.801125072966	1.0	0.959,0.74,1.0	1.0,1.0,0.714	-0.005
1339	ENSG00000197563.11	PIGN	chr18	-	62148213	62148338	62148213	62148253	62154544	62154651	1339	108,22,26	2,1,2	53,23,19	0,0,0	184	99	0.161840447639	1.0	0.967,0.922,0.875	1.0,1.0,1.0	-0.079
1340	ENSG00000197563.11	PIGN	chr18	-	62148213	62148338	62148213	62148253	62157128	62157227	1340	67,16,20	3,0,0	28,17,12	0,0,0	184	99	0.357758503375	1.0	0.923,1.0,1.0	1.0,1.0,1.0	-0.026
1342	ENSG00000172175.15	MALT1	chr18	+	58734306	58734566	58734450	58734566	58733396	58733574	1342	82,42,37	3,0,0	77,55,58	0,0,0	243	99	0.500132919135	1.0	0.918,1.0,1.0	1.0,1.0,1.0	-0.027
1344	ENSG00000267040.7	ENSG00000267040	chr18	+	57641558	57642052	57641913	57642052	57630349	57630518	1344	98,37,32	2,0,2	76,43,34	1,1,2	454	99	0.78461370928	1.0	0.914,1.0,0.777	0.943,0.904,0.788	0.019
1345	ENSG00000066926.13	FECH	chr18	-	57571391	57571603	57571391	57571540	57573245	57573365	1345	5,6,6	166,67,47	3,2,4	104,53,73	162	99	0.181731561893	1.0	0.018,0.052,0.072	0.017,0.023,0.032	0.023
1349	ENSG00000196628.20	TCF4	chr18	-	55257314	55257391	55257314	55257388	55259948	55260027	1349	23,15,14	5,0,0	20,6,15	0,0,1	102	99	0.120718348105	1.0	0.817,1.0,1.0	1.0,1.0,0.936	-0.04
1351	ENSG00000196628.20	TCF4	chr18	-	55350873	55351003	55350873	55351000	55403453	55403518	1351	36,10,13	4,0,0	21,11,15	1,2,1	102	99	0.851548228484	1.0	0.897,1.0,1.0	0.953,0.842,0.936	0.055
1353	ENSG00000101751.11	POLI	chr18	+	54277702	54277855	54277771	54277855	54273925	54274090	1353	34,3,10	0,0,0	21,14,16	0,0,2	168	99	1	1.0	1.0,1.0,1.0	1.0,1.0,0.825	0.058
1358	ENSG00000141642.9	ELAC1	chr18	+	50984095	50984563	50984486	50984563	50974396	50974561	1358	36,9,7	2,2,0	21,9,15	0,1,2	490	99	0.519728445246	1.0	0.784,0.476,1.0	1.0,0.645,0.602	0.004
1359	ENSG00000134042.14	MRO	chr18	-	50806703	50806850	50806703	50806786	50809301	50809404	1359	0,0,0	1,0,0	0,1,0	0,0,0	163	99	1	1.0	0.0,NA,NA	NA,1.0,NA	-1.0
1362	ENSG00000167220.12	HDHD2	chr18	-	47134495	47134704	47134495	47134677	47136301	47136449	1362	20,5,5	0,0,0	8,6,5	1,0,0	126	99	1	1.0	1.0,1.0,1.0	0.863,1.0,1.0	0.046
1363	ENSG00000167220.12	HDHD2	chr18	-	47134495	47134704	47134495	47134677	47136338	47136449	1363	42,12,13	2,0,0	26,7,17	2,2,0	126	99	0.859954278519	1.0	0.943,1.0,1.0	0.911,0.733,1.0	0.1
1364	ENSG00000167216.19	KATNAL2	chr18	+	47054395	47054438	47054398	47054438	47052879	47053046	1364	15,1,1	7,3,1	7,3,4	4,2,1	102	99	0.428555902973	1.0	0.675,0.244,0.493	0.629,0.593,0.795	-0.202
1369	ENSG00000152234.16	ATP5F1A	chr18	-	46095052	46095131	46095052	46095123	46098171	46098296	1369	484,162,163	2,1,1	320,181,186	0,1,3	107	99	1	1.0	0.996,0.993,0.993	1.0,0.994,0.983	0.002
1370	ENSG00000152234.16	ATP5F1A	chr18	-	46095052	46095147	46095052	46095123	46098171	46098296	1370	5,4,3	2,1,1	1,0,1	0,1,3	123	99	0.00295032728885	0.13122969888884028	0.668,0.763,0.707	1.0,0.0,0.212	0.309
1372	ENSG00000152223.16	EPG5	chr18	-	45876235	45876342	45876235	45876339	45878375	45878448	1372	26,15,11	4,2,1	21,11,9	1,1,1	102	99	0.120625139188	1.0	0.863,0.879,0.914	0.953,0.914,0.897	-0.036
1373	ENSG00000152223.16	EPG5	chr18	-	45882273	45882487	45882273	45882431	45884616	45884811	1373	19,11,9	2,0,0	8,10,5	0,0,0	155	99	1	1.0	0.859,1.0,1.0	1.0,1.0,1.0	-0.047
1376	ENSG00000171466.10	ZNF562	chr19	-	9660719	9660874	9660719	9660821	9674631	9675048	1376	61,28,29	1,0,0	38,21,25	0,0,0	152	99	1	1.0	0.975,1.0,1.0	1.0,1.0,1.0	-0.008
1377	ENSG00000171466.10	ZNF562	chr19	-	9660719	9660874	9660719	9660821	9675014	9675080	1377	84,34,41	0,0,1	53,24,32	0,0,0	152	99	1	1.0	1.0,1.0,0.964	1.0,1.0,1.0	-0.012
1380	ENSG00000101444.13	AHCY	chr20	-	34290331	34290638	34290331	34290449	34290730	34290938	1380	1442,680,584	0,0,0	879,546,651	0,0,1	288	99	1	1.0	1.0,1.0,1.0	1.0,1.0,0.996	0.001
1388	ENSG00000134759.14	ELP2	chr18	+	36167100	36167222	36167152	36167222	36164474	36164667	1388	135,57,62	0,0,0	60,30,36	0,0,1	151	99	1	1.0	1.0,1.0,1.0	1.0,1.0,0.959	0.014
1389	ENSG00000134759.14	ELP2	chr18	+	36167100	36167222	36167155	36167222	36164474	36164667	1389	139,60,64	3,0,0	62,31,36	1,0,0	154	99	1	1.0	0.968,1.0,1.0	0.976,1.0,1.0	-0.003
1390	ENSG00000134759.14	ELP2	chr18	+	36167152	36167222	36167155	36167222	36164474	36164667	1390	4,3,2	3,0,0	2,1,1	1,0,0	102	99	0.438893261609	1.0	0.564,1.0,1.0	0.66,1.0,1.0	-0.032
1391	ENSG00000134759.14	ELP2	chr18	+	36167152	36167222	36167155	36167222	36166888	36167047	1391	6,3,2	0,1,0	2,1,0	0,0,0	102	99	1	1.0	1.0,0.744,1.0	1.0,1.0,NA	-0.085
1392	ENSG00000172466.16	ZNF24	chr18	-	35332226	35339073	35332226	35337770	35339828	35339976	1392	32,21,18	156,88,89	16,8,20	95,48,65	1402	99	0.892476656277	1.0	0.014,0.017,0.014	0.012,0.012,0.021	0.0
1394	ENSG00000141441.16	GAREM1	chr18	-	32263521	32268768	32263521	32268765	32270216	32270383	1394	8,9,5	16,5,4	5,5,7	4,2,4	102	99	0.224348631579	1.0	0.327,0.636,0.548	0.548,0.708,0.629	-0.125
1395	ENSG00000105486.14	LIG1	chr19	-	48137521	48137759	48137521	48137688	48139970	48140143	1395	34,14,17	80,25,15	29,15,15	61,42,35	170	99	0.234564085552	1.0	0.198,0.246,0.398	0.217,0.172,0.2	0.084
1396	ENSG00000105486.14	LIG1	chr19	-	48151231	48151339	48151231	48151336	48153871	48153967	1396	216,46,43	72,9,10	184,105,100	69,49,39	102	99	0.0517753845119	0.9143866334655217	0.744,0.832,0.807	0.721,0.675,0.713	0.091
1397	ENSG00000105486.14	LIG1	chr19	-	48151231	48151339	48151231	48151336	48157013	48157140	1397	4,1,3	0,0,0	7,5,3	1,0,0	102	99	1	1.0	1.0,1.0,1.0	0.872,1.0,1.0	0.043
1400	ENSG00000141384.13	TAF4B	chr18	+	26292230	26292381	26292245	26292381	26285881	26286499	1400	5,0,0	86,36,42	0,0,0	40,34,29	114	99	0.489009533977	1.0	0.048,0.0,0.0	0.0,0.0,0.0	0.016
1405	ENSG00000167088.11	SNRPD1	chr18	+	21623747	21623939	21623874	21623939	21622724	21622801	1405	3752,1760,1483	28,13,15	1803,1101,1200	14,10,14	226	99	0.636347765906	1.0	0.983,0.983,0.977	0.983,0.98,0.974	0.002
1406	ENSG00000101654.18	RNMT	chr18	+	13759941	13764556	13762038	13764556	13754113	13754147	1406	954,406,393	4,2,1	480,251,274	3,4,2	2196	99	0.136358870685	1.0	0.915,0.901,0.947	0.878,0.739,0.861	0.095
1407	ENSG00000101639.19	CEP192	chr18	+	13038369	13038579	13038514	13038579	13030464	13030608	1407	9,5,4	0,1,0	19,8,7	0,0,0	244	99	1	1.0	1.0,0.67,1.0	1.0,1.0,1.0	-0.11
1408	ENSG00000101639.19	CEP192	chr18	+	13057584	13059312	13059081	13059312	13055779	13056698	1408	70,26,20	2,1,0	41,30,36	2,1,1	1596	99	0.214394557991	1.0	0.685,0.617,1.0	0.56,0.65,0.691	0.134
1410	ENSG00000101639.19	CEP192	chr18	+	13116373	13116503	13116376	13116503	13113585	13113705	1410	1,1,0	0,3,0	6,0,0	0,0,0	102	99	1	1.0	1.0,0.244,NA	1.0,NA,NA	-0.378
1411	ENSG00000101639.19	CEP192	chr18	+	13116373	13116503	13116376	13116503	13114129	13114251	1411	36,9,12	22,6,3	16,9,15	10,10,3	102	99	0.907150204396	1.0	0.614,0.593,0.795	0.608,0.466,0.829	0.033
1413	ENSG00000175354.20	PTPN2	chr18	-	12817155	12817365	12817155	12817265	12818943	12819000	1413	53,37,31	0,0,1	38,19,18	0,0,0	199	99	1	1.0	1.0,1.0,0.939	1.0,1.0,1.0	-0.02
1414	ENSG00000175354.20	PTPN2	chr18	-	12817155	12817365	12817155	12817265	12821335	12821425	1414	52,34,29	0,0,0	33,22,16	2,0,0	199	99	1	1.0	1.0,1.0,1.0	0.891,1.0,1.0	0.036
1415	ENSG00000175354.20	PTPN2	chr18	-	12817155	12817365	12817155	12817265	12825809	12825944	1415	152,66,56	0,0,0	67,42,41	0,1,0	199	99	1	1.0	1.0,1.0,1.0	1.0,0.954,1.0	0.015
1417	ENSG00000154889.17	MPPE1	chr18	-	11885675	11885912	11885675	11885816	11886498	11886621	1417	6,2,3	11,5,6	5,0,4	15,10,9	195	99	0.25465617901	1.0	0.217,0.169,0.202	0.145,0.0,0.184	0.086
1418	ENSG00000154889.17	MPPE1	chr18	-	11886498	11886778	11886498	11886621	11886916	11887025	1418	17,6,6	11,3,2	14,12,7	3,0,3	256	99	0.0459941622935	0.8451787674554007	0.374,0.436,0.537	0.643,1.0,0.474	-0.257
1419	ENSG00000154889.17	MPPE1	chr18	-	11886712	11886781	11886712	11886778	11886916	11887025	1419	2,2,1	4,3,2	2,1,1	6,3,3	102	99	0.426166835898	1.0	0.327,0.393,0.327	0.244,0.244,0.244	0.105
1424	ENSG00000168502.18	MTCL1	chr18	+	8818962	8819259	8819046	8819259	8812978	8813233	1424	68,24,20	3,0,2	20,14,23	4,1,3	183	99	0.0437540268732	0.8232470768070381	0.925,1.0,0.844	0.73,0.883,0.806	0.117
1432	ENSG00000100298.16	APOBEC3H	chr22	+	39103688	39104067	39103691	39104067	39101917	39102042	1432	0,0,0	2,0,0	2,0,0	0,2,0	102	99	1	1.0	0.0,NA,NA	1.0,0.0,NA	-0.5
1441	ENSG00000132204.14	LINC00470	chr18	-	1275965	1276087	1275965	1276077	1358725	1358760	1441	1,0,0	3,1,0	0,0,0	0,0,2	109	99	1	1.0	0.232,0.0,NA	NA,NA,0.0	0.116
1444	ENSG00000132199.20	ENOSF1	chr18	-	690548	690745	690548	690631	691067	691106	1444	48,21,10	37,5,7	22,26,22	29,9,14	213	99	0.572726498063	1.0	0.376,0.661,0.399	0.261,0.573,0.422	0.06
1445	ENSG00000132199.20	ENOSF1	chr18	-	690548	690745	690548	690631	693881	693908	1445	48,20,9	11,1,2	27,25,20	6,2,7	213	99	0.654343686919	1.0	0.67,0.903,0.677	0.677,0.853,0.57	0.05
1446	ENSG00000132199.20	ENOSF1	chr18	-	690548	691276	690548	690631	693881	693908	1446	181,48,35	11,1,2	112,65,57	6,2,7	744	99	0.587652935601	1.0	0.686,0.865,0.7	0.713,0.812,0.52	0.069
1447	ENSG00000132199.20	ENOSF1	chr18	-	690548	691276	690548	690745	693881	693908	1447	135,28,26	2,0,0	91,41,37	6,1,0	630	99	0.00262969441784	0.12118054484867703	0.914,1.0,1.0	0.704,0.866,1.0	0.115
1449	ENSG00000141556.22	TBCD	chr17	+	82929361	82930643	82930521	82930643	82929112	82929271	1449	216,95,82	0,1,0	137,92,88	0,0,0	1259	99	1	1.0	1.0,0.882,1.0	1.0,1.0,1.0	-0.039
1450	ENSG00000141560.15	FN3KRP	chr17	+	82720249	82720363	82720271	82720363	82718905	82719057	1450	5,0,0	166,62,73	3,4,1	93,44,59	121	99	0.156572233578	1.0	0.024,0.0,0.0	0.026,0.069,0.014	-0.028
1451	ENSG00000063177.13	RPL18	chr19	-	48615876	48615946	48615876	48615905	48616725	48616824	1451	2842,1566,1429	4,4,1	2057,1322,1666	2,0,2	140	99	1	1.0	0.998,0.996,0.999	0.999,1.0,0.998	-0.001
1452	ENSG00000063177.13	RPL18	chr19	-	48616078	48616220	48616078	48616202	48616725	48616824	1452	148,73,53	15127,6678,5998	104,53,58	9798,5994,7224	117	99	1	1.0	0.008,0.009,0.007	0.009,0.007,0.007	0.0
1453	ENSG00000063177.13	RPL18	chr19	-	48616078	48617423	48616078	48616202	48617790	48617877	1453	9864,4844,4712	0,0,0	6885,4530,5455	0,0,1	1320	99	1	1.0	1.0,1.0,1.0	1.0,1.0,0.998	0.001
1454	ENSG00000063177.13	RPL18	chr19	-	48617315	48617423	48617315	48617415	48617790	48617877	1454	8000,3928,3797	0,4,2	5627,3641,4532	1,4,4	107	99	1	1.0	1.0,0.999,0.999	1.0,0.999,0.999	0.0
1455	ENSG00000141562.19	NARF	chr17	+	82459991	82460072	82459999	82460072	82458710	82458830	1455	171,68,67	1,1,0	96,46,52	0,0,0	107	99	1	1.0	0.994,0.984,1.0	1.0,1.0,1.0	-0.007
1457	ENSG00000178927.18	CYBC1	chr17	-	82446622	82446696	82446622	82446692	82447579	82450109	1457	33,2,5	0,0,0	10,8,11	1,0,0	103	99	1	1.0	1.0,1.0,1.0	0.906,1.0,1.0	0.031
1458	ENSG00000141574.8	SECTM1	chr17	-	82322877	82323011	82322877	82322905	82324581	82324890	1458	16,4,5	0,0,0	14,4,12	0,1,0	205	99	1	1.0	1.0,1.0,1.0	1.0,0.659,1.0	0.114
1460	ENSG00000169718.18	DUS1L	chr17	-	82058340	82058416	82058340	82058408	82058780	82058818	1460	420,206,128	54,32,22	293,170,173	35,25,33	107	99	0.946950591034	1.0	0.878,0.856,0.843	0.886,0.863,0.829	-0.0
1462	ENSG00000169718.18	DUS1L	chr17	-	82061208	82061721	82061208	82061353	82062860	82062973	1462	121,58,63	1,0,0	81,66,52	0,0,0	467	99	1	1.0	0.962,1.0,1.0	1.0,1.0,1.0	-0.013
1463	ENSG00000169718.18	DUS1L	chr17	-	82064125	82064234	82064125	82064201	82064822	82065069	1463	535,219,139	0,0,2	381,276,251	1,0,0	132	99	1	1.0	1.0,1.0,0.981	0.997,1.0,1.0	-0.005
1464	ENSG00000169683.8	LRRC45	chr17	+	82029018	82029185	82029092	82029185	82028612	82028683	1464	33,25,17	48,6,7	36,26,15	30,29,9	173	99	0.334376724414	1.0	0.282,0.705,0.582	0.407,0.339,0.488	0.112
1465	ENSG00000183010.17	PYCR1	chr17	-	81934925	81935147	81934925	81935144	81935336	81935516	1465	206,89,87	10,1,1	125,81,81	4,2,3	102	99	0.599331466153	1.0	0.952,0.989,0.988	0.968,0.975,0.963	0.008
1466	ENSG00000183010.17	PYCR1	chr17	-	81934925	81935147	81934925	81935144	81936122	81936193	1466	3,2,3	0,1,0	1,0,0	0,0,2	102	99	1	1.0	1.0,0.66,1.0	1.0,NA,0.0	0.387
1467	ENSG00000187531.14	SIRT7	chr17	-	81914293	81914702	81914293	81914530	81915439	81915512	1467	106,46,43	12,19,17	39,30,22	6,9,2	271	99	0.329970789676	1.0	0.763,0.469,0.48	0.704,0.549,0.801	-0.114
1468	ENSG00000141522.12	ARHGDIA	chr17	-	81869329	81869625	81869329	81869406	81869740	81869957	1468	2609,1616,1505	15,27,20	1829,1296,1402	5,6,12	318	99	0.000991090774728	0.05918922581405674	0.982,0.949,0.959	0.991,0.985,0.973	-0.02
1469	ENSG00000185624.16	P4HB	chr17	-	81845143	81845303	81845143	81845230	81845560	81845742	1469	82,58,47	1121,392,379	63,37,45	719,452,541	172	99	0.142391489076	1.0	0.04,0.078,0.067	0.048,0.045,0.046	0.015
1470	ENSG00000185624.16	P4HB	chr17	-	81845143	81845991	81845143	81845230	81846428	81846629	1470	2547,1178,1032	0,1,0	1592,1049,1212	0,0,0	860	99	1	1.0	1.0,0.993,1.0	1.0,1.0,1.0	-0.002
1471	ENSG00000185624.16	P4HB	chr17	-	81845560	81845991	81845560	81845742	81846428	81846629	1471	1776,736,633	7,16,13	1088,726,817	4,0,0	348	99	1.7246510875e-06	0.0004431803605285359	0.986,0.929,0.933	0.987,1.0,1.0	-0.046
1474	ENSG00000185624.16	P4HB	chr17	-	81846428	81847072	81846428	81847068	81847242	81847347	1474	1372,600,556	7,3,0	916,588,644	2,5,1	103	99	1	1.0	0.995,0.995,1.0	0.998,0.991,0.998	0.001
1475	ENSG00000185624.16	P4HB	chr17	-	81846946	81847068	81846946	81847012	81847242	81847347	1475	659,271,236	2,1,0	376,221,274	0,3,1	155	99	1	1.0	0.995,0.994,1.0	1.0,0.979,0.994	0.005
1476	ENSG00000185624.16	P4HB	chr17	-	81846946	81847072	81846946	81847012	81847242	81847347	1476	2024,868,792	2,1,0	1290,804,917	0,3,1	159	99	1	1.0	0.998,0.998,1.0	1.0,0.994,0.998	0.001
1478	ENSG00000185624.16	P4HB	chr17	-	81855452	81855688	81855452	81855586	81858494	81859387	1478	29,15,16	2,0,1	23,7,20	0,4,2	201	99	0.0676703467885	1.0	0.877,1.0,0.887	1.0,0.463,0.831	0.157
1479	ENSG00000185624.16	P4HB	chr17	-	81855452	81855579	81855452	81855505	81859180	81859387	1479	770,286,238	1,0,0	412,271,280	0,1,0	173	99	1	1.0	0.998,1.0,1.0	1.0,0.994,1.0	0.001
1480	ENSG00000185624.16	P4HB	chr17	-	81855452	81855586	81855452	81855505	81859180	81859387	1480	2071,844,691	1,0,0	1211,910,898	0,1,0	180	99	1	1.0	0.999,1.0,1.0	1.0,0.998,1.0	0.0
1481	ENSG00000185624.16	P4HB	chr17	-	81855452	81855688	81855452	81855505	81859180	81859387	1481	803,305,255	1,0,0	436,286,304	0,1,0	282	99	1	1.0	0.996,1.0,1.0	1.0,0.99,1.0	0.002
1484	ENSG00000185624.16	P4HB	chr17	-	81855452	81855688	81855452	81855586	81859180	81859387	1484	32,15,15	1300,554,451	24,8,21	799,632,615	201	99	0.823702848318	1.0	0.012,0.013,0.016	0.015,0.006,0.017	0.001
1485	ENSG00000225663.8	MCRIP1	chr17	-	81824286	81824405	81824286	81824390	81833237	81833302	1485	15,8,16	0,0,0	22,16,21	0,1,0	114	99	1	1.0	1.0,1.0,1.0	1.0,0.933,1.0	0.022
1486	ENSG00000183048.12	SLC25A10	chr17	+	81716680	81716855	81716811	81716855	81716008	81716050	1486	2,1,3	116,46,36	3,3,0	76,42,36	230	99	0.654717312372	1.0	0.007,0.009,0.035	0.017,0.03,0.0	0.001
1487	ENSG00000183048.12	SLC25A10	chr17	+	81717398	81717491	81717481	81717491	81716008	81716050	1487	62,32,27	1,1,2	32,26,16	0,0,0	182	99	0.877347183534	1.0	0.971,0.946,0.88	1.0,1.0,1.0	-0.068
1488	ENSG00000183048.12	SLC25A10	chr17	+	81717398	81717491	81717481	81717491	81716811	81716855	1488	54,26,28	1,0,0	34,26,17	0,0,0	182	99	1	1.0	0.967,1.0,1.0	1.0,1.0,1.0	-0.011
1489	ENSG00000183048.12	SLC25A10	chr17	+	81717398	81717491	81717481	81717491	81717001	81717072	1489	242,70,73	8,1,2	128,85,54	0,0,0	182	99	0.00268728099212	0.12292690546861551	0.943,0.974,0.952	1.0,1.0,1.0	-0.044
1490	ENSG00000183048.12	SLC25A10	chr17	+	81717693	81717861	81717756	81717861	81717398	81717491	1490	8,0,4	0,0,1	3,1,3	1,1,1	162	99	1	1.0	1.0,NA,0.71	0.647,0.379,0.647	0.297
1491	ENSG00000183048.12	SLC25A10	chr17	+	81717693	81717861	81717783	81717861	81717398	81717491	1491	12,1,4	60,27,24	3,2,4	30,22,12	189	99	0.702614925508	1.0	0.095,0.019,0.08	0.05,0.045,0.149	-0.017
1492	ENSG00000183048.12	SLC25A10	chr17	+	81717756	81717861	81717783	81717861	81717398	81717491	1492	4,1,1	60,27,24	1,2,2	30,22,12	126	99	0.868922185459	1.0	0.05,0.028,0.032	0.026,0.067,0.116	-0.033
1495	ENSG00000214087.9	ARL16	chr17	-	81682033	81682675	81682033	81682149	81683012	81683126	1495	215,108,92	59,48,40	136,120,104	41,30,37	625	99	0.278053965614	1.0	0.366,0.263,0.267	0.344,0.388,0.308	-0.048
1496	ENSG00000214087.9	ARL16	chr17	-	81682033	81683126	81682033	81682675	81683535	81683594	1496	284,177,144	5,0,1	161,130,108	0,0,1	550	99	0.0951612713398	1.0	0.911,1.0,0.963	1.0,1.0,0.951	-0.026
1497	ENSG00000184009.13	ACTG1	chr17	-	81511187	81511803	81511187	81511626	81511902	81512142	1497	194,102,81	6563,3472,3211	138,83,73	4180,2678,2965	276	99	0.75370046838	1.0	0.01,0.01,0.009	0.012,0.011,0.009	-0.001
1498	ENSG00000184009.13	ACTG1	chr17	-	81511902	81512142	81511902	81512115	81512231	81512360	1498	15958,7413,6810	3,0,1	8976,5286,6227	2,1,1	126	99	1	1.0	1.0,1.0,1.0	1.0,1.0,1.0	0.0
1499	ENSG00000183207.14	RUVBL2	chr19	+	49004206	49004418	49004276	49004418	48999318	48999373	1499	18,18,20	0,1,2	13,4,6	4,1,0	169	99	0.0943133718263	1.0	1.0,0.913,0.854	0.656,0.701,1.0	0.137
1500	ENSG00000183207.14	RUVBL2	chr19	+	49004206	49004418	49004276	49004418	49003278	49003334	1500	41,37,31	1204,542,432	20,8,13	530,319,303	169	99	0.0398939181002	0.7750354890195181	0.02,0.038,0.04	0.022,0.014,0.025	0.012
1502	ENSG00000141577.14	CEP131	chr17	-	81191192	81191350	81191192	81191335	81192317	81192392	1502	20,7,10	84,16,12	14,13,4	61,34,39	114	99	0.151867722248	1.0	0.171,0.275,0.42	0.166,0.249,0.082	0.123
1503	ENSG00000173818.17	ENDOV	chr17	+	80422139	80422245	80422205	80422245	80415649	80415821	1503	1,1,0	25,10,6	2,3,0	12,19,12	165	99	1	1.0	0.023,0.057,0.0	0.091,0.087,0.0	-0.033
1504	ENSG00000173818.17	ENDOV	chr17	+	80425458	80425620	80425491	80425620	80425031	80425100	1504	1,0,1	24,13,20	2,1,2	34,27,20	132	99	1	1.0	0.03,0.0,0.036	0.042,0.027,0.07	-0.024
1505	ENSG00000181523.13	SGSH	chr17	-	80214614	80214765	80214614	80214679	80215032	80215138	1505	111,52,28	1,1,0	75,63,55	0,0,1	185	99	1	1.0	0.983,0.965,1.0	1.0,1.0,0.967	-0.006
1506	ENSG00000181523.13	SGSH	chr17	-	80214614	80214783	80214614	80214679	80215032	80215138	1506	71,35,22	1,1,0	48,36,39	0,0,1	203	99	1	1.0	0.972,0.945,1.0	1.0,1.0,0.95	-0.011
1507	ENSG00000181523.13	SGSH	chr17	-	80214614	80214783	80214614	80214765	80215032	80215138	1507	2,1,4	42,18,10	1,0,3	28,27,19	117	99	0.222313040957	1.0	0.039,0.045,0.253	0.029,0.0,0.118	0.063
1508	ENSG00000171298.13	GAA	chr17	+	80112844	80113027	80112875	80113027	80112577	80112711	1508	3,1,0	19,4,2	2,1,2	14,7,14	130	99	0.730596164302	1.0	0.107,0.16,0.0	0.098,0.098,0.098	-0.009
1509	ENSG00000167291.16	TBC1D16	chr17	-	79949716	79949865	79949716	79949823	79950410	79950575	1509	207,82,62	11,4,2	115,63,74	0,2,0	141	99	0.00027840110506	0.02270112879300245	0.93,0.935,0.956	1.0,0.957,1.0	-0.045
1510	ENSG00000167291.16	TBC1D16	chr17	-	79950410	79950578	79950410	79950575	79951449	79951597	1510	117,43,33	116,44,50	79,44,52	52,23,25	102	99	0.000392295753651	0.029285513674462787	0.495,0.487,0.39	0.596,0.65,0.669	-0.181
1511	ENSG00000167291.16	TBC1D16	chr17	-	79950410	79950594	79950410	79950575	79951449	79951597	1511	17,4,2	116,44,50	10,7,8	52,23,25	118	99	0.0124993867736	0.35640934903201876	0.109,0.071,0.032	0.139,0.203,0.212	-0.114
1512	ENSG00000167291.16	TBC1D16	chr17	-	79950410	79950594	79950410	79950578	79951449	79951597	1512	16,4,2	116,43,33	9,5,8	78,42,52	115	99	0.884321357869	1.0	0.106,0.074,0.05	0.09,0.093,0.117	-0.023
1513	ENSG00000108679.13	LGALS3BP	chr17	-	78972969	78973343	78972969	78973222	78974687	78974819	1513	90,17,24	274,68,54	47,18,28	174,94,114	220	99	0.0732063454586	1.0	0.129,0.101,0.167	0.108,0.079,0.1	0.037
1514	ENSG00000055483.20	USP36	chr17	-	78795651	78797902	78795651	78797879	78798399	78798551	1514	84,76,52	18,20,12	53,39,45	9,6,4	122	99	0.0437094542746	0.8226484071366867	0.791,0.755,0.779	0.827,0.841,0.901	-0.081
1515	ENSG00000055483.20	USP36	chr17	-	78806155	78806320	78806155	78806286	78806958	78807636	1515	26,43,30	275,165,143	24,9,13	141,80,90	133	99	0.353278315126	1.0	0.066,0.162,0.135	0.112,0.077,0.097	0.026
1516	ENSG00000087157.19	PGS1	chr17	+	78400676	78400855	78400734	78400855	78399347	78399537	1516	102,62,52	0,0,0	70,39,42	1,1,1	157	99	0.496411080818	1.0	1.0,1.0,1.0	0.978,0.961,0.964	0.032
1517	ENSG00000087157.19	PGS1	chr17	+	78414878	78415027	78414951	78415027	78403567	78404089	1517	110,93,64	16,2,7	55,38,44	8,4,5	172	99	0.512378799824	1.0	0.798,0.964,0.84	0.798,0.845,0.835	0.041
1518	ENSG00000089685.15	BIRC5	chr17	+	78215965	78216781	78216663	78216781	78214679	78214789	1518	122,44,48	586,346,265	67,43,47	374,253,239	797	99	0.860809031269	1.0	0.025,0.016,0.022	0.022,0.021,0.024	-0.001
1519	ENSG00000078687.18	TNRC6C	chr17	+	78077160	78077334	78077184	78077334	78075135	78075278	1519	2,4,8	57,34,19	2,0,4	38,21,28	123	99	0.0828862118097	1.0	0.027,0.087,0.253	0.041,0.0,0.103	0.074
1521	ENSG00000184640.20	SEPTIN9	chr17	+	77402058	77402703	77402336	77402703	77319601	77319803	1521	1245,779,724	0,0,0	549,334,420	0,0,3	377	99	1	1.0	1.0,1.0,1.0	1.0,1.0,0.974	0.009
1522	ENSG00000184640.20	SEPTIN9	chr17	+	77487423	77487552	77487481	77487552	77482143	77482335	1522	1004,508,518	0,0,1	391,272,327	0,0,0	157	99	1	1.0	1.0,1.0,0.997	1.0,1.0,1.0	-0.001
1523	ENSG00000070495.15	JMJD6	chr17	-	76721262	76721356	76721262	76721351	76721797	76721933	1523	3,4,0	1,1,0	1,1,0	0,0,0	104	99	1	1.0	0.741,0.792,NA	1.0,1.0,NA	-0.234
1525	ENSG00000129667.13	RHBDF2	chr17	-	76479732	76479941	76479732	76479854	76481374	76481545	1525	1,1,3	34,10,13	0,3,3	32,26,18	186	99	0.932101590771	1.0	0.015,0.051,0.109	0.0,0.058,0.081	0.012
1526	ENSG00000176170.14	SPHK1	chr17	+	76385942	76386137	76385984	76386137	76385450	76385654	1526	1,5,0	10,29,27	0,0,0	8,6,5	141	99	0.109684637934	1.0	0.066,0.108,0.0	0.0,0.0,0.0	0.058
1528	ENSG00000188878.20	FBF1	chr17	-	75923185	75923641	75923185	75923638	75925346	75925446	1528	11,5,7	15,3,6	12,9,6	7,7,5	102	99	0.380380699435	1.0	0.416,0.618,0.531	0.625,0.555,0.538	-0.051
1529	ENSG00000188878.20	FBF1	chr17	-	75923185	75923641	75923185	75923638	75926029	75926163	1529	1,1,0	0,2,0	0,1,0	0,0,0	102	99	1	1.0	1.0,0.327,NA	NA,1.0,NA	-0.337
1530	ENSG00000267426.5	ENSG00000267426	chr17	-	75901711	75901920	75901711	75901916	75902019	75902154	1530	203,100,73	15,9,4	169,104,87	3,4,6	103	99	0.0222505421931	0.5323211130982035	0.929,0.914,0.946	0.982,0.962,0.933	-0.029
1531	ENSG00000092929.12	UNC13D	chr17	-	75836571	75836696	75836571	75836593	75836800	75836918	1531	2,0,3	0,1,0	0,2,0	0,0,0	202	99	1	1.0	1.0,0.0,1.0	NA,1.0,NA	-0.333
1535	ENSG00000132478.10	UNK	chr17	+	75822476	75822658	75822560	75822658	75819919	75820108	1535	120,37,40	2,0,0	84,44,54	2,2,0	183	99	0.582533484249	1.0	0.97,1.0,1.0	0.958,0.922,1.0	0.03
1536	ENSG00000132475.10	H3-3B	chr17	-	75778809	75779184	75778809	75778963	75779656	75779779	1536	2071,1165,1091	0,0,0	1137,749,870	2,0,0	320	99	1	1.0	1.0,1.0,1.0	0.994,1.0,1.0	0.002
1537	ENSG00000108479.13	GALK1	chr17	-	75762703	75762885	75762703	75762795	75763013	75763149	1537	79,26,22	2,0,0	80,44,52	1,2,0	189	99	0.473117450272	1.0	0.954,1.0,1.0	0.977,0.92,1.0	0.019
1538	ENSG00000108479.13	GALK1	chr17	-	75763013	75763181	75763013	75763149	75763319	75763439	1538	3,0,0	57,13,11	0,0,0	41,38,36	131	99	0.687354561119	1.0	0.038,0.0,0.0	0.0,0.0,0.0	0.013
1539	ENSG00000161526.15	SAP30BP	chr17	+	75705610	75706092	75706007	75706092	75704755	75704814	1539	74,34,16	326,184,145	36,32,31	180,106,116	496	99	0.100386536464	1.0	0.043,0.036,0.022	0.038,0.057,0.051	-0.015
1541	ENSG00000073350.14	LLGL2	chr17	+	75574110	75574260	75574212	75574260	75573951	75573980	1541	14,4,1	10,9,5	4,7,8	13,14,14	201	99	0.51492674722	1.0	0.408,0.18,0.09	0.132,0.198,0.22	0.043
1542	ENSG00000073350.14	LLGL2	chr17	+	75574452	75574668	75574609	75574668	75574212	75574260	1542	17,5,2	4,2,0	11,13,12	3,7,6	256	99	0.277371893357	1.0	0.622,0.492,1.0	0.586,0.418,0.436	0.225
1543	ENSG00000073350.14	LLGL2	chr17	+	75574870	75575207	75574873	75575207	75574609	75574668	1543	8,5,1	7,0,1	8,8,6	4,4,3	102	99	0.574128379099	1.0	0.526,1.0,0.493	0.66,0.66,0.66	0.013
1544	ENSG00000177728.17	TMEM94	chr17	+	75485870	75486426	75486289	75486426	75485427	75485547	1544	54,22,19	1,4,5	62,55,33	2,2,4	518	99	0.203090424328	1.0	0.912,0.512,0.421	0.856,0.84,0.612	-0.154
1545	ENSG00000177728.17	TMEM94	chr17	+	75494626	75494808	75494709	75494808	75493698	75493916	1545	143,47,35	4,1,0	126,65,75	2,2,0	182	99	0.555904571218	1.0	0.951,0.962,1.0	0.972,0.946,1.0	-0.002
1547	ENSG00000177728.17	TMEM94	chr17	+	75498443	75498538	75498455	75498538	75498174	75498323	1547	56,25,15	2,0,0	41,28,25	1,1,2	111	99	0.299653272261	1.0	0.961,1.0,1.0	0.973,0.961,0.918	0.036
1548	ENSG00000125450.11	NUP85	chr17	+	75208526	75208620	75208536	75208620	75205719	75205794	1548	199,55,59	1,1,0	89,67,68	0,0,0	109	99	1	1.0	0.994,0.98,1.0	1.0,1.0,1.0	-0.009
1549	ENSG00000125450.11	NUP85	chr17	+	75208503	75208620	75208526	75208620	75208154	75208425	1549	2,0,1	8,0,0	0,1,0	5,1,4	122	99	1	1.0	0.169,NA,1.0	0.0,0.448,0.0	0.435
1550	ENSG00000125450.11	NUP85	chr17	+	75225102	75225237	75225123	75225237	75213075	75213119	1550	128,45,25	1,0,0	76,48,53	0,0,0	120	99	1	1.0	0.991,1.0,1.0	1.0,1.0,1.0	-0.003
1551	ENSG00000125450.11	NUP85	chr17	+	75226050	75226157	75226055	75226157	75225697	75225829	1551	85,23,27	1,2,3	45,39,41	2,0,3	104	99	0.764245421104	1.0	0.988,0.916,0.895	0.955,1.0,0.929	-0.028
1552	ENSG00000125458.7	NT5C	chr17	-	75130964	75131105	75130964	75131081	75131180	75131281	1552	110,45,26	0,0,1	100,57,54	0,0,0	123	99	1	1.0	1.0,1.0,0.954	1.0,1.0,1.0	-0.015
1553	ENSG00000167862.10	MRPL58	chr17	+	75020466	75020657	75020487	75020657	75020312	75020395	1553	17,4,4	297,131,115	6,10,2	137,92,89	120	99	0.654846136804	1.0	0.045,0.025,0.028	0.035,0.082,0.018	-0.012
1561	ENSG00000227036.9	LINC00511	chr17	-	72420699	72421066	72420699	72420964	72428235	72428298	1561	1,2,6	2,0,0	0,0,1	0,0,0	201	99	1	1.0	0.198,1.0,1.0	NA,NA,1.0	-0.267
1568	ENSG00000196704.14	AMZ2	chr17	+	68248639	68248705	68248643	68248705	68248034	68248058	1568	1,1,0	1,0,0	2,1,0	0,3,0	103	99	1	1.0	0.49,1.0,NA	1.0,0.243,NA	0.124
1569	ENSG00000196704.14	AMZ2	chr17	+	68248639	68248705	68248643	68248705	68248057	68248086	1569	7,2,1	3,0,1	6,2,3	1,0,1	103	99	0.228742022845	1.0	0.692,1.0,0.49	0.852,1.0,0.742	-0.137
1570	ENSG00000196704.14	AMZ2	chr17	+	68250187	68250470	68250359	68250470	68248639	68248705	1570	780,279,224	0,1,0	584,316,361	2,0,0	271	99	1	1.0	1.0,0.99,1.0	0.991,1.0,1.0	-0.0
1573	ENSG00000198265.12	HELZ	chr17	-	67160260	67160365	67160260	67160362	67160896	67161076	1573	24,17,12	67,21,29	20,2,11	44,14,33	102	99	0.311848935341	1.0	0.258,0.44,0.287	0.306,0.122,0.244	0.104
1574	ENSG00000258890.8	CEP95	chr17	+	64514228	64514358	64514247	64514358	64510172	64510280	1574	0,0,0	87,41,34	0,1,0	39,27,45	118	99	1	1.0	0.0,0.0,0.0	0.0,0.03,0.0	-0.01
1577	ENSG00000087191.13	PSMC5	chr17	+	63827673	63827923	63827850	63827923	63827459	63827514	1577	26,17,7	1,0,0	5,10,9	0,0,0	276	99	1	1.0	0.903,1.0,1.0	1.0,1.0,1.0	-0.032
1578	ENSG00000087191.13	PSMC5	chr17	+	63828137	63829563	63829493	63829563	63827459	63827514	1578	441,193,148	0,0,0	194,132,133	0,1,1	1455	99	1	1.0	1.0,1.0,1.0	1.0,0.9,0.9	0.067
1579	ENSG00000087191.13	PSMC5	chr17	+	63831019	63831226	63831035	63831226	63830808	63830935	1579	5,6,1	409,216,174	7,2,9	184,136,118	115	99	0.00955271614083	0.2948041331901407	0.01,0.023,0.005	0.032,0.013,0.062	-0.023
1580	ENSG00000136490.9	LIMD2	chr17	-	63698798	63698938	63698798	63698818	63699027	63699069	1580	233,68,67	1,4,2	78,41,53	4,1,2	219	99	0.294967443828	1.0	0.991,0.885,0.938	0.898,0.949,0.923	0.015
1581	ENSG00000136490.9	LIMD2	chr17	-	63699027	63699113	63699027	63699069	63699256	63699348	1581	3,1,0	62,29,22	6,1,1	25,17,16	143	99	0.0256869669943	0.5843388027618164	0.032,0.023,0.0	0.142,0.039,0.041	-0.056
1582	ENSG00000266173.7	STRADA	chr17	-	63704483	63704908	63704483	63704582	63706634	63706739	1582	49,26,33	88,29,31	19,17,15	53,31,39	425	99	0.00666436322433	0.23047976600861161	0.115,0.173,0.199	0.077,0.113,0.082	0.072
1583	ENSG00000266173.7	STRADA	chr17	-	63706634	63706739	63706634	63706730	63707246	63707418	1583	42,18,8	0,0,2	21,19,16	2,1,0	108	99	0.378030437292	1.0	1.0,1.0,0.786	0.906,0.946,1.0	-0.022
1585	ENSG00000100027.17	YPEL1	chr22	-	21703838	21704125	21703838	21703882	21710486	21710908	1585	1,1,0	1,0,0	6,1,4	4,1,1	342	99	1	1.0	0.224,1.0,NA	0.303,0.224,0.537	0.257
1586	ENSG00000136485.16	DCAF7	chr17	+	63579336	63579943	63579824	63579943	63578469	63578628	1586	654,230,204	0,0,0	379,206,238	0,0,1	587	99	1	1.0	1.0,1.0,1.0	1.0,1.0,0.976	0.008
1587	ENSG00000136485.16	DCAF7	chr17	+	63588999	63594266	63594202	63594266	63585210	63585328	1587	10824,4079,3753	0,0,0	6482,3858,4525	1,0,0	5302	99	1	1.0	1.0,1.0,1.0	0.992,1.0,1.0	0.003
1588	ENSG00000008283.16	CYB561	chr17	-	63437345	63437560	63437345	63437484	63446244	63446306	1588	12,8,8	0,0,0	4,5,5	1,0,2	175	99	0.639666667388	1.0	1.0,1.0,1.0	0.694,1.0,0.586	0.24
1589	ENSG00000146872.19	TLK2	chr17	+	62481120	62481206	62481123	62481206	62479443	62479613	1589	1,0,1	3,1,1	2,4,1	0,0,1	102	99	4.94356293235e-07	0.00015553895881641105	0.244,0.0,0.493	1.0,1.0,0.493	-0.585
1590	ENSG00000146872.19	TLK2	chr17	+	62578476	62580192	62580110	62580192	62576708	62576775	1590	476,167,174	0,0,0	250,146,172	0,0,2	1733	99	1	1.0	1.0,1.0,1.0	1.0,1.0,0.831	0.056
1591	ENSG00000108106.14	UBE2S	chr19	-	55404287	55404478	55404287	55404401	55406814	55406962	1591	3860,2138,1881	1,1,0	1900,1320,1417	0,0,0	176	99	1	1.0	1.0,0.999,1.0	1.0,1.0,1.0	-0.0
1592	ENSG00000136492.10	BRIP1	chr17	-	61776400	61776562	61776400	61776502	61778119	61778179	1592	56,20,26	0,0,0	36,27,26	0,1,0	159	99	1	1.0	1.0,1.0,1.0	1.0,0.944,1.0	0.019
1593	ENSG00000149657.20	LSM14B	chr20	+	62126225	62126439	62126303	62126439	62124616	62124780	1593	10,7,5	122,43,33	17,6,4	77,46,51	177	99	0.317804072403	1.0	0.044,0.083,0.078	0.11,0.068,0.042	-0.005
1594	ENSG00000068097.16	HEATR6	chr17	-	60046024	60046229	60046024	60046099	60047308	60047405	1594	140,42,40	1,0,0	92,56,51	1,1,0	229	99	1	1.0	0.984,1.0,1.0	0.975,0.96,1.0	0.016
1597	ENSG00000108443.14	RPS6KB1	chr17	+	59926415	59926582	59926434	59926582	59914634	59914703	1597	2,2,0	331,112,82	0,0,3	125,66,72	118	99	1	1.0	0.005,0.015,0.0	0.0,0.0,0.034	-0.005
1598	ENSG00000108443.14	RPS6KB1	chr17	+	59936214	59936541	59936463	59936541	59935192	59935300	1598	346,105,114	6,3,1	157,89,74	3,1,4	348	99	0.679693645008	1.0	0.943,0.909,0.97	0.937,0.962,0.84	0.028
1599	ENSG00000108395.14	TRIM37	chr17	-	59001597	59001741	59001597	59001714	59012327	59012446	1599	5,2,6	150,54,57	2,0,1	64,37,43	126	99	0.0246426294922	0.5702992369343843	0.026,0.028,0.076	0.024,0.0,0.018	0.029
1600	ENSG00000108384.15	RAD51C	chr17	+	58732480	58732544	58732483	58732544	58709858	58709990	1600	0,0,1	2,1,0	1,0,1	0,1,1	102	99	1	1.0	0.0,0.0,1.0	1.0,0.0,0.493	-0.164
1601	ENSG00000108384.15	RAD51C	chr17	+	58732480	58732544	58732483	58732544	58720745	58720812	1601	2,0,0	21,10,3	1,0,1	4,3,3	102	99	1	1.0	0.085,0.0,0.0	0.195,0.0,0.244	-0.118
1602	ENSG00000108384.15	RAD51C	chr17	+	58732480	58732544	58732483	58732544	58724039	58724100	1602	23,11,7	321,176,134	6,4,9	156,78,95	102	99	0.553063537307	1.0	0.065,0.057,0.048	0.036,0.047,0.084	0.001
1603	ENSG00000101347.11	SAMHD1	chr20	-	36916948	36917096	36916948	36917049	36919363	36919519	1603	4,1,3	131,40,48	6,0,2	78,27,37	146	99	0.529637687223	1.0	0.02,0.017,0.041	0.05,0.0,0.035	-0.002
1610	ENSG00000141179.14	PCTP	chr17	+	55773655	55773895	55773723	55773895	55771105	55771201	1610	5,3,1	0,1,0	3,1,3	0,0,0	167	99	1	1.0	1.0,0.64,1.0	1.0,1.0,1.0	-0.12
1611	ENSG00000166263.13	STXBP4	chr17	+	54999625	54999842	54999631	54999842	54999344	54999451	1611	0,1,0	63,39,29	3,0,1	19,15,24	105	99	0.796521881509	1.0	0.0,0.024,0.0	0.13,0.0,0.038	-0.048
1612	ENSG00000166260.13	COX11	chr17	-	54961118	54962915	54961118	54961312	54963305	54963431	1612	1685,675,517	30,18,8	958,540,559	14,3,6	1702	99	0.022850521833	0.5404605088766656	0.766,0.686,0.79	0.799,0.913,0.844	-0.105
1614	ENSG00000008294.22	SPAG9	chr17	-	50989676	50989872	50989676	50989827	50990449	50990668	1614	707,303,289	21,7,18	265,170,202	15,6,6	144	99	0.669006794131	1.0	0.959,0.967,0.917	0.924,0.951,0.959	0.003
1615	ENSG00000105290.13	APLP1	chr19	+	35878081	35878108	35878084	35878108	35877717	35877825	1615	5,2,1	24,5,5	5,4,4	16,6,12	102	99	0.269794867535	1.0	0.168,0.28,0.163	0.233,0.393,0.244	-0.086
1617	ENSG00000108848.16	LUC7L3	chr17	+	50749218	50749344	50749223	50749344	50746541	50746702	1617	68,22,20	1,4,2	69,31,40	2,0,0	104	99	0.026341811261	0.5930263471285302	0.985,0.84,0.905	0.97,1.0,1.0	-0.08
1618	ENSG00000108848.16	LUC7L3	chr17	+	50749218	50749344	50749223	50749344	50748388	50748416	1618	6,8,0	2,0,0	10,7,4	1,1,0	104	99	1	1.0	0.741,1.0,NA	0.905,0.87,1.0	-0.054
1620	ENSG00000006282.21	SPATA20	chr17	+	50549984	50550312	50550207	50550312	50549042	50549186	1620	21,12,6	0,0,1	18,14,11	0,0,0	322	99	1	1.0	1.0,1.0,0.648	1.0,1.0,1.0	-0.117
1622	ENSG00000154920.15	EME1	chr17	+	50378594	50378681	50378599	50378681	50376065	50376193	1622	31,7,10	1,1,0	17,16,8	1,0,0	104	99	1	1.0	0.967,0.87,1.0	0.942,1.0,1.0	-0.035
1623	ENSG00000154920.15	EME1	chr17	+	50379067	50379224	50379106	50379224	50378773	50378895	1623	1,2,1	45,16,7	5,1,4	18,14,21	138	99	0.0212726925358	0.5174725688101341	0.016,0.082,0.093	0.166,0.049,0.12	-0.048
1627	ENSG00000108819.11	PPP1R9B	chr17	-	50140092	50140359	50140092	50140228	50141268	50141373	1627	45,15,15	180,76,82	16,16,21	113,70,74	230	99	0.770940194171	1.0	0.097,0.078,0.073	0.057,0.09,0.109	-0.003
1630	ENSG00000159210.10	SNF8	chr17	-	48931642	48931717	48931642	48931714	48933204	48933346	1630	496,319,261	13,14,6	237,181,200	7,4,10	102	99	0.91034584647	1.0	0.974,0.957,0.977	0.97,0.978,0.951	0.003
1631	ENSG00000159210.10	SNF8	chr17	-	48931642	48931717	48931642	48931714	48936130	48936242	1631	29,19,20	1,2,0	10,15,13	0,0,0	102	99	0.557056350142	1.0	0.966,0.902,1.0	1.0,1.0,1.0	-0.044
1632	ENSG00000159210.10	SNF8	chr17	-	48931642	48931717	48931642	48931714	48936169	48936242	1632	42,39,29	0,1,0	19,21,28	0,1,0	102	99	1	1.0	1.0,0.974,1.0	1.0,0.953,1.0	0.007
1634	ENSG00000082397.18	EPB41L3	chr18	-	5398020	5401043	5398020	5398143	5406776	5406968	1634	122,36,36	3,1,1	95,62,65	1,0,0	2999	99	7.54641381192e-05	0.008598614393157457	0.573,0.543,0.543	0.758,1.0,1.0	-0.366
1635	ENSG00000082397.18	EPB41L3	chr18	-	5419710	5419931	5419710	5419877	5423377	5423553	1635	237,135,113	0,2,1	139,81,103	2,2,6	153	99	0.0105230477932	0.31612764770079493	1.0,0.978,0.987	0.978,0.963,0.917	0.036
1636	ENSG00000082397.18	EPB41L3	chr18	-	5489000	5489194	5489000	5489161	5630376	5630700	1636	55,18,18	6,2,1	18,19,15	6,0,1	132	99	0.729925512994	1.0	0.873,0.871,0.931	0.692,1.0,0.918	0.022
1638	ENSG00000076984.18	MAP2K7	chr19	+	7910062	7910373	7910259	7910373	7909754	7909896	1638	277,141,100	8,7,18	157,129,123	1,4,7	296	99	0.0191918387706	0.4818428995192407	0.921,0.871,0.65	0.981,0.915,0.855	-0.103
1639	ENSG00000076984.18	MAP2K7	chr19	+	7911414	7911578	7911435	7911578	7911249	7911330	1639	9,8,6	234,92,96	10,8,16	166,104,124	120	99	0.102386691568	1.0	0.031,0.067,0.049	0.047,0.06,0.096	-0.019
1641	ENSG00000004897.12	CDC27	chr17	-	47122443	47122600	47122443	47122536	47123885	47123960	1641	500,163,134	18,4,5	242,118,151	11,3,5	163	99	0.876389362394	1.0	0.944,0.961,0.942	0.93,0.96,0.948	0.003
1642	ENSG00000004897.12	CDC27	chr17	-	47141852	47142025	47141852	47142022	47142228	47142436	1642	97,22,29	117,49,33	57,19,42	68,27,29	102	99	0.24853197294	1.0	0.446,0.304,0.46	0.449,0.406,0.584	-0.076
1643	ENSG00000004897.12	CDC27	chr17	-	47151805	47151936	47151805	47151918	47154671	47154786	1643	35,13,12	206,94,70	28,13,20	100,82,96	117	99	0.166576559497	1.0	0.126,0.105,0.127	0.192,0.118,0.15	-0.034
1644	ENSG00000004897.12	CDC27	chr17	-	47154671	47154864	47154671	47154786	47156912	47157124	1644	60,12,13	89,30,20	31,17,21	33,27,18	177	99	0.127469627911	1.0	0.274,0.183,0.267	0.344,0.26,0.395	-0.092
1645	ENSG00000004897.12	CDC27	chr17	-	47156912	47157124	47156912	47156983	47157229	47157384	1645	334,143,112	7,5,5	213,105,131	3,2,8	240	99	0.889000502992	1.0	0.952,0.922,0.902	0.967,0.956,0.871	-0.006
1646	ENSG00000099840.14	IZUMO4	chr19	+	2097928	2098334	2098286	2098334	2097423	2097495	1646	13,6,7	0,1,0	10,7,0	1,0,0	457	99	1	1.0	1.0,0.565,1.0	0.684,1.0,NA	0.013
1650	ENSG00000225190.11	PLEKHM1	chr17	-	45439476	45439634	45439476	45439577	45440162	45440226	1650	106,40,41	0,0,0	51,49,44	0,1,0	156	99	1	1.0	1.0,1.0,1.0	1.0,0.969,1.0	0.01
1652	ENSG00000181513.15	ACBD4	chr17	+	45135838	45135953	45135841	45135953	45135340	45135592	1652	0,0,1	1,0,0	1,1,1	1,0,0	102	99	1	1.0	0.0,NA,1.0	0.493,1.0,1.0	-0.331
1654	ENSG00000181513.15	ACBD4	chr17	+	45137721	45137830	45137759	45137830	45137367	45137454	1654	8,3,6	8,0,0	10,8,14	6,5,7	137	99	0.0957295499651	1.0	0.419,1.0,1.0	0.546,0.536,0.591	0.249
1657	ENSG00000186185.14	KIF18B	chr17	-	44932055	44932242	44932055	44932206	44932672	44932773	1657	305,202,182	9,2,4	196,149,197	5,2,6	135	99	0.954007021713	1.0	0.961,0.987,0.971	0.966,0.982,0.96	0.004
1662	ENSG00000073670.14	ADAM11	chr17	+	44777471	44777601	44777481	44777601	44777165	44777265	1662	1,0,0	9,3,3	0,0,1	14,6,12	109	99	1	1.0	0.092,0.0,0.0	0.0,0.0,0.07	0.007
1663	ENSG00000180329.14	CCDC43	chr17	-	44680584	44680652	44680584	44680643	44682002	44682138	1663	2,3,4	177,95,111	8,3,2	76,44,78	108	99	0.0257203656032	0.5843388027618164	0.01,0.028,0.032	0.088,0.059,0.023	-0.033
1664	ENSG00000030582.18	GRN	chr17	+	44349624	44349751	44349666	44349751	44349425	44349551	1664	37,16,22	282,163,139	21,7,11	226,136,165	141	99	0.00809440713067	0.26474570478073756	0.084,0.064,0.1	0.061,0.035,0.045	0.036
1665	ENSG00000030582.18	GRN	chr17	+	44350441	44350577	44350461	44350577	44350227	44350340	1665	432,206,164	8,3,4	247,148,199	4,5,2	119	99	0.847540899581	1.0	0.978,0.983,0.972	0.981,0.961,0.988	0.001
1666	ENSG00000013306.16	SLC25A39	chr17	-	44320195	44320436	44320195	44320276	44320621	44320731	1666	442,222,171	1,1,0	407,252,258	0,0,0	259	99	1	1.0	0.994,0.988,1.0	1.0,1.0,1.0	-0.006
1667	ENSG00000013306.16	SLC25A39	chr17	-	44320621	44320749	44320621	44320731	44321057	44321231	1667	19,13,14	134,52,43	19,13,8	115,86,81	117	99	0.133808459555	1.0	0.107,0.175,0.216	0.123,0.113,0.077	0.062
1668	ENSG00000013306.16	SLC25A39	chr17	-	44322418	44322552	44322418	44322528	44322807	44322852	1668	59,22,24	199,75,56	100,87,74	152,129,101	123	99	1.78943051021e-06	0.00045800189872236024	0.193,0.191,0.256	0.346,0.352,0.371	-0.143
1669	ENSG00000013306.16	SLC25A39	chr17	-	44322418	44322552	44322418	44322528	44323283	44323343	1669	40,22,14	22,21,16	32,24,19	11,4,13	123	99	0.029875069488	0.6412353101186397	0.594,0.457,0.413	0.701,0.828,0.541	-0.202
1671	ENSG00000108309.14	RUNDC3A	chr17	+	44316384	44316522	44316389	44316522	44315451	44315609	1671	1,0,2	0,0,0	2,0,1	0,0,1	104	99	1	1.0	1.0,NA,1.0	1.0,NA,0.488	0.256
1672	ENSG00000101452.15	DHX35	chr20	+	38988792	38988917	38988812	38988917	38983698	38983776	1672	15,3,2	75,18,39	11,5,6	43,17,28	119	99	0.156340202999	1.0	0.143,0.122,0.041	0.175,0.197,0.151	-0.072
1680	ENSG00000012048.23	BRCA1	chr17	-	43076487	43076614	43076487	43076611	43079333	43079399	1680	7,4,4	0,1,0	0,4,0	1,1,0	102	99	1	1.0	1.0,0.795,1.0	0.0,0.795,NA	0.534
1681	ENSG00000012048.23	BRCA1	chr17	-	43076487	43076614	43076487	43076611	43082403	43082575	1681	94,47,47	53,21,31	42,41,39	30,29,16	102	99	0.713930493015	1.0	0.633,0.685,0.595	0.576,0.578,0.703	0.019
1682	ENSG00000012048.23	BRCA1	chr17	-	43099774	43099880	43099774	43099877	43104121	43104261	1682	115,49,62	38,23,16	55,44,43	19,10,12	102	99	0.417977065516	1.0	0.746,0.674,0.79	0.738,0.81,0.777	-0.038
1683	ENSG00000266967.7	AARSD1	chr17	-	42956403	42956560	42956403	42956504	42957137	42957195	1683	163,71,58	2,1,1	95,68,59	6,5,2	155	99	0.00148605487514	0.07888810978737026	0.981,0.978,0.974	0.91,0.897,0.95	0.059
1686	ENSG00000131471.7	AOC3	chr17	+	42854275	42854733	42854536	42854733	42852752	42852943	1686	14,11,13	0,0,0	6,9,13	0,0,1	360	99	1	1.0	1.0,1.0,1.0	1.0,1.0,0.781	0.073
1687	ENSG00000131467.12	PSME3	chr17	+	42838691	42838799	42838730	42838799	42838092	42838205	1687	17,18,11	1245,640,485	12,3,8	596,298,312	138	99	0.75288585372	1.0	0.01,0.02,0.016	0.014,0.007,0.018	0.002
1689	ENSG00000197291.9	RAMP2-AS1	chr17	-	42753913	42756379	42753913	42755213	42759738	42759880	1689	19,5,9	0,0,0	15,16,5	2,0,1	1265	99	0.0854202505465	1.0	1.0,1.0,1.0	0.37,1.0,0.281	0.45
1691	ENSG00000131462.9	TUBG1	chr17	+	42613848	42614412	42614259	42614412	42613646	42613733	1691	1037,373,298	0,0,2	544,357,364	0,0,0	510	99	1	1.0	1.0,1.0,0.967	1.0,1.0,1.0	-0.011
1692	ENSG00000131470.15	PSMC3IP	chr17	-	42573477	42573623	42573477	42573587	42574098	42574210	1692	129,72,92	2,3,1	72,53,63	1,0,0	135	99	0.825790696478	1.0	0.979,0.946,0.985	0.981,1.0,1.0	-0.024
1693	ENSG00000131470.15	PSMC3IP	chr17	-	42573477	42573623	42573477	42573587	42574195	42574210	1693	169,112,163	0,0,1	42,41,47	0,0,0	135	99	1	1.0	1.0,1.0,0.992	1.0,1.0,1.0	-0.003
1694	ENSG00000131470.15	PSMC3IP	chr17	-	42573477	42574210	42573477	42573623	42577212	42577302	1694	418,268,294	0,1,0	188,141,187	0,0,0	686	99	1	1.0	1.0,0.975,1.0	1.0,1.0,1.0	-0.008
1695	ENSG00000108788.12	MLX	chr17	+	42568469	42568943	42568836	42568943	42567618	42567655	1695	111,59,33	83,47,39	88,47,47	32,28,25	466	99	0.00348202199106	0.14746351700681481	0.221,0.211,0.152	0.369,0.263,0.285	-0.111
1696	ENSG00000108788.12	MLX	chr17	+	42569981	42570183	42570096	42570183	42569506	42569606	1696	559,204,174	1,0,1	378,198,249	1,0,0	214	99	1	1.0	0.996,1.0,0.988	0.994,1.0,1.0	-0.003
1698	ENSG00000033627.17	ATP6V0A1	chr17	+	42477638	42477742	42477659	42477742	42468009	42468107	1698	9,6,1	3,2,0	4,3,1	1,0,0	120	99	0.00899208178638	0.28378260552468215	0.712,0.712,1.0	0.767,1.0,1.0	-0.114
1699	ENSG00000033627.17	ATP6V0A1	chr17	+	42477638	42477742	42477659	42477742	42470089	42470218	1699	17,17,6	132,56,56	12,11,8	62,49,43	120	99	0.579429094684	1.0	0.096,0.2,0.081	0.138,0.156,0.133	-0.017
1700	ENSG00000168610.16	STAT3	chr17	-	42316788	42316889	42316788	42316851	42317181	42317224	1700	29,7,12	4,5,2	23,13,22	3,4,2	137	99	0.399151875583	1.0	0.84,0.503,0.813	0.847,0.701,0.888	-0.093
1701	ENSG00000168610.16	STAT3	chr17	-	42316788	42316901	42316788	42316851	42317181	42317224	1701	138,80,55	4,5,2	105,54,68	3,4,2	149	99	0.89406890135	1.0	0.958,0.914,0.948	0.959,0.9,0.958	0.001
1702	ENSG00000168610.16	STAT3	chr17	-	42316788	42316901	42316788	42316889	42317181	42317224	1702	109,73,43	0,0,0	82,42,46	0,1,0	111	99	1	1.0	1.0,1.0,1.0	1.0,0.974,1.0	0.009
1703	ENSG00000168610.16	STAT3	chr17	-	42316788	42317224	42316788	42316901	42322281	42322494	1703	124,64,51	0,0,1	81,34,51	1,0,2	422	99	0.664034644104	1.0	1.0,1.0,0.923	0.95,1.0,0.857	0.039
1704	ENSG00000168610.16	STAT3	chr17	-	42324710	42324846	42324710	42324825	42324962	42325061	1704	98,32,41	3,0,2	84,47,45	0,3,0	120	99	0.577115575945	1.0	0.964,1.0,0.944	1.0,0.928,1.0	-0.007
1705	ENSG00000168610.16	STAT3	chr17	-	42329746	42329791	42329746	42329776	42331471	42331531	1705	10,3,1	105,34,34	7,2,4	42,29,35	114	99	0.38973277834	1.0	0.076,0.071,0.025	0.126,0.057,0.09	-0.034
1707	ENSG00000168610.16	STAT3	chr17	-	42348388	42348520	42348388	42348517	42388278	42388442	1707	19,7,7	29,15,7	11,6,9	29,15,11	102	99	0.413541863841	1.0	0.389,0.312,0.493	0.269,0.28,0.443	0.067
1708	ENSG00000168610.16	STAT3	chr17	-	42348388	42348539	42348388	42348517	42388278	42388442	1708	61,18,13	29,15,7	28,20,15	29,15,11	121	99	0.139040646776	1.0	0.632,0.495,0.603	0.441,0.522,0.527	0.08
1709	ENSG00000168610.16	STAT3	chr17	-	42348388	42348539	42348388	42348520	42388278	42388442	1709	61,17,13	19,6,7	28,20,15	11,6,9	118	99	0.700878606045	1.0	0.729,0.704,0.609	0.681,0.737,0.583	0.014
1710	ENSG00000167925.16	GHDC	chr17	-	42190184	42190359	42190184	42190270	42190623	42190757	1710	26,4,7	20,5,4	16,6,7	14,4,12	188	99	0.50113927294	1.0	0.406,0.296,0.48	0.376,0.441,0.235	0.043
1711	ENSG00000167925.16	GHDC	chr17	-	42192905	42193101	42192905	42193027	42193316	42193594	1711	31,9,11	40,16,6	17,12,16	19,10,18	173	99	0.770514660842	1.0	0.307,0.244,0.512	0.339,0.407,0.337	-0.007
1712	ENSG00000187595.17	ZNF385C	chr17	-	42028782	42029076	42028782	42029073	42031618	42031784	1712	11,3,0	1,0,0	5,6,6	0,1,1	102	99	1	1.0	0.914,1.0,NA	1.0,0.853,0.853	0.055
1713	ENSG00000168259.17	DNAJC7	chr17	-	41982254	41982601	41982254	41982401	41983562	41983636	1713	154,72,59	1444,661,561	75,32,44	645,434,420	299	99	0.574291329044	1.0	0.034,0.035,0.034	0.037,0.024,0.034	0.003
1715	ENSG00000168259.17	DNAJC7	chr17	-	41987818	41987910	41987818	41987905	41988731	41988896	1715	1025,526,442	2,0,1	483,295,331	0,0,1	104	99	1	1.0	0.998,1.0,0.998	1.0,1.0,0.997	-0.0
1716	ENSG00000168259.17	DNAJC7	chr17	-	41987818	41988896	41987818	41987910	41989403	41989557	1716	2414,992,940	0,2,0	1146,632,723	0,0,0	1085	99	1	1.0	1.0,0.978,1.0	1.0,1.0,1.0	-0.007
1717	ENSG00000168259.17	DNAJC7	chr17	-	41994869	41994983	41994869	41994944	41996310	41996424	1717	41,9,16	702,357,341	13,15,14	298,245,219	138	99	0.534015779612	1.0	0.04,0.018,0.033	0.03,0.042,0.044	-0.008
1718	ENSG00000141873.11	SLC39A3	chr19	-	2737047	2737379	2737047	2737300	2739944	2740017	1718	151,71,72	1,0,3	94,62,81	0,0,0	178	99	0.492990633325	1.0	0.988,1.0,0.93	1.0,1.0,1.0	-0.027
1722	ENSG00000172057.10	ORMDL3	chr17	-	39924029	39924225	39924029	39924220	39927483	39927601	1722	60,25,18	15,9,7	38,13,18	3,3,3	104	99	0.0144230158002	0.39434934128745225	0.792,0.726,0.71	0.923,0.805,0.851	-0.117
1723	ENSG00000141736.14	ERBB2	chr17	+	39694680	39695181	39694987	39695181	39693260	39693325	1723	26,14,4	0,0,0	15,5,7	2,2,2	406	99	3.75633172833e-06	0.0008683858069733214	1.0,1.0,1.0	0.646,0.379,0.46	0.505
1724	ENSG00000131748.16	STARD3	chr17	+	39656909	39657085	39657007	39657085	39653480	39653750	1724	2,4,6	114,46,47	4,3,5	57,43,34	197	99	0.391754734766	1.0	0.009,0.042,0.06	0.034,0.034,0.069	-0.009
1725	ENSG00000131748.16	STARD3	chr17	+	39657972	39658522	39658404	39658522	39657774	39657852	1725	52,36,25	7,11,6	38,23,21	0,1,0	531	99	1.91167015551e-08	9.864065068819159e-06	0.581,0.379,0.437	1.0,0.811,1.0	-0.471
1727	ENSG00000131748.16	STARD3	chr17	+	39658708	39658820	39658721	39658820	39658404	39658522	1727	4,1,2	47,38,26	3,4,0	37,16,17	112	99	0.855900226872	1.0	0.07,0.023,0.064	0.067,0.181,0.0	-0.03
1728	ENSG00000131748.16	STARD3	chr17	+	39660159	39660273	39660210	39660273	39659460	39659553	1728	10,2,4	196,81,103	6,4,5	87,63,67	150	99	0.254556208976	1.0	0.033,0.016,0.025	0.044,0.04,0.047	-0.019
1729	ENSG00000108298.12	RPL19	chr17	+	39202316	39203109	39202988	39203109	39201212	39201319	1729	6661,3006,2863	0,1,1	4232,2811,3079	0,0,0	771	99	1	1.0	1.0,0.997,0.997	1.0,1.0,1.0	-0.002
1730	ENSG00000108298.12	RPL19	chr17	+	39202316	39202439	39202321	39202439	39201221	39201319	1730	5301,2305,2264	0,0,0	3361,2174,2435	0,1,0	104	99	1	1.0	1.0,1.0,1.0	1.0,1.0,1.0	0.0
1733	ENSG00000276234.5	TADA2A	chr17	+	37440504	37440662	37440508	37440662	37426949	37427009	1733	14,2,0	0,0,0	9,1,2	1,0,0	103	99	1	1.0	1.0,1.0,NA	0.896,1.0,1.0	0.035
1734	ENSG00000276234.5	TADA2A	chr17	+	37440504	37440662	37440508	37440662	37437766	37437829	1734	53,17,9	1,0,0	25,14,10	1,0,0	103	99	1	1.0	0.981,1.0,1.0	0.96,1.0,1.0	0.007
1735	ENSG00000278540.5	ACACA	chr17	-	37330172	37330425	37330172	37330335	37339803	37339850	1735	169,44,51	5,1,1	82,31,55	0,1,0	189	99	0.0526507995172	0.9230299946787305	0.947,0.958,0.964	1.0,0.942,1.0	-0.024
1736	ENSG00000275700.6	AATF	chr17	+	37020933	37021014	37020937	37021014	37019004	37019072	1736	572,324,265	0,0,0	255,178,185	0,1,1	103	99	1	1.0	1.0,1.0,1.0	1.0,0.994,0.994	0.004
1737	ENSG00000275700.6	AATF	chr17	+	37056600	37056871	37056605	37056871	37031613	37031685	1737	474,274,270	3,1,0	235,165,169	0,1,0	104	99	1	1.0	0.993,0.996,1.0	1.0,0.994,1.0	-0.002
1739	ENSG00000278259.5	MYO19	chr17	-	36503949	36505177	36503949	36504020	36505296	36505404	1739	146,73,43	88,30,19	107,79,75	46,34,19	1256	99	0.0970066377174	1.0	0.116,0.161,0.151	0.155,0.155,0.237	-0.04
1740	ENSG00000273611.5	ZNHIT3	chr17	+	36492812	36492899	36492817	36492899	36486934	36486966	1740	308,98,63	3,2,1	174,130,154	0,0,0	104	99	1	1.0	0.99,0.979,0.984	1.0,1.0,1.0	-0.016
1741	ENSG00000273611.5	ZNHIT3	chr17	+	36493925	36494006	36493959	36494006	36492812	36492899	1741	472,132,133	3,0,0	309,162,203	3,1,2	133	99	1	1.0	0.992,1.0,1.0	0.987,0.992,0.987	0.009
1762	ENSG00000006125.18	AP2B1	chr17	+	35600936	35601071	35600985	35601071	35598229	35598335	1762	15,8,9	4,0,0	3,2,5	0,0,0	148	99	0.452339732508	1.0	0.715,1.0,1.0	1.0,1.0,1.0	-0.095
1764	ENSG00000006125.18	AP2B1	chr17	+	35650529	35650789	35650602	35650789	35641876	35641975	1764	551,181,149	0,0,0	353,204,235	1,0,0	172	99	1	1.0	1.0,1.0,1.0	0.995,1.0,1.0	0.002
1765	ENSG00000105011.9	ASF1B	chr19	-	14121531	14121708	14121531	14121677	14126121	14126237	1765	516,261,225	0,1,0	298,203,216	0,0,1	130	99	1	1.0	1.0,0.995,1.0	1.0,1.0,0.994	0.0
1767	ENSG00000172716.17	SLFN11	chr17	-	35366946	35367063	35366946	35367043	35367540	35367700	1767	17,2,10	1,0,0	11,9,12	1,1,0	119	99	1	1.0	0.934,1.0,1.0	0.901,0.882,1.0	0.05
1768	ENSG00000172716.17	SLFN11	chr17	-	35366946	35367063	35366946	35367043	35367602	35367700	1768	71,17,12	4,2,3	52,14,40	3,3,1	119	99	0.486735840679	1.0	0.937,0.876,0.769	0.935,0.795,0.971	-0.04
1769	ENSG00000172716.17	SLFN11	chr17	-	35366946	35367063	35366946	35367043	35367649	35367700	1769	15,2,8	0,0,0	6,4,4	0,0,1	119	99	1	1.0	1.0,1.0,1.0	1.0,1.0,0.769	0.077
1771	ENSG00000185515.16	BRCC3	chrX	+	155073373	155073431	155073376	155073431	155072326	155072343	1771	13,6,7	64,45,37	6,4,4	33,20,25	102	99	0.914548941862	1.0	0.165,0.115,0.155	0.15,0.163,0.134	-0.004
1772	ENSG00000108666.10	C17orf75	chr17	-	32339812	32339938	32339812	32339924	32341203	32341284	1772	61,32,21	4,4,3	21,22,13	4,5,6	113	99	0.0246065005675	0.5696678679480195	0.93,0.875,0.86	0.821,0.794,0.655	0.132
1773	ENSG00000108666.10	C17orf75	chr17	-	32339812	32339962	32339812	32339924	32341203	32341284	1773	4,5,1	4,4,3	7,2,2	4,5,6	137	99	0.723039397178	1.0	0.419,0.475,0.194	0.558,0.224,0.194	0.037
1774	ENSG00000108666.10	C17orf75	chr17	-	32339812	32339962	32339812	32339938	32341203	32341284	1774	2,0,1	59,27,21	2,2,2	16,22,13	123	99	0.0330279505539	0.6846023642750997	0.027,0.0,0.037	0.091,0.068,0.11	-0.068
1775	ENSG00000141314.13	RHBDL3	chr17	+	32294293	32294442	32294344	32294442	32288791	32289016	1775	30,4,7	0,0,0	20,4,10	2,0,0	150	99	1	1.0	1.0,1.0,1.0	0.868,1.0,1.0	0.044
1776	ENSG00000085415.16	SEH1L	chr18	+	12985239	12987531	12986861	12987531	12984039	12984190	1776	1944,860,710	2,0,1	1132,569,586	0,0,0	1721	99	1	1.0	0.982,1.0,0.976	1.0,1.0,1.0	-0.014
1777	ENSG00000214719.13	ENSG00000214719	chr17	+	30610888	30610942	30610893	30610942	30608429	30608562	1777	94,34,26	3,0,0	51,31,29	1,0,1	104	99	1	1.0	0.968,1.0,1.0	0.98,1.0,0.965	0.008
1778	ENSG00000108582.12	CPD	chr17	+	30451710	30451846	30451756	30451846	30450235	30450294	1778	171,47,65	0,0,0	85,44,74	0,0,1	145	99	1	1.0	1.0,1.0,1.0	1.0,1.0,0.981	0.006
1780	ENSG00000141298.19	SSH2	chr17	-	29677672	29677741	29677672	29677738	29684562	29684684	1780	24,15,8	1,0,2	19,9,13	0,1,2	102	99	0.398954605388	1.0	0.959,1.0,0.795	1.0,0.897,0.863	-0.002
1781	ENSG00000108262.16	GIT1	chr17	-	29575287	29575703	29575287	29575470	29575811	29575898	1781	147,56,45	0,1,2	109,67,75	0,0,0	332	99	0.90197123816	1.0	1.0,0.943,0.87	1.0,1.0,1.0	-0.062
1782	ENSG00000108262.16	GIT1	chr17	-	29575287	29575703	29575287	29575470	29576077	29576131	1782	26,15,16	4,0,1	10,8,7	0,0,1	332	99	0.0130371137901	0.3675178331939073	0.66,1.0,0.827	1.0,1.0,0.676	-0.063
1783	ENSG00000108262.16	GIT1	chr17	-	29575811	29575898	29575811	29575829	29576077	29576131	1783	133,53,49	0,0,0	105,71,72	0,1,1	168	99	1	1.0	1.0,1.0,1.0	1.0,0.977,0.977	0.015
1784	ENSG00000108262.16	GIT1	chr17	-	29575287	29575703	29575287	29575470	29576219	29576450	1784	21,10,15	0,0,1	7,6,4	0,0,0	332	99	1	1.0	1.0,1.0,0.817	1.0,1.0,1.0	-0.061
1785	ENSG00000109118.14	PHF12	chr17	-	28923908	28927063	28923908	28924302	28950064	28950246	1785	124,55,52	0,2,0	94,81,58	0,0,1	2860	99	0.749888076132	1.0	1.0,0.488,1.0	1.0,1.0,0.668	-0.06
1786	ENSG00000132591.12	ERAL1	chr17	+	28860430	28861061	28860576	28861061	28859202	28859283	1786	590,430,337	4,4,1	298,200,250	1,0,0	245	99	0.71252230963	1.0	0.983,0.977,0.993	0.992,1.0,1.0	-0.013
1787	ENSG00000173065.14	FAM222B	chr17	-	28755979	28759876	28755979	28759764	28766585	28766707	1787	142,68,54	15,3,10	64,36,44	12,1,7	211	99	0.660502007074	1.0	0.816,0.914,0.717	0.714,0.944,0.747	0.014
1788	ENSG00000167525.15	PROCA1	chr17	-	28704306	28704616	28704306	28704435	28704707	28704843	1788	1,3,5	0,0,0	2,4,11	0,1,1	280	99	1	1.0	1.0,1.0,1.0	1.0,0.586,0.795	0.206
1789	ENSG00000007202.15	KIAA0100	chr17	-	28643163	28643659	28643163	28643311	28644057	28644187	1789	304,101,73	0,0,0	161,119,96	0,0,1	447	99	1	1.0	1.0,1.0,1.0	1.0,1.0,0.955	0.015
1790	ENSG00000167524.16	RSKR	chr17	-	28613439	28613688	28613439	28613685	28614086	28614185	1790	1,0,1	0,0,0	1,2,5	1,2,1	102	99	1	1.0	1.0,NA,1.0	0.493,0.493,0.829	0.395
1792	ENSG00000109046.15	WSB1	chr17	+	27307743	27309272	27309099	27309272	27306781	27306882	1792	157,57,36	54,36,21	105,69,49	50,22,37	1455	99	0.716583651154	1.0	0.165,0.097,0.104	0.125,0.176,0.083	-0.006
1794	ENSG00000034152.19	MAP2K3	chr17	+	21300470	21300658	21300544	21300658	21298877	21298926	1794	16,8,3	277,203,200	6,6,2	125,93,88	173	99	0.758570305619	1.0	0.032,0.022,0.009	0.027,0.036,0.013	-0.004
1795	ENSG00000108599.15	AKAP10	chr17	-	19958013	19958571	19958013	19958567	19962839	19963022	1795	58,32,31	6,1,0	40,27,29	1,0,0	103	99	0.0332658771267	0.687253638877574	0.903,0.969,1.0	0.975,1.0,1.0	-0.034
1796	ENSG00000108599.15	AKAP10	chr17	-	19962839	19962991	19962839	19962966	19968413	19968461	1796	25,6,9	2,1,0	11,10,10	0,0,0	124	99	0.810989678106	1.0	0.909,0.827,1.0	1.0,1.0,1.0	-0.088
1797	ENSG00000108599.15	AKAP10	chr17	-	19962839	19963022	19962839	19962966	19968413	19968461	1797	101,54,56	2,1,0	73,51,49	0,0,0	155	99	1	1.0	0.97,0.972,1.0	1.0,1.0,1.0	-0.019
1798	ENSG00000108599.15	AKAP10	chr17	-	19962839	19963022	19962839	19962991	19968413	19968461	1798	81,50,47	5,2,0	64,41,39	2,0,0	130	99	0.0557574222504	0.9576153702718445	0.925,0.95,1.0	0.961,1.0,1.0	-0.029
1810	ENSG00000177731.16	FLII	chr17	-	18251679	18251816	18251679	18251813	18251998	18252146	1810	67,38,16	55,15,16	50,33,38	50,35,35	102	99	0.167111383085	1.0	0.542,0.711,0.493	0.493,0.478,0.513	0.087
1818	ENSG00000166582.11	CENPV	chr17	-	16348615	16349333	16348615	16348685	16349930	16350029	1818	1367,657,502	160,54,71	578,389,372	160,91,95	747	99	1.42715977924e-08	7.545113000098422e-06	0.531,0.617,0.484	0.324,0.362,0.342	0.201
1819	ENSG00000011295.16	TTC19	chr17	+	16002656	16002831	16002792	16002831	16001914	16002025	1819	59,16,18	94,22,32	42,10,11	41,29,31	235	99	0.652475482092	1.0	0.209,0.235,0.192	0.301,0.127,0.13	0.026
1824	ENSG00000236088.11	COX10-DT	chr17	-	13892724	13892842	13892724	13892839	14034007	14034416	1824	1,2,0	3,0,0	1,0,3	1,0,0	102	99	1	1.0	0.244,1.0,NA	0.493,NA,1.0	-0.124
1825	ENSG00000100429.18	HDAC10	chr22	-	50246297	50246735	50246297	50246376	50246874	50246966	1825	35,25,28	0,0,0	18,22,21	0,1,0	458	99	1	1.0	1.0,1.0,1.0	1.0,0.826,1.0	0.058
1827	ENSG00000100429.18	HDAC10	chr22	-	50248830	50248890	50248830	50248859	50249102	50249168	1827	8,5,1	0,3,0	7,7,10	2,0,0	130	99	0.471229351512	1.0	1.0,0.559,1.0	0.727,1.0,1.0	-0.056
1828	ENSG00000100429.18	HDAC10	chr22	-	50248830	50248890	50248830	50248859	50249327	50249454	1828	3,6,1	0,0,1	2,3,8	0,0,0	130	99	1	1.0	1.0,1.0,0.432	1.0,1.0,1.0	-0.189
1829	ENSG00000100429.18	HDAC10	chr22	-	50249102	50249198	50249102	50249168	50249327	50249454	1829	5,4,2	7,1,0	1,3,6	10,10,2	129	99	0.0604601975253	1.0	0.354,0.754,1.0	0.071,0.187,0.697	0.384
1830	ENSG00000100429.18	HDAC10	chr22	-	50249327	50249516	50249327	50249454	50249634	50249703	1830	5,5,3	14,3,1	4,0,1	16,16,17	161	99	0.000415233587602	0.030365250755942628	0.18,0.506,0.648	0.133,0.0,0.035	0.389
1831	ENSG00000100429.18	HDAC10	chr22	-	50249634	50249719	50249634	50249703	50249859	50249964	1831	0,2,0	19,9,22	0,1,0	23,16,24	115	99	1	1.0	0.0,0.161,0.0	0.0,0.051,0.0	0.037
1832	ENSG00000105483.18	CARD8	chr19	-	48230437	48230700	48230437	48230697	48230776	48231006	1832	33,16,15	2,0,1	20,15,21	5,0,2	102	99	0.125679130735	1.0	0.941,1.0,0.936	0.795,1.0,0.911	0.057
1833	ENSG00000105483.18	CARD8	chr19	-	48232452	48232789	48232452	48232493	48234402	48234543	1833	62,13,9	49,14,14	17,4,9	15,6,14	395	99	0.354104061317	1.0	0.241,0.189,0.139	0.221,0.143,0.139	0.022
1834	ENSG00000105483.18	CARD8	chr19	-	48238382	48238532	48238382	48238526	48240961	48241063	1834	92,46,17	2,1,0	45,25,29	1,1,0	105	99	1	1.0	0.977,0.977,1.0	0.977,0.959,1.0	0.006
1836	ENSG00000133028.12	SCO1	chr17	-	10691871	10691999	10691871	10691964	10692763	10692961	1836	5,5,0	281,130,113	2,5,1	145,77,89	134	99	0.779170816037	1.0	0.013,0.028,0.0	0.01,0.046,0.008	-0.008
1840	ENSG00000125912.11	NCLN	chr19	+	3205831	3206026	3205938	3206026	3204572	3204751	1840	4,11,7	514,220,176	7,5,4	240,177,188	206	99	1	1.0	0.004,0.023,0.019	0.014,0.013,0.01	0.003
1841	ENSG00000125912.11	NCLN	chr19	+	3206261	3206425	3206264	3206425	3206151	3206190	1841	182,96,78	143,81,67	112,67,66	99,58,65	102	99	0.501875286685	1.0	0.553,0.535,0.531	0.523,0.529,0.496	0.024
1842	ENSG00000133026.14	MYH10	chr17	-	8576642	8576672	8576642	8576669	8577235	8577338	1842	31,10,3	0,1,0	13,3,5	1,0,4	102	99	0.0269984613283	0.6015283038828623	1.0,0.907,1.0	0.927,1.0,0.548	0.144
1843	ENSG00000133026.14	MYH10	chr17	-	8576642	8576831	8576642	8576669	8577235	8577338	1843	0,0,0	0,1,0	1,0,1	1,0,4	261	99	1	1.0	NA,0.0,NA	0.275,NA,0.087	-0.181
1844	ENSG00000133026.14	MYH10	chr17	-	8576642	8576831	8576642	8576672	8577235	8577338	1844	0,0,0	31,10,3	1,0,1	13,3,5	258	99	1	1.0	0.0,0.0,0.0	0.029,0.0,0.071	-0.033
1845	ENSG00000108961.14	RANGRF	chr17	+	8289257	8290092	8289812	8290092	8288955	8289072	1845	505,208,177	3,0,2	389,275,252	0,1,0	654	99	0.69445806633	1.0	0.962,1.0,0.931	1.0,0.977,1.0	-0.028
1846	ENSG00000178971.16	CTC1	chr17	-	8229890	8229968	8229890	8229922	8230293	8230468	1846	23,10,10	1,1,0	15,7,10	2,3,1	145	99	1	1.0	0.94,0.872,1.0	0.837,0.614,0.872	0.163
1847	ENSG00000178971.16	CTC1	chr17	-	8237374	8237519	8237374	8237414	8238030	8238242	1847	23,6,5	0,0,0	15,12,12	1,1,0	204	99	1	1.0	1.0,1.0,1.0	0.879,0.853,1.0	0.089
1848	ENSG00000178999.13	AURKB	chr17	-	8206749	8206934	8206749	8206888	8207175	8207370	1848	52,36,21	491,173,151	39,24,28	312,208,236	145	99	0.425184646631	1.0	0.067,0.124,0.087	0.079,0.073,0.075	0.017
1849	ENSG00000178999.13	AURKB	chr17	-	8206749	8206934	8206749	8206888	8207317	8207367	1849	75,43,30	8,8,4	56,32,49	16,2,3	145	99	0.787714705184	1.0	0.865,0.786,0.837	0.705,0.916,0.918	-0.017
1850	ENSG00000178999.13	AURKB	chr17	-	8207175	8207370	8207175	8207367	8207570	8207625	1850	35,19,15	474,190,163	21,11,20	314,181,203	102	99	0.526816291816	1.0	0.067,0.088,0.082	0.061,0.056,0.087	0.011
1851	ENSG00000178999.13	AURKB	chr17	-	8207737	8207901	8207737	8207840	8209953	8210055	1851	40,27,19	17,7,3	28,18,20	19,10,14	160	99	0.0162359869189	0.43041714767041966	0.593,0.705,0.797	0.477,0.527,0.469	0.207
1852	ENSG00000178999.13	AURKB	chr17	-	8207737	8207901	8207737	8207840	8210529	8210581	1852	40,28,19	16,12,13	27,19,19	6,9,7	160	99	0.297497041607	1.0	0.607,0.591,0.475	0.736,0.566,0.627	-0.085
1853	ENSG00000179029.15	TMEM107	chr17	-	8175756	8175875	8175756	8175857	8175958	8176026	1853	0,0,2	7,0,0	0,0,0	14,3,3	117	99	1	1.0	0.0,NA,1.0	0.0,0.0,0.0	0.5
1857	ENSG00000170037.14	CNTROB	chr17	+	7936237	7936482	7936365	7936482	7934988	7935145	1857	23,25,14	67,24,18	16,13,19	47,15,25	227	99	0.791508448994	1.0	0.13,0.312,0.253	0.129,0.274,0.249	0.014
1858	ENSG00000170037.14	CNTROB	chr17	+	7944122	7944638	7944475	7944638	7943390	7943524	1858	133,47,46	1,1,0	105,71,57	0,0,0	452	99	1	1.0	0.967,0.911,1.0	1.0,1.0,1.0	-0.041
1859	ENSG00000170037.14	CNTROB	chr17	+	7949081	7949157	7949084	7949157	7948486	7948619	1859	10,11,4	9,7,5	3,7,6	12,10,7	102	99	0.0888413895096	1.0	0.519,0.604,0.437	0.195,0.405,0.454	0.169
1860	ENSG00000170037.14	CNTROB	chr17	+	7949081	7949157	7949084	7949157	7948486	7948685	1860	2,4,4	0,1,0	1,0,4	0,1,0	102	99	1	1.0	1.0,0.795,1.0	1.0,0.0,1.0	0.265
1861	ENSG00000170004.18	CHD3	chr17	+	7894114	7894265	7894126	7894265	7893804	7893935	1861	53,17,21	36,23,19	33,17,23	22,11,13	111	99	0.198426946935	1.0	0.568,0.397,0.496	0.572,0.58,0.612	-0.101
1863	ENSG00000170004.18	CHD3	chr17	+	7907890	7908019	7907893	7908019	7907352	7907488	1863	9,3,4	69,28,34	3,0,2	26,13,37	102	99	0.0599591868074	0.9977573761327381	0.112,0.094,0.102	0.101,0.0,0.05	0.052
1864	ENSG00000170004.18	CHD3	chr17	+	7907890	7908019	7907893	7908019	7907600	7907702	1864	10,4,2	35,3,5	7,1,7	25,13,21	102	99	0.30555643945	1.0	0.217,0.564,0.28	0.214,0.069,0.244	0.178
1865	ENSG00000170004.18	CHD3	chr17	+	7910427	7910591	7910438	7910591	7909142	7909338	1865	77,20,25	0,0,0	44,21,34	0,0,1	110	99	1	1.0	1.0,1.0,1.0	1.0,1.0,0.968	0.011
1868	ENSG00000141510.18	TP53	chr17	-	7673206	7673339	7673206	7673266	7673534	7673608	1868	12,8,1	0,0,0	6,4,4	0,1,1	172	99	1	1.0	1.0,1.0,1.0	1.0,0.697,0.697	0.202
1869	ENSG00000141510.18	TP53	chr17	-	7676520	7676622	7676520	7676619	7687376	7687487	1869	314,101,89	0,1,0	115,83,89	0,0,0	102	99	1	1.0	1.0,0.99,1.0	1.0,1.0,1.0	-0.003
1871	ENSG00000262481.5	TMEM256-PLSCR3	chr17	-	7394103	7394271	7394103	7394267	7394907	7395090	1871	0,0,0	1,2,2	0,0,1	1,1,1	103	99	1	1.0	0.0,0.0,0.0	0.0,0.0,0.49	-0.163
1872	ENSG00000262481.5	TMEM256-PLSCR3	chr17	-	7394103	7394734	7394103	7394267	7394907	7395090	1872	5,11,4	1,2,2	6,3,6	1,1,1	566	99	0.713471464196	1.0	0.467,0.49,0.259	0.512,0.344,0.512	-0.051
1873	ENSG00000262481.5	TMEM256-PLSCR3	chr17	-	7394103	7394734	7394103	7394271	7394907	7395090	1873	5,11,4	0,0,0	6,3,6	0,0,1	562	99	1	1.0	1.0,1.0,1.0	1.0,1.0,0.514	0.162
1874	ENSG00000187838.17	PLSCR3	chr17	-	7390633	7390795	7390633	7390693	7392790	7392952	1874	85,27,35	1,0,0	55,29,29	0,0,0	201	99	1	1.0	0.977,1.0,1.0	1.0,1.0,1.0	-0.008
1875	ENSG00000187838.17	PLSCR3	chr17	-	7392790	7392952	7392790	7392880	7393143	7393364	1875	59,23,13	3,0,0	35,17,13	1,1,0	171	99	1	1.0	0.919,1.0,1.0	0.953,0.908,1.0	0.019
1876	ENSG00000187838.17	PLSCR3	chr17	-	7392790	7392952	7392790	7392880	7393466	7393509	1876	50,29,20	0,0,1	35,9,16	0,0,0	171	99	1	1.0	1.0,1.0,0.921	1.0,1.0,1.0	-0.026
1879	ENSG00000215041.10	NEURL4	chr17	-	7317460	7317684	7317460	7317573	7317787	7317932	1879	47,33,16	56,23,15	23,14,16	35,34,29	210	99	0.00646542491574	0.22504772889385552	0.283,0.403,0.335	0.237,0.163,0.206	0.138
1880	ENSG00000215041.10	NEURL4	chr17	-	7318268	7318674	7318268	7318356	7319049	7319208	1880	100,47,44	9,5,3	62,43,39	0,2,2	417	99	0.00377580422578	0.15601255397731212	0.725,0.691,0.777	1.0,0.836,0.822	-0.155
1881	ENSG00000215041.10	NEURL4	chr17	-	7318494	7318691	7318494	7318674	7319049	7319208	1881	1,3,1	51,21,16	0,0,1	22,20,20	116	99	0.198595089971	1.0	0.016,0.109,0.051	0.0,0.0,0.041	0.045
1882	ENSG00000215041.10	NEURL4	chr17	-	7324107	7324270	7324107	7324266	7324394	7324480	1882	90,46,27	5,4,3	60,23,26	2,0,3	103	99	0.134699590474	1.0	0.945,0.917,0.896	0.966,1.0,0.893	-0.034
1885	ENSG00000132522.16	GPS2	chr17	-	7313028	7313124	7313028	7313097	7313211	7313291	1885	206,98,95	1,2,3	180,143,150	1,1,4	126	99	0.740358022233	1.0	0.994,0.975,0.961	0.993,0.991,0.967	-0.007
1886	ENSG00000040633.13	PHF23	chr17	-	7235929	7236767	7235929	7236566	7237384	7237477	1886	587,281,267	19,6,5	292,189,227	15,10,3	300	99	0.178618357345	1.0	0.911,0.939,0.946	0.865,0.862,0.961	0.036
1887	ENSG00000072778.20	ACADVL	chr17	+	7220463	7220676	7220603	7220676	7220121	7220197	1887	132,96,90	10,13,15	79,78,77	22,22,34	239	99	4.12976808969e-05	0.005445786613326919	0.845,0.754,0.713	0.598,0.595,0.484	0.212
1888	ENSG00000072778.20	ACADVL	chr17	+	7221518	7221682	7221537	7221682	7220923	7221058	1888	5,1,3	55,23,15	0,0,0	56,36,52	118	99	0.00139776918161	0.07563314970189881	0.071,0.035,0.144	0.0,0.0,0.0	0.083
1889	ENSG00000072778.20	ACADVL	chr17	+	7222666	7223237	7223132	7223237	7222176	7222302	1889	583,337,263	3,0,0	379,272,360	0,0,0	565	99	1	1.0	0.971,1.0,1.0	1.0,1.0,1.0	-0.01
1890	ENSG00000072778.20	ACADVL	chr17	+	7223812	7224069	7223967	7224069	7223643	7223730	1890	263,139,115	2,0,0	151,100,136	0,0,0	254	99	1	1.0	0.981,1.0,1.0	1.0,1.0,1.0	-0.006
1891	ENSG00000072778.20	ACADVL	chr17	+	7224479	7224552	7224483	7224552	7224320	7224393	1891	141,73,49	9,7,10	113,52,59	3,6,4	103	99	0.0880408708857	1.0	0.938,0.909,0.825	0.973,0.893,0.934	-0.043
1892	ENSG00000132535.22	DLG4	chr17	-	7204007	7204067	7204007	7204058	7204198	7204252	1892	5,6,3	0,5,5	5,7,7	5,0,1	108	99	0.250511134537	1.0	1.0,0.524,0.355	0.478,1.0,0.865	-0.155
1895	ENSG00000258315.5	C17orf49	chr17	+	7016909	7017014	7016949	7017014	7016494	7016685	1895	326,79,74	1,1,1	249,135,172	0,1,0	139	99	1	1.0	0.996,0.983,0.981	1.0,0.99,1.0	-0.01
1896	ENSG00000258315.5	C17orf49	chr17	+	7017256	7017520	7017260	7017520	7016494	7016685	1896	76,43,28	13,7,9	41,27,26	9,2,2	103	99	0.203046066852	1.0	0.849,0.855,0.749	0.814,0.928,0.926	-0.072
1897	ENSG00000258315.5	C17orf49	chr17	+	7017256	7017520	7017260	7017520	7016909	7017014	1897	135,37,31	174,44,33	106,63,79	120,81,78	103	99	0.600287747354	1.0	0.427,0.447,0.474	0.459,0.428,0.493	-0.011
1898	ENSG00000219200.12	RNASEK	chr17	+	7013643	7013742	7013665	7013742	7012631	7012757	1898	61,24,24	105,38,48	22,21,15	45,29,28	121	99	0.969219134873	1.0	0.322,0.341,0.29	0.286,0.372,0.305	-0.003
1900	ENSG00000198920.11	KIAA0753	chr17	-	6590509	6590630	6590509	6590578	6594971	6595053	1900	121,55,48	3,0,0	75,57,43	4,1,0	151	99	0.33589651229	1.0	0.964,1.0,1.0	0.925,0.974,1.0	0.022
1902	ENSG00000108559.12	NUP88	chr17	-	5386983	5387110	5386983	5387069	5387385	5387466	1902	316,166,134	0,0,1	151,86,134	1,0,0	140	99	1	1.0	1.0,1.0,0.99	0.991,1.0,1.0	-0.0
1903	ENSG00000108559.12	NUP88	chr17	-	5387778	5387952	5387778	5387904	5388801	5388960	1903	6,2,3	75,29,24	2,0,1	33,20,19	147	99	0.033473960568	0.689127667627013	0.051,0.044,0.078	0.039,0.0,0.034	0.033
1904	ENSG00000261879.8	ZNF594-DT	chr17	+	5234458	5234811	5234592	5234811	5223316	5223484	1904	11,5,2	1,0,0	4,2,2	1,0,0	233	99	1	1.0	0.824,1.0,1.0	0.63,1.0,1.0	0.065
1905	ENSG00000261879.8	ZNF594-DT	chr17	+	5234458	5234811	5234592	5234811	5233823	5233942	1905	10,5,2	1,0,0	4,2,2	0,0,1	233	99	1	1.0	0.809,1.0,1.0	1.0,1.0,0.459	0.117
1908	ENSG00000196388.9	INCA1	chr17	-	4989427	4989624	4989427	4989579	4989889	4989929	1908	4,2,2	0,1,1	1,2,0	1,0,1	144	99	1	1.0	1.0,0.579,0.579	0.407,1.0,0.0	0.25
1909	ENSG00000091640.8	SPAG7	chr17	-	4960021	4960190	4960021	4960111	4960458	4960547	1909	3,2,0	8,7,13	1,3,1	2,2,3	178	99	0.223595992088	1.0	0.173,0.137,0.0	0.218,0.455,0.156	-0.173
1910	ENSG00000108523.16	RNF167	chr17	+	4940872	4940993	4940922	4940993	4940486	4940726	1910	89,45,38	3,0,2	58,28,35	3,1,0	149	99	1	1.0	0.952,1.0,0.927	0.928,0.949,1.0	0.001
1912	ENSG00000141503.17	MINK1	chr17	+	4881113	4881257	4881131	4881257	4880983	4881040	1912	6,3,3	110,63,46	2,1,5	82,49,40	117	99	0.56395033018	1.0	0.044,0.039,0.052	0.02,0.017,0.096	0.001
1913	ENSG00000141503.17	MINK1	chr17	+	4890221	4890735	4890516	4890735	4889646	4889763	1913	50,16,18	40,26,15	15,5,7	34,27,19	394	99	4.686613268e-05	0.005997636621006422	0.239,0.134,0.232	0.1,0.044,0.085	0.125
1914	ENSG00000141503.17	MINK1	chr17	+	4891455	4891716	4891515	4891716	4890950	4891124	1914	198,87,57	9,3,5	88,75,74	4,2,7	159	99	0.968629661487	1.0	0.932,0.948,0.877	0.932,0.959,0.868	-0.001
1915	ENSG00000129219.14	PLD2	chr17	+	4807983	4808416	4808273	4808416	4807771	4807881	1915	41,13,13	4,4,4	25,13,24	4,0,1	389	99	0.061952663464	1.0	0.723,0.453,0.453	0.614,1.0,0.859	-0.281
1916	ENSG00000129219.14	PLD2	chr17	+	4818001	4818385	4818296	4818385	4817145	4817259	1916	55,8,13	0,0,0	46,34,29	1,0,0	394	99	1	1.0	1.0,1.0,1.0	0.92,1.0,1.0	0.027
1917	ENSG00000142507.10	PSMB6	chr17	+	4797681	4797811	4797716	4797811	4797437	4797569	1917	846,531,406	12,7,6	480,346,336	7,6,8	134	99	0.498965459136	1.0	0.981,0.982,0.98	0.981,0.977,0.969	0.005
1919	ENSG00000141030.13	COPS3	chr17	-	17267884	17268045	17267884	17267977	17270757	17270807	1919	21,13,6	455,217,223	10,17,19	204,122,104	167	99	0.000278823401596	0.022706856792348993	0.027,0.034,0.016	0.028,0.076,0.098	-0.042
1920	ENSG00000141030.13	COPS3	chr17	-	17267884	17268045	17267884	17267977	17270895	17271008	1920	7,9,3	7,5,1	4,10,11	2,6,8	167	99	0.795613434734	1.0	0.372,0.516,0.64	0.542,0.497,0.449	0.013
1921	ENSG00000141030.13	COPS3	chr17	-	17276034	17276183	17276034	17276164	17281131	17281246	1921	15,10,4	251,198,136	13,8,13	124,98,106	118	99	0.00814512326399	0.2658665513178598	0.048,0.041,0.024	0.081,0.064,0.093	-0.042
1923	ENSG00000185722.18	ANKFY1	chr17	-	4182180	4182352	4182180	4182349	4183397	4183551	1923	14,4,2	40,16,17	2,4,1	41,18,23	102	99	0.00626021629449	0.2201423594618981	0.254,0.195,0.102	0.045,0.177,0.04	0.096
1924	ENSG00000083454.22	P2RX5	chr17	-	3688625	3688759	3688625	3688676	3689491	3689630	1924	37,18,8	0,0,0	33,10,16	1,0,0	182	99	1	1.0	1.0,1.0,1.0	0.947,1.0,1.0	0.018
1925	ENSG00000083454.22	P2RX5	chr17	-	3689491	3689630	3689491	3689627	3690069	3690150	1925	22,10,6	6,2,4	25,18,13	12,4,2	102	99	0.92427390601	1.0	0.781,0.829,0.593	0.669,0.814,0.863	-0.048
1929	ENSG00000108963.19	DPH1	chr17	+	2035969	2036686	2036528	2036686	2033504	2033657	1929	15,10,4	0,1,0	14,9,13	0,0,1	658	99	1	1.0	1.0,0.601,1.0	1.0,1.0,0.662	-0.02
1930	ENSG00000108963.19	DPH1	chr17	+	2035969	2036686	2036528	2036686	2033778	2033842	1930	115,50,19	0,1,0	90,50,65	0,0,0	658	99	1	1.0	1.0,0.883,1.0	1.0,1.0,1.0	-0.039
1931	ENSG00000108963.19	DPH1	chr17	+	2036428	2036686	2036528	2036686	2035969	2036091	1931	3,2,0	65,10,8	3,1,4	45,26,25	199	99	0.365059154242	1.0	0.022,0.09,0.0	0.032,0.019,0.074	-0.004
1954	ENSG00000132376.20	INPP5K	chr17	-	1513452	1513561	1513452	1513554	1513871	1513979	1954	11,5,4	0,3,0	13,12,4	1,0,1	106	99	0.596298523881	1.0	1.0,0.609,1.0	0.924,1.0,0.789	-0.035
1955	ENSG00000141252.21	VPS53	chr17	-	623532	623674	623532	623669	627173	627316	1955	71,34,39	0,0,0	42,29,25	3,0,0	104	99	0.541327694922	1.0	1.0,1.0,1.0	0.93,1.0,1.0	0.023
1957	ENSG00000141252.21	VPS53	chr17	-	667409	670807	667409	669887	697417	697484	1957	2,7,2	1,0,0	7,8,4	0,0,0	1019	99	1	1.0	0.163,1.0,1.0	1.0,1.0,1.0	-0.279
1958	ENSG00000141013.17	GAS8	chr16	+	90031175	90031496	90031189	90031496	90027635	90027722	1958	12,9,3	3,4,3	8,4,6	8,0,2	113	99	0.920360874033	1.0	0.778,0.663,0.467	0.467,1.0,0.724	-0.094
1959	ENSG00000141013.17	GAS8	chr16	+	90031175	90031496	90031298	90031496	90027635	90027722	1959	46,27,22	57,22,7	22,20,37	56,26,25	222	99	0.140585590192	1.0	0.265,0.354,0.584	0.149,0.255,0.398	0.134
1960	ENSG00000141013.17	GAS8	chr16	+	90031189	90031496	90031298	90031496	90027635	90027722	1960	37,22,22	57,22,7	22,16,33	56,26,25	208	99	0.18279955147	1.0	0.236,0.322,0.599	0.158,0.227,0.386	0.129
1961	ENSG00000223959.9	AFG3L1P	chr16	+	89979301	89980336	89980241	89980336	89978809	89978878	1961	91,35,13	93,70,46	72,55,40	102,54,62	1039	99	0.269182637956	1.0	0.085,0.045,0.026	0.063,0.088,0.058	-0.018
1962	ENSG00000223959.9	AFG3L1P	chr16	+	89988681	89988951	89988851	89988951	89985445	89985570	1962	91,39,16	2,6,1	69,41,33	3,3,2	269	99	0.630342277976	1.0	0.944,0.705,0.855	0.894,0.834,0.859	-0.028
1963	ENSG00000223959.9	AFG3L1P	chr16	+	89994692	89996623	89994758	89996623	89993767	89993893	1963	39,19,11	57,28,29	35,14,28	40,15,22	165	99	0.0361075677528	0.7280093818342755	0.291,0.289,0.185	0.344,0.359,0.433	-0.124
1964	ENSG00000140995.17	DEF8	chr16	+	89949416	89949513	89949419	89949513	89948754	89948814	1964	6,0,0	5,0,2	9,8,5	4,2,3	102	99	1	1.0	0.538,NA,0.0	0.686,0.795,0.618	-0.431
1965	ENSG00000140995.17	DEF8	chr16	+	89949416	89949638	89949564	89949638	89948774	89948814	1965	54,18,15	2,1,1	38,35,37	1,4,0	247	99	0.345898026051	1.0	0.915,0.878,0.857	0.938,0.778,1.0	-0.022
1966	ENSG00000140995.17	DEF8	chr16	+	89952557	89952682	89952561	89952682	89949416	89949513	1966	0,0,1	0,0,0	0,1,0	0,1,0	103	99	1	1.0	NA,NA,1.0	NA,0.49,NA	0.51
1967	ENSG00000140995.17	DEF8	chr16	+	89954242	89954376	89954288	89954376	89949564	89949638	1967	115,77,67	1,0,0	81,56,54	0,1,0	145	99	1	1.0	0.987,1.0,1.0	1.0,0.975,1.0	0.004
1968	ENSG00000140995.17	DEF8	chr16	+	89957472	89957660	89957510	89957660	89955168	89955266	1968	45,32,24	203,131,115	15,5,9	129,75,71	137	99	0.000425719997543	0.03095661118548586	0.138,0.15,0.131	0.078,0.046,0.084	0.07
1969	ENSG00000140995.17	DEF8	chr16	+	89957472	89957660	89957537	89957660	89955168	89955266	1969	136,108,92	0,0,1	72,51,59	0,0,0	164	99	1	1.0	1.0,1.0,0.982	1.0,1.0,1.0	-0.006
1970	ENSG00000140995.17	DEF8	chr16	+	89957472	89957660	89957540	89957660	89955168	89955266	1970	162,137,119	7,2,2	77,63,66	0,1,0	167	99	0.0105669077856	0.3168549443344558	0.932,0.976,0.972	1.0,0.974,1.0	-0.031
1971	ENSG00000140995.17	DEF8	chr16	+	89957510	89957660	89957537	89957660	89955168	89955266	1971	294,207,183	0,0,1	186,121,121	0,0,0	126	99	1	1.0	1.0,1.0,0.993	1.0,1.0,1.0	-0.002
1972	ENSG00000140995.17	DEF8	chr16	+	89957510	89957660	89957540	89957660	89955168	89955266	1972	320,236,210	7,2,2	191,133,128	0,1,0	129	99	0.491680116972	1.0	0.972,0.989,0.988	1.0,0.99,1.0	-0.014
1973	ENSG00000140995.17	DEF8	chr16	+	89957537	89957660	89957540	89957660	89955168	89955266	1973	26,29,28	7,2,2	5,12,7	0,1,0	102	99	0.000878308507449	0.05410699180702297	0.783,0.934,0.931	1.0,0.921,1.0	-0.091
1974	ENSG00000140995.17	DEF8	chr16	+	89964169	89964310	89964220	89964310	89963362	89963443	1974	23,4,6	10,5,2	25,13,17	4,2,0	150	99	0.00167123329645	0.08623430111018285	0.603,0.346,0.664	0.805,0.811,1.0	-0.334
1975	ENSG00000140995.17	DEF8	chr16	+	89964220	89964575	89964465	89964575	89963362	89963443	1975	24,16,12	0,0,1	8,2,2	0,1,0	344	99	1	1.0	1.0,1.0,0.775	1.0,0.365,1.0	0.137
1976	ENSG00000064490.14	RFXANK	chr19	+	19196962	19197046	19196965	19197046	19193938	19194133	1976	94,17,19	86,19,17	73,45,45	69,36,41	102	99	0.790296436047	1.0	0.515,0.465,0.52	0.507,0.548,0.516	-0.024
1977	ENSG00000258947.8	TUBB3	chr16	+	89933114	89933367	89933138	89933367	89932570	89932679	1977	1,1,1	0,0,0	0,0,1	0,1,0	123	99	1	1.0	1.0,1.0,1.0	NA,0.0,1.0	0.5
1978	ENSG00000185324.22	CDK10	chr16	+	89693273	89693467	89693397	89693467	89692448	89692516	1978	81,71,63	0,0,0	70,41,48	0,0,1	223	99	1	1.0	1.0,1.0,1.0	1.0,1.0,0.955	0.015
1979	ENSG00000185324.22	CDK10	chr16	+	89694568	89694788	89694664	89694788	89694172	89694232	1979	26,17,12	27,19,17	23,18,13	37,19,32	195	99	0.221259374153	1.0	0.328,0.312,0.264	0.24,0.325,0.171	0.056
1980	ENSG00000185324.22	CDK10	chr16	+	89695594	89696354	89695728	89696354	89695292	89695345	1980	196,104,96	5,1,1	130,116,117	1,2,2	233	99	0.559367802706	1.0	0.943,0.978,0.976	0.982,0.961,0.961	-0.002
1981	ENSG00000131165.16	CHMP1A	chr16	-	89646526	89646733	89646526	89646714	89647202	89647331	1981	76,40,39	740,408,388	44,43,32	332,286,265	118	99	0.0664980363691	1.0	0.079,0.076,0.078	0.1,0.112,0.092	-0.024
1982	ENSG00000131165.16	CHMP1A	chr16	-	89647202	89648478	89647202	89647331	89649350	89649497	1982	22,22,17	406,251,201	18,11,10	197,146,148	1246	99	1	1.0	0.004,0.007,0.007	0.007,0.006,0.005	-0.0
1983	ENSG00000131165.16	CHMP1A	chr16	-	89647202	89648997	89647202	89647331	89649350	89649497	1983	58,56,45	406,251,201	25,31,20	197,146,148	1765	99	0.644528820548	1.0	0.008,0.012,0.012	0.007,0.012,0.008	0.002
1984	ENSG00000131165.16	CHMP1A	chr16	-	89647202	89648997	89647202	89648478	89649350	89649497	1984	39,34,28	3,0,0	9,20,10	2,0,0	618	99	0.790336640585	1.0	0.676,1.0,1.0	0.419,1.0,1.0	0.086
1985	ENSG00000131165.16	CHMP1A	chr16	-	89649350	89649520	89649350	89649497	89651568	89651646	1985	0,2,5	527,287,286	0,0,0	262,183,191	122	99	1	1.0	0.0,0.006,0.014	0.0,0.0,0.0	0.007
1986	ENSG00000131165.16	CHMP1A	chr16	-	89649350	89649552	89649350	89649497	89651568	89651646	1986	5,8,8	527,287,286	4,1,2	262,183,191	154	99	0.815555801455	1.0	0.006,0.018,0.018	0.01,0.004,0.007	0.007
1988	ENSG00000167526.14	RPL13	chr16	+	89561226	89561751	89561577	89561751	89560939	89561063	1988	21167,9726,8513	13,13,28	17228,11453,14026	16,6,19	450	99	0.802554677832	1.0	0.997,0.994,0.985	0.996,0.998,0.994	-0.004
1989	ENSG00000167526.14	RPL13	chr16	+	89561226	89561751	89561595	89561751	89560939	89561063	1989	25292,11586,10234	12,3,2	20590,13687,16841	3,2,5	468	99	1	1.0	0.998,0.999,0.999	0.999,0.999,0.999	-0.0
1990	ENSG00000167526.14	RPL13	chr16	+	89561577	89561751	89561595	89561751	89560939	89561063	1990	4138,1873,1749	12,3,2	3378,2240,2834	3,2,5	117	99	1	1.0	0.997,0.998,0.999	0.999,0.999,0.998	-0.001
1991	ENSG00000167526.14	RPL13	chr16	+	89561577	89561751	89561595	89561751	89561226	89561368	1991	20145,9677,8415	11,6,15	16941,11357,13859	11,20,17	117	99	1	1.0	0.999,0.999,0.998	0.999,0.998,0.999	0.0
1992	ENSG00000100991.12	TRPC4AP	chr20	-	35021189	35021356	35021189	35021332	35035122	35035308	1992	310,125,109	35,14,11	140,100,94	21,16,15	123	99	0.125461034883	1.0	0.877,0.878,0.889	0.843,0.834,0.835	0.044
1993	ENSG00000176715.17	ACSF3	chr16	+	89145213	89145401	89145266	89145401	89133135	89133262	1993	21,7,9	58,27,24	8,3,9	44,16,34	152	99	0.112328672719	1.0	0.191,0.144,0.196	0.106,0.109,0.147	0.056
1994	ENSG00000103335.22	PIEZO1	chr16	-	88715932	88716119	88715932	88715977	88716360	88716483	1994	142,107,64	0,0,1	108,68,75	0,0,0	241	99	1	1.0	1.0,1.0,0.963	1.0,1.0,1.0	-0.012
1996	ENSG00000051523.12	CYBA	chr16	-	88643288	88644022	88643288	88643571	88646115	88646197	1996	21,11,7	174,65,42	18,19,15	134,66,96	550	99	0.308953328273	1.0	0.021,0.03,0.029	0.024,0.049,0.027	-0.007
1997	ENSG00000051523.12	CYBA	chr16	-	88643288	88644178	88643288	88643571	88646115	88646197	1997	29,23,10	174,65,42	37,28,21	134,66,96	706	99	0.19181022418	1.0	0.023,0.047,0.032	0.037,0.056,0.03	-0.007
1998	ENSG00000051523.12	CYBA	chr16	-	88643288	88644287	88643288	88643571	88646115	88646197	1998	38,29,13	174,65,42	40,32,24	134,66,96	815	99	0.545435496239	1.0	0.026,0.051,0.036	0.035,0.056,0.029	-0.002
2002	ENSG00000051523.12	CYBA	chr16	-	88643289	88644821	88643289	88643571	88646115	88646197	2002	60,38,20	174,65,42	72,42,35	134,66,96	1349	99	0.355199044342	1.0	0.025,0.041,0.034	0.038,0.045,0.026	-0.003
2006	ENSG00000051523.12	CYBA	chr16	-	88646754	88646968	88646754	88646838	88647100	88647175	2006	4,6,2	231,86,74	7,5,1	182,125,89	229	99	0.875238893045	1.0	0.007,0.029,0.012	0.016,0.017,0.005	0.003
2007	ENSG00000104731.14	KLHDC4	chr16	-	87707811	87708075	87707811	87708072	87708349	87708466	2007	52,36,23	23,15,4	24,24,15	14,4,7	102	99	0.94477480307	1.0	0.687,0.7,0.848	0.625,0.853,0.675	0.027
2009	ENSG00000104731.14	KLHDC4	chr16	-	87761948	87762040	87761948	87762036	87765791	87765992	2009	143,59,69	3,1,2	71,54,48	3,3,1	103	99	0.340948956041	1.0	0.979,0.983,0.971	0.958,0.945,0.979	0.017
2013	ENSG00000168367.11	LINC00917	chr16	-	86337360	86338661	86337360	86337608	86338749	86338832	2013	0,0,0	1,0,0	0,0,1	0,0,0	1152	99	1	1.0	0.0,NA,NA	NA,NA,1.0	-1.0
2014	ENSG00000140968.12	IRF8	chr16	+	85909486	85911658	85911569	85911658	85908989	85909173	2014	1,2,0	1,1,0	7,3,5	2,3,4	2182	99	1	1.0	0.043,0.083,NA	0.137,0.043,0.054	-0.015
2015	ENSG00000154102.11	C16orf74	chr16	-	85710163	85710307	85710163	85710285	85735189	85735235	2015	7,2,4	7,1,0	2,1,3	4,0,0	121	99	0.226056985921	1.0	0.45,0.621,1.0	0.29,1.0,1.0	-0.073
2016	ENSG00000172171.11	TEFM	chr17	-	30900412	30900562	30900412	30900521	30904065	30904529	2016	37,23,16	4,3,2	40,15,19	5,3,1	140	99	0.714105111033	1.0	0.867,0.844,0.85	0.85,0.78,0.931	0.0
2017	ENSG00000103194.16	USP10	chr16	+	84733434	84733503	84733447	84733503	84733052	84733105	2017	11,2,8	0,0,1	4,3,3	1,0,0	112	99	1	1.0	1.0,1.0,0.876	0.78,1.0,1.0	0.032
2021	ENSG00000288849.1	ENSG00000288849	chr16	+	83912149	83912367	83912217	83912367	83908125	83908282	2021	1,5,2	33,8,7	2,1,3	23,12,8	167	99	0.618077108157	1.0	0.018,0.27,0.145	0.049,0.047,0.182	0.052
2022	ENSG00000230989.8	HSBP1	chr16	+	83808679	83808746	83808685	83808746	83807977	83808121	2022	1489,585,558	1,0,0	859,538,609	0,0,0	105	99	1	1.0	0.999,1.0,1.0	1.0,1.0,1.0	-0.0
2023	ENSG00000085872.15	CHERP	chr19	-	16530768	16530913	16530768	16530880	16532597	16532749	2023	46,28,26	166,92,80	23,31,39	119,81,114	132	99	0.954155789844	1.0	0.172,0.186,0.196	0.127,0.223,0.204	0.0
2024	ENSG00000168589.15	DYNLRB2	chr16	+	80548942	80549651	80549483	80549651	80543275	80543351	2024	2,0,0	2,2,1	1,0,0	0,0,0	640	99	1	1.0	0.134,0.0,0.0	1.0,NA,NA	-0.955
2026	ENSG00000129353.15	SLC44A2	chr19	+	10642896	10644557	10643278	10644557	10642366	10642451	2026	7,1,5	84,22,17	9,4,9	42,36,28	481	99	0.0604623410121	1.0	0.017,0.009,0.057	0.042,0.022,0.062	-0.014
2027	ENSG00000103111.15	MON1B	chr16	+	77193436	77193777	77193450	77193777	77191475	77191633	2027	15,3,2	120,69,62	13,3,2	71,40,69	113	99	0.601348248704	1.0	0.099,0.037,0.027	0.138,0.062,0.025	-0.021
2028	ENSG00000065457.11	ADAT1	chr16	-	75618585	75618698	75618585	75618640	75620265	75620334	2028	7,1,5	36,27,19	4,6,2	21,12,19	157	99	0.48636199466	1.0	0.109,0.023,0.142	0.107,0.24,0.062	-0.045
2030	ENSG00000185359.14	HGS	chr17	+	81686948	81687095	81687002	81687095	81686311	81686387	2030	20,6,1	338,160,113	12,8,4	176,135,157	153	99	0.633392535378	1.0	0.037,0.024,0.006	0.042,0.037,0.016	-0.009
2031	ENSG00000185359.14	HGS	chr17	+	81688703	81688827	81688751	81688827	81687002	81687095	2031	565,257,225	0,1,0	382,270,279	1,0,1	147	99	1	1.0	1.0,0.994,1.0	0.996,1.0,0.995	0.001
2032	ENSG00000185359.14	HGS	chr17	+	81690181	81690234	81690196	81690234	81688703	81688827	2032	354,152,100	0,0,0	203,128,148	0,0,1	114	99	1	1.0	1.0,1.0,1.0	1.0,1.0,0.992	0.003
2034	ENSG00000185359.14	HGS	chr17	+	81693484	81693581	81693502	81693581	81691446	81691571	2034	2,7,4	184,134,91	1,2,3	170,90,125	117	99	0.0887351138333	1.0	0.009,0.042,0.036	0.005,0.018,0.02	0.015
2035	ENSG00000185359.14	HGS	chr17	+	81693653	81693752	81693665	81693752	81693502	81693581	2035	235,96,69	1,0,0	164,81,118	0,2,0	111	99	1	1.0	0.995,1.0,1.0	1.0,0.973,1.0	0.007
2037	ENSG00000185359.14	HGS	chr17	+	81694796	81694853	81694814	81694853	81693869	81693965	2037	2,2,1	238,114,98	0,1,0	156,91,122	117	99	1	1.0	0.007,0.015,0.009	0.0,0.009,0.0	0.007
2038	ENSG00000185359.14	HGS	chr17	+	81694814	81695067	81694923	81695067	81693869	81693965	2038	273,160,136	0,0,0	186,117,160	1,0,1	208	99	1	1.0	1.0,1.0,1.0	0.989,1.0,0.987	0.008
2040	ENSG00000185359.14	HGS	chr17	+	81694923	81695067	81694959	81695067	81694814	81694853	2040	208,96,70	0,1,0	137,77,95	0,0,0	135	99	1	1.0	1.0,0.986,1.0	1.0,1.0,1.0	-0.005
2041	ENSG00000185359.14	HGS	chr17	+	81694956	81695067	81694959	81695067	81694814	81694853	2041	2,2,1	0,1,0	2,1,1	0,0,0	102	99	1	1.0	1.0,0.66,1.0	1.0,1.0,1.0	-0.113
2042	ENSG00000185359.14	HGS	chr17	+	81695766	81695999	81695785	81695999	81695163	81695223	2042	8,7,3	169,72,64	4,5,6	131,85,94	118	99	0.551303755039	1.0	0.038,0.075,0.038	0.025,0.047,0.051	0.009
2043	ENSG00000185359.14	HGS	chr17	+	81695766	81695999	81695791	81695999	81695163	81695223	2043	16,9,4	1,0,0	8,11,10	0,0,0	124	99	1	1.0	0.927,1.0,1.0	1.0,1.0,1.0	-0.024
2044	ENSG00000185359.14	HGS	chr17	+	81695766	81695999	81695938	81695999	81695163	81695223	2044	360,190,145	2,1,0	234,152,180	0,0,0	271	99	1	1.0	0.985,0.986,1.0	1.0,1.0,1.0	-0.01
2045	ENSG00000185359.14	HGS	chr17	+	81695785	81695999	81695791	81695999	81695163	81695223	2045	177,74,65	1,0,0	135,91,98	0,0,0	105	99	1	1.0	0.994,1.0,1.0	1.0,1.0,1.0	-0.002
2046	ENSG00000185359.14	HGS	chr17	+	81695785	81695999	81695938	81695999	81695163	81695223	2046	521,255,206	2,1,0	361,232,268	0,0,0	252	99	1	1.0	0.99,0.99,1.0	1.0,1.0,1.0	-0.007
2047	ENSG00000185359.14	HGS	chr17	+	81695785	81696529	81696356	81696529	81695163	81695223	2047	523,321,255	0,0,0	348,248,248	0,1,0	670	99	1	1.0	1.0,1.0,1.0	1.0,0.973,1.0	0.009
2048	ENSG00000185359.14	HGS	chr17	+	81695791	81695999	81695938	81695999	81695163	81695223	2048	345,181,141	2,1,0	226,141,170	0,0,0	246	99	1	1.0	0.986,0.986,1.0	1.0,1.0,1.0	-0.009
2049	ENSG00000185359.14	HGS	chr17	+	81696606	81696747	81696657	81696747	81696356	81696529	2049	325,177,155	8,4,1	187,178,180	2,2,3	150	99	0.246565384894	1.0	0.964,0.967,0.99	0.984,0.983,0.975	-0.007
2050	ENSG00000185359.14	HGS	chr17	+	81696606	81696747	81696696	81696747	81696356	81696529	2050	384,213,179	12,8,7	237,209,216	6,9,6	189	99	0.696813782128	1.0	0.944,0.933,0.931	0.954,0.924,0.95	-0.007
2051	ENSG00000185359.14	HGS	chr17	+	81696657	81696747	81696696	81696747	81696356	81696529	2051	67,40,25	12,8,7	52,33,39	6,9,6	138	99	0.556082518841	1.0	0.8,0.782,0.719	0.861,0.725,0.823	-0.036
2052	ENSG00000185359.14	HGS	chr17	+	81696823	81696998	81696829	81696998	81696606	81696747	2052	175,94,83	0,0,1	117,92,108	0,1,0	105	99	1	1.0	1.0,1.0,0.987	1.0,0.989,1.0	-0.001
2053	ENSG00000185359.14	HGS	chr17	+	81700694	81700814	81700799	81700814	81700466	81700600	2053	503,236,229	1,2,0	309,174,232	0,0,2	204	99	1	1.0	0.996,0.983,1.0	1.0,1.0,0.983	-0.001
2054	ENSG00000185359.14	HGS	chr17	+	81701008	81701131	81701044	81701131	81700694	81700814	2054	1,2,3	331,171,134	2,5,1	206,126,139	135	99	1	1.0	0.002,0.009,0.016	0.007,0.028,0.005	-0.004
2055	ENSG00000185359.14	HGS	chr17	+	81701214	81701422	81701243	81701422	81701044	81701131	2055	2,3,4	18,4,0	3,2,2	13,13,6	128	99	0.112343109083	1.0	0.079,0.367,1.0	0.151,0.106,0.205	0.328
2056	ENSG00000185359.14	HGS	chr17	+	81701537	81702105	81701623	81702105	81701044	81701131	2056	379,249,171	2,2,0	233,167,178	0,1,0	185	99	1	1.0	0.99,0.985,1.0	1.0,0.989,1.0	-0.005
2059	ENSG00000004139.14	SARM1	chr17	+	28388349	28388539	28388359	28388539	28388173	28388276	2059	6,5,2	1,0,0	1,4,2	0,3,0	109	99	0.456608385779	1.0	0.845,1.0,1.0	1.0,0.548,1.0	0.099
2060	ENSG00000259768.7	ENSG00000259768	chr16	+	72747016	72747182	72747120	72747182	72745404	72745466	2060	10,3,2	1,0,0	6,2,6	0,0,2	203	99	1	1.0	0.83,1.0,1.0	1.0,1.0,0.594	0.079
2061	ENSG00000261008.8	LINC01572	chr16	-	72523331	72523415	72523331	72523410	72540577	72540611	2061	10,5,2	1,0,0	6,4,5	1,0,0	104	99	1	1.0	0.905,1.0,1.0	0.851,1.0,1.0	0.018
2063	ENSG00000118557.16	PMFBP1	chr16	-	72119850	72120149	72119850	72120089	72122913	72122988	2063	2,0,1	7,0,1	0,2,1	5,5,5	159	99	1	1.0	0.151,NA,0.384	0.0,0.199,0.111	0.164
2066	ENSG00000182149.21	IST1	chr16	+	71924768	71924817	71924772	71924817	71922473	71922680	2066	44,22,24	0,1,0	17,18,23	0,0,1	103	99	1	1.0	1.0,0.955,1.0	1.0,1.0,0.957	-0.001
2067	ENSG00000182149.21	IST1	chr16	+	71924768	71924817	71924772	71924817	71923287	71923380	2067	245,127,115	5,2,6	164,94,99	1,6,3	103	99	0.935047309506	1.0	0.979,0.984,0.949	0.994,0.938,0.969	0.004
2068	ENSG00000182149.21	IST1	chr16	+	71924768	71924817	71924772	71924817	71924090	71924281	2068	32,17,19	0,0,1	14,17,19	0,0,0	103	99	1	1.0	1.0,1.0,0.948	1.0,1.0,1.0	-0.017
2069	ENSG00000157429.16	ZNF19	chr16	-	71478878	71479100	71478878	71479005	71482081	71482143	2069	26,9,7	0,0,0	4,3,7	1,0,0	194	99	1	1.0	1.0,1.0,1.0	0.671,1.0,1.0	0.11
2070	ENSG00000167377.19	ZNF23	chr16	-	71454041	71454218	71454041	71454168	71456071	71456121	2070	6,6,4	3,0,3	4,1,1	2,1,3	149	99	0.102649330773	1.0	0.571,1.0,0.47	0.571,0.399,0.181	0.297
2071	ENSG00000167377.19	ZNF23	chr16	-	71454041	71454218	71454041	71454168	71456763	71456828	2071	13,8,6	1,1,1	7,4,0	2,1,0	149	99	1	1.0	0.896,0.842,0.799	0.699,0.727,NA	0.133
2073	ENSG00000103051.20	COG4	chr16	-	70496265	70496431	70496265	70496379	70497220	70497387	2073	292,107,78	7,0,3	149,105,91	4,2,0	151	99	0.50301051211	1.0	0.965,1.0,0.945	0.961,0.972,1.0	-0.008
2074	ENSG00000157353.17	FCSK	chr16	+	70465029	70465176	70465125	70465176	70463622	70463774	2074	1,0,0	7,5,3	0,1,0	6,9,4	195	99	1	1.0	0.068,0.0,0.0	0.0,0.053,0.0	0.005
2076	ENSG00000157353.17	FCSK	chr16	+	70474128	70474339	70474134	70474339	70472982	70473353	2076	12,6,2	2,0,0	13,2,3	0,0,0	105	99	1	1.0	0.85,1.0,1.0	1.0,1.0,1.0	-0.05
2077	ENSG00000157353.17	FCSK	chr16	+	70474527	70474694	70474625	70474694	70474128	70474339	2077	16,9,2	6,1,3	19,7,11	7,3,1	197	99	0.630834399337	1.0	0.573,0.819,0.251	0.577,0.54,0.847	-0.107
2078	ENSG00000157353.17	FCSK	chr16	+	70478796	70479403	70479179	70479403	70478550	70478650	2078	19,12,10	4,2,3	7,4,6	8,1,7	482	99	0.00682055807523	0.23412409542004245	0.494,0.552,0.406	0.152,0.451,0.15	0.233
2079	ENSG00000189144.15	ZNF573	chr19	-	37771563	37771696	37771563	37771690	37772937	37772982	2079	6,5,2	1,0,0	7,3,3	0,0,0	105	99	1	1.0	0.85,1.0,1.0	1.0,1.0,1.0	-0.05
2080	ENSG00000189144.15	ZNF573	chr19	-	37771563	37771696	37771563	37771690	37773660	37773751	2080	32,11,10	1,0,0	26,9,12	0,1,0	105	99	1	1.0	0.968,1.0,1.0	1.0,0.895,1.0	0.024
2081	ENSG00000261556.10	SMG1P7	chr16	-	70233614	70233702	70233614	70233670	70234173	70234292	2081	5,4,3	1,0,0	3,2,1	1,0,0	131	99	1	1.0	0.791,1.0,1.0	0.694,1.0,1.0	0.032
2082	ENSG00000090857.14	PDPR	chr16	+	70142470	70142686	70142552	70142686	70142233	70142389	2082	15,6,6	88,34,28	4,8,9	93,66,66	181	99	0.0415911884569	0.7941356022147996	0.085,0.088,0.105	0.023,0.062,0.069	0.041
2083	ENSG00000226232.8	NPIPB14P	chr16	-	69982349	69982545	69982349	69982494	69982657	69982757	2083	0,1,1	21,10,5	5,0,3	8,11,16	150	99	1	1.0	0.0,0.062,0.117	0.292,0.0,0.11	-0.074
2084	ENSG00000196696.13	PDXDC2P-NPIPB14P	chr16	-	70038904	70039100	70038904	70038985	70042350	70042416	2084	38,8,6	4,0,1	28,26,28	8,2,1	214	99	0.274557973513	1.0	0.815,1.0,0.735	0.618,0.857,0.928	0.049
2085	ENSG00000132604.11	TERF2	chr16	-	69368375	69368595	69368375	69368482	69370482	69370629	2085	22,13,19	100,49,55	8,7,2	72,50,53	212	99	0.000207851215736	0.01844266066299334	0.093,0.11,0.139	0.049,0.061,0.017	0.072
2086	ENSG00000168807.17	SNTB2	chr16	+	69260049	69260260	69260170	69260260	69245601	69245815	2086	126,85,71	1,1,0	85,63,54	0,1,2	220	99	0.744631969407	1.0	0.983,0.975,1.0	1.0,0.966,0.924	0.023
2087	ENSG00000141076.18	UTP4	chr16	+	69136678	69136887	69136695	69136887	69133511	69133618	2087	5,1,1	312,177,138	1,1,1	141,76,46	116	99	1	1.0	0.013,0.005,0.006	0.006,0.011,0.018	-0.004
2088	ENSG00000184939.16	ZFP90	chr16	+	68558374	68558568	68558472	68558568	68557997	68558124	2088	10,2,2	19,6,3	4,3,2	12,4,12	197	99	0.324417999227	1.0	0.209,0.143,0.251	0.143,0.274,0.077	0.036
2090	ENSG00000132600.18	PRMT7	chr16	+	68324142	68324832	68324682	68324832	68321425	68321462	2090	16,7,5	238,102,90	11,4,7	146,68,74	639	99	0.835994355789	1.0	0.01,0.011,0.009	0.012,0.009,0.014	-0.002
2091	ENSG00000132600.18	PRMT7	chr16	+	68351389	68352409	68352247	68352409	68346144	68346280	2091	17,17,13	36,22,22	7,10,6	29,14,17	957	99	0.121060961421	1.0	0.047,0.074,0.058	0.024,0.069,0.035	0.017
2092	ENSG00000132600.18	PRMT7	chr16	+	68351389	68352315	68352247	68352315	68348341	68348431	2092	18,17,11	76,31,19	8,10,5	58,22,38	957	99	0.020293176049	0.5018665808273817	0.024,0.054,0.057	0.014,0.045,0.013	0.021
2093	ENSG00000132600.18	PRMT7	chr16	+	68353394	68353566	68353491	68353566	68351389	68352409	2093	25,16,11	74,47,27	18,14,6	57,36,28	196	99	0.602220477333	1.0	0.146,0.147,0.171	0.138,0.164,0.098	0.021
2095	ENSG00000132600.18	PRMT7	chr16	+	68355697	68355883	68355722	68355883	68353394	68353566	2095	6,4,1	63,31,12	1,0,1	39,27,28	124	99	0.00177407564211	0.09052698167757348	0.071,0.093,0.062	0.02,0.0,0.028	0.059
2096	ENSG00000132600.18	PRMT7	chr16	+	68355722	68355883	68355833	68355883	68353491	68353566	2096	194,78,62	1,0,0	115,78,77	0,0,0	210	99	1	1.0	0.989,1.0,1.0	1.0,1.0,1.0	-0.004
2098	ENSG00000103066.13	PLA2G15	chr16	+	68255705	68255990	68255765	68255990	68255281	68255380	2098	2,1,0	25,9,6	2,1,1	10,10,12	159	99	0.387796305841	1.0	0.047,0.065,0.0	0.111,0.059,0.049	-0.036
2099	ENSG00000103066.13	PLA2G15	chr16	+	68255705	68255990	68255890	68255990	68255281	68255380	2099	19,20,13	1,1,1	21,19,18	0,0,2	284	99	0.114100657581	1.0	0.869,0.875,0.819	1.0,1.0,0.758	-0.065
2100	ENSG00000103066.13	PLA2G15	chr16	+	68255765	68255990	68255890	68255990	68255281	68255380	2100	42,28,19	1,1,1	29,28,29	0,0,2	224	99	0.156257927464	1.0	0.949,0.925,0.894	1.0,1.0,0.865	-0.032
2102	ENSG00000039523.20	RIPOR1	chr16	+	67539845	67539899	67539849	67539899	67539727	67539751	2102	49,27,10	12,4,7	41,21,17	6,4,8	103	99	0.640436705074	1.0	0.797,0.866,0.579	0.868,0.835,0.671	-0.044
2103	ENSG00000039523.20	RIPOR1	chr16	+	67540551	67540704	67540578	67540704	67540457	67540501	2103	0,0,0	101,38,25	0,2,1	68,34,41	126	99	1	1.0	0.0,0.0,0.0	0.0,0.044,0.019	-0.021
2104	ENSG00000039523.20	RIPOR1	chr16	+	67543347	67543469	67543350	67543469	67541866	67543264	2104	63,33,33	3,4,3	41,27,22	3,0,2	102	99	0.257691216248	1.0	0.953,0.889,0.914	0.93,1.0,0.914	-0.029
2105	ENSG00000270049.4	ATP6V0D1-DT	chr16	+	67492024	67492121	67492030	67492121	67484109	67484328	2105	4,0,0	0,0,0	2,0,1	0,1,1	105	99	1	1.0	1.0,NA,NA	1.0,0.0,0.485	0.505
2106	ENSG00000159714.12	ZDHHC1	chr16	-	67395001	67395221	67395001	67395062	67395483	67395566	2106	22,3,3	1,0,0	13,5,17	0,0,0	258	99	1	1.0	0.894,1.0,1.0	1.0,1.0,1.0	-0.035
2110	ENSG00000168676.11	KCTD19	chr16	-	67299362	67301386	67299362	67299573	67301790	67301922	2110	16,3,9	0,0,0	8,7,10	1,0,0	1912	99	1	1.0	1.0,1.0,1.0	0.293,1.0,1.0	0.236
2113	ENSG00000135740.17	SLC9A5	chr16	+	67265039	67265106	67265042	67265106	67264351	67264522	2113	1,1,0	1,1,0	1,2,1	0,1,0	102	99	1	1.0	0.493,0.493,NA	1.0,0.66,1.0	-0.394
2114	ENSG00000135723.14	FHOD1	chr16	-	67231636	67231838	67231636	67231819	67232038	67232194	2114	2,1,0	48,21,12	1,2,0	40,36,27	118	99	1	1.0	0.034,0.038,0.0	0.021,0.045,0.0	0.002
2116	ENSG00000135723.14	FHOD1	chr16	-	67238379	67238471	67238379	67238447	67238902	67238967	2116	4,1,1	18,5,1	0,1,0	14,4,16	123	99	0.00831663068516	0.26948255845586044	0.152,0.139,0.446	0.0,0.168,0.0	0.19
2118	ENSG00000125122.17	LRRC29	chr16	-	67210047	67211024	67210047	67210322	67223825	67223927	2118	6,2,1	3,1,1	7,9,9	2,3,2	801	99	0.123565437125	1.0	0.198,0.198,0.11	0.302,0.27,0.357	-0.141
2119	ENSG00000125122.17	LRRC29	chr16	-	67210047	67211073	67210047	67210322	67223825	67223927	2119	6,2,1	3,1,1	8,10,10	2,3,2	850	99	0.0811816902215	1.0	0.189,0.189,0.104	0.318,0.28,0.368	-0.161
2124	ENSG00000196123.13	KIAA0895L	chr16	-	67178009	67178107	67178009	67178097	67178198	67178504	2124	10,3,3	0,0,0	9,6,6	2,0,0	109	99	1	1.0	1.0,1.0,1.0	0.803,1.0,1.0	0.066
2131	ENSG00000159593.15	NAE1	chr16	-	66805776	66805862	66805776	66805826	66805911	66806026	2131	12,3,5	543,298,197	9,4,13	257,142,131	135	99	0.003367428583	0.14465322055757324	0.016,0.007,0.018	0.025,0.02,0.068	-0.024
2134	ENSG00000135720.13	DYNC1LI2	chr16	-	66742437	66742668	66742437	66742554	66749196	66749313	2134	408,177,187	0,0,0	266,140,222	5,0,1	213	99	0.560977573335	1.0	1.0,1.0,1.0	0.961,1.0,0.99	0.016
2137	ENSG00000135720.13	DYNC1LI2	chr16	-	66751272	66751386	66751272	66751346	66751484	66751601	2137	13,8,4	98,46,45	9,6,2	67,46,43	139	99	0.495859226727	1.0	0.086,0.11,0.06	0.087,0.085,0.032	0.017
2138	ENSG00000140931.20	CMTM3	chr16	+	66609758	66610003	66609882	66610003	66608308	66608464	2138	19,12,4	4,6,3	16,8,7	1,2,3	223	99	0.197877301067	1.0	0.678,0.47,0.372	0.877,0.64,0.509	-0.169
2139	ENSG00000140931.20	CMTM3	chr16	+	66609758	66610003	66609882	66610003	66609434	66609530	2139	24,13,6	99,35,24	20,8,7	57,35,27	223	99	0.884736068495	1.0	0.097,0.142,0.1	0.135,0.092,0.103	0.003
2142	ENSG00000166548.17	TK2	chr16	-	66513730	66513862	66513730	66513811	66517135	66517215	2142	1,4,0	11,5,4	0,0,1	4,2,7	150	99	0.0660087897722	1.0	0.057,0.346,0.0	0.0,0.0,0.086	0.106
2147	ENSG00000103037.12	SETD6	chr16	+	58518019	58518231	58518050	58518231	58516807	58516928	2147	19,10,7	40,10,14	15,3,4	15,8,6	130	99	0.66490844547	1.0	0.266,0.432,0.276	0.432,0.222,0.337	-0.006
2148	ENSG00000103037.12	SETD6	chr16	+	58518019	58518231	58518180	58518231	58516807	58516928	2148	230,95,81	9,5,6	88,46,54	3,3,5	260	99	0.911165787744	1.0	0.907,0.879,0.837	0.918,0.854,0.804	0.016
2149	ENSG00000103037.12	SETD6	chr16	+	58518050	58518231	58518180	58518231	58516807	58516928	2149	251,95,88	9,5,6	88,51,56	3,3,5	229	99	0.894429006965	1.0	0.923,0.891,0.864	0.927,0.88,0.829	0.014
2151	ENSG00000103034.15	NDRG4	chr16	+	58503705	58503903	58503743	58503903	58494963	58495008	2151	0,2,0	0,1,0	0,1,0	0,0,0	137	99	1	1.0	NA,0.591,NA	NA,1.0,NA	-0.409
2152	ENSG00000103034.15	NDRG4	chr16	+	58503705	58503903	58503797	58503903	58494963	58495008	2152	2,2,0	2,2,1	2,5,1	0,1,2	191	99	0.0400391827095	0.7771553552753658	0.341,0.341,0.0	1.0,0.722,0.206	-0.415
2153	ENSG00000103034.15	NDRG4	chr16	+	58503743	58503903	58503797	58503903	58494963	58495008	2153	2,1,0	2,2,1	2,4,1	0,1,2	153	99	0.00655952182782	0.2280768724380389	0.393,0.244,0.0	1.0,0.721,0.244	-0.443
2154	ENSG00000103034.15	NDRG4	chr16	+	58503705	58503903	58503797	58503903	58500142	58500269	2154	2,2,0	8,2,1	3,5,1	1,0,0	191	99	1.40678126037e-07	5.2147117535979675e-05	0.115,0.341,0.0	0.609,1.0,1.0	-0.718
2155	ENSG00000103034.15	NDRG4	chr16	+	58503705	58503903	58503797	58503903	58500987	58501077	2155	2,2,0	2,0,3	2,5,1	2,2,4	191	99	0.454148830611	1.0	0.341,1.0,0.0	0.341,0.564,0.115	0.107
2159	ENSG00000140854.13	KATNB1	chr16	+	57755789	57755917	57755840	57755917	57755344	57755494	2159	36,15,16	97,31,24	29,22,24	63,26,18	150	99	0.0702596831679	1.0	0.197,0.242,0.306	0.233,0.358,0.468	-0.105
2173	ENSG00000088682.14	COQ9	chr16	+	57451027	57451208	57451039	57451208	57447481	57447578	2173	0,0,1	24,10,10	1,0,0	8,10,8	111	99	1	1.0	0.0,0.0,0.082	0.1,0.0,0.0	-0.006
2174	ENSG00000172775.17	PSME3IP1	chr16	-	57173727	57173869	57173727	57173796	57178501	57178852	2174	223,74,54	0,0,0	125,66,62	2,0,0	172	99	1	1.0	1.0,1.0,1.0	0.973,1.0,1.0	0.009
2175	ENSG00000140853.17	NLRC5	chr16	+	57055432	57055519	57055435	57055519	57055031	57055094	2175	1,1,1	3,0,1	0,1,0	3,0,1	102	99	0.753553845104	1.0	0.244,1.0,0.493	0.0,1.0,0.0	0.246
2176	ENSG00000140853.17	NLRC5	chr16	+	57059408	57059532	57059466	57059532	57058971	57059061	2176	1,0,4	8,6,2	1,1,0	2,0,0	157	99	1	1.0	0.073,0.0,0.558	0.24,1.0,NA	-0.41
2177	ENSG00000140853.17	NLRC5	chr16	+	57061859	57062003	57061861	57062003	57061617	57061701	2177	5,1,0	0,0,1	2,1,0	1,3,1	101	99	0.000278305235158	0.02270112879300245	1.0,1.0,0.0	0.662,0.246,0.0	0.364
2180	ENSG00000051108.15	HERPUD1	chr16	+	56935400	56935475	56935403	56935475	56935234	56935312	2180	67,30,37	1,0,3	42,12,24	5,1,2	102	99	0.0252210364968	0.5770532505489483	0.985,1.0,0.923	0.891,0.921,0.921	0.058
2186	ENSG00000126246.10	IGFLR1	chr19	-	35739709	35740088	35739709	35740086	35740379	35740564	2186	24,8,8	6,0,0	33,26,20	3,2,8	101	99	0.434085622015	1.0	0.797,1.0,1.0	0.915,0.927,0.71	0.082
2187	ENSG00000126246.10	IGFLR1	chr19	-	35739709	35740086	35739709	35739769	35741023	35741223	2187	46,10,10	0,1,0	52,40,51	1,0,0	416	99	1	1.0	1.0,0.704,1.0	0.925,1.0,1.0	-0.074
2188	ENSG00000126246.10	IGFLR1	chr19	-	35739709	35740088	35739709	35739769	35741023	35741223	2188	48,11,11	0,1,0	55,40,52	1,0,0	418	99	1	1.0	1.0,0.723,1.0	0.929,1.0,1.0	-0.069
2189	ENSG00000126246.10	IGFLR1	chr19	-	35739709	35740088	35739709	35740086	35741023	35741223	2189	2,1,1	0,0,0	4,0,1	1,0,0	101	99	1	1.0	1.0,1.0,1.0	0.797,NA,1.0	0.101
2191	ENSG00000245694.11	CRNDE	chr16	-	54920297	54920338	54920297	54920327	54923584	54923650	2191	4,3,0	11,2,2	0,2,0	8,2,1	110	99	0.00882103597312	0.28093978529636787	0.247,0.574,0.0	0.0,0.474,0.0	0.116
2192	ENSG00000245694.11	CRNDE	chr16	-	54920297	54920410	54920297	54920327	54923584	54923650	2192	280,109,59	11,2,2	142,111,93	8,2,1	182	99	0.88963093457	1.0	0.933,0.967,0.941	0.906,0.968,0.981	-0.005
2193	ENSG00000245694.11	CRNDE	chr16	-	54920297	54920410	54920297	54920338	54923584	54923650	2193	277,109,59	1,3,0	142,111,93	0,2,0	171	99	1	1.0	0.994,0.955,1.0	1.0,0.97,1.0	-0.007
2194	ENSG00000245694.11	CRNDE	chr16	-	54925100	54925236	54925100	54925213	54928493	54928827	2194	1,2,1	13,13,3	0,0,4	11,6,9	122	99	0.60649464568	1.0	0.059,0.111,0.213	0.0,0.0,0.265	0.039
2195	ENSG00000177200.18	CHD9	chr16	+	53306233	53306397	53306236	53306397	53303719	53304625	2195	54,14,17	28,8,9	25,12,20	14,10,12	102	99	0.5676718606	1.0	0.652,0.629,0.647	0.634,0.538,0.618	0.046
2196	ENSG00000103460.17	TOX3	chr16	-	52463933	52464188	52463933	52464185	52468508	52468574	2196	7,2,1	1,0,0	4,0,1	0,0,0	102	99	1	1.0	0.872,1.0,1.0	1.0,NA,1.0	-0.043
2201	ENSG00000083799.18	CYLD	chr16	+	50749548	50750202	50749575	50750202	50742761	50742841	2201	3,1,0	30,15,1	0,0,0	19,5,7	126	99	0.737249596813	1.0	0.073,0.05,0.0	0.0,0.0,0.0	0.041
2202	ENSG00000083799.18	CYLD	chr16	+	50749548	50750202	50749575	50750202	50744729	50744866	2202	0,0,0	0,1,1	1,0,0	1,0,0	126	99	1	1.0	NA,0.0,0.0	0.44,NA,NA	-0.44
2203	ENSG00000100029.18	PES1	chr22	-	30578836	30578998	30578836	30578995	30579136	30579303	2203	1003,591,582	94,47,46	446,241,228	35,26,24	102	99	0.6390072097	1.0	0.912,0.924,0.925	0.925,0.9,0.902	0.011
2204	ENSG00000100029.18	PES1	chr22	-	30580570	30580701	30580570	30580686	30581011	30581101	2204	1677,813,689	31,14,10	692,421,444	14,8,13	114	99	0.344978812323	1.0	0.979,0.981,0.984	0.977,0.979,0.967	0.007
2205	ENSG00000100029.18	PES1	chr22	-	30580570	30580701	30580570	30580686	30581527	30581644	2205	206,186,213	1,0,0	58,46,70	0,0,0	114	99	1	1.0	0.994,1.0,1.0	1.0,1.0,1.0	-0.002
2206	ENSG00000109083.14	IFT20	chr17	-	28328325	28328733	28328325	28328657	28329172	28329276	2206	220,107,119	2,0,0	94,77,92	0,2,0	175	99	1	1.0	0.984,1.0,1.0	1.0,0.956,1.0	0.009
2208	ENSG00000166164.16	BRD7	chr16	-	50320662	50320777	50320662	50320774	50321981	50322038	2208	209,86,103	301,118,121	129,68,78	157,106,108	102	99	0.916332573602	1.0	0.403,0.414,0.452	0.444,0.384,0.412	0.01
2210	ENSG00000121274.14	TENT4B	chr16	+	50225097	50225285	50225238	50225285	50224890	50224994	2210	211,91,76	23,5,8	107,49,62	9,5,12	240	99	0.465409383921	1.0	0.791,0.882,0.797	0.831,0.802,0.681	0.052
2235	ENSG00000198276.16	UCKL1	chr20	-	63940949	63941208	63940949	63941043	63944396	63944458	2235	91,63,44	0,0,1	52,52,40	0,0,0	264	99	1	1.0	1.0,1.0,0.943	1.0,1.0,1.0	-0.019
2236	ENSG00000108349.17	CASC3	chr17	+	40167370	40167612	40167497	40167612	40166796	40166861	2236	15,7,7	362,177,170	3,5,3	222,163,180	226	99	0.0609981333424	1.0	0.018,0.017,0.018	0.006,0.013,0.007	0.009
2237	ENSG00000076928.18	ARHGEF1	chr19	+	41892024	41892373	41892330	41892373	41888751	41888865	2237	43,28,25	7,1,0	38,29,28	15,11,15	405	99	7.11530879548e-05	0.008269014450444406	0.6,0.873,1.0	0.382,0.392,0.313	0.462
2238	ENSG00000076928.18	ARHGEF1	chr19	+	41903655	41903784	41903706	41903784	41903306	41903407	2238	3,2,0	172,62,57	2,1,0	114,77,90	150	99	1	1.0	0.011,0.021,0.0	0.011,0.008,0.0	0.004
2239	ENSG00000076928.18	ARHGEF1	chr19	+	41905589	41905827	41905759	41905827	41905174	41905261	2239	13,17,6	95,46,31	9,10,3	84,49,53	269	99	0.0425533482704	0.806537881308413	0.048,0.12,0.066	0.038,0.07,0.02	0.035
2240	ENSG00000176658.17	MYO1D	chr17	-	32755491	32755688	32755491	32755662	32760289	32760404	2240	1,0,0	66,10,21	0,1,0	36,20,22	125	99	1	1.0	0.012,0.0,0.0	0.0,0.038,0.0	-0.009
2241	ENSG00000140688.17	RUSF1	chr16	-	31493602	31493787	31493602	31493781	31493865	31493936	2241	103,42,20	1,0,0	112,75,62	3,0,0	105	99	1	1.0	0.99,1.0,1.0	0.972,1.0,1.0	0.006
2243	ENSG00000089280.19	FUS	chr16	+	31183857	31184002	31183860	31184002	31182512	31182664	2243	1690,782,637	639,272,254	1035,602,536	368,227,211	102	99	0.988541024438	1.0	0.72,0.736,0.709	0.732,0.72,0.711	0.001
2244	ENSG00000089280.19	FUS	chr16	+	31184938	31188357	31188324	31188357	31184208	31184396	2244	7425,2822,2202	2,1,0	4244,2859,2456	0,0,0	3485	99	1	1.0	0.991,0.988,1.0	1.0,1.0,1.0	-0.007
2245	ENSG00000089280.19	FUS	chr16	+	31189119	31189226	31189122	31189226	31188324	31188357	2245	61,34,28	3599,1381,1192	36,27,16	2114,1171,1005	102	99	0.526056518984	1.0	0.016,0.023,0.022	0.016,0.022,0.015	0.003
2249	ENSG00000103510.20	KAT8	chr16	+	31130745	31131359	31131194	31131359	31130455	31130606	2249	271,116,118	1,0,1	159,74,97	1,1,2	548	99	1	1.0	0.98,1.0,0.955	0.966,0.93,0.898	0.047
2250	ENSG00000103507.14	BCKDK	chr16	+	31110076	31110124	31110103	31110124	31109672	31109783	2250	300,88,68	1,0,0	181,136,110	1,1,1	126	99	1	1.0	0.996,1.0,1.0	0.993,0.991,0.989	0.008
2251	ENSG00000103496.15	STX4	chr16	+	31034203	31034325	31034225	31034325	31034012	31034114	2251	35,10,7	149,32,35	21,20,7	81,58,51	121	99	0.963868564592	1.0	0.161,0.204,0.141	0.175,0.22,0.101	0.003
2252	ENSG00000099377.14	HSD3B7	chr16	+	30985459	30985824	30985652	30985824	30985206	30985297	2252	4,3,5	2,0,0	4,4,1	0,1,0	292	99	0.648156641187	1.0	0.404,1.0,1.0	1.0,0.576,1.0	-0.057
2253	ENSG00000099364.18	FBXL19	chr16	+	30925730	30925931	30925768	30925931	30923571	30924459	2253	292,124,98	1,0,0	162,110,139	0,1,0	137	99	1	1.0	0.995,1.0,1.0	1.0,0.988,1.0	0.002
2254	ENSG00000196118.12	CFAP119	chr16	-	30759341	30759557	30759341	30759458	30759653	30759724	2254	10,4,3	2,0,0	20,10,17	0,0,0	198	99	1	1.0	0.714,1.0,1.0	1.0,1.0,1.0	-0.095
2255	ENSG00000196118.12	CFAP119	chr16	-	30759011	30759247	30759011	30759101	30760283	30760668	2255	4,3,1	0,0,0	6,0,1	1,0,0	245	99	1	1.0	1.0,1.0,1.0	0.708,NA,1.0	0.146
2256	ENSG00000196118.12	CFAP119	chr16	-	30759653	30759809	30759653	30759724	30760283	30760668	2256	5,2,5	9,1,0	5,7,2	4,5,9	184	99	0.225763733655	1.0	0.23,0.518,1.0	0.402,0.43,0.107	0.27
2257	ENSG00000196118.12	CFAP119	chr16	-	30760283	30760668	30760283	30760453	30761197	30761229	2257	133,77,67	2,3,2	78,66,46	1,0,0	314	99	0.0115376235596	0.3372739172911394	0.954,0.89,0.914	0.961,1.0,1.0	-0.068
2259	ENSG00000169951.10	ZNF764	chr16	-	30553763	30556110	30553763	30556107	30557732	30557846	2259	19,13,12	73,36,38	16,9,11	41,20,14	102	99	0.114636044122	1.0	0.202,0.26,0.235	0.275,0.304,0.433	-0.105
2260	ENSG00000196839.14	ADA	chr20	-	44619521	44619860	44619521	44619847	44620298	44620401	2260	5,1,1	72,19,26	1,0,0	38,19,37	112	99	0.0550167670476	0.9490576244458819	0.058,0.044,0.033	0.023,0.0,0.0	0.037
2261	ENSG00000196839.14	ADA	chr20	-	44619521	44619945	44619521	44619847	44620298	44620401	2261	6,1,1	72,19,26	1,1,0	38,19,37	197	99	0.126931262166	1.0	0.04,0.026,0.019	0.013,0.026,0.0	0.015
2263	ENSG00000196839.14	ADA	chr20	-	44622828	44623078	44622828	44622930	44624201	44624329	2263	60,15,9	11,2,3	60,42,27	9,5,1	247	99	0.242335546616	1.0	0.686,0.75,0.546	0.728,0.771,0.915	-0.144
2266	ENSG00000196839.14	ADA	chr20	-	44623006	44623147	44623006	44623078	44624201	44624329	2266	3,4,3	48,11,7	8,4,4	45,27,20	168	99	0.700109033496	1.0	0.036,0.176,0.202	0.095,0.08,0.105	0.045
2267	ENSG00000196839.14	ADA	chr20	-	44622828	44623078	44622828	44622930	44636226	44636288	2267	13,4,2	2,1,0	15,15,7	0,0,0	247	99	0.705404967146	1.0	0.723,0.616,1.0	1.0,1.0,1.0	-0.22
2268	ENSG00000196839.14	ADA	chr20	-	44629046	44629169	44629046	44629166	44636226	44636288	2268	43,21,29	0,1,2	35,26,24	0,0,0	102	99	0.462062124564	1.0	1.0,0.953,0.934	1.0,1.0,1.0	-0.038
2269	ENSG00000183604.15	SMG1P5	chr16	-	30277263	30277428	30277263	30277386	30277596	30277793	2269	2,1,4	0,0,0	3,2,1	0,2,0	141	99	0.669517064477	1.0	1.0,1.0,1.0	1.0,0.413,1.0	0.196
2274	ENSG00000090238.12	YPEL3	chr16	-	30094788	30094930	30094788	30094897	30095102	30095146	2274	3,8,4	50,21,17	1,0,4	30,15,17	132	99	0.0372621913761	0.7431583430943334	0.043,0.222,0.15	0.024,0.0,0.15	0.08
2275	ENSG00000090238.12	YPEL3	chr16	-	30095251	30095434	30095251	30095335	30095995	30096195	2275	75,35,44	0,2,0	47,29,33	0,2,0	198	99	1	1.0	1.0,0.897,1.0	1.0,0.879,1.0	0.006
2276	ENSG00000149927.18	DOC2A	chr16	-	30009960	30010235	30009960	30010026	30010902	30010989	2276	14,4,6	0,0,0	10,11,10	2,0,0	308	99	1	1.0	1.0,1.0,1.0	0.616,1.0,1.0	0.128
2277	ENSG00000169592.15	INO80E	chr16	+	30001211	30001530	30001413	30001530	30000928	30001040	2277	103,34,38	538,250,228	42,48,31	362,207,206	301	99	0.638583138594	1.0	0.059,0.043,0.052	0.037,0.071,0.047	-0.0
2278	ENSG00000169592.15	INO80E	chr16	+	30001211	30001530	30001464	30001530	30000928	30001040	2278	256,135,121	4,4,8	148,114,106	4,5,0	352	99	0.368963890126	1.0	0.947,0.905,0.81	0.912,0.865,1.0	-0.038
2279	ENSG00000169592.15	INO80E	chr16	+	30001413	30001530	30001464	30001530	30000928	30001040	2279	691,351,311	4,4,8	468,273,281	4,5,0	150	99	0.337078162252	1.0	0.991,0.983,0.962	0.987,0.973,1.0	-0.008
2280	ENSG00000174938.15	SEZ6L2	chr16	-	29896821	29897121	29896821	29896911	29897852	29897984	2280	51,16,18	2,0,0	76,42,61	5,0,0	309	99	0.134822182694	1.0	0.891,1.0,1.0	0.83,1.0,1.0	0.02
2281	ENSG00000013364.19	MVP	chr16	+	29830473	29830674	29830514	29830674	29820472	29820510	2281	1,2,0	0,0,1	2,2,0	0,0,0	140	99	1	1.0	1.0,1.0,0.0	1.0,1.0,NA	-0.333
2283	ENSG00000178921.14	PFAS	chr17	+	8253841	8254079	8253858	8254079	8249285	8249339	2283	1,0,0	38,19,10	0,0,0	26,7,20	116	99	1	1.0	0.022,0.0,0.0	0.0,0.0,0.0	0.007
2284	ENSG00000178921.14	PFAS	chr17	+	8256266	8256648	8256523	8256648	8255804	8255910	2284	312,132,104	2,0,3	203,95,113	1,2,1	356	99	0.691376063763	1.0	0.977,1.0,0.906	0.983,0.93,0.969	0.0
2285	ENSG00000178921.14	PFAS	chr17	+	8266500	8266898	8266752	8266898	8266233	8266353	2285	20,30,27	104,49,36	15,11,17	67,63,40	351	99	0.0257147326781	0.5843388027618164	0.051,0.147,0.175	0.059,0.047,0.107	0.053
2287	ENSG00000079616.14	KIF22	chr16	+	29799263	29799781	29799627	29799781	29798592	29798747	2287	792,393,329	1,2,0	471,294,346	2,0,0	463	99	1	1.0	0.994,0.977,1.0	0.981,1.0,1.0	-0.003
2288	ENSG00000079616.14	KIF22	chr16	+	29799912	29800048	29799960	29800048	29799627	29799781	2288	373,182,190	0,0,0	231,145,140	2,0,0	147	99	1	1.0	1.0,1.0,1.0	0.987,1.0,1.0	0.004
2290	ENSG00000079616.14	KIF22	chr16	+	29802507	29802689	29802510	29802689	29799912	29800048	2290	1,0,0	0,0,2	4,2,4	2,1,3	102	99	1	1.0	1.0,NA,0.0	0.66,0.66,0.564	-0.128
2291	ENSG00000079616.14	KIF22	chr16	+	29802768	29802937	29802847	29802937	29799912	29800048	2291	867,434,353	3,1,2	540,326,353	4,6,2	178	99	0.494315391679	1.0	0.994,0.996,0.99	0.987,0.968,0.99	0.012
2292	ENSG00000079616.14	KIF22	chr16	+	29803398	29803608	29803448	29803608	29802768	29802937	2292	17,10,9	534,270,209	9,10,10	322,208,230	149	99	0.872799928578	1.0	0.021,0.024,0.028	0.018,0.031,0.028	-0.001
2293	ENSG00000079616.14	KIF22	chr16	+	29803997	29804065	29804002	29804065	29803448	29803608	2293	1098,442,407	1,1,0	546,366,373	0,0,0	104	99	1	1.0	0.999,0.998,1.0	1.0,1.0,1.0	-0.001
2294	ENSG00000079616.14	KIF22	chr16	+	29804575	29805026	29804813	29805026	29803997	29804065	2294	300,120,111	654,257,266	158,89,110	382,250,266	337	99	0.277306752011	1.0	0.119,0.121,0.109	0.108,0.095,0.108	0.013
2299	ENSG00000105675.9	ATP4A	chr19	-	35554921	35555334	35554921	35555076	35555439	35555590	2299	0,0,1	0,0,0	5,2,1	0,1,0	357	99	1	1.0	NA,NA,1.0	1.0,0.357,1.0	0.214
2300	ENSG00000213658.13	LAT	chr16	+	28986354	28986446	28986381	28986446	28986134	28986216	2300	0,1,0	1,0,0	0,0,0	2,3,5	126	99	1	1.0	0.0,1.0,NA	0.0,0.0,0.0	0.5
2301	ENSG00000213658.13	LAT	chr16	+	28986354	28986446	28986384	28986446	28986134	28986216	2301	0,1,0	0,0,0	1,0,0	0,1,0	129	99	1	1.0	NA,1.0,NA	1.0,0.0,NA	0.5
2302	ENSG00000213658.13	LAT	chr16	+	28986381	28986446	28986384	28986446	28986134	28986216	2302	1,0,0	0,0,0	3,3,5	0,1,0	102	99	1	1.0	1.0,NA,NA	1.0,0.744,1.0	0.085
2303	ENSG00000169682.18	SPNS1	chr16	+	28975100	28975392	28975183	28975392	28974771	28974863	2303	170,97,98	0,0,0	129,115,127	0,1,0	182	99	1	1.0	1.0,1.0,1.0	1.0,0.984,1.0	0.005
2304	ENSG00000169682.18	SPNS1	chr16	+	28975100	28975392	28975187	28975392	28974771	28974863	2304	179,109,104	0,0,1	133,125,138	1,0,1	186	99	1	1.0	1.0,1.0,0.982	0.986,1.0,0.987	0.003
2305	ENSG00000169682.18	SPNS1	chr16	+	28975183	28975392	28975187	28975392	28974771	28974863	2305	9,12,6	0,0,1	4,11,11	1,0,1	103	99	1	1.0	1.0,1.0,0.852	0.794,1.0,0.914	0.048
2306	ENSG00000169682.18	SPNS1	chr16	+	28975183	28975392	28975187	28975392	28974793	28975100	2306	20,14,7	7,4,6	7,16,16	6,5,3	103	99	0.745465673179	1.0	0.733,0.771,0.529	0.529,0.755,0.837	-0.029
2307	ENSG00000169682.18	SPNS1	chr16	+	28981454	28981615	28981469	28981615	28979404	28979471	2307	2,1,5	116,62,53	3,1,1	111,73,69	114	99	0.234036206332	1.0	0.015,0.014,0.076	0.023,0.012,0.012	0.019
2308	ENSG00000178188.15	SH2B1	chr16	+	28867330	28867432	28867373	28867432	28866011	28867033	2308	212,116,96	2,0,0	136,75,111	4,3,3	142	99	0.012981855538	0.3664405690789768	0.987,1.0,1.0	0.96,0.946,0.963	0.039
2309	ENSG00000178188.15	SH2B1	chr16	+	28869207	28869383	28869276	28869383	28869005	28869097	2309	390,198,152	3,0,0	221,148,157	2,0,0	168	99	1	1.0	0.987,1.0,1.0	0.985,1.0,1.0	0.001
2310	ENSG00000168488.19	ATXN2L	chr16	+	28830961	28831072	28830984	28831072	28830614	28830790	2310	277,163,143	3,3,1	135,90,108	1,1,0	122	99	0.721119916483	1.0	0.987,0.978,0.991	0.991,0.986,1.0	-0.007
2311	ENSG00000168488.19	ATXN2L	chr16	+	28832186	28832399	28832204	28832399	28830614	28830790	2311	4,2,3	2,0,0	3,3,0	1,0,1	117	99	1	1.0	0.629,1.0,1.0	0.717,1.0,0.0	0.304
2312	ENSG00000168488.19	ATXN2L	chr16	+	28832186	28832399	28832204	28832399	28830961	28831072	2312	34,25,24	228,133,127	17,18,6	107,79,107	117	99	0.317223862726	1.0	0.112,0.137,0.138	0.119,0.162,0.045	0.02
2314	ENSG00000168488.19	ATXN2L	chr16	+	28835277	28835758	28835545	28835758	28835057	28835187	2314	710,378,354	1,3,5	316,278,269	0,1,0	367	99	0.383834605177	1.0	0.995,0.971,0.95	1.0,0.987,1.0	-0.024
2315	ENSG00000168488.19	ATXN2L	chr16	+	28835277	28835758	28835548	28835758	28835057	28835187	2315	719,386,357	3,6,16	326,282,271	0,0,0	370	99	2.20905918136e-06	0.0005565707349161665	0.985,0.945,0.857	1.0,1.0,1.0	-0.071
2316	ENSG00000168488.19	ATXN2L	chr16	+	28835545	28835758	28835548	28835758	28835057	28835187	2316	10,11,8	3,6,16	10,5,2	0,0,0	102	99	2.06092589661e-08	1.0384973391050655e-05	0.764,0.64,0.327	1.0,1.0,1.0	-0.423
2317	ENSG00000168488.19	ATXN2L	chr16	+	28835545	28835758	28835548	28835758	28835277	28835399	2317	181,91,63	666,306,220	84,67,74	326,239,191	102	99	0.664344455081	1.0	0.209,0.224,0.217	0.2,0.214,0.273	-0.012
2318	ENSG00000168488.19	ATXN2L	chr16	+	28835545	28835758	28835554	28835758	28835277	28835399	2318	205,103,85	22,18,6	104,81,78	8,2,4	108	99	0.0043318216997	0.17057456564536747	0.895,0.84,0.929	0.923,0.974,0.947	-0.06
2319	ENSG00000168488.19	ATXN2L	chr16	+	28835548	28835758	28835554	28835758	28835277	28835399	2319	690,318,242	22,18,6	346,253,195	8,2,4	105	99	0.00562167828806	0.20473892032839183	0.967,0.943,0.974	0.976,0.992,0.979	-0.021
2320	ENSG00000168488.19	ATXN2L	chr16	+	28835932	28837232	28836750	28837232	28835548	28835758	2320	2407,1236,1074	0,0,0	1054,778,775	0,1,0	917	99	1	1.0	1.0,1.0,1.0	1.0,0.988,1.0	0.004
2321	ENSG00000168488.19	ATXN2L	chr16	+	28835932	28837237	28836727	28837237	28835548	28835758	2321	2381,1230,1068	0,0,0	1047,773,767	0,2,2	894	99	1	1.0	1.0,1.0,1.0	1.0,0.977,0.977	0.015
2322	ENSG00000168488.19	ATXN2L	chr16	+	28836727	28837237	28836750	28837237	28835548	28835758	2322	26,6,6	0,0,0	7,7,10	0,1,0	122	99	1	1.0	1.0,1.0,1.0	1.0,0.85,1.0	0.05
2323	ENSG00000168488.19	ATXN2L	chr16	+	28836727	28837237	28836747	28837237	28835932	28836122	2323	171,142,113	7,0,2	62,47,66	1,2,3	119	99	0.93925731183	1.0	0.953,1.0,0.979	0.981,0.951,0.948	0.017
2324	ENSG00000168488.19	ATXN2L	chr16	+	28836727	28837237	28836750	28837237	28835932	28836122	2324	175,142,114	18,9,8	63,47,67	6,7,2	122	99	0.864352003221	1.0	0.888,0.928,0.92	0.895,0.845,0.965	0.01
2325	ENSG00000168488.19	ATXN2L	chr16	+	28836747	28837237	28836750	28837237	28835932	28836122	2325	11,0,3	18,9,8	2,2,4	6,7,2	102	99	0.542614404846	1.0	0.372,0.0,0.267	0.244,0.217,0.66	-0.161
2326	ENSG00000168488.19	ATXN2L	chr16	+	28836727	28837237	28836750	28837237	28836325	28836490	2326	26,9,6	1,0,0	10,12,13	1,0,1	122	99	1	1.0	0.955,1.0,1.0	0.89,1.0,0.913	0.051
2330	ENSG00000188603.22	CLN3	chr16	-	28487455	28488662	28487455	28487541	28489289	28489386	2330	198,70,73	5,2,3	146,79,101	4,1,0	1220	99	0.116737478532	1.0	0.763,0.74,0.664	0.748,0.865,1.0	-0.149
2331	ENSG00000188603.22	CLN3	chr16	-	28487455	28488662	28487455	28487541	28491481	28491560	2331	19,13,9	5,5,1	12,16,8	0,1,0	1220	99	5.91734778888e-06	0.0012722100501165701	0.236,0.174,0.422	1.0,0.565,1.0	-0.578
2332	ENSG00000261832.6	ENSG00000261832	chr16	-	28477011	28477635	28477011	28477630	28477736	28477877	2332	122,50,48	2,0,0	69,56,38	1,0,0	104	99	1	1.0	0.983,1.0,1.0	0.985,1.0,1.0	-0.001
2338	ENSG00000155592.16	ZKSCAN2	chr16	-	25251908	25252046	25251908	25252035	25252945	25253037	2338	2,2,0	42,24,21	2,1,2	27,19,19	110	99	0.430929678249	1.0	0.041,0.07,0.0	0.062,0.045,0.087	-0.028
2339	ENSG00000140750.17	ARHGAP17	chr16	-	24968660	24968772	24968660	24968768	24970506	24970580	2339	137,47,49	0,1,1	81,41,52	1,1,0	103	99	1	1.0	1.0,0.978,0.979	0.987,0.975,1.0	-0.002
2342	ENSG00000103365.15	GGA2	chr16	-	23493359	23493587	23493359	23493458	23494302	23494378	2342	44,28,31	237,100,88	39,23,20	95,63,84	228	99	0.116805873159	1.0	0.075,0.108,0.133	0.151,0.137,0.094	-0.022
2343	ENSG00000058600.16	POLR3E	chr16	+	22308924	22309040	22308974	22309040	22308147	22308225	2343	457,182,169	7,3,2	257,129,178	7,2,2	149	99	0.630586934117	1.0	0.977,0.976,0.983	0.961,0.977,0.983	0.005
2344	ENSG00000058600.16	POLR3E	chr16	+	22313619	22313727	22313657	22313727	22309427	22309510	2344	246,137,115	0,0,0	152,72,97	0,0,1	137	99	1	1.0	1.0,1.0,1.0	1.0,1.0,0.986	0.005
2345	ENSG00000058600.16	POLR3E	chr16	+	22332059	22332185	22332122	22332185	22328509	22328587	2345	376,139,155	3,2,1	216,121,122	0,1,0	162	99	1	1.0	0.987,0.977,0.99	1.0,0.987,1.0	-0.011
2349	ENSG00000101363.13	MANBAL	chr20	+	37301170	37301413	37301207	37301413	37298762	37298879	2349	16,11,12	103,58,46	8,9,4	58,36,37	136	99	0.460093803594	1.0	0.102,0.121,0.16	0.091,0.154,0.073	0.022
2351	ENSG00000196678.14	ERI2	chr16	-	20799262	20799373	20799262	20799351	20799956	20800038	2351	1,2,0	83,39,44	0,0,0	53,29,43	121	99	1	1.0	0.01,0.04,0.0	0.0,0.0,0.0	0.017
2352	ENSG00000196678.14	ERI2	chr16	-	20803432	20803516	20803432	20803511	20803602	20803670	2352	53,32,29	10,7,1	29,19,25	3,3,0	104	99	0.0681641669467	1.0	0.835,0.813,0.965	0.902,0.858,1.0	-0.049
2358	ENSG00000103544.16	VPS35L	chr16	+	19569243	19569591	19569423	19569591	19564850	19564950	2358	21,6,9	104,26,30	8,5,13	73,28,41	279	99	0.435656207557	1.0	0.067,0.076,0.096	0.037,0.06,0.101	0.014
2359	ENSG00000103544.16	VPS35L	chr16	+	19573118	19573241	19573123	19573241	19569423	19569591	2359	84,35,20	3,0,1	49,29,34	4,0,2	104	99	0.29025920022	1.0	0.964,1.0,0.95	0.921,1.0,0.942	0.017
2360	ENSG00000100316.16	RPL3	chr22	-	39316705	39317021	39316705	39316841	39317460	39317629	2360	165,140,109	6116,2232,1944	117,82,100	4062,2459,3157	279	99	0.00231007921981	0.11045055566977406	0.009,0.022,0.02	0.01,0.012,0.011	0.006
2361	ENSG00000205220.12	PSMB10	chr16	-	67934505	67934694	67934505	67934671	67934796	67934948	2361	1,0,0	80,24,23	0,0,1	46,25,30	122	99	1	1.0	0.01,0.0,0.0	0.0,0.0,0.026	-0.005
2362	ENSG00000133393.13	CEP20	chr16	-	15882948	15883048	15882948	15883020	15884007	15884205	2362	3,0,1	1,0,1	2,3,0	2,1,0	127	99	1	1.0	0.7,NA,0.438	0.438,0.7,NA	0.0
2364	ENSG00000072864.16	NDE1	chr16	+	15724190	15727000	15724274	15727000	15696708	15696860	2364	93,84,49	4,0,0	65,38,40	0,0,0	183	99	0.450408055224	1.0	0.926,1.0,1.0	1.0,1.0,1.0	-0.025
2365	ENSG00000179889.20	PDXDC1	chr16	+	14998339	14998405	14998342	14998405	14997752	14997826	2365	185,98,112	33,18,9	127,91,121	12,14,11	102	99	0.158666793352	1.0	0.845,0.841,0.924	0.911,0.863,0.914	-0.026
2366	ENSG00000179889.20	PDXDC1	chr16	+	15031734	15032979	15032860	15032979	15029950	15030056	2366	644,306,240	0,0,0	334,251,272	0,1,0	1225	99	1	1.0	1.0,1.0,1.0	1.0,0.953,1.0	0.016
2369	ENSG00000167881.15	SRP68	chr17	-	76070377	76070444	76070377	76070436	76072307	76072507	2369	450,223,183	1,0,1	234,143,153	2,2,0	107	99	1	1.0	0.998,1.0,0.994	0.991,0.985,1.0	0.005
2370	ENSG00000171490.13	RSL1D1	chr16	-	11841694	11841820	11841694	11841817	11841906	11842000	2370	831,529,518	14,14,5	462,346,332	6,1,4	102	99	0.0614068212214	1.0	0.983,0.973,0.99	0.987,0.997,0.988	-0.009
2371	ENSG00000171490.13	RSL1D1	chr16	-	11841906	11842000	11841906	11841929	11851407	11851518	2371	354,228,227	1,0,0	212,156,121	1,4,2	170	99	0.725326008355	1.0	0.995,1.0,1.0	0.992,0.958,0.972	0.024
2372	ENSG00000189067.14	LITAF	chr16	-	11553532	11553748	11553532	11553689	11556510	11556735	2372	5,2,3	272,131,126	2,1,1	196,139,189	158	99	1	1.0	0.011,0.009,0.015	0.006,0.004,0.003	0.007
2373	ENSG00000182612.11	TSPAN10	chr17	+	81647456	81648754	81647900	81648754	81644991	81645629	2373	0,2,1	7,2,5	2,2,1	14,3,7	543	99	0.697038281141	1.0	0.0,0.154,0.035	0.025,0.108,0.025	0.01
2380	ENSG00000187555.16	USP7	chr16	-	8904434	8904565	8904434	8904524	8905186	8905331	2380	1144,501,413	0,0,0	684,413,480	0,0,1	140	99	1	1.0	1.0,1.0,1.0	1.0,1.0,0.997	0.001
2382	ENSG00000067365.15	METTL22	chr16	+	8644528	8644725	8644556	8644725	8642462	8642565	2382	4,3,3	28,27,25	3,5,2	21,21,26	127	99	0.802841863714	1.0	0.1,0.08,0.086	0.1,0.157,0.057	-0.016
2385	ENSG00000118894.15	EEF2KMT	chr16	-	5091793	5091938	5091793	5091895	5093483	5093564	2385	3,1,0	55,27,14	0,1,1	34,11,20	142	99	1	1.0	0.037,0.025,0.0	0.0,0.06,0.034	-0.011
2387	ENSG00000118894.15	EEF2KMT	chr16	-	5091793	5091938	5091793	5091895	5095451	5095514	2387	2,0,1	4,2,3	0,1,0	4,1,1	142	99	0.896043378105	1.0	0.258,0.0,0.189	0.0,0.411,0.0	0.012
2388	ENSG00000033011.14	ALG1	chr16	+	5074878	5075536	5075371	5075536	5073152	5073256	2388	7,4,12	0,1,0	9,4,8	0,0,0	592	99	1	1.0	1.0,0.401,1.0	1.0,1.0,1.0	-0.2
2389	ENSG00000033011.14	ALG1	chr16	+	5074878	5075536	5075387	5075536	5073152	5073256	2389	8,8,12	175,112,111	12,4,8	107,66,69	608	99	0.341713124149	1.0	0.007,0.011,0.017	0.018,0.01,0.019	-0.004
2390	ENSG00000033011.14	ALG1	chr16	+	5074878	5075536	5075397	5075536	5073152	5073256	2390	36,33,32	0,1,0	30,21,25	0,0,0	618	99	1	1.0	1.0,0.841,1.0	1.0,1.0,1.0	-0.053
2391	ENSG00000033011.14	ALG1	chr16	+	5075371	5075536	5075387	5075536	5073152	5073256	2391	1,5,0	175,112,111	3,0,0	107,66,69	115	99	0.934966012043	1.0	0.005,0.037,0.0	0.024,0.0,0.0	0.006
2392	ENSG00000033011.14	ALG1	chr16	+	5075371	5075536	5075397	5075536	5073152	5073256	2392	29,30,20	0,1,0	21,17,17	0,0,0	125	99	1	1.0	1.0,0.96,1.0	1.0,1.0,1.0	-0.013
2393	ENSG00000033011.14	ALG1	chr16	+	5075387	5075536	5075397	5075536	5073152	5073256	2393	203,137,131	0,1,0	125,83,86	0,0,0	109	99	1	1.0	1.0,0.992,1.0	1.0,1.0,1.0	-0.003
2394	ENSG00000033011.14	ALG1	chr16	+	5079063	5079102	5079065	5079102	5078756	5078878	2394	261,118,90	1,1,0	135,79,88	0,0,0	101	99	1	1.0	0.996,0.991,1.0	1.0,1.0,1.0	-0.004
2395	ENSG00000033011.14	ALG1	chr16	+	5082555	5082673	5082558	5082673	5079747	5079807	2395	0,2,2	6,15,27	1,1,2	7,8,4	102	99	0.551723751933	1.0	0.0,0.115,0.067	0.122,0.108,0.327	-0.125
2396	ENSG00000033011.14	ALG1	chr16	+	5082555	5082673	5082558	5082673	5080945	5081056	2396	5,5,2	178,115,67	2,1,0	113,76,104	102	99	0.0341271034589	0.6994483781365082	0.027,0.04,0.028	0.017,0.013,0.0	0.022
2397	ENSG00000103174.13	NAGPA	chr16	-	5027134	5027379	5027134	5027198	5027845	5027893	2397	175,91,89	9,6,5	104,69,67	6,1,2	280	99	0.180285295053	1.0	0.873,0.843,0.863	0.86,0.961,0.922	-0.055
2398	ENSG00000103174.13	NAGPA	chr16	-	5028296	5028398	5028296	5028365	5028879	5029008	2398	20,9,6	3,1,0	12,7,8	1,2,3	132	99	0.20993677139	1.0	0.833,0.871,1.0	0.9,0.724,0.667	0.138
2400	ENSG00000067836.13	ROGDI	chr16	-	4798568	4798801	4798568	4798667	4799685	4799781	2400	0,1,3	55,10,16	0,0,0	38,18,18	233	99	0.655340327621	1.0	0.0,0.041,0.074	0.0,0.0,0.0	0.038
2401	ENSG00000168096.15	ANKS3	chr16	-	4701433	4702242	4701433	4701543	4705094	4705253	2401	238,123,105	1,0,0	162,110,120	0,0,0	798	99	1	1.0	0.967,1.0,1.0	1.0,1.0,1.0	-0.011
2402	ENSG00000168096.15	ANKS3	chr16	-	4702101	4702242	4702101	4702237	4705094	4705253	2402	140,79,53	2,2,3	94,77,72	3,0,4	104	99	0.884270346591	1.0	0.985,0.974,0.944	0.968,1.0,0.945	-0.003
2403	ENSG00000168096.15	ANKS3	chr16	-	4726658	4726780	4726658	4726776	4726978	4727177	2403	23,11,13	1,0,0	17,7,16	1,3,0	103	99	0.325545437944	1.0	0.957,1.0,1.0	0.942,0.692,1.0	0.108
2404	ENSG00000168096.15	ANKS3	chr16	-	4726658	4726854	4726658	4726776	4726978	4727177	2404	34,10,13	1,0,0	20,19,8	1,3,0	177	99	0.235350275079	1.0	0.95,1.0,1.0	0.918,0.78,1.0	0.084
2405	ENSG00000168096.15	ANKS3	chr16	-	4726658	4726854	4726658	4726780	4726978	4727177	2405	34,10,13	23,11,13	20,19,8	17,7,16	173	99	0.960169443351	1.0	0.458,0.342,0.364	0.402,0.608,0.222	-0.023
2406	ENSG00000168096.15	ANKS3	chr16	-	4726658	4726854	4726658	4726780	4729979	4730151	2406	18,8,6	12,7,4	5,11,4	8,1,1	173	99	0.32363896229	1.0	0.462,0.395,0.462	0.263,0.863,0.696	-0.168
2409	ENSG00000103426.12	CORO7-PAM16	chr16	-	4341367	4341583	4341367	4341504	4343206	4343291	2409	128,99,81	345,182,144	91,68,61	127,93,94	178	99	0.00473791519442	0.18125195262449323	0.171,0.232,0.238	0.285,0.289,0.265	-0.066
2410	ENSG00000015532.10	XYLT2	chr17	+	50357056	50357252	50357117	50357252	50356510	50356773	2410	84,24,18	2,0,0	90,56,53	0,0,2	160	99	1	1.0	0.963,1.0,1.0	1.0,1.0,0.943	0.007
2411	ENSG00000005339.15	CREBBP	chr16	-	3751725	3751836	3751725	3751806	3757287	3757376	2411	20,22,18	200,101,70	27,21,26	125,74,100	129	99	0.0591852177587	0.98947313639668	0.071,0.143,0.165	0.142,0.179,0.166	-0.036
2412	ENSG00000126602.11	TRAP1	chr16	-	3674338	3674597	3674338	3674494	3675323	3675397	2412	94,55,40	959,362,276	42,23,36	539,316,323	202	99	0.017748137542	0.4560705670603419	0.046,0.069,0.066	0.037,0.034,0.052	0.019
2413	ENSG00000105499.14	PLA2G4C	chr19	-	48061997	48062194	48061997	48062152	48067790	48067886	2413	1,0,0	14,5,4	2,0,1	5,5,5	141	99	0.889524976789	1.0	0.048,0.0,0.0	0.219,0.0,0.123	-0.098
2415	ENSG00000122390.19	NAA60	chr16	+	3484690	3485083	3484761	3485083	3482501	3482598	2415	160,78,87	3,2,0	77,39,67	2,0,1	170	99	0.600241110833	1.0	0.969,0.958,1.0	0.957,1.0,0.975	-0.002
2416	ENSG00000262668.2	ENSG00000262668	chr16	+	3191237	3191337	3191240	3191337	3189748	3189798	2416	4,2,1	4,1,0	4,5,2	0,0,0	102	99	0.00514612987192	0.1921946905668605	0.493,0.66,1.0	1.0,1.0,1.0	-0.282
2417	ENSG00000085644.14	ZNF213	chr16	+	3138353	3138541	3138417	3138541	3137165	3137679	2417	38,33,20	93,33,33	23,13,17	59,39,42	163	99	0.0558656434492	0.9588286686615091	0.199,0.378,0.269	0.191,0.168,0.197	0.097
2418	ENSG00000100412.17	ACO2	chr22	+	41499545	41499862	41499725	41499862	41469116	41469182	2418	3,2,0	16,2,4	2,3,2	3,2,3	279	99	0.0765471467426	1.0	0.062,0.262,0.0	0.191,0.347,0.191	-0.135
2419	ENSG00000100412.17	ACO2	chr22	+	41517526	41517631	41517596	41517631	41515766	41515917	2419	388,131,129	0,0,0	247,126,170	0,1,0	169	99	1	1.0	1.0,1.0,1.0	1.0,0.987,1.0	0.004
2420	ENSG00000100412.17	ACO2	chr22	+	41517596	41518572	41518480	41518572	41515766	41515917	2420	125,101,84	2,1,3	68,52,47	0,1,0	983	99	0.00400134617266	0.1626230792630103	0.863,0.91,0.738	1.0,0.84,1.0	-0.11
2421	ENSG00000100412.17	ACO2	chr22	+	41517942	41518572	41518480	41518572	41517526	41517631	2421	103,62,57	305,106,93	64,46,39	173,122,138	637	99	0.0471622271693	0.8610009878835778	0.05,0.083,0.087	0.054,0.055,0.042	0.023
2422	ENSG00000100412.17	ACO2	chr22	+	41517942	41518572	41518495	41518572	41517526	41517631	2422	183,84,85	1,0,0	115,70,58	0,0,0	652	99	1	1.0	0.965,1.0,1.0	1.0,1.0,1.0	-0.012
2423	ENSG00000100412.17	ACO2	chr22	+	41518480	41518572	41518495	41518572	41517526	41517631	2423	385,128,121	1,0,0	224,146,157	0,0,0	114	99	1	1.0	0.997,1.0,1.0	1.0,1.0,1.0	-0.001
2424	ENSG00000100412.17	ACO2	chr22	+	41522829	41523278	41523204	41523278	41518480	41518572	2424	282,112,96	0,1,0	186,122,114	2,1,0	474	99	0.435988284789	1.0	1.0,0.959,1.0	0.951,0.962,1.0	0.015
2425	ENSG00000100412.17	ACO2	chr22	+	41522829	41523278	41523204	41523278	41520170	41520276	2425	461,198,157	3,1,2	291,188,196	3,2,0	474	99	0.834807583323	1.0	0.97,0.976,0.943	0.953,0.952,1.0	-0.005
2426	ENSG00000100412.17	ACO2	chr22	+	41527287	41528022	41527900	41528022	41526261	41526453	2426	630,241,239	0,1,0	410,216,301	2,0,2	712	99	0.404180442607	1.0	1.0,0.971,1.0	0.966,1.0,0.954	0.017
2427	ENSG00000263072.9	ZNF213-AS1	chr16	-	3114794	3114887	3114794	3114882	3114967	3116519	2427	1,0,1	4,6,0	5,0,3	8,7,1	104	99	0.0300977821842	0.6449424761125302	0.192,0.0,1.0	0.373,0.0,0.741	0.026
2428	ENSG00000263072.9	ZNF213-AS1	chr16	-	3129247	3129653	3129247	3129310	3131746	3132103	2428	105,43,30	0,0,0	123,88,120	1,0,0	442	99	1	1.0	1.0,1.0,1.0	0.965,1.0,1.0	0.012
2429	ENSG00000131652.14	THOC6	chr16	+	3026062	3026288	3026250	3026288	3025923	3025988	2429	312,101,99	5,3,1	282,181,188	5,3,3	287	99	0.965909375419	1.0	0.956,0.921,0.972	0.951,0.954,0.956	-0.004
2430	ENSG00000127564.17	PKMYT1	chr16	-	2973137	2973253	2973137	2973215	2973999	2974157	2430	105,54,40	139,55,42	59,27,28	97,60,72	137	99	0.0012930617329	0.07158900318482155	0.353,0.415,0.408	0.305,0.245,0.219	0.136
2431	ENSG00000127564.17	PKMYT1	chr16	-	2973137	2973445	2973137	2973215	2973999	2974157	2431	198,190,169	139,55,42	105,71,101	97,60,72	329	99	0.00102466829564	0.06068877906380565	0.3,0.51,0.548	0.246,0.263,0.297	0.184
2432	ENSG00000127564.17	PKMYT1	chr16	-	2973137	2973445	2973137	2973253	2973999	2974157	2432	98,136,130	5,0,1	47,45,78	1,1,5	291	99	0.167900561573	1.0	0.87,1.0,0.978	0.941,0.939,0.841	0.042
2433	ENSG00000127564.17	PKMYT1	chr16	-	2973137	2973445	2973137	2973215	2974549	2974656	2433	197,189,168	0,1,0	105,71,100	0,1,0	329	99	1	1.0	1.0,0.983,1.0	1.0,0.955,1.0	0.009
2434	ENSG00000127564.17	PKMYT1	chr16	-	2976663	2977031	2976663	2976824	2979647	2979912	2434	1428,841,637	1,1,0	1173,826,964	4,1,1	306	99	1	1.0	0.998,0.996,1.0	0.99,0.996,0.997	0.004
2435	ENSG00000127564.17	PKMYT1	chr16	-	2976663	2977031	2976663	2976824	2979807	2979936	2435	912,600,444	0,0,0	784,564,668	0,0,1	306	99	1	1.0	1.0,1.0,1.0	1.0,1.0,0.995	0.002
2436	ENSG00000131650.14	KREMEN2	chr16	+	2966641	2966795	2966758	2966795	2966324	2966449	2436	15,6,1	0,0,0	16,12,6	1,1,2	216	99	0.108360365209	1.0	1.0,1.0,1.0	0.88,0.846,0.579	0.232
2441	ENSG00000103363.16	ELOB	chr16	-	2775450	2775625	2775450	2775556	2776992	2777127	2441	19,16,14	3016,1440,1282	12,7,4	2005,1363,1458	168	99	1	1.0	0.004,0.007,0.006	0.004,0.003,0.002	0.003
2442	ENSG00000140992.19	PDPK1	chr16	+	2581294	2581363	2581299	2581363	2577424	2577500	2442	0,1,0	1,1,1	1,0,4	1,0,1	104	99	1	1.0	0.0,0.488,0.0	0.488,NA,0.792	-0.477
2443	ENSG00000162066.16	AMDHD2	chr16	+	2527560	2527615	2527572	2527615	2520983	2521123	2443	111,45,24	1,0,0	69,57,67	0,0,0	111	99	1	1.0	0.99,1.0,1.0	1.0,1.0,1.0	-0.003
2445	ENSG00000167967.16	E4F1	chr16	+	2228291	2228523	2228371	2228523	2223715	2223929	2445	26,20,14	33,26,22	12,11,15	20,25,15	179	99	0.553362630818	1.0	0.304,0.298,0.26	0.249,0.196,0.356	0.02
2446	ENSG00000167965.18	MLST8	chr16	+	2206030	2206214	2206060	2206214	2205453	2205512	2446	36,26,19	5,2,1	22,29,25	3,5,5	129	99	0.177044925964	1.0	0.847,0.909,0.936	0.849,0.817,0.793	0.078
2447	ENSG00000167965.18	MLST8	chr16	+	2206357	2206409	2206360	2206409	2206030	2206214	2447	484,245,190	39,13,14	286,221,214	26,16,11	102	99	0.944479885109	1.0	0.923,0.948,0.929	0.914,0.931,0.95	0.002
2448	ENSG00000167965.18	MLST8	chr16	+	2206357	2206659	2206554	2206659	2206030	2206214	2448	1027,548,407	0,0,2	608,450,405	0,0,0	296	99	1	1.0	1.0,1.0,0.986	1.0,1.0,1.0	-0.005
2449	ENSG00000167965.18	MLST8	chr16	+	2206478	2206659	2206483	2206659	2206357	2206409	2449	14,12,11	16,15,11	6,9,5	7,14,18	104	99	0.150946249846	1.0	0.454,0.432,0.488	0.449,0.38,0.209	0.112
2450	ENSG00000167965.18	MLST8	chr16	+	2206478	2206659	2206496	2206659	2206357	2206409	2450	15,17,13	756,311,249	8,11,9	494,309,309	117	99	0.170377908542	1.0	0.017,0.044,0.042	0.014,0.029,0.024	0.012
2451	ENSG00000167965.18	MLST8	chr16	+	2206478	2206659	2206554	2206659	2206357	2206409	2451	411,227,162	13,3,1	258,184,162	8,6,13	175	99	0.01536358384	0.41362452592167276	0.947,0.977,0.989	0.948,0.945,0.876	0.048
2452	ENSG00000167965.18	MLST8	chr16	+	2206483	2206659	2206496	2206659	2206357	2206409	2452	17,20,13	756,311,249	9,16,22	494,309,309	112	99	0.726113914397	1.0	0.019,0.054,0.044	0.016,0.044,0.059	-0.001
2453	ENSG00000167965.18	MLST8	chr16	+	2206483	2206659	2206554	2206659	2206357	2206409	2453	413,230,162	13,3,1	259,189,175	8,6,13	170	99	0.0188070413776	0.4747149829324787	0.949,0.978,0.99	0.95,0.948,0.887	0.044
2454	ENSG00000167965.18	MLST8	chr16	+	2206496	2206659	2206554	2206659	2206357	2206409	2454	1152,521,398	13,3,1	744,482,462	8,6,13	157	99	0.0273524182112	0.6056311782369339	0.982,0.991,0.996	0.983,0.981,0.957	0.016
2455	ENSG00000167965.18	MLST8	chr16	+	2207192	2207345	2207196	2207345	2207034	2207110	2455	768,325,240	19,14,5	530,309,345	7,10,6	103	99	0.137945272046	1.0	0.975,0.957,0.979	0.986,0.967,0.982	-0.008
2456	ENSG00000167965.18	MLST8	chr16	+	2208209	2208613	2208449	2208613	2207192	2207345	2456	1071,531,370	25,29,28	705,458,430	3,1,1	339	99	3.33066907388e-16	1.0741241229809307e-12	0.926,0.842,0.794	0.986,0.993,0.992	-0.136
2457	ENSG00000008710.20	PKD1	chr16	-	2097727	2097780	2097727	2097777	2097867	2097984	2457	46,30,14	28,7,9	33,22,15	15,12,6	102	99	0.952625381592	1.0	0.615,0.806,0.602	0.681,0.64,0.708	-0.002
2458	ENSG00000008710.20	PKD1	chr16	-	2105321	2105707	2105321	2105474	2105864	2106024	2458	134,108,74	39,25,21	76,80,77	26,19,35	332	99	0.282286058582	1.0	0.506,0.563,0.512	0.466,0.557,0.396	0.054
2460	ENSG00000065057.9	NTHL1	chr16	-	2040132	2040241	2040132	2040238	2043566	2043726	2460	18,7,2	280,87,86	7,2,7	142,85,94	102	99	0.526209920124	1.0	0.059,0.072,0.022	0.046,0.022,0.067	0.006
2461	ENSG00000167962.15	ZNF598	chr16	-	1999495	2000481	1999495	2000256	2001003	2001191	2461	478,230,204	14,18,23	305,240,246	11,9,8	324	99	0.022634107214	0.5381044162166553	0.913,0.796,0.73	0.894,0.891,0.904	-0.083
2463	ENSG00000197774.14	EME2	chr16	+	1775040	1775408	1775314	1775408	1773704	1773841	2463	88,42,50	2,0,1	47,46,55	0,0,0	373	99	0.291718084347	1.0	0.921,1.0,0.93	1.0,1.0,1.0	-0.05
2464	ENSG00000197774.14	EME2	chr16	+	1775040	1775408	1775314	1775408	1774259	1774352	2464	108,48,53	0,0,0	67,58,61	0,1,0	373	99	1	1.0	1.0,1.0,1.0	1.0,0.939,1.0	0.02
2465	ENSG00000187535.14	IFT140	chr16	-	1523827	1524695	1523827	1523956	1524783	1524916	2465	154,52,39	0,0,1	113,100,76	0,0,0	838	99	1	1.0	1.0,1.0,0.822	1.0,1.0,1.0	-0.059
2466	ENSG00000187535.14	IFT140	chr16	-	1525886	1526796	1525886	1526077	1557934	1558134	2466	165,46,20	0,0,2	95,87,73	0,1,0	818	99	0.845686312564	1.0	1.0,1.0,0.548	1.0,0.913,1.0	-0.122
2468	ENSG00000007516.14	BAIAP3	chr16	+	1339495	1339603	1339564	1339603	1339163	1339244	2468	5,1,0	0,0,0	2,3,2	0,0,1	168	99	1	1.0	1.0,1.0,NA	1.0,1.0,0.541	0.153
2472	ENSG00000103275.21	UBE2I	chr16	+	1319701	1320283	1320173	1320283	1315653	1315726	2472	166,110,87	2319,1080,1019	172,123,141	1120,629,625	571	99	1.29229960066e-12	2.1372315882812654e-09	0.012,0.017,0.015	0.026,0.033,0.038	-0.018
2474	ENSG00000196557.13	CACNA1H	chr16	+	1195431	1195565	1195470	1195565	1194970	1195083	2474	37,10,11	3,0,0	16,12,12	1,2,0	138	99	0.733909415545	1.0	0.898,1.0,1.0	0.92,0.811,1.0	0.056
2475	ENSG00000196557.13	CACNA1H	chr16	+	1211945	1212138	1212007	1212138	1211715	1211805	2475	311,100,82	49,10,15	137,90,113	14,10,12	161	99	0.11890064999	1.0	0.796,0.86,0.771	0.857,0.847,0.853	-0.043
2476	ENSG00000196557.13	CACNA1H	chr16	+	1218969	1219130	1219002	1219130	1218209	1218651	2476	143,68,66	64,16,12	67,50,35	34,21,14	132	99	0.0866528615911	1.0	0.626,0.761,0.805	0.596,0.641,0.652	0.101
2478	ENSG00000007376.8	RPUSD1	chr16	-	787555	787744	787555	787645	788255	788381	2478	480,245,222	12,9,13	157,115,119	5,4,4	198	99	0.550293458137	1.0	0.952,0.932,0.895	0.94,0.935,0.937	-0.011
2480	ENSG00000140983.14	RHOT2	chr16	+	668352	668411	668357	668411	668150	668236	2480	118,32,34	8,3,5	101,63,82	5,2,4	104	99	0.0888600449351	1.0	0.934,0.91,0.866	0.951,0.968,0.951	-0.053
2481	ENSG00000140983.14	RHOT2	chr16	+	668487	668699	668655	668699	668352	668411	2481	366,215,176	16,23,23	331,224,190	26,22,30	267	99	0.333315497359	1.0	0.895,0.776,0.739	0.825,0.791,0.701	0.031
2482	ENSG00000140983.14	RHOT2	chr16	+	668487	668699	668658	668699	668352	668411	2482	377,221,180	0,0,0	340,227,196	0,1,0	270	99	1	1.0	1.0,1.0,1.0	1.0,0.988,1.0	0.004
2483	ENSG00000140983.14	RHOT2	chr16	+	668655	668699	668658	668699	668352	668411	2483	27,29,27	0,0,0	35,25,36	0,1,0	102	99	1	1.0	1.0,1.0,1.0	1.0,0.96,1.0	0.013
2484	ENSG00000140983.14	RHOT2	chr16	+	668655	668699	668658	668699	668487	668569	2484	745,244,176	4,3,0	579,382,403	5,5,1	102	99	1	1.0	0.994,0.987,1.0	0.991,0.987,0.997	0.002
2485	ENSG00000140983.14	RHOT2	chr16	+	670122	670357	670248	670357	669552	669606	2485	488,200,168	0,0,0	410,267,279	1,1,1	225	99	1	1.0	1.0,1.0,1.0	0.994,0.992,0.992	0.007
2486	ENSG00000140983.14	RHOT2	chr16	+	670248	670357	670265	670357	670122	670175	2486	281,156,104	49,27,20	283,198,196	48,25,31	116	99	0.401514290656	1.0	0.83,0.831,0.816	0.834,0.871,0.844	-0.024
2487	ENSG00000140983.14	RHOT2	chr16	+	671082	671203	671114	671203	670455	670557	2487	112,58,47	0,0,0	101,55,71	0,0,1	131	99	1	1.0	1.0,1.0,1.0	1.0,1.0,0.982	0.006
2488	ENSG00000140983.14	RHOT2	chr16	+	670888	671000	670891	671000	670674	670773	2488	32,7,7	291,91,49	28,18,21	236,149,134	102	99	0.333481610743	1.0	0.096,0.069,0.122	0.103,0.105,0.132	-0.018
2489	ENSG00000140983.14	RHOT2	chr16	+	671082	671203	671114	671203	670891	671000	2489	273,159,136	19,9,6	240,147,154	9,16,13	131	99	0.492827144105	1.0	0.916,0.93,0.945	0.953,0.874,0.9	0.021
2490	ENSG00000161996.19	WDR90	chr16	+	651823	652039	651826	652039	651643	651747	2490	20,12,7	18,5,8	23,24,13	15,13,13	102	99	0.767664820083	1.0	0.519,0.7,0.459	0.598,0.642,0.493	-0.018
2491	ENSG00000161996.19	WDR90	chr16	+	653745	655147	655028	655147	653524	653670	2491	245,211,160	1,0,0	183,212,137	0,1,0	1382	99	1	1.0	0.946,1.0,1.0	1.0,0.938,1.0	0.003
2492	ENSG00000161996.19	WDR90	chr16	+	655772	656537	656301	656537	655572	655703	2492	223,200,160	0,1,5	143,163,120	0,4,4	628	99	0.279700479798	1.0	1.0,0.969,0.835	1.0,0.865,0.825	0.038
2493	ENSG00000161996.19	WDR90	chr16	+	656731	656871	656814	656871	655572	655703	2493	42,49,48	0,0,0	22,17,7	0,0,1	182	99	1	1.0	1.0,1.0,1.0	1.0,1.0,0.792	0.069
2494	ENSG00000161996.19	WDR90	chr16	+	660551	660714	660611	660714	660057	660161	2494	9,8,5	9,4,4	3,3,4	13,18,17	159	99	4.81807976536e-05	0.006105330585185749	0.384,0.555,0.438	0.126,0.094,0.128	0.343
2495	ENSG00000161996.19	WDR90	chr16	+	662672	662844	662678	662844	662219	662331	2495	22,20,4	1,0,0	19,11,7	2,1,1	105	99	0.042866371631	0.8112006598179293	0.954,1.0,1.0	0.9,0.912,0.868	0.091
2496	ENSG00000161996.19	WDR90	chr16	+	666454	666792	666672	666792	666219	666350	2496	170,171,119	6,1,0	116,110,84	5,4,8	317	99	0.00156531836107	0.08221617994352927	0.898,0.982,1.0	0.879,0.896,0.766	0.113
2497	ENSG00000130731.16	METTL26	chr16	-	634888	635063	634888	634956	635280	635340	2497	172,94,98	101,16,14	136,111,129	139,89,67	206	99	0.000784960913924	0.04968517564983717	0.45,0.738,0.771	0.32,0.375,0.481	0.261
2499	ENSG00000007541.17	PIGQ	chr16	+	579068	579180	579126	579180	578784	578938	2499	106,31,30	0,1,2	101,63,71	0,0,0	157	99	1	1.0	1.0,0.951,0.904	1.0,1.0,1.0	-0.048
2500	ENSG00000007541.17	PIGQ	chr16	+	580182	580972	580857	580972	579068	579180	2500	222,111,95	8,6,1	195,97,131	5,2,3	774	99	0.410210566256	1.0	0.78,0.703,0.924	0.833,0.861,0.848	-0.045
2501	ENSG00000102977.18	ACD	chr16	-	67657511	67657701	67657511	67657684	67657761	67657853	2501	4,1,4	57,35,35	0,2,7	50,29,30	116	99	0.715563382197	1.0	0.057,0.024,0.089	0.0,0.056,0.166	-0.017
2502	ENSG00000102977.18	ACD	chr16	-	67657761	67657853	67657761	67657814	67657985	67658362	2502	87,47,37	1,0,0	62,52,56	0,0,0	138	99	1	1.0	0.984,1.0,1.0	1.0,1.0,1.0	-0.005
2503	ENSG00000102977.18	ACD	chr16	-	67657761	67657871	67657761	67657814	67657985	67658362	2503	30,18,13	1,0,0	15,15,13	0,0,0	156	99	1	1.0	0.95,1.0,1.0	1.0,1.0,1.0	-0.017
2504	ENSG00000102977.18	ACD	chr16	-	67657761	67657871	67657761	67657853	67657985	67658362	2504	5,2,2	62,31,26	0,3,0	47,40,43	117	99	0.0157888333222	0.4213338686175333	0.064,0.052,0.061	0.0,0.06,0.0	0.039
2505	ENSG00000102977.18	ACD	chr16	-	67657985	67658362	67657985	67658028	67658554	67658641	2505	654,321,259	0,0,0	449,334,364	0,0,1	433	99	1	1.0	1.0,1.0,1.0	1.0,1.0,0.988	0.004
2508	ENSG00000102977.18	ACD	chr16	-	67657985	67658641	67657985	67658362	67658719	67658816	2508	149,64,58	2,2,4	101,62,79	3,0,3	378	99	0.565682924484	1.0	0.951,0.893,0.792	0.898,1.0,0.873	-0.045
2509	ENSG00000102977.18	ACD	chr16	-	67658719	67658832	67658719	67658816	67658927	67659079	2509	7,3,7	109,58,38	0,1,2	89,64,66	115	99	0.000145370942907	0.014228043166249763	0.052,0.043,0.137	0.0,0.013,0.025	0.065
2510	ENSG00000102977.18	ACD	chr16	-	67658927	67659419	67658927	67659079	67659536	67659613	2510	128,64,32	13,4,9	71,62,85	1,4,5	439	99	0.0186553207486	0.47213826350307575	0.689,0.783,0.445	0.941,0.778,0.793	-0.198
2511	ENSG00000102977.18	ACD	chr16	-	67658927	67659613	67658927	67659079	67659701	67659795	2511	115,70,51	5,4,1	55,56,62	0,1,0	633	99	5.56057385933e-05	0.0067670085538287855	0.782,0.732,0.889	1.0,0.898,1.0	-0.165
2512	ENSG00000102977.18	ACD	chr16	-	67659228	67659613	67659228	67659263	67659701	67659795	2512	95,48,39	0,1,0	48,46,52	0,0,0	449	99	1	1.0	1.0,0.914,1.0	1.0,1.0,1.0	-0.029
2513	ENSG00000102977.18	ACD	chr16	-	67659701	67659795	67659701	67659788	67659902	67660045	2513	78,38,42	0,1,0	71,61,57	0,0,0	106	99	1	1.0	1.0,0.973,1.0	1.0,1.0,1.0	-0.009
2514	ENSG00000102977.18	ACD	chr16	-	67659902	67660045	67659902	67660036	67660121	67660226	2514	73,27,20	0,0,0	80,60,37	1,2,1	108	99	0.481740107561	1.0	1.0,1.0,1.0	0.987,0.965,0.971	0.026
2515	ENSG00000242612.7	DECR2	chr16	+	406684	406833	406735	406833	406345	406397	2515	10,7,6	2,0,0	13,21,14	1,2,1	150	99	0.113708431092	1.0	0.767,1.0,1.0	0.896,0.874,0.902	0.032
2516	ENSG00000242612.7	DECR2	chr16	+	410208	410367	410242	410367	407424	407560	2516	5,2,2	35,11,15	0,2,1	15,10,4	133	99	0.0555468225409	0.9551818974928558	0.096,0.119,0.09	0.0,0.13,0.157	0.006
2517	ENSG00000086504.18	MRPL28	chr16	-	368500	369220	368500	369211	369930	370225	2517	1367,538,471	32,15,15	909,489,646	30,20,14	108	99	0.400294782077	1.0	0.975,0.97,0.966	0.965,0.957,0.977	0.004
2518	ENSG00000167515.11	TRAPPC2L	chr16	+	88858618	88858791	88858641	88858791	88857085	88857183	2518	172,96,77	1,0,0	93,60,66	0,1,1	122	99	1	1.0	0.993,1.0,1.0	1.0,0.98,0.982	0.01
2519	ENSG00000185615.16	PDIA2	chr16	+	284877	285015	284886	285015	284658	284792	2519	2,1,2	1,0,0	1,1,0	0,0,0	108	99	1	1.0	0.647,1.0,1.0	1.0,1.0,NA	-0.118
2520	ENSG00000185615.16	PDIA2	chr16	+	284877	285015	284922	285015	284658	284792	2520	9,7,10	2,2,1	3,6,4	0,0,0	144	99	0.0103958427536	0.31376764705870214	0.756,0.706,0.873	1.0,1.0,1.0	-0.222
2521	ENSG00000185615.16	PDIA2	chr16	+	284877	285703	285505	285703	284658	284792	2521	44,27,28	1,0,0	7,15,10	0,0,0	727	99	1	1.0	0.857,1.0,1.0	1.0,1.0,1.0	-0.048
2522	ENSG00000185615.16	PDIA2	chr16	+	284886	285015	284922	285015	284658	284792	2522	8,6,8	2,2,1	2,5,4	0,0,0	135	99	0.00829112060778	0.26899848495030293	0.746,0.688,0.854	1.0,1.0,1.0	-0.237
2523	ENSG00000167930.17	FAM234A	chr16	+	254380	254681	254387	254681	249548	249654	2523	419,109,103	0,0,1	202,133,154	0,0,0	106	99	1	1.0	1.0,1.0,0.99	1.0,1.0,1.0	-0.003
2524	ENSG00000167930.17	FAM234A	chr16	+	254380	254681	254387	254681	253832	253929	2524	11,2,1	0,0,0	7,2,5	0,1,0	106	99	1	1.0	1.0,1.0,1.0	1.0,0.651,1.0	0.116
2525	ENSG00000167930.17	FAM234A	chr16	+	259968	260160	259995	260160	259482	259599	2525	167,66,58	48,11,9	108,77,90	22,9,12	126	99	0.116489005429	1.0	0.732,0.825,0.835	0.794,0.871,0.855	-0.043
2526	ENSG00000007392.17	LUC7L	chr16	-	188968	190135	188968	189339	190540	190570	2526	1176,580,535	0,0,1	579,393,425	0,0,2	895	99	1	1.0	1.0,1.0,0.983	1.0,1.0,0.959	0.008
2527	ENSG00000007392.17	LUC7L	chr16	-	188968	190135	188968	189339	192926	193015	2527	587,368,350	0,0,0	283,206,253	1,0,1	895	99	1	1.0	1.0,1.0,1.0	0.969,1.0,0.965	0.022
2528	ENSG00000007384.15	RHBDF1	chr16	-	58973	59127	58973	59093	59248	59349	2528	14,4,5	0,1,0	15,7,10	0,0,1	133	99	1	1.0	1.0,0.749,1.0	1.0,1.0,0.882	-0.044
2529	ENSG00000007384.15	RHBDF1	chr16	-	58973	59349	58973	59093	59418	59494	2529	57,23,20	0,0,0	43,38,38	0,0,1	355	99	1	1.0	1.0,1.0,1.0	1.0,1.0,0.914	0.029
2530	ENSG00000007384.15	RHBDF1	chr16	-	59731	60098	59731	59826	60215	60279	2530	24,23,29	51,23,14	14,25,32	35,26,38	371	99	0.359929818161	1.0	0.112,0.211,0.356	0.096,0.204,0.183	0.065
2532	ENSG00000007384.15	RHBDF1	chr16	-	63586	63922	63586	63800	64698	64829	2532	7,4,6	48,33,15	3,6,10	50,48,41	221	99	0.539730968927	1.0	0.061,0.052,0.152	0.026,0.053,0.098	0.029
2534	ENSG00000185596.16	WASH3P	chr15	+	101972595	101972694	101972599	101972694	101972407	101972465	2534	0,0,0	10,7,5	0,0,1	18,18,10	103	99	1	1.0	0.0,0.0,0.0	0.0,0.0,0.088	-0.029
2535	ENSG00000131876.18	SNRPA1	chr15	-	101285725	101287010	101285725	101285801	101287655	101287702	2535	1094,579,496	0,0,1	521,337,296	0,0,0	1308	99	1	1.0	1.0,1.0,0.974	1.0,1.0,1.0	-0.009
2536	ENSG00000101003.11	GINS1	chr20	+	25417103	25418195	25418104	25418195	25413789	25413854	2536	248,142,128	0,0,0	170,85,123	2,0,0	1100	99	1	1.0	1.0,1.0,1.0	0.884,1.0,1.0	0.039
2538	ENSG00000101003.11	GINS1	chr20	+	25420845	25420988	25420848	25420988	25419683	25419805	2538	3,1,0	5,0,3	4,0,1	2,1,1	102	99	0.272234930134	1.0	0.368,1.0,0.0	0.66,0.0,0.493	0.072
2543	ENSG00000103852.13	TTC23	chr15	-	99139316	99139467	99139316	99139399	99156147	99156297	2543	5,4,2	34,8,5	3,3,1	21,6,11	167	99	0.46162822415	1.0	0.08,0.229,0.192	0.078,0.229,0.051	0.048
2544	ENSG00000103852.13	TTC23	chr15	-	99139316	99139576	99139316	99139399	99156147	99156297	2544	22,9,2	34,8,5	7,7,13	21,6,11	276	99	0.973429064251	1.0	0.188,0.288,0.125	0.107,0.295,0.298	-0.033
2545	ENSG00000103852.13	TTC23	chr15	-	99139316	99139576	99139316	99139467	99156147	99156297	2545	20,6,1	3,1,1	5,4,12	1,0,0	208	99	0.00909196572938	0.2859140552835415	0.76,0.741,0.322	0.704,1.0,1.0	-0.294
2547	ENSG00000278090.3	LUNAR1	chr15	+	99030097	99031050	99030220	99031050	99027564	99027789	2547	1,0,0	0,0,0	0,0,0	0,0,1	222	99	1	1.0	1.0,NA,NA	NA,NA,0.0	1.0
2548	ENSG00000132386.11	SERPINF1	chr17	+	1769671	1770050	1769851	1770050	1766902	1766994	2548	0,1,0	3,1,0	1,0,0	2,1,0	279	99	1	1.0	0.0,0.262,NA	0.151,0.0,NA	0.056
2552	ENSG00000132386.11	SERPINF1	chr17	+	1775057	1775200	1775062	1775200	1771718	1772075	2552	10,1,1	0,0,0	3,3,5	0,1,2	104	99	0.760820243792	1.0	1.0,1.0,1.0	1.0,0.741,0.704	0.185
2553	ENSG00000259485.2	LINC02253	chr15	+	97429728	97429889	97429769	97429889	97429048	97429204	2553	1,1,0	1,0,0	0,0,2	0,0,1	140	99	1	1.0	0.414,1.0,NA	NA,NA,0.586	0.121
2554	ENSG00000248441.8	LETR1	chr15	-	95288301	95289554	95288301	95288468	95326829	95326904	2554	2,1,1	2,0,0	1,1,2	0,0,1	1185	99	0.226188133575	1.0	0.077,1.0,1.0	1.0,1.0,0.143	-0.022
2557	ENSG00000214432.9	VPS33B-DT	chr15	+	91029880	91030241	91030130	91030241	91023312	91023594	2557	5,0,1	3,2,0	5,1,7	0,1,3	349	99	0.0590530493028	0.9883144251731661	0.321,0.0,1.0	1.0,0.221,0.398	-0.099
2558	ENSG00000284946.1	ENSG00000284946	chr15	-	90980883	90981669	90980883	90981033	90981747	90981981	2558	1326,530,427	32,13,11	672,431,403	45,51,61	735	99	2.32760477559e-11	2.761071862253435e-08	0.848,0.846,0.839	0.668,0.532,0.471	0.287
2559	ENSG00000166965.13	RCCD1	chr15	+	90960327	90960498	90960333	90960498	90959899	90959998	2559	65,37,20	4,3,1	52,31,25	0,1,0	105	99	0.00857957533826	0.27588961870215223	0.939,0.921,0.95	1.0,0.967,1.0	-0.052
2561	ENSG00000140553.18	UNC45A	chr15	+	90936136	90936460	90936284	90936460	90935945	90935982	2561	24,14,13	116,54,37	24,22,14	79,47,38	247	99	0.0942081431455	1.0	0.077,0.094,0.123	0.109,0.158,0.129	-0.034
2562	ENSG00000197299.13	BLM	chr15	+	90759980	90760279	90760146	90760279	90754810	90754938	2562	4,4,2	78,51,42	5,3,4	46,30,30	265	99	0.168156859904	1.0	0.019,0.028,0.017	0.039,0.036,0.047	-0.019
2563	ENSG00000185043.13	CIB1	chr15	-	90231094	90231507	90231094	90231213	90233668	90233703	2563	203,93,108	0,1,0	152,103,119	0,0,0	393	99	1	1.0	1.0,0.959,1.0	1.0,1.0,1.0	-0.014
2564	ENSG00000185043.13	CIB1	chr15	-	90232218	90232447	90232218	90232327	90233668	90233703	2564	44,26,13	97,33,38	25,18,12	61,33,38	219	99	0.424870711254	1.0	0.17,0.263,0.134	0.156,0.198,0.125	0.029
2565	ENSG00000228315.12	GUSBP11	chr22	-	23714186	23714342	23714186	23714286	23715008	23715194	2565	71,55,26	0,0,0	67,57,42	1,0,0	155	99	1	1.0	1.0,1.0,1.0	0.977,1.0,1.0	0.008
2567	ENSG00000166813.17	KIF7	chr15	-	89649740	89650044	89649740	89649941	89652602	89652954	2567	31,19,9	54,33,24	21,19,17	38,24,33	202	99	0.632838934093	1.0	0.22,0.22,0.155	0.213,0.28,0.202	-0.033
2568	ENSG00000140534.14	TICRR	chr15	+	89584285	89584527	89584288	89584527	89582685	89582965	2568	149,58,52	29,11,13	51,45,72	24,12,13	102	99	0.196655038727	1.0	0.833,0.837,0.795	0.673,0.784,0.843	0.055
2573	ENSG00000255571.9	MIR9-3HG	chr15	+	89388500	89388581	89388503	89388581	89387816	89387881	2573	2,0,2	3,0,0	1,0,0	0,0,0	102	99	1	1.0	0.393,NA,1.0	1.0,NA,NA	-0.303
2575	ENSG00000181991.16	MRPS11	chr15	+	88475029	88475239	88475109	88475239	88467907	88468024	2575	10,8,5	2,2,1	6,4,1	1,1,1	179	99	0.333380058105	1.0	0.734,0.689,0.734	0.768,0.689,0.356	0.115
2576	ENSG00000181991.16	MRPS11	chr15	+	88475029	88475239	88475171	88475239	88467907	88468024	2576	251,169,130	0,1,0	127,82,84	0,0,0	241	99	1	1.0	1.0,0.986,1.0	1.0,1.0,1.0	-0.005
2577	ENSG00000181991.16	MRPS11	chr15	+	88475109	88475239	88475171	88475239	88467907	88468024	2577	243,163,126	0,1,0	122,79,84	0,0,0	161	99	1	1.0	1.0,0.99,1.0	1.0,1.0,1.0	-0.003
2578	ENSG00000181991.16	MRPS11	chr15	+	88472235	88472620	88472354	88472620	88467907	88469145	2578	31,16,11	2,0,1	9,13,8	1,2,0	218	99	0.635622977979	1.0	0.876,1.0,0.833	0.803,0.747,1.0	0.053
2579	ENSG00000181991.16	MRPS11	chr15	+	88475029	88475239	88475109	88475239	88472626	88472725	2579	20,13,16	333,160,117	8,7,9	137,70,83	179	99	0.903477804528	1.0	0.032,0.043,0.07	0.031,0.052,0.057	0.002
2580	ENSG00000181991.16	MRPS11	chr15	+	88475029	88475239	88475171	88475239	88472626	88472725	2580	261,174,141	11,7,5	129,85,92	2,5,4	241	99	0.552495475144	1.0	0.907,0.911,0.921	0.964,0.875,0.904	-0.001
2581	ENSG00000181991.16	MRPS11	chr15	+	88475109	88475239	88475171	88475239	88472626	88472725	2581	574,321,242	11,7,5	258,148,166	2,5,4	161	99	0.64088425629	1.0	0.97,0.966,0.967	0.988,0.948,0.962	0.002
2591	ENSG00000158571.11	PFKFB1	chrX	-	54960823	54960917	54960823	54960851	54963256	54963382	2591	2,2,0	0,0,0	1,0,0	1,0,0	165	99	1	1.0	1.0,1.0,NA	0.375,NA,NA	0.625
2592	ENSG00000170776.22	AKAP13	chr15	+	85710578	85710645	85710581	85710645	85708018	85708086	2592	117,55,43	15,2,4	46,32,36	3,3,0	102	99	0.0513816277898	0.9099570595316613	0.883,0.964,0.913	0.937,0.912,1.0	-0.03
2595	ENSG00000176371.14	ZSCAN2	chr15	+	84622577	84622714	84622645	84622714	84620601	84620772	2595	18,7,6	1,0,1	8,1,7	0,0,5	167	99	0.0560714448591	0.9606470007412996	0.914,1.0,0.781	1.0,1.0,0.454	0.08
2597	ENSG00000103942.13	HOMER2	chr15	-	82859028	82859168	82859028	82859135	82864166	82864259	2597	75,39,34	140,57,40	27,5,12	81,44,38	132	99	8.21406182939e-05	0.009197225653998976	0.287,0.339,0.389	0.2,0.079,0.191	0.182
2598	ENSG00000103942.13	HOMER2	chr15	-	82859028	82859186	82859028	82859135	82864166	82864259	2598	15,6,8	140,57,40	2,4,1	81,44,38	150	99	0.00204726699923	0.10062259513659884	0.066,0.065,0.117	0.016,0.057,0.017	0.053
2599	ENSG00000103942.13	HOMER2	chr15	-	82859028	82859186	82859028	82859168	82864166	82864259	2599	3,0,2	63,33,28	0,2,0	25,3,11	117	99	0.483144495312	1.0	0.039,0.0,0.057	0.0,0.361,0.0	-0.088
2601	ENSG00000140598.16	EFL1	chr15	-	82227449	82227579	82227449	82227572	82228190	82228327	2601	12,4,4	50,30,19	5,4,4	35,18,10	106	99	0.845814855527	1.0	0.183,0.111,0.164	0.118,0.172,0.272	-0.035
2602	ENSG00000140598.16	EFL1	chr15	-	82238306	82238521	82238306	82238484	82240417	82240555	2602	101,45,51	0,0,0	48,27,29	1,0,0	136	99	1	1.0	1.0,1.0,1.0	0.972,1.0,1.0	0.009
2604	ENSG00000103876.14	FAH	chr15	+	80172148	80172248	80172161	80172248	80168263	80168316	2604	46,16,17	2,0,0	20,13,15	0,0,1	112	99	1	1.0	0.953,1.0,1.0	1.0,1.0,0.93	0.008
2606	ENSG00000185787.15	MORF4L1	chr15	+	78884966	78885083	78884969	78885083	78880511	78880579	2606	61,19,10	2,1,0	40,16,19	2,1,2	102	99	0.180764371982	1.0	0.967,0.949,1.0	0.951,0.94,0.902	0.041
2607	ENSG00000041357.16	PSMA4	chr15	+	78542176	78542645	78542482	78542645	78541904	78541930	2607	1117,453,418	0,1,1	482,249,245	6,2,4	405	99	0.0013235244989	0.07277579424940418	1.0,0.991,0.99	0.952,0.968,0.937	0.041
2608	ENSG00000041357.16	PSMA4	chr15	+	78542482	78542645	78542575	78542645	78542176	78542219	2608	2125,943,871	9,1,3	952,497,562	4,5,3	192	99	1	1.0	0.992,0.998,0.993	0.992,0.981,0.99	0.007
2609	ENSG00000140395.9	WDR61	chr15	-	78285260	78285724	78285260	78285339	78286040	78286133	2609	105,64,52	190,64,76	30,20,24	84,43,43	484	99	0.00937512414053	0.29099428871031974	0.102,0.17,0.123	0.068,0.087,0.102	0.046
2610	ENSG00000140395.9	WDR61	chr15	-	78292615	78292885	78292615	78292788	78293166	78293272	2610	17,19,15	300,141,104	11,5,7	177,88,98	196	99	0.0829787285265	1.0	0.028,0.064,0.068	0.03,0.028,0.035	0.022
2611	ENSG00000140395.9	WDR61	chr15	-	78292615	78292885	78292615	78292788	78294945	78294973	2611	9,15,11	0,0,0	7,4,6	0,1,0	196	99	1	1.0	1.0,1.0,1.0	1.0,0.669,1.0	0.11
2612	ENSG00000136425.14	CIB2	chr15	-	78109234	78109509	78109234	78109382	78110655	78110733	2612	7,3,2	0,0,0	0,7,2	0,0,2	226	99	1	1.0	1.0,1.0,1.0	NA,1.0,0.305	0.348
2613	ENSG00000136425.14	CIB2	chr15	-	78109234	78109509	78109234	78109382	78123704	78123739	2613	11,9,7	2,0,1	1,7,2	0,1,0	226	99	0.819580781735	1.0	0.707,1.0,0.754	1.0,0.754,1.0	-0.098
2615	ENSG00000173517.11	PEAK1	chr15	-	77284957	77285078	77284957	77285055	77286422	77286504	2615	9,7,8	0,0,0	6,5,5	0,0,3	122	99	0.403624831164	1.0	1.0,1.0,1.0	1.0,1.0,0.575	0.142
2622	ENSG00000140400.18	MAN2C1	chr15	-	75356300	75356449	75356300	75356380	75356605	75356685	2622	87,55,41	6,3,1	65,56,55	10,3,11	168	99	0.01152935018	0.337247871773161	0.895,0.915,0.96	0.793,0.917,0.747	0.104
2623	ENSG00000140400.18	MAN2C1	chr15	-	75358461	75359153	75358461	75358618	75359327	75359425	2623	118,66,48	0,1,0	72,77,66	0,0,0	634	99	1	1.0	1.0,0.912,1.0	1.0,1.0,1.0	-0.029
2624	ENSG00000140400.18	MAN2C1	chr15	-	75358461	75359153	75358461	75358618	75359619	75359775	2624	94,57,47	0,0,0	53,63,47	0,0,1	634	99	1	1.0	1.0,1.0,1.0	1.0,1.0,0.88	0.04
2625	ENSG00000140400.18	MAN2C1	chr15	-	75359058	75359191	75359058	75359153	75359619	75359775	2625	18,5,6	1,0,1	12,5,5	2,4,1	137	99	0.00138258623976	0.07493733603216828	0.929,1.0,0.813	0.813,0.475,0.783	0.224
2626	ENSG00000140400.18	MAN2C1	chr15	-	75359058	75359425	75359058	75359153	75359619	75359775	2626	143,96,75	1,0,1	93,74,83	2,4,1	371	99	1	1.0	0.974,1.0,0.952	0.925,0.832,0.957	0.071
2627	ENSG00000140400.18	MAN2C1	chr15	-	75359058	75359425	75359058	75359191	75359619	75359775	2627	127,91,69	2,0,0	85,70,78	4,1,0	333	99	0.142372354222	1.0	0.95,1.0,1.0	0.863,0.954,1.0	0.044
2628	ENSG00000140400.18	MAN2C1	chr15	-	75359327	75359438	75359327	75359425	75359619	75359775	2628	6,1,0	22,12,7	4,5,9	36,13,19	112	99	0.15621859019	1.0	0.194,0.069,0.0	0.089,0.254,0.295	-0.125
2629	ENSG00000140400.18	MAN2C1	chr15	-	75361854	75362025	75361854	75361947	75362342	75362453	2629	3,5,6	52,30,19	2,7,4	46,35,36	177	99	0.581102932989	1.0	0.031,0.085,0.15	0.024,0.101,0.059	0.027
2630	ENSG00000140400.18	MAN2C1	chr15	-	75367510	75367645	75367510	75367634	75368072	75368198	2630	11,1,1	99,33,37	4,2,3	52,54,33	110	99	0.821743419524	1.0	0.091,0.027,0.024	0.065,0.032,0.076	-0.01
2631	ENSG00000140400.18	MAN2C1	chr15	-	75367510	75367977	75367510	75367634	75368072	75368198	2631	17,9,16	99,33,37	11,12,7	52,54,33	442	99	0.51492672427	1.0	0.037,0.058,0.088	0.045,0.047,0.045	0.015
2632	ENSG00000140400.18	MAN2C1	chr15	-	75367510	75367977	75367510	75367645	75368072	75368198	2632	6,9,15	0,1,0	7,11,7	0,1,3	431	99	0.0179521167445	0.46039506079662246	1.0,0.674,1.0	1.0,0.716,0.349	0.203
2633	ENSG00000140400.18	MAN2C1	chr15	-	75368072	75368198	75368072	75368159	75368482	75368612	2633	24,13,11	0,0,0	25,12,10	0,1,0	138	99	1	1.0	1.0,1.0,1.0	1.0,0.896,1.0	0.035
2634	ENSG00000178761.15	FAM219B	chr15	-	74899991	74902063	74899991	74900137	74902603	74902786	2634	1351,461,390	4,0,2	874,550,573	1,0,0	2025	99	0.116244670517	1.0	0.943,1.0,0.905	0.977,1.0,1.0	-0.043
2635	ENSG00000178761.15	FAM219B	chr15	-	74902603	74902786	74902603	74902783	74904663	74904712	2635	91,24,26	20,10,10	62,36,31	13,9,7	102	99	0.338846547379	1.0	0.815,0.7,0.716	0.822,0.795,0.811	-0.066
2636	ENSG00000178761.15	FAM219B	chr15	-	74904981	74905059	74904981	74905039	74905153	74905231	2636	9,0,1	1,0,0	1,4,1	2,0,0	119	99	1	1.0	0.882,NA,1.0	0.294,1.0,1.0	0.176
2637	ENSG00000178802.18	MPI	chr15	+	74890437	74890654	74890526	74890654	74890041	74890089	2637	29,18,12	3,1,1	12,6,3	3,0,2	188	99	0.56236262342	1.0	0.836,0.905,0.863	0.678,1.0,0.441	0.162
2638	ENSG00000178802.18	MPI	chr15	+	74890437	74890654	74890555	74890654	74890041	74890089	2638	94,37,37	0,0,0	51,18,20	0,0,1	217	99	1	1.0	1.0,1.0,1.0	1.0,1.0,0.901	0.033
2639	ENSG00000178802.18	MPI	chr15	+	74890526	74890654	74890555	74890654	74890041	74890089	2639	68,20,26	0,0,0	42,12,19	0,0,1	128	99	1	1.0	1.0,1.0,1.0	1.0,1.0,0.936	0.021
2641	ENSG00000103653.17	CSK	chr15	+	74800411	74800746	74800680	74800746	74799271	74799491	2641	361,194,140	1,0,0	238,151,177	1,0,1	368	99	1	1.0	0.99,1.0,1.0	0.985,1.0,0.979	0.009
2642	ENSG00000103653.17	CSK	chr15	+	74801694	74802083	74801996	74802083	74801521	74801595	2642	820,395,275	0,0,0	498,325,330	0,0,1	401	99	1	1.0	1.0,1.0,1.0	1.0,1.0,0.988	0.004
2643	ENSG00000140465.15	CYP1A1	chr15	-	74721590	74722069	74721590	74721717	74722272	74722341	2643	7,3,0	35,16,9	9,5,8	16,13,17	451	99	0.00708844550603	0.24126524891473825	0.042,0.04,0.0	0.11,0.078,0.094	-0.067
2644	ENSG00000140465.15	CYP1A1	chr15	-	74722272	74722534	74722272	74722341	74725440	74725491	2644	54,30,16	1,1,0	26,23,32	0,0,0	292	99	1	1.0	0.948,0.91,1.0	1.0,1.0,1.0	-0.047
2645	ENSG00000179335.20	CLK3	chr15	+	74619966	74620225	74620008	74620225	74619196	74619348	2645	3,6,8	159,103,85	3,0,2	94,68,91	141	99	0.0171912066806	0.44638310776651347	0.013,0.039,0.062	0.022,0.0,0.015	0.026
2646	ENSG00000179335.20	CLK3	chr15	+	74622119	74622560	74622493	74622560	74620008	74620225	2646	192,126,123	5,2,4	118,83,84	10,5,6	473	99	0.0026120223179	0.12085568685956392	0.889,0.93,0.866	0.712,0.777,0.746	0.15
2647	ENSG00000179361.18	ARID3B	chr15	+	74593134	74593236	74593137	74593236	74591559	74591814	2647	13,8,8	18,14,3	7,5,3	10,8,8	102	99	0.302931004016	1.0	0.412,0.357,0.721	0.405,0.378,0.267	0.147
2653	ENSG00000103855.18	CD276	chr15	+	73702254	73702593	73702379	73702593	73699585	73699718	2653	311,168,144	0,0,0	189,127,165	0,4,0	224	99	0.986299357034	1.0	1.0,1.0,1.0	1.0,0.933,1.0	0.022
2655	ENSG00000103855.18	CD276	chr15	+	73712933	73714514	73713289	73714514	73711134	73711170	2655	2447,986,817	2,0,1	1230,726,825	0,0,0	455	99	1	1.0	0.996,1.0,0.994	1.0,1.0,1.0	-0.003
2656	ENSG00000159322.18	ADPGK	chr15	-	72751368	72752895	72751368	72752892	72755555	72755654	2656	72,25,37	72,39,30	49,25,26	33,22,25	102	99	0.237263947187	1.0	0.493,0.384,0.545	0.59,0.524,0.502	-0.065
2658	ENSG00000140463.14	BBS4	chr15	+	72722788	72722847	72722793	72722847	72716777	72716850	2658	2,0,1	67,18,21	2,4,3	31,15,20	104	99	0.00394264751064	0.16084555457860178	0.028,0.0,0.043	0.058,0.202,0.125	-0.105
2660	ENSG00000168872.17	DDX19A	chr16	+	70356822	70356906	70356845	70356906	70356111	70356247	2660	0,1,0	0,4,2	0,0,0	7,1,4	122	99	1	1.0	NA,0.169,0.0	0.0,0.0,0.0	0.085
2661	ENSG00000168872.17	DDX19A	chr16	+	70365932	70366262	70366084	70366262	70365016	70365131	2661	10,11,12	308,135,94	6,4,2	115,68,78	251	99	0.195935953917	1.0	0.013,0.031,0.048	0.02,0.023,0.01	0.013
2662	ENSG00000166233.15	ARIH1	chr15	+	72570163	72570307	72570176	72570307	72567105	72567177	2662	4,1,2	308,135,138	1,1,0	195,99,154	112	99	1	1.0	0.011,0.007,0.013	0.005,0.009,0.0	0.006
2663	ENSG00000125835.20	SNRPB	chr20	-	2463088	2463899	2463088	2463227	2465707	2467758	2663	6489,3900,3443	2,3,4	4357,3019,3386	3,0,4	771	99	1	1.0	0.998,0.994,0.991	0.995,1.0,0.991	-0.001
2664	ENSG00000125835.20	SNRPB	chr20	-	2465707	2467315	2465707	2465819	2467606	2467758	2664	354,157,186	6029,2969,2792	236,146,183	3706,2306,2588	1595	99	1	1.0	0.004,0.003,0.004	0.004,0.004,0.004	-0.0
2665	ENSG00000125835.20	SNRPB	chr20	-	2465707	2467758	2465707	2465819	2470687	2470789	2665	6092,3402,3185	1,1,0	4119,2920,3232	0,2,0	2038	99	1	1.0	0.997,0.994,1.0	1.0,0.986,1.0	0.002
2666	ENSG00000213614.11	HEXA	chr15	-	72345445	72346128	72345445	72345550	72346234	72346325	2666	105,61,58	129,72,81	60,50,41	89,68,57	677	99	0.449543707944	1.0	0.106,0.11,0.095	0.09,0.097,0.095	0.01
2667	ENSG00000213614.11	HEXA	chr15	-	72350517	72350693	72350517	72350650	72351132	72351234	2667	1,1,1	327,129,101	0,1,0	177,109,121	142	99	1	1.0	0.002,0.005,0.007	0.0,0.006,0.0	0.003
2668	ENSG00000213614.11	HEXA	chr15	-	72356524	72356710	72356524	72356617	72362375	72362466	2668	6,8,4	1,2,2	4,4,3	3,1,0	192	99	0.868559704941	1.0	0.756,0.673,0.508	0.407,0.673,1.0	-0.048
2669	ENSG00000213614.11	HEXA	chr15	-	72356524	72356710	72356524	72356617	72375719	72375972	2669	6,8,4	137,57,51	3,4,3	81,67,64	192	99	0.18379985516	1.0	0.022,0.067,0.039	0.019,0.03,0.024	0.018
2670	ENSG00000213614.11	HEXA	chr15	-	72356524	72356650	72356524	72356617	72375719	72375993	2670	2,4,1	137,57,51	1,3,0	81,67,64	132	99	0.927319983164	1.0	0.011,0.05,0.014	0.009,0.032,0.0	0.011
2672	ENSG00000137817.17	PARP6	chr15	-	72250844	72250957	72250844	72250954	72251206	72251255	2672	14,3,2	34,12,11	6,3,2	26,10,13	102	99	0.353058377503	1.0	0.286,0.195,0.15	0.183,0.226,0.13	0.031
2673	ENSG00000137817.17	PARP6	chr15	-	72271022	72271287	72271022	72271281	72272280	72272571	2673	10,4,11	1,0,0	10,3,7	0,0,0	105	99	1	1.0	0.904,1.0,1.0	1.0,1.0,1.0	-0.032
2674	ENSG00000167619.13	TMEM145	chr19	+	42314420	42314528	42314450	42314528	42314271	42314346	2674	0,0,0	1,0,0	0,0,1	5,2,2	129	99	1	1.0	0.0,NA,NA	0.0,0.0,0.277	-0.092
2675	ENSG00000136478.9	TEX2	chr17	-	64154841	64154967	64154841	64154961	64160800	64160933	2675	56,14,15	1,0,1	32,21,15	2,0,2	105	99	1	1.0	0.981,1.0,0.934	0.938,1.0,0.876	0.034
2676	ENSG00000136478.9	TEX2	chr17	-	64188167	64188436	64188167	64188415	64193558	64193889	2676	5,1,1	40,6,7	4,1,6	20,13,12	120	99	0.276015525219	1.0	0.093,0.121,0.105	0.142,0.06,0.292	-0.058
2677	ENSG00000141295.14	SCRN2	chr17	-	47838530	47838719	47838530	47838696	47838790	47839006	2677	1,2,0	50,10,3	2,2,7	42,20,32	122	99	0.0139847259789	0.38662702139437255	0.016,0.14,0.0	0.037,0.075,0.151	-0.036
2678	ENSG00000141295.14	SCRN2	chr17	-	47839443	47839858	47839443	47839643	47840190	47840372	2678	6,4,5	28,11,10	10,5,1	31,18,18	314	99	0.673798895039	1.0	0.063,0.103,0.136	0.092,0.081,0.017	0.037
2687	ENSG00000140350.15	ANP32A	chr15	-	68787412	68787535	68787412	68787495	68787769	68787919	2687	2126,706,597	3,1,2	1199,702,744	4,1,3	139	99	1	1.0	0.998,0.998,0.995	0.995,0.998,0.994	0.001
2688	ENSG00000175826.12	CTDNEP1	chr17	-	7243590	7244245	7243590	7243951	7244550	7244635	2688	1090,710,606	0,0,0	648,471,458	1,0,0	393	99	1	1.0	1.0,1.0,1.0	0.994,1.0,1.0	0.002
2689	ENSG00000175826.12	CTDNEP1	chr17	-	7247063	7247182	7247063	7247177	7247276	7247343	2689	233,119,90	2,2,0	146,83,97	1,1,1	104	99	1	1.0	0.991,0.983,1.0	0.993,0.988,0.989	0.001
2690	ENSG00000137834.15	SMAD6	chr15	+	66717008	66717140	66717011	66717140	66716420	66716498	2690	0,1,0	3,0,3	0,0,0	4,5,6	102	99	1	1.0	0.0,1.0,0.0	0.0,0.0,0.0	0.333
2691	ENSG00000174442.12	ZWILCH	chr15	+	66508745	66508892	66508840	66508892	66505325	66505391	2691	8,4,3	60,20,18	3,1,2	15,7,14	194	99	0.731402088127	1.0	0.064,0.093,0.078	0.093,0.068,0.068	0.002
2692	ENSG00000174444.15	RPL4	chr15	-	66500948	66501504	66500948	66501105	66503357	66503529	2692	8168,2520,2381	0,0,0	4074,2255,2698	0,1,0	498	99	1	1.0	1.0,1.0,1.0	1.0,0.998,1.0	0.001
2693	ENSG00000174444.15	RPL4	chr15	-	66502611	66502871	66502611	66502750	66503357	66503529	2693	581,364,321	1,0,0	435,240,369	1,2,1	220	99	1	1.0	0.996,1.0,1.0	0.995,0.982,0.994	0.008
2694	ENSG00000174444.15	RPL4	chr15	-	66502611	66503164	66502611	66502750	66503357	66503529	2694	13578,4826,4369	1,0,0	7198,3894,4790	1,2,1	513	99	1	1.0	1.0,1.0,1.0	0.999,0.997,0.999	0.002
2695	ENSG00000174444.15	RPL4	chr15	-	66502611	66503164	66502611	66502871	66503357	66503529	2695	12998,4463,4048	1,1,0	6764,3655,4423	1,1,2	392	99	1	1.0	1.0,0.999,1.0	0.999,0.999,0.998	0.001
2696	ENSG00000166938.13	DIS3L	chr15	+	66306761	66306952	66306823	66306952	66294987	66295141	2696	2,1,0	44,17,6	3,0,0	21,17,14	161	99	0.659913575499	1.0	0.027,0.035,0.0	0.081,0.0,0.0	-0.006
2697	ENSG00000166938.13	DIS3L	chr15	+	66306761	66306952	66306896	66306952	66294987	66295141	2697	66,17,18	4,2,2	44,27,31	2,2,1	234	99	0.301784542981	1.0	0.875,0.782,0.792	0.903,0.851,0.929	-0.078
2698	ENSG00000166938.13	DIS3L	chr15	+	66306823	66306952	66306896	66306952	66294987	66295141	2698	108,33,24	4,2,2	62,44,45	2,2,1	172	99	0.339248071992	1.0	0.94,0.905,0.874	0.947,0.927,0.963	-0.039
2701	ENSG00000161082.13	CELF5	chr19	+	3290230	3290374	3290271	3290374	3285941	3286025	2701	1,0,2	3,1,0	2,0,3	0,0,0	140	99	1	1.0	0.191,0.0,1.0	1.0,NA,1.0	-0.603
2702	ENSG00000161082.13	CELF5	chr19	+	3295043	3297076	3296757	3297076	3293318	3293486	2702	30,6,9	1,0,1	34,18,21	3,2,0	1813	99	0.0186930427542	0.4728166920012337	0.621,1.0,0.33	0.382,0.33,1.0	0.08
2703	ENSG00000140451.13	PIF1	chr15	-	64815631	64816357	64815631	64815948	64816573	64816765	2703	98,45,27	0,0,0	64,54,46	1,0,0	508	99	1	1.0	1.0,1.0,1.0	0.926,1.0,1.0	0.025
2704	ENSG00000140451.13	PIF1	chr15	-	64819846	64820019	64819846	64819986	64820981	64821088	2704	15,8,5	3,1,0	14,6,6	0,2,1	132	99	0.37372100245	1.0	0.789,0.857,1.0	1.0,0.692,0.818	0.045
2705	ENSG00000170638.10	TRABD	chr22	+	50197822	50198186	50198074	50198186	50197240	50197351	2705	545,264,194	0,1,0	336,258,244	0,0,0	351	99	1	1.0	1.0,0.987,1.0	1.0,1.0,1.0	-0.004
2706	ENSG00000170638.10	TRABD	chr22	+	50197822	50198186	50198074	50198186	50197448	50197588	2706	744,350,257	6,11,18	498,360,336	8,6,8	351	99	0.136362109019	1.0	0.972,0.9,0.801	0.946,0.944,0.922	-0.046
2707	ENSG00000259316.12	ENSG00000259316	chr15	-	64213889	64214151	64213889	64214124	64216561	64216713	2707	0,0,2	26,8,7	0,1,0	11,5,12	126	99	1	1.0	0.0,0.0,0.183	0.0,0.136,0.0	0.016
2709	ENSG00000028528.15	SNX1	chr15	+	64129872	64130029	64129915	64130029	64127730	64127806	2709	9,2,5	171,81,55	6,3,7	95,66,62	142	99	0.438701233414	1.0	0.035,0.017,0.06	0.042,0.031,0.073	-0.011
2711	ENSG00000153339.15	TRAPPC8	chr18	-	31857539	31857982	31857539	31857720	31864626	31864781	2711	92,43,55	0,1,0	72,51,50	3,0,0	361	99	0.821958971019	1.0	1.0,0.922,1.0	0.868,1.0,1.0	0.018
2713	ENSG00000090905.19	TNRC6A	chr16	+	24805604	24805733	24805673	24805733	24805013	24805151	2713	150,74,56	2,4,2	88,45,53	9,3,6	168	99	0.00229695004382	0.10990428848393634	0.978,0.916,0.943	0.852,0.898,0.839	0.083
2714	ENSG00000137776.17	SLTM	chr15	-	58899468	58899937	58899468	58899883	58901259	58901287	2714	235,111,82	36,15,7	126,72,92	15,9,8	153	99	0.370649908405	1.0	0.809,0.827,0.883	0.845,0.838,0.882	-0.015
2715	ENSG00000137776.17	SLTM	chr15	-	58916934	58917020	58916934	58916999	58921445	58921584	2715	15,9,1	0,0,0	6,7,6	0,1,1	120	99	1	1.0	1.0,1.0,1.0	1.0,0.852,0.832	0.105
2716	ENSG00000137776.17	SLTM	chr15	-	58916934	58917020	58916934	58916999	58932355	58932443	2716	16,9,3	271,110,81	6,8,8	123,92,93	120	99	0.705189961261	1.0	0.046,0.063,0.03	0.039,0.067,0.066	-0.011
2717	ENSG00000157450.16	RNF111	chr15	+	59084101	59084254	59084128	59084254	59080935	59081284	2717	6,1,3	49,11,11	3,2,4	23,18,13	126	99	0.827499767596	1.0	0.088,0.067,0.176	0.093,0.08,0.195	-0.012
2718	ENSG00000157450.16	RNF111	chr15	+	59092512	59092640	59092536	59092640	59091058	59091154	2718	42,21,18	55,23,25	20,13,18	30,18,28	123	99	0.501709459992	1.0	0.381,0.424,0.367	0.349,0.368,0.341	0.038
2719	ENSG00000137871.21	ZNF280D	chr15	-	56707081	56707150	56707081	56707143	56707262	56707306	2719	11,2,1	6,3,2	3,3,3	3,1,4	106	99	0.928515734344	1.0	0.631,0.384,0.318	0.483,0.737,0.412	-0.1
2721	ENSG00000069869.17	NEDD4	chr15	-	55951375	55951439	55951375	55951414	55951510	55951589	2721	6,1,0	30,16,12	4,0,2	18,7,18	124	99	0.829077723684	1.0	0.138,0.048,0.0	0.151,0.0,0.081	-0.015
2725	ENSG00000197535.16	MYO5A	chr15	-	52408058	52408140	52408058	52408136	52410332	52410476	2725	17,9,6	1,0,0	9,2,5	0,0,0	103	99	1	1.0	0.942,1.0,1.0	1.0,1.0,1.0	-0.019
2726	ENSG00000102103.18	PQBP1	chrX	+	48901189	48902042	48901929	48902042	48898491	48898576	2726	658,375,339	0,0,0	367,271,268	0,0,1	839	99	1	1.0	1.0,1.0,1.0	1.0,1.0,0.969	0.01
2727	ENSG00000102103.18	PQBP1	chrX	+	48901518	48902042	48901929	48902042	48901189	48901301	2727	58,37,40	720,359,315	42,36,25	403,227,274	510	99	0.400716428335	1.0	0.015,0.02,0.024	0.02,0.03,0.017	-0.003
2728	ENSG00000102103.18	PQBP1	chrX	+	48902218	48902517	48902232	48902517	48901929	48902042	2728	16,17,8	669,323,283	8,8,8	385,222,266	113	99	0.457185128999	1.0	0.021,0.044,0.024	0.018,0.031,0.026	0.005
2729	ENSG00000102103.18	PQBP1	chrX	+	48902232	48902795	48902731	48902795	48901929	48902042	2729	3435,1575,1381	46,66,77	1874,1175,1312	40,45,51	598	99	0.924333182112	1.0	0.925,0.798,0.748	0.886,0.812,0.81	-0.012
2730	ENSG00000140280.14	LYSMD2	chr15	-	51724789	51725121	51724789	51724991	51737349	51737655	2730	32,8,15	0,1,0	6,10,9	1,0,0	229	99	1	1.0	1.0,0.776,1.0	0.722,1.0,1.0	0.018
2731	ENSG00000081014.11	AP4E1	chr15	+	50915424	50915571	50915447	50915571	50912077	50912149	2731	3,0,1	20,18,9	1,1,1	10,8,13	122	99	0.441215636183	1.0	0.109,0.0,0.083	0.075,0.092,0.059	-0.011
2732	ENSG00000081014.11	AP4E1	chr15	+	50934535	50934697	50934623	50934697	50930804	50930971	2732	0,0,0	11,10,11	3,1,0	7,10,10	187	99	0.543464176007	1.0	0.0,0.0,0.0	0.185,0.05,0.0	-0.078
2734	ENSG00000081014.11	AP4E1	chr15	+	50949823	50949938	50949825	50949938	50948019	50948159	2734	2,0,0	27,10,9	1,0,0	9,7,11	101	99	1	1.0	0.068,0.0,0.0	0.098,0.0,0.0	-0.01
2735	ENSG00000092439.16	TRPM7	chr15	-	50575723	50575919	50575723	50575789	50583088	50583156	2735	6,2,3	0,0,1	6,2,2	0,0,0	229	99	1	1.0	1.0,1.0,0.565	1.0,1.0,1.0	-0.145
2736	ENSG00000092439.16	TRPM7	chr15	-	50583088	50583159	50583088	50583156	50586391	50586488	2736	90,33,26	24,10,6	64,33,42	19,7,13	102	99	0.895684871118	1.0	0.784,0.762,0.808	0.766,0.821,0.758	0.003
2737	ENSG00000092439.16	TRPM7	chr15	-	50583088	50583159	50583088	50583156	50589591	50589656	2737	21,9,12	0,0,0	19,9,12	2,2,0	102	99	0.393713900045	1.0	1.0,1.0,1.0	0.902,0.814,1.0	0.095
2738	ENSG00000156958.15	GALK2	chr15	+	49217172	49217313	49217189	49217313	49201161	49201250	2738	0,1,4	17,10,8	0,0,1	11,4,6	116	99	0.0752117585391	1.0	0.0,0.079,0.299	0.0,0.0,0.125	0.084
2739	ENSG00000166200.15	COPS2	chr15	-	49137347	49137458	49137347	49137437	49139527	49139653	2739	50,17,16	92,39,45	27,21,7	60,22,33	120	99	0.926325375529	1.0	0.31,0.264,0.227	0.271,0.441,0.149	-0.02
2740	ENSG00000138593.9	SECISBP2L	chr15	-	49035333	49035658	49035333	49035456	49037590	49037769	2740	106,45,51	0,0,0	45,34,34	1,0,0	301	99	1	1.0	1.0,1.0,1.0	0.937,1.0,1.0	0.021
2741	ENSG00000128951.14	DUT	chr15	+	48341462	48341585	48341514	48341585	48341288	48341363	2741	7,0,6	608,229,186	4,0,2	375,187,207	151	99	1	1.0	0.007,0.0,0.021	0.007,0.0,0.006	0.005
2742	ENSG00000137872.17	SEMA6D	chr15	+	47766576	47766677	47766615	47766677	47766104	47766182	2742	2,0,1	2,0,0	0,0,0	2,0,1	138	99	1	1.0	0.418,NA,1.0	0.0,NA,0.0	0.709
2743	ENSG00000104164.12	BLOC1S6	chr15	+	45603099	45603187	45603103	45603187	45592134	45592276	2743	61,27,23	6,1,2	35,27,18	2,2,0	103	99	0.166768158589	1.0	0.907,0.963,0.917	0.944,0.928,1.0	-0.028
2751	ENSG00000140263.15	SORD	chr15	+	45060981	45061226	45061066	45061226	45043256	45043421	2751	9,5,5	125,37,28	2,3,4	79,41,50	184	99	0.0687084104368	1.0	0.037,0.068,0.088	0.013,0.038,0.041	0.034
2753	ENSG00000229474.8	PATL2	chr15	-	44672014	44672239	44672014	44672156	44672387	44672456	2753	4,0,0	2,0,0	2,2,2	0,0,1	182	99	1	1.0	0.521,NA,NA	1.0,1.0,0.521	-0.319
2754	ENSG00000104133.16	SPG11	chr15	-	44570524	44570658	44570524	44570652	44572682	44572824	2754	28,5,5	0,0,0	21,11,11	0,0,1	105	99	1	1.0	1.0,1.0,1.0	1.0,1.0,0.912	0.029
2755	ENSG00000104133.16	SPG11	chr15	-	44583813	44584558	44583813	44584414	44585635	44585850	2755	95,23,23	4,0,0	64,39,32	1,4,2	243	99	0.120700527621	1.0	0.906,1.0,1.0	0.963,0.799,0.867	0.092
2756	ENSG00000104133.16	SPG11	chr15	-	44600466	44600632	44600466	44600498	44608443	44608605	2756	24,2,3	1,0,0	18,6,15	0,0,0	233	99	1	1.0	0.911,1.0,1.0	1.0,1.0,1.0	-0.03
2757	ENSG00000167004.14	PDIA3	chr15	+	43756627	43756766	43756648	43756766	43753823	43753902	2757	0,0,0	345,215,208	0,0,1	229,150,168	120	99	1	1.0	0.0,0.0,0.0	0.0,0.0,0.005	-0.002
2758	ENSG00000167004.14	PDIA3	chr15	+	43768488	43769646	43769517	43769646	43766727	43766910	2758	1067,506,453	2,1,0	553,371,430	0,0,0	1128	99	1	1.0	0.979,0.978,1.0	1.0,1.0,1.0	-0.014
2759	ENSG00000167004.14	PDIA3	chr15	+	43769496	43769646	43769517	43769646	43768488	43768597	2759	1,0,3	1317,552,516	0,0,0	688,434,505	120	99	1	1.0	0.001,0.0,0.005	0.0,0.0,0.0	0.002
2761	ENSG00000167004.14	PDIA3	chr15	+	43769517	43769646	43769521	43769646	43768488	43768597	2761	1317,552,516	0,1,0	688,434,505	0,0,0	103	99	1	1.0	1.0,0.998,1.0	1.0,1.0,1.0	-0.001
2762	ENSG00000167004.14	PDIA3	chr15	+	43769517	43770329	43770249	43770329	43768488	43768597	2762	1322,556,516	3,1,4	693,437,514	0,0,1	831	99	0.299935184544	1.0	0.981,0.985,0.939	1.0,1.0,0.984	-0.026
2763	ENSG00000167004.14	PDIA3	chr15	+	43770249	43770329	43770254	43770329	43769517	43769646	2763	679,402,358	0,0,2	395,273,301	0,0,1	104	99	1	1.0	1.0,1.0,0.994	1.0,1.0,0.997	-0.001
2766	ENSG00000166762.19	CATSPER2	chr15	-	43647916	43648066	43647916	43648063	43649726	43649879	2766	1,2,3	1,0,0	9,1,2	1,1,0	102	99	1	1.0	0.493,1.0,1.0	0.897,0.493,1.0	0.034
2767	ENSG00000221983.8	UBA52	chr19	+	18574869	18575241	18575056	18575241	18573661	18573748	2767	6755,3665,3174	8,7,16	4501,2817,3511	4,9,8	286	99	0.903849811561	1.0	0.997,0.995,0.986	0.997,0.991,0.993	-0.001
2768	ENSG00000221983.8	UBA52	chr19	+	18575056	18575241	18575102	18575241	18574869	18574972	2768	8870,4226,3900	4,3,3	5341,3389,3867	0,0,1	145	99	1	1.0	0.999,0.999,0.999	1.0,1.0,1.0	-0.001
2769	ENSG00000067369.14	TP53BP1	chr15	-	43413118	43413334	43413118	43413328	43415593	43415809	2769	79,21,27	2,0,0	50,25,38	0,0,0	105	99	1	1.0	0.974,1.0,1.0	1.0,1.0,1.0	-0.009
2771	ENSG00000137822.13	TUBGCP4	chr15	+	43376454	43376625	43376502	43376625	43376097	43376226	2771	3,1,1	70,41,30	4,2,0	25,23,43	147	99	0.39729973109	1.0	0.028,0.016,0.022	0.097,0.055,0.0	-0.029
2772	ENSG00000137822.13	TUBGCP4	chr15	+	43398037	43398179	43398040	43398179	43397213	43397321	2772	54,34,18	56,27,31	22,22,17	34,22,25	102	99	0.475493895997	1.0	0.483,0.55,0.36	0.386,0.493,0.398	0.039
2773	ENSG00000166946.14	CCNDBP1	chr15	+	43194080	43194461	43194414	43194461	43192742	43192803	2773	15,15,9	76,21,29	14,11,4	47,32,32	433	99	0.444938221636	1.0	0.043,0.14,0.066	0.064,0.073,0.028	0.028
2774	ENSG00000128881.18	TTBK2	chr15	-	42872610	42872696	42872610	42872677	42878548	42878684	2774	1,0,0	0,0,0	6,2,1	2,0,0	118	99	1	1.0	1.0,NA,NA	0.716,1.0,1.0	0.095
2775	ENSG00000128881.18	TTBK2	chr15	-	42872610	42872758	42872610	42872677	42878548	42878684	2775	37,12,7	0,0,0	32,12,22	2,0,0	180	99	1	1.0	1.0,1.0,1.0	0.898,1.0,1.0	0.034
2776	ENSG00000128881.18	TTBK2	chr15	-	42872610	42872758	42872610	42872696	42878548	42878684	2776	37,12,7	1,0,0	27,12,21	1,2,0	161	99	0.847643769853	1.0	0.958,1.0,1.0	0.943,0.787,1.0	0.076
2777	ENSG00000140326.13	CDAN1	chr15	-	42735874	42736081	42735874	42736078	42736301	42736780	2777	10,5,0	5,0,4	8,0,5	6,2,0	102	99	0.940488485768	1.0	0.66,1.0,0.0	0.564,0.0,1.0	0.032
2778	ENSG00000159433.12	STARD9	chr15	+	42663280	42663917	42663819	42663917	42662793	42662891	2778	22,19,17	0,0,0	34,11,13	0,0,1	638	99	1	1.0	1.0,1.0,1.0	1.0,1.0,0.669	0.11
2779	ENSG00000092531.10	SNAP23	chr15	+	42512954	42513447	42513398	42513447	42511832	42511903	2779	137,45,39	0,1,0	48,47,52	0,1,1	543	99	1	1.0	1.0,0.891,1.0	1.0,0.895,0.905	0.03
2781	ENSG00000092531.10	SNAP23	chr15	+	42513173	42513447	42513398	42513447	42512954	42512996	2781	9,2,5	216,72,60	3,1,6	84,74,76	324	99	0.679319160891	1.0	0.013,0.008,0.025	0.011,0.004,0.024	0.002
2782	ENSG00000092531.10	SNAP23	chr15	+	42513335	42513447	42513398	42513447	42512954	42512996	2782	7,2,3	216,72,60	1,0,2	84,74,76	162	99	0.242687745504	1.0	0.019,0.017,0.03	0.007,0.0,0.016	0.014
2783	ENSG00000103994.18	ZNF106	chr15	-	42439032	42439813	42439032	42439552	42442072	42442414	2783	338,139,157	18,10,6	183,142,130	8,4,11	360	99	0.777019155994	1.0	0.838,0.793,0.878	0.863,0.907,0.765	-0.009
2785	ENSG00000092445.12	TYRO3	chr15	+	41573001	41573111	41573016	41573111	41572442	41572564	2785	66,16,18	0,0,0	34,25,26	0,0,1	114	99	1	1.0	1.0,1.0,1.0	1.0,1.0,0.958	0.014
2787	ENSG00000062524.16	LTK	chr15	-	41507094	41507657	41507094	41507290	41508068	41508221	2787	10,0,3	1,0,0	12,2,6	0,0,0	466	99	1	1.0	0.68,NA,1.0	1.0,1.0,1.0	-0.16
2788	ENSG00000137804.14	NUSAP1	chr15	+	41350987	41351129	41350990	41351129	41349097	41349241	2788	554,267,267	31,10,18	233,165,192	15,6,10	102	99	0.77923060229	1.0	0.945,0.963,0.935	0.938,0.964,0.949	-0.003
2789	ENSG00000137804.14	NUSAP1	chr15	+	41350987	41351129	41351032	41351129	41349097	41349241	2789	952,433,414	226,106,83	393,266,313	110,86,95	144	99	0.024127819282	0.5628282878371493	0.743,0.737,0.774	0.711,0.68,0.694	0.056
2790	ENSG00000137804.14	NUSAP1	chr15	+	41350990	41351129	41351032	41351129	41349097	41349241	2790	429,176,165	226,106,83	175,107,131	110,86,95	141	99	0.0362726071223	0.7301956575471997	0.571,0.538,0.583	0.528,0.466,0.492	0.069
2791	ENSG00000137804.14	NUSAP1	chr15	+	41365401	41365589	41365404	41365589	41358148	41358258	2791	276,128,126	265,134,135	139,70,96	129,82,76	102	99	0.604088146865	1.0	0.503,0.481,0.475	0.511,0.453,0.551	-0.019
2794	ENSG00000104129.10	DNAJC17	chr15	-	40776195	40776401	40776195	40776292	40776541	40776627	2794	3,0,5	101,26,38	4,4,2	82,45,44	208	99	0.629673122845	1.0	0.014,0.0,0.059	0.023,0.041,0.021	-0.004
2795	ENSG00000137812.21	KNL1	chr15	+	40611477	40611511	40611483	40611511	40610244	40610297	2795	32,11,9	0,1,0	12,14,10	0,0,3	105	99	0.710730146482	1.0	1.0,0.912,1.0	1.0,1.0,0.759	0.051
2796	ENSG00000137812.21	KNL1	chr15	+	40629272	40629371	40629323	40629371	40628610	40628678	2796	96,34,57	1,0,0	62,35,53	0,0,0	150	99	1	1.0	0.984,1.0,1.0	1.0,1.0,1.0	-0.005
2797	ENSG00000140320.12	BAHD1	chr15	+	40461911	40462294	40461914	40462294	40458450	40459896	2797	13,9,11	13,4,6	14,7,5	9,5,4	102	99	0.932423947318	1.0	0.493,0.686,0.64	0.602,0.576,0.548	0.031
2798	ENSG00000140320.12	BAHD1	chr15	+	40465334	40465435	40465343	40465435	40464470	40464547	2798	43,24,14	80,27,36	39,29,22	38,27,31	108	99	0.0582614719294	0.9798713632266937	0.33,0.449,0.263	0.485,0.496,0.394	-0.111
2799	ENSG00000128944.14	KNSTRN	chr15	+	40386361	40386494	40386404	40386494	40383227	40383322	2799	195,119,84	4,0,0	116,76,102	0,0,2	142	99	1	1.0	0.971,1.0,1.0	1.0,1.0,0.973	-0.001
2800	ENSG00000128944.14	KNSTRN	chr15	+	40389488	40389611	40389505	40389611	40387158	40387206	2800	3,3,1	268,130,91	2,0,2	142,103,112	116	99	1	1.0	0.009,0.019,0.009	0.012,0.0,0.015	0.003
2801	ENSG00000108424.11	KPNB1	chr17	+	47678307	47680134	47680019	47680134	47678045	47678189	2801	2839,1210,945	0,0,2	1550,922,898	1,0,0	1811	99	1	1.0	1.0,1.0,0.963	0.988,1.0,1.0	-0.008
2802	ENSG00000086666.19	ZFAND6	chr15	+	80121711	80121820	80121747	80121820	80120327	80120498	2802	247,102,93	26,13,12	140,63,69	12,10,18	135	99	0.342997590027	1.0	0.874,0.852,0.85	0.895,0.822,0.738	0.04
2804	ENSG00000248508.9	SRP14-DT	chr15	+	40064295	40064601	40064460	40064601	40045960	40046069	2804	4,4,4	0,1,0	7,7,4	0,0,0	264	99	1	1.0	1.0,0.6,1.0	1.0,1.0,1.0	-0.133
2805	ENSG00000140319.11	SRP14	chr15	-	40037308	40037355	40037308	40037348	40038281	40038394	2805	34,19,15	1,0,0	6,4,4	0,0,1	106	99	1	1.0	0.969,1.0,1.0	1.0,1.0,0.789	0.06
2806	ENSG00000137801.11	THBS1	chr15	+	39581707	39581924	39581828	39581924	39581078	39581228	2806	2,4,1	9,7,2	4,5,4	23,12,14	220	99	0.890760160476	1.0	0.091,0.205,0.184	0.073,0.158,0.114	0.045
2808	ENSG00000134138.20	MEIS2	chr15	-	36895150	36895261	36895150	36895240	36896627	36896686	2808	9,3,6	23,7,5	7,9,5	12,7,12	120	99	0.620735260442	1.0	0.244,0.261,0.497	0.325,0.515,0.256	-0.031
2809	ENSG00000134138.20	MEIS2	chr15	-	37096288	37096430	37096288	37096407	37097966	37098199	2809	16,14,9	1,0,0	23,23,26	0,0,0	122	99	1	1.0	0.928,1.0,1.0	1.0,1.0,1.0	-0.024
2810	ENSG00000101882.10	NKAP	chrX	-	119936296	119936431	119936296	119936428	119936611	119936682	2810	364,164,149	8,3,2	151,86,117	7,4,4	102	99	0.0595906783784	0.9943385087483327	0.978,0.982,0.986	0.954,0.954,0.966	0.024
2811	ENSG00000140199.13	SLC12A6	chr15	-	34238231	34238401	34238231	34238331	34238964	34239160	2811	28,9,7	0,0,0	12,6,9	0,0,1	169	99	1	1.0	1.0,1.0,1.0	1.0,1.0,0.841	0.053
2816	ENSG00000196419.13	XRCC6	chr22	+	41636112	41636251	41636235	41636251	41628117	41628230	2816	6676,2619,2346	4,11,7	3367,1827,2126	1,0,0	222	99	1	1.0	0.999,0.991,0.993	0.999,1.0,1.0	-0.005
2819	ENSG00000198826.11	ARHGAP11A	chr15	+	32632978	32633108	32633062	32633108	32629594	32629675	2819	105,47,41	0,1,0	60,22,45	0,1,0	183	99	1	1.0	1.0,0.962,1.0	1.0,0.922,1.0	0.013
2820	ENSG00000198826.11	ARHGAP11A	chr15	+	32632978	32633108	32633062	32633108	32629594	32629762	2820	289,105,96	9,4,5	141,93,97	7,3,2	183	99	0.793609022324	1.0	0.946,0.934,0.912	0.916,0.944,0.963	-0.01
2821	ENSG00000175344.19	CHRNA7	chr15	+	32111789	32111899	32111799	32111899	32101302	32101347	2821	14,8,4	1,0,0	12,3,4	0,0,0	109	99	1	1.0	0.927,1.0,1.0	1.0,1.0,1.0	-0.024
2822	ENSG00000175344.19	CHRNA7	chr15	+	32111789	32111899	32111826	32111899	32101302	32101347	2822	18,9,6	0,0,0	16,6,6	1,0,0	136	99	1	1.0	1.0,1.0,1.0	0.921,1.0,1.0	0.026
2823	ENSG00000175344.19	CHRNA7	chr15	+	32111799	32111899	32111826	32111899	32101302	32101347	2823	5,1,2	0,0,0	4,3,2	1,0,0	126	99	1	1.0	1.0,1.0,1.0	0.759,1.0,1.0	0.08
2830	ENSG00000184470.21	TXNRD2	chr22	-	19877039	19877234	19877039	19877212	19878089	19878187	2830	147,82,62	4,0,1	76,46,53	2,2,0	121	99	0.76757989345	1.0	0.968,1.0,0.981	0.969,0.95,1.0	0.01
2831	ENSG00000184470.21	TXNRD2	chr22	-	19877039	19877234	19877039	19877212	19878365	19878437	2831	32,10,16	0,1,0	14,10,8	0,0,0	121	99	1	1.0	1.0,0.891,1.0	1.0,1.0,1.0	-0.036
2836	ENSG00000196074.13	SYCP2	chr20	-	59921309	59921453	59921309	59921450	59922389	59922459	2836	0,1,1	0,0,2	1,1,0	0,0,0	102	99	1	1.0	NA,1.0,0.327	1.0,1.0,NA	-0.337
2837	ENSG00000076382.17	SPAG5	chr17	-	28580008	28580144	28580008	28580120	28583510	28583649	2837	3,1,2	223,94,96	1,0,3	115,83,89	123	99	1	1.0	0.011,0.008,0.016	0.007,0.0,0.026	0.001
2838	ENSG00000076382.17	SPAG5	chr17	-	28591981	28592477	28591981	28592474	28598509	28598635	2838	11,9,2	20,6,3	11,3,8	11,12,7	102	99	0.828528370527	1.0	0.348,0.593,0.393	0.493,0.195,0.526	0.04
2839	ENSG00000076382.17	SPAG5	chr17	-	28591981	28593066	28591981	28592474	28598509	28598635	2839	1127,416,387	20,6,3	640,402,474	11,12,7	691	99	0.315754087162	1.0	0.89,0.909,0.949	0.893,0.828,0.907	0.04
2840	ENSG00000076382.17	SPAG5	chr17	-	28591981	28593066	28591981	28592477	28598509	28598635	2840	1122,410,386	6,3,1	636,401,473	7,2,7	688	99	0.0660755302975	1.0	0.964,0.952,0.982	0.929,0.967,0.907	0.032
2841	ENSG00000251247.12	ZNF345	chr19	+	36851727	36851904	36851829	36851904	36850929	36850968	2841	9,0,1	21,3,1	7,4,5	6,12,6	201	99	0.187752627068	1.0	0.174,0.0,0.33	0.365,0.141,0.291	-0.098
2842	ENSG00000221926.13	TRIM16	chr17	-	15677175	15677280	15677175	15677277	15677574	15677721	2842	17,3,2	3,0,0	10,1,9	1,1,0	102	99	0.680642028141	1.0	0.846,1.0,1.0	0.907,0.493,1.0	0.149
2843	ENSG00000221926.13	TRIM16	chr17	-	15677175	15677280	15677175	15677277	15680864	15680953	2843	3,1,0	0,1,0	5,0,1	0,1,0	102	99	1	1.0	1.0,0.493,NA	1.0,0.0,1.0	0.08
2845	ENSG00000221926.13	TRIM16	chr17	-	15682853	15682964	15682853	15682951	15683035	15683157	2845	1,0,1	51,23,23	0,0,1	36,21,21	112	99	1	1.0	0.017,0.0,0.037	0.0,0.0,0.04	0.005
2846	ENSG00000221926.13	TRIM16	chr17	-	15683035	15683371	15683035	15683157	15684195	15684311	2846	56,19,12	24,18,11	30,12,23	9,6,8	313	99	0.0754421266652	1.0	0.425,0.25,0.257	0.513,0.387,0.476	-0.148
2853	ENSG00000275835.5	TUBGCP5	chr15	-	23019218	23019380	23019218	23019334	23021958	23022161	2853	11,3,5	15,4,2	4,3,3	8,6,5	145	99	0.245572631605	1.0	0.334,0.339,0.631	0.254,0.254,0.291	0.168
2856	ENSG00000275835.5	TUBGCP5	chr15	-	23027191	23027309	23027191	23027306	23030884	23031020	2856	10,2,3	40,11,12	2,3,0	20,9,8	102	99	0.0973861362764	1.0	0.195,0.15,0.195	0.088,0.244,0.0	0.069
2857	ENSG00000140157.16	NIPA2	chr15	+	22851638	22851870	22851708	22851870	22845145	22845267	2857	179,91,77	0,0,0	115,48,55	0,1,0	169	99	1	1.0	1.0,1.0,1.0	1.0,0.966,1.0	0.011
2860	ENSG00000140307.11	GTF2A2	chr15	-	59650668	59650773	59650668	59650764	59652205	59652326	2860	347,157,142	3,5,1	197,118,101	1,0,2	108	99	0.678703247983	1.0	0.991,0.966,0.992	0.994,1.0,0.979	-0.008
2862	ENSG00000183765.23	CHEK2	chr22	-	28695126	28695242	28695126	28695209	28695709	28695873	2862	104,26,26	0,0,1	56,35,49	2,4,1	132	99	0.0230315021446	0.5437440910778022	1.0,1.0,0.951	0.955,0.868,0.974	0.051
2864	ENSG00000258366.11	RTEL1	chr20	+	63661743	63661943	63661849	63661943	63661297	63661496	2864	15,10,8	64,30,22	4,9,7	60,33,27	205	99	0.079312973025	1.0	0.102,0.139,0.149	0.031,0.116,0.111	0.044
2865	ENSG00000258366.11	RTEL1	chr20	+	63662395	63662627	63662473	63662627	63661849	63661943	2865	0,2,1	2,1,0	1,1,2	0,0,1	177	99	0.00642018955644	0.22389634300886005	0.0,0.528,1.0	1.0,1.0,0.528	-0.333
2866	ENSG00000258366.11	RTEL1	chr20	+	63662395	63662627	63662545	63662627	63661849	63661943	2866	5,9,3	107,48,25	4,3,5	82,54,42	249	99	0.331453603068	1.0	0.018,0.069,0.046	0.019,0.022,0.045	0.016
2867	ENSG00000258366.11	RTEL1	chr20	+	63662473	63662627	63662545	63662627	63661849	63661943	2867	7,8,2	107,48,25	3,2,4	82,54,42	171	99	0.0911401779116	1.0	0.036,0.088,0.044	0.021,0.021,0.052	0.025
2868	ENSG00000258366.11	RTEL1	chr20	+	63690086	63690210	63690143	63690210	63689749	63689865	2868	105,38,27	1,1,0	73,49,43	0,0,1	156	99	1	1.0	0.985,0.96,1.0	1.0,1.0,0.965	-0.007
2869	ENSG00000258366.11	RTEL1	chr20	+	63689965	63690210	63690086	63690210	63689845	63689865	2869	8,7,3	76,25,16	4,11,7	43,25,25	220	99	0.246791237843	1.0	0.045,0.112,0.078	0.04,0.165,0.112	-0.027
2870	ENSG00000258366.11	RTEL1	chr20	+	63694318	63694488	63694371	63694488	63693142	63693283	2870	1,2,0	119,51,35	2,3,2	100,58,69	152	99	0.643758645788	1.0	0.005,0.025,0.0	0.013,0.033,0.019	-0.012
2871	ENSG00000258366.11	RTEL1	chr20	+	63694318	63694488	63694375	63694488	63693142	63693283	2871	9,5,3	0,1,2	8,4,5	2,1,1	156	99	0.334474343268	1.0	1.0,0.76,0.488	0.717,0.717,0.76	0.018
2872	ENSG00000258366.11	RTEL1	chr20	+	63694371	63694488	63694375	63694488	63693142	63693283	2872	127,54,38	0,1,2	106,59,72	2,1,1	103	99	1	1.0	1.0,0.981,0.948	0.981,0.983,0.986	-0.007
2874	ENSG00000105669.14	COPE	chr19	-	18899872	18900006	18899872	18899947	18900380	18900449	2874	27,21,21	1195,597,492	21,8,9	787,458,510	158	99	0.0839802271268	1.0	0.014,0.022,0.026	0.016,0.011,0.011	0.008
2879	ENSG00000099814.17	CEP170B	chr14	+	104889514	104889758	104889619	104889758	104886274	104887978	2879	187,96,59	3,0,3	154,123,137	2,1,6	204	99	0.502391091201	1.0	0.968,1.0,0.905	0.974,0.984,0.917	-0.001
2881	ENSG00000142208.18	AKT1	chr14	-	104773454	104773980	104773454	104773580	104774937	104775003	2881	550,177,151	0,0,0	368,254,224	0,1,0	499	99	1	1.0	1.0,1.0,1.0	1.0,0.981,1.0	0.006
2882	ENSG00000142208.18	AKT1	chr14	-	104773911	104774055	104773911	104773980	104774937	104775003	2882	7,5,1	508,159,127	2,6,4	342,235,206	174	99	1	1.0	0.008,0.018,0.004	0.003,0.014,0.011	0.001
2883	ENSG00000142208.18	AKT1	chr14	-	104793126	104794261	104793126	104793210	104795483	104795751	2883	102,64,43	0,0,0	105,100,78	4,0,2	1150	99	0.00152577214605	0.08073074458415008	1.0,1.0,1.0	0.693,1.0,0.771	0.179
2885	ENSG00000185100.11	ADSS1	chr14	+	104739654	104739816	104739766	104739816	104739327	104739378	2885	0,0,1	2,0,0	0,2,0	0,0,0	211	99	1	1.0	0.0,NA,1.0	NA,1.0,NA	-0.5
2886	ENSG00000185100.11	ADSS1	chr14	+	104739749	104739816	104739766	104739816	104739327	104739378	2886	6,1,1	2,0,0	2,2,3	0,0,0	116	99	1	1.0	0.719,1.0,1.0	1.0,1.0,1.0	-0.094
2893	ENSG00000203485.14	INF2	chr14	+	104710881	104711007	104710936	104711007	104710087	104710188	2893	0,1,0	12,7,2	1,0,2	23,11,3	154	99	1	1.0	0.0,0.084,0.0	0.027,0.0,0.3	-0.081
2894	ENSG00000203485.14	INF2	chr14	+	104710918	104711007	104710936	104711007	104710087	104710188	2894	0,1,0	12,7,2	1,0,1	23,11,3	117	99	1	1.0	0.0,0.108,0.0	0.035,0.0,0.22	-0.049
2897	ENSG00000203485.14	INF2	chr14	+	104713201	104713309	104713206	104713309	104712827	104712992	2897	2,1,1	44,17,16	1,1,0	38,24,22	104	99	1	1.0	0.041,0.053,0.056	0.024,0.038,0.0	0.029
2898	ENSG00000203485.14	INF2	chr14	+	104713444	104713606	104713448	104713606	104713206	104713309	2898	50,13,7	0,0,0	35,16,15	1,1,0	103	99	1	1.0	1.0,1.0,1.0	0.971,0.939,1.0	0.03
2901	ENSG00000203485.14	INF2	chr14	+	104715280	104715340	104715283	104715340	104714202	104714856	2901	0,2,0	21,2,1	1,0,0	6,6,3	102	99	0.806876590064	1.0	0.0,0.493,0.0	0.139,0.0,0.0	0.118
2903	ENSG00000088808.18	PPP1R13B	chr14	-	103754069	103754244	103754069	103754238	103757649	103757751	2903	72,36,19	3,0,0	46,25,35	1,0,0	105	99	1	1.0	0.958,1.0,1.0	0.977,1.0,1.0	-0.006
2904	ENSG00000126215.14	XRCC3	chr14	-	103711032	103711245	103711032	103711180	103711465	103711567	2904	434,193,192	4,1,2	258,197,164	0,0,1	164	99	0.804738105405	1.0	0.985,0.991,0.983	1.0,1.0,0.99	-0.01
2905	ENSG00000126215.14	XRCC3	chr14	-	103711465	103711661	103711465	103711567	103712874	103712968	2905	48,27,21	127,36,29	28,17,11	90,62,61	193	99	0.00134169994268	0.07327544843600112	0.162,0.278,0.271	0.138,0.123,0.085	0.122
2906	ENSG00000126215.14	XRCC3	chr14	-	103711465	103711661	103711465	103711567	103715423	103715484	2906	35,19,15	3,1,2	25,16,11	3,4,0	193	99	0.685794633409	1.0	0.857,0.907,0.794	0.81,0.672,1.0	0.025
2911	ENSG00000075413.19	MARK3	chr14	+	103468032	103468186	103468080	103468186	103467078	103467191	2911	167,60,81	22,4,2	83,55,49	8,4,0	147	99	0.265724248365	1.0	0.836,0.91,0.965	0.875,0.903,1.0	-0.022
2912	ENSG00000075413.19	MARK3	chr14	+	103468032	103468186	103468085	103468186	103467078	103467191	2912	182,63,89	0,1,1	87,57,53	1,0,0	152	99	1	1.0	1.0,0.976,0.983	0.983,1.0,1.0	-0.008
2913	ENSG00000075413.19	MARK3	chr14	+	103468080	103468186	103468085	103468186	103467078	103467191	2913	37,7,10	0,1,1	12,6,4	1,0,0	104	99	1	1.0	1.0,0.87,0.905	0.92,1.0,1.0	-0.048
2917	ENSG00000075413.19	MARK3	chr14	+	103490951	103492034	103491776	103492034	103480386	103480490	2917	65,30,31	149,75,68	82,33,35	93,61,81	924	99	0.02971430411	0.6386347553451815	0.045,0.041,0.047	0.086,0.055,0.044	-0.017
2919	ENSG00000100664.11	EIF5	chr14	+	103335652	103335932	103335791	103335932	103334386	103334597	2919	656,330,259	10,3,0	428,207,293	6,3,5	238	99	0.383025620622	1.0	0.965,0.979,1.0	0.967,0.966,0.961	0.017
2920	ENSG00000185215.11	TNFAIP2	chr14	+	103132701	103132872	103132749	103132872	103131638	103131762	2920	1,2,0	28,16,11	1,0,2	19,19,20	147	99	1	1.0	0.023,0.078,0.0	0.034,0.0,0.063	0.001
2923	ENSG00000162004.19	CCDC78	chr16	-	722921	723047	722921	723022	723094	723161	2923	1,2,0	1,0,2	0,2,1	0,0,3	124	99	1	1.0	0.444,1.0,0.0	NA,1.0,0.21	-0.124
2924	ENSG00000197102.14	DYNC1H1	chr14	+	101979648	101979974	101979718	101979974	101979318	101979492	2924	5,3,2	316,130,74	6,3,1	165,77,116	169	99	0.801657061589	1.0	0.009,0.013,0.016	0.021,0.022,0.005	-0.003
2925	ENSG00000197102.14	DYNC1H1	chr14	+	102018450	102018616	102018511	102018616	102017382	102017504	2925	721,282,248	1,0,0	436,273,326	1,0,0	160	99	1	1.0	0.998,1.0,1.0	0.996,1.0,1.0	0.001
2927	ENSG00000197102.14	DYNC1H1	chr14	+	102034324	102034452	102034334	102034452	102033975	102034188	2927	367,156,117	0,0,1	174,129,145	0,0,0	109	99	1	1.0	1.0,1.0,0.991	1.0,1.0,1.0	-0.003
2929	ENSG00000197102.14	DYNC1H1	chr14	+	102042227	102042507	102042383	102042507	102042012	102042124	2929	550,187,176	0,0,0	298,182,195	0,1,1	255	99	1	1.0	1.0,1.0,1.0	1.0,0.986,0.987	0.009
2930	ENSG00000197102.14	DYNC1H1	chr14	+	102043361	102044045	102043651	102044045	102042634	102042748	2930	8,21,3	0,1,0	2,10,8	0,0,0	389	99	1	1.0	1.0,0.842,1.0	1.0,1.0,1.0	-0.053
2931	ENSG00000197102.14	DYNC1H1	chr14	+	102043361	102044045	102043874	102044045	102042634	102042748	2931	26,30,8	472,173,141	13,19,15	229,199,150	612	99	0.884301399003	1.0	0.009,0.027,0.009	0.009,0.015,0.016	0.002
2932	ENSG00000197102.14	DYNC1H1	chr14	+	102043651	102044045	102043874	102044045	102042634	102042748	2932	18,10,5	472,173,141	11,9,7	229,199,150	322	99	0.801936082865	1.0	0.012,0.017,0.011	0.015,0.014,0.014	-0.001
2933	ENSG00000197102.14	DYNC1H1	chr14	+	102044273	102044491	102044278	102044491	102043874	102044045	2933	419,180,135	1,0,0	240,164,157	0,0,0	104	99	1	1.0	0.997,1.0,1.0	1.0,1.0,1.0	-0.001
2935	ENSG00000197102.14	DYNC1H1	chr14	+	102050413	102050773	102050434	102050773	102050070	102050198	2935	6,1,3	758,293,223	5,0,0	372,234,261	120	99	1	1.0	0.006,0.003,0.011	0.011,0.0,0.0	0.003
2936	ENSG00000197102.14	DYNC1H1	chr14	+	102050434	102056443	102050471	102056443	102050070	102050198	2936	1038,389,289	3,0,2	520,316,350	0,0,1	136	99	1	1.0	0.996,1.0,0.991	1.0,1.0,0.996	-0.003
2937	ENSG00000100726.15	TELO2	chr16	+	1506224	1506329	1506237	1506329	1505409	1505601	2937	24,19,11	377,137,95	26,11,18	241,163,148	112	99	0.694403745678	1.0	0.053,0.109,0.093	0.087,0.056,0.097	0.005
2939	ENSG00000088970.16	KIZ	chr20	+	21244244	21246622	21246478	21246622	21232733	21232830	2939	291,112,79	0,0,0	222,156,143	0,1,0	2333	99	1	1.0	1.0,1.0,1.0	1.0,0.869,1.0	0.044
2945	ENSG00000162194.13	LBHD1	chr11	-	62669881	62670165	62669881	62670041	62671239	62671540	2945	43,22,20	0,0,0	16,14,14	1,0,0	223	99	1	1.0	1.0,1.0,1.0	0.877,1.0,1.0	0.041
2946	ENSG00000173120.15	KDM2A	chr11	+	67217730	67217884	67217755	67217884	67215855	67215949	2946	112,47,50	5,2,0	57,36,38	5,0,2	124	99	0.56116444157	1.0	0.947,0.949,1.0	0.901,1.0,0.938	0.019
2948	ENSG00000170854.18	RIOX2	chr3	-	97949843	97950015	97949843	97950012	97950785	97950888	2948	140,61,47	37,15,15	78,53,45	23,9,16	102	99	0.911217750506	1.0	0.786,0.798,0.753	0.767,0.851,0.732	-0.004
2950	ENSG00000062598.18	ELMO2	chr20	-	46370442	46370525	46370442	46370513	46371351	46371459	2950	158,62,69	2,0,0	106,50,59	0,0,0	111	99	1	1.0	0.986,1.0,1.0	1.0,1.0,1.0	-0.005
2952	ENSG00000062598.18	ELMO2	chr20	-	46394404	46394532	46394404	46394503	46398696	46398771	2952	59,18,19	9,2,4	32,20,31	3,6,4	128	99	0.854916172232	1.0	0.835,0.874,0.786	0.892,0.721,0.857	0.008
2953	ENSG00000185507.21	IRF7	chr11	-	614475	614534	614475	614531	614796	615007	2953	29,21,16	7,5,3	32,20,26	12,2,3	102	99	0.815251407804	1.0	0.801,0.803,0.838	0.721,0.907,0.894	-0.027
2955	ENSG00000203875.13	SNHG5	chr6	-	85677081	85677215	85677081	85677191	85677423	85677492	2955	1,0,3	1501,747,612	1,0,1	822,559,780	123	99	1	1.0	0.001,0.0,0.004	0.001,0.0,0.001	0.001
2956	ENSG00000203875.13	SNHG5	chr6	-	85677083	85677875	85677083	85677191	85677953	85678032	2956	2570,1117,933	2,0,0	1303,764,915	0,0,0	783	99	1	1.0	0.994,1.0,1.0	1.0,1.0,1.0	-0.002
2957	ENSG00000203875.13	SNHG5	chr6	-	85677423	85677875	85677423	85677492	85677953	85678032	2957	2557,1111,928	35,15,35	1290,760,904	117,72,161	482	99	0	0.0	0.938,0.938,0.845	0.694,0.684,0.536	0.269
2958	ENSG00000203875.13	SNHG5	chr6	-	85677794	85677875	85677794	85677868	85677953	85678032	2958	2507,1092,913	53,15,11	1264,738,864	16,14,13	106	99	0.48719054737	1.0	0.978,0.986,0.987	0.987,0.98,0.984	0.0
2959	ENSG00000203875.13	SNHG5	chr6	-	85677794	85677899	85677794	85677868	85677953	85678032	2959	35,29,17	53,15,11	23,17,20	16,14,13	130	99	0.56388138847	1.0	0.335,0.596,0.541	0.523,0.48,0.54	-0.024
2960	ENSG00000203875.13	SNHG5	chr6	-	85677794	85677899	85677794	85677875	85677953	85678032	2960	16,16,10	2488,1079,906	17,11,15	1258,732,859	123	99	0.610238174685	1.0	0.005,0.012,0.009	0.011,0.012,0.014	-0.004
2961	ENSG00000203875.13	SNHG5	chr6	-	85677423	85678032	85677423	85677492	85678135	85678188	2961	1001,371,373	2,1,4	551,370,491	9,3,5	639	99	0.00572838400518	0.20757024716298023	0.987,0.983,0.935	0.905,0.95,0.938	0.037
2963	ENSG00000288637.1	ENSG00000288637	chr4	+	153270334	153270519	153270337	153270519	153152434	153152612	2963	7,0,1	0,0,1	1,3,3	0,0,0	102	99	1	1.0	1.0,NA,0.493	1.0,1.0,1.0	-0.254
2964	ENSG00000109654.16	TRIM2	chr4	+	153270334	153270519	153270337	153270519	153222242	153223039	2964	27,8,11	2,3,0	13,11,15	4,0,1	102	99	0.916279654941	1.0	0.929,0.721,1.0	0.759,1.0,0.936	-0.015
2965	ENSG00000065029.15	ZNF76	chr6	+	35286127	35286399	35286321	35286399	35281055	35281224	2965	119,48,32	0,0,0	82,54,56	1,0,0	293	99	1	1.0	1.0,1.0,1.0	0.965,1.0,1.0	0.012
2966	ENSG00000065029.15	ZNF76	chr6	+	35290252	35290382	35290265	35290382	35287645	35287845	2966	5,0,3	125,42,40	7,2,2	61,44,43	112	99	0.165614493429	1.0	0.034,0.0,0.062	0.092,0.039,0.039	-0.025
2967	ENSG00000065029.15	ZNF76	chr6	+	35292539	35292787	35292553	35292787	35291557	35291737	2967	6,0,0	61,29,24	7,2,6	39,31,24	113	99	0.00745210759751	0.2501348090314044	0.079,0.0,0.0	0.136,0.053,0.18	-0.097
2968	ENSG00000005700.15	IBTK	chr6	-	82194478	82194642	82194478	82194595	82196297	82196446	2968	193,80,69	4,1,2	136,56,82	2,2,1	146	99	0.650033682776	1.0	0.97,0.982,0.959	0.979,0.95,0.982	0.0
2969	ENSG00000005700.15	IBTK	chr6	-	82194478	82194642	82194478	82194595	82200140	82200253	2969	76,29,28	0,1,0	60,23,37	0,0,0	146	99	1	1.0	1.0,0.952,1.0	1.0,1.0,1.0	-0.016
2970	ENSG00000005700.15	IBTK	chr6	-	82196297	82196446	82196297	82196401	82200140	82200253	2970	128,53,34	3,4,1	72,50,45	6,0,3	144	99	0.63482918004	1.0	0.967,0.901,0.959	0.892,1.0,0.912	0.008
2971	ENSG00000068796.19	KIF2A	chr5	+	62353256	62353375	62353274	62353375	62352587	62352710	2971	1,1,1	293,97,89	0,0,1	150,83,65	117	99	1	1.0	0.003,0.009,0.009	0.0,0.0,0.013	0.003
2972	ENSG00000064102.15	INTS13	chr12	-	26914407	26914578	26914407	26914532	26916001	26916180	2972	289,96,79	9,2,0	122,67,97	4,0,2	145	99	0.688493802766	1.0	0.956,0.97,1.0	0.954,1.0,0.971	0.0
2976	ENSG00000115109.14	EPB41L5	chr2	+	120167876	120168007	120167879	120168007	120167465	120167507	2976	34,7,7	10,1,2	26,16,16	3,3,3	102	99	0.249941755985	1.0	0.767,0.872,0.773	0.894,0.838,0.838	-0.053
2978	ENSG00000149131.17	SERPING1	chr11	+	57605602	57606213	57606009	57606213	57602034	57602169	2978	0,1,0	34,9,6	0,0,0	16,12,13	506	99	1	1.0	0.0,0.021,0.0	0.0,0.0,0.0	0.007
2986	ENSG00000196497.17	IPO4	chr14	-	24182277	24182423	24182277	24182403	24182791	24182842	2986	5,8,1	153,50,35	4,7,5	99,58,81	119	99	0.759127527731	1.0	0.026,0.117,0.023	0.033,0.091,0.049	-0.002
2987	ENSG00000196497.17	IPO4	chr14	-	24182975	24183169	24182975	24183161	24183249	24183355	2987	280,105,80	1,0,0	221,157,155	3,3,1	107	99	0.813508026079	1.0	0.996,1.0,1.0	0.986,0.98,0.993	0.012
2988	ENSG00000196497.17	IPO4	chr14	-	24186128	24186205	24186128	24186182	24186286	24186451	2988	4,2,3	232,106,65	2,6,0	213,145,124	122	99	0.66995006098	1.0	0.014,0.015,0.036	0.008,0.032,0.0	0.008
2989	ENSG00000196497.17	IPO4	chr14	-	24187666	24187813	24187666	24187796	24188215	24188257	2989	20,2,2	94,33,31	9,8,1	85,65,66	116	99	0.108398587721	1.0	0.154,0.049,0.052	0.083,0.095,0.013	0.021
2990	ENSG00000196497.17	IPO4	chr14	-	24188215	24188423	24188215	24188257	24188551	24188638	2990	144,53,46	0,0,0	123,94,74	0,0,1	265	99	1	1.0	1.0,1.0,1.0	1.0,1.0,0.965	0.012
2991	ENSG00000196497.17	IPO4	chr14	-	24188343	24188423	24188343	24188391	24188551	24188638	2991	235,90,82	1,0,0	210,166,138	0,0,0	131	99	1	1.0	0.994,1.0,1.0	1.0,1.0,1.0	-0.002
2992	ENSG00000196497.17	IPO4	chr14	-	24188551	24188649	24188551	24188638	24188718	24188822	2992	0,1,1	68,25,19	0,2,2	58,54,38	110	99	1	1.0	0.0,0.035,0.045	0.0,0.032,0.045	0.001
2993	ENSG00000198160.15	MIER1	chr1	+	66928886	66928963	66928889	66928963	66926141	66926242	2993	7,0,1	2,0,0	3,1,4	0,1,0	102	99	1	1.0	0.773,NA,1.0	1.0,0.493,1.0	0.056
2994	ENSG00000137269.15	LRRC1	chr6	+	53897284	53897359	53897288	53897359	53896828	53896892	2994	61,19,10	0,0,0	46,14,11	0,2,0	103	99	1	1.0	1.0,1.0,1.0	1.0,0.871,1.0	0.043
3000	ENSG00000101333.19	PLCB4	chr20	+	9394788	9395618	9395522	9395618	9393587	9393678	3000	13,4,4	60,20,10	10,2,3	30,18,20	833	99	0.750208885211	1.0	0.025,0.023,0.045	0.038,0.013,0.018	0.008
3002	ENSG00000101333.19	PLCB4	chr20	+	9459510	9459810	9459634	9459810	9457413	9457489	3002	7,9,4	17,4,12	5,3,4	8,12,11	223	99	0.288115312238	1.0	0.155,0.5,0.129	0.217,0.1,0.139	0.109
3003	ENSG00000099797.15	TECR	chr19	+	14563140	14563257	14563173	14563257	14562524	14562575	3003	4,6,1	22,8,6	8,4,0	11,7,4	132	99	0.495579948143	1.0	0.12,0.36,0.111	0.353,0.3,0.0	-0.021
3004	ENSG00000099797.15	TECR	chr19	+	14563140	14563257	14563205	14563257	14562524	14562575	3004	73,26,17	433,238,200	53,20,26	315,193,220	164	99	0.837941122164	1.0	0.092,0.062,0.049	0.092,0.059,0.067	-0.005
3005	ENSG00000099797.15	TECR	chr19	+	14563173	14563257	14563205	14563257	14562524	14562575	3005	91,28,22	433,238,200	56,23,30	315,193,220	131	99	0.727716426666	1.0	0.137,0.082,0.077	0.118,0.083,0.093	0.001
3006	ENSG00000099797.15	TECR	chr19	+	14563770	14563903	14563799	14563903	14563657	14563702	3006	44,18,19	751,303,258	25,21,7	518,324,324	128	99	0.102005398241	1.0	0.043,0.044,0.054	0.036,0.048,0.016	0.014
3007	ENSG00000099797.15	TECR	chr19	+	14563770	14563903	14563834	14563903	14563657	14563702	3007	257,124,104	3,1,3	168,114,82	2,2,1	163	99	0.728383852755	1.0	0.981,0.987,0.955	0.981,0.972,0.98	-0.003
3008	ENSG00000099797.15	TECR	chr19	+	14563799	14563903	14563834	14563903	14563657	14563702	3008	964,409,343	3,1,3	661,417,399	2,2,1	134	99	1	1.0	0.996,0.997,0.988	0.996,0.994,0.997	-0.002
3009	ENSG00000174177.13	CTU2	chr16	+	88712060	88712383	88712273	88712383	88711634	88711695	3009	20,17,13	101,69,39	11,5,3	67,38,41	312	99	0.0183080289553	0.46563468438008465	0.059,0.073,0.096	0.05,0.04,0.023	0.038
3012	ENSG00000112759.19	SLC29A1	chr6	+	44227259	44227342	44227262	44227342	44226060	44226167	3012	19,5,2	25,4,2	14,16,3	21,9,8	102	99	0.853812527488	1.0	0.425,0.548,0.493	0.393,0.633,0.267	0.058
3017	ENSG00000124574.15	ABCC10	chr6	+	43436092	43436247	43436137	43436247	43435750	43435907	3017	4,2,3	31,14,4	1,4,2	14,17,13	144	99	0.94668573278	1.0	0.081,0.089,0.34	0.047,0.139,0.096	0.076
3018	ENSG00000124574.15	ABCC10	chr6	+	43442969	43444010	43443932	43444010	43441861	43441960	3018	198,78,68	1,0,0	109,67,66	1,3,2	1062	99	0.00110692171369	0.06408917738895091	0.949,1.0,1.0	0.91,0.676,0.755	0.203
3019	ENSG00000155660.11	PDIA4	chr7	-	149005896	149006056	149005896	149006053	149008158	149008310	3019	23,4,8	339,196,147	21,11,9	220,145,195	102	99	0.147116861327	1.0	0.062,0.019,0.05	0.085,0.069,0.043	-0.022
3020	ENSG00000044090.13	CUL7	chr6	-	43038266	43038472	43038266	43038461	43038565	43038692	3020	48,10,14	6,0,1	43,16,24	0,4,3	110	99	0.861361833692	1.0	0.878,1.0,0.926	1.0,0.783,0.878	0.048
3021	ENSG00000044090.13	CUL7	chr6	-	43038266	43038484	43038266	43038461	43038565	43038692	3021	19,5,5	6,0,1	10,5,7	0,4,3	122	99	0.638551753307	1.0	0.72,1.0,0.802	1.0,0.504,0.654	0.121
3022	ENSG00000044090.13	CUL7	chr6	-	43038266	43038484	43038266	43038472	43038565	43038692	3022	9,3,1	38,8,10	1,4,2	34,15,19	111	99	0.0873431753942	1.0	0.174,0.251,0.082	0.026,0.192,0.086	0.068
3023	ENSG00000044090.13	CUL7	chr6	-	43042801	43042984	43042801	43042906	43043073	43043180	3023	38,12,6	0,1,0	31,30,21	1,2,0	177	99	0.437765117757	1.0	1.0,0.87,1.0	0.945,0.894,1.0	0.01
3024	ENSG00000044090.13	CUL7	chr6	-	43045226	43045682	43045226	43045402	43045985	43046091	3024	16,11,8	1,0,0	9,9,11	0,0,0	379	99	1	1.0	0.807,1.0,1.0	1.0,1.0,1.0	-0.064
3026	ENSG00000063046.18	EIF4B	chr12	+	53021715	53021860	53021805	53021860	53019909	53020026	3026	26,16,10	1326,369,369	10,9,9	794,461,569	189	99	0.204272476431	1.0	0.01,0.022,0.014	0.007,0.01,0.008	0.007
3028	ENSG00000177030.19	DEAF1	chr11	-	687910	688057	687910	688049	688330	688460	3028	389,200,126	2,0,1	223,141,136	2,0,2	107	99	1	1.0	0.994,1.0,0.991	0.99,1.0,0.984	0.004
3029	ENSG00000177030.19	DEAF1	chr11	-	687910	688208	687910	688049	688330	688460	3029	49,29,18	2,0,1	26,17,18	2,0,2	258	99	0.499496416999	1.0	0.904,1.0,0.874	0.833,1.0,0.775	0.057
3030	ENSG00000177030.19	DEAF1	chr11	-	687910	688208	687910	688057	688330	688460	3030	9,9,6	349,180,114	6,3,9	203,127,127	250	99	1	1.0	0.01,0.019,0.02	0.012,0.009,0.027	0.0
3031	ENSG00000177030.19	DEAF1	chr11	-	687910	688057	687910	688049	691500	691598	3031	49,23,15	0,1,0	21,15,9	0,0,0	107	99	1	1.0	1.0,0.955,1.0	1.0,1.0,1.0	-0.015
3032	ENSG00000088305.19	DNMT3B	chr20	+	32795314	32795534	32795408	32795534	32792625	32792770	3032	21,8,8	103,25,40	8,7,8	61,40,49	193	99	0.181526183726	1.0	0.095,0.141,0.093	0.063,0.082,0.077	0.036
3033	ENSG00000088305.19	DNMT3B	chr20	+	32796789	32796869	32796811	32796869	32795649	32795694	3033	95,49,39	1,0,0	75,36,41	5,0,0	121	99	0.571126159983	1.0	0.987,1.0,1.0	0.925,1.0,1.0	0.021
3034	ENSG00000088305.19	DNMT3B	chr20	+	32796940	32797299	32797186	32797299	32796789	32796869	3034	11,8,5	55,20,21	5,7,2	46,28,24	345	99	0.0944947042626	1.0	0.054,0.103,0.064	0.03,0.067,0.023	0.034
3035	ENSG00000135336.16	ORC3	chr6	+	87656902	87656982	87656905	87656982	87653115	87653249	3035	46,13,17	43,15,9	32,9,19	26,7,22	102	99	0.841476372047	1.0	0.509,0.457,0.647	0.544,0.555,0.456	0.019
3037	ENSG00000096070.19	BRPF3	chr6	+	36210200	36210528	36210215	36210528	36209786	36209915	3037	28,8,5	74,20,21	13,9,6	52,22,26	114	99	0.412991164987	1.0	0.247,0.258,0.171	0.178,0.262,0.167	0.023
3038	ENSG00000096070.19	BRPF3	chr6	+	36225266	36225364	36225270	36225364	36217916	36218010	3038	3,2,3	0,0,0	3,1,4	2,0,0	103	99	1	1.0	1.0,1.0,1.0	0.59,1.0,1.0	0.137
3039	ENSG00000096070.19	BRPF3	chr6	+	36225266	36225364	36225270	36225364	36222167	36222265	3039	54,29,30	2,1,1	51,27,46	5,1,2	103	99	0.163697549811	1.0	0.963,0.965,0.966	0.907,0.963,0.957	0.022
3040	ENSG00000112062.11	MAPK14	chr6	+	36075820	36075962	36075847	36075962	36074048	36074096	3040	19,9,8	143,65,58	7,8,6	100,53,47	126	99	0.330376045013	1.0	0.095,0.098,0.098	0.052,0.106,0.091	0.014
3042	ENSG00000100714.17	MTHFD1	chr14	+	64448193	64448317	64448216	64448317	64447972	64448114	3042	3,2,0	1,0,0	5,2,0	0,0,1	122	99	1	1.0	0.709,1.0,NA	1.0,1.0,0.0	0.188
3046	ENSG00000064995.19	TAF11	chr6	-	34880288	34880376	34880288	34880348	34882931	34883080	3046	267,103,119	0,1,1	148,75,88	1,0,1	127	99	1	1.0	1.0,0.988,0.989	0.991,1.0,0.986	-0.0
3047	ENSG00000064995.19	TAF11	chr6	-	34882931	34883610	34882931	34883080	34887713	34887957	3047	23,25,8	3,0,0	19,11,22	0,0,0	629	99	0.398809060827	1.0	0.547,1.0,1.0	1.0,1.0,1.0	-0.151
3048	ENSG00000064995.19	TAF11	chr6	-	34882931	34883610	34882931	34883080	34887786	34889192	3048	24,25,11	321,143,159	19,11,22	197,92,102	629	99	0.172629947737	1.0	0.012,0.027,0.011	0.015,0.018,0.033	-0.005
3052	ENSG00000112319.20	EYA4	chr6	+	133241498	133241749	133241627	133241749	133240597	133240837	3052	89,40,23	1,0,0	52,30,24	0,0,0	228	99	1	1.0	0.975,1.0,1.0	1.0,1.0,1.0	-0.008
3054	ENSG00000112319.20	EYA4	chr6	+	133462334	133462477	133462363	133462477	133461113	133461180	3054	190,56,64	0,4,3	65,44,57	0,0,5	128	99	0.825847324375	1.0	1.0,0.915,0.943	1.0,1.0,0.898	-0.013
3055	ENSG00000112319.20	EYA4	chr6	+	133512877	133513038	133512945	133513038	133512720	133512779	3055	111,38,22	3,0,0	54,31,35	5,1,3	167	99	0.00464692928812	0.17872527856556464	0.956,1.0,1.0	0.865,0.948,0.874	0.09
3056	ENSG00000231500.7	RPS18	chr6	+	33272586	33272726	33272627	33272726	33272074	33272122	3056	961,347,307	1480,528,514	542,326,379	866,554,672	140	99	0.474432686247	1.0	0.315,0.317,0.297	0.307,0.294,0.285	0.014
3057	ENSG00000231500.7	RPS18	chr6	+	33275964	33276267	33276175	33276267	33275796	33275883	3057	37031,13646,12488	1,2,0	22414,13364,16553	2,0,0	310	99	1	1.0	1.0,1.0,1.0	1.0,1.0,1.0	0.0
3058	ENSG00000231500.7	RPS18	chr6	+	33276175	33276505	33276390	33276505	33275796	33275883	3058	119,85,94	2,0,1	45,41,48	0,0,0	314	99	0.484864615528	1.0	0.949,1.0,0.967	1.0,1.0,1.0	-0.028
3062	ENSG00000141580.16	WDR45B	chr17	-	82619042	82619128	82619042	82619094	82621608	82621799	3062	664,267,239	28,10,18	327,197,182	17,20,11	133	99	0.134081311168	1.0	0.946,0.952,0.908	0.935,0.88,0.925	0.022
3063	ENSG00000204344.16	STK19	chr6	+	31979413	31980548	31980450	31980548	31978902	31978998	3063	478,283,247	3,8,3	223,154,164	1,0,1	1136	99	0.00043178206782	0.031177466476269722	0.933,0.755,0.878	0.951,1.0,0.935	-0.107
3064	ENSG00000204371.11	EHMT2	chr6	-	31884911	31885055	31884911	31885016	31886580	31886682	3064	4,1,1	100,33,20	5,3,2	86,65,65	138	99	0.528010601341	1.0	0.028,0.021,0.035	0.04,0.032,0.022	-0.003
3068	ENSG00000204387.14	SNHG32	chr6	+	31836294	31836517	31836298	31836517	31835410	31835451	3068	3,3,2	8,7,8	2,2,2	2,2,3	103	99	0.250046325798	1.0	0.265,0.292,0.194	0.49,0.49,0.391	-0.207
3069	ENSG00000204387.14	SNHG32	chr6	+	31836294	31836517	31836423	31836517	31835410	31835451	3069	55,36,25	167,84,72	58,32,40	138,84,104	228	99	0.569153667305	1.0	0.125,0.157,0.131	0.154,0.142,0.143	-0.009
3070	ENSG00000204387.14	SNHG32	chr6	+	31836298	31836517	31836423	31836517	31835410	31835451	3070	60,40,31	167,84,72	58,32,41	138,84,104	224	99	0.905878003559	1.0	0.137,0.174,0.16	0.157,0.144,0.148	0.007
3072	ENSG00000204410.16	MSH5	chr6	+	31743903	31744299	31744189	31744299	31743107	31743170	3072	74,35,29	1,2,1	51,44,52	1,0,2	385	99	0.397639953817	1.0	0.95,0.818,0.882	0.929,1.0,0.87	-0.05
3073	ENSG00000204410.16	MSH5	chr6	+	31744138	31744299	31744189	31744299	31743903	31744025	3073	8,12,9	31,12,12	7,9,11	36,19,26	150	99	0.191676371194	1.0	0.146,0.398,0.331	0.114,0.238,0.218	0.102
3074	ENSG00000204410.16	MSH5	chr6	+	31758532	31758620	31758547	31758620	31758164	31758293	3074	1,0,0	56,17,5	0,0,0	50,37,33	114	99	1	1.0	0.015,0.0,0.0	0.0,0.0,0.0	0.005
3075	ENSG00000204410.16	MSH5	chr6	+	31759708	31759975	31759785	31759975	31759096	31759177	3075	23,7,11	1,0,2	13,6,2	0,1,1	176	99	0.794230377829	1.0	0.928,1.0,0.756	1.0,0.771,0.529	0.128
3076	ENSG00000204410.16	MSH5	chr6	+	31761184	31761262	31761187	31761262	31759785	31759975	3076	3,4,8	0,4,0	0,2,5	0,0,0	102	99	1	1.0	1.0,0.493,1.0	NA,1.0,1.0	-0.169
3078	ENSG00000204410.16	MSH5	chr6	+	31761184	31761262	31761187	31761262	31760089	31760216	3078	8,9,1	0,1,0	2,2,6	0,0,0	102	99	1	1.0	1.0,0.897,1.0	1.0,1.0,1.0	-0.034
3079	ENSG00000204410.16	MSH5	chr6	+	31761184	31761262	31761187	31761262	31760689	31760839	3079	14,9,4	12,7,13	5,8,10	17,20,17	102	99	0.140917883385	1.0	0.531,0.555,0.23	0.222,0.28,0.363	0.15
3080	ENSG00000204410.16	MSH5	chr6	+	31761817	31761955	31761865	31761955	31761471	31761615	3080	28,24,7	2,0,1	22,14,18	2,0,1	147	99	0.456792712027	1.0	0.904,1.0,0.825	0.881,1.0,0.924	-0.025
3081	ENSG00000213719.8	CLIC1	chr6	-	31736261	31736412	31736261	31736350	31736544	31736572	3081	1017,656,514	1,0,0	407,337,308	0,0,0	161	99	1	1.0	0.998,1.0,1.0	1.0,1.0,1.0	-0.001
3082	ENSG00000204435.15	CSNK2B	chr6	+	31668512	31668654	31668538	31668654	31666820	31666903	3082	34,12,17	0,0,1	11,5,9	1,0,1	125	99	1	1.0	1.0,1.0,0.931	0.897,1.0,0.877	0.052
3083	ENSG00000204435.15	CSNK2B	chr6	+	31668512	31668654	31668538	31668654	31667867	31667970	3083	34,11,18	1280,517,427	11,5,9	717,416,431	125	99	0.0116259147213	0.339303110230375	0.021,0.017,0.032	0.012,0.009,0.016	0.011
3084	ENSG00000204435.15	CSNK2B	chr6	+	31669318	31669508	31669327	31669508	31669096	31669172	3084	962,453,383	11,2,1	567,372,399	1,0,0	108	99	1	1.0	0.988,0.995,0.997	0.998,1.0,1.0	-0.006
3085	ENSG00000006534.17	ALDH3B1	chr11	+	68019065	68019255	68019169	68019255	68018772	68018893	3085	0,0,0	7,0,1	0,2,0	5,3,1	203	99	1	1.0	0.0,NA,0.0	0.0,0.245,0.0	-0.082
3087	ENSG00000204463.14	BAG6	chr6	-	31643889	31643977	31643889	31643974	31644081	31644194	3087	236,159,135	52,15,29	152,120,114	37,22,12	102	99	0.95550830629	1.0	0.815,0.911,0.819	0.799,0.841,0.902	0.001
3088	ENSG00000204463.14	BAG6	chr6	-	31644081	31644227	31644081	31644194	31644306	31644414	3088	41,20,11	276,97,65	29,9,16	139,117,109	132	99	0.539695838651	1.0	0.1,0.134,0.113	0.135,0.055,0.099	0.019
3089	ENSG00000204463.14	BAG6	chr6	-	31644081	31644227	31644081	31644194	31644524	31644602	3089	16,6,6	446,229,219	13,5,5	278,194,196	132	99	0.826142899874	1.0	0.026,0.019,0.02	0.034,0.019,0.019	-0.002
3090	ENSG00000204463.14	BAG6	chr6	-	31644081	31644227	31644081	31644194	31644945	31645198	3090	13,6,5	43,45,66	13,4,5	14,12,9	132	99	0.00100704307594	0.05986476622585627	0.185,0.091,0.054	0.411,0.2,0.294	-0.192
3091	ENSG00000198563.14	DDX39B	chr6	-	31530778	31530949	31530778	31530926	31531052	31531197	3091	3,6,10	952,506,424	4,2,5	585,390,457	122	99	0.887762895283	1.0	0.003,0.01,0.019	0.006,0.004,0.009	0.004
3092	ENSG00000198563.14	DDX39B	chr6	-	31531052	31531197	31531052	31531178	31531295	31531405	3092	3221,1543,1237	70,24,28	1908,1241,1371	26,38,20	118	99	0.636421304604	1.0	0.975,0.982,0.974	0.984,0.965,0.983	-0.0
3093	ENSG00000198563.14	DDX39B	chr6	-	31538762	31538939	31538762	31538855	31539146	31539274	3093	130,86,65	2370,1100,911	91,51,68	1390,820,1017	183	99	0.907959723537	1.0	0.029,0.041,0.037	0.034,0.033,0.035	0.002
3094	ENSG00000198563.14	DDX39B	chr6	-	31540321	31540664	31540321	31540534	31541152	31541327	3094	1582,777,738	0,1,0	932,596,665	0,0,0	229	99	1	1.0	1.0,0.997,1.0	1.0,1.0,1.0	-0.001
3095	ENSG00000198563.14	DDX39B	chr6	-	31540321	31540664	31540321	31540534	31541633	31541729	3095	1584,778,739	3,2,1	933,597,667	2,1,0	229	99	1	1.0	0.996,0.994,0.997	0.995,0.996,1.0	-0.001
3096	ENSG00000198563.14	DDX39B	chr6	-	31540321	31540664	31540321	31540534	31541832	31541937	3096	1586,774,737	2,0,0	933,596,665	0,0,0	229	99	1	1.0	0.997,1.0,1.0	1.0,1.0,1.0	-0.001
3097	ENSG00000022976.16	ZNF839	chr14	+	102341322	102342364	102342102	102342364	102339093	102339223	3097	329,119,131	23,14,8	227,133,168	19,12,10	879	99	0.932412102412	1.0	0.617,0.489,0.648	0.574,0.555,0.654	-0.01
3099	ENSG00000049246.15	PER3	chr1	+	7793956	7794008	7793959	7794008	7788044	7788246	3099	19,6,3	1,1,1	9,4,2	4,0,0	102	99	0.465280209587	1.0	0.949,0.853,0.744	0.686,1.0,1.0	-0.047
3100	ENSG00000049246.15	PER3	chr1	+	7829833	7830161	7829836	7830161	7827117	7827815	3100	10,2,1	11,3,3	6,3,6	7,1,4	102	99	0.286724296913	1.0	0.469,0.393,0.244	0.454,0.744,0.593	-0.228
3101	ENSG00000204525.18	HLA-C	chr6	-	31269492	31269543	31269492	31269525	31269965	31270085	3101	1,2,1	389,180,157	3,1,1	232,132,214	117	99	1	1.0	0.002,0.009,0.005	0.011,0.006,0.004	-0.002
3110	ENSG00000204568.12	MRPS18B	chr6	+	30619680	30619806	30619708	30619806	30619492	30619601	3110	0,1,0	251,142,139	0,1,2	138,90,105	127	99	1	1.0	0.0,0.005,0.0	0.0,0.009,0.015	-0.006
3111	ENSG00000204574.14	ABCF1	chr6	+	30578072	30578202	30578075	30578202	30577817	30577913	3111	314,160,146	239,113,110	165,109,134	125,69,98	102	99	0.742920666827	1.0	0.56,0.579,0.563	0.562,0.605,0.57	-0.012
3112	ENSG00000234127.9	TRIM26	chr6	-	30198665	30199264	30198665	30199153	30201034	30201138	3112	10,15,6	103,52,54	10,7,6	48,28,36	210	99	0.398720101791	1.0	0.044,0.12,0.05	0.089,0.105,0.073	-0.018
3113	ENSG00000234127.9	TRIM26	chr6	-	30201034	30201138	30201034	30201083	30204655	30204765	3113	78,53,59	3,2,1	57,24,29	2,0,0	154	99	0.120706776136	1.0	0.944,0.945,0.974	0.948,1.0,1.0	-0.028
3119	ENSG00000206503.13	HLA-A	chr6	+	29944499	29945091	29945058	29945091	29944121	29944397	3119	140,61,57	1,1,1	111,74,90	1,0,1	658	99	1	1.0	0.955,0.902,0.896	0.944,1.0,0.931	-0.041
3121	ENSG00000106992.19	AK1	chr9	-	127868320	127868512	127868320	127868475	127871822	127871939	3121	502,240,208	8,5,5	259,185,198	11,6,3	136	99	0.169633543343	1.0	0.979,0.972,0.968	0.945,0.957,0.98	0.012
3122	ENSG00000106992.19	AK1	chr9	-	127873025	127873180	127873025	127873061	127874610	127874649	3122	9,5,5	250,103,130	6,0,1	133,102,106	218	99	0.184360523913	1.0	0.016,0.022,0.017	0.02,0.0,0.004	0.01
3123	ENSG00000140525.20	FANCI	chr15	+	89294914	89295094	89294956	89295094	89292941	89293063	3123	208,68,66	0,0,1	125,48,61	1,0,0	141	99	1	1.0	1.0,1.0,0.979	0.989,1.0,1.0	-0.003
3124	ENSG00000140525.20	FANCI	chr15	+	89294914	89295094	89294956	89295094	89293832	89293997	3124	661,229,210	10,1,1	374,181,189	5,0,2	141	99	0.652571182898	1.0	0.979,0.994,0.993	0.981,1.0,0.985	0.0
3125	ENSG00000140525.20	FANCI	chr15	+	89306006	89306194	89306009	89306194	89305604	89305698	3125	274,133,126	11,1,1	155,96,111	7,2,1	102	99	0.632572963503	1.0	0.96,0.992,0.992	0.956,0.979,0.991	0.006
3126	ENSG00000157890.19	MEGF11	chr15	-	65909033	65909135	65909033	65909121	65909739	65909806	3126	3,1,1	1,0,0	1,0,0	0,0,0	113	99	1	1.0	0.724,1.0,1.0	1.0,NA,NA	-0.092
3136	ENSG00000130294.18	KIF1A	chr2	-	240719773	240719946	240719773	240719926	240720913	240721038	3136	4,0,0	17,8,8	1,1,0	13,10,6	119	99	0.369455517049	1.0	0.164,0.0,0.0	0.06,0.077,0.0	0.009
3139	ENSG00000130294.18	KIF1A	chr2	-	240769626	240769742	240769626	240769706	240770970	240771104	3139	1,0,0	22,12,14	0,0,1	19,12,8	135	99	1	1.0	0.032,0.0,0.0	0.0,0.0,0.084	-0.017
3141	ENSG00000130294.18	KIF1A	chr2	-	240770970	240771179	240770970	240771104	240773113	240773256	3141	2,1,0	21,4,7	1,0,0	10,11,10	174	99	0.966507860155	1.0	0.051,0.125,0.0	0.054,0.0,0.0	0.041
3143	ENSG00000111801.16	BTN3A3	chr6	+	26443366	26443442	26443381	26443442	26440471	26440648	3143	2,1,0	3,0,3	1,3,0	1,1,0	114	99	1	1.0	0.367,1.0,0.0	0.465,0.723,NA	-0.138
3144	ENSG00000111801.16	BTN3A3	chr6	+	26443569	26443659	26443640	26443659	26443381	26443442	3144	1,0,2	0,0,0	0,1,2	0,2,0	170	99	1	1.0	1.0,NA,1.0	NA,0.226,1.0	0.387
3148	ENSG00000124508.17	BTN2A2	chr6	+	26383652	26383915	26383791	26383915	26383112	26383244	3148	12,9,3	0,0,0	0,2,3	1,0,2	238	99	0.0334482918715	0.689127667627013	1.0,1.0,1.0	0.0,1.0,0.384	0.539
3149	ENSG00000124508.17	BTN2A2	chr6	+	26383652	26383915	26383791	26383915	26383142	26383181	3149	13,8,3	2,3,1	0,3,3	1,3,0	238	99	0.183041174608	1.0	0.73,0.526,0.555	0.0,0.294,1.0	0.172
3151	ENSG00000124508.17	BTN2A2	chr6	+	26392374	26394874	26394297	26394874	26390802	26390829	3151	770,414,298	5,6,2	458,303,354	0,1,0	2022	99	1.90330718189e-05	0.0030386487605129483	0.883,0.772,0.879	1.0,0.937,1.0	-0.134
3153	ENSG00000080298.16	RFX3	chr9	-	3488775	3488895	3488775	3488892	3490278	3490345	3153	4,0,0	0,0,0	2,0,1	3,2,3	102	99	1	1.0	1.0,NA,NA	0.393,0.0,0.244	0.788
3157	ENSG00000198931.11	APRT	chr16	-	88809468	88809840	88809468	88809706	88810069	88810148	3157	1474,732,518	706,254,142	1068,687,669	482,320,297	233	99	0.0884821462805	1.0	0.47,0.55,0.608	0.485,0.477,0.489	0.059
3158	ENSG00000161298.19	ZNF382	chr19	+	36609901	36610053	36609926	36610053	36607551	36607622	3158	30,19,3	16,8,5	11,10,3	12,3,7	124	99	0.469058972228	1.0	0.6,0.655,0.324	0.423,0.727,0.255	0.058
3159	ENSG00000166783.22	MARF1	chr16	-	15622933	15623123	15622933	15623057	15624768	15624927	3159	82,22,32	1,0,0	54,20,26	0,0,0	165	99	1	1.0	0.98,1.0,1.0	1.0,1.0,1.0	-0.007
3160	ENSG00000166783.22	MARF1	chr16	-	15622933	15623126	15622933	15623057	15624768	15624927	3160	51,21,21	1,0,0	32,15,19	0,0,0	168	99	1	1.0	0.968,1.0,1.0	1.0,1.0,1.0	-0.011
3161	ENSG00000166783.22	MARF1	chr16	-	15622933	15623126	15622933	15623123	15624768	15624927	3161	2,3,1	33,4,12	1,1,4	23,6,11	102	99	0.854468063546	1.0	0.056,0.421,0.075	0.04,0.139,0.261	0.037
3162	ENSG00000166783.22	MARF1	chr16	-	15625371	15625800	15625371	15625797	15630331	15630504	3162	46,13,15	14,1,8	34,32,14	4,5,4	102	99	0.146060159122	1.0	0.761,0.927,0.645	0.892,0.861,0.773	-0.064
3163	ENSG00000166783.22	MARF1	chr16	-	15625371	15625800	15625371	15625797	15631380	15631498	3163	3,0,0	1,0,2	1,0,2	0,0,1	102	99	1	1.0	0.744,NA,0.0	1.0,NA,0.66	-0.458
3164	ENSG00000166783.22	MARF1	chr16	-	15633616	15633843	15633616	15633834	15634756	15634931	3164	54,18,22	2,0,0	31,15,17	1,1,1	108	99	0.287006806274	1.0	0.961,1.0,1.0	0.966,0.932,0.94	0.041
3171	ENSG00000148985.20	PGAP2	chr11	+	3824795	3825128	3825019	3825128	3824269	3824364	3171	36,18,11	22,8,7	21,10,24	8,2,8	323	99	0.124126708701	1.0	0.334,0.408,0.325	0.446,0.605,0.479	-0.154
3172	ENSG00000148985.20	PGAP2	chr11	+	3824795	3825128	3825019	3825128	3824269	3824376	3172	36,17,11	24,11,9	21,10,26	23,10,13	323	99	0.577842128748	1.0	0.315,0.321,0.273	0.219,0.235,0.38	0.025
3173	ENSG00000148985.20	PGAP2	chr11	+	3824795	3825128	3825019	3825128	3824269	3824455	3173	36,20,11	4,4,2	21,10,24	5,5,5	323	99	0.166875433116	1.0	0.734,0.605,0.628	0.563,0.38,0.595	0.143
3174	ENSG00000112514.18	CUTA	chr6	-	33416549	33416776	33416549	33416660	33416919	33416969	3174	1548,699,549	1,0,0	1033,575,686	0,0,0	215	99	1	1.0	0.999,1.0,1.0	1.0,1.0,1.0	-0.0
3175	ENSG00000112514.18	CUTA	chr6	-	33417480	33417816	33417480	33417695	33418086	33418317	3175	164,65,45	94,33,39	87,39,65	38,26,25	220	99	0.219931180786	1.0	0.44,0.47,0.342	0.507,0.403,0.539	-0.066
3176	ENSG00000165097.16	KDM1B	chr6	+	18208128	18208206	18208131	18208206	18207397	18207529	3176	6,1,0	64,13,10	6,1,1	28,12,6	102	99	0.239940123845	1.0	0.083,0.069,0.0	0.172,0.075,0.139	-0.078
3182	ENSG00000135597.19	REPS1	chr6	-	138917554	138917627	138917554	138917624	138920214	138920316	3182	141,51,51	33,11,14	96,36,34	18,7,12	102	99	0.7607469494	1.0	0.806,0.818,0.78	0.838,0.833,0.733	0.0
3183	ENSG00000135597.19	REPS1	chr6	-	138917554	138917646	138917554	138917624	138920214	138920316	3183	7,3,3	33,11,14	4,0,1	18,7,12	121	99	0.123248261312	1.0	0.148,0.182,0.149	0.154,0.0,0.064	0.087
3184	ENSG00000135597.19	REPS1	chr6	-	138917554	138917646	138917554	138917627	138920214	138920316	3184	4,3,2	138,51,50	2,0,0	94,36,33	118	99	0.107968240012	1.0	0.024,0.047,0.032	0.018,0.0,0.0	0.028
3187	ENSG00000124523.17	SIRT5	chr6	+	13599031	13600949	13600647	13600949	13596962	13597016	3187	105,29,19	0,1,0	59,44,47	0,0,0	1715	99	1	1.0	1.0,0.626,1.0	1.0,1.0,1.0	-0.125
3188	ENSG00000124523.17	SIRT5	chr6	+	13599031	13600949	13600833	13600949	13596962	13597016	3188	107,29,20	6,2,1	67,47,48	0,1,3	1901	99	0.084935630447	1.0	0.482,0.43,0.51	1.0,0.71,0.455	-0.248
3189	ENSG00000124523.17	SIRT5	chr6	+	13600647	13600949	13600833	13600949	13596962	13597016	3189	2,1,1	6,2,1	8,3,1	0,1,3	285	99	0.0174708629045	0.45074127459093816	0.104,0.148,0.258	1.0,0.51,0.104	-0.368
3190	ENSG00000124523.17	SIRT5	chr6	+	13600647	13600949	13600833	13600949	13599031	13599155	3190	2,0,1	8,4,3	8,3,1	6,2,3	285	99	0.00145503648468	0.07768907137862195	0.08,0.0,0.104	0.317,0.343,0.104	-0.193
3191	ENSG00000145979.18	TBC1D7	chr6	-	13326786	13326963	13326786	13326906	13327832	13328130	3191	5,6,2	1,0,0	1,0,1	0,0,0	156	99	1	1.0	0.76,1.0,1.0	1.0,NA,1.0	-0.08
3192	ENSG00000145979.18	TBC1D7	chr6	-	13326786	13326963	13326786	13326906	13328295	13328531	3192	7,6,3	11,6,1	1,1,2	6,6,1	156	99	0.0387662666191	0.7638522688021532	0.288,0.388,0.656	0.096,0.096,0.559	0.194
3193	ENSG00000145979.18	TBC1D7	chr6	-	13326786	13326963	13326786	13326906	13328315	13328583	3193	10,9,4	5,4,5	5,4,4	4,2,2	156	99	0.969324538725	1.0	0.559,0.588,0.337	0.442,0.559,0.559	-0.025
3194	ENSG00000145979.18	TBC1D7	chr6	-	13326786	13326963	13326786	13326906	13328455	13328531	3194	5,5,3	5,2,3	1,0,1	1,3,3	156	99	0.000362985660924	0.02747912223466793	0.388,0.613,0.388	0.388,0.0,0.175	0.275
3196	ENSG00000064703.13	DDX20	chr1	+	111760973	111761284	111761225	111761284	111760705	111760848	3196	40,17,13	0,0,2	20,7,14	0,1,2	351	99	0.760136259867	1.0	1.0,1.0,0.647	1.0,0.664,0.664	0.106
3197	ENSG00000064703.13	DDX20	chr1	+	111762254	111762782	111762676	111762782	111761225	111761284	3197	85,41,29	0,0,0	37,23,22	0,1,0	521	99	1	1.0	1.0,1.0,1.0	1.0,0.814,1.0	0.062
[truncated: 62,500 more rows]
