# Supplementary material for: SFSWAP is a negative regulator of OGT intron detention and global pre-mRNA splicing
Source: eLife. 2025 Apr 23;13:RP104439. doi: 10.7554/eLife.104439 (PMC12017769; doi:10.7554/eLife.104439)
Supplement: Supplementary file 4. [file elife-104439-supp4.zip › A5SS.MATS.JCEC.txt]

ID	GeneID	geneSymbol	chr	strand	longExonStart_0base	longExonEnd	shortES	shortEE	flankingES	flankingEE	ID	IJC_SAMPLE_1	SJC_SAMPLE_1	IJC_SAMPLE_2	SJC_SAMPLE_2	IncFormLen	SkipFormLen	PValue	FDR	IncLevel1	IncLevel2	IncLevelDifference
9	ENSG00000130826.19	DKC1	chrX	+	154764898	154765530	154764898	154764966	154765906	154765998	9	1111,494,459	9,3,7	459,300,304	6,5,2	663	99	0.636516613188	1.0	0.949,0.961,0.907	0.92,0.9,0.958	0.013
10	ENSG00000130826.19	DKC1	chrX	+	154766215	154767061	154766215	154766400	154767255	154767382	10	886,406,380	44,18,22	409,221,275	13,10,18	760	99	0.621575306143	1.0	0.724,0.746,0.692	0.804,0.742,0.666	-0.017
11	ENSG00000130826.19	DKC1	chrX	+	154768301	154768432	154768301	154768312	154769166	154769310	11	1628,908,793	0,5,1	806,497,464	0,1,0	219	99	1	1.0	1.0,0.988,0.997	1.0,0.996,1.0	-0.004
12	ENSG00000130826.19	DKC1	chrX	+	154768301	154768802	154768301	154768312	154769166	154769310	12	1096,604,494	0,5,1	560,316,323	0,1,0	589	99	0.678552088953	1.0	1.0,0.953,0.988	1.0,0.982,1.0	-0.014
13	ENSG00000130826.19	DKC1	chrX	+	154768301	154768802	154768301	154768432	154769166	154769310	13	27,23,11	559,327,310	16,17,9	262,198,150	469	99	0.253870819335	1.0	0.01,0.015,0.007	0.013,0.018,0.013	-0.004
14	ENSG00000130826.19	DKC1	chrX	+	154768301	154768432	154768301	154768312	154769205	154769310	14	1069,581,483	0,0,1	544,299,314	2,0,0	219	99	1	1.0	1.0,1.0,0.995	0.992,1.0,1.0	0.001
15	ENSG00000130826.19	DKC1	chrX	+	154774601	154774705	154774601	154774690	154775194	154775273	15	752,481,394	4,0,2	380,262,259	1,2,2	114	99	1	1.0	0.994,1.0,0.994	0.997,0.991,0.991	0.003
16	ENSG00000130826.19	DKC1	chrX	+	154776186	154776328	154776186	154776324	154776803	154777684	16	48,26,33	5,2,7	25,18,21	0,0,2	103	99	0.000464817094407	0.023700033871563383	0.902,0.926,0.819	1.0,1.0,0.91	-0.088
18	ENSG00000269335.7	IKBKG	chrX	+	154558531	154558706	154558531	154558650	154561687	154561784	18	6,3,0	12,8,8	7,0,0	14,4,1	155	99	0.928847420605	1.0	0.242,0.193,0.0	0.242,0.0,0.0	0.064
21	ENSG00000071553.18	ATP6AP1	chrX	+	154429047	154431657	154429047	154429174	154431829	154431904	21	264,134,96	345,163,165	194,140,127	174,117,161	2582	99	0.00622506680994	0.1698002542324874	0.029,0.031,0.022	0.041,0.044,0.029	-0.011
24	ENSG00000147403.18	RPL10	chrX	+	154399337	154399594	154399337	154399396	154399802	154399941	24	14246,5995,5315	18,18,26	8496,4864,6087	9,10,18	297	99	0.826756940226	1.0	0.996,0.991,0.986	0.997,0.994,0.991	-0.003
25	ENSG00000147403.18	RPL10	chrX	+	154399337	154399594	154399337	154399396	154400463	154400626	25	2617,1261,1124	0,1,0	1472,812,1031	0,0,0	297	99	1	1.0	1.0,0.998,1.0	1.0,1.0,1.0	-0.001
26	ENSG00000196924.19	FLNA	chrX	-	154350908	154351696	154351580	154351696	154350030	154350207	26	1946,783,611	0,1,0	1203,776,711	0,0,0	771	99	1	1.0	1.0,0.99,1.0	1.0,1.0,1.0	-0.003
27	ENSG00000196924.19	FLNA	chrX	-	154365744	154366224	154366023	154366224	154365348	154365486	27	79,56,49	617,186,96	53,46,42	477,302,276	378	99	0.0003306696004	0.01820993157486638	0.032,0.073,0.118	0.028,0.038,0.038	0.04
29	ENSG00000089820.16	ARHGAP4	chrX	-	153913217	153913600	153913408	153913600	153913023	153913051	29	0,2,0	1,0,0	1,0,1	0,0,0	290	99	1	1.0	0.0,1.0,NA	1.0,NA,1.0	-0.5
30	ENSG00000067829.20	IDH3G	chrX	-	153790795	153790851	153790809	153790851	153790194	153790292	30	48,23,12	6,8,2	27,11,15	1,5,4	113	99	0.87253225917	1.0	0.875,0.716,0.84	0.959,0.658,0.767	0.016
32	ENSG00000130821.17	SLC6A8	chrX	+	153690374	153690652	153690374	153690506	153690803	153690881	32	51,51,37	0,0,1	14,29,22	0,0,0	245	99	1	1.0	1.0,1.0,0.937	1.0,1.0,1.0	-0.021
33	ENSG00000130822.16	PNCK	chrX	-	153671879	153672200	153672125	153672200	153671548	153671672	33	1,1,3	0,1,0	5,3,2	1,0,0	345	99	1	1.0	1.0,0.223,1.0	0.589,1.0,1.0	-0.122
34	ENSG00000262919.8	CCNQ	chrX	-	153598961	153599117	153598965	153599117	153596003	153596187	34	104,58,43	25,10,4	62,42,59	11,9,10	103	99	0.831703405029	1.0	0.8,0.848,0.912	0.844,0.818,0.85	0.016
35	ENSG00000147394.20	ZNF185	chrX	+	152959698	152959937	152959698	152959896	152963838	152963949	35	2,0,1	18,8,6	2,1,1	25,15,23	140	99	0.571349256631	1.0	0.073,0.0,0.105	0.054,0.045,0.03	0.016
38	ENSG00000102181.21	CD99L2	chrX	-	150777335	150777482	150777443	150777482	150776173	150776293	38	17,8,5	92,26,29	3,13,6	43,31,28	207	99	0.814531527232	1.0	0.081,0.128,0.076	0.032,0.167,0.093	-0.002
39	ENSG00000235703.7	EOLA2-DT	chrX	+	149945783	149948175	149945783	149947347	149948305	149948394	39	29,9,12	10,4,4	23,13,21	11,12,4	927	99	0.575617305402	1.0	0.236,0.194,0.243	0.183,0.104,0.359	0.009
40	ENSG00000197620.11	EOLA1	chrX	+	149542018	149542085	149542018	149542066	149545367	149545500	40	13,13,3	52,31,32	5,5,7	34,12,13	118	99	0.766511611917	1.0	0.173,0.26,0.073	0.11,0.259,0.311	-0.058
41	ENSG00000155966.14	AFF2	chrX	+	148651998	148652131	148651998	148652119	148661907	148662768	41	4,1,0	15,4,3	5,1,1	10,5,4	111	99	0.354231366534	1.0	0.192,0.182,0.0	0.308,0.151,0.182	-0.089
42	ENSG00000155966.14	AFF2	chrX	+	148843381	148843433	148843381	148843415	148885888	148885985	42	4,2,2	24,6,2	0,0,2	7,7,2	117	99	0.0164404469958	0.33350746980809726	0.124,0.22,0.458	0.0,0.0,0.458	0.115
43	ENSG00000155966.14	AFF2	chrX	+	148962714	148962937	148962714	148962931	148966789	148967079	43	21,5,7	0,0,0	15,6,6	2,1,0	105	99	0.590114409286	1.0	1.0,1.0,1.0	0.876,0.85,1.0	0.091
46	ENSG00000203930.13	LINC00632	chrX	+	140711620	140716289	140711620	140711656	140733877	140733964	46	1077,589,491	4,3,1	806,571,646	3,0,0	4732	99	0.0170077392498	0.3414299483808961	0.849,0.804,0.911	0.849,1.0,1.0	-0.095
47	ENSG00000203930.13	LINC00632	chrX	+	140772077	140774307	140772077	140772251	140774402	140793215	47	227,98,103	0,1,1	150,84,88	0,0,0	2155	99	1	1.0	1.0,0.818,0.826	1.0,1.0,1.0	-0.119
51	ENSG00000165359.16	INTS6L	chrX	+	135577192	135577427	135577192	135577295	135579787	135580162	51	39,18,10	1,1,1	32,18,34	4,5,2	231	99	0.00742672411636	0.19324295288462714	0.944,0.885,0.811	0.774,0.607,0.879	0.127
53	ENSG00000213468.7	FIRRE	chrX	-	131756610	131756709	131756642	131756709	131755597	131755746	53	63,14,18	2,1,3	38,22,29	3,0,1	131	99	0.415920274613	1.0	0.96,0.914,0.819	0.905,1.0,0.956	-0.056
55	ENSG00000213468.7	FIRRE	chrX	-	131794296	131794466	131794323	131794466	131793993	131794115	55	18,16,3	0,0,0	24,13,12	3,0,0	126	99	0.876212133933	1.0	1.0,1.0,1.0	0.863,1.0,1.0	0.046
56	ENSG00000102034.18	ELF4	chrX	-	130081255	130081539	130081436	130081539	130074580	130074752	56	184,112,111	0,0,0	129,91,121	1,0,0	280	99	1	1.0	1.0,1.0,1.0	0.979,1.0,1.0	0.007
57	ENSG00000085185.16	BCORL1	chrX	+	129981672	129981783	129981672	129981752	130005187	130005317	57	7,0,0	3,1,1	2,1,0	5,4,2	130	99	0.272806177838	1.0	0.64,0.0,0.0	0.233,0.16,0.0	0.082
58	ENSG00000102038.16	SMARCA1	chrX	-	129448301	129448443	129448332	129448443	129446504	129447301	58	5,4,1	43,12,16	5,6,4	22,14,10	130	99	0.0623111098151	0.7993951229686939	0.081,0.202,0.045	0.148,0.246,0.233	-0.1
59	ENSG00000102038.16	SMARCA1	chrX	-	129448301	129448443	129448332	129448443	129446505	129447233	59	20,12,11	185,53,45	19,12,13	127,68,79	130	99	0.915168767395	1.0	0.076,0.147,0.157	0.102,0.118,0.111	0.016
60	ENSG00000101972.20	STAG2	chrX	+	124090574	124090964	124090574	124090764	124094017	124094144	60	193,81,87	485,231,212	115,93,118	303,179,229	299	99	0.156016175595	1.0	0.116,0.104,0.12	0.112,0.147,0.146	-0.022
62	ENSG00000125676.20	THOC2	chrX	-	123620374	123620965	123620906	123620965	123619400	123619436	62	103,53,33	411,200,148	83,51,52	184,120,122	631	99	0.000148045490988	0.009791966889071687	0.038,0.04,0.034	0.066,0.063,0.063	-0.027
63	ENSG00000125676.20	THOC2	chrX	-	123706853	123706949	123706857	123706949	123703453	123703505	63	1,1,1	135,72,48	1,0,0	59,36,44	103	99	1	1.0	0.007,0.013,0.02	0.016,0.0,0.0	0.008
65	ENSG00000101901.12	ALG13	chrX	+	111681169	111681424	111681169	111681299	111682131	111682294	65	81,38,24	45,16,13	53,24,31	16,6,13	224	99	0.0747602673628	0.8984569922109849	0.443,0.512,0.449	0.594,0.639,0.513	-0.114
66	ENSG00000101901.12	ALG13	chrX	+	111682131	111682294	111682131	111682235	111684964	111685103	66	177,53,49	3,0,2	82,41,69	0,0,0	158	99	0.50692400827	1.0	0.974,1.0,0.939	1.0,1.0,1.0	-0.029
67	ENSG00000101901.12	ALG13	chrX	+	111682131	111682300	111682131	111682235	111684964	111685103	67	39,10,11	3,0,2	24,14,12	0,0,0	164	99	0.0541558288582	0.7324939703162346	0.887,1.0,0.769	1.0,1.0,1.0	-0.115
68	ENSG00000101901.12	ALG13	chrX	+	111682131	111682300	111682131	111682294	111684964	111685103	68	7,1,3	145,44,41	3,4,4	61,30,61	105	99	0.417077257432	1.0	0.044,0.021,0.065	0.044,0.112,0.058	-0.028
73	ENSG00000101938.15	CHRDL1	chrX	-	110795685	110795765	110795743	110795765	110792087	110792215	73	1,0,0	5,2,2	0,0,0	10,3,3	157	99	1	1.0	0.112,0.0,0.0	0.0,0.0,0.0	0.037
74	ENSG00000237863.3	IRS4-AS1	chrX	+	108737264	108737923	108737264	108737879	108738428	108739223	74	0,0,0	2,1,1	1,0,0	1,0,0	143	99	1	1.0	0.0,0.0,0.0	0.409,NA,NA	-0.409
75	ENSG00000080561.14	MID2	chrX	+	107917505	107917739	107917505	107917649	107924342	107924504	75	15,3,3	16,10,6	8,5,9	9,8,6	189	99	0.345842237967	1.0	0.329,0.136,0.208	0.318,0.247,0.44	-0.111
78	ENSG00000089682.17	RBM41	chrX	-	107088435	107088839	107088734	107088839	107069254	107070425	78	393,157,180	3,0,1	228,140,193	2,1,2	398	99	0.451437497215	1.0	0.97,1.0,0.978	0.966,0.972,0.96	0.017
80	ENSG00000172465.14	TCEAL1	chrX	+	103629493	103629573	103629493	103629561	103629884	103630953	80	34,14,15	147,44,42	23,27,15	97,48,67	111	99	0.625535057752	1.0	0.171,0.221,0.242	0.175,0.334,0.166	-0.014
85	ENSG00000184867.14	ARMCX2	chrX	-	101659407	101659501	101659418	101659501	101659075	101659136	85	0,1,0	4,3,0	1,1,0	7,6,3	110	99	1	1.0	0.0,0.231,NA	0.114,0.13,0.0	0.034
86	ENSG00000184867.14	ARMCX2	chrX	-	101659407	101659501	101659418	101659501	101659075	101659148	86	0,0,1	9,7,3	1,2,2	10,6,10	110	99	0.0411422326307	0.6142597028876374	0.0,0.0,0.231	0.083,0.231,0.153	-0.079
87	ENSG00000196440.12	ARMCX4	chrX	+	101486022	101486098	101486022	101486092	101487192	101487272	87	0,0,4	13,6,1	2,0,0	8,2,4	105	99	0.149137167927	1.0	0.0,0.0,0.79	0.191,0.0,0.0	0.2
88	ENSG00000102393.14	GLA	chrX	-	101398718	101398946	101398784	101398946	101398369	101398567	88	10,5,3	86,53,38	6,1,4	55,21,18	165	99	0.898962867171	1.0	0.065,0.054,0.045	0.061,0.028,0.118	-0.014
89	ENSG00000102393.14	GLA	chrX	-	101401232	101401809	101401631	101401809	101400665	101400757	89	166,104,98	203,69,84	57,37,38	86,45,58	498	99	0.0062597391006	0.17050015075089978	0.14,0.231,0.188	0.116,0.14,0.115	0.063
90	ENSG00000102393.14	GLA	chrX	-	101401232	101401809	101401667	101401809	101400665	101400757	90	207,130,109	1,1,1	75,46,60	0,0,1	534	99	0.319262177661	1.0	0.975,0.96,0.953	1.0,1.0,0.918	-0.01
91	ENSG00000102393.14	GLA	chrX	-	101401631	101401809	101401667	101401809	101400665	101400757	91	244,95,95	1,1,1	104,54,80	0,0,1	135	99	1	1.0	0.994,0.986,0.986	1.0,1.0,0.983	-0.006
95	ENSG00000230590.12	FTX	chrX	-	74280376	74280494	74280393	74280494	74274341	74274410	95	3,3,1	7,5,4	0,0,1	4,8,5	116	99	0.000309279458399	0.017334769999421285	0.268,0.339,0.176	0.0,0.0,0.146	0.212
97	ENSG00000198034.11	RPS4X	chrX	-	72273800	72275150	72275052	72275150	72273231	72273389	97	31849,11069,10231	0,0,0	17319,9739,12114	0,0,1	1351	99	1	1.0	1.0,1.0,1.0	1.0,1.0,0.999	0.0
98	ENSG00000147140.17	NONO	chrX	+	71290628	71290806	71290628	71290791	71291778	71291972	98	4,2,3	2725,1109,1040	3,2,2	1687,978,1175	114	99	1	1.0	0.001,0.002,0.002	0.002,0.002,0.001	0.0
99	ENSG00000147140.17	NONO	chrX	+	71290628	71291972	71290628	71290791	71294226	71294528	99	3472,1373,1309	0,0,1	2133,1208,1444	0,0,0	1280	99	1	1.0	1.0,1.0,0.99	1.0,1.0,1.0	-0.003
100	ENSG00000147140.17	NONO	chrX	+	71294226	71294528	71294226	71294348	71296564	71296660	100	4739,2171,1976	1,1,0	2978,1786,2132	0,1,2	279	99	1	1.0	0.999,0.999,1.0	1.0,0.998,0.997	0.001
101	ENSG00000147140.17	NONO	chrX	+	71297376	71297938	71297376	71297461	71298468	71298508	101	5660,2095,1869	1,0,0	3150,1793,2100	0,0,0	576	99	1	1.0	0.999,1.0,1.0	1.0,1.0,1.0	-0.0
102	ENSG00000147140.17	NONO	chrX	+	71297376	71298508	71297376	71297938	71298706	71298816	102	4459,1745,1519	1,0,0	2674,1609,1761	0,0,2	669	99	1	1.0	0.998,1.0,1.0	1.0,1.0,0.992	0.002
103	ENSG00000147140.17	NONO	chrX	+	71297835	71298508	71297835	71297938	71299941	71301158	103	781,348,278	1,0,0	556,374,377	0,0,0	669	99	1	1.0	0.991,1.0,1.0	1.0,1.0,1.0	-0.003
104	ENSG00000196338.15	NLGN3	chrX	+	71147549	71148905	71147549	71148206	71153476	71153536	104	10,2,1	0,1,1	2,5,7	0,0,0	798	99	0.62055029386	1.0	1.0,0.199,0.11	1.0,1.0,1.0	-0.564
105	ENSG00000196338.15	NLGN3	chrX	+	71147549	71148905	71147549	71148206	71155213	71155363	105	3,1,0	0,1,1	1,2,4	1,1,1	798	99	0.345603610056	1.0	1.0,0.11,0.0	0.11,0.199,0.332	0.156
106	ENSG00000184634.17	MED12	chrX	+	71126968	71127241	71126968	71127132	71127335	71128120	106	5,3,0	54,18,7	4,1,2	53,24,52	208	99	0.324597193363	1.0	0.042,0.073,0.0	0.035,0.019,0.018	0.014
107	ENSG00000184634.17	MED12	chrX	+	71127892	71128120	71127892	71128029	71128295	71128440	107	116,46,32	0,0,0	115,58,73	0,1,0	190	99	1	1.0	1.0,1.0,1.0	1.0,0.968,1.0	0.011
108	ENSG00000184634.17	MED12	chrX	+	71128597	71128853	71128597	71128718	71129113	71129215	108	11,15,3	36,9,7	4,10,7	30,15,23	234	99	0.133668141546	1.0	0.114,0.414,0.153	0.053,0.22,0.114	0.098
109	ENSG00000184634.17	MED12	chrX	+	71129679	71130214	71129679	71129855	71131549	71131621	109	159,61,33	0,1,0	134,78,108	0,0,0	458	99	1	1.0	1.0,0.93,1.0	1.0,1.0,1.0	-0.023
110	ENSG00000184634.17	MED12	chrX	+	71135091	71135374	71135091	71135253	71136280	71136655	110	5,1,6	19,13,13	2,7,4	21,16,23	220	99	0.761167954592	1.0	0.106,0.033,0.172	0.041,0.164,0.073	0.011
111	ENSG00000184634.17	MED12	chrX	+	71137186	71137392	71137186	71137383	71137557	71137635	111	60,18,13	44,13,7	42,25,36	32,10,17	108	99	0.402290624518	1.0	0.556,0.559,0.63	0.546,0.696,0.66	-0.052
112	ENSG00000184634.17	MED12	chrX	+	71137186	71137392	71137186	71137383	71137560	71137635	112	9,1,4	3,1,0	4,7,6	0,2,0	108	99	0.335127918731	1.0	0.733,0.478,1.0	1.0,0.762,1.0	-0.184
113	ENSG00000184634.17	MED12	chrX	+	71141229	71141414	71141229	71141370	71141882	71141964	113	6,4,0	137,34,23	6,3,1	88,52,65	143	99	0.922543132762	1.0	0.029,0.075,0.0	0.045,0.038,0.011	0.003
116	ENSG00000158813.18	EDA	chrX	+	70033397	70033528	70033397	70033522	70035357	70039469	116	1,3,0	1,0,1	1,2,3	5,1,2	105	99	0.0166819502557	0.33696114470042615	0.485,1.0,0.0	0.159,0.653,0.586	0.029
117	ENSG00000131089.17	ARHGEF9	chrX	-	63754303	63754676	63754307	63754676	63706257	63706449	117	1,0,0	3,0,0	1,1,0	3,0,0	103	99	1	1.0	0.243,NA,NA	0.243,1.0,NA	-0.378
118	ENSG00000131089.17	ARHGEF9	chrX	-	63754303	63755113	63754920	63755113	63706257	63706449	118	184,64,51	1,0,0	135,60,88	0,0,0	716	99	1	1.0	0.962,1.0,1.0	1.0,1.0,1.0	-0.013
119	ENSG00000083750.13	RRAGB	chrX	+	55717748	55718419	55717748	55717788	55719313	55719347	119	383,115,130	0,1,0	403,248,280	1,0,0	730	99	1	1.0	1.0,0.94,1.0	0.982,1.0,1.0	-0.014
120	ENSG00000182518.14	FAM104B	chrX	-	55159125	55159228	55159128	55159228	55146180	55146311	120	41,14,11	209,82,69	27,16,12	121,56,72	102	99	0.399563641035	1.0	0.16,0.142,0.134	0.178,0.217,0.139	-0.033
121	ENSG00000126012.13	KDM5C	chrX	-	53193772	53193851	53193781	53193851	53193436	53193636	121	231,105,89	212,131,77	173,109,119	162,100,148	108	99	0.850441737096	1.0	0.5,0.424,0.514	0.495,0.5,0.424	0.006
124	ENSG00000269313.5	MAGIX	chrX	+	49164706	49165090	49164706	49164789	49165189	49165361	124	15,3,2	5,4,3	9,9,7	1,2,1	400	99	0.0141021960603	0.3037648683850009	0.426,0.157,0.142	0.69,0.527,0.634	-0.375
125	ENSG00000147144.13	CCDC120	chrX	+	49061958	49062104	49061958	49062058	49062234	49062325	125	13,6,4	6,1,0	8,10,6	5,3,6	145	99	0.118124964509	1.0	0.597,0.804,1.0	0.522,0.695,0.406	0.259
126	ENSG00000147144.13	CCDC120	chrX	+	49061958	49062117	49061958	49062058	49062234	49062325	126	48,19,17	6,1,0	32,23,28	5,3,6	158	99	0.0768527850196	0.9134688707654811	0.834,0.923,1.0	0.8,0.828,0.745	0.128
128	ENSG00000147144.13	CCDC120	chrX	+	49062234	49062325	49062234	49062289	49062467	49062601	128	51,10,15	3,0,0	33,16,24	0,0,1	135	99	0.479112765986	1.0	0.926,1.0,1.0	1.0,1.0,0.946	-0.007
129	ENSG00000094631.21	HDAC6	chrX	+	48805630	48805779	48805630	48805671	48806367	48806464	129	22,12,8	85,18,22	17,12,14	57,17,27	207	99	0.463404464065	1.0	0.11,0.242,0.148	0.125,0.252,0.199	-0.025
130	ENSG00000094631.21	HDAC6	chrX	+	48805630	48806464	48805630	48805671	48806608	48806706	130	88,50,34	0,0,1	70,60,61	0,0,0	892	99	1	1.0	1.0,1.0,0.791	1.0,1.0,1.0	-0.07
131	ENSG00000102317.18	RBM3	chrX	+	48575560	48575667	48575560	48575630	48576313	48576419	131	2677,1706,1384	1,0,0	1076,829,742	0,0,0	136	99	1	1.0	0.999,1.0,1.0	1.0,1.0,1.0	-0.0
132	ENSG00000102317.18	RBM3	chrX	+	48575560	48576083	48575560	48575630	48576313	48576419	132	1047,548,477	1,0,0	489,336,333	0,0,0	552	99	1	1.0	0.995,1.0,1.0	1.0,1.0,1.0	-0.002
133	ENSG00000102317.18	RBM3	chrX	+	48575560	48576083	48575560	48575667	48576313	48576419	133	313,117,141	1943,1275,1048	237,131,143	824,624,552	515	99	4.22634705011e-10	1.9740171351458223e-07	0.03,0.017,0.025	0.052,0.039,0.047	-0.022
134	ENSG00000102312.24	PORCN	chrX	+	48509423	48509707	48509423	48509577	48509783	48509956	134	21,5,3	0,0,0	22,7,6	2,0,0	229	99	1	1.0	1.0,1.0,1.0	0.826,1.0,1.0	0.058
135	ENSG00000068438.15	FTSJ1	chrX	+	48477960	48478518	48477960	48478168	48479037	48479116	135	58,44,34	0,1,4	32,38,26	0,0,1	449	99	0.0385269810453	0.5900973185318474	1.0,0.907,0.652	1.0,1.0,0.851	-0.097
137	ENSG00000068438.15	FTSJ1	chrX	+	48481425	48481715	48481425	48481528	48482402	48482506	137	171,98,120	0,1,0	102,63,57	0,0,0	286	99	1	1.0	1.0,0.971,1.0	1.0,1.0,1.0	-0.01
138	ENSG00000102225.17	CDK16	chrX	+	47222260	47222380	47222260	47222342	47223551	47223759	138	135,47,35	57,4,11	55,49,27	38,19,24	137	99	0.0111613140389	0.2559187842628507	0.631,0.895,0.697	0.511,0.651,0.448	0.204
139	ENSG00000102225.17	CDK16	chrX	+	47224384	47224518	47224384	47224476	47224617	47224743	139	850,244,199	8,2,2	605,333,350	4,3,3	141	99	0.726757386932	1.0	0.987,0.988,0.986	0.991,0.987,0.988	-0.002
140	ENSG00000102225.17	CDK16	chrX	+	47226993	47227223	47226993	47227099	47227378	47227469	140	968,246,160	0,0,0	762,398,411	0,1,0	223	99	1	1.0	1.0,1.0,1.0	1.0,0.994,1.0	0.002
141	ENSG00000147123.12	NDUFB11	chrX	-	47144296	47144702	47144472	47144702	47142613	47142744	141	21,4,7	2196,1059,950	7,6,4	1227,884,988	275	99	1	1.0	0.003,0.001,0.003	0.002,0.002,0.001	0.001
142	ENSG00000147121.16	KRBOX4	chrX	+	46463197	46463308	46463197	46463293	46471141	46471185	142	26,17,8	15,9,5	37,23,11	8,8,9	114	99	0.271542843593	1.0	0.601,0.621,0.581	0.801,0.714,0.515	-0.076
143	ENSG00000147121.16	KRBOX4	chrX	+	46463197	46463308	46463197	46463293	46472752	46473594	143	9,10,2	0,2,0	13,13,7	1,2,0	114	99	0.570856732135	1.0	1.0,0.813,1.0	0.919,0.85,1.0	0.015
146	ENSG00000189221.11	MAOA	chrX	+	43656209	43656414	43656209	43656359	43683512	43683607	146	79,32,23	2,0,0	28,22,21	0,0,0	154	99	1	1.0	0.962,1.0,1.0	1.0,1.0,1.0	-0.013
147	ENSG00000189221.11	MAOA	chrX	+	43656209	43656462	43656209	43656359	43683512	43683607	147	17,5,7	2,0,0	4,7,7	0,0,0	202	99	1	1.0	0.806,1.0,1.0	1.0,1.0,1.0	-0.065
148	ENSG00000189221.11	MAOA	chrX	+	43656209	43656462	43656209	43656414	43683512	43683607	148	1,0,1	63,27,17	1,0,2	25,15,16	147	99	0.454995519841	1.0	0.011,0.0,0.038	0.026,0.0,0.078	-0.018
150	ENSG00000215301.11	DDX3X	chrX	+	41337407	41339083	41337407	41337465	41341483	41341616	150	2976,1110,887	6,5,1	1456,727,873	12,17,19	1717	99	7.13557102294e-10	3.1029891782860803e-07	0.966,0.928,0.981	0.875,0.711,0.726	0.188
151	ENSG00000215301.11	DDX3X	chrX	+	41342494	41342836	41342494	41342653	41344029	41344128	151	60,28,32	1,0,0	58,50,51	0,0,0	282	99	1	1.0	0.955,1.0,1.0	1.0,1.0,1.0	-0.015
152	ENSG00000215301.11	DDX3X	chrX	+	41343215	41344128	41343215	41343351	41344238	41344399	152	2417,1041,871	0,0,1	1269,677,754	0,0,0	876	99	1	1.0	1.0,1.0,0.99	1.0,1.0,1.0	-0.003
153	ENSG00000215301.11	DDX3X	chrX	+	41343736	41344128	41343736	41343822	41344238	41344399	153	2179,919,798	1,0,0	1147,597,678	1,0,0	405	99	1	1.0	0.998,1.0,1.0	0.996,1.0,1.0	0.001
154	ENSG00000215301.11	DDX3X	chrX	+	41344238	41344564	41344238	41344399	41345179	41345324	154	30,10,13	1310,591,519	15,9,12	721,384,388	264	99	1	1.0	0.009,0.006,0.009	0.008,0.009,0.011	-0.001
155	ENSG00000215301.11	DDX3X	chrX	+	41347314	41347454	41347314	41347451	41347639	41349884	155	94,36,44	3047,1205,1075	57,18,42	1503,855,821	102	99	0.545136177102	1.0	0.029,0.028,0.038	0.036,0.02,0.047	-0.003
159	ENSG00000124486.14	USP9X	chrX	+	41229566	41229827	41229566	41229779	41230500	41230596	159	178,46,62	1004,410,364	68,50,43	485,262,304	147	99	0.885876731665	1.0	0.107,0.07,0.103	0.086,0.114,0.087	-0.002
160	ENSG00000156313.15	RPGR	chrX	-	38287093	38288041	38287860	38288041	38276586	38276772	160	247,127,95	1,2,0	123,75,83	0,2,0	866	99	0.681506747701	1.0	0.966,0.879,1.0	1.0,0.811,1.0	0.011
161	ENSG00000156313.15	RPGR	chrX	-	38287093	38288041	38287864	38288041	38276586	38276772	161	251,128,95	2,0,0	125,75,83	0,0,1	870	99	1	1.0	0.935,1.0,1.0	1.0,1.0,0.904	0.01
162	ENSG00000156313.15	RPGR	chrX	-	38287860	38288041	38287864	38288041	38276586	38276772	162	5,3,0	2,0,0	2,2,0	0,0,1	103	99	1	1.0	0.706,1.0,NA	1.0,1.0,0.0	0.186
163	ENSG00000156313.15	RPGR	chrX	-	38287860	38288041	38287864	38288041	38287093	38287245	163	128,65,44	1,3,1	69,28,35	2,0,1	103	99	0.716885001247	1.0	0.992,0.954,0.977	0.971,1.0,0.971	-0.006
164	ENSG00000158290.19	CUL4B	chrX	-	120538117	120538209	120538123	120538209	120536926	120537034	164	25,9,7	244,72,73	16,1,1	115,53,78	105	99	0.121995453731	1.0	0.088,0.105,0.083	0.116,0.017,0.012	0.044
165	ENSG00000158290.19	CUL4B	chrX	-	120561132	120561453	120561371	120561453	120560082	120560625	165	3,6,1	37,14,13	3,3,3	19,5,9	338	99	0.427926850205	1.0	0.023,0.112,0.022	0.044,0.149,0.089	-0.042
167	ENSG00000131828.14	PDHA1	chrX	+	19353081	19353408	19353081	19353173	19354490	19354583	167	81,51,36	883,433,336	48,35,32	555,317,354	334	99	0.542365185557	1.0	0.026,0.034,0.031	0.025,0.032,0.026	0.003
168	ENSG00000131828.14	PDHA1	chrX	+	19353081	19353408	19353081	19353173	19355348	19355504	168	83,50,36	22,29,13	48,34,32	16,13,24	334	99	0.512540535454	1.0	0.528,0.338,0.451	0.471,0.437,0.283	0.042
169	ENSG00000173698.18	ADGRG2	chrX	-	19037588	19037636	19037597	19037636	19035941	19035977	169	2,0,1	1,0,0	1,1,0	0,0,0	108	99	1	1.0	0.647,NA,1.0	1.0,1.0,NA	-0.176
170	ENSG00000173698.18	ADGRG2	chrX	-	19037588	19037636	19037597	19037636	19037466	19037490	170	7,3,3	7,3,1	4,2,1	0,0,1	108	99	7.06960437137e-05	0.0055033815263794495	0.478,0.478,0.733	1.0,1.0,0.478	-0.263
172	ENSG00000165195.16	PIGA	chrX	-	15331215	15331992	15331589	15331992	15325913	15326046	172	100,36,37	0,1,0	61,29,19	1,0,0	473	99	1	1.0	1.0,0.883,1.0	0.927,1.0,1.0	-0.015
174	ENSG00000165195.16	PIGA	chrX	-	15331215	15331992	15331873	15331992	15325913	15326046	174	171,75,70	0,0,0	89,54,36	1,0,1	757	99	1	1.0	1.0,1.0,1.0	0.921,1.0,0.825	0.085
176	ENSG00000165195.16	PIGA	chrX	-	15331589	15331992	15331873	15331992	15325913	15326046	176	71,40,33	0,0,0	29,25,17	1,0,1	383	99	1	1.0	1.0,1.0,1.0	0.882,1.0,0.815	0.101
177	ENSG00000165195.16	PIGA	chrX	-	15331819	15331992	15331873	15331992	15325913	15326046	177	25,11,8	0,0,0	7,5,7	1,0,1	153	99	1	1.0	1.0,1.0,1.0	0.819,1.0,0.819	0.121
179	ENSG00000046651.16	OFD1	chrX	+	13746779	13746956	13746779	13746953	13749426	13749533	179	1,1,0	70,34,26	3,1,1	41,22,34	102	99	0.546694798103	1.0	0.014,0.028,0.0	0.066,0.042,0.028	-0.031
180	ENSG00000046651.16	OFD1	chrX	+	13756577	13756771	13756577	13756767	13757659	13757790	180	1,0,2	68,22,13	1,1,1	37,14,28	103	99	0.448685329388	1.0	0.014,0.0,0.129	0.025,0.064,0.033	0.007
181	ENSG00000046651.16	OFD1	chrX	+	13757659	13760720	13757659	13757790	13761084	13761211	181	525,228,208	0,0,0	320,215,236	0,0,1	3029	99	1	1.0	1.0,1.0,1.0	1.0,1.0,0.885	0.038
182	ENSG00000046651.16	OFD1	chrX	+	13758336	13760720	13758336	13758448	13761084	13761211	182	521,224,208	0,0,0	316,213,234	0,0,1	2371	99	1	1.0	1.0,1.0,1.0	1.0,1.0,0.907	0.031
185	ENSG00000101871.17	MID1	chrX	-	10566887	10567603	10567001	10567603	10523091	10523187	185	66,18,15	4,0,1	38,31,27	4,0,2	213	99	0.685743766251	1.0	0.885,1.0,0.875	0.815,1.0,0.863	0.027
190	ENSG00000079974.19	RABL2B	chr22	-	50783038	50783286	50783044	50783286	50782187	50782351	190	30,14,9	4,9,5	21,10,10	3,1,6	105	99	0.357602997092	1.0	0.876,0.595,0.629	0.868,0.904,0.611	-0.094
191	ENSG00000184319.17	RPL23AP82	chr22	+	50783765	50784072	50783765	50783864	50785172	50785293	191	9,4,4	32,11,8	6,4,4	9,8,9	307	99	0.379988383384	1.0	0.083,0.105,0.139	0.177,0.139,0.125	-0.038
192	ENSG00000184319.17	RPL23AP82	chr22	+	50783796	50784072	50783796	50784021	50785172	50785293	192	3,0,2	95,39,28	5,0,3	56,30,30	150	99	0.141878891218	1.0	0.02,0.0,0.045	0.056,0.0,0.062	-0.018
193	ENSG00000184319.17	RPL23AP82	chr22	+	50788749	50788802	50788749	50788798	50788891	50789190	193	2,3,0	4,1,0	4,3,2	3,2,4	103	99	1	1.0	0.325,0.742,NA	0.562,0.59,0.325	0.041
196	ENSG00000254413.8	CHKB-CPT1B	chr22	-	50579726	50579830	50579790	50579830	50579425	50579507	196	155,55,48	0,1,0	104,93,78	1,0,1	163	99	1	1.0	1.0,0.971,1.0	0.984,1.0,0.979	0.003
201	ENSG00000205643.11	CDPF1	chr22	-	46247105	46247221	46247109	46247221	46246672	46246795	201	1,0,0	1,0,0	1,1,0	1,0,0	103	99	1	1.0	0.49,NA,NA	0.49,1.0,NA	-0.255
202	ENSG00000130638.17	ATXN10	chr22	+	45806958	45807104	45806958	45807022	45842990	45843178	202	0,0,1	1473,530,465	1,1,3	630,373,368	181	99	1	1.0	0.0,0.0,0.001	0.001,0.001,0.004	-0.002
203	ENSG00000093000.19	NUP50	chr22	+	45170987	45171177	45170987	45171143	45171599	45171683	203	26,18,19	2,0,1	17,3,10	0,2,0	133	99	0.189289210038	1.0	0.906,1.0,0.934	1.0,0.528,1.0	0.104
205	ENSG00000100271.17	TTLL1	chr22	-	43069603	43069844	43069635	43069844	43068409	43068590	205	5,0,2	17,2,0	0,2,2	12,2,4	131	99	0.623485332391	1.0	0.182,0.0,1.0	0.0,0.43,0.274	0.159
206	ENSG00000183569.18	SERHL2	chr22	+	42571120	42571901	42571120	42571203	42572435	42572529	206	13,1,3	2,0,0	11,3,5	3,0,0	797	99	0.416389069415	1.0	0.447,1.0,1.0	0.313,1.0,1.0	0.045
207	ENSG00000205702.12	CYP2D7	chr22	-	42141511	42141675	42141533	42141675	42141151	42141339	207	0,0,1	3,4,0	0,0,0	3,0,0	121	99	1	1.0	0.0,0.0,1.0	0.0,NA,NA	0.333
208	ENSG00000205702.12	CYP2D7	chr22	-	42141511	42141675	42141624	42141675	42141151	42141339	208	2,1,1	0,0,0	3,4,1	0,1,0	212	99	1	1.0	1.0,1.0,1.0	1.0,0.651,1.0	0.116
209	ENSG00000205702.12	CYP2D7	chr22	-	42141533	42141675	42141624	42141675	42141151	42141339	209	5,5,0	0,0,0	6,4,1	0,1,0	190	99	1	1.0	1.0,1.0,NA	1.0,0.676,1.0	0.108
214	ENSG00000100413.17	POLR3H	chr22	-	41532603	41532745	41532658	41532745	41532093	41532157	214	103,58,33	226,79,86	56,30,26	111,69,68	154	99	0.495132676252	1.0	0.227,0.321,0.198	0.245,0.218,0.197	0.029
215	ENSG00000100410.8	PHF5A	chr22	-	41468019	41468147	41468123	41468147	41467447	41467614	215	25,15,28	199,104,91	12,7,11	93,61,64	203	99	0.247848095901	1.0	0.058,0.066,0.13	0.059,0.053,0.077	0.022
216	ENSG00000100395.15	L3MBTL2	chr22	+	41217122	41219536	41217122	41217202	41220733	41220868	216	204,129,122	0,1,1	109,72,84	1,0,2	2433	99	0.722775424855	1.0	1.0,0.84,0.832	0.816,1.0,0.631	0.075
217	ENSG00000100372.15	SLC25A17	chr22	-	40797253	40797336	40797283	40797336	40794513	40794580	217	1,0,0	1,3,1	0,0,0	1,0,2	129	99	1	1.0	0.434,0.0,0.0	0.0,NA,0.0	0.145
218	ENSG00000100359.21	SGSM3	chr22	+	40408932	40409372	40408932	40409018	40409464	40409525	218	255,126,94	1,0,0	136,112,114	0,0,0	453	99	1	1.0	0.982,1.0,1.0	1.0,1.0,1.0	-0.006
219	ENSG00000239900.14	ADSL	chr22	+	40346528	40346711	40346528	40346656	40349831	40353117	219	740,340,319	0,1,0	399,231,255	0,2,0	154	99	1	1.0	1.0,0.995,1.0	1.0,0.987,1.0	0.003
220	ENSG00000239900.14	ADSL	chr22	+	40346528	40346711	40346528	40346656	40353072	40353117	220	107,68,45	1,0,0	74,49,35	0,0,0	154	99	1	1.0	0.986,1.0,1.0	1.0,1.0,1.0	-0.005
221	ENSG00000239900.14	ADSL	chr22	+	40349831	40353117	40349831	40350035	40354247	40354327	221	517,246,215	2,5,4	339,184,215	2,3,2	3181	99	0.563913003505	1.0	0.889,0.605,0.626	0.841,0.656,0.77	-0.049
222	ENSG00000239900.14	ADSL	chr22	+	40346528	40346711	40346528	40346656	40358863	40359035	222	110,67,44	0,0,3	75,49,35	0,0,0	154	99	1	1.0	1.0,1.0,0.904	1.0,1.0,1.0	-0.032
223	ENSG00000239900.14	ADSL	chr22	+	40361487	40361666	40361487	40361635	40362980	40363071	223	23,13,14	688,253,230	5,7,8	354,215,207	130	99	0.0354316705099	0.5573747985035538	0.025,0.038,0.044	0.011,0.024,0.029	0.014
224	ENSG00000239900.14	ADSL	chr22	+	40361487	40361677	40361487	40361635	40362980	40363071	224	27,11,15	688,253,230	8,8,8	354,215,207	141	99	0.0941561280149	1.0	0.027,0.03,0.044	0.016,0.025,0.026	0.011
225	ENSG00000239900.14	ADSL	chr22	+	40361487	40361677	40361487	40361666	40362980	40363071	225	12,6,6	8,8,5	6,1,2	3,0,2	110	99	0.301288973397	1.0	0.574,0.403,0.519	0.643,1.0,0.474	-0.207
226	ENSG00000100242.16	SUN2	chr22	-	38740266	38741050	38741006	38741050	38739721	38739943	226	244,78,64	0,1,1	167,111,152	0,0,0	839	99	1	1.0	1.0,0.902,0.883	1.0,1.0,1.0	-0.072
227	ENSG00000100242.16	SUN2	chr22	-	38740888	38741050	38741006	38741050	38740266	38740432	227	25,15,13	83,41,26	11,6,14	59,35,56	217	99	0.0310252363114	0.5113557621465749	0.121,0.143,0.186	0.078,0.073,0.102	0.066
230	ENSG00000100139.14	MICALL1	chr22	+	37927410	37927826	37927410	37927820	37931798	37931933	230	218,99,110	23,15,16	119,88,60	17,10,8	105	99	0.970235014321	1.0	0.899,0.862,0.866	0.868,0.892,0.876	-0.003
231	ENSG00000100092.24	SH3BP1	chr22	+	37642538	37642737	37642538	37642615	37642894	37643006	231	0,0,0	19,3,0	0,1,4	10,7,10	221	99	1	1.0	0.0,0.0,NA	0.0,0.06,0.152	-0.071
232	ENSG00000100083.19	GGA1	chr22	+	37616921	37617048	37616921	37616997	37618447	37618546	232	20,17,12	76,38,33	23,17,16	45,31,22	150	99	0.0316122973535	0.5172958675497256	0.148,0.228,0.194	0.252,0.266,0.324	-0.091
234	ENSG00000100345.23	MYH9	chr22	-	36320219	36320896	36320797	36320896	36319539	36319635	234	3053,1349,1228	5,0,0	1227,637,538	0,0,0	677	99	1	1.0	0.989,1.0,1.0	1.0,1.0,1.0	-0.004
238	ENSG00000100284.22	TOM1	chr22	+	35321958	35322037	35321958	35322019	35323027	35323177	238	55,30,29	4,1,0	27,19,23	1,0,2	117	99	0.424208145152	1.0	0.921,0.962,1.0	0.958,1.0,0.907	0.006
239	ENSG00000100284.22	TOM1	chr22	+	35346929	35346972	35346929	35346969	35347054	35347992	239	16,7,5	70,19,32	13,3,8	42,23,18	102	99	0.609892263696	1.0	0.182,0.263,0.132	0.231,0.112,0.301	-0.022
243	ENSG00000046647.14	GEMIN8	chrX	-	14026051	14026221	14026139	14026221	14021463	14021511	243	4,1,0	13,6,5	7,0,2	5,14,6	187	99	0.249025679453	1.0	0.14,0.081,0.0	0.426,0.0,0.15	-0.118
244	ENSG00000100150.20	DEPDC5	chr22	+	31784813	31785107	31784813	31784875	31792032	31792102	244	4,2,1	20,4,7	4,1,7	5,6,8	331	99	0.0656262579605	0.8265107248400788	0.056,0.13,0.041	0.193,0.047,0.207	-0.073
246	ENSG00000100150.20	DEPDC5	chr22	+	31810520	31810665	31810520	31810641	31814991	31815212	246	0,1,0	37,22,16	0,1,0	23,14,23	123	99	1	1.0	0.0,0.035,0.0	0.0,0.054,0.0	-0.006
247	ENSG00000100150.20	DEPDC5	chr22	+	31905983	31906094	31905983	31906066	31906204	31906975	247	0,0,0	10,5,4	1,2,0	6,6,14	127	99	0.830074669892	1.0	0.0,0.0,0.0	0.115,0.206,0.0	-0.107
248	ENSG00000138942.17	RNF185	chr22	+	31196935	31197157	31196935	31196990	31201497	31201615	248	99,41,44	179,88,79	88,37,53	124,68,83	266	99	0.224263928489	1.0	0.171,0.148,0.172	0.209,0.168,0.192	-0.026
252	ENSG00000099999.15	RNF215	chr22	-	30379481	30379622	30379547	30379622	30377819	30378142	252	32,11,6	1,0,0	20,8,9	0,0,0	165	99	1	1.0	0.95,1.0,1.0	1.0,1.0,1.0	-0.017
254	ENSG00000100325.15	ASCC2	chr22	-	29834441	29834550	29834488	29834550	29825621	29825780	254	4,5,4	7,1,3	2,7,5	5,0,4	146	99	0.655095545538	1.0	0.279,0.772,0.475	0.213,1.0,0.459	-0.049
255	ENSG00000100325.15	ASCC2	chr22	-	29834441	29834550	29834488	29834550	29832244	29832342	255	12,9,3	51,18,27	4,8,9	35,22,35	146	99	0.796893908589	1.0	0.138,0.253,0.07	0.072,0.198,0.148	0.014
256	ENSG00000186575.19	NF2	chr22	+	29683019	29683079	29683019	29683064	29694751	29694811	256	6,1,2	56,28,16	3,5,6	28,31,22	114	99	0.126332284648	1.0	0.085,0.03,0.098	0.085,0.123,0.191	-0.062
257	ENSG00000183762.13	KREMEN1	chr22	+	29138623	29138833	29138623	29138782	29140281	29140366	257	81,40,45	133,39,32	57,49,62	87,61,68	150	99	0.480293861204	1.0	0.287,0.404,0.481	0.302,0.346,0.376	0.049
259	ENSG00000130119.17	GNL3L	chrX	+	54539039	54539500	54539039	54539101	54540134	54540242	259	10,2,5	385,170,144	3,7,3	202,139,147	498	99	1	1.0	0.005,0.002,0.007	0.003,0.01,0.004	-0.001
260	ENSG00000130119.17	GNL3L	chrX	+	54540134	54540242	54540134	54540238	54541272	54541389	260	311,165,120	0,2,1	180,143,106	0,0,0	103	99	1	1.0	1.0,0.988,0.991	1.0,1.0,1.0	-0.007
266	ENSG00000186716.21	BCR	chr22	+	23311696	23311918	23311696	23311836	23312886	23313021	266	16,2,6	109,32,27	7,4,8	65,37,45	181	99	0.753318798925	1.0	0.074,0.033,0.108	0.056,0.056,0.089	0.005
267	ENSG00000100038.20	TOP3B	chr22	-	21962127	21962602	21962428	21962602	21960320	21960449	267	70,59,46	104,46,28	22,22,40	65,32,31	400	99	0.0518169897478	0.7144286345220545	0.143,0.241,0.289	0.077,0.145,0.242	0.07
268	ENSG00000100038.20	TOP3B	chr22	-	21962428	21962893	21962746	21962893	21960320	21960449	268	259,128,108	0,1,0	149,108,101	1,0,0	417	99	1	1.0	1.0,0.968,1.0	0.973,1.0,1.0	-0.002
269	ENSG00000100038.20	TOP3B	chr22	-	21975904	21976187	21975980	21976187	21975639	21975807	269	8,5,1	5,5,3	12,17,17	13,4,4	175	99	0.11901203495	1.0	0.475,0.361,0.159	0.343,0.706,0.706	-0.253
270	ENSG00000161179.14	YDJC	chr22	-	21629542	21629761	21629601	21629761	21629307	21629407	270	230,144,100	54,24,4	165,117,107	39,37,29	158	99	0.0121746151014	0.2731922972308815	0.727,0.79,0.94	0.726,0.665,0.698	0.123
277	ENSG00000099917.17	MED15	chr22	+	20537116	20537215	20537116	20537204	20551435	20551487	277	24,8,8	153,67,44	10,11,15	100,75,105	110	99	0.529646587485	1.0	0.124,0.097,0.141	0.083,0.117,0.114	0.016
278	ENSG00000183597.16	TANGO2	chr22	+	20021068	20021246	20021068	20021134	20036759	20036854	278	5,1,3	5,0,1	4,2,6	0,2,1	211	99	0.181787531472	1.0	0.319,1.0,0.585	1.0,0.319,0.738	-0.051
279	ENSG00000183597.16	TANGO2	chr22	+	20036759	20037094	20036759	20036854	20043354	20043443	279	62,44,29	36,15,18	23,19,24	13,12,13	339	99	0.60003615286	1.0	0.335,0.461,0.32	0.341,0.316,0.35	0.036
280	ENSG00000183597.16	TANGO2	chr22	+	20061529	20061706	20061529	20061683	20063337	20063442	280	3,1,2	5,0,2	3,1,0	7,3,1	122	99	0.108401968836	1.0	0.327,1.0,0.448	0.258,0.213,0.0	0.435
283	ENSG00000160299.18	PCNT	chr21	+	46431528	46432215	46431528	46431978	46435903	46436148	283	399,144,120	18,7,7	240,165,139	19,17,16	336	99	0.00406786285735	0.1258376577940495	0.867,0.858,0.835	0.788,0.741,0.719	0.104
284	ENSG00000182362.14	YBEY	chr21	+	46286869	46287123	46286869	46286988	46291333	46291462	284	152,93,73	0,1,0	110,80,61	0,0,0	234	99	1	1.0	1.0,0.975,1.0	1.0,1.0,1.0	-0.008
286	ENSG00000160285.15	LSS	chr21	-	46222629	46222738	46222662	46222738	46221853	46221975	286	97,35,27	6,0,1	53,32,26	0,0,2	132	99	0.0500345648923	0.6987662213253547	0.924,1.0,0.953	1.0,1.0,0.907	-0.01
287	ENSG00000160282.15	FTCD	chr21	-	46136914	46137053	46136984	46137053	46136261	46136494	287	2,1,0	0,0,0	1,3,0	0,0,1	169	99	1	1.0	1.0,1.0,NA	1.0,1.0,0.0	0.333
289	ENSG00000186866.17	POFUT2	chr21	-	45283351	45283527	45283382	45283527	45282348	45282459	289	25,23,23	119,58,61	25,8,7	47,24,28	130	99	0.401087758566	1.0	0.138,0.232,0.223	0.288,0.202,0.16	-0.019
290	ENSG00000186866.17	POFUT2	chr21	-	45283351	45283527	45283382	45283527	45282368	45282398	290	27,21,18	2,2,1	24,7,10	3,2,2	130	99	0.202941695295	1.0	0.911,0.889,0.932	0.859,0.727,0.792	0.118
291	ENSG00000186866.17	POFUT2	chr21	-	45283351	45283527	45283382	45283527	45282803	45282938	291	21,16,18	1,0,0	22,6,6	1,1,3	130	99	0.0181591024489	0.357278469803676	0.941,1.0,1.0	0.944,0.82,0.604	0.191
292	ENSG00000197381.17	ADARB1	chr21	+	45222017	45223577	45222017	45222107	45225546	45226560	292	430,220,188	3,4,4	228,134,141	3,0,0	1569	99	0.0116599026797	0.264942401249904	0.9,0.776,0.748	0.827,1.0,1.0	-0.134
293	ENSG00000183250.13	LINC01547	chr21	-	44938443	44939941	44939592	44939941	44935626	44935890	293	61,16,21	4,2,4	47,34,35	3,1,5	1248	99	0.495549226628	1.0	0.547,0.388,0.294	0.554,0.73,0.357	-0.137
296	ENSG00000160226.16	CFAP410	chr21	-	44330462	44330916	44330822	44330916	44329890	44330326	296	34,33,32	14,7,2	18,17,22	12,11,12	459	99	0.0123598187419	0.2758299376609552	0.344,0.504,0.775	0.244,0.25,0.283	0.282
297	ENSG00000160226.16	CFAP410	chr21	-	44334060	44335804	44335757	44335804	44333032	44333262	297	146,84,66	13,1,8	153,109,109	17,8,10	1796	99	0.446066094854	1.0	0.382,0.822,0.313	0.332,0.429,0.375	0.127
298	ENSG00000160207.9	HSF2BP	chr21	-	43633262	43633421	43633271	43633421	43630321	43630454	298	5,0,2	14,6,6	1,1,1	2,2,5	108	99	0.476635953595	1.0	0.247,0.0,0.234	0.314,0.314,0.155	-0.101
299	ENSG00000160193.12	WDR4	chr21	-	42873550	42873691	42873602	42873691	42859661	42859722	299	135,61,61	5,1,1	100,55,52	1,3,4	151	99	0.505626633134	1.0	0.947,0.976,0.976	0.985,0.923,0.895	0.032
300	ENSG00000160193.12	WDR4	chr21	-	42873550	42873691	42873602	42873691	42863439	42863596	300	277,108,101	11,8,6	180,94,108	13,8,10	151	99	0.116532638212	1.0	0.943,0.898,0.917	0.901,0.885,0.876	0.032
301	ENSG00000157601.15	MX1	chr21	+	41421837	41422095	41421837	41421990	41422755	41422911	301	10,1,0	0,1,1	8,3,4	2,0,1	204	99	0.0625682085664	0.8007926369054841	1.0,0.327,0.0	0.66,1.0,0.66	-0.331
303	ENSG00000182240.16	BACE2	chr21	+	41241818	41241947	41241818	41241939	41243375	41243510	303	34,7,1	14,3,0	22,15,4	6,3,1	107	99	0.507974257807	1.0	0.692,0.683,1.0	0.772,0.822,0.787	-0.002
305	ENSG00000182093.16	GET1	chr21	+	39390697	39390919	39390697	39390863	39391768	39391836	305	8,4,1	157,52,51	17,4,6	68,51,68	155	99	0.00178076264781	0.06683689807003546	0.032,0.047,0.012	0.138,0.048,0.053	-0.049
306	ENSG00000182093.16	GET1	chr21	+	39390697	39391476	39390697	39390863	39391768	39391836	306	31,20,8	157,52,51	50,24,38	68,51,68	712	99	1.9938609469e-06	0.0003314192470725806	0.027,0.051,0.021	0.093,0.061,0.072	-0.042
308	ENSG00000182093.16	GET1	chr21	+	39390697	39391476	39390697	39390919	39393165	39393280	308	18,14,6	0,0,0	28,16,23	0,1,0	656	99	1	1.0	1.0,1.0,1.0	1.0,0.707,1.0	0.098
309	ENSG00000182093.16	GET1	chr21	+	39405913	39406298	39405913	39406058	39406561	39406731	309	0,0,1	0,0,1	1,0,1	0,0,0	339	99	1	1.0	NA,NA,0.226	1.0,NA,1.0	-0.774
310	ENSG00000205581.11	HMGN1	chr21	-	39345829	39347292	39347246	39347292	39345145	39345274	310	683,240,239	11,2,5	410,237,240	5,2,6	1516	99	0.820396212431	1.0	0.802,0.887,0.757	0.843,0.886,0.723	-0.002
311	ENSG00000205581.11	HMGN1	chr21	-	39347113	39347292	39347246	39347292	39345829	39345958	311	74,19,24	2,2,2	33,16,19	3,2,6	232	99	0.0251775536208	0.44222023497480334	0.94,0.802,0.837	0.824,0.773,0.575	0.136
312	ENSG00000205581.11	HMGN1	chr21	-	39348421	39348577	39348544	39348577	39348291	39348339	312	1478,568,504	0,1,0	922,533,583	26,18,30	222	99	0	0.0	1.0,0.996,1.0	0.941,0.93,0.897	0.076
315	ENSG00000182670.14	TTC3	chr21	+	37087832	37088346	37087832	37087875	37088798	37088886	315	28,22,18	0,0,0	35,10,22	0,1,0	570	99	1	1.0	1.0,1.0,1.0	1.0,0.635,1.0	0.122
316	ENSG00000182670.14	TTC3	chr21	+	37197881	37198025	37197881	37198016	37200231	37200324	316	448,146,133	10,3,3	282,149,138	4,0,0	108	99	0.0476440573031	0.679426166584313	0.976,0.978,0.976	0.985,1.0,1.0	-0.018
318	ENSG00000241837.7	ATP5PO	chr21	-	33906448	33907453	33907340	33907453	33903934	33904021	318	65,25,23	1419,573,462	49,35,31	754,407,486	991	99	1	1.0	0.005,0.004,0.005	0.006,0.009,0.006	-0.002
319	ENSG00000241837.7	ATP5PO	chr21	-	33915135	33915724	33915651	33915724	33914449	33914500	319	27,13,21	2,1,0	30,17,23	0,0,0	615	99	0.72625030911	1.0	0.685,0.677,1.0	1.0,1.0,1.0	-0.213
320	ENSG00000159131.17	GART	chr21	-	33528514	33528604	33528518	33528604	33528166	33528335	320	34,5,6	242,106,93	20,7,9	113,66,73	103	99	0.186185217311	1.0	0.119,0.043,0.058	0.145,0.093,0.106	-0.041
321	ENSG00000205930.10	C21orf62-AS1	chr21	+	32772160	32772320	32772160	32772308	32784796	32784919	321	2,1,0	0,0,0	0,0,1	0,1,0	111	99	1	1.0	1.0,1.0,NA	NA,0.0,1.0	0.5
322	ENSG00000159086.15	PAXBP1	chr21	-	32755212	32755353	32755229	32755353	32751118	32751218	322	27,16,14	49,27,19	27,18,21	35,26,20	116	99	0.229443162478	1.0	0.32,0.336,0.386	0.397,0.371,0.473	-0.066
325	ENSG00000166979.13	EVA1C	chr21	+	32501414	32501538	32501414	32501495	32503925	32504015	325	0,0,0	1,1,0	1,0,0	1,0,0	142	99	1	1.0	0.0,0.0,NA	0.411,NA,NA	-0.411
326	ENSG00000156253.7	RWDD2B	chr21	-	29008239	29008621	29008394	29008621	29007760	29008123	326	29,5,10	10,5,8	17,7,10	0,5,2	254	99	0.0705070539502	0.8650642589372365	0.531,0.28,0.328	1.0,0.353,0.661	-0.292
329	ENSG00000154734.16	ADAMTS1	chr21	-	26838438	26839762	26839586	26839762	26836286	26838278	329	620,129,122	1,0,1	252,105,95	0,0,0	1247	99	1	1.0	0.98,1.0,0.906	1.0,1.0,1.0	-0.038
346	ENSG00000203896.10	LIME1	chr20	+	63737820	63738060	63737820	63737902	63738182	63738499	346	58,31,18	2,1,1	36,28,37	3,1,3	257	99	0.241127688142	1.0	0.918,0.923,0.874	0.822,0.915,0.826	0.051
347	ENSG00000197114.12	ZGPAT	chr20	+	63733586	63733739	63733586	63733712	63734644	63734824	347	78,49,31	1,0,0	48,31,43	0,2,0	126	99	1	1.0	0.984,1.0,1.0	1.0,0.924,1.0	0.02
348	ENSG00000197114.12	ZGPAT	chr20	+	63733586	63733775	63733586	63733712	63734644	63734824	348	79,54,35	1,0,0	47,29,40	0,2,0	162	99	1	1.0	0.98,1.0,1.0	1.0,0.899,1.0	0.027
349	ENSG00000197114.12	ZGPAT	chr20	+	63733586	63733775	63733586	63733739	63734644	63734824	349	7,9,6	6,4,2	1,1,1	2,3,4	135	99	0.000817692900552	0.03705765415960988	0.461,0.623,0.688	0.268,0.196,0.155	0.384
350	ENSG00000197114.12	ZGPAT	chr20	+	63733586	63733739	63733586	63733712	63734704	63734824	350	157,74,77	19,10,14	102,61,79	21,11,17	126	99	0.126491712325	1.0	0.867,0.853,0.812	0.792,0.813,0.785	0.047
351	ENSG00000197114.12	ZGPAT	chr20	+	63733586	63733775	63733586	63733739	63734704	63735185	351	10,9,6	85,29,48	1,1,1	56,33,40	135	99	6.04782641178e-06	0.0007821092368368452	0.079,0.185,0.084	0.013,0.022,0.018	0.098
352	ENSG00000026036.22	RTEL1-TNFRSF6B	chr20	+	63689749	63690210	63689749	63689865	63690293	63690441	352	69,52,31	3,2,1	53,58,42	3,6,0	444	99	0.687710853114	1.0	0.837,0.853,0.874	0.798,0.683,1.0	0.028
353	ENSG00000026036.22	RTEL1-TNFRSF6B	chr20	+	63691741	63693003	63691741	63691837	63693142	63693283	353	271,165,98	0,0,2	189,185,149	0,0,0	1265	99	1	1.0	1.0,1.0,0.793	1.0,1.0,1.0	-0.069
354	ENSG00000026036.22	RTEL1-TNFRSF6B	chr20	+	63695327	63695650	63695327	63695480	63695777	63697191	354	84,40,50	43,18,10	63,61,47	38,24,23	269	99	0.34361519048	1.0	0.418,0.45,0.648	0.379,0.483,0.429	0.075
355	ENSG00000228705.3	LINC00659	chr20	-	62776455	62776921	62776805	62776921	62775314	62775520	355	7,1,0	1,1,0	3,1,3	1,0,0	449	99	1	1.0	0.607,0.181,NA	0.398,1.0,1.0	-0.405
356	ENSG00000102125.16	TAFAZZIN	chrX	+	154413206	154413339	154413206	154413252	154413481	154413567	356	16,3,6	59,14,9	14,12,13	36,24,18	186	99	0.13597820623	1.0	0.126,0.102,0.262	0.171,0.21,0.278	-0.056
357	ENSG00000102125.16	TAFAZZIN	chrX	+	154413206	154413352	154413206	154413252	154413481	154413567	357	15,2,4	59,14,9	14,11,12	36,24,18	199	99	0.0461255103386	0.6645340566032953	0.112,0.066,0.181	0.162,0.186,0.249	-0.079
358	ENSG00000102125.16	TAFAZZIN	chrX	+	154413206	154413358	154413206	154413252	154413481	154413567	358	15,2,4	59,14,9	18,12,12	36,24,18	205	99	0.0145931101227	0.3112182273236241	0.109,0.065,0.177	0.194,0.194,0.244	-0.094
360	ENSG00000102125.16	TAFAZZIN	chrX	+	154413206	154413358	154413206	154413339	154413481	154413567	360	0,0,0	1,1,2	4,1,0	0,1,1	118	99	0.000339429865453	0.01866518909837696	0.0,0.0,0.0	1.0,0.456,0.0	-0.485
362	ENSG00000102125.16	TAFAZZIN	chrX	+	154419542	154419746	154419542	154419623	154420031	154420094	362	44,21,9	28,14,10	11,17,14	22,8,11	222	99	0.451091488097	1.0	0.412,0.401,0.286	0.182,0.487,0.362	0.023
363	ENSG00000101181.18	MTG2	chr20	+	62199118	62199283	62199118	62199257	62200682	62203568	363	15,26,16	245,129,126	7,3,8	127,88,92	125	99	0.00670748178182	0.17946545845233103	0.046,0.138,0.091	0.042,0.026,0.064	0.048
364	ENSG00000101181.18	MTG2	chr20	+	62199118	62199283	62199118	62199257	62203083	62203568	364	10,20,15	10,6,11	7,2,7	2,0,3	125	99	0.107569487472	1.0	0.442,0.725,0.519	0.735,1.0,0.649	-0.233
365	ENSG00000101182.15	PSMA7	chr20	-	62139695	62139905	62139780	62139905	62139074	62139197	365	64,57,56	1672,967,859	31,31,28	915,576,606	184	99	0.223606298946	1.0	0.02,0.031,0.034	0.018,0.028,0.024	0.005
367	ENSG00000101160.15	CTSZ	chr20	-	59006638	59007254	59006985	59007254	59006321	59006485	367	4,3,1	134,70,49	2,3,1	94,66,84	446	99	1	1.0	0.007,0.009,0.005	0.005,0.01,0.003	0.001
368	ENSG00000235590.8	GNAS-AS1	chr20	-	58850529	58850878	58850662	58850878	58848878	58848917	368	58,27,23	5,8,5	40,25,31	8,7,5	232	99	0.640732560378	1.0	0.832,0.59,0.662	0.681,0.604,0.726	0.024
369	ENSG00000215440.12	NPEPL1	chr20	+	58691723	58691830	58691723	58691780	58693736	58693922	369	24,22,11	19,8,5	21,26,22	9,3,7	149	99	0.0756297267773	0.9032396711866012	0.456,0.646,0.594	0.608,0.852,0.676	-0.147
370	ENSG00000215440.12	NPEPL1	chr20	+	58713419	58714093	58713419	58713543	58714559	58714670	370	183,90,120	0,0,2	128,108,92	0,0,1	649	99	1	1.0	1.0,1.0,0.902	1.0,1.0,0.933	-0.01
371	ENSG00000124222.22	STX16	chr20	+	58652072	58652138	58652072	58652087	58659622	58659634	371	56,26,27	50,20,19	41,13,24	37,27,20	150	99	0.238662777726	1.0	0.425,0.462,0.484	0.422,0.241,0.442	0.089
372	ENSG00000124222.22	STX16	chr20	+	58667489	58667608	58667489	58667597	58667986	58668127	372	6,3,6	501,228,189	5,3,1	278,191,206	110	99	0.625691407932	1.0	0.011,0.012,0.028	0.016,0.014,0.004	0.006
373	ENSG00000124222.22	STX16	chr20	+	58652072	58652138	58652072	58652087	58670511	58670603	373	30,15,13	0,0,0	17,4,9	2,0,1	150	99	0.565106706964	1.0	1.0,1.0,1.0	0.849,1.0,0.856	0.098
376	ENSG00000101138.12	CSTF1	chr20	+	56395520	56395759	56395520	56395721	56397206	56397484	376	75,29,38	132,92,66	39,25,28	73,41,61	137	99	0.690338192473	1.0	0.291,0.186,0.294	0.279,0.306,0.249	-0.021
377	ENSG00000087586.18	AURKA	chr20	-	56392153	56392295	56392167	56392295	56390555	56390665	377	6,2,0	7,1,1	4,1,6	3,1,2	113	99	0.258472430536	1.0	0.429,0.637,0.0	0.539,0.467,0.724	-0.221
382	ENSG00000244687.13	UBE2V1	chr20	-	50096482	50096820	50096671	50096820	50084128	50084254	382	47,30,29	433,235,172	36,10,21	212,136,185	288	99	0.844325612866	1.0	0.036,0.042,0.055	0.055,0.025,0.038	0.005
383	ENSG00000244687.13	UBE2V1	chr20	-	50115484	50115954	50115698	50115954	50084128	50084254	383	25,8,8	0,0,0	14,15,12	1,0,0	313	99	1	1.0	1.0,1.0,1.0	0.816,1.0,1.0	0.061
384	ENSG00000244687.13	UBE2V1	chr20	-	50096482	50096820	50096671	50096820	50096058	50096270	384	32,23,21	3,0,0	30,6,17	5,2,5	288	99	0.00017067750129	0.010925959232325838	0.786,1.0,1.0	0.673,0.508,0.539	0.355
385	ENSG00000244687.13	UBE2V1	chr20	-	50115484	50115954	50115698	50115954	50096671	50096820	385	53,16,18	2,3,0	34,27,25	2,0,0	313	99	0.0477018541008	0.679669972719824	0.893,0.628,1.0	0.843,1.0,1.0	-0.107
386	ENSG00000244687.13	UBE2V1	chr20	-	50115484	50115954	50115829	50115954	50096671	50096820	386	69,22,25	1,0,0	46,39,34	0,0,0	444	99	1	1.0	0.939,1.0,1.0	1.0,1.0,1.0	-0.02
387	ENSG00000244687.13	UBE2V1	chr20	-	50115698	50115954	50115829	50115954	50096671	50096820	387	18,9,7	1,0,0	14,12,9	0,0,0	230	99	1	1.0	0.886,1.0,1.0	1.0,1.0,1.0	-0.038
388	ENSG00000244687.13	UBE2V1	chr20	-	50115698	50115954	50115829	50115954	50115484	50115621	388	17,6,7	3,0,0	12,13,9	1,0,0	230	99	0.570951455262	1.0	0.709,1.0,1.0	0.838,1.0,1.0	-0.043
389	ENSG00000101040.20	ZMYND8	chr20	-	47238757	47239138	47238895	47239138	47236325	47236516	389	60,34,12	87,19,22	44,19,20	40,21,29	237	99	0.901686355733	1.0	0.224,0.428,0.186	0.315,0.274,0.224	0.008
390	ENSG00000080189.15	SLC35C2	chr20	-	46358386	46358763	46358690	46358763	46357622	46357773	390	486,181,135	1,0,0	354,248,205	0,0,0	403	99	1	1.0	0.992,1.0,1.0	1.0,1.0,1.0	-0.003
393	ENSG00000244274.9	DBNDD2	chr20	+	45408800	45409036	45408800	45408938	45409931	45410610	393	24,25,28	170,57,52	22,14,19	86,65,57	197	99	0.529758802654	1.0	0.066,0.181,0.213	0.114,0.098,0.143	0.035
395	ENSG00000101104.13	PABPC1L	chr20	+	44935390	44935502	44935390	44935497	44936636	44936730	395	9,0,0	47,16,17	5,3,1	25,25,27	104	99	0.721741501704	1.0	0.154,0.0,0.0	0.16,0.103,0.034	-0.048
396	ENSG00000184402.15	SS18L1	chr20	+	62158671	62158942	62158671	62158748	62159876	62159961	396	26,11,13	116,50,83	10,13,9	40,26,33	293	99	0.117625516165	1.0	0.07,0.069,0.05	0.078,0.145,0.084	-0.039
400	ENSG00000174306.22	ZHX3	chr20	-	41268978	41269083	41268989	41269083	41202056	41205066	400	20,1,2	27,3,9	13,8,8	18,9,7	110	99	0.218624080327	1.0	0.4,0.231,0.167	0.394,0.444,0.507	-0.182
402	ENSG00000174306.22	ZHX3	chr20	-	41268978	41269083	41268989	41269083	41267462	41267612	402	5,2,2	1,0,0	3,1,2	1,0,0	110	99	1	1.0	0.818,1.0,1.0	0.73,1.0,1.0	0.029
403	ENSG00000174365.21	SNHG11	chr20	+	38446671	38446940	38446671	38446852	38447465	38447623	403	21,22,16	0,0,0	19,7,15	1,0,0	187	99	1	1.0	1.0,1.0,1.0	0.91,1.0,1.0	0.03
404	ENSG00000174365.21	SNHG11	chr20	+	38446671	38446948	38446671	38446852	38447465	38447623	404	42,33,23	0,0,0	32,19,21	1,0,0	195	99	1	1.0	1.0,1.0,1.0	0.942,1.0,1.0	0.019
405	ENSG00000174365.21	SNHG11	chr20	+	38446671	38447012	38446671	38446852	38447465	38447623	405	131,86,75	0,0,0	88,49,63	1,0,0	259	99	1	1.0	1.0,1.0,1.0	0.971,1.0,1.0	0.01
406	ENSG00000174365.21	SNHG11	chr20	+	38446671	38446948	38446671	38446940	38447465	38447623	406	21,11,7	0,0,0	13,12,7	0,0,1	107	99	1	1.0	1.0,1.0,1.0	1.0,1.0,0.866	0.045
407	ENSG00000174365.21	SNHG11	chr20	+	38446671	38447012	38446671	38446940	38447465	38447623	407	110,64,59	0,0,0	69,42,49	0,0,1	171	99	1	1.0	1.0,1.0,1.0	1.0,1.0,0.966	0.011
408	ENSG00000174365.21	SNHG11	chr20	+	38446671	38447012	38446671	38446948	38447465	38447623	408	93,57,53	4,4,1	57,34,43	1,4,1	163	99	0.730234635632	1.0	0.934,0.896,0.97	0.972,0.838,0.963	0.009
409	ENSG00000174365.21	SNHG11	chr20	+	38446687	38446967	38446687	38446948	38447465	38447623	409	11,5,5	4,4,1	9,2,5	1,4,1	118	99	0.755357025267	1.0	0.698,0.512,0.808	0.883,0.296,0.808	0.01
410	ENSG00000174365.21	SNHG11	chr20	+	38446671	38447623	38446671	38447012	38448661	38448730	410	182,100,73	0,0,1	95,75,78	1,0,0	710	99	1	1.0	1.0,1.0,0.911	0.93,1.0,1.0	-0.006
411	ENSG00000196756.14	SNHG17	chr20	-	38422011	38422241	38422045	38422241	38421005	38421098	411	17,10,14	0,0,1	13,11,7	0,0,0	133	99	1	1.0	1.0,1.0,0.912	1.0,1.0,1.0	-0.029
412	ENSG00000196756.14	SNHG17	chr20	-	38422011	38422241	38422086	38422241	38421005	38421098	412	28,18,19	10,16,12	23,26,12	9,8,5	174	99	0.15593115206	1.0	0.614,0.39,0.474	0.593,0.649,0.577	-0.114
413	ENSG00000196756.14	SNHG17	chr20	-	38422011	38422241	38422091	38422241	38421005	38421098	413	46,26,28	29,21,19	33,30,16	17,5,12	179	99	0.169169647812	1.0	0.467,0.406,0.449	0.518,0.768,0.424	-0.129
414	ENSG00000196756.14	SNHG17	chr20	-	38422011	38422241	38422095	38422241	38421005	38421098	414	87,45,44	3,9,6	53,39,26	3,4,5	183	99	0.863865886668	1.0	0.94,0.73,0.799	0.905,0.841,0.738	-0.005
415	ENSG00000196756.14	SNHG17	chr20	-	38422045	38422241	38422086	38422241	38421005	38421098	415	11,8,6	10,16,12	10,15,5	9,8,5	140	99	0.077330604156	0.9171312686626796	0.438,0.261,0.261	0.44,0.57,0.414	-0.155
416	ENSG00000196756.14	SNHG17	chr20	-	38422045	38422241	38422091	38422241	38421005	38421098	416	29,16,15	29,21,19	20,19,9	17,5,12	145	99	0.203274301683	1.0	0.406,0.342,0.35	0.445,0.722,0.339	-0.136
417	ENSG00000196756.14	SNHG17	chr20	-	38422045	38422241	38422095	38422241	38421005	38421098	417	70,35,31	3,9,6	40,28,19	3,4,5	149	99	0.960438307145	1.0	0.939,0.721,0.774	0.899,0.823,0.716	-0.001
418	ENSG00000196756.14	SNHG17	chr20	-	38422086	38422241	38422091	38422241	38421005	38421098	418	28,24,21	29,21,19	19,12,9	17,5,12	104	99	0.708180066749	1.0	0.479,0.521,0.513	0.515,0.696,0.417	-0.038
419	ENSG00000196756.14	SNHG17	chr20	-	38422086	38422241	38422095	38422241	38421005	38421098	419	69,43,37	3,9,6	39,21,19	3,4,5	108	99	0.782657908317	1.0	0.955,0.814,0.85	0.923,0.828,0.777	0.03
420	ENSG00000196756.14	SNHG17	chr20	-	38422091	38422241	38422095	38422241	38421005	38421098	420	70,40,35	3,9,6	37,14,22	3,4,5	103	99	0.697090776144	1.0	0.957,0.81,0.849	0.922,0.771,0.809	0.038
421	ENSG00000196756.14	SNHG17	chr20	-	38422091	38422368	38422290	38422368	38421005	38421098	421	154,115,90	2,2,3	105,53,66	2,1,2	298	99	0.862236831852	1.0	0.962,0.95,0.909	0.946,0.946,0.916	0.004
422	ENSG00000196756.14	SNHG17	chr20	-	38422095	38422984	38422290	38422984	38421005	38421098	422	87,84,61	2,2,3	71,43,49	2,1,2	294	99	0.850175490813	1.0	0.936,0.934,0.873	0.923,0.935,0.892	-0.002
423	ENSG00000196756.14	SNHG17	chr20	-	38425934	38426503	38426418	38426503	38422091	38422241	423	94,56,62	81,76,65	64,52,36	38,20,32	583	99	0.00609099749009	0.1678090274690051	0.165,0.111,0.139	0.222,0.306,0.16	-0.091
424	ENSG00000196756.14	SNHG17	chr20	-	38425934	38426503	38426418	38426503	38422290	38422368	424	68,41,43	3,0,2	48,43,27	3,3,0	583	99	0.452093738208	1.0	0.794,1.0,0.785	0.731,0.709,1.0	0.046
425	ENSG00000196756.14	SNHG17	chr20	-	38434503	38434626	38434519	38434626	38431040	38431112	425	142,140,125	0,0,0	86,78,60	1,0,0	115	99	1	1.0	1.0,1.0,1.0	0.987,1.0,1.0	0.004
426	ENSG00000196756.14	SNHG17	chr20	-	38435026	38435328	38435196	38435328	38434503	38434626	426	370,356,337	47,29,30	227,178,206	23,20,10	269	99	0.446754912589	1.0	0.743,0.819,0.805	0.784,0.766,0.883	-0.022
430	ENSG00000149636.16	DSN1	chr20	-	36770872	36771473	36771424	36771473	36766768	36766841	430	728,307,263	0,0,0	346,200,216	0,0,1	651	99	1	1.0	1.0,1.0,1.0	1.0,1.0,0.97	0.01
431	ENSG00000149636.16	DSN1	chr20	-	36770872	36771473	36771424	36771473	36767968	36768042	431	954,412,356	2,5,1	454,282,293	12,5,7	651	99	1.13280902787e-05	0.0012825110189716988	0.986,0.926,0.982	0.852,0.896,0.864	0.094
432	ENSG00000101084.19	RAB5IF	chr20	+	36609600	36609758	36609600	36609730	36612009	36612557	432	10,3,5	180,107,115	1,0,1	88,40,66	127	99	0.00600589673229	0.1660981143910088	0.042,0.021,0.033	0.009,0.0,0.012	0.025
433	ENSG00000080845.19	DLGAP4	chr20	+	36525850	36526077	36525850	36526006	36526812	36527231	433	4,7,1	179,109,97	3,1,1	119,100,88	170	99	0.457593401963	1.0	0.013,0.036,0.006	0.014,0.006,0.007	0.009
434	ENSG00000131051.24	RBM39	chr20	-	35704667	35705330	35705224	35705330	35704376	35704581	434	893,377,301	0,0,0	458,269,322	1,0,0	656	99	1	1.0	1.0,1.0,1.0	0.986,1.0,1.0	0.005
435	ENSG00000131051.24	RBM39	chr20	-	35738967	35740887	35740823	35740887	35731940	35732135	435	3552,1250,1267	0,2,4	2331,1205,1470	0,0,1	1955	99	0.578803934464	1.0	1.0,0.969,0.941	1.0,1.0,0.987	-0.026
436	ENSG00000214078.13	CPNE1	chr20	-	35626562	35626803	35626566	35626803	35626043	35626381	436	3,1,0	303,109,94	0,0,1	163,115,118	103	99	1	1.0	0.009,0.009,0.0	0.0,0.0,0.008	0.003
437	ENSG00000214078.13	CPNE1	chr20	-	35630438	35631034	35630900	35631034	35627279	35627413	437	636,270,223	0,0,0	283,186,192	1,0,0	561	99	1	1.0	1.0,1.0,1.0	0.98,1.0,1.0	0.007
438	ENSG00000214078.13	CPNE1	chr20	-	35632162	35632385	35632310	35632385	35631944	35632025	438	245,112,94	26,27,38	156,116,131	10,5,10	247	99	3.8289218949e-05	0.003332050665745989	0.791,0.624,0.498	0.862,0.903,0.84	-0.231
439	ENSG00000214078.13	CPNE1	chr20	-	35664759	35664932	35664878	35664932	35632794	35632923	439	55,40,49	2,1,0	51,32,29	1,1,0	218	99	1	1.0	0.926,0.948,1.0	0.959,0.936,1.0	-0.007
440	ENSG00000214078.13	CPNE1	chr20	-	35664358	35664900	35664759	35664900	35658929	35659014	440	31,18,14	71,25,22	30,19,22	49,23,31	500	99	0.291752927134	1.0	0.08,0.125,0.112	0.108,0.141,0.123	-0.018
445	ENSG00000101464.11	PIGU	chr20	-	34588452	34588607	34588539	34588607	34581547	34581672	445	86,62,39	0,0,1	40,36,36	0,0,0	186	99	1	1.0	1.0,1.0,0.954	1.0,1.0,1.0	-0.015
446	ENSG00000101464.11	PIGU	chr20	-	34588452	34588607	34588539	34588607	34585436	34585480	446	86,61,39	0,1,0	37,37,35	0,1,0	186	99	1	1.0	1.0,0.97,1.0	1.0,0.952,1.0	0.006
447	ENSG00000101464.11	PIGU	chr20	-	34588452	34588607	34588539	34588607	34585436	34585580	447	169,111,62	2,0,0	75,54,62	0,0,0	186	99	1	1.0	0.978,1.0,1.0	1.0,1.0,1.0	-0.007
448	ENSG00000131061.14	ZNF341	chr20	+	33757147	33757343	33757147	33757322	33758715	33758806	448	15,7,9	21,5,8	13,3,6	14,17,12	120	99	0.120187317844	1.0	0.371,0.536,0.481	0.434,0.127,0.292	0.178
450	ENSG00000000419.14	DPM1	chr20	-	50941104	50941209	50941128	50941209	50940864	50940933	450	30,7,12	62,24,19	27,4,16	36,19,32	123	99	0.806770628694	1.0	0.28,0.19,0.337	0.376,0.145,0.287	-0.0
451	ENSG00000000419.14	DPM1	chr20	-	50941104	50941209	50941128	50941209	50940864	50940955	451	4,0,0	1,0,0	10,0,6	0,0,0	123	99	1	1.0	0.763,NA,NA	1.0,NA,1.0	-0.237
452	ENSG00000000419.14	DPM1	chr20	-	50945736	50945923	50945846	50945923	50942030	50942126	452	791,353,317	7,7,3	382,215,247	6,6,4	209	99	0.234892249223	1.0	0.982,0.96,0.98	0.968,0.944,0.967	0.014
453	ENSG00000101294.18	HM13	chr20	+	31538178	31538359	31538178	31538261	31544946	31545035	453	33,17,17	940,501,388	23,21,25	573,307,368	197	99	0.0362167669589	0.564871238636019	0.017,0.017,0.022	0.02,0.033,0.033	-0.01
454	ENSG00000101294.18	HM13	chr20	+	31538178	31538554	31538178	31538261	31544946	31545035	454	117,53,44	940,501,388	60,41,40	573,307,368	392	99	0.878769861215	1.0	0.03,0.026,0.028	0.026,0.033,0.027	-0.001
455	ENSG00000101294.18	HM13	chr20	+	31538178	31538554	31538178	31538359	31544946	31545035	455	95,42,29	11,6,2	39,24,24	2,4,9	294	99	0.432759593979	1.0	0.744,0.702,0.83	0.868,0.669,0.473	0.089
464	ENSG00000171365.17	CLCN5	chrX	+	49923406	49923741	49923406	49923482	49925170	49925314	464	57,22,23	26,6,2	25,18,12	13,1,7	358	99	0.762729408175	1.0	0.377,0.503,0.761	0.347,0.833,0.322	0.046
465	ENSG00000101310.17	SEC23B	chr20	+	18507939	18508297	18507939	18507972	18510821	18511056	465	29,16,11	23,4,3	17,8,10	9,11,4	424	99	0.341788889871	1.0	0.227,0.483,0.461	0.306,0.145,0.369	0.117
467	ENSG00000089123.16	TASP1	chr20	-	13528432	13528511	13528445	13528511	13483226	13483337	467	21,6,8	0,1,1	21,3,16	2,1,1	112	99	0.35232247885	1.0	1.0,0.841,0.876	0.903,0.726,0.934	0.051
471	ENSG00000101311.16	FERMT1	chr20	-	6119403	6119572	6119420	6119572	6115810	6116044	471	39,22,20	0,1,1	28,20,18	1,0,1	116	99	1	1.0	1.0,0.949,0.945	0.96,1.0,0.939	-0.002
472	ENSG00000125885.13	MCM8	chr20	+	5950651	5951077	5950651	5951023	5952010	5952163	472	306,122,88	57,32,24	175,80,95	21,12,15	153	99	0.0124315455197	0.2768232263960036	0.776,0.712,0.703	0.844,0.812,0.804	-0.09
473	ENSG00000089195.15	TRMT6	chr20	-	5943826	5944031	5943947	5944031	5943558	5943683	473	42,27,27	385,176,150	30,15,16	177,108,125	220	99	0.784632172559	1.0	0.047,0.065,0.075	0.071,0.059,0.054	0.001
485	ENSG00000089063.15	TMEM230	chr20	-	5109157	5109445	5109331	5109445	5106187	5106310	485	11,7,10	590,216,160	4,8,11	371,214,260	273	99	0.96773772928	1.0	0.007,0.012,0.022	0.004,0.013,0.015	0.003
486	ENSG00000125779.24	PANK2	chr20	+	3907925	3908278	3907925	3908135	3910576	3910830	486	109,65,59	76,37,25	73,52,47	52,40,22	242	99	0.536741783269	1.0	0.37,0.418,0.491	0.365,0.347,0.466	0.034
487	ENSG00000101220.18	C20orf27	chr20	-	3760006	3760186	3760081	3760186	3758535	3758678	487	47,16,25	644,293,258	44,19,23	329,218,213	174	99	0.0222551948451	0.4057738730480329	0.04,0.03,0.052	0.071,0.047,0.058	-0.018
488	ENSG00000088836.14	SLC4A11	chr20	-	3238979	3239190	3239094	3239190	3237543	3237588	488	0,0,0	1,0,2	0,1,3	2,0,2	214	99	1	1.0	0.0,NA,0.0	0.0,1.0,0.41	-0.47
489	ENSG00000125877.13	ITPA	chr20	+	3209512	3209617	3209512	3209566	3213168	3213226	489	704,303,293	6,3,0	315,210,225	0,1,2	150	99	1	1.0	0.987,0.985,1.0	1.0,0.993,0.987	-0.003
490	ENSG00000125877.13	ITPA	chr20	+	3213318	3213426	3213318	3213383	3213984	3214058	490	5,1,3	479,251,228	2,0,0	249,178,182	142	99	1	1.0	0.007,0.003,0.009	0.006,0.0,0.0	0.004
491	ENSG00000101365.21	IDH3B	chr20	-	2658637	2658837	2658758	2658837	2658394	2658522	491	796,401,349	75,41,18	466,317,278	34,25,19	220	99	0.364575994059	1.0	0.827,0.815,0.897	0.86,0.851,0.868	-0.013
492	ENSG00000101365.21	IDH3B	chr20	-	2659698	2660176	2660029	2660176	2659524	2659585	492	915,370,343	10,7,9	474,310,322	8,0,2	430	99	0.0502194550169	0.7003142800052995	0.955,0.924,0.898	0.932,1.0,0.974	-0.043
493	ENSG00000101365.21	IDH3B	chr20	-	2659698	2660176	2660067	2660176	2659524	2659585	493	1278,564,498	4,3,4	710,481,483	0,2,1	468	99	0.223543831853	1.0	0.985,0.975,0.963	1.0,0.981,0.99	-0.016
494	ENSG00000101365.21	IDH3B	chr20	-	2660029	2660176	2660067	2660176	2659524	2659585	494	373,201,164	4,3,4	244,171,163	0,2,1	137	99	0.341056589864	1.0	0.985,0.98,0.967	1.0,0.984,0.992	-0.015
495	ENSG00000101365.21	IDH3B	chr20	-	2660029	2660176	2660067	2660176	2659698	2659793	495	581,323,250	5,2,1	384,284,259	4,5,5	137	99	0.153950209716	1.0	0.988,0.992,0.994	0.986,0.976,0.974	0.013
496	ENSG00000101365.21	IDH3B	chr20	-	2660456	2660829	2660696	2660829	2660262	2660365	496	1547,804,677	3,0,2	921,598,733	4,1,1	339	99	1	1.0	0.993,1.0,0.99	0.985,0.994,0.995	0.003
499	ENSG00000101266.19	CSNK2A1	chr20	-	486375	487575	487426	487575	481146	484076	499	771,373,323	1,0,0	467,285,311	0,0,0	1150	99	1	1.0	0.985,1.0,1.0	1.0,1.0,1.0	-0.005
501	ENSG00000101266.19	CSNK2A1	chr20	-	499254	499934	499832	499934	497720	497780	501	1200,426,416	3,1,0	599,318,418	0,1,1	677	99	1	1.0	0.983,0.984,1.0	1.0,0.979,0.984	0.001
503	ENSG00000223546.8	LINC00630	chrX	+	102826968	102827144	102826968	102827136	102834627	102835345	503	20,10,12	1,0,2	26,11,16	0,1,0	107	99	0.82429710464	1.0	0.949,1.0,0.847	1.0,0.911,1.0	-0.038
504	ENSG00000223546.8	LINC00630	chrX	+	102839800	102839972	102839800	102839863	102843328	102843407	504	93,36,31	3,0,0	55,52,45	1,2,1	208	99	0.408044042461	1.0	0.937,1.0,1.0	0.963,0.925,0.955	0.031
505	ENSG00000223546.8	LINC00630	chrX	+	102839800	102839964	102839800	102839863	102865041	102867952	505	88,33,27	8,3,2	48,46,42	1,3,4	200	99	0.283407293672	1.0	0.845,0.845,0.87	0.96,0.884,0.839	-0.041
511	ENSG00000198131.15	ZNF544	chr19	+	58230393	58230497	58230393	58230462	58243964	58244056	511	0,0,1	0,0,0	0,0,0	0,1,0	134	99	1	1.0	NA,NA,1.0	NA,0.0,NA	1.0
512	ENSG00000196724.13	ZNF418	chr19	-	57925622	57928047	57927976	57928047	57923191	57923289	512	64,25,23	1,0,0	56,47,64	0,0,0	2453	99	1	1.0	0.721,1.0,1.0	1.0,1.0,1.0	-0.093
513	ENSG00000196724.13	ZNF418	chr19	-	57935030	57935135	57935079	57935135	57933816	57933902	513	1,0,0	0,0,0	0,0,0	1,1,0	148	99	1	1.0	1.0,NA,NA	0.0,0.0,NA	1.0
514	ENSG00000178935.5	ZNF552	chr19	-	57814532	57814913	57814710	57814913	57813293	57813420	514	18,10,8	11,5,7	6,6,2	8,7,5	277	99	0.0397453774898	0.6009939514674674	0.369,0.417,0.29	0.211,0.235,0.125	0.168
515	ENSG00000171649.12	ZIK1	chr19	+	57584144	57584612	57584144	57584389	57584951	57584990	515	6,12,5	1,0,1	1,4,6	1,0,1	322	99	1	1.0	0.648,1.0,0.606	0.235,1.0,0.648	0.124
516	ENSG00000171649.12	ZIK1	chr19	+	57584259	57584612	57584259	57584389	57590010	57592390	516	6,8,4	1,0,0	2,3,6	0,0,1	322	99	1	1.0	0.648,1.0,1.0	1.0,1.0,0.648	0.0
519	ENSG00000240225.10	ZNF542P	chr19	+	56368138	56368460	56368138	56368220	56368865	56368936	519	18,17,15	0,0,0	16,3,14	1,3,0	339	99	0.022183685826	0.4048602922600376	1.0,1.0,1.0	0.824,0.226,1.0	0.317
520	ENSG00000131848.10	ZSCAN5A	chr19	-	56314619	56314839	56314680	56314839	56313282	56313384	520	1,1,1	14,10,10	1,5,2	8,7,3	160	99	0.00897992542668	0.2189030403785982	0.042,0.058,0.058	0.072,0.307,0.292	-0.171
521	ENSG00000063244.13	U2AF2	chr19	+	55669082	55669181	55669082	55669169	55669443	55669692	521	269,178,171	679,380,324	149,120,142	424,343,312	111	99	0.112261282928	1.0	0.261,0.295,0.32	0.239,0.238,0.289	0.037
527	ENSG00000142156.16	COL6A1	chr21	+	46003390	46003998	46003390	46003857	46004575	46004908	527	236,71,59	1,5,0	202,139,147	0,0,0	240	99	0.26458903314	1.0	0.99,0.854,1.0	1.0,1.0,1.0	-0.052
529	ENSG00000170892.13	TSEN34	chr19	+	54190267	54190450	54190267	54190371	54191360	54191607	529	64,20,19	9,4,2	29,29,23	8,4,1	178	99	0.813683146755	1.0	0.798,0.736,0.841	0.668,0.801,0.927	-0.007
530	ENSG00000105618.14	PRPF31	chr19	+	54128072	54128377	54128072	54128200	54129056	54129370	530	805,322,273	34,35,48	354,203,172	20,14,31	276	99	0.903822418625	1.0	0.895,0.767,0.671	0.864,0.839,0.666	-0.012
531	ENSG00000170906.16	NDUFA3	chr19	+	54102868	54102898	54102868	54102888	54103113	54103188	531	0,0,0	34,4,7	0,0,1	13,12,15	109	99	1	1.0	0.0,0.0,0.0	0.0,0.0,0.057	-0.019
535	ENSG00000167555.14	ZNF528	chr19	+	52397871	52397904	52397871	52397900	52398366	52398619	535	10,2,4	1,2,4	5,5,5	1,2,1	103	99	0.282450160589	1.0	0.906,0.49,0.49	0.828,0.706,0.828	-0.159
536	ENSG00000221923.9	ZNF880	chr19	+	52374298	52374427	52374298	52374394	52374483	52374717	536	11,14,7	13,2,1	7,3,9	3,7,3	132	99	0.34620128113	1.0	0.388,0.84,0.84	0.636,0.243,0.692	0.166
537	ENSG00000167554.15	ZNF610	chr19	+	52347706	52347944	52347706	52347831	52349153	52349235	537	5,4,4	1,0,0	10,1,7	1,1,2	212	99	0.0412571760421	0.615005020173668	0.7,1.0,1.0	0.824,0.318,0.62	0.313
538	ENSG00000182310.15	SPACA6	chr19	+	51703227	51703337	51703227	51703335	51704029	51704186	538	4,3,2	10,0,2	1,1,0	4,8,3	101	99	0.000146146705272	0.00970029526413259	0.282,1.0,0.495	0.197,0.109,0.0	0.49
541	ENSG00000167759.13	KLK13	chr19	-	51059744	51060093	51059824	51060093	51058537	51058674	541	0,0,0	1,0,2	4,1,2	2,0,0	179	99	1	1.0	0.0,NA,0.0	0.525,1.0,1.0	-0.842
550	ENSG00000167749.12	KLK4	chr19	-	50908358	50908829	50908578	50908829	50906933	50907086	550	1,0,0	0,0,0	0,2,0	0,2,0	319	99	1	1.0	1.0,NA,NA	NA,0.237,NA	0.763
551	ENSG00000167749.12	KLK4	chr19	-	50909239	50909414	50909251	50909414	50908578	50908829	551	0,0,0	2,0,1	3,0,1	0,0,0	111	99	1	1.0	0.0,NA,0.0	1.0,NA,1.0	-1.0
554	ENSG00000062822.16	POLD1	chr19	+	50409518	50409666	50409518	50409594	50413425	50413521	554	252,79,65	29,6,4	218,135,165	18,9,13	171	99	0.395704056741	1.0	0.834,0.884,0.904	0.875,0.897,0.88	-0.01
555	ENSG00000062822.16	POLD1	chr19	+	50409518	50409666	50409518	50409594	50413741	50413879	555	69,18,19	0,0,1	67,62,65	0,0,0	171	99	1	1.0	1.0,1.0,0.917	1.0,1.0,1.0	-0.028
558	ENSG00000062822.16	POLD1	chr19	+	50415437	50415602	50415437	50415590	50415723	50415826	558	3,2,2	75,13,13	4,5,1	107,44,55	111	99	0.817315573405	1.0	0.034,0.121,0.121	0.032,0.092,0.016	0.045
560	ENSG00000104951.16	IL4I1	chr19	-	49929325	49929496	49929416	49929496	49927693	49927815	560	113,42,42	2,0,2	98,47,51	2,3,0	190	99	0.790998102379	1.0	0.967,1.0,0.916	0.962,0.891,1.0	0.01
561	ENSG00000213024.12	NUP62	chr19	-	49929325	49929504	49929416	49929504	49927693	49927848	561	131,45,59	0,0,1	83,54,46	0,0,0	190	99	1	1.0	1.0,1.0,0.968	1.0,1.0,1.0	-0.011
562	ENSG00000039650.12	PNKP	chr19	-	49861607	49861881	49861771	49861881	49861448	49861510	562	152,69,58	4,0,2	117,101,90	7,2,1	263	99	0.33203316118	1.0	0.935,1.0,0.916	0.863,0.95,0.971	0.022
563	ENSG00000010361.14	FUZ	chr19	-	49812614	49812736	49812637	49812736	49811630	49811699	563	16,6,6	3,2,0	7,5,3	3,2,0	122	99	0.496604534922	1.0	0.812,0.709,1.0	0.654,0.67,1.0	0.066
564	ENSG00000010361.14	FUZ	chr19	-	49812446	49812736	49812614	49812736	49812250	49812335	564	31,11,13	11,4,2	41,16,15	11,5,6	267	99	0.93720718444	1.0	0.511,0.505,0.707	0.58,0.543,0.481	0.04
565	ENSG00000010361.14	FUZ	chr19	-	49812446	49812736	49812637	49812736	49812250	49812335	565	39,14,15	4,1,0	42,20,16	2,0,1	290	99	0.219525973663	1.0	0.769,0.827,1.0	0.878,1.0,0.845	-0.042
566	ENSG00000010361.14	FUZ	chr19	-	49812614	49812736	49812637	49812736	49812250	49812335	566	19,7,4	4,1,0	12,9,7	2,0,1	122	99	0.257721845944	1.0	0.794,0.85,1.0	0.83,1.0,0.85	-0.012
567	ENSG00000126457.22	PRMT1	chr19	+	49680139	49680253	49680139	49680238	49680486	49680588	567	43,18,20	20,14,7	36,22,30	8,9,11	114	99	0.146242936478	1.0	0.651,0.528,0.713	0.796,0.68,0.703	-0.096
568	ENSG00000126453.10	BCL2L12	chr19	+	49669023	49669164	49669023	49669115	49670215	49670488	568	3,14,7	261,130,89	4,8,9	172,131,144	148	99	0.768120349341	1.0	0.008,0.067,0.05	0.015,0.039,0.04	0.01
569	ENSG00000126461.15	SCAF1	chr19	+	49646107	49646206	49646107	49646202	49650867	49653705	569	1,0,4	1,1,7	1,1,1	0,1,0	103	99	2.80950259994e-05	0.0026073935558368786	0.49,0.0,0.355	1.0,0.49,1.0	-0.548
571	ENSG00000142546.14	NOSIP	chr19	-	49557080	49557249	49557089	49557249	49556874	49556993	571	37,16,30	306,229,209	19,28,21	213,135,127	108	99	0.196428798409	1.0	0.1,0.06,0.116	0.076,0.16,0.132	-0.031
573	ENSG00000074219.14	TEAD2	chr19	-	49355302	49355419	49355311	49355419	49355147	49355206	573	12,4,4	36,8,5	16,7,9	17,20,15	108	99	0.347986608906	1.0	0.234,0.314,0.423	0.463,0.243,0.355	-0.03
574	ENSG00000104852.15	SNRNP70	chr19	+	49102113	49102185	49102113	49102173	49104633	49104735	574	29,4,1	39,6,9	35,24,7	22,11,14	111	99	0.0564235319284	0.7498033661569645	0.399,0.373,0.09	0.587,0.661,0.308	-0.231
575	ENSG00000104852.15	SNRNP70	chr19	+	49102113	49103587	49102113	49102173	49104633	49104735	575	1886,914,744	39,6,9	2236,1499,1630	22,11,14	1513	99	0.0488073809779	0.688442015710571	0.76,0.909,0.844	0.869,0.899,0.884	-0.046
576	ENSG00000104852.15	SNRNP70	chr19	+	49102113	49103587	49102113	49102185	49104633	49104735	576	1861,910,744	4,0,1	2201,1478,1623	0,3,0	1501	99	0.520579361248	1.0	0.968,1.0,0.98	1.0,0.97,1.0	-0.007
577	ENSG00000087076.9	HSD17B14	chr19	-	48813432	48813552	48813455	48813552	48813017	48813348	577	0,1,0	17,2,1	0,0,0	6,6,6	122	99	1	1.0	0.0,0.289,0.0	0.0,0.0,0.0	0.096
579	ENSG00000182264.9	IZUMO1	chr19	-	48743407	48743525	48743444	48743525	48742208	48742309	579	1,0,0	0,0,0	0,1,0	0,0,1	136	99	1	1.0	1.0,NA,NA	NA,1.0,0.0	0.5
583	ENSG00000142227.11	EMP3	chr19	+	48327520	48327664	48327520	48327623	48329351	48329492	583	5,1,1	237,74,61	0,0,0	89,62,75	140	99	1	1.0	0.015,0.009,0.011	0.0,0.0,0.0	0.012
586	ENSG00000178980.16	SELENOW	chr19	+	47780863	47781000	47780863	47780917	47781107	47781182	586	4,2,0	233,68,59	3,5,0	155,96,118	182	99	1	1.0	0.009,0.016,0.0	0.01,0.028,0.0	-0.004
587	ENSG00000160310.19	PRMT2	chr21	+	46660832	46661936	46660832	46660962	46663382	46663554	587	94,30,20	0,0,0	87,37,53	0,0,1	1073	99	1	1.0	1.0,1.0,1.0	1.0,1.0,0.83	0.057
589	ENSG00000142230.13	SAE1	chr19	+	47130888	47131112	47130888	47131028	47143493	47143605	589	36,24,21	784,426,380	16,23,13	371,222,238	183	99	0.375438662871	1.0	0.024,0.03,0.029	0.023,0.053,0.029	-0.007
591	ENSG00000181027.11	FKRP	chr19	+	46747233	46747305	46747233	46747294	46748026	46748088	591	8,1,1	0,1,0	1,1,2	1,1,0	110	99	1	1.0	1.0,0.474,1.0	0.474,0.474,1.0	0.175
593	ENSG00000105287.13	PRKD2	chr19	-	46678365	46678663	46678395	46678663	46675032	46675118	593	4,2,1	72,43,34	1,4,4	59,38,44	129	99	0.493876488414	1.0	0.041,0.034,0.022	0.013,0.075,0.065	-0.019
594	ENSG00000105287.13	PRKD2	chr19	-	46716130	46717114	46716950	46717114	46713862	46714001	594	355,190,176	0,0,0	227,170,214	1,0,0	919	99	1	1.0	1.0,1.0,1.0	0.961,1.0,1.0	0.013
595	ENSG00000160014.17	CALM3	chr19	+	46608196	46608340	46608196	46608327	46608481	46608981	595	2210,706,655	2,0,3	1436,810,883	3,0,0	112	99	1	1.0	0.999,1.0,0.995	0.998,1.0,1.0	-0.001
596	ENSG00000160014.17	CALM3	chr19	+	46608481	46608981	46608481	46608588	46609124	46609305	596	2480,794,697	0,0,0	1613,859,903	0,0,1	492	99	1	1.0	1.0,1.0,1.0	1.0,1.0,0.995	0.002
599	ENSG00000125755.19	SYMPK	chr19	-	45854174	45854507	45854390	45854507	45852481	45852535	599	202,101,96	0,0,0	148,89,101	0,0,1	315	99	1	1.0	1.0,1.0,1.0	1.0,1.0,0.969	0.01
600	ENSG00000104936.20	DMPK	chr19	-	45777326	45777590	45777341	45777590	45774948	45775034	600	41,22,13	8,9,2	24,22,31	16,6,9	114	99	0.202067084559	1.0	0.817,0.68,0.85	0.566,0.761,0.749	0.09
601	ENSG00000104936.20	DMPK	chr19	-	45777326	45778220	45778126	45778220	45774948	45775034	601	198,149,102	0,0,1	142,123,136	0,0,0	899	99	1	1.0	1.0,1.0,0.918	1.0,1.0,1.0	-0.027
602	ENSG00000104936.20	DMPK	chr19	-	45778492	45779359	45779263	45779359	45778126	45778220	602	95,53,71	0,0,0	58,67,83	0,0,2	870	99	1	1.0	1.0,1.0,1.0	1.0,1.0,0.825	0.058
605	ENSG00000125746.18	EML2	chr19	-	45639294	45639397	45639356	45639397	45638844	45638873	605	1,0,1	3,0,1	0,1,0	3,0,2	161	99	1	1.0	0.17,NA,0.381	0.0,1.0,0.0	-0.058
606	ENSG00000125744.12	RTN2	chr19	-	45494117	45494420	45494165	45494420	45489345	45489553	606	0,1,0	4,1,1	0,0,3	3,0,1	147	99	1	1.0	0.0,0.402,0.0	0.0,NA,0.669	-0.201
607	ENSG00000125744.12	RTN2	chr19	-	45494117	45494420	45494165	45494420	45493159	45493378	607	0,0,0	0,1,0	1,0,0	2,1,2	147	99	1	1.0	NA,0.0,NA	0.252,0.0,0.0	-0.084
608	ENSG00000104892.17	KLC3	chr19	+	45345533	45345799	45345533	45345751	45346543	45346774	608	17,6,4	0,0,0	12,8,26	0,1,0	147	99	1	1.0	1.0,1.0,1.0	1.0,0.843,1.0	0.052
609	ENSG00000104866.11	PPP1R37	chr19	+	45140505	45140661	45140505	45140606	45141321	45141386	609	11,9,9	111,59,68	5,4,6	57,34,24	154	99	0.928186534311	1.0	0.06,0.089,0.078	0.053,0.07,0.138	-0.011
610	ENSG00000104859.15	CLASRP	chr19	+	45057749	45057898	45057749	45057882	45059267	45059364	610	242,79,59	35,15,11	107,92,69	34,34,29	115	99	4.53484853608e-05	0.003795728421803421	0.856,0.819,0.822	0.73,0.7,0.672	0.132
611	ENSG00000104859.15	CLASRP	chr19	+	45068014	45068058	45068014	45068054	45068419	45068480	611	21,12,7	62,30,19	28,24,10	39,31,38	103	99	0.155387285668	1.0	0.246,0.278,0.262	0.408,0.427,0.202	-0.084
612	ENSG00000104859.15	CLASRP	chr19	+	45068014	45068058	45068014	45068054	45069065	45069124	612	5,2,3	0,0,2	5,2,1	0,1,1	103	99	1	1.0	1.0,1.0,0.59	1.0,0.658,0.49	0.147
613	ENSG00000104853.16	CLPTM1	chr19	+	44954590	44955085	44954590	44954701	44961962	44962075	613	6,5,1	1,0,0	5,4,3	0,0,0	483	99	1	1.0	0.552,1.0,1.0	1.0,1.0,1.0	-0.149
615	ENSG00000073008.15	PVR	chr19	+	44658741	44658900	44658741	44658765	44661291	44661323	615	225,213,199	35,27,35	144,106,84	26,9,9	234	99	0.397485103318	1.0	0.731,0.769,0.706	0.701,0.833,0.798	-0.042
616	ENSG00000167384.11	ZNF180	chr19	-	44500197	44500522	44500274	44500522	44497283	44497372	616	15,12,6	2,2,2	15,1,7	0,1,0	176	99	0.0038518505596	0.1208350433012826	0.808,0.771,0.628	1.0,0.36,1.0	-0.051
617	ENSG00000167384.11	ZNF180	chr19	-	44500197	44500522	44500274	44500522	44497283	44497377	617	18,18,13	16,11,11	23,2,8	15,10,2	176	99	0.722192331745	1.0	0.388,0.479,0.399	0.463,0.101,0.692	0.003
618	ENSG00000278318.5	ZNF229	chr19	-	44442813	44443024	44442827	44443024	44442562	44442621	618	30,11,8	3,1,0	14,11,17	2,0,0	113	99	0.552704463462	1.0	0.898,0.906,1.0	0.86,1.0,1.0	-0.019
619	ENSG00000062370.17	ZNF112	chr19	-	44340415	44340542	44340419	44340542	44336622	44336718	619	42,23,12	0,1,0	44,14,31	0,0,0	103	99	1	1.0	1.0,0.957,1.0	1.0,1.0,1.0	-0.014
620	ENSG00000198900.7	TOP1	chr20	+	41092471	41097341	41092471	41092587	41098214	41098337	620	1647,647,623	0,0,0	824,465,576	2,0,0	4853	99	1	1.0	1.0,1.0,1.0	0.894,1.0,1.0	0.035
622	ENSG00000131115.16	ZNF227	chr19	+	44228445	44228633	44228445	44228572	44229732	44229816	622	16,11,7	102,29,40	18,8,3	32,44,43	160	99	0.730883202552	1.0	0.088,0.19,0.098	0.258,0.101,0.041	-0.008
623	ENSG00000159882.13	ZNF230	chr19	+	44008789	44008991	44008789	44008916	44009083	44009170	623	2,0,2	15,7,8	2,1,3	7,9,10	174	99	0.265949546235	1.0	0.071,0.0,0.125	0.14,0.059,0.146	-0.05
624	ENSG00000105771.14	SMG9	chr19	-	43739672	43740218	43740106	43740218	43738121	43738217	624	17,17,10	204,107,84	11,6,13	140,80,94	533	99	0.482047731175	1.0	0.015,0.029,0.022	0.014,0.014,0.025	0.004
627	ENSG00000105723.13	GSK3A	chr19	-	42232929	42233205	42233109	42233205	42232495	42232682	627	33,15,13	387,188,200	21,16,16	221,165,191	279	99	0.49824792602	1.0	0.029,0.028,0.023	0.033,0.033,0.029	-0.005
629	ENSG00000105723.13	GSK3A	chr19	-	42236593	42236716	42236605	42236716	42234547	42234678	629	4,1,0	607,302,234	0,1,0	302,175,189	111	99	1	1.0	0.006,0.003,0.0	0.0,0.005,0.0	0.001
630	ENSG00000105723.13	GSK3A	chr19	-	42239951	42240142	42239954	42240142	42236857	42236941	630	0,1,0	811,400,407	0,0,0	474,289,308	102	99	1	1.0	0.0,0.002,0.0	0.0,0.0,0.0	0.001
636	ENSG00000105723.13	GSK3A	chr19	-	42241900	42242602	42242182	42242602	42239954	42240142	636	19,13,9	592,265,250	17,7,10	323,196,208	381	99	0.771403372309	1.0	0.008,0.013,0.009	0.013,0.009,0.012	-0.001
637	ENSG00000105723.13	GSK3A	chr19	-	42241900	42242602	42242315	42242602	42239954	42240142	637	215,84,92	0,1,0	118,73,89	0,0,0	514	99	1	1.0	1.0,0.942,1.0	1.0,1.0,1.0	-0.019
638	ENSG00000105723.13	GSK3A	chr19	-	42242182	42242602	42242315	42242602	42239954	42240142	638	788,337,334	0,1,0	424,264,287	0,0,0	232	99	1	1.0	1.0,0.993,1.0	1.0,1.0,1.0	-0.002
639	ENSG00000105369.10	CD79A	chr19	+	41878989	41879289	41878989	41879175	41879534	41879653	639	3,0,2	3,1,1	7,2,1	0,0,0	213	99	3.98944013102e-06	0.0005695565602901119	0.317,0.0,0.482	1.0,1.0,1.0	-0.734
643	ENSG00000105329.11	TGFB1	chr19	-	41332039	41332281	41332127	41332281	41330914	41331210	643	2,0,2	46,24,19	0,1,1	16,12,12	187	99	1	1.0	0.022,0.0,0.053	0.0,0.042,0.042	-0.003
645	ENSG00000128191.16	DGCR8	chr22	+	20106591	20106698	20106591	20106685	20107270	20107398	645	293,113,96	0,0,2	182,85,101	0,0,0	112	99	1	1.0	1.0,1.0,0.977	1.0,1.0,1.0	-0.008
647	ENSG00000077312.9	SNRPA	chr19	+	40757331	40757504	40757331	40757441	40759430	40759610	647	1289,550,419	10,5,1	709,498,520	1,3,1	162	99	0.937084592361	1.0	0.987,0.985,0.996	0.998,0.99,0.997	-0.006
648	ENSG00000077312.9	SNRPA	chr19	+	40757331	40757504	40757331	40757441	40759439	40759579	648	372,164,133	1,0,0	226,141,179	0,0,0	162	99	1	1.0	0.996,1.0,1.0	1.0,1.0,1.0	-0.001
649	ENSG00000123815.13	COQ8B	chr19	-	40703368	40703622	40703540	40703622	40702599	40702693	649	11,8,11	28,10,4	2,4,4	23,9,11	271	99	0.00523907805032	0.1512316876503057	0.126,0.226,0.501	0.031,0.14,0.117	0.188
652	ENSG00000123815.13	COQ8B	chr19	-	40716586	40716886	40716861	40716886	40714530	40714635	652	7,4,3	0,0,0	8,4,3	1,0,0	374	99	1	1.0	1.0,1.0,1.0	0.679,1.0,1.0	0.107
653	ENSG00000090006.18	LTBP4	chr19	+	40611858	40611984	40611858	40611976	40612072	40612192	653	16,8,1	1,0,0	20,18,13	0,1,0	107	99	1	1.0	0.937,1.0,1.0	1.0,0.943,1.0	-0.002
655	ENSG00000160410.15	SHKBP1	chr19	+	40577556	40577709	40577556	40577630	40578153	40578212	655	13,4,11	92,33,26	15,7,10	84,80,52	178	99	0.465663852241	1.0	0.073,0.063,0.19	0.09,0.046,0.097	0.031
656	ENSG00000160410.15	SHKBP1	chr19	+	40577556	40577709	40577556	40577630	40578461	40578542	656	7,4,11	4,0,4	11,7,4	0,2,3	178	99	0.54469395666	1.0	0.493,1.0,0.605	1.0,0.661,0.426	0.004
657	ENSG00000090013.11	BLVRB	chr19	-	40457498	40458244	40458154	40458244	40451363	40451492	657	1,0,0	96,29,17	0,0,0	59,49,53	755	99	1	1.0	0.001,0.0,0.0	0.0,0.0,0.0	0.0
658	ENSG00000090013.11	BLVRB	chr19	-	40457498	40458244	40458173	40458244	40451363	40451492	658	5,2,1	5,2,1	2,2,4	1,1,1	774	99	0.439404565508	1.0	0.113,0.113,0.113	0.204,0.204,0.338	-0.136
659	ENSG00000090013.11	BLVRB	chr19	-	40458154	40458244	40458173	40458244	40451363	40451492	659	100,31,18	5,2,1	61,51,57	1,1,1	118	99	0.026083272603	0.4530765649323363	0.944,0.929,0.938	0.981,0.977,0.98	-0.042
660	ENSG00000090013.11	BLVRB	chr19	-	40458173	40458545	40458380	40458545	40451363	40451492	660	21,18,16	1,0,0	11,8,10	0,0,0	306	99	1	1.0	0.872,1.0,1.0	1.0,1.0,1.0	-0.043
663	ENSG00000187187.14	ZNF546	chr19	+	39998247	39998410	39998247	39998332	40006095	40006182	663	2,0,2	1,0,1	3,0,1	1,0,0	177	99	1	1.0	0.528,NA,0.528	0.627,NA,1.0	-0.285
664	ENSG00000105197.11	TIMM50	chr19	+	39482884	39482963	39482884	39482916	39483134	39483156	664	11,5,2	325,164,160	8,1,2	143,103,92	146	99	0.945293495842	1.0	0.022,0.02,0.008	0.037,0.007,0.015	-0.003
665	ENSG00000105197.11	TIMM50	chr19	+	39482884	39482963	39482884	39482916	39485543	39485602	665	10,4,0	0,0,0	9,2,2	1,0,2	146	99	1	1.0	1.0,1.0,NA	0.859,1.0,0.404	0.246
666	ENSG00000105197.11	TIMM50	chr19	+	39482884	39482963	39482884	39482916	39488060	39488217	666	10,4,0	0,0,0	9,1,2	1,0,0	146	99	1	1.0	1.0,1.0,NA	0.859,1.0,1.0	0.047
667	ENSG00000105193.9	RPS16	chr19	-	39433521	39433761	39433664	39433761	39433206	39433418	667	10343,4207,3820	12,18,16	6035,3583,4386	24,21,24	242	99	0.412090340908	1.0	0.997,0.99,0.99	0.99,0.986,0.987	0.005
668	ENSG00000105193.9	RPS16	chr19	-	39433664	39435708	39435606	39435708	39433521	39433569	668	9250,3739,3485	1,0,0	5180,3269,3773	0,0,0	2041	99	1	1.0	0.998,1.0,1.0	1.0,1.0,1.0	-0.001
669	ENSG00000105193.9	RPS16	chr19	-	39435606	39435708	39435657	39435708	39433664	39433761	669	12823,5742,5019	214,97,77	7861,5154,6151	85,51,52	150	99	2.13113299726e-05	0.002138651317913464	0.975,0.975,0.977	0.984,0.985,0.987	-0.01
671	ENSG00000130669.17	PAK4	chr19	+	39168229	39168312	39168229	39168302	39169531	39169757	671	62,36,20	73,39,36	39,32,38	57,43,57	109	99	0.557313107404	1.0	0.435,0.456,0.335	0.383,0.403,0.377	0.021
673	ENSG00000198908.12	BHLHB9	chrX	+	102720956	102721091	102720956	102721027	102747816	102747911	673	72,23,20	6,10,4	40,15,13	4,2,2	163	99	0.227486861791	1.0	0.879,0.583,0.752	0.859,0.82,0.798	-0.088
674	ENSG00000187994.14	RINL	chr19	-	38876330	38876781	38876692	38876781	38873885	38873988	674	4,2,1	0,0,0	2,2,2	1,0,0	461	99	1	1.0	1.0,1.0,1.0	0.3,1.0,1.0	0.233
675	ENSG00000178982.10	EIF3K	chr19	+	38619195	38619327	38619195	38619317	38620336	38620435	675	862,495,401	30,18,14	570,352,422	22,14,11	109	99	0.920280244302	1.0	0.963,0.962,0.963	0.959,0.958,0.972	-0.0
676	ENSG00000188766.13	SPRED3	chr19	+	38390298	38390479	38390298	38390386	38391945	38392114	676	0,1,0	3,0,0	0,0,0	0,0,2	192	99	1	1.0	0.0,1.0,NA	NA,NA,0.0	0.5
677	ENSG00000167645.17	YIF1B	chr19	-	38309223	38309643	38309404	38309643	38308978	38309057	677	356,130,126	0,2,0	210,139,126	2,0,0	280	99	1	1.0	1.0,0.958,1.0	0.974,1.0,1.0	-0.005
678	ENSG00000011332.22	DPF1	chr19	-	38217459	38217876	38217797	38217876	38216352	38216403	678	40,16,14	8,7,4	28,33,31	0,3,4	437	99	0.00562598695314	0.1581337031189789	0.531,0.341,0.442	1.0,0.714,0.637	-0.346
680	ENSG00000189164.15	ZNF527	chr19	+	37379119	37379246	37379119	37379236	37380276	37380372	680	23,12,10	4,1,2	25,10,10	3,3,2	109	99	0.775955686416	1.0	0.839,0.916,0.82	0.883,0.752,0.82	0.04
681	ENSG00000188283.12	ZNF383	chr19	+	37235548	37235758	37235548	37235675	37235978	37236074	681	5,8,7	43,44,23	3,0,3	43,16,20	182	99	0.0160554700626	0.32851627846313997	0.059,0.09,0.142	0.037,0.0,0.075	0.06
682	ENSG00000197808.13	ZNF461	chr19	-	36658298	36658425	36658335	36658425	36656447	36656543	682	56,27,43	4,4,2	46,24,27	6,1,2	136	99	0.846596556323	1.0	0.911,0.831,0.94	0.848,0.946,0.908	-0.007
684	ENSG00000186017.16	ZNF566	chr19	-	36489473	36489561	36489485	36489561	36473331	36473458	684	1,0,0	0,0,0	2,0,2	0,1,0	111	99	1	1.0	1.0,NA,NA	1.0,0.0,1.0	0.333
685	ENSG00000186017.16	ZNF566	chr19	-	36489473	36489561	36489485	36489561	36476548	36476616	685	3,1,2	26,7,12	4,0,4	18,1,8	111	99	0.337300641226	1.0	0.093,0.113,0.129	0.165,0.0,0.308	-0.046
686	ENSG00000105254.12	TBCB	chr19	+	36121526	36121718	36121526	36121669	36125450	36125523	686	1194,496,456	12,7,2	746,480,499	5,3,2	148	99	0.448494652751	1.0	0.985,0.979,0.993	0.99,0.991,0.994	-0.006
687	ENSG00000105258.9	POLR2I	chr19	-	36114150	36114251	36114176	36114251	36114014	36114066	687	11,4,8	440,222,213	4,4,5	331,251,275	125	99	0.0898642159393	1.0	0.019,0.014,0.029	0.009,0.012,0.014	0.009
690	ENSG00000267796.8	LIN37	chr19	+	35752433	35752999	35752433	35752484	35753086	35753253	690	119,63,54	0,1,2	67,57,63	0,0,0	614	99	0.830150782855	1.0	1.0,0.91,0.813	1.0,1.0,1.0	-0.092
692	ENSG00000272333.8	KMT2B	chr19	+	35722994	35723274	35722994	35723272	35723446	35723502	692	246,134,91	3,1,2	183,124,122	1,1,1	101	99	1	1.0	0.988,0.992,0.978	0.994,0.992,0.992	-0.007
693	ENSG00000272333.8	KMT2B	chr19	+	35725722	35725830	35725722	35725818	35726235	35726330	693	3,0,2	102,48,40	0,2,0	59,56,69	111	99	0.49370218988	1.0	0.026,0.0,0.043	0.0,0.031,0.0	0.013
694	ENSG00000272333.8	KMT2B	chr19	+	35726235	35726353	35726235	35726330	35727155	35727269	694	204,101,70	0,0,3	120,96,99	1,1,1	122	99	1	1.0	1.0,1.0,0.95	0.99,0.987,0.988	-0.005
695	ENSG00000272333.8	KMT2B	chr19	+	35727437	35727622	35727437	35727592	35727697	35727787	695	143,84,74	0,0,0	97,65,81	2,3,0	129	99	0.494868373646	1.0	1.0,1.0,1.0	0.974,0.943,1.0	0.028
699	ENSG00000272333.8	KMT2B	chr19	+	35732214	35733485	35732214	35732329	35733762	35733872	699	1855,1092,840	2,0,0	1281,994,1146	0,0,0	1255	99	1	1.0	0.987,1.0,1.0	1.0,1.0,1.0	-0.004
700	ENSG00000272333.8	KMT2B	chr19	+	35732214	35733508	35732214	35732329	35733762	35733872	700	1917,1143,874	2,0,0	1318,1015,1175	0,0,0	1278	99	1	1.0	0.987,1.0,1.0	1.0,1.0,1.0	-0.004
701	ENSG00000272333.8	KMT2B	chr19	+	35732214	35733686	35732214	35732329	35733762	35733872	701	2025,1174,913	2,0,0	1415,1073,1253	0,0,0	1456	99	1	1.0	0.986,1.0,1.0	1.0,1.0,1.0	-0.005
702	ENSG00000272333.8	KMT2B	chr19	+	35732214	35733508	35732214	35733485	35733762	35733872	702	64,51,36	2,0,2	37,21,30	0,0,1	122	99	0.891813837034	1.0	0.963,1.0,0.936	1.0,1.0,0.961	-0.021
703	ENSG00000272333.8	KMT2B	chr19	+	35732214	35733686	35732214	35733485	35733762	35733872	703	172,82,75	2,0,2	134,79,108	0,0,1	300	99	0.513468162341	1.0	0.966,1.0,0.925	1.0,1.0,0.973	-0.027
704	ENSG00000272333.8	KMT2B	chr19	+	35732214	35733686	35732214	35733508	35733762	35733872	704	132,61,58	24,30,19	107,68,84	10,10,6	277	99	0.000230703430108	0.013808772903452816	0.663,0.421,0.522	0.793,0.708,0.833	-0.243
705	ENSG00000272333.8	KMT2B	chr19	+	35736689	35736827	35736689	35736788	35736911	35736986	705	221,124,113	2,0,0	149,122,110	3,0,0	138	99	1	1.0	0.988,1.0,1.0	0.973,1.0,1.0	0.005
711	ENSG00000089335.22	ZNF302	chr19	+	34677638	34678103	34677638	34677856	34678736	34678813	711	63,29,28	61,26,17	54,21,33	51,37,36	346	99	0.152482343086	1.0	0.228,0.242,0.32	0.233,0.14,0.208	0.07
712	ENSG00000089335.22	ZNF302	chr19	+	34677646	34677856	34677646	34677796	34678736	34678813	712	84,34,23	1,0,0	66,41,46	0,0,0	159	99	1	1.0	0.981,1.0,1.0	1.0,1.0,1.0	-0.006
714	ENSG00000105220.17	GPI	chr19	+	34381465	34381598	34381465	34381519	34393247	34393308	714	30,18,16	1012,466,369	18,16,6	566,360,357	178	99	0.527708444555	1.0	0.016,0.021,0.024	0.017,0.024,0.009	0.004
715	ENSG00000105220.17	GPI	chr19	+	34381465	34381598	34381465	34381519	34393727	34393771	715	29,18,16	14,26,19	18,16,7	2,4,4	178	99	0.00460658585391	0.1368951693997983	0.535,0.278,0.319	0.833,0.69,0.493	-0.295
729	ENSG00000196268.12	ZNF493	chr19	+	21397132	21397422	21397132	21397267	21405128	21405255	729	7,4,2	14,6,14	15,6,17	10,5,10	254	99	0.000403187056999	0.021304156323244648	0.163,0.206,0.053	0.369,0.319,0.399	-0.222
730	ENSG00000181896.12	ZNF101	chr19	+	19677863	19677990	19677863	19677986	19678725	19678786	730	63,21,9	28,9,13	26,16,23	15,17,14	103	99	0.67911911195	1.0	0.684,0.692,0.4	0.625,0.475,0.612	0.021
731	ENSG00000089639.11	GMIP	chr19	-	19642534	19642619	19642536	19642619	19641975	19642051	731	23,9,4	6,1,1	13,9,4	4,3,0	101	99	0.752148825417	1.0	0.79,0.898,0.797	0.761,0.746,1.0	-0.007
732	ENSG00000186010.19	NDUFA13	chr19	+	19527280	19527372	19527280	19527352	19527700	19527770	732	15,10,5	2421,1055,916	12,17,10	1257,764,732	119	99	0.671425993535	1.0	0.005,0.008,0.005	0.008,0.018,0.011	-0.006
733	ENSG00000105705.16	SUGP1	chr19	-	19316246	19316593	19316421	19316593	19310096	19310200	733	3,3,6	148,69,61	1,5,4	85,36,55	274	99	0.717879740159	1.0	0.007,0.015,0.034	0.004,0.048,0.026	-0.007
734	ENSG00000213999.17	MEF2B	chr19	-	19149216	19149429	19149225	19149429	19147697	19147832	734	2,0,0	78,35,32	0,0,0	21,24,15	108	99	1	1.0	0.023,0.0,0.0	0.0,0.0,0.0	0.008
740	ENSG00000005007.13	UPF1	chr19	+	18852986	18853104	18852986	18853071	18853251	18853350	740	185,88,68	768,295,230	119,99,95	500,292,298	132	99	0.545049606976	1.0	0.153,0.183,0.181	0.151,0.203,0.193	-0.01
741	ENSG00000105655.19	ISYNA1	chr19	-	18435247	18435483	18435265	18435483	18434820	18435117	741	16,3,3	349,58,62	16,7,6	281,155,195	117	99	0.851342433904	1.0	0.037,0.042,0.039	0.046,0.037,0.025	0.003
742	ENSG00000105655.19	ISYNA1	chr19	-	18437598	18437988	18437859	18437988	18436972	18437105	742	171,33,30	13,1,2	163,100,142	11,7,3	360	99	0.616681788052	1.0	0.783,0.901,0.805	0.803,0.797,0.929	-0.013
743	ENSG00000130511.16	SSBP4	chr19	+	18432558	18432735	18432558	18432604	18432828	18432883	743	500,161,121	1,2,0	349,217,237	1,0,0	230	99	1	1.0	0.995,0.972,1.0	0.993,1.0,1.0	-0.009
744	ENSG00000130511.16	SSBP4	chr19	+	18433709	18433932	18433709	18433817	18434216	18434562	744	92,32,38	109,31,14	60,56,46	83,51,43	214	99	0.297542840609	1.0	0.281,0.323,0.557	0.251,0.337,0.331	0.081
745	ENSG00000099308.11	MAST3	chr19	+	18146880	18147044	18146880	18147017	18147442	18147624	745	6,2,1	8,6,2	6,5,5	7,2,7	126	99	0.211702011943	1.0	0.371,0.208,0.282	0.402,0.663,0.359	-0.188
746	ENSG00000105642.16	KCNN1	chr19	+	17989715	17989843	17989715	17989818	17993053	17993062	746	2,1,3	0,0,0	2,0,0	0,0,1	124	99	1	1.0	1.0,1.0,1.0	1.0,NA,0.0	0.5
747	ENSG00000105642.16	KCNN1	chr19	+	17989715	17989843	17989715	17989818	17993489	17993559	747	1,1,3	3,1,2	2,1,0	0,0,2	124	99	0.0178166783633	0.3522957610221843	0.21,0.444,0.545	1.0,1.0,0.0	-0.267
748	ENSG00000160117.16	ANKLE1	chr19	+	17283224	17283962	17283224	17283884	17284088	17284266	748	1,3,3	0,0,0	2,2,2	0,1,0	177	99	1	1.0	1.0,1.0,1.0	1.0,0.528,1.0	0.157
751	ENSG00000214046.9	SMIM7	chr19	-	16647095	16647261	16647119	16647261	16631376	16631664	751	40,30,29	1,0,1	40,25,32	0,0,0	123	99	1	1.0	0.97,1.0,0.959	1.0,1.0,1.0	-0.024
754	ENSG00000268790.5	ENSG00000268790	chr19	-	16647095	16647261	16647119	16647261	16630467	16630559	754	42,30,28	0,1,0	39,24,32	0,0,1	123	99	1	1.0	1.0,0.96,1.0	1.0,1.0,0.963	-0.001
755	ENSG00000268790.5	ENSG00000268790	chr19	-	16659954	16660000	16659958	16660000	16659394	16659447	755	0,1,1	373,145,128	2,0,0	220,159,151	103	99	1	1.0	0.0,0.007,0.007	0.009,0.0,0.0	0.002
759	ENSG00000011243.19	AKAP8L	chr19	-	15403474	15403715	15403652	15403715	15397519	15397625	759	794,475,433	1,0,0	340,221,287	2,0,0	277	99	1	1.0	0.996,1.0,1.0	0.984,1.0,1.0	0.004
760	ENSG00000011243.19	AKAP8L	chr19	-	15403474	15403715	15403657	15403715	15397519	15397625	760	796,476,434	0,0,0	341,221,289	1,1,0	282	99	1	1.0	1.0,1.0,1.0	0.992,0.987,1.0	0.007
761	ENSG00000011243.19	AKAP8L	chr19	-	15403652	15403715	15403657	15403715	15397519	15397625	761	3,1,1	0,0,0	3,0,2	1,1,0	104	99	1	1.0	1.0,1.0,1.0	0.741,0.0,1.0	0.42
762	ENSG00000011243.19	AKAP8L	chr19	-	15398629	15399410	15399301	15399410	15397713	15397855	762	158,100,90	403,195,208	75,91,61	160,101,110	771	99	0.0139872502447	0.3018708719382402	0.048,0.062,0.053	0.057,0.104,0.066	-0.021
763	ENSG00000011243.19	AKAP8L	chr19	-	15403474	15403715	15403657	15403715	15401149	15401603	763	1145,662,600	0,0,1	478,319,375	0,2,1	282	99	1	1.0	1.0,1.0,0.995	1.0,0.982,0.992	0.007
764	ENSG00000011243.19	AKAP8L	chr19	-	15403474	15404042	15404009	15404042	15401149	15401603	764	1113,639,574	1,1,1	461,308,364	1,3,0	634	99	0.538462818955	1.0	0.994,0.99,0.989	0.986,0.941,1.0	0.015
765	ENSG00000011243.19	AKAP8L	chr19	-	15403652	15403715	15403657	15403715	15403474	15403555	765	2,1,1	30,7,6	1,0,2	11,9,9	104	99	0.541253595294	1.0	0.06,0.12,0.137	0.08,0.0,0.175	0.021
766	ENSG00000105135.16	ILVBL	chr19	-	15116000	15116321	15116151	15116321	15115849	15115921	766	116,41,30	7,5,7	87,59,59	4,2,0	250	99	0.00148560345122	0.058853230753933256	0.868,0.765,0.629	0.896,0.921,1.0	-0.185
767	ENSG00000105135.16	ILVBL	chr19	-	15116407	15118015	15117880	15118015	15116151	15116321	767	340,161,109	0,0,0	295,198,166	0,0,1	1572	99	1	1.0	1.0,1.0,1.0	1.0,1.0,0.913	0.029
768	ENSG00000123143.13	PKN1	chr19	+	14467564	14467793	14467564	14467641	14467875	14467967	768	791,315,264	1,0,0	445,300,348	0,0,0	251	99	1	1.0	0.997,1.0,1.0	1.0,1.0,1.0	-0.001
769	ENSG00000104915.15	STX10	chr19	-	13144763	13144870	13144767	13144870	13144576	13144671	769	151,53,59	4,0,3	104,53,86	5,5,5	103	99	0.0337993768588	0.5411081701286659	0.973,1.0,0.95	0.952,0.911,0.943	0.039
770	ENSG00000104907.13	TRMT1	chr19	-	13105266	13105606	13105486	13105606	13104906	13105081	770	530,259,243	0,1,0	327,227,246	0,0,0	319	99	1	1.0	1.0,0.988,1.0	1.0,1.0,1.0	-0.004
771	ENSG00000104907.13	TRMT1	chr19	-	13112895	13113011	13112908	13113011	13110157	13110306	771	10,16,12	3,2,2	17,12,11	5,1,5	112	99	0.409073405146	1.0	0.747,0.876,0.841	0.75,0.914,0.66	0.047
772	ENSG00000104907.13	TRMT1	chr19	-	13112895	13113011	13112908	13113011	13112704	13112817	772	286,128,86	21,6,13	145,113,76	18,5,11	112	99	0.439576091015	1.0	0.923,0.95,0.854	0.877,0.952,0.859	0.013
773	ENSG00000104907.13	TRMT1	chr19	-	13115996	13116431	13116105	13116431	13115625	13115768	773	335,126,100	0,0,1	248,138,144	0,0,1	208	99	1	1.0	1.0,1.0,0.979	1.0,1.0,0.986	-0.002
774	ENSG00000104907.13	TRMT1	chr19	-	13115996	13116431	13116145	13116431	13115625	13115768	774	347,138,109	6,2,12	255,141,147	0,0,0	248	99	1.09279746474e-06	0.00020366407134733212	0.958,0.965,0.784	1.0,1.0,1.0	-0.098
775	ENSG00000104907.13	TRMT1	chr19	-	13115996	13116431	13116186	13116431	13115625	13115768	775	506,210,165	0,0,1	345,205,226	0,0,0	289	99	1	1.0	1.0,1.0,0.983	1.0,1.0,1.0	-0.006
776	ENSG00000104907.13	TRMT1	chr19	-	13116105	13116431	13116145	13116431	13115625	13115768	776	12,12,10	6,2,12	7,3,4	0,0,0	139	99	5.80892505209e-08	1.5052675444912394e-05	0.588,0.81,0.372	1.0,1.0,1.0	-0.41
777	ENSG00000104907.13	TRMT1	chr19	-	13116105	13116431	13116186	13116431	13115625	13115768	777	171,84,66	0,0,1	97,67,83	0,0,0	180	99	1	1.0	1.0,1.0,0.973	1.0,1.0,1.0	-0.009
778	ENSG00000104907.13	TRMT1	chr19	-	13116145	13116340	13116186	13116340	13115625	13115768	778	165,74,68	0,0,1	90,64,79	0,0,0	140	99	1	1.0	1.0,1.0,0.98	1.0,1.0,1.0	-0.007
779	ENSG00000104907.13	TRMT1	chr19	-	13116145	13116340	13116186	13116340	13115996	13116052	779	358,163,132	1,0,0	249,162,193	1,0,1	140	99	1	1.0	0.996,1.0,1.0	0.994,1.0,0.993	0.003
780	ENSG00000104907.13	TRMT1	chr19	-	13116145	13116431	13116171	13116431	13115996	13116052	780	319,144,121	0,0,1	229,150,177	0,0,0	125	99	1	1.0	1.0,1.0,0.99	1.0,1.0,1.0	-0.003
781	ENSG00000104907.13	TRMT1	chr19	-	13116171	13116431	13116186	13116431	13115996	13116052	781	39,19,12	1,0,0	20,12,16	1,0,1	114	99	1	1.0	0.971,1.0,1.0	0.946,1.0,0.933	0.031
782	ENSG00000008441.19	NFIX	chr19	+	13025020	13025552	13025020	13025368	13073046	13073109	782	158,107,73	0,0,0	135,84,88	0,0,2	283	99	1	1.0	1.0,1.0,1.0	1.0,1.0,0.939	0.02
783	ENSG00000179218.15	CALR	chr19	+	12940743	12940975	12940743	12940887	12943536	12943629	783	28,26,16	3003,1897,1536	22,29,26	1969,1333,1635	187	99	1	1.0	0.005,0.007,0.005	0.006,0.011,0.008	-0.003
785	ENSG00000179115.11	FARSA	chr19	-	12930428	12930749	12930611	12930749	12928754	12928847	785	19,11,11	0,2,0	2,6,2	0,0,0	282	99	1	1.0	1.0,0.659,1.0	1.0,1.0,1.0	-0.114
786	ENSG00000179115.11	FARSA	chr19	-	12930428	12930749	12930611	12930749	12930222	12930341	786	1552,638,543	1,1,0	672,442,447	0,0,0	282	99	1	1.0	0.998,0.996,1.0	1.0,1.0,1.0	-0.002
787	ENSG00000105607.13	GCDH	chr19	+	12891486	12891660	12891486	12891522	12891830	12891974	787	32,5,7	32,8,10	12,9,9	33,10,14	237	99	0.138572079804	1.0	0.295,0.207,0.226	0.132,0.273,0.212	0.037
788	ENSG00000105607.13	GCDH	chr19	+	12891486	12891974	12891486	12891522	12892115	12892178	788	232,68,61	2,0,1	143,90,72	1,0,0	551	99	0.805083016798	1.0	0.954,1.0,0.916	0.963,1.0,1.0	-0.031
790	ENSG00000167815.12	PRDX2	chr19	-	12799858	12801069	12800915	12801069	12796822	12797166	790	4055,1332,1065	1,0,0	2559,1522,1573	0,0,0	1156	99	1	1.0	0.997,1.0,1.0	1.0,1.0,1.0	-0.001
792	ENSG00000095066.12	HOOK2	chr19	-	12774560	12774741	12774668	12774741	12772993	12773044	792	29,16,8	24,5,5	42,32,28	14,13,8	207	99	0.110270533269	1.0	0.366,0.605,0.433	0.589,0.541,0.626	-0.117
793	ENSG00000095066.12	HOOK2	chr19	-	12774634	12774741	12774668	12774741	12772993	12773044	793	13,5,3	24,5,5	13,9,7	14,13,8	133	99	0.419209873568	1.0	0.287,0.427,0.309	0.409,0.34,0.394	-0.04
794	ENSG00000095059.17	DHPS	chr19	-	12679456	12679719	12679622	12679719	12677290	12677396	794	194,76,68	1,0,0	176,109,111	0,0,0	265	99	1	1.0	0.986,1.0,1.0	1.0,1.0,1.0	-0.005
795	ENSG00000095059.17	DHPS	chr19	-	12680149	12680325	12680160	12680325	12679800	12679922	795	24,1,9	239,63,53	5,4,9	171,107,107	110	99	0.0202389554002	0.382276784650907	0.083,0.014,0.133	0.026,0.033,0.07	0.034
796	ENSG00000095059.17	DHPS	chr19	-	12680149	12680325	12680195	12680325	12679800	12679922	796	179,57,49	32,12,9	143,98,108	22,15,17	145	99	0.420867488382	1.0	0.792,0.764,0.788	0.816,0.817,0.813	-0.034
797	ENSG00000095059.17	DHPS	chr19	-	12680160	12680325	12680195	12680325	12679800	12679922	797	394,119,93	32,12,9	309,201,206	22,15,17	134	99	0.500624979895	1.0	0.901,0.88,0.884	0.912,0.908,0.9	-0.018
798	ENSG00000095059.17	DHPS	chr19	-	12680149	12680325	12680160	12680325	12679800	12680030	798	17,1,5	1,0,2	3,1,4	2,0,1	110	99	0.952553770431	1.0	0.939,1.0,0.692	0.574,1.0,0.783	0.091
799	ENSG00000123154.12	WDR83	chr19	+	12669976	12670097	12669976	12670080	12670179	12670285	799	122,45,50	6,7,9	56,53,44	4,5,3	116	99	0.351734877868	1.0	0.946,0.846,0.826	0.923,0.9,0.926	-0.044
800	ENSG00000213297.8	ZNF625-ZNF20	chr19	-	12147675	12147802	12147679	12147802	12147394	12147455	800	38,26,21	1,0,0	32,17,21	0,0,1	103	99	1	1.0	0.973,1.0,1.0	1.0,1.0,0.953	0.007
802	ENSG00000130159.15	ECSIT	chr19	-	11507701	11508048	11507990	11508048	11507456	11507562	802	764,406,386	38,52,50	363,228,264	4,9,2	388	99	1.62713276186e-09	6.281562630556058e-07	0.837,0.666,0.663	0.959,0.866,0.971	-0.21
804	ENSG00000130175.10	PRKCSH	chr19	+	11435634	11435710	11435634	11435706	11436040	11436196	804	28,5,8	261,94,85	18,10,23	152,116,138	103	99	0.182832503419	1.0	0.093,0.049,0.083	0.102,0.077,0.138	-0.031
805	ENSG00000130175.10	PRKCSH	chr19	+	11447438	11447618	11447438	11447597	11447692	11447789	805	152,46,54	81,29,16	95,75,96	58,59,50	120	99	0.213170909277	1.0	0.608,0.567,0.736	0.575,0.512,0.613	0.07
806	ENSG00000130175.10	PRKCSH	chr19	+	11447438	11447618	11447438	11447597	11447722	11448018	806	147,35,48	2,2,0	52,43,33	0,0,1	120	99	0.615486305721	1.0	0.984,0.935,1.0	1.0,1.0,0.965	-0.015
807	ENSG00000130175.10	PRKCSH	chr19	+	11447438	11447940	11447438	11447618	11448221	11448405	807	51,40,31	2,2,6	26,22,23	0,0,1	421	99	7.31191628051e-05	0.005621830559523469	0.857,0.825,0.549	1.0,1.0,0.844	-0.204
808	ENSG00000205517.13	RGL3	chr19	-	11415936	11416148	11415946	11416148	11406721	11406864	808	1,0,0	1,0,0	0,1,0	0,0,0	109	99	1	1.0	0.476,NA,NA	NA,1.0,NA	-0.524
809	ENSG00000187266.14	EPOR	chr19	-	11382846	11383232	11383096	11383232	11381929	11382105	809	1,1,0	1,0,1	1,0,0	1,1,1	349	99	1	1.0	0.221,1.0,0.0	0.221,0.0,0.0	0.333
810	ENSG00000197256.11	KANK2	chr19	-	11195555	11195820	11195621	11195820	11194474	11194590	810	80,48,29	10,3,0	85,47,66	5,4,3	165	99	0.699929678818	1.0	0.828,0.906,1.0	0.911,0.876,0.93	0.006
811	ENSG00000161888.12	SPC24	chr19	-	11147817	11147894	11147869	11147894	11145922	11146279	811	23,9,9	1,0,0	20,7,11	0,1,0	151	99	1	1.0	0.938,1.0,1.0	1.0,0.821,1.0	0.039
812	ENSG00000127616.20	SMARCA4	chr19	+	11025421	11025619	11025421	11025508	11026299	11026346	812	116,32,32	460,205,179	63,56,69	335,226,232	210	99	0.30353949525	1.0	0.106,0.069,0.078	0.081,0.105,0.123	-0.019
813	ENSG00000142453.12	CARM1	chr19	+	10908549	10908668	10908549	10908633	10909102	10909207	813	8,1,1	0,0,0	1,1,0	1,0,1	134	99	1	1.0	1.0,1.0,1.0	0.425,1.0,0.0	0.525
814	ENSG00000142453.12	CARM1	chr19	+	10908549	10908747	10908549	10908633	10909102	10909207	814	17,11,6	0,0,0	11,5,7	1,0,1	213	99	1	1.0	1.0,1.0,1.0	0.836,1.0,0.765	0.133
815	ENSG00000142453.12	CARM1	chr19	+	10908549	10908747	10908549	10908668	10909102	10909207	815	12,10,5	3,0,0	11,4,7	1,0,0	178	99	0.604704799132	1.0	0.69,1.0,1.0	0.86,1.0,1.0	-0.057
817	ENSG00000213339.9	QTRT1	chr19	+	10701949	10702254	10701949	10702018	10707301	10707380	817	364,161,118	1,5,1	213,186,133	0,0,2	335	99	0.152354541978	1.0	0.991,0.905,0.972	1.0,1.0,0.952	-0.028
818	ENSG00000213339.9	QTRT1	chr19	+	10712160	10712628	10712160	10712299	10712757	10712867	818	487,195,170	6,3,3	282,185,153	1,2,3	428	99	0.255897505348	1.0	0.949,0.938,0.929	0.985,0.955,0.922	-0.015
819	ENSG00000129351.17	ILF3	chr19	+	10681218	10682192	10681218	10681329	10682536	10682704	819	6784,3276,2506	0,1,1	4230,2891,2988	0,0,0	962	99	1	1.0	1.0,0.997,0.996	1.0,1.0,1.0	-0.002
820	ENSG00000129351.17	ILF3	chr19	+	10681218	10682192	10681218	10681329	10683124	10683262	820	4287,2151,1639	0,1,0	2705,1898,1914	0,0,0	962	99	1	1.0	1.0,0.996,1.0	1.0,1.0,1.0	-0.001
821	ENSG00000129347.21	KRI1	chr19	-	10557551	10557895	10557768	10557895	10555284	10555349	821	589,326,281	1,1,0	315,214,220	0,0,0	316	99	1	1.0	0.995,0.99,1.0	1.0,1.0,1.0	-0.005
822	ENSG00000129347.21	KRI1	chr19	-	10561666	10561845	10561790	10561845	10561168	10561265	822	612,324,294	0,0,1	300,209,201	1,0,0	223	99	1	1.0	1.0,1.0,0.992	0.993,1.0,1.0	-0.0
823	ENSG00000129347.21	KRI1	chr19	-	10564928	10565790	10565716	10565790	10562728	10562837	823	473,367,303	0,1,3	229,194,150	0,0,0	887	99	0.456988880534	1.0	1.0,0.976,0.919	1.0,1.0,1.0	-0.035
824	ENSG00000267673.6	FDX2	chr19	-	10315385	10315759	10315704	10315759	10310852	10310940	824	264,209,164	2,1,2	134,102,111	0,0,0	418	99	0.578257829233	1.0	0.969,0.98,0.951	1.0,1.0,1.0	-0.033
826	ENSG00000130811.12	EIF3G	chr19	-	10116799	10116989	10116823	10116989	10115966	10116074	826	4205,1764,1681	8,4,5	2351,1486,1612	3,4,4	123	99	1	1.0	0.998,0.997,0.996	0.998,0.997,0.997	-0.0
828	ENSG00000130811.12	EIF3G	chr19	-	10118867	10119171	10119087	10119171	10118667	10118727	828	3402,1550,1342	0,0,0	1876,1146,1358	0,0,1	319	99	1	1.0	1.0,1.0,1.0	1.0,1.0,0.998	0.001
829	ENSG00000130811.12	EIF3G	chr19	-	10119066	10119171	10119087	10119171	10118867	10118956	829	27,21,13	4605,2042,1913	23,12,7	2594,1637,1899	120	99	1	1.0	0.005,0.008,0.006	0.007,0.006,0.003	0.001
830	ENSG00000127452.9	FBXL12	chr19	-	9818727	9819079	9818753	9819079	9818544	9818617	830	29,16,16	8,6,9	37,17,25	7,3,10	125	99	0.277300708314	1.0	0.742,0.679,0.585	0.807,0.818,0.664	-0.094
831	ENSG00000196605.7	ZNF846	chr19	-	9764809	9765035	9764935	9765035	9763281	9763408	831	4,0,1	4,1,0	3,0,3	5,5,3	225	99	0.764594493418	1.0	0.306,0.0,1.0	0.209,0.0,0.306	0.264
833	ENSG00000267106.9	ZNF561-AS1	chr19	+	9626783	9627806	9626783	9626860	9632227	9632417	833	15,4,1	4,0,6	6,5,4	3,4,1	1045	99	0.847283195326	1.0	0.262,1.0,0.016	0.159,0.106,0.275	0.246
834	ENSG00000174652.20	ZNF266	chr19	-	9418761	9418895	9418765	9418895	9418504	9418631	834	2,1,0	0,1,0	2,0,1	0,2,1	103	99	1	1.0	1.0,0.49,NA	1.0,0.0,0.49	0.248
835	ENSG00000174652.20	ZNF266	chr19	-	9418761	9419299	9419050	9419299	9418504	9418631	835	62,19,16	21,3,3	26,25,14	29,13,18	388	99	0.000253818995848	0.014750743578982156	0.43,0.618,0.576	0.186,0.329,0.166	0.314
836	ENSG00000174652.20	ZNF266	chr19	-	9418761	9419299	9419216	9419299	9418504	9418631	836	129,47,36	59,31,32	67,55,51	40,15,20	554	99	0.130840048433	1.0	0.281,0.213,0.167	0.23,0.396,0.313	-0.093
837	ENSG00000174652.20	ZNF266	chr19	-	9419050	9419299	9419216	9419299	9418504	9418631	837	88,31,23	59,31,32	70,43,55	40,15,20	265	99	0.00197298298028	0.07232932664043919	0.358,0.272,0.212	0.395,0.517,0.507	-0.192
838	ENSG00000174652.20	ZNF266	chr19	-	9434064	9434235	9434074	9434235	9420064	9420218	838	6,2,1	4,2,1	2,0,2	1,4,0	109	99	0.956000682513	1.0	0.577,0.476,0.476	0.645,0.0,1.0	-0.039
839	ENSG00000174652.20	ZNF266	chr19	-	9434064	9434235	9434074	9434235	9433667	9433783	839	5,1,1	8,2,2	1,0,1	7,1,4	109	99	0.00137611817023	0.055292845549697545	0.362,0.312,0.312	0.115,0.0,0.185	0.229
840	ENSG00000174652.20	ZNF266	chr19	-	9434064	9434235	9434074	9434235	9433667	9433786	840	5,1,2	22,16,7	4,2,3	23,12,16	109	99	0.752490953066	1.0	0.171,0.054,0.206	0.136,0.131,0.146	0.006
841	ENSG00000167785.9	ZNF558	chr19	-	8821441	8822091	8822002	8822091	8821179	8821306	841	140,51,47	61,18,25	102,90,88	35,15,10	660	99	0.0045476770615	0.1355809820864693	0.256,0.298,0.22	0.304,0.474,0.569	-0.191
843	ENSG00000142303.14	ADAMTS10	chr19	-	8595761	8595903	8595772	8595903	8592762	8592870	843	7,2,2	1,1,0	13,12,9	0,0,2	110	99	1	1.0	0.863,0.643,1.0	1.0,1.0,0.802	-0.099
844	ENSG00000142303.14	ADAMTS10	chr19	-	8596072	8596412	8596306	8596412	8595761	8595903	844	25,9,8	2,0,0	37,26,33	0,0,0	333	99	1	1.0	0.788,1.0,1.0	1.0,1.0,1.0	-0.071
846	ENSG00000099783.12	HNRNPM	chr19	+	8463496	8463504	8463496	8463500	8463592	8463686	846	2458,1011,907	4,0,0	1446,880,1001	0,0,1	103	99	1	1.0	0.998,1.0,1.0	1.0,1.0,0.999	-0.0
847	ENSG00000099783.12	HNRNPM	chr19	+	8465323	8465515	8465323	8465362	8466234	8466388	847	6140,2720,2406	5,3,5	3687,2256,2353	0,0,0	252	99	1	1.0	0.998,0.997,0.995	1.0,1.0,1.0	-0.003
848	ENSG00000105373.19	NOP53	chr19	+	47752511	47752559	47752511	47752544	47755473	47755523	848	18,11,9	2,2,0	17,11,23	1,0,3	114	99	0.868951212053	1.0	0.887,0.827,1.0	0.937,1.0,0.869	-0.031
849	ENSG00000105373.19	NOP53	chr19	+	47755755	47756604	47755755	47755822	47756687	47756744	849	1966,1039,972	0,0,0	1257,852,1108	0,1,0	881	99	1	1.0	1.0,1.0,1.0	1.0,0.99,1.0	0.003
857	ENSG00000071859.15	FAM50A	chrX	+	154449680	154449931	154449680	154449735	154450028	154450099	857	257,106,103	1,0,1	105,75,73	1,0,0	295	99	1	1.0	0.989,1.0,0.972	0.972,1.0,1.0	-0.004
860	ENSG00000130254.12	SAFB2	chr19	-	5616127	5616335	5616131	5616335	5613464	5613527	860	12,2,10	257,159,131	4,16,7	132,120,118	103	99	0.101492504197	1.0	0.043,0.012,0.068	0.028,0.114,0.054	-0.024
861	ENSG00000077463.15	SIRT6	chr19	-	4175679	4175937	4175841	4175937	4174703	4174946	861	33,29,15	6,18,8	24,11,16	1,0,1	261	99	1	1.0	0.676,0.379,0.416	0.901,1.0,0.859	-0.43
862	ENSG00000077463.15	SIRT6	chr19	-	4175679	4175937	4175841	4175937	4175027	4175151	862	85,51,33	7,8,7	41,27,48	0,0,3	261	99	4.62829632148e-05	0.0038502716028598494	0.822,0.707,0.641	1.0,1.0,0.859	-0.23
863	ENSG00000105298.14	CACTIN	chr19	-	3614385	3614589	3614396	3614589	3613463	3613586	863	11,5,13	69,37,23	7,10,7	41,35,23	110	99	0.818489883111	1.0	0.125,0.108,0.337	0.133,0.205,0.215	0.006
864	ENSG00000104969.11	SGTA	chr19	-	2757564	2757782	2757692	2757782	2757336	2757457	864	6,6,5	749,455,399	4,6,8	385,231,295	227	99	1	1.0	0.003,0.006,0.005	0.005,0.011,0.012	-0.005
865	ENSG00000104969.11	SGTA	chr19	-	2757692	2759294	2759256	2759294	2757336	2757457	865	916,594,516	0,1,0	493,314,375	0,0,0	1663	99	1	1.0	1.0,0.972,1.0	1.0,1.0,1.0	-0.009
866	ENSG00000104969.11	SGTA	chr19	-	2768964	2769091	2768968	2769091	2767135	2767220	866	1,2,2	5,14,22	0,0,0	2,3,1	103	99	0.0532503801107	0.7257282531441329	0.161,0.121,0.08	0.0,0.0,0.0	0.121
867	ENSG00000104969.11	SGTA	chr19	-	2768964	2769091	2768968	2769091	2767579	2767686	867	9,4,3	330,190,184	5,8,0	195,100,140	103	99	0.616927452151	1.0	0.026,0.02,0.015	0.024,0.071,0.0	-0.011
868	ENSG00000099875.16	MKNK2	chr19	-	2051095	2051244	2051217	2051244	2050800	2050947	868	167,113,71	0,1,0	132,84,122	0,0,0	221	99	1	1.0	1.0,0.981,1.0	1.0,1.0,1.0	-0.006
869	ENSG00000133275.16	CSNK1G2	chr19	+	1979494	1979643	1979494	1979618	1979751	1979835	869	630,278,257	14,6,3	374,268,265	12,5,8	124	99	0.287221761284	1.0	0.973,0.974,0.986	0.961,0.977,0.964	0.01
870	ENSG00000129968.17	ABHD17A	chr19	-	1878663	1880115	1879920	1880115	1877507	1877687	870	744,538,478	26,24,6	368,270,303	25,20,17	1356	99	0.00310486416106	0.10196729670606161	0.676,0.621,0.853	0.518,0.496,0.565	0.19
871	ENSG00000129968.17	ABHD17A	chr19	-	1881234	1881804	1881261	1881804	1879920	1880115	871	232,174,142	3,1,0	206,140,147	1,0,0	126	99	1	1.0	0.984,0.993,1.0	0.994,1.0,1.0	-0.006
873	ENSG00000130270.16	ATP8B3	chr19	-	1811488	1811884	1811600	1811884	1810621	1810683	873	1,1,2	0,0,0	7,4,3	1,0,1	211	99	1	1.0	1.0,1.0,1.0	0.767,1.0,0.585	0.216
874	ENSG00000071564.17	TCF3	chr19	-	1615284	1615821	1615685	1615821	1612206	1612430	874	304,154,161	59,25,27	196,153,162	39,20,17	500	99	0.319597139096	1.0	0.505,0.549,0.541	0.499,0.602,0.654	-0.053
875	ENSG00000071564.17	TCF3	chr19	-	1631950	1632116	1632037	1632116	1627358	1627426	875	42,22,19	119,44,64	18,19,27	90,50,54	186	99	0.64478911949	1.0	0.158,0.21,0.136	0.096,0.168,0.21	0.01
877	ENSG00000119559.17	C19orf25	chr19	-	1478653	1478905	1478773	1478905	1461142	1461824	877	27,36,28	20,6,3	23,12,15	12,11,11	219	99	0.0367525964958	0.5712658106925231	0.379,0.731,0.808	0.464,0.33,0.381	0.248
878	ENSG00000099622.14	CIRBP	chr19	+	1271139	1271467	1271139	1271365	1271550	1271632	878	1599,510,441	2,0,3	1043,628,680	2,0,0	201	99	1	1.0	0.997,1.0,0.986	0.996,1.0,1.0	-0.004
879	ENSG00000099622.14	CIRBP	chr19	+	1271328	1271467	1271328	1271361	1271550	1272604	879	1649,524,448	1,0,0	1088,649,697	0,0,0	205	99	1	1.0	0.999,1.0,1.0	1.0,1.0,1.0	-0.0
880	ENSG00000099622.14	CIRBP	chr19	+	1271139	1271365	1271139	1271246	1271980	1272051	880	37,14,16	0,0,1	16,17,16	0,0,0	218	99	1	1.0	1.0,1.0,0.879	1.0,1.0,1.0	-0.04
881	ENSG00000099622.14	CIRBP	chr19	+	1271139	1271467	1271139	1271246	1271980	1272051	881	217,68,74	0,0,1	124,92,115	0,0,0	320	99	1	1.0	1.0,1.0,0.958	1.0,1.0,1.0	-0.014
882	ENSG00000099622.14	CIRBP	chr19	+	1271139	1271467	1271139	1271365	1271980	1272051	882	1572,505,434	0,2,3	1036,617,659	0,0,0	201	99	1	1.0	1.0,0.992,0.986	1.0,1.0,1.0	-0.007
883	ENSG00000118046.17	STK11	chr19	+	1220372	1220717	1220372	1220505	1221212	1221340	883	561,254,188	0,0,0	386,270,259	0,1,0	311	99	1	1.0	1.0,1.0,1.0	1.0,0.988,1.0	0.004
884	ENSG00000099817.12	POLR2E	chr19	-	1093903	1095375	1095258	1095375	1089471	1089551	884	1667,1002,832	1,0,0	877,666,720	0,0,0	1454	99	1	1.0	0.991,1.0,1.0	1.0,1.0,1.0	-0.003
885	ENSG00000099817.12	POLR2E	chr19	-	1093903	1095375	1095258	1095375	1090086	1090145	885	1667,992,822	3,0,0	874,666,715	0,1,0	1454	99	1	1.0	0.974,1.0,1.0	1.0,0.978,1.0	-0.001
886	ENSG00000099817.12	POLR2E	chr19	-	1093903	1095375	1095258	1095375	1091791	1091907	886	3661,1969,1726	3,3,5	1991,1449,1490	7,4,5	1454	99	0.0510497522324	0.707459808134941	0.988,0.978,0.959	0.951,0.961,0.953	0.02
887	ENSG00000064687.13	ABCA7	chr19	+	1056906	1057429	1056906	1057084	1057914	1058059	887	1,3,1	0,0,0	3,3,3	1,0,0	444	99	1	1.0	1.0,1.0,1.0	0.401,1.0,1.0	0.2
888	ENSG00000065268.11	WDR18	chr19	+	989761	990103	989761	989895	990222	990364	888	33,30,37	219,65,44	15,6,19	205,116,131	307	99	2.69948774445e-09	9.91550678017251e-07	0.046,0.13,0.213	0.023,0.016,0.045	0.102
889	ENSG00000065268.11	WDR18	chr19	+	991080	991145	991080	991139	991226	991351	889	231,81,56	0,1,0	212,145,126	0,1,0	105	99	1	1.0	1.0,0.987,1.0	1.0,0.993,1.0	-0.002
890	ENSG00000011304.22	PTBP1	chr19	+	805012	807902	805012	805187	808359	808452	890	4392,2220,1881	0,1,0	2821,1931,2010	0,3,0	2814	99	1	1.0	1.0,0.987,1.0	1.0,0.958,1.0	0.01
891	ENSG00000101544.9	ADNP2	chr18	+	80117529	80117650	80117529	80117584	80133102	80133192	891	296,123,107	0,0,3	210,120,144	0,0,0	165	99	1	1.0	1.0,1.0,0.955	1.0,1.0,1.0	-0.015
892	ENSG00000131196.18	NFATC1	chr18	+	79450953	79451126	79450953	79451041	79451675	79451816	892	136,75,74	4,1,0	97,52,64	0,0,0	184	99	0.560774829703	1.0	0.948,0.976,1.0	1.0,1.0,1.0	-0.025
893	ENSG00000131196.18	NFATC1	chr18	+	79486247	79486937	79486247	79486630	79527527	79529323	893	33,22,12	25,4,19	33,22,19	19,15,9	406	99	0.758480777334	1.0	0.243,0.573,0.133	0.298,0.263,0.34	0.016
901	ENSG00000197563.11	PIGN	chr18	-	62088390	62088842	62088755	62088842	62085208	62085264	901	1,0,1	35,4,5	0,1,0	17,8,13	464	99	1	1.0	0.006,0.0,0.041	0.0,0.026,0.0	0.007
902	ENSG00000197563.11	PIGN	chr18	-	62186843	62187077	62187022	62187077	62161132	62161385	902	34,10,11	0,0,0	13,13,13	0,0,1	278	99	1	1.0	1.0,1.0,1.0	1.0,1.0,0.822	0.059
904	ENSG00000172175.15	MALT1	chr18	+	58734306	58734566	58734306	58734381	58735201	58735329	904	1,0,1	163,54,52	5,3,5	107,65,76	284	99	0.394295110559	1.0	0.002,0.0,0.007	0.016,0.016,0.022	-0.015
906	ENSG00000066926.13	FECH	chr18	-	57580054	57580199	57580072	57580199	57573245	57573365	906	30,11,1	234,80,69	14,6,9	135,84,105	117	99	0.45851376411	1.0	0.098,0.104,0.012	0.081,0.057,0.068	0.003
911	ENSG00000196628.20	TCF4	chr18	-	55232508	55232671	55232520	55232671	55228846	55229076	911	47,14,18	23,13,23	26,21,16	26,6,10	111	99	0.477035338883	1.0	0.646,0.49,0.411	0.471,0.757,0.588	-0.09
913	ENSG00000196628.20	TCF4	chr18	-	55586920	55587136	55587044	55587136	55585279	55585352	913	0,1,1	15,6,4	0,0,0	16,3,7	223	99	1	1.0	0.0,0.069,0.1	0.0,0.0,0.0	0.056
914	ENSG00000101751.11	POLI	chr18	+	54283921	54284065	54283921	54284013	54287280	54287411	914	2,1,1	15,1,5	7,6,0	7,4,8	151	99	0.0352972874371	0.5557229611351662	0.08,0.396,0.116	0.396,0.496,0.0	-0.1
915	ENSG00000167315.18	ACAA2	chr18	-	49813681	49813953	49813816	49813953	49802686	49802853	915	87,27,20	2,2,2	42,18,23	0,0,3	234	99	0.159332872582	1.0	0.948,0.851,0.809	1.0,1.0,0.764	-0.052
918	ENSG00000267228.7	ENSG00000267228	chr18	-	47136301	47136449	47136338	47136449	47134655	47134704	918	24,7,8	39,12,11	12,5,6	26,5,15	136	99	0.495866730523	1.0	0.309,0.298,0.346	0.251,0.421,0.226	0.018
919	ENSG00000167220.12	HDHD2	chr18	-	47136301	47136449	47136338	47136449	47134495	47134677	919	7,2,5	2,0,0	5,1,3	2,2,0	136	99	0.0513810051497	0.7104888771303363	0.718,1.0,1.0	0.645,0.267,1.0	0.269
920	ENSG00000167216.19	KATNAL2	chr18	+	46946056	46946546	46946056	46946275	46946853	46946923	920	17,8,8	10,1,0	16,12,7	5,1,2	370	99	0.761920107651	1.0	0.313,0.682,1.0	0.461,0.763,0.484	0.096
921	ENSG00000167216.19	KATNAL2	chr18	+	47054395	47054450	47054395	47054438	47058234	47058352	921	0,0,0	13,3,3	2,0,0	9,3,5	111	99	1	1.0	0.0,0.0,0.0	0.165,0.0,0.0	-0.055
922	ENSG00000167216.19	KATNAL2	chr18	+	47054395	47054639	47054395	47054438	47058234	47058352	922	2,0,0	13,3,3	1,2,1	9,3,5	300	99	0.606062829618	1.0	0.048,0.0,0.0	0.035,0.18,0.062	-0.076
923	ENSG00000167216.19	KATNAL2	chr18	+	47054395	47054639	47054395	47054450	47058234	47058352	923	2,0,0	0,0,0	0,2,1	1,0,0	288	99	1	1.0	1.0,NA,NA	0.0,1.0,1.0	0.333
924	ENSG00000152240.13	HAUS1	chr18	+	46105193	46105408	46105193	46105368	46118180	46118316	924	5,2,1	112,78,54	6,2,5	82,52,59	139	99	0.0913751065206	1.0	0.031,0.018,0.013	0.05,0.027,0.057	-0.024
925	ENSG00000152234.16	ATP5F1A	chr18	-	46089822	46089996	46089888	46089996	46089565	46089732	925	2040,765,686	1,0,0	1187,672,771	1,0,0	165	99	1	1.0	0.999,1.0,1.0	0.999,1.0,1.0	0.0
926	ENSG00000152234.16	ATP5F1A	chr18	-	46094979	46095131	46095052	46095131	46091681	46091851	926	3,5,2	513,184,166	2,0,1	324,189,187	172	99	1	1.0	0.003,0.015,0.007	0.004,0.0,0.003	0.006
939	ENSG00000141428.17	C18orf21	chr18	+	35972624	35972840	35972624	35972805	35974895	35975095	939	23,8,5	0,1,1	6,11,3	1,0,0	134	99	1	1.0	1.0,0.855,0.787	0.816,1.0,1.0	-0.058
940	ENSG00000105486.14	LIG1	chr19	-	48120166	48121322	48121169	48121322	48119136	48119190	940	115,41,19	142,38,39	132,79,92	126,82,78	1102	99	0.0576885264768	0.7591181932166641	0.068,0.088,0.042	0.086,0.08,0.096	-0.021
944	ENSG00000154040.21	CABYR	chr18	+	24155700	24156999	24155700	24156042	24159471	24160069	944	66,26,18	17,8,7	33,17,24	8,9,13	1056	99	0.262620784613	1.0	0.267,0.234,0.194	0.279,0.15,0.148	0.039
947	ENSG00000154065.17	ANKRD29	chr18	-	23629852	23629951	23629856	23629951	23617731	23617827	947	2,3,1	1,0,0	2,1,1	0,0,0	103	99	1	1.0	0.658,1.0,1.0	1.0,1.0,1.0	-0.114
948	ENSG00000154065.17	ANKRD29	chr18	-	23629852	23629951	23629856	23629951	23619530	23619629	948	3,0,0	0,0,0	0,0,0	2,0,0	103	99	1	1.0	1.0,NA,NA	0.0,NA,NA	1.0
949	ENSG00000105372.8	RPS19	chr19	+	41860254	41860445	41860254	41860289	41860774	41860845	949	200,104,82	560,260,203	107,62,69	368,225,315	255	99	0.00240266082862	0.08455801593412135	0.122,0.134,0.136	0.101,0.097,0.078	0.039
951	ENSG00000100209.11	HSCB	chr22	+	28743881	28743978	28743881	28743923	28744614	28744704	951	156,155,121	0,2,0	82,76,82	2,0,2	154	99	0.464663596754	1.0	1.0,0.98,1.0	0.963,1.0,0.963	0.018
952	ENSG00000100209.11	HSCB	chr22	+	28744614	28744709	28744614	28744704	28745255	28745543	952	2,3,4	1,1,0	1,1,0	0,0,0	104	99	1	1.0	0.656,0.741,1.0	1.0,1.0,NA	-0.201
953	ENSG00000100209.11	HSCB	chr22	+	28743881	28743978	28743881	28743923	28745863	28746008	953	80,76,59	0,1,0	42,33,47	0,0,0	154	99	1	1.0	1.0,0.98,1.0	1.0,1.0,1.0	-0.007
954	ENSG00000100209.11	HSCB	chr22	+	28744614	28744709	28744614	28744704	28745863	28746008	954	27,19,18	40,53,42	15,12,6	35,22,24	104	99	0.532962428377	1.0	0.391,0.254,0.29	0.29,0.342,0.192	0.037
955	ENSG00000100209.11	HSCB	chr22	+	28744614	28744709	28744614	28744704	28751240	28751288	955	14,5,12	15,11,14	6,3,7	6,4,7	104	99	0.591094004087	1.0	0.47,0.302,0.449	0.488,0.417,0.488	-0.057
961	ENSG00000101745.17	ANKRD12	chr18	+	9208656	9208803	9208656	9208797	9211583	9211784	961	91,36,35	6,2,3	59,39,26	8,0,0	105	99	0.966420446802	1.0	0.935,0.944,0.917	0.874,1.0,1.0	-0.026
962	ENSG00000178127.13	NDUFV2	chr18	+	9124873	9124996	9124873	9124983	9126830	9126907	962	27,8,7	869,330,293	12,12,14	534,314,312	112	99	0.535658718095	1.0	0.027,0.021,0.021	0.019,0.033,0.038	-0.007
973	ENSG00000265179.8	ENSG00000265179	chr18	-	905081	905684	905462	905684	904148	904348	973	3,0,0	0,1,0	1,1,0	0,0,0	480	99	1	1.0	1.0,0.0,NA	1.0,1.0,NA	-0.5
974	ENSG00000132199.20	ENOSF1	chr18	-	712377	712630	712503	712630	706469	706578	974	0,0,1	41,21,17	2,1,1	25,24,18	225	99	0.452637588821	1.0	0.0,0.0,0.025	0.034,0.018,0.024	-0.017
975	ENSG00000141556.22	TBCD	chr17	+	82932657	82932855	82932657	82932735	82937270	82937360	975	15,7,11	85,28,20	10,13,5	30,19,11	219	99	0.0916039946965	1.0	0.074,0.102,0.199	0.131,0.236,0.17	-0.054
976	ENSG00000141560.15	FN3KRP	chr17	+	82720760	82720965	82720760	82720841	82722803	82722886	976	3,3,1	5,1,2	3,3,5	3,1,5	223	99	0.500959155147	1.0	0.21,0.571,0.182	0.307,0.571,0.307	-0.074
977	ENSG00000063177.13	RPL18	chr19	-	48616078	48617423	48617315	48617423	48615876	48615946	977	10829,5158,4848	1,7,2	7261,4502,5356	5,2,5	1336	99	1	1.0	0.999,0.982,0.994	0.991,0.994,0.988	0.001
978	ENSG00000141562.19	NARF	chr17	+	82459991	82460323	82459991	82460072	82464286	82464430	978	5,6,4	216,97,80	5,1,5	127,69,73	350	99	1	1.0	0.007,0.017,0.014	0.011,0.004,0.019	0.001
980	ENSG00000178927.18	CYBC1	chr17	-	82449169	82449292	82449173	82449292	82447579	82447621	980	17,6,5	0,2,0	11,6,19	0,2,0	103	99	1	1.0	1.0,0.742,1.0	1.0,0.742,1.0	0.0
981	ENSG00000181396.13	OGFOD3	chr17	-	82415397	82415627	82415405	82415627	82406417	82406482	981	7,5,2	0,1,1	4,1,2	1,0,0	107	99	1	1.0	1.0,0.822,0.649	0.787,1.0,1.0	-0.105
982	ENSG00000181396.13	OGFOD3	chr17	-	82415397	82415627	82415405	82415627	82411454	82411530	982	79,26,14	8,0,0	26,19,22	5,2,0	107	99	0.617626350967	1.0	0.901,1.0,1.0	0.828,0.898,1.0	0.058
983	ENSG00000176155.21	CCDC57	chr17	-	82128492	82128597	82128528	82128597	82127691	82127908	983	109,42,32	2,3,2	83,64,58	1,0,3	135	99	0.161060881129	1.0	0.976,0.911,0.921	0.984,1.0,0.934	-0.037
985	ENSG00000176155.21	CCDC57	chr17	-	82198313	82198422	82198336	82198422	82195262	82195364	985	76,14,8	5,4,5	49,31,33	6,5,4	122	99	0.578164458962	1.0	0.925,0.74,0.565	0.869,0.834,0.87	-0.114
986	ENSG00000176155.21	CCDC57	chr17	-	82207730	82208048	82207846	82208048	82201537	82201952	986	6,8,3	0,0,0	9,8,13	3,0,4	215	99	2.95841357335e-05	0.002719717859159301	1.0,1.0,1.0	0.58,1.0,0.599	0.274
987	ENSG00000176155.21	CCDC57	chr17	-	82207730	82208048	82207859	82208048	82201537	82201952	987	8,9,3	0,1,0	15,9,14	1,0,0	228	99	1	1.0	1.0,0.796,1.0	0.867,1.0,1.0	-0.024
988	ENSG00000176155.21	CCDC57	chr17	-	82207846	82208048	82207859	82208048	82201537	82201952	988	2,1,0	0,1,0	9,1,5	1,0,0	112	99	1	1.0	1.0,0.469,NA	0.888,1.0,1.0	-0.228
989	ENSG00000160469.17	BRSK1	chr19	+	55287213	55287303	55287213	55287299	55289479	55289620	989	1,0,2	3,3,3	0,3,0	2,6,2	103	99	0.678066112164	1.0	0.243,0.0,0.391	0.0,0.325,0.0	0.103
990	ENSG00000169710.9	FASN	chr17	-	82086253	82086558	82086259	82086558	82085481	82085871	990	503,205,150	16,5,2	369,277,235	13,5,1	105	99	0.499845527437	1.0	0.967,0.975,0.986	0.964,0.981,0.996	-0.004
991	ENSG00000169718.18	DUS1L	chr17	-	82060860	82060961	82060864	82060961	82060700	82060783	991	7,1,1	441,188,128	3,0,2	318,196,188	103	99	1	1.0	0.015,0.005,0.007	0.009,0.0,0.01	0.003
992	ENSG00000169718.18	DUS1L	chr17	-	82061556	82061721	82061617	82061721	82061208	82061353	992	18,8,12	532,214,173	20,18,17	356,249,221	160	99	0.0387815096283	0.5917924039822723	0.021,0.023,0.041	0.034,0.043,0.045	-0.012
994	ENSG00000141552.18	ANAPC11	chr17	+	81894466	81894624	81894466	81894586	81899919	81900254	994	18,12,6	429,223,216	9,7,3	334,190,202	137	99	0.0876669519913	0.9906522684249859	0.029,0.037,0.02	0.019,0.026,0.011	0.01
995	ENSG00000141522.12	ARHGDIA	chr17	-	81868988	81869075	81869055	81869075	81868505	81868584	995	1613,796,680	0,0,0	1121,693,781	1,0,0	166	99	1	1.0	1.0,1.0,1.0	0.999,1.0,1.0	0.0
996	ENSG00000141522.12	ARHGDIA	chr17	-	81869329	81869625	81869541	81869625	81869172	81869236	996	1394,947,843	3,4,6	991,681,743	2,5,11	311	99	0.103882999828	1.0	0.993,0.987,0.978	0.994,0.977,0.956	0.01
997	ENSG00000185624.16	P4HB	chr17	-	81845459	81845742	81845560	81845742	81845143	81845230	997	84,74,55	1121,392,379	58,44,49	719,452,541	200	99	0.0266611968116	0.4589049403881997	0.036,0.085,0.067	0.038,0.046,0.043	0.02
998	ENSG00000185624.16	P4HB	chr17	-	81845459	81845742	81845626	81845742	81845143	81845230	998	518,266,254	5,1,2	338,215,257	6,0,4	266	99	0.330942666445	1.0	0.975,0.99,0.979	0.954,1.0,0.96	0.01
999	ENSG00000185624.16	P4HB	chr17	-	81845560	81845742	81845626	81845742	81845143	81845230	999	1555,584,578	5,1,2	999,623,749	6,0,4	165	99	1	1.0	0.995,0.997,0.994	0.99,1.0,0.991	0.002
1000	ENSG00000185624.16	P4HB	chr17	-	81845817	81845991	81845870	81845991	81845560	81845742	1000	4,3,2	797,368,285	3,3,5	532,328,400	152	99	1	1.0	0.003,0.005,0.005	0.004,0.006,0.008	-0.002
1001	ENSG00000185624.16	P4HB	chr17	-	81859178	81859387	81859180	81859387	81847242	81847347	1001	33,24,17	5,10,6	32,9,14	1,0,1	101	99	3.73148505939e-06	0.0005485025271303782	0.866,0.702,0.735	0.969,1.0,0.932	-0.199
1002	ENSG00000185624.16	P4HB	chr17	-	81858494	81859387	81859178	81859387	81855141	81855279	1002	110,117,79	13,6,5	75,87,63	6,5,7	783	99	0.971635646071	1.0	0.517,0.711,0.666	0.612,0.688,0.532	0.021
1003	ENSG00000185624.16	P4HB	chr17	-	81858494	81859387	81859180	81859387	81855141	81855279	1003	142,139,96	7,11,17	107,96,77	3,8,4	785	99	0.148255046936	1.0	0.719,0.614,0.416	0.818,0.602,0.708	-0.126
1004	ENSG00000185624.16	P4HB	chr17	-	81859178	81859387	81859180	81859387	81855141	81855279	1004	45,28,22	7,11,17	38,14,21	3,8,4	101	99	0.170647386226	1.0	0.863,0.714,0.559	0.925,0.632,0.837	-0.086
1005	ENSG00000185624.16	P4HB	chr17	-	81858494	81859387	81858934	81859387	81855452	81855586	1005	49,61,40	0,0,0	43,43,31	0,1,0	539	99	1	1.0	1.0,1.0,1.0	1.0,0.888,1.0	0.037
1006	ENSG00000185624.16	P4HB	chr17	-	81858494	81859387	81859178	81859387	81855452	81855586	1006	112,116,80	0,0,0	75,91,65	0,0,2	783	99	1	1.0	1.0,1.0,1.0	1.0,1.0,0.804	0.065
1007	ENSG00000185624.16	P4HB	chr17	-	81858494	81859387	81859180	81859387	81855452	81855586	1007	144,138,97	1300,554,451	107,100,79	799,632,615	785	99	0.0581066701198	0.7622571604169187	0.014,0.03,0.026	0.017,0.02,0.016	0.006
1008	ENSG00000185624.16	P4HB	chr17	-	81858934	81859387	81859178	81859387	81855452	81855586	1008	63,55,40	0,0,0	32,49,34	0,0,2	343	99	1	1.0	1.0,1.0,1.0	1.0,1.0,0.831	0.056
1009	ENSG00000185624.16	P4HB	chr17	-	81858934	81859387	81859180	81859387	81855452	81855586	1009	95,77,57	1300,554,451	64,58,48	799,632,615	345	99	0.0934412322822	1.0	0.021,0.038,0.035	0.022,0.026,0.022	0.008
1010	ENSG00000185624.16	P4HB	chr17	-	81859178	81859387	81859180	81859387	81855452	81855586	1010	32,22,17	1300,554,451	32,9,16	799,632,615	101	99	0.516174155639	1.0	0.024,0.037,0.036	0.038,0.014,0.025	0.007
1011	ENSG00000185624.16	P4HB	chr17	-	81858494	81859387	81859180	81859387	81855452	81855688	1011	142,138,97	3,0,0	107,96,77	1,1,1	785	99	0.425405634028	1.0	0.857,1.0,1.0	0.931,0.924,0.907	0.032
1012	ENSG00000185624.16	P4HB	chr17	-	81859766	81860524	81860326	81860524	81859180	81859387	1012	143,159,104	609,256,212	124,84,118	367,255,238	659	99	0.673146150913	1.0	0.034,0.085,0.069	0.048,0.047,0.069	0.008
1013	ENSG00000185624.16	P4HB	chr17	-	81859810	81860535	81860326	81860535	81859180	81859387	1013	143,159,104	609,256,212	122,83,116	367,255,238	615	99	0.582225724293	1.0	0.036,0.091,0.073	0.051,0.05,0.073	0.009
1014	ENSG00000185624.16	P4HB	chr17	-	81859884	81860523	81860326	81860523	81859180	81859387	1014	109,143,86	609,256,212	101,72,104	367,255,238	541	99	0.818199235587	1.0	0.032,0.093,0.069	0.048,0.049,0.074	0.008
1015	ENSG00000185624.16	P4HB	chr17	-	81860326	81860569	81860346	81860569	81859180	81859387	1015	737,323,274	4,7,3	450,308,306	3,2,2	119	99	0.805541453803	1.0	0.994,0.975,0.987	0.992,0.992,0.992	-0.007
1016	ENSG00000214087.9	ARL16	chr17	-	81682033	81683594	81683535	81683594	81681186	81681879	1016	568,306,255	5,10,14	276,266,219	4,1,7	1601	99	0.177237746021	1.0	0.875,0.654,0.53	0.81,0.943,0.659	-0.118
1017	ENSG00000214087.9	ARL16	chr17	-	81682442	81682675	81682490	81682675	81682033	81682149	1017	4,5,5	4,1,2	3,9,5	3,1,6	147	99	0.758061282703	1.0	0.402,0.771,0.627	0.402,0.858,0.359	0.06
1018	ENSG00000182446.14	NPLOC4	chr17	-	81567933	81568075	81567953	81568075	81567416	81567533	1018	3,2,0	2,2,4	0,1,0	2,0,0	119	99	1	1.0	0.555,0.454,0.0	0.0,1.0,NA	-0.164
1019	ENSG00000185504.17	FAAP100	chr17	-	81551731	81552052	81551927	81552052	81550247	81551203	1019	147,57,54	17,9,7	107,81,87	16,5,9	295	99	0.552636946818	1.0	0.744,0.68,0.721	0.692,0.845,0.764	-0.052
1020	ENSG00000184009.13	ACTG1	chr17	-	81512231	81512360	81512247	81512360	81511902	81512142	1020	12856,6128,5658	3,7,0	7315,4370,5221	1,3,1	115	99	1	1.0	1.0,0.999,1.0	1.0,0.999,1.0	0.0
1021	ENSG00000183207.14	RUVBL2	chr19	+	49009775	49009882	49009775	49009871	49009972	49010066	1021	1905,788,658	1,0,1	941,499,497	0,0,0	110	99	1	1.0	0.999,1.0,0.998	1.0,1.0,1.0	-0.001
1022	ENSG00000141577.14	CEP131	chr17	-	81198105	81198297	81198114	81198297	81197711	81197888	1022	41,7,10	67,19,19	30,21,29	40,30,22	108	99	0.0711630869357	0.8687683343137588	0.359,0.252,0.325	0.407,0.391,0.547	-0.136
1023	ENSG00000171298.13	GAA	chr17	+	80101810	80101925	80101810	80101890	80104554	80105132	1023	4,1,0	4,3,0	2,2,1	7,6,3	134	99	1	1.0	0.425,0.198,NA	0.174,0.198,0.198	0.121
1024	ENSG00000130208.10	APOC1	chr19	+	44916189	44916359	44916189	44916325	44919172	44919346	1024	6,2,0	186,50,45	2,0,1	80,57,45	133	99	0.698428447427	1.0	0.023,0.029,0.0	0.018,0.0,0.016	0.006
1025	ENSG00000108679.13	LGALS3BP	chr17	-	78976994	78977214	78977139	78977214	78975964	78976156	1025	80,19,15	480,118,101	30,8,21	334,194,222	244	99	9.17862372923e-05	0.006652392175248249	0.063,0.061,0.057	0.035,0.016,0.037	0.031
1026	ENSG00000055483.20	USP36	chr17	-	78836110	78836372	78836261	78836372	78835279	78835501	1026	397,292,268	0,2,0	213,132,166	0,0,0	250	99	1	1.0	1.0,0.983,1.0	1.0,1.0,1.0	-0.006
1027	ENSG00000089685.15	BIRC5	chr17	+	78214679	78214793	78214679	78214789	78215965	78216034	1027	36,13,17	43,13,23	15,7,14	36,15,10	103	99	0.400744288514	1.0	0.446,0.49,0.415	0.286,0.31,0.574	0.06
1028	ENSG00000089685.15	BIRC5	chr17	+	78214679	78214793	78214679	78214789	78216663	78216781	1028	36,14,17	586,346,265	15,7,14	374,253,239	103	99	0.157446511862	1.0	0.056,0.037,0.058	0.037,0.026,0.053	0.012
1029	ENSG00000089685.15	BIRC5	chr17	+	78215965	78216066	78215965	78216034	78216663	78216781	1029	17,4,2	29,13,18	3,0,3	38,16,6	131	99	0.00634425820252	0.17212134055247374	0.307,0.189,0.077	0.056,0.0,0.274	0.081
1030	ENSG00000089685.15	BIRC5	chr17	+	78214679	78214793	78214679	78214789	78223464	78225636	1030	37,13,17	179,137,94	15,7,15	87,74,76	103	99	0.775455250921	1.0	0.166,0.084,0.148	0.142,0.083,0.159	0.005
1032	ENSG00000184640.20	SEPTIN9	chr17	+	77287890	77288214	77287890	77288210	77307140	77307197	1032	0,0,0	1,2,0	0,0,1	3,0,0	103	99	1	1.0	0.0,0.0,NA	0.0,NA,1.0	-0.5
1033	ENSG00000161547.17	SRSF2	chr17	-	76736798	76737331	76736834	76737331	76736153	76736464	1033	2581,1350,1172	3,6,3	1555,1074,973	3,0,0	135	99	1	1.0	0.998,0.994,0.997	0.997,1.0,1.0	-0.003
1034	ENSG00000141576.16	RNF157	chr17	-	76154279	76154328	76154282	76154328	76152354	76152465	1034	9,1,1	45,14,15	6,0,0	32,11,8	102	99	0.36384062053	1.0	0.163,0.065,0.061	0.154,0.0,0.0	0.045
1035	ENSG00000188878.20	FBF1	chr17	-	75920006	75920429	75920273	75920429	75919667	75919874	1035	51,20,22	7,3,7	25,16,18	7,1,7	366	99	0.659807603957	1.0	0.663,0.643,0.459	0.491,0.812,0.41	0.017
1037	ENSG00000177728.17	TMEM94	chr17	+	75471799	75471955	75471799	75471929	75485427	75485547	1037	11,2,3	57,13,20	11,3,4	48,35,32	125	99	0.884343719981	1.0	0.133,0.109,0.106	0.154,0.064,0.09	0.013
1038	ENSG00000177728.17	TMEM94	chr17	+	75491302	75491467	75491302	75491455	75491690	75491900	1038	33,6,9	58,15,7	40,18,29	42,26,35	111	99	0.351249913288	1.0	0.337,0.263,0.534	0.459,0.382,0.425	-0.044
1039	ENSG00000177728.17	TMEM94	chr17	+	75491690	75491900	75491690	75491852	75492473	75492789	1039	117,27,20	28,4,4	123,73,61	16,6,9	147	99	0.0391154097573	0.5953952091804635	0.738,0.82,0.771	0.838,0.891,0.82	-0.073
1040	ENSG00000177728.17	TMEM94	chr17	+	75498911	75499118	75498911	75499082	75499261	75500090	1040	10,1,2	41,12,11	2,4,7	43,18,35	135	99	0.434602115858	1.0	0.152,0.058,0.118	0.033,0.14,0.128	0.009
1041	ENSG00000125454.12	SLC25A19	chr17	-	75288387	75288591	75288497	75288591	75286632	75286802	1041	30,16,23	0,0,2	20,19,19	0,0,1	209	99	1	1.0	1.0,1.0,0.845	1.0,1.0,0.9	-0.018
1042	ENSG00000125454.12	SLC25A19	chr17	-	75288387	75288591	75288501	75288591	75286632	75286802	1042	30,16,23	13,8,6	20,19,19	4,7,2	213	99	0.148846159579	1.0	0.518,0.482,0.641	0.699,0.558,0.815	-0.144
1043	ENSG00000125454.12	SLC25A19	chr17	-	75288497	75288591	75288501	75288591	75286632	75286802	1043	0,0,2	13,8,6	0,0,1	4,7,2	103	99	1	1.0	0.0,0.0,0.243	0.0,0.0,0.325	-0.027
1044	ENSG00000125458.7	NT5C	chr17	-	75130964	75131105	75131044	75131105	75130752	75130867	1044	95,49,32	67,25,15	65,45,54	76,32,31	179	99	0.170419217703	1.0	0.44,0.52,0.541	0.321,0.437,0.491	0.084
1045	ENSG00000125458.7	NT5C	chr17	-	75130964	75131281	75131180	75131281	75130752	75130867	1045	139,71,49	10,11,16	86,70,72	3,2,4	315	99	0.000434961689518	0.02251149876817304	0.814,0.67,0.49	0.9,0.917,0.85	-0.231
1046	ENSG00000125458.7	NT5C	chr17	-	75131044	75131281	75131180	75131281	75130752	75130867	1046	113,50,33	10,11,16	100,60,51	3,2,4	235	99	9.96195960015e-05	0.007111147500990092	0.826,0.657,0.465	0.934,0.927,0.843	-0.252
1053	ENSG00000108946.16	PRKAR1A	chr17	+	68515393	68515576	68515393	68515566	68522755	68522926	1053	723,235,229	0,0,0	364,179,260	0,0,3	109	99	1	1.0	1.0,1.0,1.0	1.0,1.0,0.987	0.004
1055	ENSG00000196704.14	AMZ2	chr17	+	68250187	68250967	68250187	68250470	68251049	68251178	1055	356,107,104	2,3,0	222,129,142	4,3,6	596	99	0.010917567941	0.25247209530064363	0.967,0.856,1.0	0.902,0.877,0.797	0.082
1056	ENSG00000198265.12	HELZ	chr17	-	67128494	67128855	67128650	67128855	67123962	67124014	1056	22,19,9	193,76,68	6,12,12	118,59,73	255	99	0.337921234552	1.0	0.042,0.088,0.049	0.019,0.073,0.06	0.009
1057	ENSG00000108370.17	RGS9	chr17	+	65177731	65177803	65177731	65177794	65189285	65189315	1057	0,2,1	1,0,0	0,1,1	0,0,0	108	99	1	1.0	0.0,1.0,1.0	NA,1.0,1.0	-0.333
1059	ENSG00000258890.8	CEP95	chr17	+	64530925	64531022	64530925	64531018	64531889	64532022	1059	21,14,7	87,43,28	18,12,8	59,26,33	103	99	0.508954058718	1.0	0.188,0.238,0.194	0.227,0.307,0.189	-0.034
1060	ENSG00000258890.8	CEP95	chr17	+	64534584	64536748	64534584	64534737	64537040	64537112	1060	430,209,190	0,0,0	273,208,200	0,0,1	2110	99	1	1.0	1.0,1.0,1.0	1.0,1.0,0.904	0.032
1061	ENSG00000256525.8	POLG2	chr17	-	64483963	64485868	64485727	64485868	64480288	64480389	1061	242,118,85	0,0,0	220,138,160	1,0,0	1863	99	1	1.0	1.0,1.0,1.0	0.921,1.0,1.0	0.026
1062	ENSG00000256525.8	POLG2	chr17	-	64483963	64485868	64485727	64485868	64482918	64482999	1062	242,118,85	51,21,11	220,138,160	32,18,20	1863	99	0.120682762481	1.0	0.201,0.23,0.291	0.268,0.289,0.298	-0.044
1064	ENSG00000224383.8	PRR29	chr17	+	63998706	63999074	63998706	63998782	64001083	64001310	1064	1,0,5	0,0,0	4,1,2	1,0,0	391	99	1	1.0	1.0,NA,1.0	0.503,1.0,1.0	0.166
1065	ENSG00000108604.17	SMARCD2	chr17	-	63837145	63837237	63837194	63837237	63836921	63837044	1065	7,0,2	341,166,139	1,3,2	203,159,136	148	99	1	1.0	0.014,0.0,0.01	0.003,0.012,0.01	-0.0
1067	ENSG00000266173.7	STRADA	chr17	-	63704340	63704582	63704431	63704582	63702839	63703751	1067	137,76,50	2,0,0	76,44,47	0,0,0	190	99	1	1.0	0.973,1.0,1.0	1.0,1.0,1.0	-0.009
1068	ENSG00000266173.7	STRADA	chr17	-	63704340	63704582	63704431	63704582	63704004	63704047	1068	164,82,54	5,1,1	105,55,66	4,0,4	190	99	0.544609690513	1.0	0.945,0.977,0.966	0.932,1.0,0.896	0.02
1070	ENSG00000266173.7	STRADA	chr17	-	63728333	63728413	63728357	63728413	63714005	63714108	1070	10,5,2	1,2,1	14,7,9	0,0,1	123	99	0.101933013716	1.0	0.889,0.668,0.617	1.0,1.0,0.879	-0.235
1071	ENSG00000266173.7	STRADA	chr17	-	63728333	63728413	63728357	63728413	63726637	63726695	1071	41,15,11	9,1,7	19,10,8	0,2,3	123	99	0.124032818828	1.0	0.786,0.924,0.558	1.0,0.801,0.682	-0.072
1072	ENSG00000266173.7	STRADA	chr17	-	63741453	63741796	63741740	63741796	63728333	63728413	1072	4,4,4	20,9,4	8,3,6	18,5,14	386	99	0.57635171277	1.0	0.049,0.102,0.204	0.102,0.133,0.099	0.007
1073	ENSG00000100027.17	YPEL1	chr22	-	21710486	21710908	21710627	21710908	21703838	21703882	1073	5,1,0	7,7,3	4,1,7	14,7,8	240	99	0.345459382987	1.0	0.228,0.056,0.0	0.105,0.056,0.265	-0.047
1075	ENSG00000008283.16	CYB561	chr17	-	63436006	63436152	63436053	63436152	63435687	63435791	1075	1,0,0	9,7,3	0,1,0	3,3,6	146	99	1	1.0	0.07,0.0,0.0	0.0,0.184,0.0	-0.038
1078	ENSG00000108506.13	INTS2	chr17	-	61927653	61927982	61927921	61927982	61926351	61926662	1078	67,37,25	2,1,0	50,39,42	0,0,0	367	99	0.379967122011	1.0	0.9,0.909,1.0	1.0,1.0,1.0	-0.064
1079	ENSG00000136492.10	BRIP1	chr17	-	61776400	61781005	61780839	61781005	61744431	61744591	1079	202,113,82	0,0,1	144,99,101	0,0,0	4538	99	1	1.0	1.0,1.0,0.641	1.0,1.0,1.0	-0.12
1080	ENSG00000141376.23	BCAS3	chr17	+	60887049	60887211	60887049	60887126	60889694	60889771	1080	25,6,5	1,0,0	15,6,5	0,1,0	184	99	1	1.0	0.931,1.0,1.0	1.0,0.763,1.0	0.056
1081	ENSG00000141376.23	BCAS3	chr17	+	61037888	61038054	61037888	61038049	61040791	61040892	1081	117,36,35	0,0,1	60,24,32	0,0,2	104	99	1	1.0	1.0,1.0,0.971	1.0,1.0,0.938	0.011
1082	ENSG00000170832.13	USP32	chr17	-	60219627	60219787	60219669	60219787	60214619	60214774	1082	13,10,6	84,20,14	13,9,15	40,23,27	141	99	0.177019680829	1.0	0.098,0.26,0.231	0.186,0.216,0.281	-0.031
1085	ENSG00000068097.16	HEATR6	chr17	-	60067430	60067732	60067433	60067732	60066208	60066386	1085	1,0,2	21,5,0	1,0,0	10,6,9	102	99	0.284329889116	1.0	0.044,0.0,1.0	0.088,0.0,0.0	0.319
1087	ENSG00000108406.10	DHX40	chr17	+	59566626	59566794	59566626	59566709	59570517	59570663	1087	626,235,212	1,0,0	327,158,213	3,0,0	184	99	1	1.0	0.997,1.0,1.0	0.983,1.0,1.0	0.005
1088	ENSG00000108406.10	DHX40	chr17	+	59566626	59566794	59566626	59566709	59573115	59573235	1088	454,160,141	1,0,0	228,109,147	0,0,0	184	99	1	1.0	0.996,1.0,1.0	1.0,1.0,1.0	-0.001
1089	ENSG00000108384.15	RAD51C	chr17	+	58692572	58692788	58692572	58692685	58694930	58695189	1089	341,148,173	13,0,3	151,115,123	2,1,2	202	99	0.0693674869153	0.8556831211172301	0.928,1.0,0.966	0.974,0.983,0.968	-0.01
1090	ENSG00000108384.15	RAD51C	chr17	+	58692601	58693650	58692601	58692788	58694930	58695189	1090	191,57,54	303,126,140	106,46,64	136,98,104	961	99	0.147284727077	1.0	0.061,0.045,0.038	0.074,0.046,0.06	-0.012
1096	ENSG00000141179.14	PCTP	chr17	+	55771105	55771201	55771105	55771185	55773723	55773895	1096	1,1,0	139,68,60	0,2,0	129,71,71	115	99	1	1.0	0.006,0.013,0.0	0.0,0.024,0.0	-0.002
1099	ENSG00000006282.21	SPATA20	chr17	+	50547719	50547954	50547719	50547767	50548042	50548161	1099	12,2,5	0,0,0	9,9,11	2,1,0	286	99	0.670257375761	1.0	1.0,1.0,1.0	0.609,0.757,1.0	0.211
1100	ENSG00000006282.21	SPATA20	chr17	+	50547664	50547954	50547664	50547767	50548282	50548453	1100	17,3,5	2,4,0	21,13,16	13,8,9	286	99	0.169075773212	1.0	0.746,0.206,1.0	0.359,0.36,0.381	0.284
1101	ENSG00000006282.21	SPATA20	chr17	+	50549984	50550312	50549984	50550115	50550535	50550610	1101	31,15,8	0,0,0	20,13,17	0,0,1	296	99	1	1.0	1.0,1.0,1.0	1.0,1.0,0.85	0.05
1102	ENSG00000006282.21	SPATA20	chr17	+	50550997	50551222	50550997	50551190	50551510	50551679	1102	15,3,4	4,0,1	4,2,5	17,6,5	131	99	1.9937136537e-05	0.002027638942484734	0.739,1.0,0.751	0.151,0.201,0.43	0.569
1103	ENSG00000006282.21	SPATA20	chr17	+	50550997	50552180	50550997	50551190	50554250	50554450	1103	201,92,82	0,0,0	148,119,122	0,0,1	1089	99	1	1.0	1.0,1.0,1.0	1.0,1.0,0.917	0.028
1104	ENSG00000154920.15	EME1	chr17	+	50375184	50375983	50375184	50375512	50376065	50376193	1104	430,121,116	0,0,0	255,136,152	1,0,2	570	99	0.485693491024	1.0	1.0,1.0,1.0	0.978,1.0,0.93	0.031
1112	ENSG00000108823.17	SGCA	chr17	+	50175256	50175449	50175256	50175375	50175711	50175928	1112	1,3,0	0,2,0	2,0,0	0,0,0	173	99	1	1.0	1.0,0.462,NA	1.0,NA,NA	-0.269
1113	ENSG00000005884.18	ITGA3	chr17	+	50074143	50074292	50074143	50074280	50074447	50074534	1113	0,0,0	4,8,3	1,0,0	2,4,3	111	99	1	1.0	0.0,0.0,0.0	0.308,0.0,0.0	-0.103
1114	ENSG00000167085.14	PHB	chr17	-	49406758	49409158	49409041	49409158	49404071	49405204	1114	3007,1604,1418	0,1,0	1577,984,1046	0,0,0	2382	99	1	1.0	1.0,0.985,1.0	1.0,1.0,1.0	-0.005
1115	ENSG00000167085.14	PHB	chr17	-	49414739	49414858	49414834	49414858	49413176	49413291	1115	13,8,9	137,63,61	18,5,5	63,32,50	194	99	0.113095293607	1.0	0.046,0.061,0.07	0.127,0.074,0.049	-0.024
1119	ENSG00000159210.10	SNF8	chr17	-	48936130	48936242	48936169	48936242	48931642	48931714	1119	11,5,4	0,1,0	4,1,6	0,1,0	138	99	1	1.0	1.0,0.782,1.0	1.0,0.418,1.0	0.121
1120	ENSG00000159210.10	SNF8	chr17	-	48936130	48936242	48936169	48936242	48931642	48931717	1120	11,4,6	14,21,11	4,1,7	9,6,16	138	99	0.562228425139	1.0	0.36,0.12,0.281	0.242,0.107,0.239	0.058
1121	ENSG00000159210.10	SNF8	chr17	-	48936130	48936242	48936169	48936242	48933204	48933346	1121	12,12,10	652,340,339	7,2,12	363,239,232	138	99	0.805299517979	1.0	0.013,0.025,0.021	0.014,0.006,0.036	0.001
1122	ENSG00000159202.18	UBE2Z	chr17	+	48912833	48913021	48912833	48912965	48916075	48916187	1122	436,202,166	0,0,0	214,117,125	1,0,0	155	99	1	1.0	1.0,1.0,1.0	0.993,1.0,1.0	0.002
1123	ENSG00000136436.15	CALCOCO2	chr17	+	48848063	48848166	48848063	48848082	48848321	48848455	1123	417,167,159	1,2,0	238,139,182	0,1,0	183	99	1	1.0	0.996,0.978,1.0	1.0,0.987,1.0	-0.004
1124	ENSG00000082397.18	EPB41L3	chr18	-	5398020	5401043	5400968	5401043	5397057	5397426	1124	92,22,26	30,13,12	80,57,54	10,6,8	3047	99	2.75229626652e-05	0.002590239419185352	0.091,0.052,0.066	0.206,0.236,0.18	-0.138
1125	ENSG00000082397.18	EPB41L3	chr18	-	5406764	5406968	5406776	5406968	5400968	5401043	1125	1,0,1	34,14,16	2,1,1	20,9,12	111	99	1	1.0	0.026,0.0,0.053	0.082,0.09,0.069	-0.054
1126	ENSG00000108439.11	PNPO	chr17	+	47944615	47945612	47944615	47944715	47945860	47945989	1126	215,78,63	7,4,2	97,62,70	3,1,2	996	99	0.321387475899	1.0	0.753,0.66,0.758	0.763,0.86,0.777	-0.076
1132	ENSG00000225190.11	PLEKHM1	chr17	-	45477899	45478147	45478100	45478147	45475887	45476073	1132	124,67,47	1,0,0	64,53,80	0,0,0	300	99	1	1.0	0.976,1.0,1.0	1.0,1.0,1.0	-0.008
1133	ENSG00000184922.15	FMNL1	chr17	+	45232366	45232480	45232366	45232450	45233223	45233297	1133	7,2,3	3,0,0	1,2,2	0,3,1	129	99	0.0506609353256	0.7033604327759629	0.642,1.0,1.0	1.0,0.338,0.606	0.233
1135	ENSG00000181513.15	ACBD4	chr17	+	45135686	45136232	45135686	45135953	45136499	45136620	1135	40,17,7	4,0,1	39,31,21	3,3,5	378	99	0.199404076688	1.0	0.724,1.0,0.647	0.773,0.73,0.524	0.115
1137	ENSG00000131095.14	GFAP	chr17	-	44910091	44910658	44910614	44910658	44908063	44908149	1137	1,0,0	1,0,0	0,1,0	0,0,0	622	99	1	1.0	0.137,NA,NA	NA,1.0,NA	-0.863
1139	ENSG00000073670.14	ADAM11	chr17	+	44772398	44772466	44772398	44772462	44772856	44772931	1139	16,7,2	6,0,0	37,17,12	4,2,2	103	99	0.621951703337	1.0	0.719,1.0,1.0	0.899,0.891,0.852	0.026
1140	ENSG00000030582.18	GRN	chr17	+	44345301	44345605	44345301	44345334	44346088	44346228	1140	76,44,33	0,0,1	46,26,37	0,0,0	370	99	1	1.0	1.0,1.0,0.898	1.0,1.0,1.0	-0.034
1141	ENSG00000030582.18	GRN	chr17	+	44351036	44351163	44351036	44351100	44351362	44351460	1141	1051,412,393	0,1,1	649,354,498	0,0,0	162	99	1	1.0	1.0,0.996,0.996	1.0,1.0,1.0	-0.003
1142	ENSG00000013306.16	SLC25A39	chr17	-	44321057	44321558	44321433	44321558	44320354	44320436	1142	679,537,467	0,3,0	425,282,283	0,0,0	475	99	1	1.0	1.0,0.974,1.0	1.0,1.0,1.0	-0.009
1143	ENSG00000013306.16	SLC25A39	chr17	-	44321057	44321558	44321433	44321558	44320621	44320731	1143	807,579,503	0,0,1	538,368,358	1,0,0	475	99	1	1.0	1.0,1.0,0.991	0.991,1.0,1.0	0.0
1144	ENSG00000108312.15	UBTF	chr17	-	44207698	44207770	44207702	44207770	44207453	44207597	1144	847,299,272	0,0,0	475,317,283	1,0,0	103	99	1	1.0	1.0,1.0,1.0	0.998,1.0,1.0	0.001
1146	ENSG00000091947.10	TMEM101	chr17	-	44014815	44015155	44014983	44015155	44014356	44014537	1146	70,24,20	0,0,0	50,14,33	0,0,1	267	99	1	1.0	1.0,1.0,1.0	1.0,1.0,0.924	0.025
1147	ENSG00000108852.16	MPP2	chr17	-	43898243	43898380	43898261	43898380	43883202	43883355	1147	2,2,2	37,22,12	1,1,0	26,14,29	117	99	1	1.0	0.044,0.071,0.124	0.032,0.057,0.0	0.05
1148	ENSG00000108852.16	MPP2	chr17	-	43898243	43898380	43898279	43898380	43883202	43883355	1148	7,4,6	2,0,1	4,2,4	0,0,1	135	99	0.916378066139	1.0	0.72,1.0,0.815	1.0,1.0,0.746	-0.07
1149	ENSG00000108852.16	MPP2	chr17	-	43898261	43898380	43898279	43898380	43883202	43883355	1149	42,24,16	2,0,1	29,15,33	0,0,1	117	99	0.792249336699	1.0	0.947,1.0,0.931	1.0,1.0,0.965	-0.029
1152	ENSG00000188825.15	LINC00910	chr17	-	43387935	43388312	43388288	43388312	43381272	43381660	1152	7,4,2	6,2,1	7,1,6	0,0,0	452	99	6.82776057914e-12	5.381555541470909e-09	0.204,0.305,0.305	1.0,1.0,1.0	-0.729
1161	ENSG00000012048.23	BRCA1	chr17	-	43091434	43094860	43094743	43094860	43090943	43091032	1161	4997,2093,2131	26,12,10	2643,1601,2007	15,6,7	3408	99	0.472793769302	1.0	0.848,0.835,0.861	0.837,0.886,0.893	-0.024
1162	ENSG00000012048.23	BRCA1	chr17	-	43106455	43106533	43106477	43106533	43104867	43104956	1162	217,87,78	0,4,1	88,44,56	7,6,5	121	99	4.92320376277e-06	0.0006675970177665856	1.0,0.947,0.985	0.911,0.857,0.902	0.087
1163	ENSG00000012048.23	BRCA1	chr17	-	43125270	43125370	43125276	43125370	43124016	43124115	1163	2,3,4	3,0,1	1,4,2	2,3,1	105	99	0.19292728326	1.0	0.386,1.0,0.79	0.32,0.557,0.653	0.215
1164	ENSG00000068079.8	IFI35	chr17	+	43013266	43013379	43013266	43013373	43013475	43013662	1164	10,2,3	4,2,5	5,6,6	7,2,4	105	99	0.952438627544	1.0	0.702,0.485,0.361	0.402,0.739,0.586	-0.06
1165	ENSG00000131480.9	AOC2	chr17	+	42849085	42849371	42849085	42849290	42849600	42849730	1165	43,54,41	9,3,3	42,33,40	2,6,5	180	99	0.932146595001	1.0	0.724,0.908,0.883	0.92,0.752,0.815	0.009
1166	ENSG00000131475.7	VPS25	chr17	+	42773732	42773976	42773732	42773878	42774645	42774699	1166	35,11,25	687,290,287	23,19,10	343,185,201	197	99	0.311102907181	1.0	0.025,0.019,0.042	0.033,0.049,0.024	-0.007
1167	ENSG00000108799.13	EZH1	chr17	-	42727634	42727763	42727661	42727763	42722794	42722915	1167	13,4,3	1,0,0	8,6,14	0,0,0	126	99	1	1.0	0.911,1.0,1.0	1.0,1.0,1.0	-0.03
1168	ENSG00000108799.13	EZH1	chr17	-	42727634	42727763	42727661	42727763	42724304	42724424	1168	30,15,6	1,0,0	29,20,18	3,1,1	126	99	0.0733220788698	0.8865433716462585	0.959,1.0,1.0	0.884,0.94,0.934	0.067
1169	ENSG00000131462.9	TUBG1	chr17	+	42610422	42610629	42610422	42610590	42612074	42612143	1169	4,3,1	513,193,159	5,1,4	341,220,211	138	99	1	1.0	0.006,0.011,0.004	0.01,0.003,0.013	-0.002
1170	ENSG00000131462.9	TUBG1	chr17	+	42612074	42612506	42612074	42612143	42612946	42613073	1170	317,140,84	0,0,1	199,119,115	0,0,1	462	99	1	1.0	1.0,1.0,0.947	1.0,1.0,0.961	-0.005
1171	ENSG00000131462.9	TUBG1	chr17	+	42613646	42613998	42613646	42613733	42614259	42614412	1171	846,330,227	0,0,2	531,322,306	0,0,0	364	99	1	1.0	1.0,1.0,0.969	1.0,1.0,1.0	-0.01
1172	ENSG00000131462.9	TUBG1	chr17	+	42613848	42614136	42613848	42613998	42614259	42614412	1172	98,43,37	402,159,113	27,28,14	284,185,170	237	99	5.88880608721e-08	1.5155863993021492e-05	0.092,0.102,0.12	0.038,0.059,0.033	0.061
1173	ENSG00000131470.15	PSMC3IP	chr17	-	42573477	42574210	42574195	42574210	42573310	42573364	1173	857,470,560	0,1,0	374,263,376	0,0,0	817	99	1	1.0	1.0,0.983,1.0	1.0,1.0,1.0	-0.006
1174	ENSG00000131470.15	PSMC3IP	chr17	-	42574098	42574210	42574195	42574210	42573477	42573587	1174	79,50,48	0,0,1	61,31,55	0,0,0	196	99	1	1.0	1.0,1.0,0.96	1.0,1.0,1.0	-0.013
1175	ENSG00000131470.15	PSMC3IP	chr17	-	42573818	42574210	42574098	42574210	42573477	42573623	1175	74,44,52	66,33,30	37,26,28	54,36,44	379	99	0.000542143139727	0.026776633688370223	0.227,0.258,0.312	0.152,0.159,0.143	0.114
1176	ENSG00000131470.15	PSMC3IP	chr17	-	42573818	42574210	42574195	42574210	42573477	42573623	1176	151,91,99	106,73,101	97,57,83	24,24,28	476	99	7.00811010557e-07	0.00013568606833525197	0.229,0.206,0.169	0.457,0.331,0.381	-0.188
1177	ENSG00000131470.15	PSMC3IP	chr17	-	42574098	42574210	42574195	42574210	42573477	42573623	1177	143,80,77	106,73,101	114,67,99	24,24,28	196	99	3.047195829e-10	1.4972020753059348e-07	0.405,0.356,0.278	0.706,0.585,0.641	-0.298
1178	ENSG00000131470.15	PSMC3IP	chr17	-	42577079	42577302	42577212	42577302	42573477	42573623	1178	34,21,21	0,1,0	17,15,17	0,0,0	232	99	1	1.0	1.0,0.9,1.0	1.0,1.0,1.0	-0.033
1179	ENSG00000131470.15	PSMC3IP	chr17	-	42577079	42577302	42577212	42577302	42574098	42574210	1179	34,22,24	186,129,142	19,15,17	71,59,93	232	99	0.260361785808	1.0	0.072,0.068,0.067	0.102,0.098,0.072	-0.022
1180	ENSG00000108788.12	MLX	chr17	+	42567071	42567328	42567071	42567166	42567618	42567655	1180	26,20,21	30,12,12	13,12,18	22,14,12	261	99	0.264581164862	1.0	0.247,0.387,0.399	0.183,0.245,0.363	0.081
1181	ENSG00000168610.16	STAT3	chr17	-	42322281	42322494	42322284	42322494	42317181	42317224	1181	125,64,48	29,14,6	71,32,48	12,9,11	102	99	0.868549373095	1.0	0.807,0.816,0.886	0.852,0.775,0.809	0.024
1183	ENSG00000168610.16	STAT3	chr17	-	42323452	42323625	42323572	42323625	42323259	42323354	1183	6,3,4	42,34,30	3,3,3	36,21,28	219	99	0.632321787797	1.0	0.061,0.038,0.057	0.036,0.061,0.046	0.004
1185	ENSG00000187595.17	ZNF385C	chr17	-	42027617	42027728	42027632	42027728	42025575	42027133	1185	6,2,0	1,0,0	2,3,3	1,0,0	114	99	1	1.0	0.839,1.0,NA	0.635,1.0,1.0	0.041
1186	ENSG00000168259.17	DNAJC7	chr17	-	41982245	41982401	41982249	41982401	41981854	41982007	1186	0,0,1	0,0,1	0,1,2	0,0,0	103	99	1	1.0	NA,NA,0.49	NA,1.0,1.0	-0.51
1187	ENSG00000168259.17	DNAJC7	chr17	-	41982245	41982401	41982254	41982401	41981854	41982007	1187	8,5,6	1276,515,467	3,4,3	546,360,408	108	99	1	1.0	0.006,0.009,0.012	0.005,0.01,0.007	0.002
1188	ENSG00000168259.17	DNAJC7	chr17	-	41982249	41982401	41982254	41982401	41981854	41982007	1188	8,5,6	1276,515,467	3,3,1	546,360,408	104	99	1	1.0	0.006,0.009,0.012	0.005,0.008,0.002	0.004
1189	ENSG00000168259.17	DNAJC7	chr17	-	41987818	41988896	41988731	41988896	41983562	41983636	1189	1487,608,560	0,0,0	632,384,389	0,0,1	1012	99	1	1.0	1.0,1.0,1.0	1.0,1.0,0.974	0.009
1191	ENSG00000168259.17	DNAJC7	chr17	-	42016586	42017151	42017039	42017151	42000481	42000570	1191	9,8,8	5,4,5	8,9,9	5,4,2	552	99	0.632528452149	1.0	0.244,0.264,0.223	0.223,0.288,0.447	-0.076
1192	ENSG00000168259.17	DNAJC7	chr17	-	42016586	42017151	42017051	42017151	42000481	42000570	1192	9,9,10	9,2,3	8,10,9	7,0,6	564	99	0.630392651976	1.0	0.149,0.441,0.369	0.167,1.0,0.208	-0.139
1193	ENSG00000168259.17	DNAJC7	chr17	-	42017039	42017151	42017051	42017151	42000481	42000570	1193	5,5,7	9,2,3	5,5,2	7,0,6	111	99	0.947757933813	1.0	0.331,0.69,0.675	0.389,1.0,0.229	0.026
1194	ENSG00000108352.13	RAPGEFL1	chr17	+	40181298	40181486	40181298	40181373	40181615	40181694	1194	2,7,5	0,0,1	7,5,2	1,0,1	212	99	1	1.0	1.0,1.0,0.7	0.766,1.0,0.483	0.15
1197	ENSG00000141736.14	ERBB2	chr17	+	39706989	39707204	39706989	39707141	39708320	39708534	1197	1,3,0	26,7,6	6,3,4	15,14,10	162	99	0.00836457982147	0.20854750246234466	0.023,0.208,0.0	0.196,0.116,0.196	-0.092
1198	ENSG00000131748.16	STARD3	chr17	+	39657774	39657852	39657774	39657839	39657972	39658026	1198	54,24,20	2,5,0	27,20,22	6,0,2	112	99	0.345971336732	1.0	0.96,0.809,1.0	0.799,1.0,0.907	0.021
1199	ENSG00000131748.16	STARD3	chr17	+	39657774	39657852	39657774	39657839	39658404	39658522	1199	26,17,15	0,2,2	8,8,9	0,0,0	112	99	0.577837872009	1.0	1.0,0.883,0.869	1.0,1.0,1.0	-0.083
1200	ENSG00000131748.16	STARD3	chr17	+	39662250	39662367	39662250	39662344	39662803	39663484	1200	6,5,7	108,43,31	3,1,3	43,41,28	122	99	0.144076037973	1.0	0.043,0.086,0.155	0.054,0.019,0.08	0.044
1203	ENSG00000108298.12	RPL19	chr17	+	39202316	39202445	39202316	39202443	39202993	39203109	1203	1,2,0	0,0,0	1,1,0	1,0,0	101	99	1	1.0	1.0,1.0,NA	0.495,1.0,NA	0.252
1204	ENSG00000108298.12	RPL19	chr17	+	39202316	39203109	39202316	39202439	39204076	39204187	1204	19835,8506,7889	0,0,0	12199,7490,9102	0,0,3	769	99	1	1.0	1.0,1.0,1.0	1.0,1.0,0.997	0.001
1205	ENSG00000132002.9	DNAJB1	chr19	-	14527357	14527810	14527686	14527810	14516465	14517046	1205	5,1,1	1,0,0	2,0,4	1,1,0	428	99	0.347416404795	1.0	0.536,1.0,1.0	0.316,0.0,1.0	0.407
1209	ENSG00000277258.5	PCGF2	chr17	-	38738748	38738861	38738752	38738861	38738540	38738595	1209	0,1,0	192,71,67	0,0,0	129,70,91	103	99	1	1.0	0.0,0.013,0.0	0.0,0.0,0.0	0.004
1210	ENSG00000274211.6	SOCS7	chr17	+	38365307	38366033	38365307	38365409	38366286	38366417	1210	0,1,0	0,1,1	1,0,1	0,0,0	723	99	1	1.0	NA,0.12,0.0	1.0,NA,1.0	-0.94
1213	ENSG00000276234.5	TADA2A	chr17	+	37437737	37437922	37437737	37437829	37440504	37440662	1213	19,6,7	40,15,9	12,10,14	17,13,9	192	99	0.0862793419042	0.9805366002588161	0.197,0.171,0.286	0.267,0.284,0.445	-0.114
1214	ENSG00000275700.6	AATF	chr17	+	37031613	37031689	37031613	37031685	37056605	37056871	1214	24,15,13	3,1,0	16,1,10	0,1,0	103	99	0.751507187019	1.0	0.885,0.935,1.0	1.0,0.49,1.0	0.11
1215	ENSG00000278259.5	MYO19	chr17	-	36508896	36509135	36509061	36509135	36507802	36507924	1215	19,11,12	51,12,3	10,13,24	25,13,7	264	99	0.78963428031	1.0	0.123,0.256,0.6	0.13,0.273,0.563	0.004
1216	ENSG00000278259.5	MYO19	chr17	-	36534672	36534810	36534683	36534810	36533952	36534104	1216	1,2,1	1,1,5	5,1,0	0,1,0	110	99	1	1.0	0.474,0.643,0.153	1.0,0.474,NA	-0.314
1221	ENSG00000172716.17	SLFN11	chr17	-	35367540	35367700	35367602	35367700	35366946	35367043	1221	8,7,3	4,2,3	7,4,3	3,3,1	161	99	0.981124360685	1.0	0.552,0.683,0.381	0.589,0.451,0.648	-0.024
1222	ENSG00000172716.17	SLFN11	chr17	-	35367540	35367700	35367649	35367700	35366946	35367043	1222	91,32,23	0,0,0	69,44,52	0,0,1	208	99	1	1.0	1.0,1.0,1.0	1.0,1.0,0.961	0.013
1223	ENSG00000172716.17	SLFN11	chr17	-	35367602	35367700	35367649	35367700	35366946	35367043	1223	87,27,23	0,0,0	65,43,50	0,0,1	146	99	1	1.0	1.0,1.0,1.0	1.0,1.0,0.971	0.01
1224	ENSG00000172716.17	SLFN11	chr17	-	35367540	35367700	35367602	35367700	35366946	35367063	1224	12,7,8	59,15,7	11,9,13	46,11,38	161	99	0.858566619619	1.0	0.111,0.223,0.413	0.128,0.335,0.174	0.037
1225	ENSG00000172716.17	SLFN11	chr17	-	35367540	35367700	35367649	35367700	35366946	35367063	1225	95,32,28	3,0,3	73,49,62	0,1,2	208	99	0.217799538318	1.0	0.938,1.0,0.816	1.0,0.959,0.937	-0.047
1226	ENSG00000172716.17	SLFN11	chr17	-	35367602	35367700	35367649	35367700	35366946	35367063	1226	142,40,27	3,0,3	108,51,87	0,1,2	146	99	0.216793965557	1.0	0.97,1.0,0.859	1.0,0.972,0.967	-0.037
1227	ENSG00000172716.17	SLFN11	chr17	-	35373473	35373620	35373581	35373620	35367540	35367700	1227	123,32,30	2,1,1	87,53,73	0,0,1	207	99	0.330658128516	1.0	0.967,0.939,0.935	1.0,1.0,0.972	-0.044
1229	ENSG00000073536.18	NLE1	chr17	-	35139819	35140066	35139848	35140066	35139234	35139314	1229	24,6,17	178,96,66	16,10,8	90,45,47	128	99	0.333918530215	1.0	0.094,0.046,0.166	0.121,0.147,0.116	-0.026
1230	ENSG00000005156.12	LIG3	chr17	+	34980511	34980622	34980511	34980597	34983001	34983552	1230	52,12,8	0,0,0	31,12,19	0,0,1	124	99	1	1.0	1.0,1.0,1.0	1.0,1.0,0.938	0.021
1231	ENSG00000068308.15	OTUD5	chrX	-	48934695	48934867	48934710	48934867	48934463	48934612	1231	45,18,28	561,259,238	19,9,11	322,221,236	114	99	0.00568221413459	0.15924089433625443	0.065,0.057,0.093	0.049,0.034,0.039	0.031
1235	ENSG00000214719.13	ENSG00000214719	chr17	+	30631754	30631927	30631754	30631895	30633097	30633390	1235	41,24,27	2,0,0	32,15,24	0,1,1	131	99	1	1.0	0.939,1.0,1.0	1.0,0.919,0.948	0.024
1236	ENSG00000214719.13	ENSG00000214719	chr17	+	30631754	30631979	30631754	30631895	30633097	30633390	1236	71,38,39	2,0,0	56,28,35	0,1,1	183	99	1	1.0	0.951,1.0,1.0	1.0,0.938,0.95	0.021
1237	ENSG00000214719.13	ENSG00000214719	chr17	+	30631754	30631979	30631754	30631927	30633097	30633390	1237	34,16,18	4,2,6	25,18,14	1,5,3	151	99	0.729418255763	1.0	0.848,0.84,0.663	0.942,0.702,0.754	-0.016
1238	ENSG00000198720.13	ANKRD13B	chr17	+	29607741	29608110	29607741	29607999	29608194	29608240	1238	73,29,26	2,11,7	45,38,42	4,2,1	210	99	0.0165617091125	0.3348899737323423	0.945,0.554,0.636	0.841,0.9,0.952	-0.186
1240	ENSG00000109118.14	PHF12	chr17	-	28923908	28927063	28926990	28927063	28921687	28921808	1240	366,158,148	0,4,0	249,208,164	0,0,1	3181	99	0.181899041984	1.0	1.0,0.551,1.0	1.0,1.0,0.836	-0.095
1241	ENSG00000132591.12	ERAL1	chr17	+	28856504	28856685	28856504	28856582	28857938	28857985	1241	49,30,18	115,76,50	17,15,18	88,39,58	202	99	0.0590495815653	0.7724836858091267	0.173,0.162,0.15	0.086,0.159,0.132	0.036
1243	ENSG00000007202.15	KIAA0100	chr17	-	28643163	28643659	28643609	28643659	28642868	28642987	1243	220,83,53	7,4,5	128,83,78	0,0,0	545	99	1.42654233537e-07	3.231759052338516e-05	0.851,0.79,0.658	1.0,1.0,1.0	-0.234
1244	ENSG00000167524.16	RSKR	chr17	-	28611392	28611656	28611566	28611656	28611142	28611253	1244	10,2,6	0,0,0	9,15,6	0,0,1	273	99	1	1.0	1.0,1.0,1.0	1.0,1.0,0.685	0.105
1245	ENSG00000167524.16	RSKR	chr17	-	28613077	28613146	28613089	28613146	28612617	28612687	1245	4,1,2	0,0,0	7,9,12	0,2,0	111	99	1	1.0	1.0,1.0,1.0	1.0,0.801,1.0	0.066
1246	ENSG00000244045.13	TMEM199	chr17	+	28357646	28357905	28357646	28357881	28359314	28359404	1246	1,0,0	0,0,1	3,0,2	1,0,0	123	99	1	1.0	1.0,NA,0.0	0.707,NA,1.0	-0.353
1247	ENSG00000244045.13	TMEM199	chr17	+	28360528	28360576	28360528	28360571	28360734	28360847	1247	5,7,5	51,34,19	4,2,4	26,22,19	104	99	0.671923864449	1.0	0.085,0.164,0.2	0.128,0.08,0.167	0.025
1251	ENSG00000128487.19	SPECC1	chr17	+	20232199	20232414	20232199	20232405	20245925	20246071	1251	5,1,2	58,51,31	0,0,2	38,33,39	108	99	0.0318994324968	0.5210212028341412	0.073,0.018,0.056	0.0,0.0,0.045	0.034
1252	ENSG00000128487.19	SPECC1	chr17	+	20245925	20246574	20245925	20246071	20247218	20247319	1252	2,1,0	60,26,14	2,0,1	17,17,17	602	99	1	1.0	0.005,0.006,0.0	0.019,0.0,0.01	-0.006
1253	ENSG00000072210.19	ALDH3A2	chr17	+	19663332	19665047	19663332	19663499	19671720	19671956	1253	103,56,50	8,1,0	91,44,47	8,2,3	1647	99	0.125502528185	1.0	0.436,0.771,1.0	0.406,0.569,0.485	0.249
1255	ENSG00000273018.7	FAM106A	chr17	-	18523650	18523877	18523776	18523877	18519481	18519674	1255	21,5,7	22,2,4	16,15,13	11,8,5	225	99	0.34956691209	1.0	0.296,0.524,0.435	0.39,0.452,0.534	-0.04
1256	ENSG00000177302.15	TOP3A	chr17	-	18290539	18290686	18290556	18290686	18285406	18285520	1256	0,1,1	105,35,44	0,0,0	56,36,38	116	99	1	1.0	0.0,0.024,0.019	0.0,0.0,0.0	0.014
1257	ENSG00000177302.15	TOP3A	chr17	-	18308312	18308424	18308350	18308424	18306890	18306966	1257	14,9,5	67,23,26	10,9,5	23,17,12	137	99	0.0749898276813	0.8998065812453608	0.131,0.22,0.122	0.239,0.277,0.231	-0.091
1258	ENSG00000177731.16	FLII	chr17	-	18245743	18246062	18245837	18246062	18245554	18245660	1258	382,132,85	3,2,0	308,200,248	3,0,2	193	99	0.844701657114	1.0	0.985,0.971,1.0	0.981,1.0,0.985	-0.003
1268	ENSG00000011295.16	TTC19	chr17	+	15999823	16000245	15999823	16000032	16001914	16002025	1268	179,77,80	0,0,0	103,73,74	1,0,0	312	99	1	1.0	1.0,1.0,1.0	0.97,1.0,1.0	0.01
1269	ENSG00000011295.16	TTC19	chr17	+	16000117	16000382	16000117	16000245	16001914	16002025	1269	31,9,6	133,43,51	21,8,16	76,45,50	236	99	0.300662016697	1.0	0.089,0.081,0.047	0.104,0.069,0.118	-0.025
1271	ENSG00000175106.17	TVP23C	chr17	-	15553684	15553829	15553764	15553829	15547058	15547148	1271	15,7,5	0,0,0	11,0,4	1,0,0	179	99	1	1.0	1.0,1.0,1.0	0.859,NA,1.0	0.071
1274	ENSG00000236088.11	COX10-DT	chr17	-	14033939	14034416	14034007	14034416	13880301	13880371	1274	16,10,7	0,0,0	11,6,6	1,0,0	167	99	1	1.0	1.0,1.0,1.0	0.867,1.0,1.0	0.044
1275	ENSG00000236088.11	COX10-DT	chr17	-	14033939	14034416	14034007	14034416	13892724	13892839	1275	15,10,7	3,0,0	11,6,6	1,0,0	167	99	0.62989214781	1.0	0.748,1.0,1.0	0.867,1.0,1.0	-0.04
1276	ENSG00000236088.11	COX10-DT	chr17	-	14033939	14034416	14034007	14034416	14033551	14033661	1276	15,10,8	1,1,0	11,6,6	3,4,3	167	99	1	1.0	0.899,0.856,1.0	0.685,0.471,0.542	0.352
1277	ENSG00000100429.18	HDAC10	chr22	-	50246678	50246966	50246874	50246966	50246297	50246376	1277	37,21,11	0,0,0	29,22,28	0,1,0	295	99	1	1.0	1.0,1.0,1.0	1.0,0.881,1.0	0.04
1278	ENSG00000100429.18	HDAC10	chr22	-	50250973	50251405	50251101	50251405	50250770	50250905	1278	52,26,20	3,2,0	53,43,39	2,2,0	227	99	0.553056572918	1.0	0.883,0.85,1.0	0.92,0.904,1.0	-0.03
1279	ENSG00000105483.18	CARD8	chr19	-	48232452	48234543	48234402	48234543	48231659	48231810	1279	338,116,86	2,0,2	116,66,62	1,1,0	2049	99	0.229635615156	1.0	0.891,1.0,0.675	0.849,0.761,1.0	-0.015
1280	ENSG00000170222.12	ADPRM	chr17	+	10704909	10705615	10704909	10705527	10706437	10706554	1280	11,7,4	15,5,9	6,6,4	5,3,4	187	99	0.304660561577	1.0	0.28,0.426,0.19	0.388,0.514,0.346	-0.117
1281	ENSG00000133028.12	SCO1	chr17	-	10692763	10692961	10692856	10692961	10691871	10691964	1281	429,195,171	1,0,0	194,125,130	0,0,0	192	99	1	1.0	0.995,1.0,1.0	1.0,1.0,1.0	-0.002
1287	ENSG00000178971.16	CTC1	chr17	-	8236057	8236342	8236082	8236342	8235052	8235285	1287	12,4,1	0,0,2	5,5,2	0,0,0	124	99	0.534978066591	1.0	1.0,1.0,0.285	1.0,1.0,1.0	-0.238
1288	ENSG00000178999.13	AURKB	chr17	-	8207175	8207367	8207317	8207367	8206490	8206639	1288	578,237,234	102,57,38	362,212,234	34,15,31	241	99	0.00010858080832	0.007591436024011195	0.7,0.631,0.717	0.814,0.853,0.756	-0.125
1289	ENSG00000178999.13	AURKB	chr17	-	8207175	8207367	8207317	8207367	8206749	8206888	1289	1059,399,364	8,8,4	671,419,468	16,2,3	241	99	0.679510051959	1.0	0.982,0.953,0.974	0.945,0.989,0.985	-0.003
1292	ENSG00000170037.14	CNTROB	chr17	+	7948486	7948685	7948486	7948619	7949081	7949157	1292	12,13,6	8,9,1	11,3,13	2,7,4	165	99	0.919784406577	1.0	0.474,0.464,0.783	0.767,0.205,0.661	0.029
1293	ENSG00000170037.14	CNTROB	chr17	+	7948486	7948685	7948486	7948619	7949084	7949157	1293	12,12,5	9,7,5	11,4,11	12,10,7	165	99	0.298411258967	1.0	0.444,0.507,0.375	0.355,0.194,0.485	0.097
1294	ENSG00000170004.18	CHD3	chr17	+	7909142	7909384	7909142	7909338	7910427	7910591	1294	32,8,10	65,14,19	22,3,17	39,16,31	145	99	0.750343094445	1.0	0.252,0.281,0.264	0.278,0.113,0.272	0.045
1295	ENSG00000170004.18	CHD3	chr17	+	7909142	7909384	7909142	7909338	7910846	7910973	1295	15,2,3	3,0,3	7,2,9	5,3,6	145	99	0.117680415357	1.0	0.773,1.0,0.406	0.489,0.313,0.506	0.29
1296	ENSG00000187838.17	PLSCR3	chr17	-	7393143	7393509	7393466	7393509	7392790	7392952	1296	29,6,9	6,10,10	19,18,5	5,2,3	422	99	0.0884426533264	0.996144954837062	0.531,0.123,0.174	0.471,0.679,0.281	-0.201
1297	ENSG00000187838.17	PLSCR3	chr17	-	7393600	7394267	7394103	7394267	7393466	7393509	1297	41,20,10	2,5,3	22,17,15	4,1,3	602	99	0.914409773689	1.0	0.771,0.397,0.354	0.475,0.737,0.451	-0.047
1298	ENSG00000215041.10	NEURL4	chr17	-	7322947	7323123	7322953	7323123	7322734	7322866	1298	47,25,9	11,6,2	37,26,32	16,5,2	105	99	0.81669861741	1.0	0.801,0.797,0.809	0.686,0.831,0.938	-0.016
1299	ENSG00000215041.10	NEURL4	chr17	-	7324798	7324980	7324910	7324980	7324394	7324480	1299	176,71,73	3,2,0	112,80,70	0,2,0	211	99	0.670045334905	1.0	0.965,0.943,1.0	1.0,0.949,1.0	-0.014
1300	ENSG00000132522.16	GPS2	chr17	-	7313567	7313988	7313905	7313988	7313211	7313291	1300	244,114,98	1,3,3	189,127,151	1,0,1	437	99	0.0254283389461	0.4457971952492128	0.982,0.896,0.881	0.977,1.0,0.972	-0.063
1301	ENSG00000170291.16	ELP5	chr17	+	7254582	7254803	7254582	7254766	7256856	7257038	1301	158,121,85	5,2,0	126,77,89	1,1,2	136	99	0.358334916285	1.0	0.958,0.978,1.0	0.989,0.982,0.97	-0.002
1302	ENSG00000072778.20	ACADVL	chr17	+	7223812	7223875	7223812	7223858	7223967	7224069	1302	230,64,75	1,0,0	159,91,121	0,0,1	116	99	1	1.0	0.995,1.0,1.0	1.0,1.0,0.99	0.002
1303	ENSG00000132535.22	DLG4	chr17	-	7208074	7208239	7208173	7208239	7204198	7204252	1303	2,0,2	6,7,5	7,1,2	11,3,8	198	99	0.0798370958837	0.9322459409160562	0.143,0.0,0.167	0.241,0.143,0.111	-0.062
1307	ENSG00000187325.5	TAF9B	chrX	-	78137748	78138098	78137961	78138098	78136914	78136990	1307	149,41,40	1,0,0	115,80,102	2,3,3	312	99	0.00452085721567	0.13520758185015264	0.979,1.0,1.0	0.948,0.894,0.915	0.074
1308	ENSG00000258315.5	C17orf49	chr17	+	7016494	7016685	7016494	7016525	7016909	7017014	1308	782,215,216	5,3,3	579,337,366	4,3,6	259	99	0.789079390975	1.0	0.984,0.965,0.965	0.982,0.977,0.959	-0.001
1309	ENSG00000258315.5	C17orf49	chr17	+	7016494	7016685	7016494	7016525	7017256	7017520	1309	569,186,175	3,4,3	424,245,259	2,0,0	259	99	0.122811370919	1.0	0.986,0.947,0.957	0.988,1.0,1.0	-0.033
1310	ENSG00000161939.19	RNASEK-C17orf49	chr17	+	7014144	7014878	7014144	7014277	7015061	7015156	1310	1960,1093,937	2,0,0	1116,714,900	2,0,0	700	99	1	1.0	0.993,1.0,1.0	0.987,1.0,1.0	0.002
1311	ENSG00000161939.19	RNASEK-C17orf49	chr17	+	7014144	7015156	7014144	7014878	7015773	7015875	1311	271,62,54	1,0,0	184,90,101	0,0,0	377	99	1	1.0	0.986,1.0,1.0	1.0,1.0,1.0	-0.005
1312	ENSG00000161939.19	RNASEK-C17orf49	chr17	+	7014144	7015156	7014144	7014878	7016494	7016685	1312	55,31,27	1,0,3	35,23,34	0,1,4	377	99	0.513604179016	1.0	0.935,1.0,0.703	1.0,0.858,0.691	0.03
1313	ENSG00000219200.12	RNASEK	chr17	+	7013318	7013535	7013318	7013516	7013665	7013742	1313	6,1,4	43,12,13	4,5,3	14,7,6	118	99	0.0541540099034	0.7324939703162346	0.105,0.065,0.205	0.193,0.375,0.296	-0.163
1314	ENSG00000129235.11	TXNDC17	chr17	+	6641752	6641932	6641752	6641834	6642248	6642324	1314	5,1,1	449,229,198	5,1,4	189,142,107	197	99	1	1.0	0.006,0.002,0.003	0.013,0.004,0.018	-0.008
1315	ENSG00000129195.16	PIMREG	chr17	+	6445075	6445404	6445075	6445342	6447462	6447758	1315	237,130,102	1,0,1	94,85,71	0,1,0	161	99	1	1.0	0.993,1.0,0.984	1.0,0.981,1.0	-0.001
1317	ENSG00000167840.14	ZNF232	chr17	-	5109393	5109868	5109477	5109868	5108925	5109052	1317	37,16,11	6,3,0	17,10,25	3,1,0	183	99	0.117550704046	1.0	0.769,0.743,1.0	0.754,0.844,1.0	-0.029
1318	ENSG00000167840.14	ZNF232	chr17	-	5109393	5109868	5109710	5109868	5108925	5109052	1318	80,32,25	0,1,1	47,33,38	3,0,0	416	99	0.750607795697	1.0	1.0,0.884,0.856	0.789,1.0,1.0	-0.016
1319	ENSG00000167840.14	ZNF232	chr17	-	5109477	5109868	5109710	5109868	5108925	5109052	1319	49,19,14	0,1,1	33,24,13	3,0,0	332	99	0.650249406948	1.0	1.0,0.85,0.807	0.766,1.0,1.0	-0.036
1320	ENSG00000185825.17	BCAP31	chrX	-	153702934	153703058	153703039	153703058	153702006	153702107	1320	5353,2256,2059	12,16,5	3130,1877,2048	6,3,9	204	99	0.902815742397	1.0	0.995,0.986,0.995	0.996,0.997,0.991	-0.003
1321	ENSG00000185825.17	BCAP31	chrX	-	153724260	153724388	153724333	153724388	153723152	153723288	1321	3,5,3	57,29,28	4,2,0	33,12,34	172	99	0.378618265013	1.0	0.029,0.09,0.058	0.065,0.088,0.0	0.008
1324	ENSG00000108523.16	RNF167	chr17	+	4940486	4940993	4940486	4940726	4941076	4941157	1324	666,368,274	0,1,0	363,257,314	2,0,0	366	99	1	1.0	1.0,0.99,1.0	0.98,1.0,1.0	0.003
1326	ENSG00000141503.17	MINK1	chr17	+	4886450	4886626	4886450	4886617	4887109	4887179	1326	208,80,67	18,5,7	120,82,100	8,6,3	108	99	0.156383118721	1.0	0.914,0.936,0.898	0.932,0.926,0.968	-0.026
1327	ENSG00000129219.14	PLD2	chr17	+	4808273	4808451	4808273	4808416	4809099	4809205	1327	0,0,1	7,3,6	0,0,1	9,4,7	134	99	1	1.0	0.0,0.0,0.11	0.0,0.0,0.095	0.005
1328	ENSG00000129219.14	PLD2	chr17	+	4819428	4819582	4819428	4819549	4821792	4821907	1328	16,6,2	1,0,1	13,6,3	2,0,4	132	99	0.0128039419765	0.2827854855790569	0.923,1.0,0.6	0.83,1.0,0.36	0.111
1331	ENSG00000182853.12	VMO1	chr17	-	4785936	4786052	4785956	4786052	4785284	4785659	1331	1,0,0	0,1,0	0,0,0	0,0,1	119	99	1	1.0	1.0,0.0,NA	NA,NA,0.0	0.5
1333	ENSG00000141456.16	PELP1	chr17	-	4676356	4676507	4676500	4676507	4676035	4676162	1333	328,170,118	10,7,5	216,188,141	10,7,3	243	99	0.941046518516	1.0	0.93,0.908,0.906	0.898,0.916,0.95	-0.007
1334	ENSG00000141030.13	COPS3	chr17	-	17270757	17271008	17270895	17271008	17267884	17267977	1334	458,220,224	7,5,1	206,123,105	2,6,8	237	99	0.0173877034473	0.34634110147043745	0.965,0.948,0.989	0.977,0.895,0.846	0.061
1335	ENSG00000141030.13	COPS3	chr17	-	17270757	17271008	17270895	17271008	17267884	17268045	1335	18,7,4	1,0,0	9,8,9	1,0,0	237	99	1	1.0	0.883,1.0,1.0	0.79,1.0,1.0	0.031
1336	ENSG00000183018.9	SPNS2	chr17	+	4536075	4536426	4536075	4536174	4536899	4536946	1336	0,2,1	1,0,0	0,1,0	0,0,0	351	99	1	1.0	0.0,1.0,1.0	NA,1.0,NA	-0.333
1337	ENSG00000074356.17	NCBP3	chr17	-	3823792	3825050	3824941	3825050	3821952	3822052	1337	75,25,27	126,40,45	44,27,20	56,26,45	1248	99	0.43638229879	1.0	0.045,0.047,0.045	0.059,0.076,0.034	-0.011
1339	ENSG00000007168.14	PAFAH1B1	chr17	+	2674059	2674288	2674059	2674096	2676504	2676606	1339	715,355,304	0,1,0	371,194,292	0,0,0	291	99	1	1.0	1.0,0.992,1.0	1.0,1.0,1.0	-0.003
1341	ENSG00000108963.19	DPH1	chr17	+	2036528	2036686	2036528	2036653	2036834	2036956	1341	98,39,13	9,3,0	106,58,61	8,5,2	132	99	0.84889333038	1.0	0.891,0.907,1.0	0.909,0.897,0.958	0.011
1342	ENSG00000108963.19	DPH1	chr17	+	2041767	2042231	2041767	2041875	2042604	2043898	1342	52,37,24	26,9,7	23,18,23	30,11,20	455	99	0.000979607822838	0.042564993186100644	0.303,0.472,0.427	0.143,0.263,0.2	0.199
1349	ENSG00000132376.20	INPP5K	chr17	-	1509167	1509353	1509177	1509353	1508114	1508226	1349	10,8,6	47,24,14	4,5,7	27,14,15	109	99	0.987499340507	1.0	0.162,0.232,0.28	0.119,0.245,0.298	0.004
1350	ENSG00000132376.20	INPP5K	chr17	-	1515426	1515585	1515568	1515585	1513871	1513979	1350	1,2,2	3,2,1	5,3,0	3,1,1	241	99	0.476737829204	1.0	0.12,0.291,0.451	0.406,0.552,0.0	-0.032
1353	ENSG00000141252.21	VPS53	chr17	-	627173	627316	627225	627316	623532	623674	1353	135,67,69	1,0,0	70,50,47	0,0,0	151	99	1	1.0	0.989,1.0,1.0	1.0,1.0,1.0	-0.004
1354	ENSG00000141252.21	VPS53	chr17	-	656763	657549	656789	657549	655837	655953	1354	0,1,1	1,0,1	1,0,0	0,1,1	125	99	1	1.0	0.0,1.0,0.442	1.0,0.0,0.0	0.147
1356	ENSG00000223959.9	AFG3L1P	chr16	+	89981772	89981923	89981772	89981918	89984530	89984599	1356	118,51,41	3,4,2	61,43,60	3,2,1	104	99	0.551333773169	1.0	0.974,0.924,0.951	0.951,0.953,0.983	-0.013
1357	ENSG00000223959.9	AFG3L1P	chr16	+	89984530	89984617	89984530	89984599	89985445	89985570	1357	45,19,15	2,2,0	22,23,22	1,0,1	117	99	1	1.0	0.95,0.889,1.0	0.949,1.0,0.949	-0.02
1358	ENSG00000223959.9	AFG3L1P	chr16	+	89984530	89984617	89984530	89984599	89988851	89988951	1358	60,23,18	23,8,9	29,27,28	18,8,8	117	99	0.871765094148	1.0	0.688,0.709,0.629	0.577,0.741,0.748	-0.013
1359	ENSG00000223959.9	AFG3L1P	chr16	+	89984530	89984648	89984530	89984599	89988851	89988951	1359	80,32,24	23,8,9	38,40,44	18,8,8	148	99	0.832647280681	1.0	0.699,0.728,0.641	0.585,0.77,0.786	-0.024
1360	ENSG00000223959.9	AFG3L1P	chr16	+	89984530	89984648	89984530	89984617	89988851	89988951	1360	35,13,10	15,4,4	16,18,23	7,5,7	130	99	0.617764817087	1.0	0.64,0.712,0.656	0.635,0.733,0.714	-0.025
1361	ENSG00000223959.9	AFG3L1P	chr16	+	89984530	89984617	89984530	89984599	89990865	89991003	1361	45,19,14	0,2,1	22,22,21	2,0,1	117	99	1	1.0	1.0,0.889,0.922	0.903,1.0,0.947	-0.013
1362	ENSG00000140995.17	DEF8	chr16	+	89949416	89949638	89949416	89949513	89954242	89954376	1362	89,38,37	106,31,29	62,47,50	65,51,48	224	99	0.780134387502	1.0	0.271,0.351,0.361	0.297,0.289,0.315	0.027
1364	ENSG00000140995.17	DEF8	chr16	+	89949416	89949638	89949416	89949513	89955168	89955266	1364	33,12,16	0,0,1	29,22,23	2,0,0	224	99	1	1.0	1.0,1.0,0.876	0.865,1.0,1.0	0.004
1365	ENSG00000185324.22	CDK10	chr16	+	89689251	89689324	89689251	89689306	89690552	89690624	1365	36,15,18	0,0,0	47,30,29	0,2,1	117	99	0.452385894858	1.0	1.0,1.0,1.0	1.0,0.927,0.961	0.037
1366	ENSG00000185324.22	CDK10	chr16	+	89693273	89693467	89693273	89693326	89694172	89694232	1366	67,64,54	9,8,2	71,54,59	0,3,2	240	99	0.00131079345466	0.05326664744377205	0.754,0.767,0.918	1.0,0.881,0.924	-0.122
1367	ENSG00000185324.22	CDK10	chr16	+	89693273	89694232	89693273	89693467	89694664	89694788	1367	339,170,140	0,1,0	169,133,126	0,0,0	864	99	1	1.0	1.0,0.951,1.0	1.0,1.0,1.0	-0.016
1368	ENSG00000185324.22	CDK10	chr16	+	89694930	89695070	89694930	89695052	89695292	89695345	1368	93,31,37	4,1,1	101,52,57	3,0,1	117	99	0.237554176123	1.0	0.952,0.963,0.969	0.966,1.0,0.98	-0.021
1369	ENSG00000131165.16	CHMP1A	chr16	-	89647034	89647331	89647202	89647331	89646526	89646714	1369	53,33,42	740,408,388	23,20,30	332,286,265	267	99	0.856054867044	1.0	0.026,0.029,0.039	0.025,0.025,0.04	0.001
1370	ENSG00000131165.16	CHMP1A	chr16	-	89649350	89649497	89649377	89649497	89647202	89647331	1370	746,410,342	0,1,1	351,236,247	0,0,0	126	99	1	1.0	1.0,0.997,0.996	1.0,1.0,1.0	-0.002
1371	ENSG00000131165.16	CHMP1A	chr16	-	89653798	89653923	89653903	89653923	89651568	89651646	1371	7,7,3	202,103,102	3,2,2	137,69,90	204	99	0.143044916694	1.0	0.017,0.032,0.014	0.011,0.014,0.011	0.009
1372	ENSG00000167526.14	RPL13	chr16	+	89560939	89561368	89560939	89561063	89561577	89561751	1372	22470,11165,9572	13,13,28	18414,12403,15017	16,6,19	404	99	1	1.0	0.998,0.995,0.988	0.996,0.998,0.995	-0.003
1373	ENSG00000167526.14	RPL13	chr16	+	89561226	89561751	89561226	89561368	89562334	89562391	1373	41755,16009,14309	0,1,0	30233,18674,22882	0,0,1	482	99	1	1.0	1.0,1.0,1.0	1.0,1.0,1.0	0.0
1374	ENSG00000176715.17	ACSF3	chr16	+	89093851	89093996	89093851	89093992	89098590	89098763	1374	18,8,7	2,0,3	3,8,11	1,1,1	103	99	0.474630710014	1.0	0.896,1.0,0.692	0.742,0.885,0.914	0.016
1375	ENSG00000167513.9	CDT1	chr16	+	88806485	88806674	88806485	88806638	88807050	88807203	1375	541,348,335	4,0,1	440,284,405	5,2,2	135	99	1	1.0	0.99,1.0,0.996	0.985,0.99,0.993	0.006
1376	ENSG00000260630.8	SNAI3-AS1	chr16	+	88671276	88671693	88671276	88671465	88671812	88672122	1376	2,0,0	5,1,2	1,0,5	7,1,2	327	99	0.057321083783	0.7566743066162732	0.108,0.0,0.0	0.041,0.0,0.431	-0.121
1377	ENSG00000104731.14	KLHDC4	chr16	-	87756398	87756477	87756421	87756477	87755193	87755292	1377	154,61,51	4,1,3	56,35,18	1,1,0	122	99	0.0979284798134	1.0	0.969,0.98,0.932	0.978,0.966,1.0	-0.021
1380	ENSG00000230989.8	HSBP1	chr16	+	83808034	83808121	83808034	83808118	83808679	83808746	1380	1467,577,547	3,1,0	850,529,600	1,3,0	102	99	1	1.0	0.998,0.998,1.0	0.999,0.994,1.0	0.001
1381	ENSG00000166451.14	CENPN	chr16	+	81014135	81014391	81014135	81014181	81017325	81017385	1381	2,2,3	242,132,108	3,5,0	158,114,122	309	99	1	1.0	0.003,0.005,0.009	0.006,0.014,0.0	-0.001
1383	ENSG00000129353.15	SLC44A2	chr19	+	10634755	10635073	10634755	10634887	10635162	10635255	1383	45,14,16	1,0,0	35,30,43	0,0,0	285	99	1	1.0	0.94,1.0,1.0	1.0,1.0,1.0	-0.02
1384	ENSG00000129353.15	SLC44A2	chr19	+	10634755	10635073	10634755	10634887	10636322	10636585	1384	14,8,7	1,0,0	13,6,10	1,1,3	285	99	0.0016309554162	0.06281298391302839	0.829,1.0,1.0	0.819,0.676,0.537	0.266
1387	ENSG00000166822.13	TMEM170A	chr16	-	75451668	75451839	75451737	75451839	75443053	75447688	1387	107,53,29	23,7,15	66,34,40	9,3,1	168	99	0.0063465564473	0.17212134055247374	0.733,0.817,0.533	0.812,0.87,0.959	-0.186
1388	ENSG00000185359.14	HGS	chr17	+	81684812	81685069	81684812	81684891	81685604	81685689	1388	31,24,24	2,2,1	14,20,14	0,1,1	277	99	0.0337687826424	0.5411081701286659	0.847,0.811,0.896	1.0,0.877,0.833	-0.052
1389	ENSG00000185359.14	HGS	chr17	+	81685604	81685693	81685604	81685689	81686311	81686387	1389	4,2,1	187,97,72	5,6,2	118,92,112	103	99	0.0814246629975	0.9449506979093305	0.02,0.019,0.013	0.039,0.059,0.017	-0.021
1390	ENSG00000185359.14	HGS	chr17	+	81688703	81688827	81688703	81688790	81690181	81690234	1390	512,218,162	0,0,1	310,194,224	0,0,0	136	99	1	1.0	1.0,1.0,0.992	1.0,1.0,1.0	-0.003
1392	ENSG00000185359.14	HGS	chr17	+	81693869	81693965	81693869	81693962	81694814	81694853	1392	274,134,114	0,0,1	172,110,138	0,2,0	102	99	1	1.0	1.0,1.0,0.991	1.0,0.982,1.0	0.003
1393	ENSG00000185359.14	HGS	chr17	+	81693869	81694050	81693869	81693962	81694814	81694853	1393	50,34,20	0,0,1	24,25,23	0,2,0	187	99	1	1.0	1.0,1.0,0.914	1.0,0.869,1.0	0.015
1394	ENSG00000185359.14	HGS	chr17	+	81693869	81694050	81693869	81693965	81694814	81694853	1394	14,14,4	238,114,98	8,6,7	156,91,122	184	99	0.393366931531	1.0	0.031,0.062,0.021	0.027,0.034,0.03	0.008
1395	ENSG00000185359.14	HGS	chr17	+	81694814	81695067	81694814	81694853	81695163	81695223	1395	314,210,185	0,0,1	236,173,195	1,0,0	313	99	1	1.0	1.0,1.0,0.983	0.987,1.0,1.0	-0.001
1396	ENSG00000185359.14	HGS	chr17	+	81695785	81696041	81695785	81695999	81696356	81696529	1396	15,18,11	170,64,45	8,6,13	115,67,85	141	99	0.0623462146164	0.7995743517228004	0.058,0.165,0.146	0.047,0.059,0.097	0.055
1399	ENSG00000185359.14	HGS	chr17	+	81696356	81696531	81696356	81696529	81696606	81696747	1399	44,25,12	272,147,125	34,17,25	157,152,143	101	99	0.522615403516	1.0	0.137,0.143,0.086	0.175,0.099,0.146	-0.018
1401	ENSG00000185359.14	HGS	chr17	+	81700466	81700600	81700466	81700477	81700694	81700814	1401	485,244,187	3,11,2	315,207,225	1,0,4	222	99	0.0135240120061	0.29371638704178027	0.986,0.908,0.977	0.993,1.0,0.962	-0.028
1405	ENSG00000124104.19	SNX21	chr20	+	45834958	45835116	45834958	45835109	45838267	45838360	1405	5,2,2	0,0,1	1,4,3	0,0,0	106	99	1	1.0	1.0,1.0,0.651	1.0,1.0,1.0	-0.116
1406	ENSG00000124104.19	SNX21	chr20	+	45834958	45835116	45834958	45835109	45840447	45840458	1406	8,2,2	1,0,0	2,5,5	0,0,1	106	99	1	1.0	0.882,1.0,1.0	1.0,1.0,0.824	0.019
1407	ENSG00000261008.8	LINC01572	chr16	-	72570434	72570515	72570450	72570515	72523331	72523415	1407	1,0,0	0,0,0	1,1,0	0,1,0	115	99	1	1.0	1.0,NA,NA	1.0,0.463,NA	0.268
1408	ENSG00000261008.8	LINC01572	chr16	-	72570434	72570515	72570450	72570515	72555264	72555326	1408	3,0,0	2,2,5	1,2,1	4,3,3	115	99	0.327829559554	1.0	0.564,0.0,0.0	0.177,0.365,0.223	-0.067
1409	ENSG00000118557.16	PMFBP1	chr16	-	72132732	72132991	72132747	72132991	72130532	72130722	1409	1,0,0	1,1,0	0,0,0	3,2,3	114	99	1	1.0	0.465,0.0,NA	0.0,0.0,0.0	0.233
1414	ENSG00000157353.17	FCSK	chr16	+	70454726	70454940	70454726	70454805	70463168	70463272	1414	0,0,0	1,0,0	1,3,0	0,0,0	234	99	1	1.0	0.0,NA,NA	1.0,1.0,NA	-1.0
1415	ENSG00000157353.17	FCSK	chr16	+	70466881	70467471	70466881	70466954	70468848	70468968	1415	29,18,30	1,0,0	16,13,6	0,0,0	616	99	1	1.0	0.823,1.0,1.0	1.0,1.0,1.0	-0.059
1418	ENSG00000261556.10	SMG1P7	chr16	-	70231322	70231523	70231436	70231523	70230993	70231158	1418	1,2,0	5,0,1	1,1,0	1,0,2	213	99	0.406016494657	1.0	0.085,1.0,0.0	0.317,1.0,0.0	-0.077
1421	ENSG00000141101.13	NOB1	chr16	-	69748917	69749118	69748950	69749118	69748231	69748329	1421	430,236,213	2,1,1	236,150,153	3,1,2	132	99	0.866358196857	1.0	0.994,0.994,0.994	0.983,0.991,0.983	0.008
1422	ENSG00000141076.18	UTP4	chr16	+	69137800	69137977	69137800	69137885	69139824	69139914	1422	6,9,8	220,162,147	7,8,17	117,61,72	191	99	0.000288403740961	0.016383151248915186	0.014,0.028,0.027	0.03,0.064,0.109	-0.045
1424	ENSG00000184939.16	ZFP90	chr16	+	68539290	68539469	68539290	68539429	68539757	68539825	1424	21,5,1	1,0,0	12,6,11	0,0,0	139	99	1	1.0	0.937,1.0,1.0	1.0,1.0,1.0	-0.021
1425	ENSG00000184939.16	ZFP90	chr16	+	68539290	68539479	68539290	68539429	68539757	68539825	1425	8,2,4	1,0,0	3,1,6	0,0,0	149	99	1	1.0	0.842,1.0,1.0	1.0,1.0,1.0	-0.053
1426	ENSG00000184939.16	ZFP90	chr16	+	68539290	68539487	68539290	68539429	68539757	68539825	1426	6,2,0	1,0,0	7,0,2	0,0,0	157	99	1	1.0	0.791,1.0,NA	1.0,NA,1.0	-0.105
1427	ENSG00000184939.16	ZFP90	chr16	+	68539290	68539479	68539290	68539469	68539757	68539825	1427	7,2,4	20,5,1	3,1,6	12,6,11	109	99	0.299510043154	1.0	0.241,0.266,0.784	0.185,0.131,0.331	0.215
1428	ENSG00000184939.16	ZFP90	chr16	+	68539290	68539487	68539290	68539469	68539757	68539825	1428	5,2,0	20,5,1	7,0,2	12,6,11	117	99	0.821411298988	1.0	0.175,0.253,0.0	0.33,0.0,0.133	-0.012
1429	ENSG00000184939.16	ZFP90	chr16	+	68539290	68539487	68539290	68539479	68539757	68539825	1429	4,1,0	6,1,4	7,0,0	3,1,4	107	99	0.735105327401	1.0	0.382,0.481,0.0	0.683,0.0,0.0	0.06
1431	ENSG00000132600.18	PRMT7	chr16	+	68311018	68311111	68311018	68311099	68312041	68312176	1431	2,1,0	5,2,1	0,0,0	3,1,0	111	99	1	1.0	0.263,0.308,0.0	0.0,0.0,NA	0.19
1432	ENSG00000132600.18	PRMT7	chr16	+	68311055	68311111	68311055	68311099	68315896	68316074	1432	7,1,2	10,2,7	3,1,2	2,8,8	111	99	0.439461584952	1.0	0.384,0.308,0.203	0.572,0.1,0.182	0.014
1435	ENSG00000132600.18	PRMT7	chr16	+	68351389	68352029	68351389	68351814	68352247	68352409	1435	5,3,3	0,0,3	0,5,1	1,0,1	314	99	0.266460357421	1.0	1.0,1.0,0.24	0.0,1.0,0.24	0.333
1436	ENSG00000132600.18	PRMT7	chr16	+	68352247	68352409	68352247	68352315	68353394	68353566	1436	80,53,46	4,0,1	69,38,44	0,0,0	193	99	0.422398001909	1.0	0.911,1.0,0.959	1.0,1.0,1.0	-0.043
1439	ENSG00000124067.17	SLC12A4	chr16	-	67962243	67963559	67963464	67963559	67961574	67961706	1439	32,25,19	38,18,11	42,41,35	41,31,28	1320	99	0.836040995168	1.0	0.059,0.094,0.115	0.071,0.09,0.086	0.007
1440	ENSG00000124067.17	SLC12A4	chr16	-	67963436	67963559	67963464	67963559	67961574	67961706	1440	5,3,0	38,18,11	5,2,3	41,31,28	127	99	0.651951055998	1.0	0.093,0.115,0.0	0.087,0.048,0.077	-0.001
1441	ENSG00000039523.20	RIPOR1	chr16	+	67540457	67540704	67540457	67540501	67541429	67541578	1441	49,28,26	3,0,1	30,23,18	2,0,0	302	99	0.352077416353	1.0	0.843,1.0,0.895	0.831,1.0,1.0	-0.031
1443	ENSG00000205250.9	E2F4	chr16	+	67192760	67192870	67192760	67192824	67193008	67193170	1443	489,202,208	1,1,0	329,191,213	0,0,1	145	99	1	1.0	0.997,0.993,1.0	1.0,1.0,0.993	-0.001
1444	ENSG00000205250.9	E2F4	chr16	+	67192760	67192870	67192760	67192824	67193421	67193515	1444	212,93,90	0,0,0	117,83,89	0,0,2	145	99	1	1.0	1.0,1.0,1.0	1.0,1.0,0.968	0.011
1445	ENSG00000205250.9	E2F4	chr16	+	67192760	67192870	67192760	67192824	67194397	67194459	1445	215,102,99	1,0,0	118,86,95	0,0,0	145	99	1	1.0	0.993,1.0,1.0	1.0,1.0,1.0	-0.002
1447	ENSG00000196123.13	KIAA0895L	chr16	-	67181557	67181697	67181605	67181697	67180040	67180666	1447	8,4,3	3,0,0	9,6,13	1,1,0	147	99	0.65589983021	1.0	0.642,1.0,1.0	0.858,0.802,1.0	-0.006
1448	ENSG00000067955.15	CBFB	chr16	+	67029726	67030177	67029726	67029813	67036638	67036755	1448	9,6,11	302,201,190	8,3,10	136,87,88	463	99	0.51308957684	1.0	0.006,0.006,0.012	0.012,0.007,0.024	-0.006
1449	ENSG00000067955.15	CBFB	chr16	+	67082212	67082339	67082212	67082308	67098709	67101058	1449	223,147,149	139,87,88	110,66,73	57,37,44	130	99	0.574223880479	1.0	0.55,0.563,0.563	0.595,0.576,0.558	-0.018
1454	ENSG00000172831.14	CES2	chr16	+	66942647	66942785	66942647	66942737	66943298	66943371	1454	157,37,31	7,4,0	98,52,55	6,2,0	147	99	0.486138522204	1.0	0.938,0.862,1.0	0.917,0.946,1.0	-0.021
1455	ENSG00000159593.15	NAE1	chr16	-	66826667	66826780	66826676	66826780	66826522	66826583	1455	1,2,3	175,105,97	3,2,0	83,48,34	108	99	0.685248394724	1.0	0.005,0.017,0.028	0.032,0.037,0.0	-0.006
1456	ENSG00000159593.15	NAE1	chr16	-	66827934	66828077	66827979	66828077	66826676	66826780	1456	0,0,0	18,10,6	2,0,0	9,5,6	144	99	1	1.0	0.0,0.0,0.0	0.133,0.0,0.0	-0.044
1462	ENSG00000166546.14	BEAN1	chr16	+	66437594	66438017	66437594	66437701	66469601	66469865	1462	2,0,1	1,0,0	7,1,1	2,1,0	415	99	1	1.0	0.323,NA,1.0	0.455,0.193,1.0	0.112
1464	ENSG00000103037.12	SETD6	chr16	+	58515790	58516097	58515790	58515880	58516201	58516343	1464	123,62,52	6,2,0	73,45,54	2,3,1	316	99	0.69923119866	1.0	0.865,0.907,1.0	0.92,0.825,0.944	0.028
1465	ENSG00000103037.12	SETD6	chr16	+	58515790	58516097	58515790	58515880	58518400	58518543	1465	105,54,47	2,0,1	63,38,42	1,0,0	316	99	0.464926258746	1.0	0.943,1.0,0.936	0.952,1.0,1.0	-0.024
1466	ENSG00000103034.15	NDRG4	chr16	+	58503797	58503957	58503797	58503903	58504153	58504274	1466	1,3,3	41,19,19	1,1,2	18,10,8	153	99	0.681209465882	1.0	0.016,0.093,0.093	0.035,0.061,0.139	-0.011
1467	ENSG00000103034.15	NDRG4	chr16	+	58507807	58507999	58507807	58507864	58508961	58509009	1467	42,11,12	1,0,0	17,7,9	0,0,0	234	99	1	1.0	0.947,1.0,1.0	1.0,1.0,1.0	-0.018
1468	ENSG00000103005.12	USB1	chr16	+	58001406	58001588	58001406	58001581	58002478	58002645	1468	6,3,4	102,79,57	4,3,0	61,29,55	106	99	0.511445378804	1.0	0.052,0.034,0.062	0.058,0.088,0.0	0.001
1471	ENSG00000103005.12	USB1	chr16	+	58002478	58002663	58002478	58002645	58009928	58010112	1471	1,0,2	139,84,81	0,1,0	91,46,64	117	99	1	1.0	0.006,0.0,0.02	0.0,0.018,0.0	0.003
1472	ENSG00000103005.12	USB1	chr16	+	58014272	58014326	58014272	58014294	58017333	58017439	1472	173,103,61	1,0,0	79,62,49	0,0,0	131	99	1	1.0	0.992,1.0,1.0	1.0,1.0,1.0	-0.003
1477	ENSG00000172775.17	PSME3IP1	chr16	-	57178501	57178852	57178805	57178852	57173727	57173869	1477	81,18,29	0,0,1	46,37,31	0,0,0	403	99	1	1.0	1.0,1.0,0.877	1.0,1.0,1.0	-0.041
1479	ENSG00000140853.17	NLRC5	chr16	+	57028071	57028203	57028071	57028155	57028301	57028385	1479	3,1,0	3,1,0	1,0,0	1,2,1	147	99	1	1.0	0.402,0.402,NA	0.402,0.0,0.0	0.268
1480	ENSG00000140853.17	NLRC5	chr16	+	57028071	57028385	57028071	57028155	57029772	57029856	1480	17,6,4	0,0,0	9,5,1	2,0,0	329	99	1	1.0	1.0,1.0,1.0	0.575,1.0,1.0	0.142
1481	ENSG00000051108.15	HERPUD1	chr16	+	56939894	56940245	56939894	56940088	56942131	56942237	1481	273,128,133	0,0,1	177,81,116	0,0,0	256	99	1	1.0	1.0,1.0,0.981	1.0,1.0,1.0	-0.006
1483	ENSG00000187193.9	MT1X	chr16	+	56683164	56683386	56683164	56683230	56683957	56684196	1483	11,8,3	110,43,30	10,6,1	80,51,33	255	99	0.679926708336	1.0	0.037,0.067,0.037	0.046,0.044,0.012	0.013
1484	ENSG00000087263.17	OGFOD1	chr16	+	56451520	56451760	56451520	56451567	56453262	56453408	1484	208,125,95	0,0,0	85,51,67	1,0,0	292	99	1	1.0	1.0,1.0,1.0	0.966,1.0,1.0	0.011
1485	ENSG00000087263.17	OGFOD1	chr16	+	56453262	56453408	56453262	56453380	56458547	56458594	1485	179,124,82	0,0,0	63,52,53	1,0,0	127	99	1	1.0	1.0,1.0,1.0	0.98,1.0,1.0	0.007
1490	ENSG00000076662.10	ICAM3	chr19	-	10335065	10335976	10335670	10335976	10334527	10334782	1490	4,5,5	0,0,1	1,1,4	0,0,0	704	99	1	1.0	1.0,1.0,0.413	1.0,1.0,1.0	-0.196
1491	ENSG00000177200.18	CHD9	chr16	+	53307680	53307953	53307680	53307905	53308685	53308854	1491	91,41,29	17,4,9	60,34,41	5,10,6	147	99	0.604780690573	1.0	0.783,0.873,0.685	0.89,0.696,0.821	-0.022
1500	ENSG00000083799.18	CYLD	chr16	+	50742761	50742841	50742761	50742822	50749548	50750202	1500	4,2,1	0,0,1	4,3,0	0,0,0	118	99	1	1.0	1.0,1.0,0.456	1.0,1.0,NA	-0.181
1501	ENSG00000100029.18	PES1	chr22	-	30584364	30584454	30584415	30584454	30581527	30581644	1501	1186,691,668	5,14,14	519,327,322	1,0,0	150	99	0.00772207063173	0.19793299336737202	0.994,0.97,0.969	0.997,1.0,1.0	-0.021
1507	ENSG00000121274.14	TENT4B	chr16	+	50223173	50223400	50223173	50223387	50224656	50224783	1507	8,3,7	63,22,24	3,3,3	25,23,20	112	99	0.45848775458	1.0	0.101,0.108,0.205	0.096,0.103,0.117	0.033
1517	ENSG00000171208.10	NETO2	chr16	-	47122867	47122912	47122888	47122912	47122656	47122784	1517	87,24,29	34,9,11	48,15,18	18,8,7	120	99	0.934178070919	1.0	0.679,0.688,0.685	0.688,0.607,0.68	0.026
1518	ENSG00000197021.9	EOLA2	chrX	-	149937413	149937480	149937432	149937480	149934004	149934137	1518	34,11,14	207,121,94	15,16,14	99,69,69	118	99	0.199710865572	1.0	0.121,0.071,0.111	0.113,0.163,0.145	-0.039
1519	ENSG00000197021.9	EOLA2	chrX	-	149937413	149937480	149937432	149937480	149934376	149934573	1519	14,3,7	1,3,1	4,4,2	1,0,0	118	99	0.0160271367222	0.32846948191278036	0.922,0.456,0.855	0.77,1.0,1.0	-0.179
1520	ENSG00000198276.16	UCKL1	chr20	-	63940949	63941208	63941109	63941208	63940793	63940856	1520	238,122,97	0,1,0	174,134,118	0,0,0	259	99	1	1.0	1.0,0.979,1.0	1.0,1.0,1.0	-0.007
1521	ENSG00000169733.12	RFNG	chr17	-	82051011	82051342	82051293	82051342	82050661	82050764	1521	50,45,30	71,30,13	31,33,31	48,35,67	381	99	0.0110633569473	0.2547534895844193	0.155,0.28,0.375	0.144,0.197,0.107	0.121
1524	ENSG00000131797.13	CLUHP3	chr16	+	31703155	31703367	31703155	31703363	31704219	31704390	1524	13,12,6	3,4,1	14,7,4	2,1,0	103	99	0.034392768789	0.5472682670121471	0.806,0.742,0.852	0.871,0.871,1.0	-0.114
1528	ENSG00000103510.20	KAT8	chr16	+	31130455	31130900	31130455	31130606	31131194	31131359	1528	238,104,103	1,0,1	159,87,116	1,1,2	393	99	0.301055228602	1.0	0.984,1.0,0.963	0.976,0.956,0.936	0.026
1530	ENSG00000103496.15	STX4	chr16	+	31034203	31034536	31034203	31034325	31034969	31035040	1530	161,69,51	11,5,2	114,59,76	5,7,3	310	99	0.814064008177	1.0	0.824,0.815,0.891	0.879,0.729,0.89	0.011
1531	ENSG00000103496.15	STX4	chr16	+	31034203	31034536	31034203	31034325	31037925	31038034	1531	45,31,28	0,0,1	41,23,39	0,0,0	310	99	1	1.0	1.0,1.0,0.899	1.0,1.0,1.0	-0.034
1532	ENSG00000099377.14	HSD3B7	chr16	+	30985652	30985947	30985652	30985824	30986048	30986204	1532	4,1,0	4,0,0	1,1,0	0,3,2	222	99	1	1.0	0.308,1.0,NA	1.0,0.129,0.0	0.278
1533	ENSG00000099364.18	FBXL19	chr16	+	30928466	30928628	30928466	30928499	30930072	30930584	1533	182,71,79	168,74,78	134,88,125	110,72,79	228	99	0.0691297220264	0.8538637849901375	0.32,0.294,0.305	0.346,0.347,0.407	-0.06
1534	ENSG00000099364.18	FBXL19	chr16	+	30928466	30928630	30928466	30928499	30930072	30930584	1534	129,54,54	168,74,78	89,50,87	110,72,79	230	99	0.314840246194	1.0	0.248,0.239,0.23	0.258,0.23,0.322	-0.031
1535	ENSG00000099364.18	FBXL19	chr16	+	30928466	30928630	30928466	30928628	30930072	30930584	1535	1,0,0	54,17,25	0,0,0	45,38,38	101	99	1	1.0	0.018,0.0,0.0	0.0,0.0,0.0	0.006
1537	ENSG00000196839.14	ADA	chr20	-	44623006	44623078	44623033	44623078	44622828	44622930	1537	128,25,10	3,0,0	66,66,56	3,0,0	126	99	1	1.0	0.971,1.0,1.0	0.945,1.0,1.0	0.009
1538	ENSG00000196839.14	ADA	chr20	-	44629046	44629169	44629048	44629169	44622828	44622930	1538	13,18,21	0,2,0	2,1,0	0,0,0	101	99	1	1.0	1.0,0.898,1.0	1.0,1.0,NA	-0.034
1540	ENSG00000196839.14	ADA	chr20	-	44629046	44629169	44629048	44629169	44626455	44626599	1540	35,9,6	2,0,0	44,37,29	1,0,0	101	99	1	1.0	0.945,1.0,1.0	0.977,1.0,1.0	-0.011
1544	ENSG00000149927.18	DOC2A	chr16	-	30006784	30006948	30006855	30006948	30006595	30006677	1544	10,2,4	0,0,0	6,6,13	0,2,0	170	99	1	1.0	1.0,1.0,1.0	1.0,0.636,1.0	0.121
1545	ENSG00000149927.18	DOC2A	chr16	-	30008995	30009105	30009003	30009105	30007172	30007299	1545	13,3,4	0,0,0	2,5,6	0,1,0	107	99	1	1.0	1.0,1.0,1.0	1.0,0.822,1.0	0.059
1546	ENSG00000169592.15	INO80E	chr16	+	29996243	29996617	29996243	29996391	29996807	29996860	1546	733,458,413	0,6,1	367,245,270	1,1,1	325	99	0.851950461874	1.0	1.0,0.959,0.992	0.991,0.987,0.988	-0.005
1552	ENSG00000167371.21	PRRT2	chr16	+	29812989	29814009	29812989	29813933	29814332	29814465	1552	2,1,2	1,0,0	2,6,0	5,1,3	175	99	2.81064540393e-05	0.0026073935558368786	0.531,1.0,1.0	0.185,0.772,0.0	0.525
1553	ENSG00000178921.14	PFAS	chr17	+	8256266	8256648	8256266	8256407	8257806	8257938	1553	149,65,55	0,0,1	73,58,49	0,0,0	340	99	1	1.0	1.0,1.0,0.941	1.0,1.0,1.0	-0.02
1554	ENSG00000079616.14	KIF22	chr16	+	29796892	29797093	29796892	29797088	29798373	29798501	1554	20,10,11	461,196,175	15,7,11	254,143,179	104	99	0.644133122161	1.0	0.04,0.046,0.056	0.053,0.045,0.055	-0.004
1555	ENSG00000079616.14	KIF22	chr16	+	29798592	29799184	29798592	29798747	29799263	29799781	1555	544,329,262	0,0,0	356,200,220	0,1,4	536	99	0.79572223995	1.0	1.0,1.0,1.0	1.0,0.974,0.91	0.039
1556	ENSG00000079616.14	KIF22	chr16	+	29799912	29802937	29799912	29800048	29803448	29803608	1556	1573,903,723	0,0,0	985,750,726	0,3,0	2988	99	0.857221140502	1.0	1.0,1.0,1.0	1.0,0.892,1.0	0.036
1557	ENSG00000079616.14	KIF22	chr16	+	29803997	29804107	29803997	29804065	29804813	29805026	1557	55,20,24	654,257,266	32,18,17	382,250,266	141	99	0.472359485475	1.0	0.056,0.052,0.06	0.056,0.048,0.043	0.007
1558	ENSG00000079616.14	KIF22	chr16	+	29803997	29805174	29803997	29804065	29805262	29805385	1558	1530,705,649	1,1,0	876,619,599	0,0,0	1208	99	1	1.0	0.992,0.983,1.0	1.0,1.0,1.0	-0.008
1559	ENSG00000103485.19	QPRT	chr16	+	29694663	29695199	29694663	29694755	29696995	29697127	1559	651,138,143	1,0,0	311,181,185	0,0,0	543	99	1	1.0	0.992,1.0,1.0	1.0,1.0,1.0	-0.003
1562	ENSG00000178188.15	SH2B1	chr16	+	28872533	28872758	28872533	28872705	28873169	28873269	1562	122,72,44	130,34,21	70,52,61	65,34,39	152	99	0.60789625144	1.0	0.379,0.58,0.577	0.412,0.499,0.505	0.04
1563	ENSG00000168488.19	ATXN2L	chr16	+	28826861	28826986	28826861	28826923	28829400	28829492	1563	1347,606,539	0,11,5	629,424,432	1,1,0	162	99	0.631095741651	1.0	1.0,0.971,0.985	0.997,0.996,1.0	-0.012
1564	ENSG00000168488.19	ATXN2L	chr16	+	28835932	28836176	28835932	28836122	28836325	28836490	1564	121,97,71	14,5,3	51,41,57	9,6,6	153	99	0.0795898663155	0.9309803409750153	0.848,0.926,0.939	0.786,0.816,0.86	0.084
1565	ENSG00000168488.19	ATXN2L	chr16	+	28835932	28836176	28835932	28836122	28836448	28836485	1565	121,97,71	30,18,12	51,40,56	21,30,29	153	99	2.61958823983e-05	0.002509034984240212	0.723,0.777,0.793	0.611,0.463,0.555	0.221
1566	ENSG00000168488.19	ATXN2L	chr16	+	28835932	28836485	28835932	28836122	28836727	28837237	1566	570,322,246	149,136,108	284,229,256	56,42,59	462	99	0.000271599818155	0.015545288835488827	0.45,0.337,0.328	0.521,0.539,0.482	-0.142
1567	ENSG00000188603.22	CLN3	chr16	-	28482104	28482382	28482326	28482382	28477736	28477877	1567	99,47,42	0,1,2	65,46,52	3,0,0	321	99	0.560592134727	1.0	1.0,0.935,0.866	0.87,1.0,1.0	-0.023
1568	ENSG00000188603.22	CLN3	chr16	-	28482104	28482672	28482607	28482672	28477736	28477877	1568	110,66,51	8,12,7	69,48,52	0,0,0	602	99	7.13461512092e-11	4.2845062519010535e-08	0.693,0.475,0.545	1.0,1.0,1.0	-0.429
1569	ENSG00000188603.22	CLN3	chr16	-	28482104	28482672	28482625	28482672	28477736	28477877	1569	118,73,53	2,2,3	72,49,53	0,0,0	620	99	0.000583387987246	0.028260329989088243	0.904,0.854,0.738	1.0,1.0,1.0	-0.168
1570	ENSG00000188603.22	CLN3	chr16	-	28482326	28482672	28482607	28482672	28477736	28477877	1570	20,22,17	8,12,7	9,7,5	0,0,0	380	99	4.15993428593e-09	1.4572480911073117e-06	0.394,0.323,0.388	1.0,1.0,1.0	-0.632
1571	ENSG00000188603.22	CLN3	chr16	-	28482326	28482672	28482625	28482672	28477736	28477877	1571	28,29,19	2,2,3	12,8,6	0,0,0	398	99	2.80652293275e-05	0.0026073935558368786	0.777,0.783,0.612	1.0,1.0,1.0	-0.276
1572	ENSG00000188603.22	CLN3	chr16	-	28482607	28482672	28482625	28482672	28477736	28477877	1572	16,19,9	2,2,3	3,1,1	0,0,0	117	99	0.000767643005078	0.03529619374715663	0.871,0.889,0.717	1.0,1.0,1.0	-0.174
1573	ENSG00000188603.22	CLN3	chr16	-	28482476	28482672	28482607	28482672	28482326	28482382	1573	91,42,24	0,1,0	45,31,49	0,0,0	230	99	1	1.0	1.0,0.948,1.0	1.0,1.0,1.0	-0.017
1574	ENSG00000188603.22	CLN3	chr16	-	28491481	28491835	28491713	28491835	28484005	28484118	1574	15,13,13	0,0,2	8,10,10	0,0,0	331	99	1	1.0	1.0,1.0,0.66	1.0,1.0,1.0	-0.113
1575	ENSG00000188603.22	CLN3	chr16	-	28491481	28491835	28491713	28491835	28489289	28489386	1575	153,64,49	26,17,19	105,80,57	7,5,5	331	99	2.64520932689e-05	0.002527176880409832	0.638,0.53,0.435	0.818,0.827,0.773	-0.272
1577	ENSG00000205629.12	LCMT1	chr16	+	25128474	25128570	25128474	25128566	25132401	25132523	1577	3,2,1	189,68,67	4,2,2	96,53,69	103	99	0.22369150742	1.0	0.015,0.027,0.014	0.039,0.035,0.027	-0.015
1578	ENSG00000205629.12	LCMT1	chr16	+	25170713	25170805	25170713	25170797	25174936	25175034	1578	344,121,105	2,0,0	188,110,146	0,0,0	107	99	1	1.0	0.994,1.0,1.0	1.0,1.0,1.0	-0.002
1579	ENSG00000103365.15	GGA2	chr16	-	23494298	23494378	23494302	23494378	23493359	23493458	1579	1,2,0	237,100,88	1,1,0	95,63,84	103	99	1	1.0	0.004,0.019,0.0	0.01,0.015,0.0	-0.001
1580	ENSG00000103365.15	GGA2	chr16	-	23495688	23495778	23495693	23495778	23494302	23494378	1580	17,6,7	220,129,115	7,9,1	120,80,77	104	99	0.751527844504	1.0	0.069,0.042,0.055	0.053,0.097,0.012	0.001
1581	ENSG00000058600.16	POLR3E	chr16	+	22309427	22309510	22309427	22309505	22309850	22309945	1581	38,18,22	17,7,6	7,13,10	8,2,10	104	99	0.323509336827	1.0	0.68,0.71,0.777	0.454,0.861,0.488	0.121
1582	ENSG00000058600.16	POLR3E	chr16	+	22309427	22309510	22309427	22309505	22313657	22313727	1582	38,18,22	0,0,1	7,13,10	0,0,0	104	99	1	1.0	1.0,1.0,0.954	1.0,1.0,1.0	-0.015
1583	ENSG00000103319.12	EEF2K	chr16	+	22258493	22258827	22258493	22258695	22260461	22260529	1583	16,10,17	69,16,7	20,5,5	45,24,21	231	99	0.113794358892	1.0	0.09,0.211,0.51	0.16,0.082,0.093	0.159
1585	ENSG00000248124.9	RRN3P1	chr16	-	21819108	21819481	21819301	21819481	21818655	21818761	1585	55,40,37	2,1,2	39,21,26	1,0,6	292	99	0.547185243985	1.0	0.903,0.931,0.862	0.93,1.0,0.595	0.057
1587	ENSG00000196678.14	ERI2	chr16	-	20806009	20806450	20806046	20806450	20803602	20803670	1587	15,9,9	1,1,1	11,4,5	1,2,0	136	99	0.230582451017	1.0	0.916,0.868,0.868	0.889,0.593,1.0	0.057
1590	ENSG00000174628.17	IQCK	chr16	+	19763847	19764112	19763847	19763900	19788837	19788922	1590	14,6,3	1,0,0	9,10,17	0,0,0	311	99	1	1.0	0.817,1.0,1.0	1.0,1.0,1.0	-0.061
1591	ENSG00000157106.18	SMG1	chr16	-	18868522	18868719	18868632	18868719	18868189	18868354	1591	100,71,61	0,0,0	91,45,60	1,0,0	209	99	1	1.0	1.0,1.0,1.0	0.977,1.0,1.0	0.008
1592	ENSG00000100316.16	RPL3	chr22	-	39319389	39319623	39319594	39319623	39318399	39318592	1592	60,28,21	3,3,3	33,29,33	5,2,5	304	99	0.361198976667	1.0	0.867,0.752,0.695	0.682,0.825,0.682	0.042
1594	ENSG00000157045.9	NTAN1	chr16	-	15047417	15047550	15047441	15047550	15044333	15044407	1594	18,2,2	407,123,138	8,9,7	250,151,159	123	99	0.386986291207	1.0	0.034,0.013,0.012	0.025,0.046,0.034	-0.015
1595	ENSG00000157045.9	NTAN1	chr16	-	15047996	15048099	15048077	15048099	15047854	15047920	1595	220,106,81	0,1,0	123,67,86	0,1,0	180	99	1	1.0	1.0,0.983,1.0	1.0,0.974,1.0	0.003
1596	ENSG00000179889.20	PDXDC1	chr16	+	15001775	15001887	15001775	15001856	15004186	15004333	1596	4,1,2	352,162,156	9,4,4	175,125,106	130	99	0.0046569765957	0.13774812948989312	0.009,0.005,0.01	0.038,0.024,0.028	-0.022
1597	ENSG00000183426.17	NPIPA1	chr16	+	14929250	14930031	14929250	14929421	14930165	14930322	1597	41,46,18	13,8,3	43,23,30	16,8,12	709	99	0.119187047879	1.0	0.306,0.445,0.456	0.273,0.286,0.259	0.13
1598	ENSG00000183426.17	NPIPA1	chr16	+	14935159	14935397	14935159	14935276	14937564	14937650	1598	151,80,45	0,0,0	92,74,78	2,2,1	220	99	0.606840261059	1.0	1.0,1.0,1.0	0.954,0.943,0.972	0.044
1599	ENSG00000183426.17	NPIPA1	chr16	+	14935159	14935397	14935159	14935276	14941811	14941940	1599	69,46,30	0,0,0	46,50,34	0,0,1	220	99	1	1.0	1.0,1.0,1.0	1.0,1.0,0.939	0.02
1603	ENSG00000122299.12	ZC3H7A	chr16	-	11761405	11761511	11761467	11761511	11758430	11758539	1603	419,220,178	14,6,4	247,143,122	8,3,2	161	99	0.512791473326	1.0	0.948,0.958,0.965	0.95,0.967,0.974	-0.007
1605	ENSG00000038532.16	CLEC16A	chr16	+	11003073	11003305	11003073	11003257	11020192	11020325	1605	181,92,66	129,55,47	116,61,90	47,32,35	147	99	0.00473099073875	0.13950707141007698	0.486,0.53,0.486	0.624,0.562,0.634	-0.106
1606	ENSG00000038532.16	CLEC16A	chr16	+	11039753	11042363	11039753	11039876	11044027	11044072	1606	108,73,56	0,0,1	84,56,61	0,0,0	2586	99	1	1.0	1.0,1.0,0.682	1.0,1.0,1.0	-0.106
1607	ENSG00000038532.16	CLEC16A	chr16	+	11044027	11044105	11044027	11044072	11047291	11047342	1607	7,2,3	113,54,48	5,4,2	78,44,45	132	99	0.782584998636	1.0	0.044,0.027,0.045	0.046,0.064,0.032	-0.009
1610	ENSG00000260071.2	ENSG00000260071	chr16	+	9489409	9490425	9489409	9490097	9501491	9501611	1610	0,1,0	0,0,0	0,0,0	0,1,0	427	99	1	1.0	NA,1.0,NA	NA,0.0,NA	1.0
1611	ENSG00000187555.16	USP7	chr16	-	8923214	8923413	8923353	8923413	8921156	8921295	1611	1349,549,488	1,0,0	822,476,493	0,0,1	238	99	1	1.0	0.998,1.0,1.0	1.0,1.0,0.995	0.001
1612	ENSG00000105202.9	FBL	chr19	-	39840682	39840787	39840721	39840787	39840413	39840509	1612	359,126,139	0,0,0	199,140,159	0,1,0	138	99	1	1.0	1.0,1.0,1.0	1.0,0.99,1.0	0.003
1613	ENSG00000105202.9	FBL	chr19	-	39840616	39840787	39840619	39840787	39840413	39840515	1613	5,5,1	2,0,0	3,4,1	0,0,1	102	99	1	1.0	0.708,1.0,1.0	1.0,1.0,0.493	0.072
1614	ENSG00000105202.9	FBL	chr19	-	39840616	39840787	39840655	39840787	39840413	39840515	1614	10,6,2	8,1,2	6,4,5	3,0,1	138	99	0.104323953382	1.0	0.473,0.811,0.418	0.589,1.0,0.782	-0.223
1615	ENSG00000105202.9	FBL	chr19	-	39840619	39840787	39840655	39840787	39840413	39840515	1615	7,1,1	8,1,2	3,0,5	3,0,1	135	99	1	1.0	0.391,0.423,0.268	0.423,NA,0.786	-0.244
1617	ENSG00000118894.15	EEF2KMT	chr16	-	5095374	5095514	5095451	5095514	5091793	5091895	1617	3,2,0	4,2,3	0,2,1	4,1,1	176	99	0.273447838417	1.0	0.297,0.36,0.0	0.0,0.529,0.36	-0.077
1618	ENSG00000118894.15	EEF2KMT	chr16	-	5095374	5095514	5095451	5095514	5091793	5091938	1618	3,2,0	0,0,1	0,2,1	0,0,0	176	99	1	1.0	1.0,1.0,0.0	NA,1.0,1.0	-0.333
1619	ENSG00000033011.14	ALG1	chr16	+	5079063	5079106	5079063	5079102	5079747	5079807	1619	12,5,6	289,107,98	4,3,3	151,91,108	103	99	0.111928803164	1.0	0.038,0.043,0.056	0.025,0.031,0.026	0.018
1620	ENSG00000067836.13	ROGDI	chr16	-	4801049	4801321	4801266	4801321	4800497	4800578	1620	15,12,7	24,7,4	9,4,6	8,3,1	316	99	0.472506717114	1.0	0.164,0.349,0.354	0.261,0.295,0.653	-0.114
1624	ENSG00000166246.14	DNAAF8	chr16	+	4737799	4737988	4737799	4737946	4740152	4740659	1624	1,0,0	5,4,0	0,0,0	3,1,0	141	99	1	1.0	0.123,0.0,NA	0.0,0.0,NA	0.061
1626	ENSG00000160439.16	RDH13	chr19	-	55047104	55047488	55047386	55047488	55044342	55045309	1626	15,14,7	101,64,50	17,10,10	54,28,22	381	99	0.0085194965722	0.21011611070146194	0.037,0.054,0.035	0.076,0.085,0.106	-0.047
1627	ENSG00000168096.15	ANKS3	chr16	-	4701433	4702242	4702101	4702242	4700969	4701134	1627	254,105,101	2,1,1	166,83,118	0,1,1	767	99	1	1.0	0.943,0.931,0.929	1.0,0.915,0.938	-0.017
1628	ENSG00000103415.12	HMOX2	chr16	+	4483636	4483754	4483636	4483738	4496145	4496762	1628	2,2,0	0,0,0	4,1,2	1,0,0	115	99	1	1.0	1.0,1.0,NA	0.775,1.0,1.0	0.075
1629	ENSG00000103415.12	HMOX2	chr16	+	4483636	4483754	4483636	4483738	4505483	4505610	1629	28,7,7	0,1,0	23,9,4	0,0,0	115	99	1	1.0	1.0,0.858,1.0	1.0,1.0,1.0	-0.047
1630	ENSG00000262246.6	CORO7	chr16	-	4407500	4407684	4407561	4407684	4405490	4405567	1630	251,98,73	4,1,2	195,119,121	3,1,4	160	99	0.816189007785	1.0	0.975,0.984,0.958	0.976,0.987,0.949	0.002
1631	ENSG00000122390.19	NAA60	chr16	+	3443705	3443893	3443705	3443827	3448470	3448540	1631	7,4,4	12,8,8	6,2,5	7,9,7	165	99	0.852322031728	1.0	0.259,0.231,0.231	0.34,0.118,0.3	-0.012
1632	ENSG00000122390.19	NAA60	chr16	+	3484698	3485083	3484698	3485061	3485466	3486952	1632	163,116,83	236,126,110	102,79,77	126,68,100	121	99	0.370515056441	1.0	0.361,0.43,0.382	0.398,0.487,0.387	-0.033
1633	ENSG00000100412.17	ACO2	chr22	+	41515766	41515992	41515766	41515917	41517526	41517631	1633	17,7,3	193,71,66	3,1,5	119,60,83	174	99	0.00876477682541	0.21504396993238425	0.048,0.053,0.025	0.014,0.009,0.033	0.023
1635	ENSG00000100412.17	ACO2	chr22	+	41517596	41518572	41517596	41517631	41522829	41522987	1635	85,93,87	0,0,1	53,44,41	0,0,1	1040	99	1	1.0	1.0,1.0,0.892	1.0,1.0,0.796	0.032
1637	ENSG00000100412.17	ACO2	chr22	+	41525192	41526453	41525192	41525348	41527287	41527420	1637	612,242,234	1,0,0	426,241,324	0,0,0	1204	99	1	1.0	0.981,1.0,1.0	1.0,1.0,1.0	-0.006
1638	ENSG00000263072.9	ZNF213-AS1	chr16	-	3129247	3129653	3129460	3129653	3114967	3116519	1638	41,21,12	0,0,0	52,29,62	0,0,3	312	99	0.812313258378	1.0	1.0,1.0,1.0	1.0,1.0,0.868	0.044
1639	ENSG00000263072.9	ZNF213-AS1	chr16	-	3129457	3129653	3129460	3129653	3116455	3116519	1639	1,0,0	0,0,0	6,1,1	0,0,3	102	99	1	1.0	1.0,NA,NA	1.0,1.0,0.244	0.252
1641	ENSG00000131652.14	THOC6	chr16	+	3025923	3026166	3025923	3025988	3026250	3026288	1641	228,77,60	5,3,1	235,155,145	5,3,3	277	99	0.889612850706	1.0	0.942,0.902,0.955	0.944,0.949,0.945	-0.013
1642	ENSG00000131652.14	THOC6	chr16	+	3025923	3026288	3025923	3025988	3026364	3026413	1642	296,117,101	0,0,0	278,159,185	0,0,1	399	99	1	1.0	1.0,1.0,1.0	1.0,1.0,0.979	0.007
1643	ENSG00000127564.17	PKMYT1	chr16	-	2979647	2979912	2979807	2979912	2976663	2977031	1643	1187,654,506	7,4,1	937,665,786	9,3,1	259	99	0.871348715507	1.0	0.985,0.984,0.995	0.975,0.988,0.997	0.001
1644	ENSG00000127564.17	PKMYT1	chr16	-	2979647	2979912	2979815	2979912	2976663	2977031	1644	1212,665,522	3,1,3	962,676,804	3,1,0	267	99	1	1.0	0.993,0.996,0.985	0.992,0.996,1.0	-0.005
1645	ENSG00000127564.17	PKMYT1	chr16	-	2979807	2979912	2979815	2979912	2976663	2977031	1645	32,15,17	3,1,3	34,14,19	3,1,0	107	99	0.18311119304	1.0	0.908,0.933,0.84	0.913,0.928,1.0	-0.053
1648	ENSG00000205913.7	SRRM2-AS1	chr16	-	2743441	2743719	2743551	2743719	2737479	2737610	1648	10,1,1	6,2,5	13,5,5	4,6,6	209	99	0.270809668312	1.0	0.441,0.191,0.087	0.606,0.283,0.283	-0.151
1649	ENSG00000162066.16	AMDHD2	chr16	+	2528451	2528718	2528451	2528559	2528993	2529095	1649	155,94,83	5,3,1	119,114,76	13,6,9	258	99	0.000469332493904	0.0238339009957987	0.922,0.923,0.97	0.778,0.879,0.764	0.131
1650	ENSG00000102053.13	ZC3H12B	chrX	+	65366637	65366766	65366637	65366762	65368828	65368998	1650	3,0,1	5,1,0	2,1,2	6,1,0	103	99	0.170530722367	1.0	0.366,0.0,1.0	0.243,0.49,1.0	-0.122
1651	ENSG00000205937.12	RNPS1	chr16	-	2263095	2263287	2263141	2263287	2262739	2262842	1651	4707,2274,2081	0,0,0	2649,1662,1866	1,0,0	145	99	1	1.0	1.0,1.0,1.0	0.999,1.0,1.0	0.0
1652	ENSG00000205937.12	RNPS1	chr16	-	2267174	2267237	2267188	2267237	2264572	2264760	1652	6,5,2	0,0,1	1,3,3	0,2,1	113	99	0.631301899985	1.0	1.0,1.0,0.637	1.0,0.568,0.724	0.115
1654	ENSG00000167969.13	ECI1	chr16	-	2243317	2243439	2243368	2243439	2243045	2243224	1654	619,208,166	3,0,1	559,373,364	2,2,3	150	99	1	1.0	0.993,1.0,0.991	0.995,0.992,0.988	0.003
1655	ENSG00000167967.16	E4F1	chr16	+	2229569	2232364	2229569	2229675	2232455	2232576	1655	796,618,474	1,0,0	445,417,322	0,4,0	2788	99	0.348040830054	1.0	0.966,1.0,1.0	1.0,0.787,1.0	0.06
1657	ENSG00000008710.20	PKD1	chr16	-	2103104	2103895	2103265	2103895	2102813	2102970	1657	1,2,2	108,45,28	1,0,0	56,37,38	260	99	1	1.0	0.004,0.017,0.026	0.007,0.0,0.0	0.013
1663	ENSG00000008710.20	PKD1	chr16	-	2108251	2111871	2111815	2111871	2106804	2106948	1663	2440,1495,1319	0,0,0	1539,1234,1190	0,1,0	3663	99	1	1.0	1.0,1.0,1.0	1.0,0.971,1.0	0.01
1664	ENSG00000065057.9	NTHL1	chr16	-	2046127	2046366	2046279	2046366	2043566	2043726	1664	451,195,191	1,0,0	317,150,181	0,0,0	251	99	1	1.0	0.994,1.0,1.0	1.0,1.0,1.0	-0.002
1665	ENSG00000065057.9	NTHL1	chr16	-	2046127	2046366	2046279	2046366	2044629	2044800	1665	604,247,214	1,0,0	418,220,260	2,0,1	251	99	1	1.0	0.996,1.0,1.0	0.988,1.0,0.99	0.006
1666	ENSG00000167962.15	ZNF598	chr16	-	2000390	2000481	2000408	2000481	1999495	2000256	1666	566,255,213	375,163,135	294,250,237	175,128,163	117	99	0.461857884678	1.0	0.561,0.57,0.572	0.587,0.623,0.552	-0.02
1667	ENSG00000167962.15	ZNF598	chr16	-	2001582	2001700	2001591	2001700	2001003	2001191	1667	1179,457,388	215,84,76	626,365,392	137,93,90	108	99	0.063177179383	0.8062274783272977	0.834,0.833,0.824	0.807,0.782,0.8	0.034
1669	ENSG00000140990.15	NDUFB10	chr16	+	1961152	1961291	1961152	1961258	1961496	1961636	1669	5370,1955,1585	51,28,22	3448,1979,2185	27,19,23	132	99	0.167028773912	1.0	0.987,0.981,0.982	0.99,0.987,0.986	-0.004
1670	ENSG00000162032.16	SPSB3	chr16	-	1777746	1778612	1778133	1778612	1776717	1777443	1670	248,120,102	3,2,6	237,156,188	2,3,5	486	99	0.556297677723	1.0	0.944,0.924,0.776	0.96,0.914,0.885	-0.038
1671	ENSG00000162032.16	SPSB3	chr16	-	1777945	1778612	1778133	1778612	1777746	1777872	1671	189,73,47	4,1,0	176,117,136	1,0,2	287	99	0.278913197769	1.0	0.942,0.962,1.0	0.984,1.0,0.959	-0.013
1672	ENSG00000197774.14	EME2	chr16	+	1775040	1775408	1775040	1775132	1775568	1775684	1672	124,63,68	2,0,1	65,72,76	0,0,0	375	99	0.310144927388	1.0	0.942,1.0,0.947	1.0,1.0,1.0	-0.037
1673	ENSG00000197774.14	EME2	chr16	+	1775040	1775408	1775040	1775132	1775796	1775986	1673	84,45,46	4,3,1	44,41,49	1,0,0	375	99	0.000749341436228	0.03465749945820773	0.847,0.798,0.924	0.921,1.0,1.0	-0.117
1675	ENSG00000206053.13	JPT2	chr16	+	1683508	1683620	1683508	1683592	1685438	1685587	1675	1,0,0	33,18,26	1,1,3	9,10,10	127	99	0.0679252977417	0.8461698351866105	0.023,0.0,0.0	0.08,0.072,0.19	-0.106
1676	ENSG00000187535.14	IFT140	chr16	-	1526618	1526796	1526732	1526796	1525886	1526077	1676	147,44,21	8,4,0	91,66,77	2,1,0	213	99	0.00124684978353	0.051198587250021736	0.895,0.836,1.0	0.955,0.968,1.0	-0.064
1677	ENSG00000103249.18	CLCN7	chr16	-	1449275	1450666	1450496	1450666	1448965	1449093	1677	531,416,410	2,0,1	192,183,165	0,1,1	1320	99	1	1.0	0.952,1.0,0.969	1.0,0.932,0.925	0.021
1681	ENSG00000103275.21	UBE2I	chr16	+	1312346	1312667	1312346	1312603	1314019	1314096	1681	16,9,8	108,78,53	14,10,7	63,48,53	163	99	0.295892008916	1.0	0.083,0.065,0.084	0.119,0.112,0.074	-0.024
1682	ENSG00000103275.21	UBE2I	chr16	+	1315653	1315730	1315653	1315726	1320173	1320283	1682	6,2,3	2319,1080,1019	1,3,1	1120,629,625	103	99	1	1.0	0.002,0.002,0.003	0.001,0.005,0.002	-0.0
1683	ENSG00000196557.13	CACNA1H	chr16	+	1201662	1202452	1201662	1201835	1204009	1204458	1683	1199,387,380	0,1,0	661,405,415	0,0,0	716	99	1	1.0	1.0,0.982,1.0	1.0,1.0,1.0	-0.006
1684	ENSG00000196557.13	CACNA1H	chr16	+	1201662	1202452	1201662	1201835	1207000	1207118	1684	1116,360,355	0,0,0	594,357,366	0,1,0	716	99	1	1.0	1.0,1.0,1.0	1.0,0.98,1.0	0.007
1685	ENSG00000196557.13	CACNA1H	chr16	+	1211945	1212171	1211945	1212138	1213779	1213931	1685	22,6,6	54,21,16	8,4,2	27,6,13	132	99	0.448532250162	1.0	0.234,0.176,0.22	0.182,0.333,0.103	0.004
1686	ENSG00000103227.19	LMF1	chr16	-	934189	934254	934243	934254	893006	893072	1686	3,2,0	0,0,1	0,2,1	0,0,0	153	99	1	1.0	1.0,1.0,0.0	NA,1.0,1.0	-0.333
1687	ENSG00000103227.19	LMF1	chr16	-	934189	934254	934243	934254	910930	911079	1687	4,2,0	30,15,11	0,3,1	20,11,11	153	99	0.469503762264	1.0	0.079,0.079,0.0	0.0,0.15,0.056	-0.016
1688	ENSG00000103227.19	LMF1	chr16	-	954352	954666	954356	954666	910930	911079	1688	1,0,0	0,0,0	0,0,1	1,1,0	103	99	1	1.0	1.0,NA,NA	0.0,0.0,1.0	0.667
1689	ENSG00000007376.8	RPUSD1	chr16	-	787067	787179	787076	787179	786826	786928	1689	49,21,16	146,75,61	15,14,24	68,63,55	108	99	0.745299415845	1.0	0.235,0.204,0.194	0.168,0.169,0.286	0.003
1690	ENSG00000007376.8	RPUSD1	chr16	-	787343	787477	787353	787477	786826	786928	1690	4,0,7	25,23,34	0,0,1	8,1,4	109	99	0.00201794254666	0.0738344490984408	0.127,0.0,0.158	0.0,0.0,0.185	0.033
1691	ENSG00000007376.8	RPUSD1	chr16	-	787343	787477	787353	787477	787076	787179	1691	2,5,1	403,187,149	2,1,0	237,140,142	109	99	1	1.0	0.004,0.024,0.006	0.008,0.006,0.0	0.007
1692	ENSG00000007376.8	RPUSD1	chr16	-	787343	787477	787396	787477	787076	787179	1692	84,60,62	8,4,1	30,35,27	11,3,1	152	99	0.0789432025232	0.9263120758271397	0.872,0.907,0.976	0.64,0.884,0.946	0.095
1693	ENSG00000007376.8	RPUSD1	chr16	-	787353	787477	787396	787477	787076	787179	1693	485,242,210	8,4,1	265,174,169	11,3,1	142	99	0.19313597823	1.0	0.977,0.977,0.993	0.944,0.976,0.992	0.012
1694	ENSG00000103245.14	CIAO3	chr16	-	739539	739738	739642	739738	737185	737329	1694	15,9,6	90,65,36	7,11,12	33,30,43	202	99	0.0575283904335	0.758253493961233	0.076,0.064,0.076	0.094,0.152,0.12	-0.05
1695	ENSG00000140983.14	RHOT2	chr16	+	668104	668236	668104	668154	668352	668411	1695	109,28,31	0,0,0	94,60,76	0,1,0	181	99	1	1.0	1.0,1.0,1.0	1.0,0.97,1.0	0.01
1696	ENSG00000140983.14	RHOT2	chr16	+	668352	668569	668352	668411	668655	668699	1696	748,251,187	16,23,23	591,401,425	26,22,30	257	99	0.675769310305	1.0	0.947,0.808,0.758	0.898,0.875,0.845	-0.035
1697	ENSG00000140983.14	RHOT2	chr16	+	668655	670175	668655	668699	670248	670357	1697	459,393,323	0,0,1	341,322,292	0,0,0	1575	99	1	1.0	1.0,1.0,0.953	1.0,1.0,1.0	-0.016
1698	ENSG00000140983.14	RHOT2	chr16	+	672253	672566	672253	672384	672702	672825	1698	222,130,90	7,4,4	165,129,132	4,8,19	281	99	0.0294834646367	0.4937795119965786	0.918,0.92,0.888	0.936,0.85,0.71	0.077
1699	ENSG00000140983.14	RHOT2	chr16	+	672253	672825	672253	672384	672927	673130	1699	592,309,282	5,17,23	394,296,308	6,3,9	540	99	0.0147666295869	0.31385724559617284	0.956,0.769,0.692	0.923,0.948,0.863	-0.106
1700	ENSG00000161996.19	WDR90	chr16	+	653745	655147	653745	653803	655306	655468	1700	225,185,151	23,16,12	172,201,140	15,4,10	1443	99	0.149743586567	1.0	0.402,0.442,0.463	0.44,0.775,0.49	-0.133
1701	ENSG00000161996.19	WDR90	chr16	+	655772	655889	655772	655885	656301	656537	1701	9,2,3	3,1,0	5,9,5	3,2,1	103	99	0.469636894633	1.0	0.743,0.658,1.0	0.616,0.812,0.828	0.048
1702	ENSG00000161996.19	WDR90	chr16	+	655772	655889	655772	655885	656731	656871	1702	4,1,6	2,0,0	2,1,1	0,0,0	103	99	1	1.0	0.658,1.0,1.0	1.0,1.0,1.0	-0.114
1703	ENSG00000161996.19	WDR90	chr16	+	655772	656537	655772	655885	656731	656871	1703	407,301,231	2,0,0	254,284,231	0,0,0	751	99	1	1.0	0.964,1.0,1.0	1.0,1.0,1.0	-0.012
1704	ENSG00000161996.19	WDR90	chr16	+	655772	656537	655772	655889	656731	656871	1704	406,301,228	3,1,3	252,283,230	0,0,0	747	99	0.0504296118827	0.7021632680701301	0.947,0.976,0.91	1.0,1.0,1.0	-0.056
1705	ENSG00000161996.19	WDR90	chr16	+	660611	660870	660611	660714	661050	661172	1705	45,51,68	26,20,17	17,26,33	26,15,14	255	99	0.0632571140394	0.8068801063562442	0.402,0.497,0.608	0.202,0.402,0.478	0.142
1706	ENSG00000161996.19	WDR90	chr16	+	662672	663064	662672	662844	665678	665801	1706	188,187,120	64,13,6	95,116,70	26,22,12	319	99	0.114988605973	1.0	0.477,0.817,0.861	0.531,0.621,0.644	0.12
1707	ENSG00000172366.20	MCRIP2	chr16	+	647416	647884	647416	647544	648119	648474	1707	217,110,73	5,3,2	107,91,65	1,0,1	439	99	1	1.0	0.907,0.892,0.892	0.96,1.0,0.936	-0.068
1708	ENSG00000130731.16	METTL26	chr16	-	635517	635774	635611	635774	635280	635340	1708	117,52,49	32,4,4	50,32,26	51,40,21	193	99	6.86134482564e-11	4.186859012716743e-08	0.652,0.87,0.863	0.335,0.291,0.388	0.457
1709	ENSG00000007541.17	PIGQ	chr16	+	578378	578505	578378	578462	578784	578938	1709	80,45,28	0,0,0	86,57,76	0,0,1	142	99	1	1.0	1.0,1.0,1.0	1.0,1.0,0.981	0.006
1713	ENSG00000102977.18	ACD	chr16	-	67658719	67659613	67659536	67659613	67658554	67658641	1713	288,160,124	0,1,3	197,109,166	0,0,0	916	99	0.572590025032	1.0	1.0,0.945,0.817	1.0,1.0,1.0	-0.079
1714	ENSG00000102977.18	ACD	chr16	-	67659228	67659613	67659536	67659613	67658927	67659079	1714	86,47,36	13,4,9	70,32,47	1,4,5	407	99	0.0574822301155	0.758253493961233	0.617,0.741,0.493	0.945,0.661,0.696	-0.15
1715	ENSG00000102977.18	ACD	chr16	-	67659701	67659795	67659719	67659795	67659536	67659613	1715	65,29,22	2,4,2	40,42,41	1,3,1	117	99	0.269967947313	1.0	0.965,0.86,0.903	0.971,0.922,0.972	-0.046
1716	ENSG00000102977.18	ACD	chr16	-	67659876	67660045	67659902	67660045	67659701	67659795	1716	10,7,5	74,37,39	12,4,11	65,59,56	125	99	0.864813398555	1.0	0.097,0.13,0.092	0.128,0.051,0.135	0.002
1718	ENSG00000242612.7	DECR2	chr16	+	406684	406952	406684	406833	407424	407560	1718	15,4,4	0,0,0	14,8,4	1,0,0	218	99	1	1.0	1.0,1.0,1.0	0.864,1.0,1.0	0.045
1719	ENSG00000242612.7	DECR2	chr16	+	407424	407580	407424	407560	410208	410367	1719	0,0,0	2,2,2	5,0,0	0,2,0	119	99	1	1.0	0.0,0.0,0.0	1.0,0.0,NA	-0.5
1720	ENSG00000242612.7	DECR2	chr16	+	410242	410404	410242	410367	410690	410784	1720	4,7,2	56,12,14	3,5,2	22,15,8	136	99	0.790960290548	1.0	0.049,0.298,0.094	0.09,0.195,0.154	0.001
1721	ENSG00000242612.7	DECR2	chr16	+	410690	410784	410690	410753	410971	411076	1721	116,56,50	0,2,0	55,30,17	0,0,0	130	99	1	1.0	1.0,0.955,1.0	1.0,1.0,1.0	-0.015
1722	ENSG00000086504.18	MRPL28	chr16	-	368500	369220	369067	369220	368327	368414	1722	3440,1410,1169	0,0,0	2124,1248,1382	1,0,0	666	99	1	1.0	1.0,1.0,1.0	0.997,1.0,1.0	0.001
1723	ENSG00000086504.18	MRPL28	chr16	-	370484	370509	370498	370509	369930	370225	1723	0,1,0	10,9,2	0,0,0	9,10,7	113	99	1	1.0	0.0,0.089,0.0	0.0,0.0,0.0	0.03
1724	ENSG00000167515.11	TRAPPC2L	chr16	+	88858618	88858791	88858618	88858789	88859892	88859972	1724	0,1,1	64,35,35	0,0,1	24,30,31	101	99	1	1.0	0.0,0.027,0.027	0.0,0.0,0.031	0.008
1725	ENSG00000167515.11	TRAPPC2L	chr16	+	88859344	88859750	88859344	88859443	88859892	88859972	1725	726,359,322	0,0,0	428,286,270	0,2,0	406	99	1	1.0	1.0,1.0,1.0	1.0,0.972,1.0	0.009
1728	ENSG00000140479.18	PCSK6	chr15	-	101318184	101318422	101318318	101318422	101313375	101313505	1728	14,5,4	67,20,15	2,5,5	43,25,14	233	99	0.190152518727	1.0	0.082,0.096,0.102	0.019,0.078,0.132	0.017
1729	ENSG00000131876.18	SNRPA1	chr15	-	101285725	101287010	101286907	101287010	101281513	101281782	1729	385,205,136	0,1,1	190,100,117	0,0,0	1281	99	1	1.0	1.0,0.941,0.913	1.0,1.0,1.0	-0.049
1730	ENSG00000101003.11	GINS1	chr20	+	25417103	25418195	25417103	25417202	25425210	25425327	1730	208,93,84	2,0,3	143,94,91	0,0,0	1092	99	0.041493766712	0.617077454516739	0.904,1.0,0.717	1.0,1.0,1.0	-0.126
1731	ENSG00000140471.17	LINS1	chr15	-	100580443	100580945	100580800	100580945	100580262	100580352	1731	150,123,87	0,0,0	104,55,67	2,0,0	456	99	1	1.0	1.0,1.0,1.0	0.919,1.0,1.0	0.027
1732	ENSG00000103852.13	TTC23	chr15	-	99249170	99249799	99249621	99249799	99228532	99228732	1732	108,41,37	4,0,0	60,30,30	0,0,0	550	99	0.30947279996	1.0	0.829,1.0,1.0	1.0,1.0,1.0	-0.057
1738	ENSG00000022277.13	RTF2	chr20	+	56470599	56470941	56470599	56470751	56471613	56471669	1738	38,32,30	0,0,1	22,21,35	0,0,0	289	99	1	1.0	1.0,1.0,0.911	1.0,1.0,1.0	-0.03
1739	ENSG00000214432.9	VPS33B-DT	chr15	+	91023312	91023971	91023312	91023594	91029880	91030241	1739	2,0,0	2,0,0	0,0,2	1,0,3	476	99	1	1.0	0.172,NA,NA	0.0,NA,0.122	0.111
1740	ENSG00000214432.9	VPS33B-DT	chr15	+	91023312	91023594	91023312	91023435	91030130	91030241	1740	7,5,5	1,0,0	6,2,3	0,0,1	258	99	1	1.0	0.729,1.0,1.0	1.0,1.0,0.535	0.065
1741	ENSG00000198901.14	PRC1	chr15	-	90969446	90969623	90969523	90969623	90969078	90969120	1741	368,167,130	13,4,5	238,181,212	4,1,6	176	99	0.0549784378911	0.7386360940106486	0.941,0.959,0.936	0.971,0.99,0.952	-0.026
1743	ENSG00000140553.18	UNC45A	chr15	+	90935284	90935375	90935284	90935330	90935543	90935705	1743	34,11,10	6,5,1	14,6,10	4,2,0	144	99	0.610665324058	1.0	0.796,0.602,0.873	0.706,0.673,1.0	-0.036
1744	ENSG00000140553.18	UNC45A	chr15	+	90948141	90948794	90948141	90948283	90949315	90949443	1744	547,187,168	2,0,0	340,190,207	0,0,0	610	99	1	1.0	0.978,1.0,1.0	1.0,1.0,1.0	-0.007
1745	ENSG00000228315.12	GUSBP11	chr22	-	23686830	23686995	23686837	23686995	23683724	23683867	1745	28,16,17	24,7,8	23,18,24	23,6,19	106	99	0.719372138965	1.0	0.521,0.681,0.665	0.483,0.737,0.541	0.035
1746	ENSG00000228315.12	GUSBP11	chr22	-	23690231	23690356	23690235	23690356	23683724	23683867	1746	33,17,14	16,8,6	24,9,9	13,12,15	103	99	0.0358151747133	0.5606104695607277	0.665,0.671,0.692	0.64,0.419,0.366	0.201
1747	ENSG00000228315.12	GUSBP11	chr22	-	23694118	23695517	23695172	23695517	23683724	23683867	1747	403,215,160	0,1,2	426,263,270	0,0,0	1153	99	0.905034614965	1.0	1.0,0.949,0.873	1.0,1.0,1.0	-0.059
1748	ENSG00000228315.12	GUSBP11	chr22	-	23694118	23695517	23695172	23695517	23690235	23690356	1748	435,224,171	1,3,0	449,280,291	0,0,0	1153	99	0.83683087814	1.0	0.974,0.865,1.0	1.0,1.0,1.0	-0.054
1751	ENSG00000255571.9	MIR9-3HG	chr15	+	89388503	89388746	89388503	89388581	89389344	89389482	1751	1,0,0	5,0,4	1,0,0	1,0,3	264	99	1	1.0	0.07,NA,0.0	0.273,NA,0.0	-0.102
1753	ENSG00000099991.18	CABIN1	chr22	+	24098013	24098192	24098013	24098105	24113565	24113748	1753	366,129,116	9,3,1	251,176,182	2,1,1	186	99	0.0126553973779	0.28050268895974095	0.956,0.958,0.984	0.985,0.989,0.99	-0.022
1754	ENSG00000140543.15	DET1	chr15	-	88530622	88531473	88531296	88531473	88527598	88527786	1754	326,106,96	2,1,1	220,129,123	0,0,0	773	99	0.304920473166	1.0	0.954,0.931,0.925	1.0,1.0,1.0	-0.063
1755	ENSG00000140543.15	DET1	chr15	-	88530622	88531715	88531608	88531715	88527598	88527786	1755	431,137,136	0,1,1	285,160,155	0,0,0	1085	99	1	1.0	1.0,0.926,0.925	1.0,1.0,1.0	-0.05
1756	ENSG00000140543.15	DET1	chr15	-	88530622	88531715	88531612	88531715	88527598	88527786	1756	434,140,136	1,0,0	287,160,157	1,0,0	1089	99	1	1.0	0.975,1.0,1.0	0.963,1.0,1.0	0.004
1757	ENSG00000140543.15	DET1	chr15	-	88531608	88531715	88531612	88531715	88527598	88527786	1757	3,4,1	1,0,0	2,0,2	1,0,0	103	99	1	1.0	0.742,1.0,1.0	0.658,NA,1.0	0.085
1758	ENSG00000181991.16	MRPS11	chr15	+	88467907	88469145	88467907	88468024	88472354	88472620	1758	300,180,141	9,1,3	169,123,105	2,4,1	1220	99	0.597616962158	1.0	0.73,0.936,0.792	0.873,0.714,0.895	-0.008
1759	ENSG00000181991.16	MRPS11	chr15	+	88467907	88469145	88467907	88468024	88472626	88472725	1759	308,188,148	284,131,122	172,123,107	108,48,55	1220	99	0.000643435984131	0.030658833233788572	0.081,0.104,0.09	0.114,0.172,0.136	-0.049
1760	ENSG00000181991.16	MRPS11	chr15	+	88467907	88469145	88467907	88468024	88475109	88475239	1760	298,180,140	2,2,1	168,123,105	1,1,1	1220	99	0.512619090745	1.0	0.924,0.88,0.919	0.932,0.909,0.895	-0.004
1763	ENSG00000177082.13	WDR73	chr15	-	84645972	84646348	84646183	84646348	84645470	84645836	1763	52,24,27	62,60,54	26,23,12	29,20,23	310	99	0.156015647689	1.0	0.211,0.113,0.138	0.223,0.269,0.143	-0.058
1764	ENSG00000177082.13	WDR73	chr15	-	84647889	84648625	84648536	84648625	84646183	84646348	1764	196,104,108	0,1,0	103,53,61	0,0,0	746	99	1	1.0	1.0,0.932,1.0	1.0,1.0,1.0	-0.023
1765	ENSG00000177082.13	WDR73	chr15	-	84653631	84654000	84653699	84654000	84652713	84652802	1765	76,34,48	0,0,1	44,18,31	3,0,0	167	99	0.71540389857	1.0	1.0,1.0,0.966	0.897,1.0,1.0	0.023
1766	ENSG00000177082.13	WDR73	chr15	-	84654226	84654280	84654233	84654280	84653631	84653699	1766	11,4,6	12,9,15	6,2,3	16,4,7	106	99	0.474284440692	1.0	0.461,0.293,0.272	0.259,0.318,0.286	0.054
1768	ENSG00000189136.9	UBE2Q2P1	chr15	-	84554960	84555070	84554965	84555070	84546220	84546277	1768	0,0,1	28,11,15	0,1,0	22,19,27	104	99	1	1.0	0.0,0.0,0.06	0.0,0.048,0.0	0.004
1769	ENSG00000156218.13	ADAMTSL3	chr15	+	84036772	84037004	84036772	84036987	84037762	84039427	1769	1,0,0	1,1,0	0,0,1	3,0,0	116	99	1	1.0	0.46,0.0,NA	0.0,NA,1.0	-0.27
1770	ENSG00000169609.14	C15orf40	chr15	-	82991931	82992046	82991955	82992046	82988440	82988828	1770	2,0,2	0,0,0	0,3,0	0,0,1	123	99	1	1.0	1.0,NA,1.0	NA,1.0,0.0	0.5
1771	ENSG00000214575.10	CPEB1	chr15	-	82553451	82553556	82553466	82553556	82552479	82552616	1771	1,1,2	21,9,11	2,2,3	3,8,5	114	99	0.0272793483001	0.4663622161037882	0.04,0.088,0.136	0.367,0.178,0.343	-0.208
1773	ENSG00000188659.10	SAXO2	chr15	+	82262817	82263188	82262817	82262932	82265568	82265748	1773	14,17,14	1,1,0	8,7,7	0,0,0	355	99	1	1.0	0.796,0.826,1.0	1.0,1.0,1.0	-0.126
1774	ENSG00000140598.16	EFL1	chr15	-	82151450	82152423	82151464	82152423	82138657	82138842	1774	7,8,9	80,54,26	7,8,5	48,29,31	113	99	0.742511442983	1.0	0.071,0.115,0.233	0.113,0.195,0.124	-0.004
1775	ENSG00000172345.14	STARD5	chr15	-	81323801	81324141	81324000	81324141	81322898	81322948	1775	4,5,9	3,1,0	8,5,6	2,0,0	298	99	0.0385555666829	0.5900973185318474	0.307,0.624,1.0	0.571,1.0,1.0	-0.213
1777	ENSG00000225950.9	NTF4	chr19	-	49063615	49064855	49063733	49064855	49061065	49062009	1777	0,2,1	2,0,1	2,0,0	0,0,0	217	99	1	1.0	0.0,1.0,0.313	1.0,NA,NA	-0.562
1778	ENSG00000041357.16	PSMA4	chr15	+	78540426	78540539	78540426	78540463	78541904	78541930	1778	267,123,117	3,0,2	143,81,94	0,3,0	175	99	0.727039498379	1.0	0.981,1.0,0.971	1.0,0.939,1.0	0.004
1779	ENSG00000041357.16	PSMA4	chr15	+	78542176	78542645	78542176	78542219	78544189	78544267	1779	2304,983,875	19,8,14	1050,528,608	13,12,17	525	99	0.00610518843629	0.1678090274690051	0.958,0.959,0.922	0.938,0.892,0.871	0.046
1780	ENSG00000136381.13	IREB2	chr15	+	78439794	78439881	78439794	78439876	78462921	78463087	1780	194,100,62	10,5,3	101,60,72	1,0,0	104	99	0.00024193481017	0.014257195752588178	0.949,0.95,0.952	0.99,1.0,1.0	-0.046
1781	ENSG00000140382.15	HMG20A	chr15	+	77458403	77458558	77458403	77458496	77464239	77464387	1781	9,0,7	108,35,43	3,4,9	64,35,57	161	99	0.860991866169	1.0	0.049,0.0,0.091	0.028,0.066,0.088	-0.014
1784	ENSG00000169758.13	TMEM266	chr15	+	76156603	76156758	76156603	76156652	76160094	76160168	1784	11,3,3	2,2,2	3,6,1	3,3,1	205	99	0.281108638028	1.0	0.726,0.42,0.42	0.326,0.491,0.326	0.141
1786	ENSG00000140400.18	MAN2C1	chr15	-	75358461	75358808	75358703	75358808	75358200	75358344	1786	145,79,50	4,16,7	87,82,71	0,0,0	341	99	1.43863654323e-09	5.851658269021404e-07	0.913,0.589,0.675	1.0,1.0,1.0	-0.274
1787	ENSG00000140400.18	MAN2C1	chr15	-	75359058	75359425	75359327	75359425	75358703	75358808	1787	183,123,93	0,0,0	95,98,95	0,0,2	368	99	1	1.0	1.0,1.0,1.0	1.0,1.0,0.927	0.024
1788	ENSG00000178761.15	FAM219B	chr15	-	74906277	74906365	74906323	74906365	74905153	74905231	1788	78,26,19	1,1,2	56,38,37	7,1,0	145	99	0.1749420284	1.0	0.982,0.947,0.866	0.845,0.963,1.0	-0.004
1789	ENSG00000178802.18	MPI	chr15	+	74890041	74890201	74890041	74890089	74890526	74890654	1789	9,6,4	3,1,1	9,3,4	3,0,2	211	99	0.853065482975	1.0	0.585,0.738,0.652	0.585,1.0,0.484	-0.031
1790	ENSG00000178802.18	MPI	chr15	+	74890041	74890201	74890041	74890089	74891378	74891579	1790	1,2,1	11,1,4	1,2,0	3,0,3	211	99	0.839715426335	1.0	0.041,0.484,0.105	0.135,1.0,0.0	-0.168
1791	ENSG00000178802.18	MPI	chr15	+	74891378	74891579	74891378	74891489	74892660	74892802	1791	795,276,268	1,0,2	449,285,320	0,0,1	189	99	1	1.0	0.998,1.0,0.986	1.0,1.0,0.994	-0.003
1792	ENSG00000103653.17	CSK	chr15	+	74800411	74800746	74800411	74800505	74800822	74800922	1792	335,169,125	0,0,1	217,134,152	0,0,0	340	99	1	1.0	1.0,1.0,0.973	1.0,1.0,1.0	-0.009
1793	ENSG00000179335.20	CLK3	chr15	+	74620008	74622216	74620008	74620225	74622493	74622560	1793	296,173,156	5,2,4	170,112,152	10,5,6	2090	99	0.00600592658491	0.1660981143910088	0.737,0.804,0.649	0.446,0.515,0.545	0.228
1794	ENSG00000247240.9	UBL7-DT	chr15	+	74461264	74462098	74461264	74462031	74466035	74466130	1794	7,5,6	5,0,1	9,9,8	1,0,0	166	99	0.00157414098083	0.06112942081032797	0.455,1.0,0.782	0.843,1.0,1.0	-0.202
1795	ENSG00000247240.9	UBL7-DT	chr15	+	74461882	74462031	74461882	74462027	74466035	74466130	1795	7,0,3	2,2,0	2,1,7	1,1,3	103	99	0.824947784589	1.0	0.771,0.0,1.0	0.658,0.49,0.692	-0.023
1796	ENSG00000129038.16	LOXL1	chr15	+	73949458	73949574	73949458	73949537	73951830	73952136	1796	205,65,57	2,0,0	92,48,61	0,0,0	136	99	1	1.0	0.987,1.0,1.0	1.0,1.0,1.0	-0.004
1798	ENSG00000168872.17	DDX19A	chr16	+	70361417	70361636	70361417	70361510	70364542	70364645	1798	13,11,5	101,64,55	8,4,10	63,31,39	225	99	0.576349727385	1.0	0.054,0.07,0.038	0.053,0.054,0.101	-0.015
1799	ENSG00000166233.15	ARIH1	chr15	+	72580730	72580991	72580730	72580877	72582074	72582187	1799	527,250,215	10,1,1	322,173,235	6,4,4	213	99	0.302075873925	1.0	0.961,0.991,0.99	0.961,0.953,0.965	0.021
1800	ENSG00000213614.11	HEXA	chr15	-	72347685	72348134	72348030	72348134	72346526	72346710	1800	148,47,55	1,0,0	76,53,62	0,0,0	444	99	1	1.0	0.971,1.0,1.0	1.0,1.0,1.0	-0.01
1801	ENSG00000213614.11	HEXA	chr15	-	72347685	72348134	72348047	72348134	72346526	72346710	1801	150,49,56	6,3,4	76,54,63	2,2,3	461	99	0.330833239301	1.0	0.843,0.778,0.75	0.891,0.853,0.819	-0.064
1802	ENSG00000213614.11	HEXA	chr15	-	72348030	72348134	72348047	72348134	72346526	72346710	1802	3,2,1	6,3,4	0,1,1	2,2,3	116	99	0.0102991724735	0.24141796294295262	0.299,0.363,0.176	0.0,0.299,0.221	0.106
1803	ENSG00000213614.11	HEXA	chr15	-	72348030	72348134	72348047	72348134	72347685	72347758	1803	3,2,2	226,73,65	0,1,1	130,52,64	116	99	0.61847021985	1.0	0.011,0.023,0.026	0.0,0.016,0.013	0.01
1804	ENSG00000213614.11	HEXA	chr15	-	72353067	72355624	72355558	72355624	72351132	72351234	1804	129,92,82	4,2,0	126,62,66	0,0,1	2590	99	0.000209356230054	0.012921002041815632	0.552,0.637,1.0	1.0,1.0,0.716	-0.176
1805	ENSG00000213614.11	HEXA	chr15	-	72353690	72355624	72355558	72355624	72353067	72353178	1805	136,72,59	16,11,6	143,69,81	11,9,1	1967	99	0.17861202561	1.0	0.3,0.248,0.331	0.396,0.278,0.803	-0.199
1806	ENSG00000137817.17	PARP6	chr15	-	72260477	72260688	72260537	72260688	72259607	72259661	1806	42,26,17	56,19,16	29,19,20	35,23,27	159	99	0.441796795622	1.0	0.318,0.46,0.398	0.34,0.34,0.316	0.06
1807	ENSG00000137817.17	PARP6	chr15	-	72265269	72265473	72265412	72265473	72265080	72265171	1807	17,14,5	64,29,23	8,10,3	48,29,34	242	99	0.0909512823698	1.0	0.098,0.165,0.082	0.064,0.124,0.035	0.041
1808	ENSG00000067225.20	PKM	chr15	-	72208616	72208891	72208620	72208891	72207126	72207277	1808	10,4,9	5033,2591,2253	4,9,3	2155,1263,1487	103	99	1	1.0	0.002,0.001,0.004	0.002,0.007,0.002	-0.001
1809	ENSG00000067225.20	PKM	chr15	-	72230899	72231386	72231115	72231386	72218943	72219110	1809	77,59,53	1062,538,461	15,13,18	400,285,295	315	99	5.96753318335e-05	0.004783255994188148	0.022,0.033,0.035	0.012,0.014,0.019	0.015
1811	ENSG00000066933.16	MYO9A	chr15	-	71951701	71951896	71951776	71951896	71938851	71938927	1811	8,1,2	77,22,22	7,2,1	40,15,20	174	99	0.526950900892	1.0	0.056,0.025,0.049	0.091,0.071,0.028	-0.02
1812	ENSG00000137821.12	LRRC49	chr15	+	70893583	70893655	70893583	70893640	70895848	70895936	1812	2,1,1	27,7,4	0,0,2	19,9,12	114	99	0.20063171315	1.0	0.06,0.11,0.178	0.0,0.0,0.126	0.074
1814	ENSG00000141295.14	SCRN2	chr17	-	47838269	47838450	47838335	47838450	47837719	47838002	1814	92,30,13	3,1,0	98,59,58	1,1,0	165	99	0.391197057725	1.0	0.948,0.947,1.0	0.983,0.973,1.0	-0.02
1817	ENSG00000137819.14	PAQR5	chr15	+	69337340	69337505	69337340	69337501	69359965	69360131	1817	1,0,0	5,2,2	0,0,0	3,6,6	103	99	1	1.0	0.161,0.0,0.0	0.0,0.0,0.0	0.054
1818	ENSG00000166855.9	CLPX	chr15	-	65156777	65156932	65156843	65156932	65155691	65155856	1818	26,14,10	123,57,42	3,8,10	65,58,33	165	99	0.0562650495933	0.7487427440250857	0.113,0.128,0.125	0.027,0.076,0.154	0.036
1819	ENSG00000166855.9	CLPX	chr15	-	65158574	65158751	65158686	65158751	65157745	65157910	1819	244,105,54	9,3,2	132,68,62	2,1,4	211	99	0.339285852388	1.0	0.927,0.943,0.927	0.969,0.97,0.879	-0.007
1820	ENSG00000259316.12	ENSG00000259316	chr15	-	64365973	64366075	64365985	64366075	64300318	64300723	1820	183,74,47	5,3,3	94,89,94	4,3,1	111	99	0.515641330867	1.0	0.97,0.957,0.933	0.954,0.964,0.988	-0.015
1821	ENSG00000259316.12	ENSG00000259316	chr15	-	64365973	64366075	64365985	64366075	64342542	64342685	1821	183,74,47	0,0,0	94,90,94	0,3,0	111	99	1	1.0	1.0,1.0,1.0	1.0,0.964,1.0	0.012
1822	ENSG00000157734.14	SNX22	chr15	+	64153244	64153386	64153244	64153339	64153651	64153684	1822	0,0,0	8,1,0	0,1,0	3,2,1	146	99	1	1.0	0.0,0.0,NA	0.0,0.253,0.0	-0.084
1823	ENSG00000103657.14	HERC1	chr15	-	63625941	63626154	63625984	63626154	63624157	63624327	1823	3,0,2	30,7,13	4,1,0	13,8,10	142	99	0.733875606602	1.0	0.065,0.0,0.097	0.177,0.08,0.0	-0.032
1824	ENSG00000140416.23	TPM1	chr15	+	63043705	63044152	63043705	63043831	63056984	63057118	1824	639,278,239	4,1,2	604,381,427	1,1,0	420	99	0.631797692034	1.0	0.974,0.985,0.966	0.993,0.989,1.0	-0.019
1825	ENSG00000140416.23	TPM1	chr15	+	63060868	63061273	63060868	63060939	63061712	63061788	1825	29,22,9	13,5,10	43,21,21	12,8,2	433	99	0.151053550889	1.0	0.338,0.501,0.171	0.45,0.375,0.706	-0.174
1826	ENSG00000140416.23	TPM1	chr15	+	63061197	63062277	63061197	63061273	63062575	63062645	1826	1092,445,359	0,0,0	969,628,653	1,0,1	1103	99	1	1.0	1.0,1.0,1.0	0.989,1.0,0.983	0.009
1827	ENSG00000140416.23	TPM1	chr15	+	63064063	63064190	63064063	63064142	63065895	63066093	1827	17,6,9	10,8,9	10,11,16	6,7,3	147	99	0.118006230504	1.0	0.534,0.336,0.402	0.529,0.514,0.782	-0.184
1828	ENSG00000157470.12	FAM81A	chr15	+	59458549	59458646	59458549	59458617	59459932	59460206	1828	8,3,4	0,0,0	4,5,10	0,0,2	128	99	1	1.0	1.0,1.0,1.0	1.0,1.0,0.795	0.068
1829	ENSG00000137776.17	SLTM	chr15	-	58893820	58893987	58893901	58893987	58893278	58893364	1829	606,288,244	15,5,7	342,250,253	3,3,5	180	99	0.049925374693	0.6976461142447227	0.957,0.969,0.95	0.984,0.979,0.965	-0.017
1830	ENSG00000130529.16	TRPM4	chr19	+	49182577	49182922	49182577	49182867	49183077	49183212	1830	14,1,3	3,2,0	8,8,10	2,1,0	154	99	0.135704676598	1.0	0.75,0.243,1.0	0.72,0.837,1.0	-0.188
1831	ENSG00000137871.21	ZNF280D	chr15	-	56666678	56666986	56666799	56666986	56666394	56666535	1831	29,9,2	1,0,0	14,6,7	0,0,2	220	99	1	1.0	0.929,1.0,1.0	1.0,1.0,0.612	0.106
1832	ENSG00000151575.15	TEX9	chr15	+	56365446	56365893	56365446	56365670	56373440	56373504	1832	5,1,5	20,7,1	2,2,5	13,6,11	322	99	0.789571223606	1.0	0.071,0.042,0.606	0.045,0.093,0.123	0.153
1833	ENSG00000137876.11	RSL24D1	chr15	-	55192402	55192833	55192710	55192833	55190974	55191047	1833	1,0,1	0,0,0	1,0,1	0,0,1	407	99	1	1.0	1.0,NA,1.0	1.0,NA,0.196	0.402
1834	ENSG00000137876.11	RSL24D1	chr15	-	55192402	55192833	55192719	55192833	55190974	55191047	1834	70,50,53	484,257,247	37,29,31	255,127,170	416	99	0.935343611929	1.0	0.033,0.044,0.049	0.033,0.052,0.042	-0.0
1835	ENSG00000137876.11	RSL24D1	chr15	-	55192710	55192833	55192719	55192833	55190974	55191047	1835	69,50,52	484,257,247	36,29,31	255,127,170	108	99	0.951465168382	1.0	0.116,0.151,0.162	0.115,0.173,0.143	-0.001
1836	ENSG00000047346.13	FAM214A	chr15	-	52587055	52587219	52587150	52587219	52584744	52584944	1836	4,2,3	11,3,9	7,1,6	2,3,1	194	99	0.0212905662633	0.3952335590968738	0.157,0.254,0.145	0.641,0.145,0.754	-0.328
1837	ENSG00000047346.13	FAM214A	chr15	-	52678827	52679372	52679275	52679372	52678005	52678122	1837	12,4,3	1,1,0	11,6,5	0,0,0	547	99	1	1.0	0.685,0.42,1.0	1.0,1.0,1.0	-0.298
1838	ENSG00000197535.16	MYO5A	chr15	-	52364553	52364702	52364556	52364702	52359967	52360081	1838	77,43,25	0,1,0	44,14,19	0,2,0	102	99	1	1.0	1.0,0.977,1.0	1.0,0.872,1.0	0.035
1840	ENSG00000128833.13	MYO5C	chr15	-	52260861	52261127	52260901	52261127	52256638	52256720	1840	12,4,7	1,0,0	5,6,6	2,0,0	139	99	1	1.0	0.895,1.0,1.0	0.64,1.0,1.0	0.085
1841	ENSG00000102103.18	PQBP1	chrX	+	48902232	48902517	48902232	48902384	48902731	48902795	1841	2839,1265,1120	13,5,8	1570,963,1119	10,2,7	232	99	0.937373063537	1.0	0.989,0.991,0.984	0.985,0.995,0.986	-0.001
1842	ENSG00000092439.16	TRPM7	chr15	-	50578558	50578664	50578638	50578664	50575868	50575919	1842	3,6,7	93,38,28	1,5,6	67,38,43	179	99	0.482788698197	1.0	0.018,0.08,0.121	0.008,0.068,0.072	0.024
1843	ENSG00000138592.14	USP8	chr15	+	50424381	50424654	50424381	50424514	50439008	50439177	1843	69,39,41	10,2,8	51,29,34	5,5,6	239	99	0.887708211778	1.0	0.741,0.89,0.68	0.809,0.706,0.701	0.032
1844	ENSG00000138592.14	USP8	chr15	+	50476848	50476997	50476848	50476993	50477275	50477499	1844	5,0,0	73,39,21	1,0,0	24,23,18	103	99	0.683253192138	1.0	0.062,0.0,0.0	0.039,0.0,0.0	0.008
1849	ENSG00000104164.12	BLOC1S6	chr15	+	45597879	45597996	45597879	45597891	45603099	45603187	1849	11,2,5	6,1,0	7,5,7	2,2,4	204	99	0.55431040729	1.0	0.471,0.493,1.0	0.629,0.548,0.459	0.109
1850	ENSG00000171763.20	SPATA5L1	chr15	+	45415586	45415809	45415586	45415779	45417268	45417399	1850	23,14,14	36,17,7	7,11,12	11,8,14	129	99	0.918878552534	1.0	0.329,0.387,0.606	0.328,0.513,0.397	0.028
1851	ENSG00000282508.2	LINC01002	chr19	-	203870	204065	203874	204065	201755	201813	1851	3,1,1	1,0,0	0,2,1	0,0,0	103	99	1	1.0	0.742,1.0,1.0	NA,1.0,1.0	-0.086
1852	ENSG00000138606.20	SHF	chr15	-	45172146	45172318	45172148	45172318	45171882	45172002	1852	6,1,2	0,0,1	4,5,5	4,3,1	101	99	0.000176618221744	0.011192625097555699	1.0,1.0,0.662	0.495,0.62,0.831	0.239
1855	ENSG00000140263.15	SORD	chr15	+	45068876	45069052	45068876	45068978	45069858	45070682	1855	243,69,77	7,0,1	168,96,95	7,0,0	173	99	0.842829824902	1.0	0.952,1.0,0.978	0.932,1.0,1.0	-0.001
1856	ENSG00000140263.15	SORD	chr15	+	45068876	45069052	45068876	45068978	45072316	45072438	1856	377,123,105	1,0,0	246,143,149	0,0,0	173	99	1	1.0	0.995,1.0,1.0	1.0,1.0,1.0	-0.002
1859	ENSG00000104133.16	SPG11	chr15	-	44596059	44596355	44596082	44596355	44595258	44595459	1859	1,0,0	25,10,10	0,0,0	24,10,13	122	99	1	1.0	0.031,0.0,0.0	0.0,0.0,0.0	0.01
1861	ENSG00000104133.16	SPG11	chr15	-	44620124	44620403	44620189	44620403	44615362	44615566	1861	0,2,0	26,7,9	0,3,1	25,7,12	164	99	0.672108968318	1.0	0.0,0.147,0.0	0.0,0.206,0.048	-0.036
1864	ENSG00000167004.14	PDIA3	chr15	+	43768488	43769646	43768488	43768597	43770249	43770329	1864	700,422,372	3,1,4	412,279,308	0,0,1	1148	99	0.0122226810123	0.27362171049606265	0.953,0.973,0.889	1.0,1.0,0.964	-0.05
1865	ENSG00000067369.14	TP53BP1	chr15	-	43420304	43420735	43420617	43420735	43416224	43416416	1865	176,60,69	1,1,0	127,78,102	0,0,0	412	99	1	1.0	0.977,0.935,1.0	1.0,1.0,1.0	-0.029
1866	ENSG00000137822.13	TUBGCP4	chr15	+	43401715	43403799	43401715	43401850	43404412	43404552	1866	183,115,83	2,1,1	104,67,67	3,0,0	2048	99	0.526841172084	1.0	0.816,0.848,0.8	0.626,1.0,1.0	-0.054
1867	ENSG00000137822.13	TUBGCP4	chr15	+	43403682	43403842	43403682	43403799	43404412	43404552	1867	2,0,0	84,50,33	3,2,2	38,23,25	142	99	0.0529791940976	0.7238099926631164	0.016,0.0,0.0	0.052,0.057,0.053	-0.049
1869	ENSG00000166946.14	CCNDBP1	chr15	+	43185819	43186233	43185819	43185879	43189198	43189280	1869	87,25,22	4,0,2	55,31,36	1,2,3	453	99	0.908872836773	1.0	0.826,1.0,0.706	0.923,0.772,0.724	0.038
1870	ENSG00000140326.13	CDAN1	chr15	-	42727620	42727769	42727667	42727769	42726309	42726417	1870	17,4,1	2,0,0	13,5,9	1,0,0	146	99	1	1.0	0.852,1.0,1.0	0.898,1.0,1.0	-0.015
1873	ENSG00000062524.16	LTK	chr15	-	41507513	41507657	41507561	41507657	41507094	41507290	1873	1,0,1	1,0,3	0,1,0	2,0,0	147	99	1	1.0	0.402,NA,0.183	0.0,1.0,NA	-0.208
1875	ENSG00000247556.6	OIP5-AS1	chr15	+	41283989	41284288	41283989	41284110	41285224	41285363	1875	2,0,1	130,29,42	0,0,1	72,36,49	277	99	1	1.0	0.005,0.0,0.008	0.0,0.0,0.007	0.002
1876	ENSG00000166145.15	SPINT1	chr15	+	40853710	40853929	40853710	40853881	40854059	40854086	1876	5,2,0	1,1,1	2,2,1	2,0,1	147	99	0.6501631023	1.0	0.771,0.574,0.0	0.402,1.0,0.402	-0.153
1879	ENSG00000104129.10	DNAJC17	chr15	-	40774967	40775108	40775030	40775108	40774355	40774436	1879	6,0,2	32,13,17	1,0,1	28,10,14	162	99	1	1.0	0.103,0.0,0.067	0.021,0.0,0.042	0.036
1880	ENSG00000104129.10	DNAJC17	chr15	-	40779083	40779310	40779222	40779310	40776541	40776627	1880	4,2,2	94,30,22	1,1,1	56,36,30	238	99	0.625729485238	1.0	0.017,0.027,0.036	0.007,0.011,0.014	0.016
1881	ENSG00000104129.10	DNAJC17	chr15	-	40779850	40779997	40779927	40779997	40779544	40779603	1881	4,2,1	26,19,13	0,3,1	20,13,7	176	99	0.347160281799	1.0	0.08,0.056,0.041	0.0,0.115,0.074	-0.004
1882	ENSG00000128928.10	IVD	chr15	+	40407635	40407812	40407635	40407725	40407938	40407990	1882	18,12,2	106,39,44	3,3,1	56,33,42	186	99	0.000911933733279	0.04027231525084639	0.083,0.141,0.024	0.028,0.046,0.013	0.054
1883	ENSG00000128944.14	KNSTRN	chr15	+	40387158	40387218	40387158	40387206	40389505	40389611	1883	7,4,7	268,130,91	8,4,6	142,103,112	111	99	0.428115720703	1.0	0.023,0.027,0.064	0.048,0.033,0.046	-0.004
1885	ENSG00000156970.13	BUB1B	chr15	+	40170061	40170163	40170061	40170121	40170536	40170681	1885	7,1,3	339,111,83	0,0,2	183,115,111	141	99	0.717164421495	1.0	0.014,0.006,0.025	0.0,0.0,0.012	0.011
1889	ENSG00000021776.11	AQR	chr15	-	34873827	34874864	34874676	34874864	34870751	34870922	1889	84,34,24	1,0,0	52,23,41	0,0,0	948	99	1	1.0	0.898,1.0,1.0	1.0,1.0,1.0	-0.034
1890	ENSG00000021776.11	AQR	chr15	-	34906518	34906712	34906544	34906712	34904335	34904505	1890	4,0,2	95,32,28	4,0,0	56,28,31	125	99	0.536015645095	1.0	0.032,0.0,0.054	0.054,0.0,0.0	0.011
1891	ENSG00000140199.13	SLC12A6	chr15	-	34237389	34237550	34237418	34237550	34236707	34236815	1891	1,0,1	41,17,15	1,0,0	20,13,13	128	99	1	1.0	0.019,0.0,0.049	0.037,0.0,0.0	0.01
1892	ENSG00000198826.11	ARHGAP11A	chr15	+	32629594	32629762	32629594	32629675	32632978	32633108	1892	252,89,84	10,10,7	132,101,68	10,2,6	186	99	0.691885196234	1.0	0.931,0.826,0.865	0.875,0.964,0.858	-0.025
1893	ENSG00000198826.11	ARHGAP11A	chr15	+	32629594	32629762	32629594	32629675	32633062	32633108	1893	67,25,27	0,1,0	48,31,12	0,1,0	186	99	1	1.0	1.0,0.93,1.0	1.0,0.943,1.0	-0.004
1897	ENSG00000184470.21	TXNRD2	chr22	-	19877039	19877234	19877108	19877234	19875521	19875807	1897	122,82,59	5,0,0	57,49,48	1,1,0	168	99	1	1.0	0.935,1.0,1.0	0.971,0.967,1.0	-0.001
1900	ENSG00000186260.17	MRTFB	chr16	+	14246472	14247507	14246472	14247357	14248925	14249081	1900	146,54,40	1,0,1	105,61,68	0,1,1	249	99	1	1.0	0.983,1.0,0.941	1.0,0.96,0.964	0.0
1908	ENSG00000115257.15	PCSK4	chr19	-	1482352	1482475	1482401	1482475	1481427	1482207	1908	8,2,1	2,0,1	3,8,3	0,0,1	148	99	0.488629502766	1.0	0.728,1.0,0.401	1.0,1.0,0.667	-0.179
1909	ENSG00000076382.17	SPAG5	chr17	-	28579140	28579485	28579364	28579485	28578671	28578752	1909	432,176,148	0,0,0	218,130,134	3,0,0	323	99	1	1.0	1.0,1.0,1.0	0.957,1.0,1.0	0.014
1910	ENSG00000076382.17	SPAG5	chr17	-	28579750	28580120	28580008	28580120	28579364	28579485	1910	348,118,117	0,0,0	236,99,136	0,1,0	357	99	1	1.0	1.0,1.0,1.0	1.0,0.965,1.0	0.012
1911	ENSG00000076382.17	SPAG5	chr17	-	28598464	28598635	28598509	28598635	28591981	28592474	1911	3,1,1	20,6,3	0,0,1	11,12,7	144	99	0.0248310110393	0.43898674796721354	0.093,0.103,0.186	0.0,0.0,0.089	0.098
1912	ENSG00000267575.8	ENSG00000267575	chr19	+	27793451	27793650	27793451	27793609	27797753	27798176	1912	51,27,16	23,16,6	26,16,16	10,7,5	140	99	0.406028256888	1.0	0.611,0.544,0.653	0.648,0.618,0.694	-0.051
1913	ENSG00000221926.13	TRIM16	chr17	-	15682853	15682951	15682860	15682951	15680864	15680953	1913	13,7,3	4,0,0	12,6,6	1,0,0	106	99	0.216104992631	1.0	0.752,1.0,1.0	0.918,1.0,1.0	-0.055
1915	ENSG00000161395.14	PGAP3	chr17	-	39673513	39674054	39673992	39674054	39673050	39673255	1915	19,6,5	0,0,0	12,5,5	0,0,1	578	99	1	1.0	1.0,1.0,1.0	1.0,1.0,0.461	0.18
1920	ENSG00000183765.23	CHEK2	chr22	-	28724564	28724923	28724885	28724923	28719394	28719485	1920	4,3,1	1,1,0	2,2,2	0,0,0	420	99	1	1.0	0.485,0.414,1.0	1.0,1.0,1.0	-0.367
1921	ENSG00000183765.23	CHEK2	chr22	-	28730419	28730548	28730455	28730548	28725242	28725367	1921	21,6,7	3,1,0	12,10,14	3,1,1	135	99	0.582145136641	1.0	0.837,0.815,1.0	0.746,0.88,0.911	0.038
1923	ENSG00000258366.11	RTEL1	chr20	+	63658304	63658466	63658304	63658459	63659232	63659504	1923	83,40,18	24,11,3	72,34,34	9,6,4	106	99	0.0221337611679	0.4048088583838804	0.764,0.773,0.849	0.882,0.841,0.888	-0.075
1924	ENSG00000196535.19	MYO18A	chr17	-	29096760	29097350	29097222	29097350	29094935	29095059	1924	70,28,13	4,0,1	50,41,32	1,0,0	561	99	0.0154481788148	0.3226140069612397	0.755,1.0,0.696	0.898,1.0,1.0	-0.149
1925	ENSG00000196535.19	MYO18A	chr17	-	29118030	29118189	29118044	29118189	29115663	29115840	1925	0,0,0	4,2,2	0,0,2	7,4,10	113	99	1	1.0	0.0,0.0,0.0	0.0,0.0,0.149	-0.05
1929	ENSG00000142208.18	AKT1	chr14	-	104773454	104773980	104773911	104773980	104773250	104773379	1929	477,127,121	1,1,0	259,195,161	0,0,1	556	99	1	1.0	0.988,0.958,1.0	1.0,1.0,0.966	-0.007
1933	ENSG00000203485.14	INF2	chr14	+	104710936	104711011	104710936	104711007	104711078	104711186	1933	1,0,0	17,4,3	3,3,0	8,6,2	103	99	0.00139335432929	0.05584192197036925	0.054,0.0,0.0	0.265,0.325,0.0	-0.179
1935	ENSG00000100664.11	EIF5	chr14	+	103339171	103339803	103339171	103339333	103340426	103340561	1935	734,304,287	0,1,1	465,260,286	0,0,1	569	99	1	1.0	1.0,0.981,0.98	1.0,1.0,0.98	-0.006
1936	ENSG00000162004.19	CCDC78	chr16	-	725412	725580	725445	725580	725236	725293	1936	5,0,1	2,0,0	5,8,11	0,0,0	132	99	1	1.0	0.652,NA,1.0	1.0,1.0,1.0	-0.174
1937	ENSG00000197102.14	DYNC1H1	chr14	+	102040235	102040439	102040235	102040410	102040597	102040673	1937	31,11,14	336,167,150	15,7,9	194,134,167	128	99	0.162668953615	1.0	0.067,0.048,0.067	0.056,0.039,0.04	0.016
1938	ENSG00000197102.14	DYNC1H1	chr14	+	102040597	102041734	102040597	102040673	102042012	102042124	1938	927,382,292	0,0,0	469,259,329	0,0,1	1160	99	1	1.0	1.0,1.0,1.0	1.0,1.0,0.966	0.011
1939	ENSG00000197102.14	DYNC1H1	chr14	+	102049439	102049611	102049439	102049582	102049713	102049882	1939	16,4,9	319,123,102	4,1,3	142,98,130	128	99	0.00538485501344	0.1536153189105313	0.037,0.025,0.064	0.021,0.008,0.018	0.026
1940	ENSG00000088970.16	KIZ	chr20	+	21205490	21205584	21205490	21205530	21214534	21214700	1940	126,60,41	3,4,7	66,75,65	7,3,8	153	99	0.413834078418	1.0	0.965,0.907,0.791	0.859,0.942,0.84	0.007
1941	ENSG00000088970.16	KIZ	chr20	+	21205490	21205584	21205490	21205530	21229010	21229115	1941	51,18,15	0,0,0	28,30,27	1,0,0	153	99	1	1.0	1.0,1.0,1.0	0.948,1.0,1.0	0.017
1947	ENSG00000288009.1	ENSG00000288009	chr6	-	89143665	89143833	89143746	89143833	89132335	89132478	1947	0,0,0	0,2,3	1,0,3	1,2,3	180	99	1	1.0	NA,0.0,0.0	0.355,0.0,0.355	-0.237
1948	ENSG00000173120.15	KDM2A	chr11	+	67250085	67250798	67250085	67250346	67252693	67252857	1948	1075,532,528	2,5,1	564,381,433	1,3,2	551	99	0.843354940429	1.0	0.99,0.95,0.99	0.99,0.958,0.975	0.002
1949	ENSG00000121903.15	ZSCAN20	chr1	+	33472644	33472691	33472644	33472687	33479178	33479705	1949	0,0,0	2,0,1	2,6,5	0,0,1	103	99	1	1.0	0.0,NA,0.0	1.0,1.0,0.828	-0.943
1950	ENSG00000062598.18	ELMO2	chr20	-	46393980	46394089	46394048	46394089	46393528	46393601	1950	9,2,2	54,21,25	12,8,4	42,23,23	167	99	0.0336697992803	0.5407855407597235	0.09,0.053,0.045	0.145,0.171,0.093	-0.074
1951	ENSG00000237819.6	CDK6-AS1	chr7	+	92854908	92855177	92854908	92854953	92916836	92917187	1951	1,1,0	0,0,2	1,0,0	0,0,1	323	99	1	1.0	1.0,1.0,0.0	1.0,NA,0.0	0.167
1953	ENSG00000203875.13	SNHG5	chr6	-	85676984	85677191	85677092	85677191	85666003	85666147	1953	106,58,46	9,2,6	76,69,61	2,1,2	207	99	0.00338697295781	0.10896203053811712	0.849,0.933,0.786	0.948,0.971,0.936	-0.096
1954	ENSG00000203875.13	SNHG5	chr6	-	85677790	85677875	85677794	85677875	85677423	85677492	1954	25,13,7	1661,735,615	9,7,9	826,485,601	103	99	0.534019455996	1.0	0.014,0.017,0.011	0.01,0.014,0.014	0.001
1955	ENSG00000203875.13	SNHG5	chr6	-	85677790	85678032	85677953	85678032	85677423	85677492	1955	46,26,21	35,15,35	28,24,33	117,72,161	262	99	8.42909564369e-09	2.702525215997659e-06	0.332,0.396,0.185	0.083,0.112,0.072	0.215
1956	ENSG00000203875.13	SNHG5	chr6	-	85677794	85678032	85677953	85678032	85677423	85677492	1956	1698,751,632	35,15,35	851,505,628	117,72,161	258	99	0	0.0	0.949,0.951,0.874	0.736,0.729,0.599	0.237
1957	ENSG00000203875.13	SNHG5	chr6	-	85677794	85678188	85678135	85678188	85677423	85677492	1957	1710,763,640	2,1,4	857,504,630	9,3,5	440	99	0.00237761603882	0.08422504456617702	0.995,0.994,0.973	0.955,0.974,0.966	0.022
1958	ENSG00000203875.13	SNHG5	chr6	-	85677953	85678748	85678135	85678748	85677423	85677492	1958	52,30,45	2,1,4	125,80,167	9,3,5	281	99	0.939208263883	1.0	0.902,0.914,0.799	0.83,0.904,0.922	-0.014
1960	ENSG00000203875.13	SNHG5	chr6	-	85678402	85678748	85678693	85678748	85678135	85678188	1960	125,51,44	374,98,116	72,44,67	177,98,119	390	99	0.205299395403	1.0	0.078,0.117,0.088	0.094,0.102,0.125	-0.013
1961	ENSG00000203875.13	SNHG5	chr6	-	85678402	85678748	85678697	85678748	85678135	85678188	1961	125,51,44	11,3,2	72,44,67	5,3,5	394	99	0.753636212605	1.0	0.741,0.81,0.847	0.783,0.787,0.771	0.019
1962	ENSG00000203875.13	SNHG5	chr6	-	85678497	85678748	85678693	85678748	85678135	85678188	1962	66,28,26	374,98,116	36,28,30	177,98,119	295	99	0.470598362155	1.0	0.056,0.087,0.07	0.064,0.087,0.078	-0.005
1963	ENSG00000203875.13	SNHG5	chr6	-	85678497	85678748	85678697	85678748	85678135	85678188	1963	66,28,26	11,3,2	36,28,30	5,3,5	299	99	0.864511241394	1.0	0.665,0.756,0.811	0.704,0.756,0.665	0.036
1964	ENSG00000203875.13	SNHG5	chr6	-	85678693	85678748	85678697	85678748	85678135	85678188	1964	374,98,116	11,3,2	177,98,119	5,3,5	103	99	0.766200292962	1.0	0.97,0.969,0.982	0.971,0.969,0.958	0.008
1972	ENSG00000170653.19	ATF7	chr12	-	53543296	53543448	53543329	53543448	53537414	53537552	1972	47,17,16	69,32,30	27,14,16	31,25,23	132	99	0.508280753198	1.0	0.338,0.285,0.286	0.395,0.296,0.343	-0.042
1973	ENSG00000288637.1	ENSG00000288637	chr4	+	153322647	153322828	153322647	153322816	153324077	153324148	1973	0,1,0	47,24,21	2,1,0	32,19,21	111	99	0.399808986517	1.0	0.0,0.036,0.0	0.053,0.045,0.0	-0.021
1974	ENSG00000005700.15	IBTK	chr6	-	82191072	82191879	82191786	82191879	82181878	82182028	1974	372,141,111	4,1,1	191,120,136	0,0,2	813	99	0.0541476095056	0.7324939703162346	0.919,0.945,0.931	1.0,1.0,0.892	-0.032
1975	ENSG00000005700.15	IBTK	chr6	-	82227163	82227302	82227191	82227302	82225476	82225647	1975	2,1,0	89,34,33	1,0,0	61,50,42	127	99	1	1.0	0.017,0.022,0.0	0.013,0.0,0.0	0.009
1976	ENSG00000068796.19	KIF2A	chr5	+	62306205	62306583	62306205	62306536	62347129	62347224	1976	1,1,0	179,67,33	3,0,1	84,39,62	146	99	1	1.0	0.004,0.01,0.0	0.024,0.0,0.011	-0.007
1977	ENSG00000068796.19	KIF2A	chr5	+	62352587	62352710	62352587	62352653	62353274	62353375	1977	421,151,137	164,88,64	205,119,112	95,45,46	156	99	0.540297745795	1.0	0.62,0.521,0.576	0.578,0.627,0.607	-0.032
1978	ENSG00000156535.15	CD109	chr6	+	73810991	73811147	73810991	73811096	73812204	73812270	1978	131,57,41	0,1,0	58,34,44	0,0,0	150	99	1	1.0	1.0,0.974,1.0	1.0,1.0,1.0	-0.009
1980	ENSG00000149131.17	SERPING1	chr11	+	57606009	57606547	57606009	57606213	57611716	57611936	1980	30,13,4	1,0,0	21,14,20	0,0,0	433	99	1	1.0	0.873,1.0,1.0	1.0,1.0,1.0	-0.042
1981	ENSG00000196497.17	IPO4	chr14	-	24180682	24180758	24180688	24180758	24180219	24180572	1981	2,0,0	231,87,62	2,3,3	170,125,120	105	99	0.690947821278	1.0	0.008,0.0,0.0	0.011,0.022,0.023	-0.016
1982	ENSG00000196497.17	IPO4	chr14	-	24188343	24188638	24188551	24188638	24188215	24188257	1982	230,111,91	0,0,0	181,147,139	0,0,1	307	99	1	1.0	1.0,1.0,1.0	1.0,1.0,0.978	0.007
1983	ENSG00000198160.15	MIER1	chr1	+	66984571	66984652	66984571	66984592	66986402	66988619	1983	167,57,51	16,9,5	107,72,66	8,1,8	159	99	0.128608689814	1.0	0.867,0.798,0.864	0.893,0.978,0.837	-0.06
1985	ENSG00000112146.17	FBXO9	chr6	+	53073480	53073639	53073480	53073638	53076485	53076543	1985	526,240,228	11,3,4	283,171,175	4,1,8	100	99	0.951571045558	1.0	0.979,0.988,0.983	0.986,0.994,0.956	0.005
1989	ENSG00000101333.19	PLCB4	chr20	+	9407916	9408070	9407916	9408058	9408632	9408717	1989	2,3,0	16,16,7	1,1,1	17,9,7	111	99	0.576236226845	1.0	0.1,0.143,0.0	0.05,0.09,0.113	-0.003
1990	ENSG00000099797.15	TECR	chr19	+	14564785	14564992	14564785	14564858	14565065	14565123	1990	734,282,282	22,11,12	460,262,297	8,2,4	233	99	0.000668364687166	0.031451375378351076	0.934,0.916,0.909	0.961,0.982,0.969	-0.051
1991	ENSG00000099797.15	TECR	chr19	+	14564785	14565123	14564785	14564858	14565201	14565290	1991	1076,431,412	1,0,1	673,407,443	1,1,3	364	99	1	1.0	0.997,1.0,0.991	0.995,0.991,0.976	0.009
1992	ENSG00000174177.13	CTU2	chr16	+	88714382	88714737	88714382	88714486	88714859	88714926	1992	146,91,65	1,4,1	81,51,62	0,0,1	350	99	0.0464712506752	0.6674817110079124	0.976,0.866,0.948	1.0,1.0,0.946	-0.052
1993	ENSG00000112759.19	SLC29A1	chr6	+	44229906	44230481	44229906	44230046	44230567	44230665	1993	151,53,51	0,3,4	113,77,79	0,0,0	534	99	0.00100279735695	0.04345799817352732	1.0,0.766,0.703	1.0,1.0,1.0	-0.177
1994	ENSG00000107099.18	DOCK8	chr9	+	368017	368300	368017	368135	370229	370300	1994	5,0,1	27,13,8	2,1,2	25,16,21	264	99	0.532176235989	1.0	0.065,0.0,0.045	0.029,0.023,0.034	0.008
1995	ENSG00000112715.26	VEGFA	chr6	+	43780731	43780803	43780731	43780785	43781955	43782087	1995	12,3,3	2,2,1	4,6,5	0,0,0	117	99	0.00765801840355	0.19695840262508985	0.835,0.559,0.717	1.0,1.0,1.0	-0.296
1996	ENSG00000112715.26	VEGFA	chr6	+	43780731	43780854	43780731	43780785	43781955	43782087	1996	7,1,6	2,2,1	2,4,3	0,0,0	168	99	0.0011685068765	0.04884875210897734	0.673,0.228,0.78	1.0,1.0,1.0	-0.44
1997	ENSG00000112715.26	VEGFA	chr6	+	43780731	43780854	43780731	43780803	43781955	43782087	1997	2,0,5	7,2,2	0,0,1	2,2,3	150	99	0.00292942334665	0.09790536525954899	0.159,0.0,0.623	0.0,0.0,0.18	0.201
1999	ENSG00000044090.13	CUL7	chr6	-	43038565	43038987	43038841	43038987	43038266	43038472	1999	73,16,19	1,0,0	49,32,32	0,0,0	375	99	1	1.0	0.951,1.0,1.0	1.0,1.0,1.0	-0.016
2001	ENSG00000044090.13	CUL7	chr6	-	43045226	43045682	43045586	43045682	43044751	43044885	2001	59,12,12	1,0,0	41,26,24	0,0,0	459	99	1	1.0	0.927,1.0,1.0	1.0,1.0,1.0	-0.024
2002	ENSG00000044090.13	CUL7	chr6	-	43046510	43047107	43046879	43047107	43046235	43046407	2002	78,23,15	8,4,3	58,47,39	2,0,0	468	99	1.35718208738e-06	0.000244506047199274	0.673,0.549,0.514	0.86,1.0,1.0	-0.375
2003	ENSG00000044090.13	CUL7	chr6	-	43052112	43052796	43052208	43052796	43051611	43051763	2003	28,7,6	26,10,5	20,11,17	16,8,11	195	99	0.300488754322	1.0	0.353,0.262,0.379	0.388,0.411,0.44	-0.082
2004	ENSG00000124587.14	PEX6	chr6	-	42966503	42966657	42966524	42966657	42965680	42965789	2004	1,1,2	1,0,0	0,1,2	0,1,0	120	99	1	1.0	0.452,1.0,1.0	NA,0.452,1.0	0.091
2007	ENSG00000137098.14	SPAG8	chr9	-	35811181	35812001	35811923	35812001	35810882	35811057	2007	17,5,5	1,1,0	11,11,5	0,0,0	841	99	1	1.0	0.667,0.371,1.0	1.0,1.0,1.0	-0.321
2008	ENSG00000137098.14	SPAG8	chr9	-	35811756	35812001	35811923	35812001	35810882	35811057	2008	5,0,1	1,1,0	0,2,3	0,0,0	266	99	1	1.0	0.65,0.0,1.0	NA,1.0,1.0	-0.45
2009	ENSG00000063046.18	EIF4B	chr12	+	53034611	53034724	53034611	53034709	53037408	53037622	2009	386,96,123	2632,784,802	231,132,134	1594,906,1210	114	99	0.578973222465	1.0	0.113,0.096,0.118	0.112,0.112,0.088	0.005
2010	ENSG00000273154.3	ENSG00000273154	chr20	+	63733586	63733775	63733586	63733739	63737532	63737647	2010	6,10,6	0,0,0	1,0,1	0,0,1	135	99	1	1.0	1.0,1.0,1.0	1.0,NA,0.423	0.288
2012	ENSG00000206149.11	HERC2P9	chr15	+	28655272	28655691	28655272	28655420	28655795	28656026	2012	11,1,3	7,4,4	10,10,12	10,4,3	370	99	0.111444600469	1.0	0.296,0.063,0.167	0.211,0.401,0.517	-0.201
2013	ENSG00000137200.13	CMTR1	chr6	+	37475320	37475916	37475320	37475412	37476125	37476194	2013	124,46,25	146,74,56	104,54,78	84,59,47	603	99	0.000223656018322	0.013516897989099401	0.122,0.093,0.068	0.169,0.131,0.214	-0.077
2014	ENSG00000111530.13	CAND1	chr12	+	67305103	67306597	67305103	67305312	67307396	67307492	2014	5569,1957,1787	0,0,1	2997,1549,1751	0,0,0	1384	99	1	1.0	1.0,1.0,0.992	1.0,1.0,1.0	-0.003
2015	ENSG00000100714.17	MTHFD1	chr14	+	64390336	64390791	64390336	64390467	64400792	64400877	2015	3,1,4	2,0,0	0,1,1	2,0,0	423	99	0.336865833771	1.0	0.26,1.0,1.0	0.0,1.0,1.0	0.087
2016	ENSG00000100714.17	MTHFD1	chr14	+	64440125	64441453	64440125	64440266	64442053	64442165	2016	763,320,244	0,1,0	453,288,268	0,0,0	1286	99	1	1.0	1.0,0.961,1.0	1.0,1.0,1.0	-0.013
2017	ENSG00000100714.17	MTHFD1	chr14	+	64440125	64441453	64440125	64440266	64448216	64448317	2017	183,87,55	2,1,0	155,96,89	0,0,0	1286	99	0.496065205873	1.0	0.876,0.87,1.0	1.0,1.0,1.0	-0.085
2019	ENSG00000064995.19	TAF11	chr6	-	34887713	34887957	34887786	34887957	34882931	34883080	2019	36,15,18	321,143,159	29,9,12	197,92,102	172	99	0.590711958621	1.0	0.061,0.057,0.061	0.078,0.053,0.063	-0.005
2020	ENSG00000112319.20	EYA4	chr6	+	133468565	133468749	133468565	133468731	133481462	133481599	2020	32,15,10	84,37,27	15,7,8	40,23,46	117	99	0.18446855418	1.0	0.244,0.255,0.239	0.241,0.205,0.128	0.055
2021	ENSG00000204209.13	DAXX	chr6	-	33318996	33319219	33319201	33319219	33318558	33318802	2021	938,491,441	0,0,1	451,283,369	0,0,0	304	99	1	1.0	1.0,1.0,0.993	1.0,1.0,1.0	-0.002
2023	ENSG00000154134.15	ROBO3	chr11	+	124877518	124877752	124877518	124877658	124877936	124878131	2023	14,13,7	1,0,0	18,10,19	0,2,6	193	99	0.000231405440245	0.013808772903452816	0.878,1.0,1.0	1.0,0.719,0.619	0.18
2024	ENSG00000154134.15	ROBO3	chr11	+	124877518	124877752	124877518	124877658	124878297	124878436	2024	21,14,6	14,2,1	22,18,24	6,4,3	193	99	0.341239355074	1.0	0.435,0.782,0.755	0.653,0.698,0.804	-0.061
2025	ENSG00000154134.15	ROBO3	chr11	+	124877518	124878131	124877518	124877658	124878297	124878436	2025	36,15,12	14,2,1	32,29,39	6,4,3	572	99	0.290139347155	1.0	0.308,0.565,0.675	0.48,0.557,0.692	-0.06
2026	ENSG00000154134.15	ROBO3	chr11	+	124877518	124878131	124877518	124877752	124878297	124878436	2026	22,2,6	7,1,0	15,19,20	5,8,5	478	99	0.596514891914	1.0	0.394,0.293,1.0	0.383,0.33,0.453	0.174
2027	ENSG00000154134.15	ROBO3	chr11	+	124877518	124877752	124877518	124877658	124878583	124878796	2027	14,13,8	16,12,14	18,12,21	6,7,5	193	99	0.00129855404531	0.052939865513160815	0.31,0.357,0.227	0.606,0.468,0.683	-0.288
2028	ENSG00000154134.15	ROBO3	chr11	+	124878583	124879341	124878583	124878796	124879464	124879575	2028	51,27,25	1,2,0	63,51,62	0,0,2	644	99	0.705053433364	1.0	0.887,0.675,1.0	1.0,1.0,0.827	-0.088
2029	ENSG00000154134.15	ROBO3	chr11	+	124877518	124877752	124877518	124877658	124880417	124880608	2029	14,14,6	1,0,0	17,10,19	0,0,0	193	99	1	1.0	0.878,1.0,1.0	1.0,1.0,1.0	-0.041
2030	ENSG00000171877.21	FRMD5	chr15	-	43885667	43885755	43885680	43885755	43884726	43884795	2030	0,0,0	8,1,7	1,0,0	3,1,3	112	99	1	1.0	0.0,0.0,0.0	0.228,0.0,0.0	-0.076
2038	ENSG00000204344.16	STK19	chr6	+	31972620	31972919	31972620	31972757	31978902	31978998	2038	18,6,14	89,43,40	9,5,8	53,35,45	261	99	0.262413630488	1.0	0.071,0.05,0.117	0.061,0.051,0.063	0.021
2039	ENSG00000204344.16	STK19	chr6	+	31978902	31979010	31978902	31978998	31979413	31979553	2039	6,0,2	64,26,18	1,3,1	31,17,20	111	99	0.69972976831	1.0	0.077,0.0,0.09	0.028,0.136,0.043	-0.013
2040	ENSG00000204344.16	STK19	chr6	+	31979413	31980548	31979413	31979553	31980653	31980801	2040	329,211,203	0,2,0	145,108,104	0,0,0	1094	99	1	1.0	1.0,0.905,1.0	1.0,1.0,1.0	-0.032
2041	ENSG00000204371.11	EHMT2	chr6	-	31884890	31885016	31884911	31885016	31884644	31884799	2041	12,3,3	91,32,35	2,3,2	104,58,70	120	99	0.00122046725092	0.05046331967656433	0.098,0.072,0.066	0.016,0.041,0.023	0.052
2052	ENSG00000204387.14	SNHG32	chr6	+	31834907	31835200	31834907	31835057	31835410	31835451	2052	1547,665,592	28,11,8	883,643,843	16,12,23	242	99	0.252839400788	1.0	0.958,0.961,0.968	0.958,0.956,0.937	0.012
2053	ENSG00000204387.14	SNHG32	chr6	+	31835410	31835455	31835410	31835451	31837235	31837435	2053	2,0,1	567,216,200	2,1,0	317,208,278	103	99	1	1.0	0.003,0.0,0.005	0.006,0.005,0.0	-0.001
2056	ENSG00000204410.16	MSH5	chr6	+	31759096	31759512	31759096	31759177	31759708	31759975	2056	85,36,32	1,0,0	50,40,50	0,0,0	434	99	1	1.0	0.951,1.0,1.0	1.0,1.0,1.0	-0.016
2057	ENSG00000204410.16	MSH5	chr6	+	31761817	31761955	31761817	31761865	31762111	31762185	2057	62,30,12	2,2,0	64,39,43	1,0,4	189	99	0.692336264204	1.0	0.942,0.887,1.0	0.971,1.0,0.849	0.003
2058	ENSG00000204435.15	CSNK2B	chr6	+	31668538	31668692	31668538	31668654	31669096	31669172	2058	7,9,13	1122,471,379	6,9,3	601,396,429	137	99	0.687467987061	1.0	0.004,0.014,0.024	0.007,0.016,0.005	0.005
2060	ENSG00000204463.14	BAG6	chr6	-	31640644	31640938	31640791	31640938	31640384	31640528	2060	920,431,367	0,1,0	454,341,309	0,0,1	246	99	1	1.0	1.0,0.994,1.0	1.0,1.0,0.992	0.001
2061	ENSG00000198563.14	DDX39B	chr6	-	31532779	31535485	31535366	31535485	31531295	31531405	2061	10775,6633,5685	2,0,1	6188,4252,4476	0,0,0	2686	99	1	1.0	0.995,1.0,0.995	1.0,1.0,1.0	-0.003
2062	ENSG00000022976.16	ZNF839	chr14	+	102339093	102339229	102339093	102339223	102341322	102342367	2062	0,0,1	65,21,25	5,2,0	34,24,30	105	99	0.0167775906325	0.33835105884827954	0.0,0.0,0.036	0.122,0.073,0.0	-0.053
2063	ENSG00000049246.15	PER3	chr1	+	7810437	7810588	7810437	7810567	7819284	7819420	2063	22,6,5	5,1,1	14,11,8	5,3,2	120	99	0.423137361302	1.0	0.784,0.832,0.805	0.698,0.752,0.767	0.068
2064	ENSG00000204525.18	HLA-C	chr6	-	31269492	31270085	31269965	31270085	31269337	31269385	2064	284,152,141	0,0,0	171,130,132	0,0,2	572	99	1	1.0	1.0,1.0,1.0	1.0,1.0,0.92	0.027
2069	ENSG00000144589.22	STK11IP	chr2	+	219601234	219601554	219601234	219601440	219601640	219601715	2069	9,3,5	25,11,7	6,3,3	20,9,5	213	99	0.753613860957	1.0	0.143,0.113,0.249	0.122,0.134,0.218	0.01
2070	ENSG00000206503.13	HLA-A	chr6	+	29944499	29944634	29944499	29944616	29945058	29945091	2070	3,3,3	271,88,73	3,1,6	172,96,117	117	99	0.693251928093	1.0	0.009,0.028,0.034	0.015,0.009,0.042	0.002
2072	ENSG00000140525.20	FANCI	chr15	+	89247628	89247731	89247628	89247726	89258703	89258776	2072	264,113,106	45,17,23	143,95,79	22,15,21	104	99	0.891830269719	1.0	0.848,0.864,0.814	0.861,0.858,0.782	0.008
2078	ENSG00000235109.8	ZSCAN31	chr6	-	28337755	28337893	28337798	28337893	28336789	28336943	2078	0,0,0	0,1,0	0,1,0	0,0,0	142	99	1	1.0	NA,0.0,NA	NA,1.0,NA	-1.0
2080	ENSG00000281706.4	LINC01012	chr6	+	27710680	27711230	27710680	27710889	27713003	27713706	2080	22,9,9	30,9,11	17,13,17	11,12,12	440	99	0.10411284093	1.0	0.142,0.184,0.155	0.258,0.196,0.242	-0.072
2081	ENSG00000166526.18	ZNF3	chr7	-	100077228	100077433	100077302	100077433	100075541	100075630	2081	35,10,16	28,11,10	13,5,9	22,10,14	173	99	0.0159203939837	0.32776584630635014	0.417,0.342,0.478	0.253,0.222,0.269	0.164
2082	ENSG00000135338.14	LCA5	chr6	-	79537115	79537430	79537164	79537430	79518704	79519085	2082	3,0,1	7,5,5	8,4,1	7,1,2	148	99	0.00407970900922	0.12609281122489815	0.223,0.0,0.118	0.433,0.728,0.251	-0.357
2083	ENSG00000135338.14	LCA5	chr6	-	79537115	79537430	79537164	79537430	79525163	79525269	2083	1,0,1	1,1,0	7,4,1	1,2,0	148	99	0.0657317502659	0.8271566094109905	0.401,0.0,1.0	0.824,0.572,1.0	-0.332
2084	ENSG00000124549.15	BTN2A3P	chr6	+	26422932	26423759	26422932	26423277	26426241	26426523	2084	49,24,19	0,0,0	25,19,27	0,1,0	581	99	1	1.0	1.0,1.0,1.0	1.0,0.764,1.0	0.079
2085	ENSG00000124508.17	BTN2A2	chr6	+	26383125	26383299	26383125	26383181	26383791	26383915	2085	14,8,3	2,3,1	12,5,15	1,3,0	217	99	0.267485169164	1.0	0.762,0.549,0.578	0.846,0.432,1.0	-0.13
2086	ENSG00000214160.10	ALG3	chr3	-	184248744	184248962	184248781	184248962	184245467	184245615	2086	81,61,56	1,2,0	39,24,38	0,0,0	136	99	1	1.0	0.983,0.957,1.0	1.0,1.0,1.0	-0.02
2087	ENSG00000198931.11	APRT	chr16	-	88811496	88811656	88811549	88811656	88810069	88810148	2087	132,57,41	244,252,220	79,61,61	30,18,20	152	99	0	0.0	0.261,0.128,0.108	0.632,0.688,0.665	-0.496
2088	ENSG00000161298.19	ZNF382	chr19	+	36605312	36605730	36605312	36605347	36607551	36607622	2088	96,33,39	1,1,0	63,37,63	0,1,0	482	99	1	1.0	0.952,0.871,1.0	1.0,0.884,1.0	-0.02
2089	ENSG00000166783.22	MARF1	chr16	-	15634756	15636342	15635655	15636342	15633616	15633843	2089	141,45,51	4,1,4	66,56,58	2,6,5	998	99	0.202626152088	1.0	0.778,0.817,0.558	0.766,0.481,0.535	0.124
2094	ENSG00000148985.20	PGAP2	chr11	+	3824269	3824376	3824269	3824364	3824735	3825036	2094	21,7,9	1,0,0	26,3,4	0,0,0	111	99	1	1.0	0.949,1.0,1.0	1.0,1.0,1.0	-0.017
2095	ENSG00000148985.20	PGAP2	chr11	+	3824269	3824376	3824269	3824364	3824795	3825128	2095	20,7,8	0,1,0	26,3,6	0,0,0	111	99	1	1.0	1.0,0.862,1.0	1.0,1.0,1.0	-0.046
2096	ENSG00000148985.20	PGAP2	chr11	+	3824269	3824455	3824269	3824364	3824795	3825128	2096	48,17,25	0,1,0	44,16,20	0,0,0	190	99	1	1.0	1.0,0.899,1.0	1.0,1.0,1.0	-0.034
2097	ENSG00000148985.20	PGAP2	chr11	+	3824269	3824455	3824269	3824376	3824795	3825128	2097	28,10,17	0,0,0	18,13,16	0,0,2	178	99	1	1.0	1.0,1.0,1.0	1.0,1.0,0.816	0.061
2098	ENSG00000148985.20	PGAP2	chr11	+	3824269	3824376	3824269	3824364	3825019	3825128	2098	44,18,17	22,8,7	49,13,17	8,2,8	111	99	0.0452581070477	0.6570049104851279	0.641,0.667,0.684	0.845,0.853,0.655	-0.12
2099	ENSG00000148985.20	PGAP2	chr11	+	3824269	3824449	3824269	3824364	3825019	3825128	2099	40,14,22	22,8,7	40,19,19	8,2,8	184	99	0.052537262671	0.7212054639448269	0.495,0.485,0.628	0.729,0.836,0.561	-0.173
2100	ENSG00000148985.20	PGAP2	chr11	+	3824269	3824455	3824269	3824364	3825019	3825128	2100	52,18,27	22,8,7	49,21,25	8,2,8	190	99	0.0496482225508	0.6957874284141458	0.552,0.54,0.668	0.761,0.845,0.62	-0.155
2101	ENSG00000148985.20	PGAP2	chr11	+	3824269	3824449	3824269	3824376	3825019	3825128	2101	20,7,14	24,11,9	14,16,15	23,10,13	172	99	0.847893306194	1.0	0.324,0.268,0.472	0.259,0.479,0.399	-0.024
2102	ENSG00000148985.20	PGAP2	chr11	+	3824269	3824455	3824269	3824376	3825019	3825128	2102	32,11,19	24,11,9	23,18,21	23,10,13	178	99	0.935685877438	1.0	0.426,0.357,0.54	0.357,0.5,0.473	-0.002
2103	ENSG00000148985.20	PGAP2	chr11	+	3824269	3824455	3824269	3824449	3825019	3825128	2103	12,7,5	0,3,0	13,6,6	4,4,0	105	99	0.0226985754945	0.41226846216198676	1.0,0.688,1.0	0.754,0.586,1.0	0.116
2104	ENSG00000112514.18	CUTA	chr6	-	33417096	33417310	33417250	33417310	33416919	33416969	2104	1093,421,374	1,2,1	704,436,406	4,6,11	253	99	0.000387994334568	0.02079177005624808	0.998,0.988,0.993	0.986,0.966,0.935	0.031
2105	ENSG00000112514.18	CUTA	chr6	-	33417246	33417310	33417250	33417310	33417096	33417142	2105	2,1,1	677,265,248	4,1,1	447,284,293	103	99	1	1.0	0.003,0.004,0.004	0.009,0.003,0.003	-0.001
2106	ENSG00000112514.18	CUTA	chr6	-	33417868	33418107	33417958	33418107	33417480	33417695	2106	102,66,52	214,78,70	74,34,48	129,72,81	189	99	0.360731319544	1.0	0.2,0.307,0.28	0.231,0.198,0.237	0.04
2111	ENSG00000135597.19	REPS1	chr6	-	138912674	138912950	138912764	138912950	138911275	138911371	2111	14,5,13	149,75,64	6,9,5	108,55,57	189	99	0.437126878935	1.0	0.047,0.034,0.096	0.028,0.079,0.044	0.009
2112	ENSG00000135597.19	REPS1	chr6	-	138926400	138930098	138929976	138930098	138921036	138921124	2112	224,112,84	70,16,20	158,93,108	24,16,17	3675	99	0.0342913509929	0.5462503924692149	0.079,0.159,0.102	0.151,0.135,0.146	-0.031
2114	ENSG00000124523.17	SIRT5	chr6	+	13574600	13574744	13574600	13574624	13579450	13579609	2114	2,0,1	0,0,0	1,0,2	0,1,0	219	99	1	1.0	1.0,NA,1.0	1.0,0.0,1.0	0.333
2116	ENSG00000145979.18	TBC1D7	chr6	-	13328295	13328531	13328315	13328531	13326786	13326906	2116	19,8,5	5,4,5	9,7,2	4,2,2	119	99	0.838522042515	1.0	0.76,0.625,0.454	0.652,0.744,0.454	-0.004
2117	ENSG00000145979.18	TBC1D7	chr6	-	13328295	13328531	13328455	13328531	13326786	13326906	2117	48,14,15	5,2,3	22,8,7	1,3,3	259	99	0.561061430577	1.0	0.786,0.728,0.656	0.894,0.505,0.471	0.1
2118	ENSG00000145979.18	TBC1D7	chr6	-	13328315	13328531	13328455	13328531	13326786	13326906	2118	34,10,15	5,2,3	17,3,7	1,3,3	239	99	0.512833558202	1.0	0.738,0.674,0.674	0.876,0.293,0.491	0.142
2119	ENSG00000145979.18	TBC1D7	chr6	-	13328295	13328531	13328455	13328531	13326786	13326963	2119	39,10,15	0,1,1	16,3,7	0,0,0	259	99	1	1.0	1.0,0.793,0.851	1.0,1.0,1.0	-0.119
2121	ENSG00000064703.13	DDX20	chr1	+	111760705	111760865	111760705	111760848	111760986	111761125	2121	0,0,0	75,49,44	0,1,0	50,19,26	116	99	1	1.0	0.0,0.0,0.0	0.0,0.043,0.0	-0.014
2122	ENSG00000064703.13	DDX20	chr1	+	111760705	111761125	111760705	111760848	111761225	111761284	2122	170,74,57	0,0,2	78,35,35	0,1,2	376	99	0.846434599912	1.0	1.0,1.0,0.882	1.0,0.902,0.822	0.053
2123	ENSG00000064703.13	DDX20	chr1	+	111761225	111762337	111761225	111761284	111762676	111762782	2123	142,76,49	0,0,0	72,31,50	0,1,0	1152	99	1	1.0	1.0,1.0,1.0	1.0,0.727,1.0	0.091
2124	ENSG00000154265.16	ABCA5	chr17	-	69273942	69274128	69273958	69274128	69271161	69271289	2124	10,2,1	26,10,7	4,5,1	24,16,18	115	99	0.264584521334	1.0	0.249,0.147,0.11	0.125,0.212,0.046	0.041
2127	ENSG00000167595.16	PROSER3	chr19	+	35758178	35759470	35758178	35758226	35759788	35759991	2127	381,219,177	1,1,0	329,219,227	0,0,0	1343	99	1	1.0	0.966,0.942,1.0	1.0,1.0,1.0	-0.031
2128	ENSG00000167595.16	PROSER3	chr19	+	35762252	35762477	35762252	35762356	35764853	35764936	2128	43,18,26	58,25,17	33,27,15	35,19,25	220	99	0.889098800057	1.0	0.25,0.245,0.408	0.298,0.39,0.213	0.001
2129	ENSG00000167595.16	PROSER3	chr19	+	35762255	35762356	35762255	35762352	35764853	35764936	2129	99,38,28	0,0,0	54,30,34	1,0,0	103	99	1	1.0	1.0,1.0,1.0	0.981,1.0,1.0	0.006
2130	ENSG00000167595.16	PROSER3	chr19	+	35762255	35762356	35762255	35762352	35765066	35765176	2130	42,13,12	0,1,0	20,12,10	0,0,0	103	99	1	1.0	1.0,0.926,1.0	1.0,1.0,1.0	-0.025
2131	ENSG00000167595.16	PROSER3	chr19	+	35762255	35762356	35762255	35762352	35766767	35768065	2131	63,23,20	1,0,0	26,18,15	0,1,1	103	99	1	1.0	0.984,1.0,1.0	1.0,0.945,0.935	0.035
2136	ENSG00000159314.12	ARHGAP27	chr17	-	45404923	45405106	45405027	45405106	45404600	45404681	2136	30,12,9	1,2,0	15,13,20	1,0,0	203	99	0.77994523497	1.0	0.936,0.745,1.0	0.88,1.0,1.0	-0.066
2137	ENSG00000159314.12	ARHGAP27	chr17	-	45405675	45406083	45405846	45406083	45404923	45405106	2137	21,17,11	0,0,0	26,17,24	1,1,0	270	99	1	1.0	1.0,1.0,1.0	0.905,0.862,1.0	0.078
2138	ENSG00000248275.3	TRIM52-AS1	chr5	+	181263627	181263789	181263627	181263766	181264051	181264581	2138	7,6,10	8,7,10	6,1,6	8,5,4	122	99	0.532153490992	1.0	0.415,0.41,0.448	0.378,0.14,0.549	0.069
2139	ENSG00000146054.18	TRIM7	chr5	-	181203476	181203640	181203544	181203640	181199850	181200081	2139	3,2,3	1,1,0	3,0,2	2,0,1	167	99	1	1.0	0.64,0.542,1.0	0.471,NA,0.542	0.221
2140	ENSG00000196670.14	ZFP62	chr5	-	180861214	180861276	180861218	180861276	180851987	180852060	2140	2,0,0	0,0,0	0,0,0	0,1,0	103	99	1	1.0	1.0,NA,NA	NA,0.0,NA	1.0
2141	ENSG00000037280.16	FLT4	chr5	-	180619252	180619769	180619664	180619769	180619020	180619109	2141	3,4,3	1,0,0	5,4,3	0,0,0	511	99	1	1.0	0.368,1.0,1.0	1.0,1.0,1.0	-0.211
2142	ENSG00000070087.15	PFN2	chr3	-	149968357	149968550	149968402	149968550	149966179	149966264	2142	1000,258,251	4,0,0	454,321,320	0,0,0	144	99	1	1.0	0.994,1.0,1.0	1.0,1.0,1.0	-0.002
2145	ENSG00000118246.14	FASTKD2	chr2	+	206765605	206765762	206765605	206765747	206766643	206767470	2145	3,1,0	14,5,7	1,0,1	6,2,5	114	99	1	1.0	0.157,0.148,0.0	0.126,0.0,0.148	0.01
2149	ENSG00000075711.21	DLG1	chr3	-	197065275	197065809	197065707	197065809	197051576	197051668	2149	171,50,45	0,1,0	108,54,67	0,0,0	531	99	1	1.0	1.0,0.903,1.0	1.0,1.0,1.0	-0.032
2150	ENSG00000075711.21	DLG1	chr3	-	197085295	197085756	197085579	197085756	197081050	197081117	2150	11,6,7	285,83,62	13,7,10	141,84,80	383	99	0.0685409810724	0.8507805435582219	0.01,0.018,0.028	0.023,0.021,0.031	-0.006
2151	ENSG00000075711.21	DLG1	chr3	-	197138214	197138391	197138221	197138391	197136541	197136678	2151	2,3,0	182,49,48	0,0,1	91,79,58	106	99	0.779671303445	1.0	0.01,0.054,0.0	0.0,0.0,0.016	0.016
2152	ENSG00000075711.21	DLG1	chr3	-	197297543	197297699	197297672	197297699	197297185	197297235	2152	54,34,20	29,8,7	55,36,40	25,10,7	228	99	0.482481292885	1.0	0.447,0.649,0.554	0.489,0.61,0.713	-0.054
2154	ENSG00000075711.21	DLG1	chr3	-	197298417	197298612	197298535	197298612	197297185	197297235	2154	7,5,4	6,0,3	5,3,8	4,3,3	217	99	0.56110738664	1.0	0.347,1.0,0.378	0.363,0.313,0.549	0.167
2155	ENSG00000125844.17	RRBP1	chr20	-	17614736	17614880	17614739	17614880	17613677	17614220	2155	150,55,44	1,1,0	101,60,90	2,4,0	102	99	0.633919790572	1.0	0.993,0.982,1.0	0.98,0.936,1.0	0.02
2156	ENSG00000228172.5	ENSG00000228172	chr1	-	25818222	25818424	25818402	25818424	25817561	25817713	2156	4,2,0	1,0,0	0,2,1	0,1,0	279	99	1	1.0	0.587,1.0,NA	NA,0.415,1.0	0.086
2157	ENSG00000048162.22	NOP16	chr5	-	176388234	176388598	176388432	176388598	176385220	176385327	2157	91,50,52	24,17,18	33,40,37	3,4,4	297	99	0.000280042960694	0.01595612248785557	0.558,0.495,0.491	0.786,0.769,0.755	-0.255
2158	ENSG00000048162.22	NOP16	chr5	-	176388234	176388598	176388432	176388598	176386839	176386909	2158	841,429,392	49,44,59	370,247,231	6,9,6	297	99	1.41655788211e-08	4.2198924688084746e-06	0.851,0.765,0.689	0.954,0.901,0.928	-0.159
2161	ENSG00000100568.11	VTI1B	chr14	-	67656411	67656589	67656415	67656589	67653436	67653498	2161	24,20,11	213,112,87	29,7,12	126,79,115	103	99	0.770184982514	1.0	0.098,0.146,0.108	0.181,0.078,0.091	0.001
2162	ENSG00000181163.14	NPM1	chr5	+	171390050	171391424	171390050	171390130	171391705	171391799	2162	9306,4556,3870	0,0,1	4964,2934,3219	0,0,0	1393	99	1	1.0	1.0,1.0,0.996	1.0,1.0,1.0	-0.001
2163	ENSG00000181163.14	NPM1	chr5	+	171391304	171391609	171391304	171391424	171391705	171391799	2163	70,38,30	5550,2955,2470	47,43,49	3080,1911,2102	284	99	1	1.0	0.004,0.004,0.004	0.005,0.008,0.008	-0.003
2164	ENSG00000181163.14	NPM1	chr5	+	171392913	171392982	171392913	171392978	171400152	171400210	2164	30,14,7	5178,2053,1895	14,21,22	2452,1481,1640	103	99	0.65805928495	1.0	0.006,0.007,0.004	0.005,0.013,0.013	-0.005
2165	ENSG00000181163.14	NPM1	chr5	+	171400152	171400925	171400152	171400210	171405301	171405403	2165	19634,7854,7328	373,180,168	9782,5936,6164	167,101,114	814	99	0.0566555313761	0.7510331879999971	0.865,0.841,0.841	0.877,0.877,0.868	-0.025
2166	ENSG00000181163.14	NPM1	chr5	+	171405301	171407774	171405301	171405403	171410526	171410868	2166	5245,3041,2439	0,1,0	3398,2165,2448	0,0,0	2470	99	1	1.0	1.0,0.992,1.0	1.0,1.0,1.0	-0.003
2167	ENSG00000226950.8	DANCR	chr4	+	52713493	52713702	52713493	52713542	52714198	52714238	2167	448,180,159	2,1,1	177,114,152	3,1,0	259	99	0.511582765469	1.0	0.988,0.986,0.984	0.958,0.978,1.0	0.007
2168	ENSG00000040275.17	SPDL1	chr5	+	169588393	169588575	169588393	169588490	169591047	169591224	2168	457,199,200	0,4,0	254,146,177	0,0,0	184	99	1	1.0	1.0,0.964,1.0	1.0,1.0,1.0	-0.012
2171	ENSG00000137221.14	TJAP1	chr6	+	43500743	43501687	43500743	43500772	43502282	43502349	2171	439,271,257	0,0,1	246,187,234	0,0,0	1014	99	1	1.0	1.0,1.0,0.962	1.0,1.0,1.0	-0.013
2172	ENSG00000144354.15	CDCA7	chr2	+	173363817	173364989	173363817	173363895	173365451	173365592	2172	1229,446,403	1,0,0	631,420,419	0,0,0	1193	99	1	1.0	0.99,1.0,1.0	1.0,1.0,1.0	-0.003
2173	ENSG00000144354.15	CDCA7	chr2	+	173365451	173366432	173365451	173365592	173367149	173367286	2173	702,293,210	4,5,5	455,257,259	0,2,0	939	99	0.000159131611997	0.0103621794779389	0.949,0.861,0.816	1.0,0.931,1.0	-0.102
2174	ENSG00000182165.19	TP53TG1	chr7	-	87341354	87341684	87341522	87341684	87325346	87325444	2174	7,3,1	73,22,20	2,3,5	49,23,43	267	99	0.813533687585	1.0	0.034,0.048,0.018	0.015,0.046,0.041	-0.001
2180	ENSG00000182165.19	TP53TG1	chr7	-	87345042	87345534	87345233	87345534	87341522	87341684	2180	105,25,19	5,3,1	77,43,72	3,0,0	290	99	0.00445668951197	0.13406895373785185	0.878,0.74,0.866	0.898,1.0,1.0	-0.138
2181	ENSG00000113558.19	SKP1	chr5	-	134176685	134176950	134176854	134176950	134173925	134174022	2181	16,9,11	792,380,329	8,5,7	370,226,245	268	99	1	1.0	0.007,0.009,0.012	0.008,0.008,0.01	0.001
2185	ENSG00000081760.17	AACS	chr12	+	125124704	125125024	125124704	125124769	125128160	125128274	2185	61,40,30	5,2,0	53,39,43	5,1,5	354	99	0.301820141185	1.0	0.773,0.848,1.0	0.748,0.916,0.706	0.084
2187	ENSG00000164330.17	EBF1	chr5	-	158823175	158823317	158823199	158823317	158796344	158796475	2187	5,2,1	0,0,0	1,0,0	1,0,0	123	99	1	1.0	1.0,1.0,1.0	0.446,NA,NA	0.554
2188	ENSG00000108953.17	YWHAE	chr17	-	1361901	1362008	1361929	1362008	1361091	1361298	2188	3476,1405,1286	1,1,2	2022,1053,1245	0,0,0	127	99	1	1.0	1.0,0.999,0.998	1.0,1.0,1.0	-0.001
2189	ENSG00000135074.16	ADAM19	chr5	-	157513423	157513505	157513433	157513505	157509300	157509467	2189	0,0,0	24,9,12	0,0,1	8,6,10	109	99	1	1.0	0.0,0.0,0.0	0.0,0.0,0.083	-0.028
2190	ENSG00000135686.13	KLHL36	chr16	+	84656870	84657944	84656870	84657913	84659759	84659917	2190	27,10,11	0,0,0	19,10,22	1,0,1	130	99	1	1.0	1.0,1.0,1.0	0.935,1.0,0.944	0.04
2194	ENSG00000079432.9	CIC	chr19	+	42294172	42294304	42294172	42294298	42294603	42294735	2194	131,42,43	27,21,10	73,38,61	27,18,27	105	99	0.113950366038	1.0	0.821,0.653,0.802	0.718,0.666,0.681	0.07
2195	ENSG00000155508.14	CNOT8	chr5	+	154858638	154858797	154858638	154858768	154863206	154863395	2195	8,6,6	80,35,32	4,2,3	59,35,35	128	99	0.056204908447	0.748205595100405	0.072,0.117,0.127	0.05,0.042,0.062	0.054
2196	ENSG00000155508.14	CNOT8	chr5	+	154858638	154858816	154858638	154858768	154863206	154863395	2196	37,33,21	80,35,32	28,30,37	59,35,35	147	99	0.539837460536	1.0	0.238,0.388,0.307	0.242,0.366,0.416	-0.03
2197	ENSG00000155508.14	CNOT8	chr5	+	154858638	154858816	154858638	154858797	154863206	154863395	2197	30,29,17	1,2,2	24,29,34	0,1,0	118	99	0.0542088399207	0.7324939703162346	0.962,0.924,0.877	1.0,0.961,1.0	-0.066
2198	ENSG00000155508.14	CNOT8	chr5	+	154858638	154858816	154858638	154858801	154865191	154865385	2198	18,7,9	0,1,0	17,11,16	0,0,0	114	99	1	1.0	1.0,0.859,1.0	1.0,1.0,1.0	-0.047
2199	ENSG00000155508.14	CNOT8	chr5	+	154858516	154858816	154858516	154858543	154870660	154870822	2199	43,23,18	0,1,0	28,23,32	0,0,0	372	99	1	1.0	1.0,0.86,1.0	1.0,1.0,1.0	-0.047
2200	ENSG00000127054.22	INTS11	chr1	-	1313034	1313592	1313508	1313592	1312592	1312700	2200	48,55,41	0,0,0	19,25,20	0,0,1	573	99	1	1.0	1.0,1.0,1.0	1.0,1.0,0.776	0.075
2201	ENSG00000127054.22	INTS11	chr1	-	1313034	1313592	1313508	1313592	1312592	1312949	2201	277,99,95	0,0,0	218,141,165	0,1,0	573	99	1	1.0	1.0,1.0,1.0	1.0,0.961,1.0	0.013
2202	ENSG00000127054.22	INTS11	chr1	-	1319071	1319524	1319295	1319524	1314823	1314962	2202	316,160,182	0,0,3	146,137,116	0,2,0	323	99	1	1.0	1.0,1.0,0.949	1.0,0.955,1.0	-0.002
2203	ENSG00000127054.22	INTS11	chr1	-	1320455	1321093	1320995	1321093	1315519	1315618	2203	160,131,126	0,1,0	76,61,59	0,1,2	639	99	0.783396799991	1.0	1.0,0.953,1.0	1.0,0.904,0.82	0.076
2204	ENSG00000127054.22	INTS11	chr1	-	1319071	1319524	1319295	1319524	1315559	1315618	2204	316,160,182	113,45,25	147,137,117	146,84,90	323	99	2.60290819343e-07	5.4708792045576226e-05	0.462,0.521,0.691	0.236,0.333,0.285	0.273
2205	ENSG00000127054.22	INTS11	chr1	-	1322891	1323287	1323146	1323287	1320995	1321093	2205	43,34,17	0,0,0	10,18,10	0,0,1	354	99	1	1.0	1.0,1.0,1.0	1.0,1.0,0.737	0.088
2206	ENSG00000127054.22	INTS11	chr1	-	1322891	1323287	1323180	1323287	1320995	1321093	2206	45,34,19	1,0,0	10,22,10	2,1,0	388	99	0.590629952744	1.0	0.92,1.0,1.0	0.561,0.849,1.0	0.17
2207	ENSG00000127054.22	INTS11	chr1	-	1323146	1323287	1323180	1323287	1320995	1321093	2207	2,0,2	1,0,0	0,4,1	2,1,0	133	99	1	1.0	0.598,NA,1.0	0.0,0.749,1.0	0.216
2208	ENSG00000127054.22	INTS11	chr1	-	1322891	1323287	1323180	1323287	1321907	1321984	2208	45,34,19	1,0,0	10,22,10	0,0,0	388	99	1	1.0	0.92,1.0,1.0	1.0,1.0,1.0	-0.027
2209	ENSG00000055147.19	FAM114A2	chr5	-	154038292	154038434	154038387	154038434	154034743	154034967	2209	31,10,19	4,0,1	21,14,18	1,0,0	194	99	0.0345279114039	0.5476320917660915	0.798,1.0,0.907	0.915,1.0,1.0	-0.07
2213	ENSG00000145907.16	G3BP1	chr5	+	151790888	151791062	151790888	151790990	151794202	151794249	2213	1618,622,604	76,21,20	998,600,660	53,19,25	171	99	0.773284988459	1.0	0.925,0.945,0.946	0.916,0.948,0.939	0.004
2216	ENSG00000145907.16	G3BP1	chr5	+	151799888	151800043	151799888	151800000	151800217	151800346	2216	5,2,4	2059,848,747	2,2,4	1358,820,958	142	99	1	1.0	0.002,0.002,0.004	0.001,0.002,0.003	0.001
2217	ENSG00000145907.16	G3BP1	chr5	+	151799888	151800346	151799888	151800000	151800759	151800869	2217	2284,818,783	0,0,0	1331,749,911	0,0,1	445	99	1	1.0	1.0,1.0,1.0	1.0,1.0,0.995	0.002
2218	ENSG00000145907.16	G3BP1	chr5	+	151800217	151800346	151800217	151800261	151800759	151800869	2218	3140,1174,1110	1,1,0	1881,1115,1305	0,0,1	184	99	1	1.0	0.999,0.998,1.0	1.0,1.0,0.999	-0.001
2219	ENSG00000145907.16	G3BP1	chr5	+	151803884	151804141	151803884	151803996	151804405	151812785	2219	2138,925,882	9,2,4	1388,932,1022	6,4,9	244	99	0.616633324056	1.0	0.99,0.995,0.989	0.989,0.99,0.979	0.005
2220	ENSG00000145907.16	G3BP1	chr5	+	151803884	151804162	151803884	151803996	151804405	151812785	2220	2551,1097,1054	9,2,4	1617,1095,1204	6,4,9	265	99	0.901376235372	1.0	0.991,0.995,0.99	0.99,0.99,0.98	0.005
2221	ENSG00000145907.16	G3BP1	chr5	+	151803884	151804162	151803884	151804141	151804405	151812785	2221	413,174,173	0,2,1	230,164,183	1,1,1	120	99	1	1.0	1.0,0.986,0.993	0.995,0.993,0.993	-0.001
2225	ENSG00000160957.15	RECQL4	chr8	-	144511901	144512067	144511910	144512067	144511680	144511789	2225	8,2,3	134,66,55	0,2,1	79,67,46	108	99	0.00904847741842	0.21972467661815392	0.052,0.027,0.048	0.0,0.027,0.02	0.027
2226	ENSG00000160957.15	RECQL4	chr8	-	144513217	144513480	144513415	144513480	144512846	144513138	2226	281,197,129	8,6,1	205,124,142	6,5,6	297	99	0.319660832383	1.0	0.921,0.916,0.977	0.919,0.892,0.887	0.039
2243	ENSG00000109065.12	NAT9	chr17	-	74775598	74775707	74775621	74775707	74773575	74773685	2243	4,0,1	121,62,57	2,4,3	72,44,45	122	99	0.0540782102826	0.7324939703162346	0.026,0.0,0.014	0.022,0.069,0.051	-0.034
2245	ENSG00000124155.19	PIGT	chr20	+	45416516	45416694	45416516	45416654	45418771	45418979	2245	49,24,17	0,1,0	31,25,35	0,0,0	139	99	1	1.0	1.0,0.945,1.0	1.0,1.0,1.0	-0.018
2246	ENSG00000124155.19	PIGT	chr20	+	45416516	45416664	45416516	45416654	45418851	45418979	2246	17,7,5	0,0,0	15,5,12	0,0,1	109	99	1	1.0	1.0,1.0,1.0	1.0,1.0,0.916	0.028
2247	ENSG00000124155.19	PIGT	chr20	+	45416516	45416694	45416516	45416654	45418851	45418979	2247	160,63,43	0,0,0	122,82,72	0,0,1	139	99	1	1.0	1.0,1.0,1.0	1.0,1.0,0.981	0.006
2248	ENSG00000124155.19	PIGT	chr20	+	45416516	45416694	45416516	45416664	45418851	45418979	2248	143,57,38	0,1,0	107,77,60	0,0,0	129	99	1	1.0	1.0,0.978,1.0	1.0,1.0,1.0	-0.007
2249	ENSG00000124155.19	PIGT	chr20	+	45416516	45416694	45416516	45416654	45419294	45419395	2249	79,41,29	7,11,4	38,34,42	5,3,2	139	99	0.119378572893	1.0	0.889,0.726,0.838	0.844,0.89,0.937	-0.073
2250	ENSG00000124155.19	PIGT	chr20	+	45416516	45418979	45416516	45416654	45419294	45419395	2250	417,205,186	7,11,4	303,181,202	5,3,2	2424	99	0.0962271162421	1.0	0.709,0.432,0.655	0.712,0.711,0.805	-0.144
2251	ENSG00000124155.19	PIGT	chr20	+	45416516	45418979	45416516	45416694	45419294	45419395	2251	369,182,170	31,18,13	272,156,169	7,9,9	2384	99	0.0168949020002	0.3402011574107079	0.331,0.296,0.352	0.617,0.419,0.438	-0.165
2252	ENSG00000124155.19	PIGT	chr20	+	45416516	45416694	45416516	45416654	45419503	45419590	2252	52,26,21	1,0,0	32,25,34	0,0,0	139	99	1	1.0	0.974,1.0,1.0	1.0,1.0,1.0	-0.009
2253	ENSG00000124155.19	PIGT	chr20	+	45419503	45419638	45419503	45419590	45420135	45420223	2253	0,1,0	173,73,58	0,2,0	154,104,94	147	99	1	1.0	0.0,0.009,0.0	0.0,0.013,0.0	-0.001
2254	ENSG00000124155.19	PIGT	chr20	+	45419503	45419638	45419503	45419590	45420331	45420429	2254	1,1,0	16,19,26	0,3,0	0,0,2	147	99	1	1.0	0.04,0.034,0.0	NA,1.0,0.0	-0.475
2255	ENSG00000124155.19	PIGT	chr20	+	45420527	45421583	45420527	45420693	45424215	45424381	2255	774,372,333	2,1,2	562,339,353	5,7,2	989	99	0.00616162647764	0.16873654933258436	0.975,0.974,0.943	0.918,0.829,0.946	0.066
2256	ENSG00000124155.19	PIGT	chr20	+	45421382	45421583	45421382	45421533	45424215	45424381	2256	612,249,243	1,0,1	415,244,246	0,0,0	149	99	1	1.0	0.998,1.0,0.994	1.0,1.0,1.0	-0.003
2257	ENSG00000124155.19	PIGT	chr20	+	45421382	45421664	45421382	45421533	45424215	45424381	2257	358,158,151	1,0,1	189,132,104	0,0,0	230	99	1	1.0	0.994,1.0,0.985	1.0,1.0,1.0	-0.007
2258	ENSG00000124155.19	PIGT	chr20	+	45421382	45421664	45421382	45421583	45424215	45424381	2258	80,60,42	334,151,134	46,25,13	272,137,155	180	99	1.15559719127e-05	0.00130118180170589	0.116,0.179,0.147	0.085,0.091,0.044	0.074
2259	ENSG00000111666.11	CHPT1	chr12	+	101726293	101726501	101726293	101726404	101728900	101729074	2259	47,10,12	247,96,69	44,24,20	133,65,72	196	99	0.000614577969194	0.029544254521622113	0.088,0.05,0.081	0.143,0.157,0.123	-0.068
2260	ENSG00000135316.19	SYNCRIP	chr6	-	85614980	85615347	85615018	85615347	85608334	85612920	2260	615,257,241	2,0,1	307,176,213	0,1,1	137	99	1	1.0	0.996,1.0,0.994	1.0,0.992,0.994	0.001
2261	ENSG00000135316.19	SYNCRIP	chr6	-	85622481	85622687	85622586	85622687	85618817	85618939	2261	1672,672,576	0,0,1	868,483,501	0,0,0	204	99	1	1.0	1.0,1.0,0.996	1.0,1.0,1.0	-0.001
2262	ENSG00000135316.19	SYNCRIP	chr6	-	85622481	85622687	85622586	85622687	85619267	85619417	2262	2533,1008,864	22,13,5	1288,738,776	6,3,4	204	99	0.0265733291063	0.45780908928900177	0.982,0.974,0.988	0.99,0.992,0.989	-0.009
2263	ENSG00000135316.19	SYNCRIP	chr6	-	85637242	85637356	85637268	85637356	85636966	85637143	2263	1255,496,471	25,10,4	603,341,364	17,5,3	125	99	0.986924458736	1.0	0.975,0.975,0.989	0.966,0.982,0.99	0.0
2264	ENSG00000113580.15	NR3C1	chr5	-	143313998	143314168	143314001	143314168	143310096	143310213	2264	8,8,11	45,15,14	12,5,11	29,12,24	102	99	0.821117699401	1.0	0.147,0.341,0.433	0.287,0.288,0.308	0.013
2267	ENSG00000113552.16	GNPDA1	chr5	-	142011848	142012041	142011911	142012041	142007798	142007900	2267	2,2,3	263,161,129	2,2,2	148,87,105	162	99	1	1.0	0.005,0.008,0.014	0.008,0.014,0.012	-0.002
2268	ENSG00000164620.9	RELL2	chr5	+	141636949	141638409	141636949	141637741	141638794	141638860	2268	35,27,17	4,5,2	30,21,16	0,0,1	767	99	3.59435760522e-06	0.0005353753199932609	0.53,0.411,0.523	1.0,1.0,0.674	-0.403
2269	ENSG00000168701.19	TMEM208	chr16	+	67228494	67228657	67228494	67228631	67228796	67228881	2269	24,24,18	127,89,89	14,12,15	84,40,53	125	99	0.862563383467	1.0	0.13,0.176,0.138	0.117,0.192,0.183	-0.016
2270	ENSG00000168701.19	TMEM208	chr16	+	67228796	67228881	67228796	67228836	67228975	67229278	2270	115,79,73	2,3,0	75,44,45	1,0,0	144	99	0.501135549058	1.0	0.975,0.948,1.0	0.981,1.0,1.0	-0.019
2271	ENSG00000108587.16	GOSR1	chr17	+	30481142	30481263	30481142	30481257	30484213	30484301	2271	66,57,35	106,70,52	41,28,35	44,42,49	105	99	0.600952889779	1.0	0.37,0.434,0.388	0.468,0.386,0.402	-0.021
2272	ENSG00000140365.16	COMMD4	chr15	+	75338061	75338138	75338061	75338133	75338354	75338420	2272	2,1,0	247,90,64	1,2,0	196,110,132	104	99	1	1.0	0.008,0.01,0.0	0.005,0.017,0.0	-0.001
2273	ENSG00000140365.16	COMMD4	chr15	+	75338061	75338420	75338061	75338133	75338645	75338685	2273	292,135,73	25,11,6	199,124,141	12,14,28	386	99	0.257342765138	1.0	0.75,0.759,0.757	0.81,0.694,0.564	0.066
2274	ENSG00000156398.13	SFXN2	chr10	+	102726611	102726797	102726611	102726777	102726986	102727157	2274	63,36,33	3,0,0	46,32,28	7,1,0	119	99	0.0311420103647	0.5122589904903022	0.946,1.0,1.0	0.845,0.964,1.0	0.046
2275	ENSG00000146007.11	ZMAT2	chr5	+	140703917	140704004	140703917	140703991	140704425	140704571	2275	3,5,1	338,206,183	2,0,1	169,104,127	112	99	1	1.0	0.008,0.021,0.005	0.01,0.0,0.007	0.006
2276	ENSG00000113119.13	TMCO6	chr5	+	140639738	140639864	140639738	140639851	140641664	140641780	2276	3,2,1	43,13,17	5,3,1	30,9,11	112	99	0.182203260978	1.0	0.058,0.12,0.049	0.128,0.228,0.074	-0.068
2278	ENSG00000113108.20	APBB3	chr5	-	140561586	140561849	140561843	140561849	140561364	140561449	2278	120,41,36	0,0,0	41,41,44	1,0,0	356	99	1	1.0	1.0,1.0,1.0	0.919,1.0,1.0	0.027
2279	ENSG00000119723.17	COQ6	chr14	+	73950309	73950597	73950309	73950495	73953434	73953569	2279	0,0,2	37,14,10	2,1,0	25,22,19	201	99	1	1.0	0.0,0.0,0.09	0.038,0.022,0.0	0.01
2280	ENSG00000119723.17	COQ6	chr14	+	73959414	73961375	73959414	73959522	73961454	73961570	2280	105,41,51	0,0,0	90,57,49	1,0,0	1952	99	1	1.0	1.0,1.0,1.0	0.82,1.0,1.0	0.06
2282	ENSG00000168036.18	CTNNB1	chr3	+	41199469	41199670	41199469	41199622	41224020	41224081	2282	1136,526,441	1,3,0	705,461,520	3,2,0	147	99	1	1.0	0.999,0.992,1.0	0.994,0.994,1.0	0.001
2283	ENSG00000168036.18	CTNNB1	chr3	+	41224525	41224759	41224525	41224753	41224953	41225207	2283	13,1,0	1316,594,503	1,1,5	842,459,523	105	99	1	1.0	0.009,0.002,0.0	0.001,0.002,0.009	-0.0
2284	ENSG00000186577.14	SMIM29	chr6	-	34247680	34247864	34247740	34247864	34247043	34247149	2284	24,11,18	1,0,0	20,9,18	0,0,0	159	99	1	1.0	0.937,1.0,1.0	1.0,1.0,1.0	-0.021
2285	ENSG00000186577.14	SMIM29	chr6	-	34247680	34247864	34247740	34247864	34247466	34247492	2285	60,24,29	1,3,0	30,24,22	0,0,0	159	99	0.698298760673	1.0	0.974,0.833,1.0	1.0,1.0,1.0	-0.064
2286	ENSG00000015479.20	MATR3	chr5	+	139293749	139294028	139293749	139293805	139314674	139314736	2286	17,16,8	11,5,8	16,12,8	11,1,4	322	99	0.441932544664	1.0	0.322,0.496,0.235	0.309,0.787,0.381	-0.141
2287	ENSG00000112144.16	CILK1	chr6	-	53013640	53013982	53013661	53013982	53012036	53012227	2287	8,7,2	124,46,25	9,0,2	69,48,45	120	99	0.440216628376	1.0	0.051,0.112,0.062	0.097,0.0,0.035	0.031
2288	ENSG00000105176.18	URI1	chr19	+	29980158	29980364	29980158	29980250	29985222	29985301	2288	11,8,8	3,2,1	6,6,0	0,2,0	213	99	1	1.0	0.63,0.65,0.788	1.0,0.582,NA	-0.102
2290	ENSG00000158402.21	CDC25C	chr5	-	138289479	138289563	138289500	138289563	138287168	138287267	2290	1,0,1	87,25,24	0,0,1	44,24,24	120	99	1	1.0	0.009,0.0,0.033	0.0,0.0,0.033	0.003
2291	ENSG00000111642.16	CHD4	chr12	-	6573070	6573269	6573073	6573269	6570868	6571032	2291	53,15,12	627,222,214	36,22,16	358,256,265	102	99	0.529002265723	1.0	0.076,0.062,0.052	0.089,0.077,0.055	-0.01
2292	ENSG00000111642.16	CHD4	chr12	-	6578337	6578546	6578408	6578546	6578028	6578117	2292	6,3,1	1,2,1	7,0,5	5,4,0	170	99	0.436346643385	1.0	0.777,0.466,0.368	0.449,0.0,1.0	0.054
2293	ENSG00000111642.16	CHD4	chr12	-	6581037	6581173	6581043	6581173	6578408	6578546	2293	3,0,3	1,1,0	0,2,4	2,0,6	105	99	0.0101913603572	0.2397821743743455	0.739,0.0,1.0	0.0,1.0,0.386	0.118
2294	ENSG00000111642.16	CHD4	chr12	-	6581037	6581173	6581043	6581173	6578845	6578917	2294	88,22,23	1084,279,246	47,21,33	525,300,362	105	99	0.939749985986	1.0	0.071,0.069,0.081	0.078,0.062,0.079	0.001
2295	ENSG00000111642.16	CHD4	chr12	-	6583195	6583378	6583197	6583378	6583026	6583113	2295	53,18,25	973,309,238	30,20,13	594,419,427	101	99	0.029732682678	0.49709760296402294	0.051,0.054,0.093	0.047,0.045,0.029	0.026
2296	ENSG00000111642.16	CHD4	chr12	-	6587660	6587949	6587711	6587949	6587383	6587559	2296	31,7,7	757,220,189	18,10,12	373,217,271	150	99	0.467749834944	1.0	0.026,0.021,0.024	0.031,0.03,0.028	-0.006
2298	ENSG00000157036.13	EXOG	chr3	+	38497628	38497778	38497628	38497684	38498925	38498989	2298	24,12,7	0,0,0	14,5,6	1,0,0	193	99	1	1.0	1.0,1.0,1.0	0.878,1.0,1.0	0.041
2299	ENSG00000157036.13	EXOG	chr3	+	38497628	38497778	38497628	38497684	38500089	38500164	2299	22,12,12	2,1,1	16,8,9	0,0,0	193	99	0.0214219514865	0.3966993101266542	0.849,0.86,0.86	1.0,1.0,1.0	-0.144
2300	ENSG00000157036.13	EXOG	chr3	+	38497628	38497778	38497628	38497684	38501354	38501494	2300	44,25,21	0,1,0	19,12,17	0,0,2	193	99	1	1.0	1.0,0.928,1.0	1.0,1.0,0.813	0.038
2302	ENSG00000043143.22	JADE2	chr5	+	134535857	134536022	134535857	134535915	134537988	134538083	2302	0,0,0	7,0,2	0,0,1	3,2,2	206	99	1	1.0	0.0,NA,0.0	0.0,0.0,0.194	-0.065
2303	ENSG00000043143.22	JADE2	chr5	+	134576767	134577038	134576767	134576896	134578496	134579475	2303	4,0,1	1,2,2	0,0,1	4,2,0	241	99	0.114059597518	1.0	0.622,0.0,0.17	0.0,0.0,1.0	-0.069
2306	ENSG00000113643.9	RARS1	chr5	+	168492658	168492847	168492658	168492791	168493893	168494002	2306	1035,547,453	0,0,0	577,314,323	0,0,4	155	99	1	1.0	1.0,1.0,1.0	1.0,1.0,0.981	0.006
2307	ENSG00000090097.22	PCBP4	chr3	-	51959894	51960320	51960188	51960320	51959576	51959651	2307	57,33,22	18,8,17	35,22,17	6,4,5	393	99	0.0923145184958	1.0	0.444,0.51,0.246	0.595,0.581,0.461	-0.146
2308	ENSG00000090097.22	PCBP4	chr3	-	51960525	51960898	51960865	51960898	51960188	51960320	2308	26,20,17	3,2,2	16,9,11	0,0,3	439	99	0.0856463401897	0.975924411122058	0.662,0.693,0.657	1.0,1.0,0.453	-0.147
2309	ENSG00000090097.22	PCBP4	chr3	-	51961748	51962088	51961940	51962088	51961159	51961304	2309	3,4,3	3,2,2	1,1,0	5,5,3	291	99	8.56761031721e-05	0.006329576240080628	0.254,0.405,0.338	0.064,0.064,0.0	0.29
2310	ENSG00000130475.15	FCHO1	chr19	+	17754316	17754466	17754316	17754361	17754591	17754685	2310	0,0,0	1,0,0	0,0,1	0,0,0	204	99	1	1.0	0.0,NA,NA	NA,NA,1.0	-1.0
2314	ENSG00000145808.10	ADAMTS19	chr5	+	129526283	129526515	129526283	129526456	129527747	129527831	2314	4,0,0	2,2,0	2,0,0	1,0,1	158	99	1	1.0	0.556,0.0,NA	0.556,NA,0.0	0.0
2318	ENSG00000166562.9	SEC11C	chr18	+	59152535	59152685	59152535	59152612	59155687	59155807	2318	1907,841,806	3,3,1	1111,640,684	1,1,3	172	99	1	1.0	0.997,0.994,0.998	0.998,0.997,0.992	0.001
2319	ENSG00000168944.17	CEP120	chr5	-	123388303	123388606	123388431	123388606	123386517	123386667	2319	12,8,2	16,10,3	8,7,6	7,10,4	227	99	0.558274630663	1.0	0.246,0.259,0.225	0.333,0.234,0.395	-0.077
2324	ENSG00000185885.17	IFITM1	chr11	+	314039	314392	314039	314356	314921	315272	2324	1,0,0	55,17,11	0,0,2	65,19,55	135	99	1	1.0	0.013,0.0,0.0	0.0,0.0,0.026	-0.004
2325	ENSG00000185885.17	IFITM1	chr11	+	314039	314360	314039	314356	314926	315271	2325	1,0,0	1,0,1	0,0,1	4,3,1	103	99	1	1.0	0.49,NA,0.0	0.0,0.0,0.49	0.082
2326	ENSG00000070756.17	PABPC1	chr8	-	100704279	100704390	100704296	100704390	100702915	100703359	2326	81,42,39	10621,3716,3326	37,25,37	5136,3150,3608	116	99	1	1.0	0.006,0.01,0.01	0.006,0.007,0.009	0.001
2327	ENSG00000070756.17	PABPC1	chr8	-	100712651	100713181	100713086	100713181	100712361	100712457	2327	11001,4149,3831	3,2,4	5920,3431,4185	14,14,29	534	99	1.08862262175e-05	0.0012368126020620947	0.999,0.997,0.994	0.987,0.978,0.964	0.02
2328	ENSG00000070756.17	PABPC1	chr8	-	100715461	100715601	100715470	100715601	100713086	100713181	2328	3391,1175,1113	130,40,36	1652,996,1180	49,26,34	108	99	0.110167206078	1.0	0.96,0.964,0.966	0.969,0.972,0.97	-0.007
2329	ENSG00000070756.17	PABPC1	chr8	-	100718086	100718280	100718182	100718280	100717772	100717888	2329	7139,2657,2370	10,1,4	3518,2029,2394	11,3,3	195	99	1	1.0	0.997,0.999,0.997	0.994,0.997,0.998	0.001
2330	ENSG00000070756.17	PABPC1	chr8	-	100718086	100718280	100718230	100718280	100717772	100717888	2330	8256,3144,2870	7,5,6	4156,2473,2913	2,12,3	243	99	1	1.0	0.998,0.996,0.995	0.999,0.988,0.997	0.002
2331	ENSG00000070756.17	PABPC1	chr8	-	100718182	100718280	100718230	100718280	100717772	100717888	2331	1127,488,504	7,5,6	649,447,522	2,12,3	147	99	0.61800159595	1.0	0.991,0.985,0.983	0.995,0.962,0.992	0.003
2332	ENSG00000070756.17	PABPC1	chr8	-	100721390	100722087	100721728	100722087	100717772	100717888	2332	13586,6119,5576	0,0,0	7866,5033,6063	0,1,0	437	99	1	1.0	1.0,1.0,1.0	1.0,0.999,1.0	0.0
2333	ENSG00000175376.9	EIF1AD	chr11	-	66000052	66000161	66000098	66000161	65999566	65999675	2333	317,228,168	1,0,0	191,114,118	2,0,0	145	99	1	1.0	0.995,1.0,1.0	0.985,1.0,1.0	0.003
2338	ENSG00000129595.14	EPB41L4A	chr5	-	112170255	112170369	112170300	112170369	112168994	112169105	2338	1,0,1	6,4,6	0,1,0	2,1,1	144	99	1	1.0	0.103,0.0,0.103	0.0,0.407,0.0	-0.067
2339	ENSG00000126091.21	ST3GAL3	chr1	+	43736232	43736425	43736232	43736380	43792101	43792149	2339	5,2,1	24,10,12	4,3,0	18,5,8	144	99	0.609892925172	1.0	0.125,0.121,0.054	0.133,0.292,0.0	-0.042
2340	ENSG00000126091.21	ST3GAL3	chr1	+	43736232	43736425	43736232	43736380	43814890	43814933	2340	3,0,1	6,0,0	2,1,1	1,0,3	144	99	1	1.0	0.256,NA,1.0	0.579,1.0,0.186	0.04
2341	ENSG00000126091.21	ST3GAL3	chr1	+	43801281	43801545	43801281	43801541	43814890	43814933	2341	0,0,1	0,0,0	0,1,0	0,1,0	103	99	1	1.0	NA,NA,1.0	NA,0.49,NA	0.51
2342	ENSG00000126091.21	ST3GAL3	chr1	+	43814890	43815004	43814890	43814933	43838218	43838311	2342	2,0,0	43,10,10	2,1,0	18,7,13	170	99	0.855834940629	1.0	0.026,0.0,0.0	0.061,0.077,0.0	-0.037
2343	ENSG00000126091.21	ST3GAL3	chr1	+	43899167	43899289	43899167	43899263	43899540	43899727	2343	3,3,2	52,23,11	1,0,0	32,11,12	125	99	0.00911763194296	0.22055458395013147	0.044,0.094,0.126	0.024,0.0,0.0	0.08
2344	ENSG00000126091.21	ST3GAL3	chr1	+	43899167	43899289	43899167	43899263	43930131	43930221	2344	1,3,2	1,0,0	0,0,0	1,0,0	125	99	1	1.0	0.442,1.0,1.0	0.0,NA,NA	0.814
2347	ENSG00000123349.15	PFDN5	chr12	+	53295838	53296275	53295838	53295941	53297849	53297924	2347	2081,900,844	4,0,1	1251,744,948	0,0,2	433	99	1	1.0	0.992,1.0,0.995	1.0,1.0,0.991	-0.001
2348	ENSG00000288663.1	ENSG00000288663	chr12	+	53303033	53303193	53303033	53303172	53305907	53306060	2348	269,102,86	0,1,1	188,111,123	2,0,1	120	99	1	1.0	1.0,0.988,0.986	0.987,1.0,0.99	-0.001
2351	ENSG00000244005.13	NFS1	chr20	-	35699191	35699352	35699309	35699352	35698480	35698590	2351	42,12,22	3,0,0	25,11,29	0,1,0	217	99	0.767426045903	1.0	0.865,1.0,1.0	1.0,0.834,1.0	0.01
2352	ENSG00000185480.12	PARPBP	chr12	+	102153868	102153989	102153868	102153976	102154826	102155280	2352	4,1,1	11,3,2	4,0,0	6,8,10	112	99	0.204767416915	1.0	0.243,0.228,0.307	0.371,0.0,0.0	0.136
2353	ENSG00000185480.12	PARPBP	chr12	+	102153868	102153989	102153868	102153976	102164437	102164608	2353	4,2,1	68,32,30	4,2,0	32,19,31	112	99	0.928644204583	1.0	0.049,0.052,0.029	0.099,0.085,0.0	-0.018
2354	ENSG00000185480.12	PARPBP	chr12	+	102153868	102153989	102153868	102153976	102165728	102165883	2354	3,2,0	21,11,5	6,2,0	17,6,9	112	99	0.213455540799	1.0	0.112,0.138,0.0	0.238,0.228,0.0	-0.072
2355	ENSG00000153187.20	HNRNPU	chr1	-	244860334	244860474	244860352	244860474	244859274	244859374	2355	4200,1438,1245	1,0,0	2333,1292,1444	0,0,0	117	99	1	1.0	1.0,1.0,1.0	1.0,1.0,1.0	0.0
2356	ENSG00000153187.20	HNRNPU	chr1	-	244860334	244860474	244860357	244860474	244859274	244859374	2356	4366,1494,1290	1,0,0	2416,1353,1505	1,1,1	122	99	1	1.0	1.0,1.0,1.0	0.999,0.999,0.999	0.001
2357	ENSG00000153187.20	HNRNPU	chr1	-	244860352	244860474	244860357	244860474	244859274	244859374	2357	167,56,45	1,0,0	83,61,61	1,1,1	104	99	1	1.0	0.994,1.0,1.0	0.988,0.983,0.983	0.013
2358	ENSG00000205084.12	TMEM231	chr16	-	75542554	75542683	75542590	75542683	75538316	75540656	2358	7,5,1	1,0,1	9,9,6	0,0,0	135	99	1	1.0	0.837,1.0,0.423	1.0,1.0,1.0	-0.247
2359	ENSG00000205084.12	TMEM231	chr16	-	75542590	75542683	75542601	75542683	75541349	75541455	2359	4,1,1	41,8,10	2,4,1	21,14,17	110	99	0.719931954444	1.0	0.081,0.101,0.083	0.079,0.205,0.05	-0.023
2360	ENSG00000205084.12	TMEM231	chr16	-	75545825	75545954	75545863	75545954	75545351	75545495	2360	0,0,0	2,1,0	1,0,0	1,1,1	137	99	1	1.0	0.0,0.0,NA	0.419,0.0,0.0	-0.14
2361	ENSG00000164308.17	ERAP2	chr5	+	96900120	96900245	96900120	96900189	96901505	96901681	2361	1,0,0	67,16,10	0,0,1	16,12,9	155	99	1	1.0	0.009,0.0,0.0	0.0,0.0,0.066	-0.019
2362	ENSG00000164308.17	ERAP2	chr5	+	96909579	96909809	96909579	96909764	96912636	96912798	2362	7,0,2	31,9,8	4,1,4	6,9,10	144	99	0.288019283023	1.0	0.134,0.0,0.147	0.314,0.071,0.216	-0.107
2363	ENSG00000178719.17	GRINA	chr8	+	143991877	143992078	143991877	143991949	143992244	143992373	2363	960,433,353	0,0,0	443,326,321	1,0,0	228	99	1	1.0	1.0,1.0,1.0	0.995,1.0,1.0	0.002
2364	ENSG00000178719.17	GRINA	chr8	+	143991877	143992373	143991877	143992078	143992464	143992608	2364	1303,747,702	1,2,0	583,421,477	0,0,0	394	99	1	1.0	0.997,0.989,1.0	1.0,1.0,1.0	-0.005
2366	ENSG00000183401.12	CCDC159	chr19	+	11346530	11346634	11346530	11346627	11349653	11349687	2366	2,1,1	1,1,1	1,0,1	0,0,0	106	99	1	1.0	0.651,0.483,0.483	1.0,NA,1.0	-0.461
2367	ENSG00000173575.22	CHD2	chr15	+	92953356	92954336	92953356	92953573	92955422	92955512	2367	5,1,3	56,30,18	4,2,5	37,24,34	862	99	0.736561184192	1.0	0.01,0.004,0.019	0.012,0.009,0.017	-0.002
2368	ENSG00000173575.22	CHD2	chr15	+	93014695	93014909	93014695	93014726	93020011	93020258	2368	421,184,186	0,0,0	256,173,224	1,0,0	282	99	1	1.0	1.0,1.0,1.0	0.989,1.0,1.0	0.004
2369	ENSG00000047410.14	TPR	chr1	-	186341251	186343473	186343325	186343473	186341027	186341159	2369	885,289,302	1,0,0	507,280,309	1,3,3	2173	99	0.00191111658169	0.07074684308716024	0.976,1.0,1.0	0.959,0.81,0.824	0.128
2370	ENSG00000248323.8	LUCAT1	chr5	-	91311645	91312413	91312294	91312413	91310640	91311032	2370	5,6,5	5,0,1	0,1,1	0,0,0	748	99	1	1.0	0.117,1.0,0.398	NA,1.0,1.0	-0.495
2374	ENSG00000164199.18	ADGRV1	chr5	+	90690796	90691041	90690796	90690958	90692604	90692786	2374	20,9,5	2,1,1	16,10,15	2,3,2	182	99	0.384602307527	1.0	0.845,0.83,0.731	0.813,0.645,0.803	0.048
2375	ENSG00000081189.16	MEF2C	chr5	-	88751856	88752043	88751865	88752043	88749069	88749117	2375	50,9,16	0,0,0	31,21,19	1,0,0	108	99	1	1.0	1.0,1.0,1.0	0.966,1.0,1.0	0.011
2376	ENSG00000113522.14	RAD50	chr5	+	132575776	132575928	132575776	132575863	132579316	132579502	2376	279,106,110	1,1,2	152,81,112	2,1,3	164	99	0.655266463996	1.0	0.994,0.985,0.971	0.979,0.98,0.958	0.011
2377	ENSG00000113522.14	RAD50	chr5	+	132575776	132575928	132575776	132575863	132587561	132587690	2377	137,47,50	0,0,0	79,46,57	2,0,0	164	99	1	1.0	1.0,1.0,1.0	0.96,1.0,1.0	0.013
2378	ENSG00000113522.14	RAD50	chr5	+	132579316	132580066	132579316	132579502	132587561	132587690	2378	527,196,202	1,1,0	323,156,203	0,2,2	663	99	0.570456790594	1.0	0.987,0.967,1.0	1.0,0.921,0.938	0.032
2379	ENSG00000113282.14	CLINT1	chr5	-	157858929	157859145	157858952	157859145	157817442	157817547	2379	458,237,216	2,1,1	293,187,218	6,1,1	122	99	0.745812347893	1.0	0.995,0.995,0.994	0.975,0.993,0.994	0.007
2383	ENSG00000168002.12	POLR2G	chr11	+	62761794	62762184	62761794	62761904	62762866	62763026	2383	175,103,98	639,246,233	101,59,46	358,230,263	379	99	0.00256731105321	0.08927305062140986	0.067,0.099,0.099	0.069,0.063,0.044	0.03
2384	ENSG00000168002.12	POLR2G	chr11	+	62761794	62762866	62761794	62761904	62765181	62765232	2384	545,339,307	7,4,2	263,164,157	8,6,3	1061	99	0.0109706301892	0.2532348089981718	0.879,0.888,0.935	0.754,0.718,0.83	0.133
2385	ENSG00000113296.14	THBS4	chr5	+	79998331	79998427	79998331	79998375	80040076	80040280	2385	2,1,0	3,1,0	4,3,2	1,0,1	151	99	1	1.0	0.304,0.396,NA	0.724,1.0,0.567	-0.414
2387	ENSG00000247828.9	TMEM161B-DT	chr5	+	88269467	88269687	88269467	88269617	88270525	88270585	2387	4,0,0	0,0,0	4,0,3	0,1,0	169	99	1	1.0	1.0,NA,NA	1.0,0.0,1.0	0.333
2388	ENSG00000247828.9	TMEM161B-DT	chr5	+	88270525	88270741	88270525	88270585	88282041	88282106	2388	14,5,9	18,14,13	18,7,9	35,14,12	255	99	0.869470528101	1.0	0.232,0.122,0.212	0.166,0.163,0.226	0.004
2390	ENSG00000071082.11	RPL31	chr2	+	101002292	101002808	101002292	101002315	101004157	101004283	2390	18876,7579,6678	1,1,0	12233,7697,8936	0,0,0	592	99	1	1.0	1.0,0.999,1.0	1.0,1.0,1.0	-0.0
2392	ENSG00000164253.14	WDR41	chr5	-	77453801	77453928	77453816	77453928	77451323	77451353	2392	2,0,0	66,16,26	0,1,0	49,23,33	114	99	1	1.0	0.026,0.0,0.0	0.0,0.036,0.0	-0.003
2395	ENSG00000163050.18	COQ8A	chr1	+	226982893	226984235	226982893	226983034	226984547	226984655	2395	383,157,112	2,4,6	230,181,180	1,0,0	1300	99	9.22860091979e-06	0.0010843032875727176	0.936,0.749,0.587	0.946,1.0,1.0	-0.225
2396	ENSG00000163050.18	COQ8A	chr1	+	226983760	226984235	226983760	226983854	226984547	226984655	2396	319,93,75	0,0,1	220,166,160	0,0,0	480	99	1	1.0	1.0,1.0,0.939	1.0,1.0,1.0	-0.02
2399	ENSG00000215039.8	CD27-AS1	chr12	-	6450340	6450980	6450892	6450980	6448639	6448737	2399	49,17,8	0,1,0	40,30,17	1,0,1	651	99	1	1.0	1.0,0.721,1.0	0.859,1.0,0.721	0.047
2400	ENSG00000215039.8	CD27-AS1	chr12	-	6450869	6450980	6450892	6450980	6448639	6448737	2400	1,3,0	0,1,0	2,1,0	1,0,1	122	99	1	1.0	1.0,0.709,NA	0.619,1.0,0.0	0.315
2401	ENSG00000178338.11	ZNF354B	chr5	+	178885613	178885737	178885613	178885733	178887608	178888122	2401	1,0,0	11,9,10	0,0,0	7,12,7	103	99	1	1.0	0.08,0.0,0.0	0.0,0.0,0.0	0.027
2403	ENSG00000145741.17	BTF3	chr5	+	73498441	73498799	73498441	73498558	73499133	73499202	2403	813,348,274	3942,1564,1493	486,298,382	2281,1499,1630	340	99	0.581797596195	1.0	0.057,0.061,0.051	0.058,0.055,0.064	-0.003
2404	ENSG00000145741.17	BTF3	chr5	+	73502487	73503117	73502487	73502601	73504346	73504403	2404	13249,5126,4585	1,0,1	7302,4290,4894	0,0,0	615	99	1	1.0	1.0,1.0,0.999	1.0,1.0,1.0	-0.0
2405	ENSG00000166257.10	SCN3B	chr11	-	123638122	123638324	123638185	123638324	123634120	123634206	2405	1,0,0	1,1,2	0,0,0	5,0,5	162	99	1	1.0	0.379,0.0,0.0	0.0,NA,0.0	0.126
2406	ENSG00000124782.21	RREB1	chr6	+	7181123	7181289	7181123	7181246	7181869	7182082	2406	13,4,2	30,31,17	5,1,5	24,11,19	142	99	0.613216317934	1.0	0.232,0.083,0.076	0.127,0.06,0.155	0.016
2407	ENSG00000124782.21	RREB1	chr6	+	7181123	7182082	7181123	7181246	7187433	7187523	2407	205,107,91	0,0,0	156,103,122	0,0,1	935	99	1	1.0	1.0,1.0,1.0	1.0,1.0,0.928	0.024
2409	ENSG00000183474.16	GTF2H2C	chr5	+	69560222	69560403	69560222	69560242	69565099	69565188	2409	32,13,13	1,0,0	21,11,11	0,0,0	260	99	1	1.0	0.924,1.0,1.0	1.0,1.0,1.0	-0.025
2410	ENSG00000183323.13	CCDC125	chr5	-	69320236	69320580	69320464	69320580	69313984	69314043	2410	300,123,122	0,0,2	168,90,100	0,0,0	327	99	1	1.0	1.0,1.0,0.949	1.0,1.0,1.0	-0.017
2411	ENSG00000134317.18	GRHL1	chr2	+	9990695	9990773	9990695	9990747	9992006	9992146	2411	4,1,3	35,18,22	1,4,2	16,5,12	125	99	0.462818406438	1.0	0.083,0.042,0.097	0.047,0.388,0.117	-0.11
2412	ENSG00000141480.18	ARRB2	chr17	+	4716411	4716671	4716411	4716608	4717216	4717276	2412	7,5,2	230,99,83	10,7,6	226,127,127	162	99	0.257340398949	1.0	0.018,0.03,0.015	0.026,0.033,0.028	-0.008
2413	ENSG00000141480.18	ARRB2	chr17	+	4719282	4719420	4719282	4719289	4720215	4720299	2413	774,322,236	3,2,1	623,419,402	1,0,0	230	99	1	1.0	0.991,0.986,0.99	0.996,1.0,1.0	-0.01
2414	ENSG00000135046.14	ANXA1	chr9	+	73154197	73154342	73154197	73154340	73158521	73158601	2414	1,3,1	3,5,1	0,1,0	0,0,1	101	99	1	1.0	0.246,0.37,0.495	NA,1.0,0.0	-0.13
2416	ENSG00000123213.23	NLN	chr5	+	65792453	65792655	65792453	65792601	65809514	65809701	2416	288,131,108	8,3,5	133,69,90	3,4,4	153	99	0.860973622347	1.0	0.959,0.966,0.933	0.966,0.918,0.936	0.013
2417	ENSG00000129173.13	E2F8	chr11	-	19241406	19241620	19241496	19241620	19240106	19240230	2417	9,7,5	11,6,4	9,5,5	9,3,5	189	99	0.82953904189	1.0	0.3,0.379,0.396	0.344,0.466,0.344	-0.026
2418	ENSG00000123219.13	CENPK	chr5	-	65561462	65561564	65561496	65561564	65542801	65542848	2418	10,3,3	0,0,2	5,1,5	0,0,0	133	99	0.831279074227	1.0	1.0,1.0,0.528	1.0,1.0,1.0	-0.157
2419	ENSG00000123219.13	CENPK	chr5	-	65561462	65561564	65561496	65561564	65552492	65552549	2419	8,6,4	0,0,1	4,2,3	1,0,3	133	99	0.052532708969	0.7212054639448269	1.0,1.0,0.749	0.749,1.0,0.427	0.191
2420	ENSG00000123219.13	CENPK	chr5	-	65561462	65561564	65561496	65561564	65554796	65554898	2420	10,6,5	4,2,0	7,2,6	0,1,1	133	99	0.0125787831236	0.27944398233420953	0.65,0.691,1.0	1.0,0.598,0.817	-0.025
2421	ENSG00000123219.13	CENPK	chr5	-	65561462	65561564	65561496	65561564	65554796	65554946	2421	68,33,26	27,8,3	34,18,17	8,2,4	133	99	0.321783106899	1.0	0.652,0.754,0.866	0.76,0.87,0.76	-0.039
2422	ENSG00000188725.8	SMIM15	chr5	-	61162216	61162468	61162445	61162468	61161087	61161227	2422	510,217,210	2,1,2	307,187,206	0,0,0	328	99	0.639043766263	1.0	0.987,0.985,0.969	1.0,1.0,1.0	-0.02
2423	ENSG00000103723.17	AP3B2	chr15	-	82664366	82664943	82664834	82664943	82663800	82663975	2423	2,1,1	1,0,0	3,3,6	0,0,0	567	99	1	1.0	0.259,1.0,1.0	1.0,1.0,1.0	-0.247
2424	ENSG00000103723.17	AP3B2	chr15	-	82688735	82689232	82689157	82689232	82681419	82681580	2424	7,3,2	1,1,0	3,1,4	0,0,1	521	99	1	1.0	0.571,0.363,1.0	1.0,1.0,0.432	-0.166
2425	ENSG00000103723.17	AP3B2	chr15	-	82688987	82689232	82689157	82689232	82688735	82688831	2425	3,3,1	1,0,0	0,0,2	1,3,1	269	99	1.70590344739e-07	3.779300326502006e-05	0.525,1.0,1.0	0.0,0.0,0.424	0.7
2426	ENSG00000072274.13	TFRC	chr3	-	196081830	196082090	196082042	196082090	196077063	196077122	2426	20,21,14	60,33,34	25,11,17	33,25,24	311	99	0.132037844484	1.0	0.096,0.168,0.116	0.194,0.123,0.184	-0.04
2429	ENSG00000141994.16	DUS3L	chr19	-	5786748	5787171	5787060	5787171	5786466	5786542	2429	144,103,75	16,8,13	90,60,61	4,4,5	411	99	0.0473363209309	0.6763123224239953	0.684,0.756,0.582	0.844,0.783,0.746	-0.117
2430	ENSG00000134352.20	IL6ST	chr5	-	55969549	55969855	55969759	55969855	55968275	55968396	2430	482,160,163	2,0,0	227,134,152	0,0,1	309	99	1	1.0	0.987,1.0,1.0	1.0,1.0,0.98	0.002
2432	ENSG00000039123.16	MTREX	chr5	+	55324131	55324198	55324131	55324159	55327715	55327778	2432	417,172,162	0,1,0	231,118,153	0,0,0	138	99	1	1.0	1.0,0.992,1.0	1.0,1.0,1.0	-0.003
2435	ENSG00000164172.20	MOCS2	chr5	-	53109250	53109757	53109711	53109757	53108521	53108643	2435	46,33,23	11,6,8	20,15,30	7,5,4	560	99	0.930256625715	1.0	0.425,0.493,0.337	0.336,0.347,0.57	0.001
2437	ENSG00000151092.18	NGLY1	chr3	-	25736308	25737455	25737333	25737455	25733871	25733982	2437	64,20,20	0,1,1	38,23,28	0,2,2	1124	99	0.0305813606577	0.5063390012090871	1.0,0.638,0.638	1.0,0.503,0.552	0.074
2438	ENSG00000151092.18	NGLY1	chr3	-	25782892	25783414	25783259	25783414	25778573	25778688	2438	5,4,2	54,22,18	3,3,0	32,19,14	466	99	0.401975299791	1.0	0.019,0.037,0.023	0.02,0.032,0.0	0.009
2439	ENSG00000090060.19	PAPOLA	chr14	+	96536975	96537060	96536975	96537059	96542242	96542296	2439	391,174,164	0,1,0	181,105,131	0,0,0	100	99	1	1.0	1.0,0.994,1.0	1.0,1.0,1.0	-0.002
2440	ENSG00000079819.19	EPB41L2	chr6	-	130869562	130870126	130869811	130870126	130867458	130867581	2440	2159,833,699	22,19,17	1322,800,873	14,3,17	348	99	0.0993650917566	1.0	0.965,0.926,0.921	0.964,0.987,0.936	-0.025
2441	ENSG00000138346.15	DNA2	chr10	-	68416706	68416855	68416708	68416855	68414063	68415107	2441	0,0,1	41,12,15	0,0,0	26,13,7	101	99	1	1.0	0.0,0.0,0.061	0.0,0.0,0.0	0.02
2442	ENSG00000138346.15	DNA2	chr10	-	68431856	68431971	68431861	68431971	68422696	68422890	2442	12,0,3	1,0,0	2,4,4	0,1,0	104	99	1	1.0	0.92,NA,1.0	1.0,0.792,1.0	0.029
2443	ENSG00000138346.15	DNA2	chr10	-	68431856	68431971	68431861	68431971	68430435	68430540	2443	9,0,2	0,0,1	1,4,3	0,0,0	104	99	1	1.0	1.0,NA,0.656	1.0,1.0,1.0	-0.172
2444	ENSG00000138346.15	DNA2	chr10	-	68431856	68431971	68431861	68431971	68430435	68430660	2444	9,1,4	78,28,32	1,3,4	43,20,23	104	99	0.615729468599	1.0	0.099,0.033,0.106	0.022,0.125,0.142	-0.017
2445	ENSG00000141698.17	NT5C3B	chr17	-	41835587	41835957	41835858	41835957	41835202	41835272	2445	33,23,23	728,311,263	23,37,23	415,228,301	370	99	0.0552357768119	0.7409444510777897	0.012,0.019,0.023	0.015,0.042,0.02	-0.008
2446	ENSG00000125347.15	IRF1	chr5	-	132484361	132484497	132484394	132484497	132483827	132484075	2446	102,34,27	0,0,0	49,31,42	1,0,1	132	99	1	1.0	1.0,1.0,1.0	0.974,1.0,0.969	0.019
2447	ENSG00000125347.15	IRF1	chr5	-	132486521	132486686	132486556	132486686	132483827	132484075	2447	0,0,0	0,0,2	0,1,1	1,0,0	134	99	1	1.0	NA,NA,0.0	0.0,1.0,1.0	-0.667
2448	ENSG00000125347.15	IRF1	chr5	-	132486521	132486686	132486556	132486686	132484361	132484497	2448	0,0,0	4,1,4	0,1,1	0,2,2	134	99	1	1.0	0.0,0.0,0.0	NA,0.27,0.27	-0.27
2449	ENSG00000125347.15	IRF1	chr5	-	132486521	132486686	132486556	132486686	132485666	132485716	2449	0,0,0	3,0,0	0,1,1	2,0,2	134	99	1	1.0	0.0,NA,NA	0.0,1.0,0.27	-0.423
2450	ENSG00000125347.15	IRF1	chr5	-	132486521	132486686	132486556	132486686	132486250	132486373	2450	0,0,0	27,11,10	0,1,1	17,13,21	134	99	1	1.0	0.0,0.0,0.0	0.0,0.054,0.034	-0.029
2451	ENSG00000132676.16	DAP3	chr1	+	155689090	155689243	155689090	155689174	155709772	155709824	2451	218,119,141	143,75,68	82,52,69	66,46,73	168	99	0.00444450039283	0.13397168001198131	0.473,0.483,0.55	0.423,0.4,0.358	0.108
2453	ENSG00000102030.16	NAA10	chrX	-	153932070	153932431	153932315	153932431	153930762	153930847	2453	1463,512,429	4,1,1	895,548,492	0,0,0	344	99	1	1.0	0.991,0.993,0.992	1.0,1.0,1.0	-0.008
2454	ENSG00000102030.16	NAA10	chrX	-	153933942	153934001	153933960	153934001	153932070	153932115	2454	120,65,41	4,5,2	71,40,43	1,1,0	117	99	0.006522522309	0.17588495118773842	0.962,0.917,0.945	0.984,0.971,1.0	-0.044
2455	ENSG00000102030.16	NAA10	chrX	-	153933942	153934001	153933960	153934001	153932538	153932584	2455	991,411,334	18,8,6	617,353,335	11,1,3	117	99	0.0861866424509	0.9800719097820559	0.979,0.978,0.979	0.979,0.997,0.99	-0.01
2457	ENSG00000117114.21	ADGRL2	chr1	+	81800375	81800512	81800375	81800479	81836884	81837057	2457	6,1,1	1,1,0	1,0,2	0,0,3	132	99	1	1.0	0.818,0.429,1.0	1.0,NA,0.333	0.083
2458	ENSG00000198836.11	OPA1	chr3	+	193654861	193655052	193654861	193655027	193657079	193657232	2458	9,10,7	302,121,86	12,7,9	107,62,60	124	99	0.00574525020193	0.16065044411649498	0.023,0.062,0.061	0.082,0.083,0.107	-0.042
2459	ENSG00000082213.18	C5orf22	chr5	+	31534271	31534417	31534271	31534325	31535743	31535893	2459	255,103,101	4,3,2	139,73,100	1,1,0	191	99	0.0533469252969	0.726782219934324	0.971,0.947,0.963	0.986,0.974,1.0	-0.026
2460	ENSG00000141294.10	LRRC46	chr17	+	47834424	47835399	47834424	47834533	47836032	47836102	2460	11,11,10	0,1,0	2,2,0	0,0,0	965	99	1	1.0	1.0,0.53,1.0	1.0,1.0,NA	-0.157
2461	ENSG00000086189.11	DIMT1	chr5	-	62398428	62398560	62398510	62398560	62394483	62394607	2461	10,6,5	39,40,34	4,3,6	23,12,18	181	99	0.742667529353	1.0	0.123,0.076,0.074	0.087,0.12,0.154	-0.029
2462	ENSG00000086189.11	DIMT1	chr5	-	62398819	62398881	62398823	62398881	62398645	62398739	2462	183,125,107	0,0,1	73,44,42	1,0,0	103	99	1	1.0	1.0,1.0,0.99	0.986,1.0,1.0	0.001
2463	ENSG00000086189.11	DIMT1	chr5	-	62403667	62403902	62403693	62403902	62403272	62403346	2463	2,2,2	396,268,200	4,0,1	164,95,84	125	99	1	1.0	0.004,0.006,0.008	0.019,0.0,0.009	-0.003
2467	ENSG00000126249.8	PDCD2L	chr19	+	34404648	34404990	34404648	34404815	34409160	34409510	2467	263,121,102	6,0,0	118,77,91	2,2,0	274	99	0.65257023192	1.0	0.941,1.0,1.0	0.955,0.933,1.0	0.018
2468	ENSG00000126249.8	PDCD2L	chr19	+	34404648	34404990	34404648	34404815	34413736	34413847	2468	51,28,21	0,0,1	16,13,9	0,1,0	274	99	1	1.0	1.0,1.0,0.884	1.0,0.824,1.0	0.02
2476	ENSG00000137106.18	GRHPR	chr9	+	37422695	37422833	37422695	37422805	37424844	37424975	2476	176,74,52	30,8,4	80,58,73	9,9,3	127	99	0.228423068158	1.0	0.821,0.878,0.91	0.874,0.834,0.95	-0.016
2477	ENSG00000137106.18	GRHPR	chr9	+	37422695	37422833	37422695	37422805	37425921	37425994	2477	8,5,9	6,2,2	1,2,1	1,2,0	127	99	0.493482463672	1.0	0.51,0.661,0.778	0.438,0.438,1.0	0.024
2480	ENSG00000139613.12	SMARCC2	chr12	-	56164302	56164731	56164647	56164731	56163344	56163765	2480	675,274,227	24,5,5	494,335,343	5,7,4	444	99	0.0111222981561	0.2556294220770937	0.862,0.924,0.91	0.957,0.914,0.95	-0.042
2481	ENSG00000139613.12	SMARCC2	chr12	-	56178403	56178847	56178809	56178847	56174650	56174764	2481	154,86,73	0,1,0	130,100,97	0,0,0	505	99	1	1.0	1.0,0.944,1.0	1.0,1.0,1.0	-0.019
2482	ENSG00000038382.21	TRIO	chr5	+	14487463	14488260	14487463	14487730	14492566	14492814	2482	1683,852,724	7,0,0	707,468,481	4,1,1	629	99	0.804667228044	1.0	0.974,1.0,1.0	0.965,0.987,0.987	0.012
2484	ENSG00000182979.18	MTA1	chr14	+	105450057	105450324	105450057	105450184	105454192	105454310	2484	521,194,135	15,6,5	310,209,200	7,5,4	239	99	0.262402138248	1.0	0.935,0.931,0.918	0.948,0.945,0.954	-0.021
2486	ENSG00000145495.16	MARCHF6	chr5	+	10417269	10417410	10417269	10417404	10423734	10423835	2486	27,5,4	407,152,164	9,3,1	193,86,129	105	99	0.0956183783911	1.0	0.059,0.03,0.022	0.042,0.032,0.007	0.01
2487	ENSG00000171720.10	HDAC3	chr5	-	141628113	141628639	141628558	141628639	141626193	141626283	2487	34,10,13	3,0,2	20,17,16	0,0,0	544	99	0.00285862360859	0.09647663424066501	0.673,1.0,0.542	1.0,1.0,1.0	-0.262
2488	ENSG00000171720.10	HDAC3	chr5	-	141628113	141628639	141628558	141628639	141627892	141627957	2488	596,199,169	0,0,1	347,256,233	0,0,4	544	99	0.669478685009	1.0	1.0,1.0,0.969	1.0,1.0,0.914	0.018
2489	ENSG00000124275.15	MTRR	chr5	+	7869103	7869215	7869103	7869189	7870769	7870923	2489	25,14,6	1,0,1	8,2,10	2,1,0	125	99	0.660246683514	1.0	0.952,1.0,0.826	0.76,0.613,1.0	0.135
2490	ENSG00000124275.15	MTRR	chr5	+	7873372	7873526	7873372	7873512	7875257	7875375	2490	226,99,118	14,4,1	76,48,42	2,0,6	113	99	0.766095196918	1.0	0.934,0.956,0.99	0.971,1.0,0.86	0.016
2491	ENSG00000111247.15	RAD51AP1	chr12	+	4543762	4543911	4543762	4543904	4545218	4545312	2491	46,36,39	27,11,8	47,20,35	19,7,12	106	99	0.958093133857	1.0	0.614,0.753,0.82	0.698,0.727,0.731	0.01
2492	ENSG00000111247.15	RAD51AP1	chr12	+	4543762	4543911	4543762	4543904	4545781	4545832	2492	48,41,37	61,42,32	51,20,34	51,27,31	106	99	0.976718331034	1.0	0.424,0.477,0.519	0.483,0.409,0.506	0.007
2493	ENSG00000111247.15	RAD51AP1	chr12	+	4543762	4543911	4543762	4543904	4546308	4546418	2493	56,51,39	270,119,121	57,22,41	131,93,121	106	99	0.486761045539	1.0	0.162,0.286,0.231	0.289,0.181,0.24	-0.01
2494	ENSG00000111247.15	RAD51AP1	chr12	+	4543762	4543911	4543762	4543904	4548091	4548178	2494	40,35,36	24,15,9	43,18,28	10,14,12	106	99	0.971706404399	1.0	0.609,0.685,0.789	0.801,0.546,0.685	0.017
2495	ENSG00000111247.15	RAD51AP1	chr12	+	4552982	4553147	4552982	4553089	4556352	4556550	2495	499,254,275	2,13,6	306,175,258	7,1,2	157	99	0.160773124836	1.0	0.994,0.925,0.967	0.965,0.991,0.988	-0.019
2496	ENSG00000111247.15	RAD51AP1	chr12	+	4552982	4553147	4552982	4553089	4556430	4556499	2496	174,70,96	0,1,0	102,56,90	0,0,0	157	99	1	1.0	1.0,0.978,1.0	1.0,1.0,1.0	-0.007
2497	ENSG00000159214.13	CCDC24	chr1	+	43991846	43992387	43991846	43992004	43992522	43992639	2497	15,6,2	0,1,0	12,12,16	0,0,0	482	99	1	1.0	1.0,0.552,1.0	1.0,1.0,1.0	-0.149
2498	ENSG00000159214.13	CCDC24	chr1	+	43993889	43995162	43993889	43993964	43995600	43995670	2498	44,21,10	3,3,1	62,37,28	1,1,1	1297	99	0.00781007840484	0.19924389500358172	0.528,0.348,0.433	0.826,0.739,0.681	-0.312
2501	ENSG00000127445.14	PIN1	chr19	+	9849089	9849311	9849089	9849201	9849532	9849682	2501	1023,504,445	21,2,7	626,373,412	5,1,5	209	99	0.0273581547309	0.46723902382241633	0.958,0.992,0.968	0.983,0.994,0.975	-0.011
2504	ENSG00000148396.19	SEC16A	chr9	-	136448008	136448161	136448083	136448161	136447852	136447909	2504	8,7,0	660,266,229	2,2,3	366,204,242	174	99	1	1.0	0.007,0.015,0.0	0.003,0.006,0.007	0.002
2505	ENSG00000221978.13	CCNL2	chr1	-	1392678	1392803	1392789	1392803	1390765	1390865	2505	169,64,47	6,0,1	140,74,64	5,3,5	210	99	0.111992029397	1.0	0.93,1.0,0.957	0.93,0.921,0.858	0.059
2508	ENSG00000113504.21	SLC12A7	chr5	-	1075890	1076236	1076137	1076236	1075370	1075490	2508	23,9,8	18,6,7	29,21,27	5,14,6	346	99	0.0232119841568	0.4196887554984226	0.268,0.3,0.246	0.624,0.3,0.563	-0.224
2510	ENSG00000249898.9	MCPH1-AS1	chr8	-	6620991	6621635	6621422	6621635	6620134	6620224	2510	2,0,1	0,0,0	0,0,0	1,0,0	530	99	1	1.0	1.0,NA,1.0	0.0,NA,NA	1.0
2511	ENSG00000249898.9	MCPH1-AS1	chr8	-	6621344	6621635	6621422	6621635	6620134	6620224	2511	1,0,0	0,0,0	0,0,0	1,0,0	177	99	1	1.0	1.0,NA,NA	0.0,NA,NA	1.0
2512	ENSG00000167508.12	MVD	chr16	-	88657734	88658029	88657914	88658029	88657435	88657582	2512	3,6,2	104,30,19	5,2,3	66,35,38	279	99	0.901203824091	1.0	0.01,0.066,0.036	0.026,0.02,0.027	0.013
2513	ENSG00000100532.13	CGRRF1	chr14	+	54530048	54530405	54530048	54530226	54530902	54531050	2513	5,3,3	40,22,9	3,4,2	16,10,12	278	99	0.576325561767	1.0	0.043,0.046,0.106	0.063,0.125,0.056	-0.016
2514	ENSG00000100532.13	CGRRF1	chr14	+	54530048	54530763	54530048	54530226	54530902	54531050	2514	18,8,7	40,22,9	12,8,7	16,10,12	636	99	0.278590043886	1.0	0.065,0.054,0.108	0.105,0.111,0.083	-0.024
2515	ENSG00000100532.13	CGRRF1	chr14	+	54530048	54530763	54530048	54530405	54530902	54531050	2515	13,5,5	0,0,1	9,4,5	0,0,0	457	99	1	1.0	1.0,1.0,0.52	1.0,1.0,1.0	-0.16
2516	ENSG00000215190.9	LINC00680	chr6	-	57948872	57949068	57948917	57949068	57946077	57947177	2516	86,22,37	11,9,5	52,50,38	6,7,3	144	99	0.181231071338	1.0	0.843,0.627,0.836	0.856,0.831,0.897	-0.093
2518	ENSG00000172530.21	BANP	chr16	+	87975047	87975203	87975047	87975185	87981035	87981127	2518	5,0,0	86,35,36	2,2,6	51,19,38	117	99	0.0289068011532	0.4869238682230702	0.047,0.0,0.0	0.032,0.082,0.118	-0.062
2519	ENSG00000172530.21	BANP	chr16	+	87975047	87975207	87975047	87975185	87981035	87981127	2519	8,1,2	86,35,36	3,3,0	51,19,38	121	99	0.394997502703	1.0	0.071,0.023,0.043	0.046,0.114,0.0	-0.008
2520	ENSG00000172530.21	BANP	chr16	+	87975047	87975207	87975047	87975203	87981035	87981127	2520	7,1,2	4,0,0	3,3,0	2,2,6	103	99	0.0131579034837	0.28808041811274426	0.627,1.0,1.0	0.59,0.59,0.0	0.482
2521	ENSG00000225138.8	SLC9A3-AS1	chr5	+	477243	477465	477243	477336	477805	477849	2521	120,35,31	7,5,2	82,81,78	7,2,11	228	99	0.814395637892	1.0	0.882,0.752,0.871	0.836,0.946,0.755	-0.011
2522	ENSG00000204120.16	GIGYF2	chr2	+	232731121	232731258	232731121	232731234	232735154	232735238	2522	1,0,0	6,1,0	3,0,1	3,1,0	123	99	1	1.0	0.118,0.0,NA	0.446,0.0,1.0	-0.423
2523	ENSG00000063438.20	AHRR	chr5	+	343892	343969	343892	343964	353729	353911	2523	4,1,3	109,44,42	1,0,3	81,68,54	104	99	0.114581580908	1.0	0.034,0.021,0.064	0.012,0.0,0.05	0.019
2528	ENSG00000198825.15	INPP5F	chr10	+	119792156	119792213	119792156	119792211	119796714	119796913	2528	28,4,11	2,0,0	17,19,14	1,0,0	101	99	1	1.0	0.932,1.0,1.0	0.943,1.0,1.0	-0.004
2533	ENSG00000148225.16	WDR31	chr9	-	113321471	113321578	113321510	113321578	113320356	113320498	2533	0,1,0	10,3,0	0,0,0	11,2,9	138	99	1	1.0	0.0,0.193,NA	0.0,0.0,0.0	0.097
2535	ENSG00000148225.16	WDR31	chr9	-	113331906	113332050	113331977	113332050	113330983	113331116	2535	4,2,4	1,0,0	8,4,6	0,0,0	170	99	1	1.0	0.7,1.0,1.0	1.0,1.0,1.0	-0.1
2540	ENSG00000185813.11	PCYT2	chr17	-	81905669	81906177	81906099	81906177	81905381	81905447	2540	71,50,45	2,0,1	29,19,17	0,0,0	529	99	0.512501738022	1.0	0.869,1.0,0.894	1.0,1.0,1.0	-0.079
2541	ENSG00000185813.11	PCYT2	chr17	-	81907553	81907857	81907772	81907857	81906759	81906898	2541	70,40,28	4,4,10	28,16,8	0,2,1	318	99	0.0146095558745	0.31139342388730057	0.845,0.757,0.466	1.0,0.714,0.714	-0.12
2542	ENSG00000115425.14	PECR	chr2	-	216051444	216051545	216051448	216051545	216049262	216049373	2542	1,0,1	29,9,5	0,0,3	12,14,16	103	99	0.773805824823	1.0	0.032,0.0,0.161	0.0,0.0,0.153	0.013
2543	ENSG00000164305.19	CASP3	chr4	-	184648464	184648631	184648502	184648631	184638400	184638468	2543	94,41,41	3,1,2	40,21,21	5,2,2	137	99	0.0348986484479	0.5510519894530054	0.958,0.967,0.937	0.853,0.884,0.884	0.08
2544	ENSG00000050820.17	BCAR1	chr16	-	75236827	75236998	75236881	75236998	75234888	75235986	2544	7,6,3	98,67,48	6,5,7	45,39,38	153	99	0.0823854234161	0.9534682545430748	0.044,0.055,0.039	0.079,0.077,0.107	-0.042
2547	ENSG00000110881.12	ASIC1	chr12	+	50076967	50077060	50076967	50077049	50077212	50077363	2547	2,2,0	1,1,0	1,1,1	1,1,4	110	99	1	1.0	0.643,0.643,NA	0.474,0.474,0.184	0.266
2548	ENSG00000110881.12	ASIC1	chr12	+	50080497	50080727	50080497	50080589	50081101	50081181	2548	14,5,6	16,3,4	14,21,21	6,5,2	237	99	0.00291609729415	0.09771896273656062	0.268,0.41,0.385	0.494,0.637,0.814	-0.294
2549	ENSG00000168538.16	TRAPPC11	chr4	+	183674712	183674870	183674712	183674812	183675163	183675237	2549	0,0,0	22,18,11	0,0,3	22,11,16	157	99	0.867549766026	1.0	0.0,0.0,0.0	0.0,0.0,0.106	-0.035
2550	ENSG00000141644.18	MBD1	chr18	-	50272823	50272955	50272847	50272955	50272676	50272738	2550	155,85,84	0,0,0	101,53,81	0,0,2	123	99	1	1.0	1.0,1.0,1.0	1.0,1.0,0.97	0.01
2551	ENSG00000141644.18	MBD1	chr18	-	50279875	50280017	50279882	50280017	50277089	50277204	2551	1,2,2	90,42,38	0,2,3	50,35,39	106	99	0.756369729502	1.0	0.01,0.043,0.047	0.0,0.051,0.067	-0.006
2555	ENSG00000197062.12	ZSCAN26	chr6	+	28271853	28272336	28271853	28271934	28272669	28272787	2555	219,91,69	33,8,9	98,57,54	14,16,27	501	99	0.0159613295125	0.32788135469406277	0.567,0.692,0.602	0.58,0.413,0.283	0.195
2556	ENSG00000197062.12	ZSCAN26	chr6	+	28271853	28272339	28271853	28271934	28272669	28272787	2556	247,104,91	33,8,9	112,66,57	14,16,27	504	99	0.0125370066001	0.27867953625239916	0.595,0.719,0.665	0.611,0.448,0.293	0.209
2557	ENSG00000197062.12	ZSCAN26	chr6	+	28271853	28272339	28271853	28272336	28272669	28272787	2557	34,15,23	6,2,1	17,10,5	3,1,2	102	99	0.807999308408	1.0	0.846,0.879,0.957	0.846,0.907,0.708	0.074
2558	ENSG00000090621.15	PABPC4	chr1	-	39561684	39561787	39561727	39561787	39560815	39561122	2558	1481,627,442	12,1,3	717,461,419	5,7,5	142	99	0.502420047447	1.0	0.989,0.998,0.99	0.99,0.979,0.983	0.008
2559	ENSG00000090621.15	PABPC4	chr1	-	39562322	39563922	39563613	39563922	39562072	39562203	2559	727,376,329	2,1,1	396,295,297	1,3,1	1390	99	0.456358819553	1.0	0.963,0.964,0.959	0.966,0.875,0.955	0.03
2560	ENSG00000090621.15	PABPC4	chr1	-	39562322	39564542	39564422	39564542	39562072	39562203	2560	1171,654,523	0,1,0	654,501,477	0,0,0	2199	99	1	1.0	1.0,0.967,1.0	1.0,1.0,1.0	-0.011
2561	ENSG00000090621.15	PABPC4	chr1	-	39563613	39564542	39564422	39564542	39562072	39562203	2561	446,279,195	0,1,0	259,209,181	0,0,0	908	99	1	1.0	1.0,0.968,1.0	1.0,1.0,1.0	-0.011
2562	ENSG00000090621.15	PABPC4	chr1	-	39563526	39563741	39563613	39563741	39562322	39562416	2562	28,23,28	469,238,162	18,15,10	242,147,175	186	99	0.27864164125	1.0	0.031,0.049,0.084	0.038,0.052,0.03	0.015
2563	ENSG00000090621.15	PABPC4	chr1	-	39563613	39564542	39564422	39564542	39562322	39562416	2563	913,516,356	0,1,0	500,353,355	0,0,0	908	99	1	1.0	1.0,0.983,1.0	1.0,1.0,1.0	-0.006
2564	ENSG00000090621.15	PABPC4	chr1	-	39564422	39564542	39564470	39564542	39562322	39563922	2564	366,178,176	72,39,27	247,182,209	43,24,28	147	99	0.119622512054	1.0	0.774,0.755,0.814	0.795,0.836,0.834	-0.041
2565	ENSG00000090621.15	PABPC4	chr1	-	39564422	39564542	39564470	39564542	39563613	39563741	2565	304,148,126	23,21,22	147,106,111	7,10,0	147	99	0.00047631369285	0.02409141168662306	0.899,0.826,0.794	0.934,0.877,1.0	-0.097
2566	ENSG00000090621.15	PABPC4	chr1	-	39564685	39564773	39564700	39564773	39564422	39564542	2566	456,261,178	4,8,3	275,158,190	3,3,0	114	99	0.202011459527	1.0	0.99,0.966,0.981	0.988,0.979,1.0	-0.01
2567	ENSG00000090621.15	PABPC4	chr1	-	39567750	39568939	39568801	39568939	39565105	39565378	2567	967,410,316	0,0,0	435,284,277	0,0,1	1150	99	1	1.0	1.0,1.0,1.0	1.0,1.0,0.96	0.013
2568	ENSG00000090621.15	PABPC4	chr1	-	39571096	39571349	39571233	39571349	39569862	39570002	2568	155,91,73	618,237,170	116,93,107	331,212,248	236	99	0.104208041342	1.0	0.095,0.139,0.153	0.128,0.155,0.153	-0.016
2569	ENSG00000090621.15	PABPC4	chr1	-	39575758	39576790	39576551	39576790	39572392	39572586	2569	3448,1846,1517	0,1,0	1955,1344,1496	2,0,5	892	99	0.873205890932	1.0	1.0,0.995,1.0	0.991,1.0,0.971	0.011
2570	ENSG00000070061.16	ELP1	chr9	-	108881662	108881765	108881704	108881765	108880051	108880165	2570	30,10,11	277,117,80	27,10,12	174,98,130	141	99	0.628806740934	1.0	0.071,0.057,0.088	0.098,0.067,0.061	-0.003
2571	ENSG00000070061.16	ELP1	chr9	-	108896890	108897038	108896952	108897038	108896495	108896644	2571	9,3,5	162,74,62	5,5,8	117,81,80	161	99	0.71592337098	1.0	0.033,0.024,0.047	0.026,0.037,0.058	-0.006
2572	ENSG00000151503.14	NCAPD3	chr11	-	134153708	134157095	134156751	134157095	134153288	134153363	2572	742,431,393	3,0,2	404,272,306	3,2,5	3142	99	0.0156134019101	0.32456144750813914	0.886,1.0,0.861	0.809,0.811,0.659	0.156
2573	ENSG00000151503.14	NCAPD3	chr11	-	134153708	134157095	134157017	134157095	134153288	134153363	2573	833,491,439	747,302,299	452,306,348	329,186,166	3408	99	0.0669303598519	0.8376368853049729	0.031,0.045,0.041	0.038,0.046,0.057	-0.008
2574	ENSG00000151503.14	NCAPD3	chr11	-	134156751	134157095	134157017	134157095	134153288	134153363	2574	94,60,48	747,302,299	51,36,47	329,186,166	365	99	0.0928280435759	1.0	0.033,0.051,0.042	0.04,0.05,0.071	-0.012
2575	ENSG00000151503.14	NCAPD3	chr11	-	134210262	134210454	134210269	134210454	134209312	134209477	2575	8,2,1	714,291,282	4,1,3	306,164,147	106	99	1	1.0	0.01,0.006,0.003	0.012,0.006,0.019	-0.006
2576	ENSG00000127463.16	EMC1	chr1	-	19239230	19239985	19239817	19239985	19238016	19238139	2576	53,25,23	0,0,1	45,26,31	0,0,0	686	99	1	1.0	1.0,1.0,0.768	1.0,1.0,1.0	-0.077
2577	ENSG00000127463.16	EMC1	chr1	-	19243949	19245030	19244905	19245030	19243613	19243707	2577	441,183,132	12,8,15	211,97,92	6,6,9	1055	99	0.887439640267	1.0	0.775,0.682,0.452	0.767,0.603,0.49	0.016
2578	ENSG00000127463.16	EMC1	chr1	-	19244738	19245030	19244905	19245030	19243949	19244015	2578	2,4,0	306,109,119	3,1,1	149,78,73	266	99	1	1.0	0.002,0.013,0.0	0.007,0.005,0.005	-0.001
2579	ENSG00000113194.13	FAF2	chr5	+	176493998	176494275	176493998	176494084	176496485	176496663	2579	148,49,59	0,0,0	72,46,57	0,0,2	290	99	1	1.0	1.0,1.0,1.0	1.0,1.0,0.907	0.031
2580	ENSG00000150756.14	ATPSCKMT	chr5	-	10236477	10236615	10236521	10236615	10235210	10235261	2580	53,17,17	2,0,0	18,5,15	4,2,0	143	99	0.0116995709683	0.265684194744114	0.948,1.0,1.0	0.757,0.634,1.0	0.186
2581	ENSG00000150756.14	ATPSCKMT	chr5	-	10239041	10239356	10239066	10239356	10236477	10236615	2581	3,0,3	155,63,53	2,0,1	81,39,55	124	99	0.59950506068	1.0	0.015,0.0,0.043	0.019,0.0,0.014	0.008
2582	ENSG00000161533.12	ACOX1	chr17	-	75978790	75979128	75978964	75979128	75978533	75978693	2582	21,14,15	76,45,40	2,2,12	41,36,44	273	99	0.00211678646717	0.07685641306376449	0.091,0.101,0.12	0.017,0.02,0.09	0.062
2583	ENSG00000167272.11	POP5	chr12	-	120580995	120581257	120581114	120581257	120579513	120579597	2583	38,11,7	16,7,5	24,8,8	4,2,5	218	99	0.197299394673	1.0	0.519,0.416,0.389	0.732,0.645,0.421	-0.158
2584	ENSG00000167272.11	POP5	chr12	-	120580995	120581257	120581114	120581257	120579773	120579923	2584	38,12,7	76,31,29	23,8,9	41,18,36	218	99	0.914872726979	1.0	0.185,0.15,0.099	0.203,0.168,0.102	-0.013
2588	ENSG00000129749.3	CHRNA10	chr11	-	3669733	3669941	3669795	3669941	3669195	3669350	2588	6,4,3	0,0,2	4,1,0	0,1,0	161	99	1	1.0	1.0,1.0,0.48	1.0,0.381,NA	0.136
2590	ENSG00000137094.16	DNAJB5	chr9	+	34990498	34990812	34990498	34990611	34993199	34993444	2590	1,0,0	1,0,0	1,0,0	0,0,1	300	99	1	1.0	0.248,NA,NA	1.0,NA,0.0	-0.252
2591	ENSG00000171566.12	PLRG1	chr4	-	154547010	154547064	154547037	154547064	154546122	154546213	2591	468,184,175	17,1,8	182,129,163	4,1,2	126	99	0.0177945986825	0.35210410667103686	0.956,0.993,0.945	0.973,0.99,0.985	-0.018
2592	ENSG00000079134.13	THOC1	chr18	-	224923	225403	225336	225403	224083	224179	2592	285,149,118	2,0,0	145,91,92	0,0,0	512	99	1	1.0	0.965,1.0,1.0	1.0,1.0,1.0	-0.012
2593	ENSG00000079134.13	THOC1	chr18	-	225088	225403	225336	225403	224923	224994	2593	244,114,89	0,0,2	132,71,89	0,0,0	347	99	1	1.0	1.0,1.0,0.927	1.0,1.0,1.0	-0.024
2595	ENSG00000111300.10	NAA25	chr12	-	112039228	112040578	112040480	112040578	112033232	112033379	2595	308,171,136	0,1,0	156,95,97	0,0,0	1351	99	1	1.0	1.0,0.926,1.0	1.0,1.0,1.0	-0.025
2596	ENSG00000164318.18	EGFLAM	chr5	+	38448300	38448419	38448300	38448379	38451314	38451458	2596	1,0,0	1,1,1	0,0,0	2,0,3	139	99	1	1.0	0.416,0.0,0.0	0.0,NA,0.0	0.139
2597	ENSG00000173039.20	RELA	chr11	-	65661686	65662088	65661936	65662088	65660123	65660215	2597	511,303,282	1,4,3	235,158,209	1,0,3	349	99	0.436688567426	1.0	0.993,0.956,0.964	0.985,1.0,0.952	-0.008
2598	ENSG00000106771.13	TMEM245	chr9	-	109073247	109073438	109073355	109073438	109064476	109064567	2598	3,2,2	198,92,103	3,3,0	92,62,65	207	99	1	1.0	0.007,0.01,0.009	0.015,0.023,0.0	-0.004
2606	ENSG00000140464.20	PML	chr15	+	74033155	74033422	74033155	74033414	74034477	74034530	2606	15,6,10	70,45,40	4,3,12	49,45,33	107	99	0.336664384203	1.0	0.165,0.11,0.188	0.07,0.058,0.252	0.028
2608	ENSG00000170445.16	HARS1	chr5	-	140677654	140679127	140677907	140679127	140677326	140677420	2608	359,168,149	1,0,0	176,110,99	0,0,0	352	99	1	1.0	0.99,1.0,1.0	1.0,1.0,1.0	-0.003
2609	ENSG00000170445.16	HARS1	chr5	-	140677907	140679127	140679001	140679127	140677654	140677753	2609	720,421,345	8,5,7	345,260,238	0,0,5	1193	99	0.0196816921116	0.37625945308648956	0.882,0.875,0.804	1.0,1.0,0.798	-0.079
2610	ENSG00000170445.16	HARS1	chr5	-	140679001	140679127	140679061	140679127	140677907	140678015	2610	493,289,247	7,9,2	205,137,166	3,1,0	159	99	0.0325747039597	0.5268913103494356	0.978,0.952,0.987	0.977,0.988,1.0	-0.016
2613	ENSG00000166348.20	USP54	chr10	-	73505307	73505426	73505322	73505426	73500654	73500838	2613	88,52,54	9,2,6	39,42,46	3,0,3	114	99	0.0741080724613	0.8927369214566373	0.895,0.958,0.887	0.919,1.0,0.93	-0.036
2614	ENSG00000166348.20	USP54	chr10	-	73505307	73505426	73505322	73505426	73504849	73504990	2614	84,39,48	3,1,2	35,24,41	0,3,2	114	99	0.823174281445	1.0	0.96,0.971,0.954	1.0,0.874,0.947	0.021
2615	ENSG00000166348.20	USP54	chr10	-	73575797	73576361	73576135	73576361	73575511	73575675	2615	125,73,69	21,6,16	90,50,45	7,6,5	437	99	0.147368948635	1.0	0.574,0.734,0.494	0.744,0.654,0.671	-0.089
2622	ENSG00000002919.15	SNX11	chr17	+	48112030	48112111	48112030	48112085	48112573	48112660	2622	10,3,3	48,37,30	8,5,4	36,17,19	125	99	0.191674820663	1.0	0.142,0.06,0.073	0.15,0.189,0.143	-0.069
2623	ENSG00000113013.16	HSPA9	chr5	-	138556773	138557496	138557401	138557496	138556451	138556592	2623	4006,1814,1557	1,0,1	1573,856,868	0,0,0	727	99	1	1.0	0.998,1.0,0.995	1.0,1.0,1.0	-0.002
2624	ENSG00000113013.16	HSPA9	chr5	-	138573762	138573850	138573776	138573850	138570959	138571141	2624	1296,716,662	1,1,0	555,350,346	0,0,1	113	99	1	1.0	0.999,0.998,1.0	1.0,1.0,0.997	0.0
2625	ENSG00000132463.15	GRSF1	chr4	-	70825295	70826245	70826123	70826245	70824293	70824368	2625	1107,519,446	0,2,0	614,303,344	0,0,0	927	99	1	1.0	1.0,0.965,1.0	1.0,1.0,1.0	-0.012
2626	ENSG00000061936.10	SFSWAP	chr12	+	131714070	131714240	131714070	131714193	131714821	131714953	2626	250,101,79	18,8,4	44,37,27	4,2,4	146	99	0.933104578832	1.0	0.904,0.895,0.931	0.882,0.926,0.821	0.034
2627	ENSG00000126226.22	PCID2	chr13	-	113208023	113208650	113208598	113208650	113200426	113200516	2627	56,34,30	34,12,8	18,23,16	26,15,19	674	99	0.00118909286786	0.0494362093074147	0.195,0.294,0.355	0.092,0.184,0.11	0.153
2629	ENSG00000142731.11	PLK4	chr4	+	127885707	127886728	127885707	127886626	127887395	127887496	2629	305,95,99	16,9,6	159,108,121	14,6,2	201	99	0.67153119808	1.0	0.904,0.839,0.89	0.848,0.899,0.968	-0.027
2631	ENSG00000142731.11	PLK4	chr4	+	127892364	127892514	127892364	127892398	127893284	127893418	2631	103,50,38	0,1,1	65,39,40	0,0,1	215	99	1	1.0	1.0,0.958,0.946	1.0,1.0,0.949	-0.015
2632	ENSG00000178974.11	FBXO34	chr14	+	55350380	55352870	55350380	55350550	55354500	55354585	2632	1788,736,643	1,0,0	1101,634,758	0,3,1	2419	99	0.577589903823	1.0	0.987,1.0,1.0	1.0,0.896,0.969	0.041
2633	ENSG00000169738.8	DCXR	chr17	-	82036181	82036308	82036190	82036308	82035878	82036063	2633	4,1,2	476,160,133	2,1,2	301,179,191	108	99	1	1.0	0.008,0.006,0.014	0.006,0.005,0.01	0.002
2634	ENSG00000169738.8	DCXR	chr17	-	82036543	82036763	82036720	82036763	82036190	82036308	2634	111,65,57	4,1,1	61,51,27	0,1,0	276	99	0.0372977758033	0.5771315958962163	0.909,0.959,0.953	1.0,0.948,1.0	-0.042
2635	ENSG00000169738.8	DCXR	chr17	-	82036543	82036763	82036720	82036763	82036383	82036448	2635	233,89,78	5,5,0	166,103,86	6,4,4	276	99	0.270603678992	1.0	0.944,0.865,1.0	0.908,0.902,0.885	0.038
2637	ENSG00000148358.20	GPR107	chr9	+	130077298	130077378	130077298	130077374	130079629	130079769	2637	194,105,75	5,0,2	109,72,118	2,0,1	103	99	0.63163452401	1.0	0.974,1.0,0.973	0.981,1.0,0.991	-0.008
2640	ENSG00000164111.15	ANXA5	chr4	-	121678351	121678494	121678414	121678494	121677893	121677950	2640	66,31,25	786,372,310	30,28,31	398,254,304	162	99	0.517521362707	1.0	0.049,0.048,0.047	0.044,0.063,0.059	-0.007
2641	ENSG00000243710.8	CFAP57	chr1	+	43219381	43219631	43219381	43219537	43221371	43221465	2641	0,0,1	3,0,1	0,2,0	0,0,1	193	99	1	1.0	0.0,NA,0.339	NA,1.0,0.0	-0.331
2642	ENSG00000184575.12	XPOT	chr12	+	64425037	64425182	64425037	64425138	64425337	64425457	2642	175,66,79	5,0,3	82,48,46	1,0,0	143	99	0.0959927102083	1.0	0.96,1.0,0.948	0.983,1.0,1.0	-0.025
2643	ENSG00000204394.13	VARS1	chr6	-	31782040	31782177	31782086	31782177	31781846	31781952	2643	16,10,9	198,52,45	5,6,6	120,78,78	145	99	0.0192157583094	0.370346298583561	0.052,0.116,0.12	0.028,0.05,0.05	0.053
2644	ENSG00000204394.13	VARS1	chr6	-	31782284	31782443	31782401	31782443	31782086	31782177	2644	311,106,77	0,1,0	171,135,119	0,0,0	216	99	1	1.0	1.0,0.98,1.0	1.0,1.0,1.0	-0.007
2645	ENSG00000204394.13	VARS1	chr6	-	31782529	31782845	31782720	31782845	31782284	31782443	2645	207,88,65	1,1,4	142,76,71	1,0,4	290	99	0.842204248282	1.0	0.986,0.968,0.847	0.98,1.0,0.858	-0.012
2646	ENSG00000145388.15	METTL14	chr4	+	118689369	118689457	118689369	118689404	118691531	118691612	2646	214,105,88	0,0,0	138,75,98	1,3,1	152	99	0.493728718992	1.0	1.0,1.0,1.0	0.989,0.942,0.985	0.028
2648	ENSG00000134709.13	HOOK1	chr1	+	59821857	59822090	59821857	59821943	59828779	59828852	2648	1,2,1	57,10,6	6,2,2	33,14,24	246	99	0.0410828311795	0.6139633682269864	0.007,0.074,0.063	0.068,0.054,0.032	-0.003
2649	ENSG00000186298.12	PPP1CC	chr12	-	110722471	110722695	110722623	110722695	110722134	110722269	2649	2178,987,786	3,0,1	1163,714,801	1,0,0	251	99	1	1.0	0.997,1.0,0.997	0.998,1.0,1.0	-0.001
2650	ENSG00000145362.21	ANK2	chr4	+	113330245	113332070	113330245	113330470	113333053	113333208	2650	5,0,0	13,2,2	4,0,0	4,0,5	1699	99	1	1.0	0.022,0.0,0.0	0.055,NA,0.0	-0.02
2651	ENSG00000174720.18	LARP7	chr4	+	112637517	112638673	112637517	112637603	112644667	112644871	2651	84,29,29	46,11,18	40,26,36	16,7,17	1169	99	0.277835862267	1.0	0.134,0.183,0.12	0.175,0.239,0.152	-0.043
2652	ENSG00000174720.18	LARP7	chr4	+	112644667	112644768	112644667	112644699	112645550	112645662	2652	284,103,82	0,0,1	145,84,120	0,2,0	168	99	1	1.0	1.0,1.0,0.98	1.0,0.961,1.0	0.006
2653	ENSG00000174720.18	LARP7	chr4	+	112644667	112644871	112644667	112644699	112645550	112645662	2653	716,325,275	0,0,1	438,275,341	0,2,0	271	99	1	1.0	1.0,1.0,0.99	1.0,0.98,1.0	0.003
2654	ENSG00000174720.18	LARP7	chr4	+	112644667	112644871	112644667	112644768	112645550	112645662	2654	434,224,193	2,2,0	299,191,222	6,0,1	202	99	0.678743892826	1.0	0.991,0.982,1.0	0.961,1.0,0.991	0.007
2655	ENSG00000174720.18	LARP7	chr4	+	112644667	112644768	112644667	112644699	112646350	112646451	2655	304,106,83	0,1,0	158,89,126	0,0,0	168	99	1	1.0	1.0,0.984,1.0	1.0,1.0,1.0	-0.005
2656	ENSG00000174720.18	LARP7	chr4	+	112644667	112644871	112644667	112644699	112646350	112646451	2656	898,388,329	0,1,0	532,336,410	0,0,0	271	99	1	1.0	1.0,0.993,1.0	1.0,1.0,1.0	-0.002
2657	ENSG00000174720.18	LARP7	chr4	+	112644667	112644871	112644667	112644768	112646350	112646451	2657	616,287,247	22,5,1	393,252,291	19,5,7	202	99	0.253511254475	1.0	0.932,0.966,0.992	0.91,0.961,0.953	0.022
2658	ENSG00000174720.18	LARP7	chr4	+	112650460	112650604	112650460	112650582	112653076	112653236	2658	34,12,15	279,132,99	25,9,22	184,108,111	121	99	0.514759391749	1.0	0.091,0.069,0.11	0.1,0.064,0.14	-0.011
2663	ENSG00000073331.18	ALPK1	chr4	+	112302338	112302485	112302338	112302408	112315800	112315852	2663	0,1,1	0,0,1	1,0,0	0,0,1	176	99	1	1.0	NA,1.0,0.36	1.0,NA,0.0	0.18
2664	ENSG00000111906.18	HDDC2	chr6	-	125298649	125298816	125298713	125298816	125277101	125277240	2664	33,14,12	1,0,0	19,8,10	0,0,0	163	99	1	1.0	0.952,1.0,1.0	1.0,1.0,1.0	-0.016
2666	ENSG00000162910.19	MRPL55	chr1	-	228109148	228109299	228109260	228109299	228107667	228107869	2666	10,9,7	0,1,1	7,3,4	0,0,0	211	99	1	1.0	1.0,0.809,0.767	1.0,1.0,1.0	-0.141
2667	ENSG00000162910.19	MRPL55	chr1	-	228108436	228108508	228108440	228108508	228108234	228108318	2667	17,9,11	2,1,2	20,8,11	0,0,0	103	99	0.0105086886063	0.24511418991501105	0.891,0.896,0.841	1.0,1.0,1.0	-0.124
2668	ENSG00000162910.19	MRPL55	chr1	-	228108436	228109021	228108954	228109021	228108234	228108318	2668	328,125,134	81,38,32	176,110,92	45,42,39	617	99	0.114394218528	1.0	0.394,0.345,0.402	0.386,0.296,0.275	0.061
2669	ENSG00000162910.19	MRPL55	chr1	-	228109148	228109299	228109260	228109299	228108954	228109021	2669	76,28,17	8,2,1	43,29,37	4,1,1	211	99	0.19421608863	1.0	0.817,0.868,0.889	0.835,0.932,0.946	-0.046
2670	ENSG00000145642.12	SHISAL2B	chr5	+	64694086	64694199	64694086	64694182	64695506	64695664	2670	0,0,1	0,0,0	0,0,0	0,1,0	116	99	1	1.0	NA,NA,1.0	NA,0.0,NA	1.0
2671	ENSG00000073605.19	GSDMB	chr17	-	39906110	39906987	39906960	39906987	39905846	39905985	2671	122,59,46	0,1,1	30,25,33	0,1,0	949	99	1	1.0	1.0,0.86,0.828	1.0,0.723,1.0	-0.012
2673	ENSG00000187097.13	ENTPD5	chr14	-	74015823	74015930	74015847	74015930	74011090	74011150	2673	2,4,0	2,0,0	4,4,4	1,0,0	123	99	1	1.0	0.446,1.0,NA	0.763,1.0,1.0	-0.198
2675	ENSG00000188517.17	COL25A1	chr4	-	108846138	108846219	108846182	108846219	108845188	108845251	2675	56,23,21	0,0,1	59,22,36	0,0,0	143	99	1	1.0	1.0,1.0,0.936	1.0,1.0,1.0	-0.021
2676	ENSG00000115355.18	CCDC88A	chr2	-	55299827	55299919	55299838	55299919	55296257	55296523	2676	3,1,2	155,52,39	3,0,1	68,44,38	110	99	0.754707306207	1.0	0.017,0.017,0.044	0.038,0.0,0.023	0.006
2677	ENSG00000115355.18	CCDC88A	chr2	-	55299838	55301277	55301205	55301277	55296257	55296523	2677	174,63,45	2,2,4	73,47,46	0,1,0	1466	99	6.03227436473e-05	0.004824926766190911	0.855,0.68,0.432	1.0,0.76,1.0	-0.264
2682	ENSG00000112695.13	COX7A2	chr6	-	75240276	75240385	75240300	75240385	75237786	75237988	2682	16,7,8	678,381,304	9,7,12	427,259,320	123	99	0.517812091171	1.0	0.019,0.015,0.021	0.017,0.021,0.029	-0.004
2683	ENSG00000112695.13	COX7A2	chr6	-	75241122	75241265	75241175	75241265	75240300	75240385	2683	524,212,150	890,346,339	289,139,149	472,243,326	152	99	0.954117732232	1.0	0.277,0.285,0.224	0.285,0.271,0.229	0.0
2685	ENSG00000146556.15	WASH2P	chr2	+	113595692	113595909	113595692	113595829	113596067	113596203	2685	6,2,0	3,3,1	12,3,2	5,1,1	179	99	0.11014227279	1.0	0.525,0.269,0.0	0.57,0.624,0.525	-0.308
2686	ENSG00000146556.15	WASH2P	chr2	+	113595692	113596203	113595692	113595829	113596380	113596578	2686	32,13,12	0,0,1	42,21,31	0,0,0	473	99	1	1.0	1.0,1.0,0.715	1.0,1.0,1.0	-0.095
2688	ENSG00000166716.10	ZNF592	chr15	+	84790704	84790883	84790704	84790872	84797868	84798045	2688	54,35,42	0,1,0	31,37,17	0,0,0	110	99	1	1.0	1.0,0.969,1.0	1.0,1.0,1.0	-0.01
2689	ENSG00000108468.15	CBX1	chr17	-	48075988	48076178	48076000	48076178	48075005	48075100	2689	11,3,11	488,255,236	6,3,15	299,193,238	111	99	0.481650440036	1.0	0.02,0.01,0.04	0.018,0.014,0.053	-0.005
2690	ENSG00000072310.18	SREBF1	chr17	-	17817547	17817916	17817695	17817916	17817255	17817457	2690	8,3,3	12,6,0	2,3,2	2,6,3	247	99	0.379490524183	1.0	0.211,0.167,1.0	0.286,0.167,0.211	0.238
2691	ENSG00000072310.18	SREBF1	chr17	-	17819537	17819725	17819543	17819725	17819319	17819454	2691	26,8,5	1,0,0	15,8,3	3,1,1	105	99	0.0147399355976	0.31364228541282385	0.961,1.0,1.0	0.825,0.883,0.739	0.171
2692	ENSG00000254531.2	FLJ20021	chr4	+	101347751	101348009	101347751	101347835	101348323	101348887	2692	13,11,5	2,1,0	10,7,7	0,0,0	273	99	0.948989037562	1.0	0.702,0.8,1.0	1.0,1.0,1.0	-0.166
2693	ENSG00000197912.16	SPG7	chr16	+	89528631	89529579	89528631	89529524	89530682	89530808	2693	222,63,69	15,6,6	139,75,91	6,4,6	154	99	0.198824174369	1.0	0.905,0.871,0.881	0.937,0.923,0.907	-0.037
2695	ENSG00000197912.16	SPG7	chr16	+	89530682	89530957	89530682	89530808	89540943	89542279	2695	17,14,17	1,1,0	25,13,26	1,2,0	248	99	1	1.0	0.872,0.848,1.0	0.909,0.722,1.0	0.03
2696	ENSG00000197912.16	SPG7	chr16	+	89540943	89541027	89540943	89540977	89541152	89542279	2696	29,13,12	1,1,0	27,14,5	0,0,1	149	99	1	1.0	0.951,0.896,1.0	1.0,1.0,0.769	0.026
2697	ENSG00000197912.16	SPG7	chr16	+	89540943	89541384	89540943	89541346	89544647	89544772	2697	41,17,14	6,2,1	15,22,22	1,2,1	137	99	0.138618911803	1.0	0.832,0.86,0.91	0.916,0.888,0.941	-0.048
2698	ENSG00000197912.16	SPG7	chr16	+	89540943	89542279	89540943	89541346	89544647	89544772	2698	367,169,125	6,2,1	338,241,249	1,2,1	1032	99	0.0325121270609	0.5262799658484691	0.854,0.89,0.923	0.97,0.92,0.96	-0.061
2699	ENSG00000197912.16	SPG7	chr16	+	89540943	89542279	89540943	89541384	89544647	89544772	2699	335,163,116	9,11,5	326,224,231	3,5,4	994	99	0.00469753758339	0.1387368769651787	0.788,0.596,0.698	0.915,0.817,0.852	-0.167
2703	ENSG00000197912.16	SPG7	chr16	+	89545871	89546030	89545871	89545995	89546657	89546760	2703	13,6,5	0,0,0	3,0,1	0,0,1	134	99	1	1.0	1.0,1.0,1.0	1.0,NA,0.425	0.287
2704	ENSG00000197912.16	SPG7	chr16	+	89545871	89546181	89545871	89545995	89546657	89546760	2704	32,17,10	0,0,0	15,13,11	0,0,1	285	99	1	1.0	1.0,1.0,1.0	1.0,1.0,0.793	0.069
2705	ENSG00000197912.16	SPG7	chr16	+	89545871	89546181	89545871	89546030	89546657	89546760	2705	27,14,10	8,3,5	14,13,10	2,0,0	250	99	4.1656784102e-05	0.003541575534676328	0.572,0.649,0.442	0.735,1.0,1.0	-0.357
2707	ENSG00000197912.16	SPG7	chr16	+	89552978	89553163	89552978	89553135	89553793	89553960	2707	3,4,7	88,39,37	5,3,2	55,37,45	127	99	0.608993535788	1.0	0.026,0.074,0.129	0.066,0.059,0.033	0.024
2708	ENSG00000197912.16	SPG7	chr16	+	89554485	89556085	89554485	89554563	89556886	89557173	2708	129,98,61	193,68,69	124,64,82	126,98,74	1621	99	0.976383701059	1.0	0.039,0.081,0.051	0.057,0.038,0.063	0.004
2710	ENSG00000164032.12	H2AZ1	chr4	-	99948810	99948940	99948813	99948940	99948087	99948523	2710	3004,1135,986	10,9,10	1711,946,1006	10,9,15	102	99	0.897140005539	1.0	0.997,0.992,0.99	0.994,0.99,0.985	0.003
2713	ENSG00000197894.12	ADH5	chr4	-	99081974	99082116	99082001	99082116	99081364	99081452	2713	352,165,155	2,1,0	228,144,150	1,1,0	126	99	1	1.0	0.993,0.992,1.0	0.994,0.991,1.0	0.0
2714	ENSG00000187634.13	SAMD11	chr1	+	939271	939460	939271	939412	941143	941306	2714	27,23,12	3,6,2	49,21,24	7,5,5	147	99	0.818339817286	1.0	0.858,0.721,0.802	0.825,0.739,0.764	0.018
2715	ENSG00000187634.13	SAMD11	chr1	+	939271	939460	939271	939412	942135	942251	2715	31,27,14	1,2,1	42,18,19	3,0,1	147	99	0.729813535856	1.0	0.954,0.901,0.904	0.904,1.0,0.928	-0.024
2716	ENSG00000187634.13	SAMD11	chr1	+	939271	939460	939271	939412	942409	942488	2716	24,21,13	0,2,0	40,18,17	0,1,0	147	99	1	1.0	1.0,0.876,1.0	1.0,0.924,1.0	-0.016
2717	ENSG00000187634.13	SAMD11	chr1	+	939271	939460	939271	939412	943697	943808	2717	24,22,13	1,3,4	40,18,17	0,0,0	147	99	8.83476429484e-05	0.006477628635013212	0.942,0.832,0.686	1.0,1.0,1.0	-0.18
2718	ENSG00000138696.11	BMPR1B	chr4	+	95114719	95114827	95114719	95114822	95115684	95115787	2718	0,1,1	14,6,5	0,2,0	17,9,11	104	99	1	1.0	0.0,0.137,0.16	0.0,0.175,0.0	0.041
2720	ENSG00000107897.20	ACBD5	chr10	-	27210813	27211081	27210921	27211081	27208245	27208445	2720	575,237,241	0,2,2	292,216,263	0,1,0	207	99	1	1.0	1.0,0.983,0.983	1.0,0.99,1.0	-0.008
2721	ENSG00000107897.20	ACBD5	chr10	-	27240318	27240797	27240673	27240797	27235091	27235212	2721	155,74,86	0,0,0	99,68,71	1,1,1	454	99	0.398877877837	1.0	1.0,1.0,1.0	0.956,0.937,0.939	0.056
2722	ENSG00000113712.19	CSNK1A1	chr5	-	149505446	149505595	149505482	149505595	149501014	149501222	2722	326,157,173	0,2,0	176,111,126	1,0,0	135	99	1	1.0	1.0,0.983,1.0	0.992,1.0,1.0	-0.003
2723	ENSG00000113712.19	CSNK1A1	chr5	-	149505446	149505595	149505482	149505595	149501014	149501275	2723	326,154,172	0,1,0	175,109,122	0,0,0	135	99	1	1.0	1.0,0.991,1.0	1.0,1.0,1.0	-0.003
2724	ENSG00000164039.15	BDH2	chr4	-	103085348	103086540	103085698	103086540	103082870	103082929	2724	193,75,51	0,1,0	90,48,45	0,0,0	449	99	1	1.0	1.0,0.943,1.0	1.0,1.0,1.0	-0.019
2725	ENSG00000164039.15	BDH2	chr4	-	103085348	103086540	103086479	103086540	103082870	103082929	2725	218,83,62	4,4,2	110,62,55	7,4,1	1230	99	0.229723675691	1.0	0.814,0.625,0.714	0.558,0.555,0.816	0.075
2726	ENSG00000164039.15	BDH2	chr4	-	103085698	103086540	103086479	103086540	103082870	103082929	2726	25,9,11	4,4,2	20,14,10	7,4,1	880	99	0.811158083264	1.0	0.413,0.202,0.382	0.243,0.283,0.529	-0.019
2727	ENSG00000164039.15	BDH2	chr4	-	103085698	103086540	103086479	103086540	103085348	103085462	2727	25,8,11	60,27,26	20,14,10	27,15,15	880	99	0.0189796672148	0.3680460019156988	0.045,0.032,0.045	0.077,0.095,0.07	-0.04
2732	ENSG00000101457.13	DNTTIP1	chr20	+	45801998	45802057	45801998	45802055	45803332	45803378	2732	267,172,154	2,5,4	113,96,92	1,0,2	101	99	0.440474568683	1.0	0.992,0.971,0.974	0.991,1.0,0.978	-0.011
2733	ENSG00000160867.15	FGFR4	chr5	+	177086904	177087033	177086904	177087018	177089549	177089693	2733	11,8,2	1,2,3	8,10,8	1,1,1	114	99	0.109374997054	1.0	0.905,0.776,0.367	0.874,0.897,0.874	-0.199
2735	ENSG00000189308.11	LIN54	chr4	-	82984160	82984876	82984823	82984876	82946257	82946474	2735	575,300,270	2,0,0	289,166,206	0,0,0	762	99	1	1.0	0.974,1.0,1.0	1.0,1.0,1.0	-0.009
2736	ENSG00000189308.11	LIN54	chr4	-	82984160	82984876	82984823	82984876	82978882	82979006	2736	678,342,311	18,4,4	346,190,229	3,4,2	762	99	0.103455235377	1.0	0.83,0.917,0.91	0.937,0.861,0.937	-0.026
2737	ENSG00000168283.14	BMI1	chr10	+	22326430	22326986	22326430	22326561	22327741	22327792	2737	6,3,4	0,0,0	6,5,5	1,0,0	524	99	1	1.0	1.0,1.0,1.0	0.531,1.0,1.0	0.156
2739	ENSG00000168152.13	THAP9	chr4	+	82904735	82904941	82904735	82904931	82906323	82906627	2739	3,1,0	25,3,6	2,1,2	16,9,9	109	99	0.740517810332	1.0	0.098,0.232,0.0	0.102,0.092,0.168	-0.011
2740	ENSG00000138674.17	SEC31A	chr4	-	82842139	82842481	82842184	82842481	82828999	82829058	2740	208,73,73	22,10,5	122,73,90	9,5,6	144	99	0.140873932365	1.0	0.867,0.834,0.909	0.903,0.909,0.912	-0.038
2741	ENSG00000138674.17	SEC31A	chr4	-	82842139	82842481	82842184	82842481	82830936	82830975	2741	115,40,35	0,1,1	62,42,46	0,0,0	144	99	1	1.0	1.0,0.965,0.96	1.0,1.0,1.0	-0.025
2743	ENSG00000138674.17	SEC31A	chr4	-	82900333	82900569	82900371	82900569	82900076	82900223	2743	228,100,112	13,7,6	111,75,89	1,5,2	137	99	0.0253117160056	0.44437037199065654	0.927,0.912,0.931	0.988,0.916,0.97	-0.035
2744	ENSG00000101407.13	TTI1	chr20	-	38011514	38013857	38013699	38013857	38006196	38006397	2744	2399,865,788	0,0,0	1307,707,863	0,1,0	2284	99	1	1.0	1.0,1.0,1.0	1.0,0.968,1.0	0.011
2747	ENSG00000138767.14	CNOT6L	chr4	-	77819232	77819368	77819303	77819368	77776270	77776392	2747	5,0,2	0,0,1	2,1,2	1,0,0	170	99	1	1.0	1.0,NA,0.538	0.538,1.0,1.0	-0.077
2751	ENSG00000175203.17	DCTN2	chr12	-	57532732	57532810	57532783	57532810	57532571	57532643	2751	958,407,345	1,0,0	566,344,402	1,2,0	150	99	1	1.0	0.998,1.0,1.0	0.997,0.991,1.0	0.003
2752	ENSG00000175203.17	DCTN2	chr12	-	57532983	57533303	57533237	57533303	57532732	57532810	2752	548,250,185	0,1,0	339,180,221	0,0,1	353	99	1	1.0	1.0,0.986,1.0	1.0,1.0,0.984	0.001
2753	ENSG00000175203.17	DCTN2	chr12	-	57538482	57538524	57538518	57538524	57535748	57535845	2753	12,4,6	124,35,48	7,5,10	118,66,93	135	99	0.401572623987	1.0	0.066,0.077,0.084	0.042,0.053,0.073	0.02
2755	ENSG00000119314.16	PTBP3	chr9	-	112297831	112297916	112297840	112297916	112268048	112268195	2755	8,8,2	13,3,2	7,4,2	1,0,0	108	99	1.84261629976e-06	0.00031401667778747786	0.361,0.71,0.478	0.865,1.0,1.0	-0.439
2756	ENSG00000119314.16	PTBP3	chr9	-	112297831	112297916	112297840	112297916	112275843	112276013	2756	27,32,18	65,23,34	28,20,23	35,33,19	108	99	0.523349106572	1.0	0.276,0.561,0.327	0.423,0.357,0.526	-0.047
2761	ENSG00000163743.14	RCHY1	chr4	-	75491582	75491637	75491610	75491637	75490580	75490701	2761	42,10,6	71,28,39	20,7,8	21,14,31	127	99	0.402081927196	1.0	0.316,0.218,0.107	0.426,0.28,0.167	-0.077
2762	ENSG00000163743.14	RCHY1	chr4	-	75508819	75508935	75508823	75508935	75494100	75494179	2762	65,46,49	3,3,2	53,30,34	1,2,2	103	99	0.54247154911	1.0	0.954,0.936,0.959	0.981,0.935,0.942	-0.003
2763	ENSG00000065534.20	MYLK	chr3	-	123657125	123657428	123657144	123657428	123649161	123649194	2763	51,17,17	1,0,0	38,29,25	0,0,0	118	99	1	1.0	0.977,1.0,1.0	1.0,1.0,1.0	-0.008
2765	ENSG00000101343.15	CRNKL1	chr20	-	20052291	20052722	20052478	20052722	20050469	20050622	2765	157,84,61	0,0,0	90,57,62	0,2,0	286	99	1	1.0	1.0,1.0,1.0	1.0,0.908,1.0	0.031
2767	ENSG00000167721.11	TSR1	chr17	-	2335259	2335394	2335307	2335394	2334471	2334896	2767	300,154,117	6,1,0	139,64,70	1,0,0	147	99	0.616974946245	1.0	0.971,0.99,1.0	0.989,1.0,1.0	-0.009
2768	ENSG00000163482.12	STK36	chr2	+	218672740	218673017	218672740	218672913	218673624	218673765	2768	16,8,5	74,25,16	4,3,6	20,6,20	203	99	0.943566868413	1.0	0.095,0.135,0.132	0.089,0.196,0.128	-0.017
2770	ENSG00000011143.19	MKS1	chr17	-	58206464	58207218	58207084	58207218	58206282	58206380	2770	76,37,16	2,2,0	69,24,47	1,1,1	719	99	0.735020661143	1.0	0.84,0.718,1.0	0.905,0.768,0.866	0.006
2771	ENSG00000011143.19	MKS1	chr17	-	58207084	58208001	58207893	58208001	58206464	58206547	2771	123,56,55	0,4,0	75,58,52	0,0,0	908	99	0.269804815357	1.0	1.0,0.604,1.0	1.0,1.0,1.0	-0.132
2772	ENSG00000011143.19	MKS1	chr17	-	58214258	58216243	58216087	58216243	58213764	58213869	2772	208,88,70	1,1,1	140,84,76	0,1,0	1928	99	0.639261598051	1.0	0.914,0.819,0.782	1.0,0.812,1.0	-0.099
2774	ENSG00000011143.19	MKS1	chr17	-	58214740	58216243	58216087	58216243	58214258	58214387	2774	163,49,38	14,19,4	116,58,53	5,2,6	1446	99	0.0263201579722	0.45531345979069165	0.444,0.15,0.394	0.614,0.665,0.377	-0.223
2775	ENSG00000011143.19	MKS1	chr17	-	58219147	58219255	58219150	58219255	58218619	58218729	2775	1,1,0	53,23,24	2,0,1	33,33,28	102	99	0.457974675115	1.0	0.018,0.04,0.0	0.056,0.0,0.034	-0.011
2776	ENSG00000159267.17	HLCS	chr21	-	36947332	36948287	36948165	36948287	36938831	36938994	2776	20,7,1	1,0,1	12,6,12	1,0,0	932	99	1	1.0	0.68,1.0,0.096	0.56,1.0,1.0	-0.261
2777	ENSG00000101115.13	SALL4	chr20	-	51790021	51792352	51791332	51792352	51788860	51789141	2777	56,49,31	3,0,0	46,44,69	0,1,0	1410	99	0.384608495067	1.0	0.567,1.0,1.0	1.0,0.755,1.0	-0.063
2778	ENSG00000106714.18	CNTNAP3	chr9	-	39103713	39103914	39103743	39103914	39102496	39102715	2778	0,0,0	2,0,3	0,0,1	3,3,0	129	99	1	1.0	0.0,NA,0.0	0.0,0.0,1.0	-0.333
2783	ENSG00000145833.16	DDX46	chr5	+	134816429	134816606	134816429	134816603	134817495	134817714	2783	192,71,92	45,29,16	124,76,96	19,11,24	102	99	0.115719577257	1.0	0.805,0.704,0.848	0.864,0.87,0.795	-0.057
2784	ENSG00000186654.21	PRR5	chr22	+	44725243	44725296	44725243	44725292	44726576	44726634	2784	1,0,0	77,34,16	0,0,0	46,41,34	103	99	1	1.0	0.012,0.0,0.0	0.0,0.0,0.0	0.004
2787	ENSG00000146701.12	MDH2	chr7	+	76048160	76048522	76048160	76048226	76054829	76054998	2787	21,15,22	1363,582,523	22,10,13	785,496,472	395	99	1	1.0	0.004,0.006,0.01	0.007,0.005,0.007	0.0
2788	ENSG00000196730.13	DAPK1	chr9	+	87497680	87498107	87497680	87497772	87498969	87499139	2788	76,20,31	1,0,0	45,22,36	1,1,1	434	99	0.0722200369244	0.8768615715535383	0.945,1.0,1.0	0.911,0.834,0.891	0.103
2790	ENSG00000072135.13	PTPN18	chr2	+	130370556	130370782	130370556	130370623	130370874	130370964	2790	21,7,4	0,0,3	27,25,23	0,0,1	258	99	0.199283845023	1.0	1.0,1.0,0.338	1.0,1.0,0.898	-0.187
2791	ENSG00000145241.11	CENPC	chr4	-	67492750	67492997	67492868	67492997	67492179	67492275	2791	20,6,6	54,25,15	12,5,12	30,13,35	217	99	0.803850964855	1.0	0.145,0.099,0.154	0.154,0.149,0.135	-0.013
2792	ENSG00000100241.22	SBF1	chr22	-	50448526	50448650	50448542	50448650	50448232	50448444	2792	9,4,1	277,136,105	3,2,1	238,173,176	115	99	0.0872277609405	0.987049493350262	0.027,0.025,0.008	0.011,0.01,0.005	0.011
2793	ENSG00000100241.22	SBF1	chr22	-	50448526	50448650	50448544	50448650	50448232	50448444	2793	11,4,1	0,0,0	4,3,1	2,3,0	117	99	0.00230658974015	0.08217063054528714	1.0,1.0,1.0	0.629,0.458,1.0	0.304
2794	ENSG00000100241.22	SBF1	chr22	-	50448542	50448650	50448544	50448650	50448232	50448444	2794	279,136,105	0,0,0	239,174,176	2,3,0	101	99	1	1.0	1.0,1.0,1.0	0.992,0.983,1.0	0.008
2795	ENSG00000100241.22	SBF1	chr22	-	50455478	50455582	50455480	50455582	50455223	50455409	2795	0,3,0	113,31,34	0,3,0	60,49,61	101	99	1	1.0	0.0,0.087,0.0	0.0,0.057,0.0	0.01
2796	ENSG00000100241.22	SBF1	chr22	-	50456491	50457111	50457033	50457111	50456215	50456395	2796	417,229,150	1,0,0	344,256,251	0,0,0	641	99	1	1.0	0.985,1.0,1.0	1.0,1.0,1.0	-0.005
2797	ENSG00000100241.22	SBF1	chr22	-	50459469	50460159	50459951	50460159	50459254	50459392	2797	127,80,56	1,1,0	114,90,95	2,0,1	581	99	1	1.0	0.956,0.932,1.0	0.907,1.0,0.942	0.013
2798	ENSG00000100241.22	SBF1	chr22	-	50459951	50460159	50459969	50460159	50459469	50459666	2798	183,73,58	1,0,0	141,114,105	1,0,0	117	99	1	1.0	0.994,1.0,1.0	0.992,1.0,1.0	0.001
2799	ENSG00000100241.22	SBF1	chr22	-	50461946	50462119	50462007	50462119	50461795	50461869	2799	374,109,108	2,0,0	268,179,182	1,0,0	160	99	1	1.0	0.991,1.0,1.0	0.994,1.0,1.0	-0.001
2800	ENSG00000100241.22	SBF1	chr22	-	50467531	50467690	50467540	50467690	50467337	50467448	2800	195,75,41	13,4,1	149,89,120	9,3,5	108	99	0.746585929023	1.0	0.932,0.945,0.974	0.938,0.965,0.957	-0.003
2801	ENSG00000171475.14	WIPF2	chr17	+	40260534	40260667	40260534	40260627	40262524	40262641	2801	198,103,74	7,7,3	115,70,65	2,1,4	139	99	0.133591872232	1.0	0.953,0.913,0.946	0.976,0.98,0.92	-0.021
2802	ENSG00000171475.14	WIPF2	chr17	+	40260534	40260667	40260534	40260627	40264489	40265146	2802	103,56,47	0,0,1	57,35,39	0,0,0	139	99	1	1.0	1.0,1.0,0.971	1.0,1.0,1.0	-0.01
2803	ENSG00000127184.13	COX7C	chr5	+	86617940	86618130	86617940	86618053	86619352	86619496	2803	5669,2362,1962	297,123,97	3353,2120,2310	132,96,91	176	99	0.0427579882307	0.6311599565868409	0.915,0.915,0.919	0.935,0.925,0.935	-0.015
2804	ENSG00000127184.13	COX7C	chr5	+	86619352	86619496	86619352	86619442	86620667	86620766	2804	3955,1569,1294	7,0,1	2206,1148,1472	2,5,0	153	99	1	1.0	0.997,1.0,0.999	0.999,0.993,1.0	0.001
2805	ENSG00000127184.13	COX7C	chr5	+	86619352	86619878	86619352	86619442	86620667	86620766	2805	2077,890,716	7,0,1	1203,612,785	2,5,0	535	99	0.76240387989	1.0	0.982,1.0,0.993	0.991,0.958,1.0	0.009
2806	ENSG00000127184.13	COX7C	chr5	+	86619352	86619878	86619352	86619496	86620667	86620766	2806	53,20,15	1931,699,593	31,15,24	1034,551,711	481	99	1	1.0	0.006,0.006,0.005	0.006,0.006,0.007	-0.001
2808	ENSG00000164403.15	SHROOM1	chr5	-	132823849	132824419	132824280	132824419	132823622	132823764	2808	193,72,78	0,1,0	157,110,104	0,2,0	530	99	1	1.0	1.0,0.931,1.0	1.0,0.911,1.0	0.007
2809	ENSG00000154832.16	CXXC1	chr18	-	50284719	50284839	50284731	50284839	50284377	50284562	2809	12,8,1	233,60,79	5,3,2	139,71,86	111	99	0.125981936625	1.0	0.044,0.106,0.011	0.031,0.036,0.02	0.025
2810	ENSG00000161800.13	RACGAP1	chr12	-	50016630	50016715	50016634	50016715	50006433	50006636	2810	385,152,157	0,1,0	205,113,144	0,0,0	103	99	1	1.0	1.0,0.993,1.0	1.0,1.0,1.0	-0.002
2812	ENSG00000160789.24	LMNA	chr1	+	156134402	156134528	156134402	156134523	156134804	156134975	2812	570,331,321	0,0,1	297,183,219	0,0,0	104	99	1	1.0	1.0,1.0,0.997	1.0,1.0,1.0	-0.001
2813	ENSG00000160789.24	LMNA	chr1	+	156135860	156136436	156135860	156136121	156136920	156137028	2813	1286,664,607	0,0,1	601,426,449	0,0,0	414	99	1	1.0	1.0,1.0,0.993	1.0,1.0,1.0	-0.002
2814	ENSG00000160789.24	LMNA	chr1	+	156136213	156136549	156136213	156136436	156136920	156137028	2814	23,7,15	373,198,156	14,7,10	172,139,131	212	99	0.75466772822	1.0	0.028,0.016,0.043	0.037,0.023,0.034	-0.002
2815	ENSG00000160789.24	LMNA	chr1	+	156137112	156137232	156137112	156137203	156137653	156138757	2815	707,450,362	0,1,0	371,251,265	0,0,0	128	99	1	1.0	1.0,0.997,1.0	1.0,1.0,1.0	-0.001
2816	ENSG00000134910.14	STT3A	chr11	+	125608108	125608289	125608108	125608243	125609433	125609589	2816	726,339,322	4,0,1	415,242,292	0,1,1	145	99	1	1.0	0.992,1.0,0.995	1.0,0.994,0.995	-0.001
2819	ENSG00000102780.17	DGKH	chr13	+	42198477	42198595	42198477	42198593	42199565	42199676	2819	24,5,8	1,0,0	4,3,7	1,0,0	101	99	1	1.0	0.959,1.0,1.0	0.797,1.0,1.0	0.054
2821	ENSG00000067840.13	PDZD4	chrX	-	153808341	153808595	153808359	153808595	153807278	153807369	2821	10,6,7	7,2,0	7,4,5	1,1,0	117	99	0.00239854734056	0.08455801593412135	0.547,0.717,1.0	0.856,0.772,1.0	-0.121
2824	ENSG00000145216.16	FIP1L1	chr4	+	53452919	53453142	53452919	53453133	53458652	53458790	2824	43,18,18	592,254,245	24,23,16	334,232,248	108	99	0.765925578048	1.0	0.062,0.061,0.063	0.062,0.083,0.056	-0.005
2826	ENSG00000100983.12	GSS	chr20	-	34942487	34943006	34942930	34943006	34936942	34937023	2826	106,52,42	2,1,2	116,66,55	1,0,2	542	99	0.119506552025	1.0	0.906,0.905,0.793	0.955,1.0,0.834	-0.062
2827	ENSG00000100983.12	GSS	chr20	-	34942487	34943006	34942930	34943006	34941712	34941829	2827	434,168,137	5,2,4	309,167,179	1,2,4	542	99	0.362313370568	1.0	0.941,0.939,0.862	0.983,0.938,0.891	-0.023
2832	ENSG00000070010.19	UFD1	chr22	-	19475469	19475602	19475495	19475602	19475067	19475100	2832	536,274,271	41,44,34	293,171,230	34,11,21	125	99	0.284045456723	1.0	0.912,0.831,0.863	0.872,0.925,0.897	-0.029
2833	ENSG00000118418.14	HMGN3	chr6	-	79202275	79202389	79202316	79202389	79201244	79201726	2833	872,268,229	635,142,154	643,409,366	291,126,110	140	99	6.03837651436e-07	0.00011898432222280306	0.493,0.572,0.513	0.61,0.697,0.702	-0.144
2834	ENSG00000163071.11	SPATA18	chr4	+	52082386	52082560	52082386	52082510	52084915	52084999	2834	0,0,0	9,0,4	1,1,0	16,2,12	149	99	1	1.0	0.0,NA,0.0	0.04,0.249,0.0	-0.096
2835	ENSG00000163069.13	SGCB	chr4	-	52031851	52031961	52031864	52031961	52029677	52029863	2835	2,4,2	0,0,1	6,5,2	0,0,0	112	99	1	1.0	1.0,1.0,0.639	1.0,1.0,1.0	-0.12
2836	ENSG00000099899.15	TRMT2A	chr22	-	20116037	20116612	20116057	20116612	20115265	20115447	2836	26,17,16	1,0,0	20,13,25	0,0,0	119	99	1	1.0	0.956,1.0,1.0	1.0,1.0,1.0	-0.015
2838	ENSG00000040933.16	INPP4A	chr2	+	98555552	98555808	98555552	98555691	98559462	98559495	2838	119,57,44	7,0,3	85,72,74	5,0,1	216	99	0.18636491702	1.0	0.886,1.0,0.871	0.886,1.0,0.971	-0.033
2839	ENSG00000040933.16	INPP4A	chr2	+	98555552	98555808	98555552	98555691	98563464	98563637	2839	73,29,28	1,0,0	62,44,46	1,0,0	216	99	1	1.0	0.971,1.0,1.0	0.966,1.0,1.0	0.002
2840	ENSG00000163293.12	NIPAL1	chr4	+	48016771	48016885	48016771	48016851	48025067	48025334	2840	15,8,10	2,0,0	8,5,9	0,0,0	133	99	1	1.0	0.848,1.0,1.0	1.0,1.0,1.0	-0.051
2841	ENSG00000131778.20	CHD1L	chr1	+	147256530	147256570	147256530	147256562	147259836	147259918	2841	3,0,2	54,30,17	1,1,0	28,16,25	107	99	1	1.0	0.049,0.0,0.098	0.032,0.055,0.0	0.02
2842	ENSG00000131778.20	CHD1L	chr1	+	147270931	147271113	147270931	147271005	147272170	147272281	2842	48,15,11	123,41,30	31,19,22	66,35,30	207	99	0.0911328680205	1.0	0.157,0.149,0.149	0.183,0.206,0.26	-0.065
2843	ENSG00000131778.20	CHD1L	chr1	+	147270931	147271195	147270931	147271005	147272170	147272281	2843	35,14,6	123,41,30	19,21,26	66,35,30	289	99	0.0143663259379	0.30742149842113725	0.089,0.105,0.064	0.09,0.17,0.229	-0.077
2844	ENSG00000131778.20	CHD1L	chr1	+	147270931	147271195	147270931	147271113	147272170	147272281	2844	18,4,2	31,5,7	11,10,13	23,8,9	181	99	0.20904519282	1.0	0.241,0.304,0.135	0.207,0.406,0.441	-0.125
2845	ENSG00000131778.20	CHD1L	chr1	+	147272170	147272630	147272170	147272281	147275353	147275468	2845	60,16,21	239,107,66	78,42,48	115,57,48	448	99	5.48316947402e-12	4.413718100225504e-09	0.053,0.032,0.066	0.13,0.14,0.181	-0.1
2846	ENSG00000144451.20	SPAG16	chr2	+	213296063	213296128	213296063	213296110	213297261	213297357	2846	2,0,0	110,38,39	1,1,0	51,33,37	117	99	1	1.0	0.015,0.0,0.0	0.016,0.025,0.0	-0.009
2847	ENSG00000136404.16	TM6SF1	chr15	+	83119577	83119734	83119577	83119681	83121920	83122003	2847	3,0,0	0,0,1	0,0,0	2,0,0	152	99	1	1.0	1.0,NA,0.0	0.0,NA,NA	0.5
2848	ENSG00000139531.13	SUOX	chr12	+	55999332	55999590	55999332	55999458	56002211	56002271	2848	4,3,0	2,0,0	1,0,0	0,0,1	231	99	1	1.0	0.462,1.0,NA	1.0,NA,0.0	0.231
2850	ENSG00000231160.11	KLF3-AS1	chr4	-	38627804	38628102	38628038	38628102	38625601	38625762	2850	0,0,1	1,0,0	0,1,0	0,1,0	333	99	1	1.0	0.0,NA,1.0	NA,0.229,NA	0.271
2853	ENSG00000109184.15	DCUN1D4	chr4	+	51886567	51887244	51886567	51886638	51891759	51891851	2853	53,11,10	161,48,41	54,37,18	81,47,35	705	99	3.61840810323e-05	0.003169528795307717	0.044,0.031,0.033	0.086,0.1,0.067	-0.048
2854	ENSG00000109184.15	DCUN1D4	chr4	+	51886567	51887244	51886567	51886638	51899269	51899378	2854	39,8,10	0,2,0	49,32,12	1,0,0	705	99	0.588701798171	1.0	1.0,0.36,1.0	0.873,1.0,1.0	-0.171
2857	ENSG00000196998.19	WDR45	chrX	-	49076405	49076524	49076429	49076524	49075865	49075945	2857	3,0,0	166,78,55	0,0,0	127,78,86	123	99	1	1.0	0.014,0.0,0.0	0.0,0.0,0.0	0.005
2858	ENSG00000196998.19	WDR45	chrX	-	49077836	49077911	49077884	49077911	49075865	49075945	2858	174,73,61	0,0,0	69,51,59	2,0,0	147	99	1	1.0	1.0,1.0,1.0	0.959,1.0,1.0	0.014
2859	ENSG00000196998.19	WDR45	chrX	-	49076644	49077911	49077836	49077911	49076429	49076524	2859	681,317,297	18,14,9	393,301,297	0,1,1	1291	99	1	1.0	0.744,0.635,0.717	1.0,0.958,0.958	-0.273
2861	ENSG00000100867.15	DHRS2	chr14	+	23644408	23644543	23644408	23644495	23644826	23644882	2861	21,5,4	1,0,0	71,57,52	0,0,0	147	99	1	1.0	0.934,1.0,1.0	1.0,1.0,1.0	-0.022
2862	ENSG00000100867.15	DHRS2	chr14	+	23644408	23644554	23644408	23644495	23644826	23644882	2862	11,2,3	1,0,0	35,28,22	0,0,0	158	99	1	1.0	0.873,1.0,1.0	1.0,1.0,1.0	-0.042
2863	ENSG00000100867.15	DHRS2	chr14	+	23644408	23644554	23644408	23644543	23644826	23644882	2863	0,0,0	10,3,1	1,0,0	37,29,30	110	99	1	1.0	0.0,0.0,0.0	0.024,0.0,0.0	-0.008
2864	ENSG00000109452.13	INPP4B	chr4	-	142208424	142208529	142208446	142208529	142193086	142193195	2864	20,3,8	1,0,0	11,8,5	0,0,0	121	99	1	1.0	0.942,1.0,1.0	1.0,1.0,1.0	-0.019
2868	ENSG00000168214.22	RBPJ	chr4	+	26383884	26384125	26383884	26383960	26386352	26386391	2868	2,0,0	1,0,0	2,0,0	0,0,0	264	99	1	1.0	0.429,NA,NA	1.0,NA,NA	-0.571
2869	ENSG00000168214.22	RBPJ	chr4	+	26383884	26384608	26383884	26383960	26386352	26386391	2869	15,4,3	1,0,0	4,5,1	0,0,0	747	99	1	1.0	0.665,1.0,1.0	1.0,1.0,1.0	-0.112
2871	ENSG00000168214.22	RBPJ	chr4	+	26420550	26424479	26420550	26420725	26424630	26424743	2871	715,266,205	1,0,0	412,228,236	0,0,0	3853	99	1	1.0	0.948,1.0,1.0	1.0,1.0,1.0	-0.017
2872	ENSG00000157796.18	WDR19	chr4	+	39232161	39232308	39232161	39232272	39234765	39234875	2872	2,2,0	28,15,9	2,1,4	19,6,10	135	99	0.110849792548	1.0	0.05,0.089,0.0	0.072,0.109,0.227	-0.09
2874	ENSG00000124356.17	STAMBP	chr2	+	73828966	73829510	73828966	73828996	73830844	73831059	2874	97,43,45	10,5,6	66,29,51	5,6,19	613	99	0.189580216779	1.0	0.61,0.581,0.548	0.681,0.438,0.302	0.106
2875	ENSG00000124356.17	STAMBP	chr2	+	73828982	73829510	73828982	73829070	73830844	73831059	2875	97,43,45	4,1,2	66,29,51	6,1,3	539	99	0.258199625563	1.0	0.817,0.888,0.805	0.669,0.842,0.757	0.081
2877	ENSG00000124356.17	STAMBP	chr2	+	73844812	73845036	73844812	73844888	73845166	73845262	2877	43,15,16	310,97,61	8,8,15	151,84,127	247	99	0.00474767036477	0.13971857240598246	0.053,0.058,0.095	0.021,0.037,0.045	0.034
2878	ENSG00000124356.17	STAMBP	chr2	+	73847386	73847753	73847386	73847572	73849362	73849487	2878	441,219,186	2,0,0	301,173,182	0,0,1	280	99	1	1.0	0.987,1.0,1.0	1.0,1.0,0.985	0.001
2879	ENSG00000124356.17	STAMBP	chr2	+	73849362	73849578	73849362	73849487	73850375	73850513	2879	1,2,0	156,71,54	0,0,0	112,71,53	190	99	1	1.0	0.003,0.014,0.0	0.0,0.0,0.0	0.006
2880	ENSG00000124356.17	STAMBP	chr2	+	73862202	73862945	73862202	73862304	73870142	73870352	2880	974,445,394	7,2,2	581,371,389	2,0,0	740	99	0.0111568162085	0.2559187842628507	0.949,0.967,0.963	0.975,1.0,1.0	-0.032
2881	ENSG00000124356.17	STAMBP	chr2	+	73862202	73867174	73862202	73862304	73870142	73870352	2881	2476,1060,848	7,2,2	1478,877,918	2,0,0	4969	99	0.00110156116227	0.046668940036014454	0.876,0.913,0.894	0.936,1.0,1.0	-0.084
2883	ENSG00000100483.14	VCPKMT	chr14	-	50116068	50116179	50116079	50116179	50115838	50115911	2883	9,3,4	13,7,10	5,2,1	6,2,8	110	99	0.686379943486	1.0	0.384,0.278,0.265	0.429,0.474,0.101	-0.026
2884	ENSG00000157764.14	BRAF	chr7	-	140808882	140808995	140808891	140808995	140807959	140808062	2884	10,4,2	85,35,41	2,1,2	49,25,37	108	99	0.0336780882968	0.5407855407597235	0.097,0.095,0.043	0.036,0.035,0.047	0.039
2885	ENSG00000169045.17	HNRNPH1	chr5	-	179616868	179616958	179616898	179616958	179616125	179616218	2885	2655,1158,1143	46,6,14	1533,994,1031	22,23,25	129	99	0.0307400927543	0.5082997942191573	0.978,0.993,0.984	0.982,0.971,0.969	0.011
2886	ENSG00000169045.17	HNRNPH1	chr5	-	179616868	179617110	179617020	179617110	179616125	179616218	2886	1776,770,740	379,277,261	1021,658,676	100,67,53	251	99	4.4408920985e-16	5.793526578018983e-13	0.649,0.523,0.528	0.801,0.795,0.834	-0.243
2887	ENSG00000169045.17	HNRNPH1	chr5	-	179617050	179617110	179617059	179617110	179616868	179616958	2887	1911,862,810	9,6,2	1123,690,726	6,5,10	108	99	1	1.0	0.995,0.992,0.997	0.994,0.992,0.985	0.004
2889	ENSG00000169045.17	HNRNPH1	chr5	-	179623594	179623669	179623635	179623669	179623036	179623164	2889	229,125,115	37,23,13	140,81,82	19,15,8	140	99	0.55466997446	1.0	0.814,0.794,0.862	0.839,0.792,0.879	-0.013
2890	ENSG00000132334.17	PTPRE	chr10	+	128070807	128071741	128070807	128070901	128072137	128072214	2890	1,2,0	16,7,11	4,4,5	11,8,16	939	99	0.0175982866623	0.3493158338377733	0.007,0.029,0.0	0.037,0.05,0.032	-0.028
2891	ENSG00000109805.10	NCAPG	chr4	+	17825381	17825567	17825381	17825561	17828277	17828388	2891	18,18,12	196,79,89	8,2,10	102,69,81	105	99	0.0373973659329	0.578102908597469	0.08,0.177,0.113	0.069,0.027,0.104	0.057
2892	ENSG00000255104.9	ZNF286A-TBC1D26	chr17	+	15700047	15700366	15700047	15700168	15701151	15701240	2892	112,38,47	1,0,0	51,35,53	0,0,0	297	99	1	1.0	0.974,1.0,1.0	1.0,1.0,1.0	-0.009
2900	ENSG00000175866.16	BAIAP2	chr17	+	81053667	81053743	81053667	81053739	81057880	81057967	2900	182,104,129	1,0,2	81,50,69	1,0,2	103	99	1	1.0	0.994,1.0,0.984	0.987,1.0,0.971	0.007
2901	ENSG00000175866.16	BAIAP2	chr17	+	81053667	81053791	81053667	81053739	81057880	81057967	2901	21,20,22	1,0,2	13,11,6	1,0,2	151	99	0.345997797834	1.0	0.932,1.0,0.878	0.895,1.0,0.663	0.084
2902	ENSG00000175866.16	BAIAP2	chr17	+	81053667	81053791	81053667	81053743	81057880	81057967	2902	9,8,7	170,92,114	2,5,5	70,44,68	147	99	0.827756914855	1.0	0.034,0.055,0.04	0.019,0.071,0.047	-0.003
2903	ENSG00000175866.16	BAIAP2	chr17	+	81085653	81085725	81085653	81085715	81086442	81086580	2903	122,74,87	6,2,2	61,60,66	0,3,2	109	99	0.342475210355	1.0	0.949,0.971,0.975	1.0,0.948,0.968	-0.007
2904	ENSG00000131143.10	COX4I1	chr16	+	85804936	85805153	85804936	85805104	85805732	85805864	2904	20,9,13	1724,596,504	7,5,7	811,558,606	148	99	0.857428671247	1.0	0.008,0.01,0.017	0.006,0.006,0.008	0.005
2905	ENSG00000131143.10	COX4I1	chr16	+	85804936	85805151	85804936	85805104	85805732	85806968	2905	12,9,11	1724,596,504	7,5,8	811,558,606	146	99	1	1.0	0.005,0.01,0.015	0.006,0.006,0.009	0.003
2906	ENSG00000197345.13	MRPL21	chr11	-	68893321	68893455	68893402	68893455	68892889	68892993	2906	30,38,43	522,249,204	34,23,11	238,157,149	180	99	0.909598924365	1.0	0.031,0.077,0.104	0.073,0.075,0.039	0.008
2907	ENSG00000197345.13	MRPL21	chr11	-	68896468	68896678	68896514	68896678	68893402	68893455	2907	8,4,2	442,245,209	2,4,0	235,151,110	145	99	1	1.0	0.012,0.011,0.006	0.006,0.018,0.0	0.002
2908	ENSG00000197345.13	MRPL21	chr11	-	68900534	68900605	68900547	68900605	68897926	68898012	2908	48,24,24	368,202,171	21,14,14	144,91,98	112	99	0.643274062458	1.0	0.103,0.095,0.11	0.114,0.12,0.112	-0.013
2911	ENSG00000099284.15	MACROH2A2	chr10	+	70091756	70093845	70091756	70091954	70095653	70095753	2911	298,102,82	3,0,0	203,121,149	1,0,0	1990	99	0.830307888138	1.0	0.832,1.0,1.0	0.91,1.0,1.0	-0.026
2912	ENSG00000125734.16	GPR108	chr19	-	6732471	6732549	6732475	6732549	6732262	6732380	2912	1,1,0	119,38,24	2,1,4	77,54,61	103	99	0.220167318822	1.0	0.008,0.025,0.0	0.024,0.017,0.059	-0.022
2913	ENSG00000125734.16	GPR108	chr19	-	6735539	6735704	6735621	6735704	6734182	6734307	2913	17,15,12	83,28,19	16,4,10	62,46,46	181	99	0.028755699587	0.48481033087119924	0.101,0.227,0.257	0.124,0.045,0.106	0.103
2919	ENSG00000048052.24	HDAC9	chr7	+	18591515	18591642	18591515	18591636	18593907	18594029	2919	15,3,5	2,0,2	11,18,6	1,0,0	105	99	0.193317144455	1.0	0.876,1.0,0.702	0.912,1.0,1.0	-0.111
2920	ENSG00000158201.10	ABHD3	chr18	-	21663677	21664230	21664117	21664230	21657103	21657152	2920	35,18,10	1,0,0	23,20,15	0,0,0	539	99	1	1.0	0.865,1.0,1.0	1.0,1.0,1.0	-0.045
2921	ENSG00000158201.10	ABHD3	chr18	-	21663677	21664230	21664117	21664230	21659169	21659343	2921	35,21,13	17,10,10	32,24,17	7,1,4	539	99	0.00841372720656	0.20904874287025244	0.274,0.278,0.193	0.456,0.815,0.438	-0.321
2922	ENSG00000004487.18	KDM1A	chr1	+	23053760	23055161	23053760	23053839	23057483	23057565	2922	5,7,4	1,0,0	5,4,6	0,0,0	1421	99	1	1.0	0.258,1.0,1.0	1.0,1.0,1.0	-0.247
2923	ENSG00000004487.18	KDM1A	chr1	+	23069060	23071359	23069060	23069151	23072123	23072197	2923	1206,464,458	0,2,0	648,404,409	0,0,0	2307	99	1	1.0	1.0,0.909,1.0	1.0,1.0,1.0	-0.03
2924	ENSG00000004487.18	KDM1A	chr1	+	23082219	23082366	23082219	23082355	23082449	23083632	2924	92,34,27	0,0,0	28,16,26	1,0,0	110	99	1	1.0	1.0,1.0,1.0	0.962,1.0,1.0	0.013
2926	ENSG00000165948.11	IFI27L1	chr14	+	94101813	94102059	94101813	94101975	94102476	94102709	2926	31,8,6	40,12,8	26,12,16	12,4,10	183	99	0.0015716599058	0.06111059528893258	0.295,0.265,0.289	0.54,0.619,0.464	-0.258
2927	ENSG00000063978.16	RNF4	chr4	+	2490336	2490502	2490336	2490411	2497006	2497121	2927	402,200,200	0,1,0	253,129,208	0,1,0	190	99	1	1.0	1.0,0.99,1.0	1.0,0.985,1.0	0.002
2929	ENSG00000286176.2	ENSG00000286176	chr4	-	6303861	6304077	6303914	6304077	6302885	6303338	2929	1,2,1	2,0,1	3,3,2	4,1,1	152	99	0.811382002374	1.0	0.246,1.0,0.394	0.328,0.661,0.566	0.028
2932	ENSG00000247708.8	STX18-AS1	chr4	+	4542142	4542475	4542142	4542426	4544737	4544907	2932	30,11,4	10,3,0	16,13,13	5,2,1	148	99	0.507576052602	1.0	0.667,0.71,1.0	0.682,0.813,0.897	-0.005
2933	ENSG00000247708.8	STX18-AS1	chr4	+	4542142	4542625	4542142	4542426	4544737	4544907	2933	23,17,10	10,3,0	22,13,20	5,2,1	298	99	0.625702695166	1.0	0.433,0.653,1.0	0.594,0.683,0.869	-0.02
2934	ENSG00000247708.8	STX18-AS1	chr4	+	4542142	4542625	4542142	4542475	4544737	4544907	2934	10,7,7	17,1,1	14,6,13	8,6,6	249	99	0.633546854848	1.0	0.19,0.736,0.736	0.41,0.284,0.463	0.168
2936	ENSG00000251669.6	FAM86EP	chr4	-	3947143	3948220	3948089	3948220	3946625	3946939	2936	71,27,30	1,0,0	59,45,40	0,0,0	1045	99	1	1.0	0.871,1.0,1.0	1.0,1.0,1.0	-0.043
2937	ENSG00000109775.11	UFSP2	chr4	-	185418586	185418770	185418611	185418770	185418440	185418507	2937	48,26,15	1,0,0	32,11,18	1,0,0	124	99	1	1.0	0.975,1.0,1.0	0.962,1.0,1.0	0.004
2938	ENSG00000188130.14	MAPK12	chr22	-	50256787	50256964	50256934	50256964	50256598	50256646	2938	61,37,38	101,20,16	86,63,50	75,61,49	246	99	0.545616860427	1.0	0.196,0.427,0.489	0.316,0.294,0.291	0.07
2941	ENSG00000185049.16	NELFA	chr4	-	1986271	1986402	1986279	1986402	1986114	1986183	2941	251,132,91	0,1,0	163,108,127	0,0,0	107	99	1	1.0	1.0,0.992,1.0	1.0,1.0,1.0	-0.003
2942	ENSG00000109685.19	NSD2	chr4	+	1942338	1942565	1942338	1942432	1951071	1951203	2942	68,32,27	1,0,0	32,30,30	0,1,0	232	99	1	1.0	0.967,1.0,1.0	1.0,0.928,1.0	0.013
2943	ENSG00000068078.20	FGFR3	chr4	+	1799746	1799812	1799746	1799800	1801366	1801536	2943	111,47,39	2,0,0	62,55,72	0,0,1	111	99	1	1.0	0.98,1.0,1.0	1.0,1.0,0.985	-0.002
2944	ENSG00000072682.20	P4HA2	chr5	-	132226696	132227221	132226931	132227221	132218544	132218644	2944	4,4,2	0,1,1	4,4,4	1,0,0	334	99	1	1.0	1.0,0.542,0.372	0.542,1.0,1.0	-0.209
2945	ENSG00000072682.20	P4HA2	chr5	-	132226696	132227221	132227085	132227221	132218544	132218644	2945	15,7,6	12,8,2	11,7,6	1,1,2	488	99	0.0150618453278	0.31781081666852057	0.202,0.151,0.378	0.691,0.587,0.378	-0.308
2946	ENSG00000072682.20	P4HA2	chr5	-	132226931	132227221	132227085	132227221	132218544	132218644	2946	11,4,5	12,8,2	8,3,2	1,1,2	253	99	0.116261190681	1.0	0.264,0.164,0.495	0.758,0.54,0.281	-0.219
2947	ENSG00000152582.14	SPEF2	chr5	+	35694287	35694363	35694287	35694348	35695734	35695796	2947	0,0,0	6,3,1	1,2,0	2,2,9	114	99	0.57684195829	1.0	0.0,0.0,0.0	0.303,0.465,0.0	-0.256
2951	ENSG00000085511.20	MAP3K4	chr6	+	161093772	161093851	161093772	161093839	161097079	161097176	2951	26,7,7	42,16,23	17,10,11	29,22,28	111	99	0.87171604327	1.0	0.356,0.281,0.213	0.343,0.288,0.259	-0.013
2952	ENSG00000215375.7	MYL5	chr4	+	678957	679173	678957	679033	679913	680018	2952	2,9,3	17,5,11	5,2,2	6,4,7	239	99	0.759019980346	1.0	0.046,0.427,0.102	0.257,0.172,0.106	0.013
2953	ENSG00000158864.13	NDUFS2	chr1	+	161209482	161209931	161209482	161209595	161210110	161210188	2953	405,174,158	3,0,0	228,152,179	0,0,0	435	99	1	1.0	0.968,1.0,1.0	1.0,1.0,1.0	-0.011
2954	ENSG00000158864.13	NDUFS2	chr1	+	161209482	161210188	161209482	161209595	161210303	161210389	2954	448,164,133	0,0,0	251,145,138	0,1,1	692	99	1	1.0	1.0,1.0,1.0	1.0,0.954,0.952	0.031
2955	ENSG00000158864.13	NDUFS2	chr1	+	161209856	161210188	161209856	161209931	161210303	161210389	2955	419,149,114	1,3,1	233,135,124	2,1,1	356	99	1	1.0	0.991,0.932,0.969	0.97,0.974,0.972	-0.008
2956	ENSG00000158864.13	NDUFS2	chr1	+	161209482	161210389	161209482	161210188	161210590	161210710	2956	360,141,137	2,0,0	191,99,126	2,1,1	300	99	0.412790647479	1.0	0.983,1.0,1.0	0.969,0.97,0.977	0.022
2957	ENSG00000158864.13	NDUFS2	chr1	+	161209856	161210188	161209856	161209931	161210590	161210710	2957	29,15,10	1,0,0	20,9,10	0,0,2	356	99	1	1.0	0.89,1.0,1.0	1.0,1.0,0.582	0.103
2958	ENSG00000158864.13	NDUFS2	chr1	+	161209482	161212480	161209482	161210710	161213379	161213475	2958	631,234,203	3,1,1	370,221,226	2,1,0	1869	99	0.249918354524	1.0	0.918,0.925,0.915	0.907,0.921,1.0	-0.023
2959	ENSG00000158864.13	NDUFS2	chr1	+	161212591	161213182	161212591	161212654	161213379	161213475	2959	11,5,6	0,0,1	10,6,6	2,0,0	627	99	0.687612989817	1.0	1.0,1.0,0.486	0.441,1.0,1.0	0.015
2961	ENSG00000158864.13	NDUFS2	chr1	+	161213863	161214032	161213863	161213921	161214155	161214299	2961	19,5,2	111,38,58	7,7,12	61,35,34	210	99	0.140901541333	1.0	0.075,0.058,0.016	0.051,0.086,0.143	-0.044
2962	ENSG00000145555.15	MYO10	chr5	-	16711120	16711245	16711159	16711245	16710907	16711022	2962	427,215,202	6,4,5	240,157,190	7,0,5	138	99	0.904596004239	1.0	0.981,0.975,0.967	0.961,1.0,0.965	-0.001
2965	ENSG00000278175.5	GLIDR	chr9	-	39809485	39810087	39809730	39810087	39778330	39778566	2965	11,5,4	0,0,0	10,6,9	0,1,0	344	99	1	1.0	1.0,1.0,1.0	1.0,0.633,1.0	0.122
2966	ENSG00000114503.11	NCBP2	chr3	-	196939250	196939432	196939392	196939432	196937509	196937631	2966	487,184,191	27,22,16	278,148,210	22,18,23	241	99	0.253288462076	1.0	0.881,0.775,0.831	0.838,0.772,0.79	0.029
2968	ENSG00000242086.8	MUC20-OT1	chr3	+	195699029	195699207	195699029	195699178	195701379	195701669	2968	1,2,1	0,0,1	6,0,5	0,0,0	128	99	1	1.0	1.0,1.0,0.436	1.0,NA,1.0	-0.188
2971	ENSG00000242086.8	MUC20-OT1	chr3	+	195708133	195708435	195708133	195708268	195708746	195708801	2971	8,1,6	0,0,0	8,10,15	2,0,2	266	99	0.0685382438855	0.8507805435582219	1.0,1.0,1.0	0.598,1.0,0.736	0.222
2972	ENSG00000242086.8	MUC20-OT1	chr3	+	195708133	195708387	195708133	195708268	195708746	195708807	2972	7,1,2	0,0,0	6,8,10	2,0,2	218	99	0.0576010504492	0.758253493961233	1.0,1.0,1.0	0.577,1.0,0.694	0.243
2974	ENSG00000242086.8	MUC20-OT1	chr3	+	195708153	195708513	195708153	195708268	195708746	195708841	2974	8,1,6	0,0,0	6,9,14	2,0,2	344	99	0.0338430419254	0.5411596809651978	1.0,1.0,1.0	0.463,1.0,0.668	0.29
2976	ENSG00000242086.8	MUC20-OT1	chr3	+	195708153	195708513	195708153	195708435	195708746	195708841	2976	1,0,0	1,0,0	0,0,0	2,1,1	177	99	1	1.0	0.359,NA,NA	0.0,0.0,0.0	0.359
2977	ENSG00000242086.8	MUC20-OT1	chr3	+	195708428	195708555	195708428	195708435	195708746	195708841	2977	1,0,0	1,0,0	0,2,0	2,1,1	219	99	1	1.0	0.311,NA,NA	0.0,0.475,0.0	0.153
2979	ENSG00000110693.19	SOX6	chr11	-	16049712	16049938	16049754	16049938	16046513	16046701	2979	15,0,0	9,0,2	2,1,4	9,4,4	141	99	1	1.0	0.539,NA,0.0	0.135,0.149,0.413	0.037
2980	ENSG00000133657.17	ATP13A3	chr3	-	194453705	194454392	194454257	194454392	194450144	194450276	2980	244,121,114	0,0,0	91,57,67	0,1,0	651	99	1	1.0	1.0,1.0,1.0	1.0,0.897,1.0	0.034
2981	ENSG00000142920.17	AZIN2	chr1	+	33082177	33083142	33082177	33082354	33083953	33084127	2981	5,2,6	1,3,1	10,6,8	0,2,0	887	99	0.00225566913313	0.0808131915849501	0.358,0.069,0.401	1.0,0.251,1.0	-0.474
2985	ENSG00000153914.16	SREK1	chr5	+	66153462	66153596	66153462	66153490	66158808	66158932	2985	184,76,60	10,5,2	135,67,92	1,1,0	205	99	2.47273835305e-05	0.002386507910993384	0.899,0.88,0.935	0.985,0.97,1.0	-0.08
2986	ENSG00000153914.16	SREK1	chr5	+	66153462	66153596	66153462	66153490	66159218	66159334	2986	285,103,86	0,0,1	196,87,134	0,0,0	205	99	1	1.0	1.0,1.0,0.976	1.0,1.0,1.0	-0.008
2987	ENSG00000172888.12	ZNF621	chr3	+	40524877	40525274	40524877	40525038	40525778	40525864	2987	101,61,66	1,1,0	78,51,59	3,0,0	335	99	1	1.0	0.968,0.947,1.0	0.885,1.0,1.0	0.01
2994	ENSG00000230606.11	ENSG00000230606	chr2	-	97423788	97423918	97423801	97423918	97423176	97423272	2994	0,0,1	2,1,0	4,2,2	9,2,4	112	99	0.00444766288941	0.13397168001198131	0.0,0.0,1.0	0.282,0.469,0.307	-0.019
2996	ENSG00000090615.16	GOLGA3	chr12	-	132775065	132775305	132775140	132775305	132774156	132774320	2996	7,4,1	249,106,79	2,2,3	153,104,110	174	99	0.84716445262	1.0	0.016,0.021,0.007	0.007,0.011,0.015	0.004
2999	ENSG00000090615.16	GOLGA3	chr12	-	132776160	132776756	132776633	132776756	132775140	132775305	2999	1,2,0	135,61,59	2,3,0	73,39,54	572	99	1	1.0	0.001,0.006,0.0	0.005,0.013,0.0	-0.004
3001	ENSG00000090615.16	GOLGA3	chr12	-	132776239	132776756	132776633	132776756	132775140	132775305	3001	1,1,0	135,61,59	2,3,0	73,39,54	493	99	1	1.0	0.001,0.003,0.0	0.005,0.015,0.0	-0.005
3002	ENSG00000090615.16	GOLGA3	chr12	-	132776319	132776756	132776633	132776756	132775140	132775305	3002	0,0,0	135,61,59	2,3,0	73,39,54	413	99	1	1.0	0.0,0.0,0.0	0.007,0.018,0.0	-0.008
3003	ENSG00000090615.16	GOLGA3	chr12	-	132786688	132786787	132786692	132786787	132786338	132786555	3003	0,4,2	372,155,147	2,1,1	197,123,141	103	99	1	1.0	0.0,0.024,0.013	0.01,0.008,0.007	0.004
3004	ENSG00000090615.16	GOLGA3	chr12	-	132789022	132789290	132789026	132789290	132786692	132786787	3004	2,1,1	177,100,80	2,2,1	94,45,72	103	99	0.503239608966	1.0	0.011,0.01,0.012	0.02,0.041,0.013	-0.014
3005	ENSG00000090615.16	GOLGA3	chr12	-	132801766	132801969	132801786	132801969	132798339	132798477	3005	139,80,65	0,0,0	73,59,59	1,0,0	119	99	1	1.0	1.0,1.0,1.0	0.984,1.0,1.0	0.005
3006	ENSG00000090615.16	GOLGA3	chr12	-	132807872	132808549	132807890	132808549	132807176	132807288	3006	17,7,6	127,78,69	8,3,6	75,56,78	117	99	0.291976488433	1.0	0.102,0.071,0.069	0.083,0.043,0.061	0.018
3007	ENSG00000090615.16	GOLGA3	chr12	-	132816539	132816812	132816659	132816812	132812947	132813419	3007	197,136,100	27,17,17	127,111,103	28,17,6	219	99	0.943749607229	1.0	0.767,0.783,0.727	0.672,0.747,0.886	-0.009
3008	ENSG00000090615.16	GOLGA3	chr12	-	132828326	132828869	132828802	132828869	132821995	132822311	3008	55,31,19	13,6,7	29,32,44	12,5,3	575	99	0.464532783749	1.0	0.421,0.471,0.318	0.294,0.524,0.716	-0.108
3009	ENSG00000079215.15	SLC1A3	chr5	+	36608328	36608604	36608328	36608600	36629449	36629587	3009	112,67,39	0,1,0	63,38,53	0,0,0	103	99	1	1.0	1.0,0.985,1.0	1.0,1.0,1.0	-0.005
3010	ENSG00000079215.15	SLC1A3	chr5	+	36629449	36630482	36629449	36629587	36671028	36671233	3010	34,13,6	176,116,110	13,16,14	105,70,76	994	99	0.286104368803	1.0	0.019,0.011,0.005	0.012,0.022,0.018	-0.006
3011	ENSG00000079215.15	SLC1A3	chr5	+	36671028	36674091	36671028	36671233	36676891	36677184	3011	332,150,130	1,1,0	182,118,181	0,1,1	2957	99	1	1.0	0.917,0.834,1.0	1.0,0.798,0.858	0.032
3013	ENSG00000157388.20	CACNA1D	chr3	+	53800248	53800859	53800248	53800365	53801211	53801425	3013	0,1,0	1,0,0	0,2,1	0,0,0	593	99	1	1.0	0.0,1.0,NA	NA,1.0,1.0	-0.5
3014	ENSG00000241489.8	ENSG00000241489	chrX	-	149526529	149527068	149526935	149527068	149500948	149501037	3014	11,5,4	1,0,0	21,7,13	2,0,2	505	99	0.0386417589708	0.5906802695524349	0.683,1.0,1.0	0.673,1.0,0.56	0.15
3016	ENSG00000123106.11	CCDC91	chr12	+	28305648	28305806	28305648	28305779	28306741	28306945	3016	60,18,16	3,1,0	39,18,29	4,1,0	126	99	0.73494828645	1.0	0.94,0.934,1.0	0.885,0.934,1.0	0.018
3024	ENSG00000073792.16	IGF2BP2	chr3	-	185689354	185689627	185689554	185689627	185687056	185687191	3024	1263,486,425	0,2,1	634,355,391	1,1,0	299	99	1	1.0	1.0,0.988,0.993	0.995,0.992,1.0	-0.002
3025	ENSG00000142675.18	CNKSR1	chr1	+	26183345	26183435	26183345	26183414	26183728	26183830	3025	2,2,8	21,11,12	0,0,0	3,2,4	120	99	2.37943956418e-05	0.0023261327398351925	0.073,0.13,0.355	0.0,0.0,0.0	0.186
3026	ENSG00000073803.14	MAP3K13	chr3	+	185428496	185429056	185428496	185428946	185437446	185437630	3026	16,4,5	0,0,0	10,3,4	0,0,1	209	99	1	1.0	1.0,1.0,1.0	1.0,1.0,0.655	0.115
3027	ENSG00000156931.16	VPS8	chr3	+	184839697	184839758	184839697	184839752	184849070	184849195	3027	7,0,0	23,5,6	1,0,0	6,4,3	105	99	0.00530398975061	0.15225026117968748	0.223,0.0,0.0	0.136,0.0,0.0	0.029
3028	ENSG00000272970.4	ENSG00000272970	chr3	+	184734034	184734240	184734034	184734100	184737551	184737771	3028	0,0,0	0,0,1	1,0,0	0,0,0	239	99	1	1.0	NA,NA,0.0	1.0,NA,NA	-1.0
3029	ENSG00000114867.22	EIF4G1	chr3	+	184317320	184317497	184317320	184317431	184317716	184317816	3029	2062,955,791	5,3,1	1230,751,763	5,0,2	165	99	1	1.0	0.996,0.995,0.998	0.993,1.0,0.996	0.0
3030	ENSG00000114867.22	EIF4G1	chr3	+	184319688	184320297	184319688	184319801	184320629	184320722	3030	108,64,74	2720,1364,1108	67,62,51	1492,986,1008	595	99	0.979346732904	1.0	0.007,0.008,0.011	0.007,0.01,0.008	0.0
3031	ENSG00000114867.22	EIF4G1	chr3	+	184323082	184323241	184323082	184323218	184323404	184323593	3031	1542,752,604	0,0,1	787,534,562	0,0,1	122	99	1	1.0	1.0,1.0,0.998	1.0,1.0,0.998	0.0
3032	ENSG00000114867.22	EIF4G1	chr3	+	184323082	184323241	184323082	184323218	184323407	184323593	3032	2374,1079,887	11,13,15	1236,753,821	11,8,10	122	99	0.888242147925	1.0	0.994,0.985,0.98	0.989,0.987,0.985	-0.001
3033	ENSG00000114867.22	EIF4G1	chr3	+	184325850	184325957	184325850	184325951	184326526	184326629	3033	140,59,46	1511,786,736	74,46,41	928,655,615	105	99	0.54492699984	1.0	0.08,0.066,0.056	0.07,0.062,0.059	0.004
3034	ENSG00000161204.12	ABCF3	chr3	+	184186506	184186654	184186506	184186636	184186795	184186875	3034	131,46,48	1,0,0	76,32,57	0,0,0	117	99	1	1.0	0.991,1.0,1.0	1.0,1.0,1.0	-0.003
3035	ENSG00000161202.20	DVL3	chr3	+	184164795	184165206	184164795	184164931	184165421	184165491	3035	376,141,108	5,1,1	253,162,133	1,1,3	374	99	0.576578366537	1.0	0.952,0.974,0.966	0.985,0.977,0.921	0.003
3036	ENSG00000161202.20	DVL3	chr3	+	184164795	184165206	184164795	184164931	184166445	184166522	3036	94,67,42	1,0,0	84,58,43	0,1,1	374	99	1	1.0	0.961,1.0,1.0	1.0,0.939,0.919	0.034
3037	ENSG00000221829.11	FANCG	chr9	-	35074926	35075325	35075278	35075325	35074370	35074494	3037	181,87,65	4,2,0	158,84,112	3,2,2	451	99	0.821463248001	1.0	0.909,0.905,1.0	0.92,0.902,0.925	0.022
3038	ENSG00000221829.11	FANCG	chr9	-	35076431	35076583	35076449	35076583	35075464	35075754	3038	21,17,13	0,0,3	25,9,22	1,0,0	117	99	0.75097301378	1.0	1.0,1.0,0.786	0.955,1.0,1.0	-0.056
3039	ENSG00000221829.11	FANCG	chr9	-	35077263	35078343	35078140	35078343	35076431	35076583	3039	76,57,36	0,0,1	51,67,52	0,0,0	976	99	1	1.0	1.0,1.0,0.785	1.0,1.0,1.0	-0.072
3040	ENSG00000221829.11	FANCG	chr9	-	35077263	35078736	35078604	35078736	35076431	35076583	3040	122,86,51	0,0,1	92,94,82	0,0,0	1440	99	1	1.0	1.0,1.0,0.778	1.0,1.0,1.0	-0.074
3041	ENSG00000221829.11	FANCG	chr9	-	35078140	35078736	35078604	35078736	35076431	35076583	3041	46,29,16	0,0,1	41,27,30	0,0,0	563	99	1	1.0	1.0,1.0,0.738	1.0,1.0,1.0	-0.087
3042	ENSG00000221829.11	FANCG	chr9	-	35078140	35078736	35078604	35078736	35077263	35077399	3042	54,38,25	4,6,6	53,34,41	2,1,2	563	99	0.00499056629195	0.14557293332563173	0.704,0.527,0.423	0.823,0.857,0.783	-0.27
3043	ENSG00000145191.15	EIF2B5	chr3	+	184135384	184135748	184135384	184135580	184136611	184136736	3043	7,0,2	101,50,44	3,1,3	66,53,68	267	99	0.731228182715	1.0	0.025,0.0,0.017	0.017,0.007,0.016	0.001
3044	ENSG00000145191.15	EIF2B5	chr3	+	184137619	184138075	184137619	184137805	184138165	184138246	3044	243,85,82	0,6,1	165,104,113	2,0,0	369	99	0.0330704852207	0.5335418624114042	1.0,0.792,0.957	0.957,1.0,1.0	-0.069
3045	ENSG00000145191.15	EIF2B5	chr3	+	184140079	184140221	184140079	184140157	184140417	184140730	3045	3,0,1	102,42,32	3,1,2	59,29,37	163	99	0.713721747204	1.0	0.018,0.0,0.019	0.03,0.021,0.032	-0.015
3049	ENSG00000145191.15	EIF2B5	chr3	+	184140079	184140730	184140079	184140221	184141924	184142070	3049	462,183,161	0,0,1	247,185,210	0,0,0	608	99	1	1.0	1.0,1.0,0.963	1.0,1.0,1.0	-0.012
3050	ENSG00000145191.15	EIF2B5	chr3	+	184140079	184140740	184140079	184140221	184141924	184142070	3050	318,135,122	0,0,1	188,141,149	0,0,0	618	99	1	1.0	1.0,1.0,0.951	1.0,1.0,1.0	-0.016
3051	ENSG00000145191.15	EIF2B5	chr3	+	184140079	184140740	184140079	184140730	184141924	184142070	3051	8,2,2	152,50,41	3,2,4	62,46,65	109	99	0.898765823851	1.0	0.046,0.035,0.042	0.042,0.038,0.053	-0.003
3054	ENSG00000145191.15	EIF2B5	chr3	+	184142236	184142394	184142236	184142378	184142501	184142603	3054	5,1,0	213,69,58	7,5,1	119,100,105	115	99	0.0486058546754	0.687184342277432	0.02,0.012,0.0	0.048,0.041,0.008	-0.022
3055	ENSG00000145191.15	EIF2B5	chr3	+	184143051	184143565	184143051	184143142	184144098	184144224	3055	209,111,67	2,0,0	160,139,117	1,0,1	522	99	1	1.0	0.952,1.0,1.0	0.968,1.0,0.957	0.009
3056	ENSG00000110931.19	CAMKK2	chr12	-	121274055	121274370	121274063	121274370	121270897	121270945	3056	77,22,24	2,1,0	60,29,40	0,0,1	107	99	0.800264325368	1.0	0.973,0.953,1.0	1.0,1.0,0.974	-0.016
3057	ENSG00000175193.14	PARL	chr3	-	183862696	183862801	183862752	183862801	183844230	183844326	3057	45,16,21	161,66,68	25,14,22	63,56,42	155	99	0.182445749938	1.0	0.151,0.134,0.165	0.202,0.138,0.251	-0.047
3058	ENSG00000175193.14	PARL	chr3	-	183862696	183862801	183862752	183862801	183856431	183856551	3058	21,12,13	0,1,2	13,7,12	1,0,0	155	99	0.874371308289	1.0	1.0,0.885,0.806	0.893,1.0,1.0	-0.067
3061	ENSG00000058063.16	ATP11B	chr3	+	182880878	182880981	182880878	182880947	182884752	182884898	3061	141,63,34	12,7,3	98,61,87	1,3,4	133	99	0.00420752176603	0.12899770743453243	0.897,0.87,0.894	0.986,0.938,0.942	-0.068
3062	ENSG00000148303.17	RPL7A	chr9	+	133348217	133348573	133348217	133348246	133348921	133349042	3062	239,139,122	307,129,188	106,79,68	222,166,203	426	99	3.8233499311e-07	7.818853942881422e-05	0.153,0.2,0.131	0.1,0.1,0.072	0.071
3063	ENSG00000148303.17	RPL7A	chr9	+	133348251	133348817	133348251	133348388	133348921	133349042	3063	293,168,154	203,150,163	123,112,95	75,39,49	528	99	0.000345822235632	0.01893414275060124	0.213,0.174,0.15	0.235,0.35,0.267	-0.105
3064	ENSG00000148303.17	RPL7A	chr9	+	133350239	133350727	133350239	133350319	133351001	133351071	3064	56531,20175,18859	14,7,8	34989,20537,24914	9,8,6	507	99	1	1.0	0.999,0.998,0.998	0.999,0.998,0.999	-0.0
[truncated: 35,834 more rows]
