# Supplementary material for: SFSWAP is a negative regulator of OGT intron detention and global pre-mRNA splicing
Source: eLife. 2025 Apr 23;13:RP104439. doi: 10.7554/eLife.104439 (PMC12017769; doi:10.7554/eLife.104439)
Supplement: Supplementary file 4. [file elife-104439-supp4.zip › MXE.MATS.JCEC.txt]

ID	GeneID	geneSymbol	chr	strand	1stExonStart_0base	1stExonEnd	2ndExonStart_0base	2ndExonEnd	upstreamES	upstreamEE	downstreamES	downstreamEE	ID	IJC_SAMPLE_1	SJC_SAMPLE_1	IJC_SAMPLE_2	SJC_SAMPLE_2	IncFormLen	SkipFormLen	PValue	FDR	IncLevel1	IncLevel2	IncLevelDifference
3	ENSG00000130826.19	DKC1	chrX	+	154768301	154768312	154769166	154769310	154767255	154767382	154770758	154770879	3	2,3,2	613,371,282	1,0,2	331,178,219	110	243	1	1.0	0.007,0.018,0.015	0.007,0.0,0.02	0.004
4	ENSG00000071889.17	FAM3A	chrX	-	154507810	154507861	154508288	154508347	154507405	154507490	154508473	154508597	4	108,31,24	58,22,9	80,55,59	61,38,54	158	150	0.0811529951504	0.604794089144314	0.639,0.572,0.717	0.555,0.579,0.509	0.095
5	ENSG00000071889.17	FAM3A	chrX	-	154508473	154508597	154511847	154511871	154508288	154508347	154512822	154512936	5	22,9,6	146,48,48	13,4,8	133,93,89	123	223	0.0175870577098	0.2526329327439197	0.215,0.254,0.185	0.151,0.072,0.14	0.097
6	ENSG00000071889.17	FAM3A	chrX	-	154511847	154511871	154512822	154512936	154508473	154508597	154515759	154515812	6	60,35,19	34,15,11	74,48,46	33,9,18	213	123	0.114500266844	0.7114125482560196	0.505,0.574,0.499	0.564,0.755,0.596	-0.112
7	ENSG00000203879.12	GDI1	chrX	+	154438475	154438630	154438764	154438864	154437153	154437299	154439005	154439140	7	16,18,4	407,167,161	9,9,2	195,114,163	254	199	0.34032430701	1.0	0.03,0.078,0.019	0.035,0.058,0.01	0.008
8	ENSG00000203879.12	GDI1	chrX	+	154438522	154438630	154438764	154438864	154436912	154437299	154439005	154439140	8	310,137,130	407,167,161	214,127,126	195,114,163	207	199	0.09413865012	0.650005757127159	0.423,0.441,0.437	0.513,0.517,0.426	-0.052
9	ENSG00000203879.12	GDI1	chrX	+	154438764	154438864	154439005	154439140	154438005	154438630	154439940	154441794	9	675,316,300	418,262,219	366,232,274	299,160,237	199	234	0.324182178943	1.0	0.655,0.586,0.617	0.59,0.63,0.576	0.021
10	ENSG00000203879.12	GDI1	chrX	+	154439005	154439140	154439940	154440139	154438764	154438864	154440374	154440506	10	471,222,190	639,339,323	227,138,203	390,251,265	234	298	0.604269811949	1.0	0.484,0.455,0.428	0.426,0.412,0.494	0.012
11	ENSG00000071553.18	ATP6AP1	chrX	+	154432265	154432376	154433659	154433720	154431829	154431904	154434207	154434446	11	335,177,168	378,173,167	217,132,161	228,120,181	210	160	0.940693721413	1.0	0.403,0.438,0.434	0.42,0.456,0.404	-0.002
12	ENSG00000147403.18	RPL10	chrX	+	154399486	154399594	154399802	154399941	154399337	154399396	154400463	154400626	12	7489,3225,2850	5976,2783,2414	4602,2769,3457	3981,2393,2931	207	238	0.739940143944	1.0	0.59,0.571,0.576	0.571,0.571,0.576	0.006
13	ENSG00000196924.19	FLNA	chrX	-	154350908	154351041	154351580	154351696	154350030	154350207	154351883	154352021	13	1592,416,291	1288,431,280	1073,611,591	947,570,547	215	232	0.95394137969	1.0	0.572,0.51,0.529	0.55,0.536,0.538	-0.004
14	ENSG00000196924.19	FLNA	chrX	-	154350908	154351041	154351883	154352021	154350030	154350207	154352180	154352447	14	1349,440,343	1280,430,276	1034,633,636	947,568,547	237	232	0.792628783438	1.0	0.508,0.5,0.549	0.517,0.522,0.532	-0.005
15	ENSG00000196924.19	FLNA	chrX	-	154353553	154353727	154353914	154354043	154353295	154353457	154354150	154354291	15	1915,622,404	3368,1029,705	1431,824,819	2375,1325,1380	228	273	0.648001234523	1.0	0.405,0.42,0.407	0.419,0.427,0.415	-0.01
16	ENSG00000196924.19	FLNA	chrX	-	154359989	154360587	154361307	154361570	154359731	154359905	154361669	154361787	16	3177,982,671	6489,2007,1411	2534,1383,1455	4998,2834,2675	362	697	0.527827269097	1.0	0.485,0.485,0.478	0.494,0.484,0.512	-0.014
17	ENSG00000196924.19	FLNA	chrX	-	154365348	154365486	154366023	154366224	154365135	154365259	154366307	154366470	17	1913,606,346	2564,795,588	1815,1029,999	1993,1145,1116	300	237	0.0051708209447	0.11208034017738253	0.371,0.376,0.317	0.418,0.415,0.414	-0.061
18	ENSG00000196924.19	FLNA	chrX	-	154367640	154367738	154367841	154368090	154367396	154367544	154370872	154371203	18	2624,829,604	1388,438,293	2135,1188,1237	1124,645,595	348	197	0.990049972065	1.0	0.517,0.517,0.539	0.518,0.51,0.541	0.001
19	ENSG00000196924.19	FLNA	chrX	-	154367841	154368090	154370872	154371361	154367640	154367738	154374505	154374634	19	3227,979,666	3658,1097,777	2526,1389,1435	2881,1551,1571	588	348	0.828068950094	1.0	0.343,0.346,0.337	0.342,0.346,0.351	-0.004
20	ENSG00000184216.14	IRAK1	chrX	-	154012528	154012678	154016031	154016097	154010505	154011917	154016436	154016644	20	894,416,314	1811,821,709	499,382,343	950,674,643	165	249	0.222117979656	0.9611995086852104	0.427,0.433,0.401	0.442,0.461,0.446	-0.029
21	ENSG00000184216.14	IRAK1	chrX	-	154012528	154012678	154014041	154014278	154010506	154011917	154016031	154016097	21	2041,867,704	1811,820,709	1077,707,730	950,674,643	336	249	0.651014743858	1.0	0.455,0.439,0.424	0.457,0.437,0.457	-0.011
22	ENSG00000184216.14	IRAK1	chrX	-	154013042	154013343	154016031	154016097	154012528	154012678	154016436	154016644	22	890,416,309	3182,1722,1275	499,381,342	1778,1262,1258	165	400	0.245328902531	0.9999579829960416	0.404,0.369,0.37	0.405,0.423,0.397	-0.027
23	ENSG00000184216.14	IRAK1	chrX	-	154013042	154013433	154016031	154016097	154012528	154012678	154016436	154016644	23	890,416,309	3801,2051,1563	499,381,342	2107,1464,1490	165	490	0.159663004667	0.8383433945171339	0.41,0.376,0.37	0.413,0.436,0.405	-0.033
24	ENSG00000184216.14	IRAK1	chrX	-	154014041	154014278	154016031	154016097	154013042	154013433	154016436	154016644	24	896,418,317	1679,991,772	503,385,347	830,628,633	165	336	0.00727542431995	0.14295166307087276	0.521,0.462,0.455	0.552,0.555,0.527	-0.065
25	ENSG00000184216.14	IRAK1	chrX	-	154016031	154016097	154016436	154016644	154013042	154013343	154016948	154016994	25	2070,1183,973	3,8,1	1173,823,777	8,1,6	307	165	1	1.0	0.997,0.988,0.998	0.987,0.998,0.986	0.004
26	ENSG00000184216.14	IRAK1	chrX	-	154016031	154016097	154016436	154016644	154013042	154013433	154016948	154017067	26	2072,1180,973	4,2,3	1173,822,777	2,3,3	307	165	1	1.0	0.996,0.997,0.994	0.997,0.993,0.993	0.001
27	ENSG00000184216.14	IRAK1	chrX	-	154016031	154016097	154016436	154016644	154014041	154014278	154016948	154017067	27	2141,1238,1012	322,166,124	1189,835,799	210,146,144	307	165	0.0143033764883	0.221433883878994	0.781,0.8,0.814	0.753,0.755,0.749	0.046
28	ENSG00000184216.14	IRAK1	chrX	-	154018005	154018120	154018290	154018355	154016948	154017067	154018598	154018787	28	1089,477,349	903,517,427	562,326,362	478,375,325	164	214	0.525568791914	1.0	0.611,0.546,0.516	0.605,0.531,0.592	-0.018
29	ENSG00000184216.14	IRAK1	chrX	-	154018005	154018120	154018290	154018355	154016948	154017067	154018974	154019078	29	4,9,2	904,517,426	2,0,0	478,375,325	164	214	0.922098981164	1.0	0.006,0.022,0.006	0.005,0.0,0.0	0.01
30	ENSG00000184216.14	IRAK1	chrX	-	154018005	154018120	154018290	154018355	154016948	154017067	154019196	154019328	30	0,2,2	903,517,426	0,0,0	480,375,327	164	214	1	1.0	0.0,0.005,0.006	0.0,0.0,0.0	0.004
31	ENSG00000184216.14	IRAK1	chrX	-	154018290	154018355	154018598	154018787	154018005	154018120	154018974	154019078	31	3256,1623,1384	712,363,329	1798,1144,1163	403,257,214	288	164	0.467352307137	1.0	0.723,0.718,0.705	0.718,0.717,0.756	-0.015
32	ENSG00000184216.14	IRAK1	chrX	-	154018290	154018355	154018974	154019078	154018005	154018120	154019196	154019328	32	757,454,348	706,350,320	412,276,314	401,256,214	203	164	0.855414970146	1.0	0.464,0.512,0.468	0.454,0.466,0.542	-0.006
33	ENSG00000184216.14	IRAK1	chrX	-	154018598	154018787	154018974	154019078	154018290	154018355	154019196	154019328	33	764,470,359	3361,1687,1430	414,277,314	1849,1190,1204	203	288	0.588487255817	1.0	0.244,0.283,0.263	0.241,0.248,0.27	0.01
34	ENSG00000184216.14	IRAK1	chrX	-	154018974	154019078	154019196	154019328	154018598	154018787	154019430	154019598	34	1092,609,478	1506,737,593	568,404,495	795,485,535	231	203	0.643414439625	1.0	0.389,0.421,0.415	0.386,0.423,0.448	-0.011
35	ENSG00000089820.16	ARHGAP4	chrX	-	153910921	153910999	153911128	153911189	153910699	153910834	153912699	153912802	35	0,1,0	1,2,0	0,0,0	0,2,1	160	177	1	1.0	0.0,0.356,NA	NA,0.0,0.0	0.178
36	ENSG00000089820.16	ARHGAP4	chrX	-	153918831	153919053	153921096	153921159	153913777	153913879	153921364	153921527	36	0,0,0	7,3,2	0,2,2	6,4,1	162	321	0.0092329882483	0.16790805664579445	0.0,0.0,0.0	0.0,0.498,0.799	-0.432
37	ENSG00000089820.16	ARHGAP4	chrX	-	153933942	153934001	153934376	153934475	153932538	153932584	153934883	153934999	37	1739,563,523	472,219,176	1025,598,578	311,190,175	198	158	0.638078112354	1.0	0.746,0.672,0.703	0.725,0.715,0.725	-0.015
39	ENSG00000067829.20	IDH3G	chrX	-	153786800	153786947	153787050	153787153	153785766	153786449	153787463	153787597	39	433,139,105	400,113,79	258,165,169	171,117,103	202	246	0.0372914640061	0.3922981708808598	0.569,0.6,0.618	0.648,0.632,0.666	-0.053
40	ENSG00000067829.20	IDH3G	chrX	-	153786800	153786947	153787463	153787597	153785766	153786449	153787822	153787955	40	549,217,173	397,113,78	257,194,188	171,116,103	233	246	0.694661964421	1.0	0.594,0.67,0.701	0.613,0.638,0.658	0.019
41	ENSG00000067829.20	IDH3G	chrX	-	153787050	153787153	153787463	153787597	153786800	153786947	153787822	153787955	41	524,190,143	103,39,40	256,195,187	63,51,43	233	202	0.395884078075	1.0	0.815,0.809,0.756	0.779,0.768,0.79	0.014
42	ENSG00000067829.20	IDH3G	chrX	-	153787050	153787153	153787822	153787955	153786800	153786947	153788074	153788135	42	743,293,234	100,31,36	421,260,292	61,49,41	232	202	0.245650224991	1.0	0.866,0.892,0.85	0.857,0.822,0.861	0.023
43	ENSG00000067829.20	IDH3G	chrX	-	153790563	153790575	153790809	153790851	153789837	153790292	153794245	153794325	43	57,28,26	37,13,7	49,24,24	20,23,10	141	111	0.668557925608	1.0	0.548,0.629,0.745	0.659,0.451,0.654	0.053
44	ENSG00000067829.20	IDH3G	chrX	-	153790563	153790575	153790795	153790851	153790194	153790292	153794245	153794356	44	99,42,36	37,13,7	73,28,35	20,23,10	155	111	0.434969643379	1.0	0.657,0.698,0.786	0.723,0.466,0.715	0.079
45	ENSG00000067829.20	IDH3G	chrX	-	153790563	153790575	153790809	153790971	153790194	153790292	153794245	153794356	45	8,8,3	37,13,7	1,5,1	20,23,10	261	111	0.0156810410734	0.23386094213912664	0.084,0.207,0.154	0.021,0.085,0.041	0.099
46	ENSG00000130821.17	SLC6A8	chrX	+	153693904	153694017	153694343	153694446	153693461	153693586	153694532	153694633	46	206,142,110	369,172,148	130,110,102	207,170,128	212	202	0.948325510905	1.0	0.347,0.44,0.415	0.374,0.381,0.432	0.005
47	ENSG00000147394.20	ZNF185	chrX	+	152922719	152922809	152928574	152928661	152922172	152922256	152931671	152931776	47	1,1,1	7,0,0	4,6,5	17,15,14	189	186	0.0765785083164	0.5860122740382276	0.123,1.0,1.0	0.188,0.282,0.26	0.464
48	ENSG00000147383.11	NSDHL	chrX	+	152850264	152850423	152858769	152858916	152846281	152846432	152862595	152862724	48	504,243,190	320,162,130	275,172,167	202,107,104	258	246	0.931580185134	1.0	0.6,0.589,0.582	0.565,0.605,0.605	-0.001
49	ENSG00000147383.11	NSDHL	chrX	+	152865818	152865961	152867570	152867673	152862595	152862724	152868783	152869363	49	452,208,149	160,82,71	230,118,151	80,40,64	242	202	0.61073968995	1.0	0.702,0.679,0.637	0.706,0.711,0.663	-0.021
50	ENSG00000102181.21	CD99L2	chrX	-	150793690	150793756	150828305	150829604	150777335	150777482	150831230	150831293	50	16,3,0	48,10,14	2,4,3	13,11,7	1398	165	0.730883918652	1.0	0.038,0.034,0.0	0.018,0.041,0.048	-0.012
51	ENSG00000102181.21	CD99L2	chrX	-	150793690	150793756	150814861	150814936	150777443	150777482	150831230	150831293	51	1,1,1	48,10,14	1,0,2	13,11,7	174	165	1	1.0	0.019,0.087,0.063	0.068,0.0,0.213	-0.037
52	ENSG00000102181.21	CD99L2	chrX	-	150814861	150814936	150828305	150829604	150795417	150795486	150831230	150831293	52	16,3,0	259,60,71	2,4,3	135,79,98	1398	174	1	1.0	0.008,0.006,0.0	0.002,0.006,0.004	0.001
53	ENSG00000102181.21	CD99L2	chrX	-	150816278	150816455	150828305	150829604	150816006	150816078	150831230	150831293	53	18,4,2	3,1,3	4,6,4	10,2,2	1398	276	0.153549128852	0.8228237357280971	0.542,0.441,0.116	0.073,0.372,0.283	0.124
54	ENSG00000235703.7	EOLA2-DT	chrX	+	149941056	149941239	149943650	149943762	149940658	149940886	149944017	149944100	54	2,1,0	0,0,0	1,1,3	5,2,1	282	211	1	1.0	1.0,1.0,NA	0.13,0.272,0.692	0.635
55	ENSG00000235703.7	EOLA2-DT	chrX	+	149941789	149941847	149943650	149943762	149941056	149941239	149944017	149944100	55	2,0,0	0,0,0	0,0,2	5,2,1	157	211	1	1.0	1.0,NA,NA	0.0,0.0,0.729	0.757
56	ENSG00000235703.7	EOLA2-DT	chrX	+	149942183	149942329	149943650	149943762	149941789	149941847	149944017	149944100	56	1,0,1	3,0,0	8,2,3	8,2,2	245	211	1	1.0	0.223,NA,1.0	0.463,0.463,0.564	0.115
57	ENSG00000102081.16	FMR1	chrX	+	147925539	147925633	147928321	147928393	147921932	147921985	147928658	147928807	57	82,31,33	134,61,59	28,25,27	77,35,61	193	171	0.352213347046	1.0	0.352,0.31,0.331	0.244,0.388,0.282	0.026
61	ENSG00000101974.15	ATP11C	chrX	-	139774689	139774953	139782546	139782728	139768259	139768434	139783163	139783267	61	342,95,84	569,150,138	170,109,104	252,153,145	281	363	0.277021226017	1.0	0.437,0.45,0.44	0.466,0.479,0.481	-0.033
62	ENSG00000101974.15	ATP11C	chrX	-	139814877	139814985	139816862	139816943	139804470	139804599	139819337	139819427	62	46,12,4	187,57,68	22,19,17	108,50,43	180	207	0.0623003222805	0.5264343556852369	0.221,0.195,0.063	0.19,0.304,0.313	-0.109
63	ENSG00000022267.19	FHL1	chrX	+	136207791	136207961	136208454	136208641	136207015	136207190	136209870	136210067	63	1482,512,450	895,334,259	928,534,614	602,357,393	269	286	0.491558030326	1.0	0.638,0.62,0.649	0.621,0.614,0.624	0.016
64	ENSG00000186376.15	ZNF75D	chrX	-	135291008	135291135	135295767	135296039	135285790	135287846	135341767	135344109	64	50,22,21	18,9,9	50,18,26	15,8,8	371	226	0.582091382464	1.0	0.629,0.598,0.587	0.67,0.578,0.664	-0.033
65	ENSG00000213468.7	FIRRE	chrX	-	131703416	131703518	131709497	131709556	131695843	131695913	131749305	131749458	65	4,0,0	1,2,0	5,2,2	0,0,1	158	201	1	1.0	0.836,0.0,NA	1.0,1.0,0.718	-0.488
66	ENSG00000213468.7	FIRRE	chrX	-	131703416	131703518	131711650	131711744	131695843	131695913	131749305	131749458	66	2,0,0	1,2,0	2,0,1	0,0,1	193	201	1	1.0	0.676,0.0,NA	1.0,NA,0.51	-0.417
67	ENSG00000213468.7	FIRRE	chrX	-	131709497	131709556	131711650	131711744	131695843	131695913	131749305	131749458	67	2,0,0	4,0,0	2,0,1	5,2,2	193	158	1	1.0	0.29,NA,NA	0.247,0.0,0.29	0.111
68	ENSG00000213468.7	FIRRE	chrX	-	131711650	131711720	131743095	131743248	131709497	131709556	131749305	131749458	68	22,6,7	3,1,1	16,8,6	8,4,5	252	169	0.00274071076682	0.07256755926700027	0.831,0.801,0.824	0.573,0.573,0.446	0.288
69	ENSG00000213468.7	FIRRE	chrX	-	131711650	131711744	131743095	131743248	131709497	131709556	131749305	131749458	69	22,6,7	5,1,2	16,8,6	9,3,5	252	193	0.0431221878662	0.4290372260689822	0.771,0.821,0.728	0.577,0.671,0.479	0.198
70	ENSG00000213468.7	FIRRE	chrX	-	131785156	131785258	131793993	131794115	131783886	131784039	131794296	131794466	70	22,14,4	33,18,15	21,12,15	25,17,13	221	201	0.219569897932	0.9566344683478809	0.377,0.414,0.195	0.433,0.391,0.512	-0.117
71	ENSG00000147255.19	IGSF1	chrX	-	131389016	131389148	131399573	131399704	131368951	131369052	131578667	131578899	71	3,4,5	16,3,3	4,4,0	6,9,8	230	231	0.231685084162	0.9772151723712008	0.158,0.572,0.626	0.401,0.309,0.0	0.215
72	ENSG00000056277.16	ZNF280C	chrX	-	130226758	130226905	130227681	130227782	130220348	130220480	130228976	130229134	72	68,36,26	85,33,40	36,27,18	40,22,25	200	246	0.612161133924	1.0	0.496,0.573,0.444	0.525,0.602,0.47	-0.028
73	ENSG00000085185.16	BCORL1	chrX	+	130022896	130022977	130024989	130025379	130020984	130021150	130028634	130028861	73	67,40,36	458,204,172	58,31,41	307,192,268	180	489	0.814684710192	1.0	0.284,0.348,0.362	0.339,0.305,0.294	0.019
74	ENSG00000156697.13	UTP14A	chrX	+	129911007	129911150	129911765	129911921	129908669	129908734	129919174	129919294	74	394,161,153	453,183,182	199,112,109	239,127,162	242	255	0.465338423005	1.0	0.478,0.481,0.47	0.467,0.482,0.415	0.022
75	ENSG00000122126.18	OCRL	chrX	+	129549647	129549917	129553235	129554446	129548562	129548601	129557324	129557435	75	3,2,1	115,33,32	7,2,0	124,85,139	369	1310	0.589488123806	1.0	0.085,0.177,0.1	0.167,0.077,0.0	0.039
76	ENSG00000122126.18	OCRL	chrX	+	129575653	129575719	129575896	129576062	129575139	129575250	129576316	129576552	76	0,0,0	742,267,223	0,0,1	344,176,212	165	265	1	1.0	0.0,0.0,0.0	0.0,0.0,0.008	-0.003
77	ENSG00000101972.20	STAG2	chrX	+	124051314	124051394	124056127	124056235	124051120	124051219	124057865	124057977	77	75,44,36	476,193,182	45,23,21	269,164,176	179	207	0.121860761721	0.7332730865990431	0.154,0.209,0.186	0.162,0.14,0.121	0.042
78	ENSG00000101972.20	STAG2	chrX	+	124076331	124076471	124081379	124081528	124071148	124071323	124083420	124083549	78	575,241,250	412,179,176	281,151,221	218,128,160	239	248	0.504141391779	1.0	0.592,0.583,0.596	0.572,0.55,0.589	0.02
79	ENSG00000101966.13	XIAP	chrX	+	123891237	123891316	123892730	123892773	123888618	123888718	123900492	123900693	79	69,26,24	111,34,24	21,16,27	52,32,32	178	142	0.25513713947	1.0	0.332,0.379,0.444	0.244,0.285,0.402	0.075
80	ENSG00000101966.13	XIAP	chrX	+	123892730	123892773	123900492	123900693	123891237	123891316	123906987	123906998	80	34,16,15	295,113,127	29,7,19	141,89,101	142	300	0.284497226424	1.0	0.196,0.23,0.2	0.303,0.142,0.284	-0.034
81	ENSG00000125676.20	THOC2	chrX	-	123613398	123613556	123613638	123613708	123611439	123611516	123614051	123614189	81	436,195,157	949,375,339	202,131,147	385,235,267	169	257	0.252375989743	1.0	0.411,0.442,0.413	0.444,0.459,0.456	-0.031
82	ENSG00000125676.20	THOC2	chrX	-	123622757	123622860	123623104	123623283	123621156	123621587	123623786	123623971	82	622,221,228	130,51,50	231,150,198	83,45,34	278	202	0.192353579068	0.9067605734632739	0.777,0.759,0.768	0.669,0.708,0.809	0.039
83	ENSG00000125676.20	THOC2	chrX	-	123631687	123631852	123632860	123633040	123627692	123627968	123633952	123634070	83	501,196,171	362,142,122	247,124,153	165,81,92	279	264	0.343649772831	1.0	0.567,0.566,0.57	0.586,0.592,0.611	-0.029
84	ENSG00000125676.20	THOC2	chrX	-	123686547	123686714	123696020	123696154	123671668	123671761	123696720	123696835	84	464,149,188	231,95,70	208,107,132	103,49,69	233	266	0.990185665442	1.0	0.696,0.642,0.754	0.697,0.714,0.686	-0.002
86	ENSG00000125351.13	UPF3B	chrX	-	119841734	119841778	119843190	119843301	119841075	119841258	119845197	119845254	86	395,176,145	70,28,32	182,115,139	39,23,28	210	143	0.502735099578	1.0	0.793,0.811,0.755	0.761,0.773,0.772	0.018
87	ENSG00000125351.13	UPF3B	chrX	-	119843190	119843301	119845197	119845296	119841734	119841778	119851494	119851601	87	182,73,79	334,180,140	81,46,71	165,117,125	198	210	0.750893103151	1.0	0.366,0.301,0.374	0.342,0.294,0.376	0.01
88	ENSG00000125351.13	UPF3B	chrX	-	119845197	119845296	119851494	119851601	119843190	119843301	119851766	119851873	88	87,49,42	336,140,121	47,34,38	155,89,112	206	198	0.5670476688	1.0	0.199,0.252,0.25	0.226,0.269,0.246	-0.013
89	ENSG00000018610.15	STEEP1	chrX	-	119544352	119544491	119545462	119545504	119542504	119542594	119560267	119560385	89	185,109,95	488,262,192	77,51,51	229,144,165	141	238	0.0778497126886	0.5912546600719706	0.39,0.413,0.455	0.362,0.374,0.343	0.06
90	ENSG00000003096.14	KLHL13	chrX	-	117920237	117920370	117945433	117945575	117919520	117919717	118116507	118116798	90	81,25,28	76,24,21	51,50,32	33,11,29	241	232	0.0762510468079	0.5846511988031273	0.506,0.501,0.562	0.598,0.814,0.515	-0.119
91	ENSG00000102024.19	PLS3	chrX	+	115610802	115610921	115614152	115614534	115610242	115610323	115622245	115622409	91	8,2,1	11,13,1	6,4,5	9,9,2	218	481	0.325208142259	1.0	0.616,0.253,0.688	0.595,0.495,0.847	-0.127
93	ENSG00000101901.12	ALG13	chrX	+	111682131	111682235	111682235	111682294	111681169	111681424	111684964	111685103	93	48,26,19	94,22,20	31,15,20	49,17,39	203	158	0.477729960828	1.0	0.284,0.479,0.425	0.33,0.407,0.285	0.055
94	ENSG00000101901.12	ALG13	chrX	+	111689086	111689197	111708026	111708393	111684964	111685103	111711674	111711725	94	10,3,1	97,46,58	6,2,3	71,37,45	210	466	0.713259726583	1.0	0.186,0.126,0.037	0.158,0.107,0.129	-0.015
95	ENSG00000101901.12	ALG13	chrX	+	111689086	111689197	111708964	111709048	111684964	111685103	111711674	111711725	95	10,3,1	23,17,5	6,2,3	14,14,8	210	183	0.912181150384	1.0	0.275,0.133,0.148	0.272,0.111,0.246	-0.024
96	ENSG00000101901.12	ALG13	chrX	+	111689086	111689197	111711674	111711725	111684964	111685103	111712483	111712530	96	2,1,0	35,15,9	5,4,8	25,13,7	210	150	3.42173001564e-05	0.0028470089319439077	0.039,0.045,0.0	0.125,0.18,0.449	-0.223
97	ENSG00000101901.12	ALG13	chrX	+	111689086	111689197	111708964	111709048	111684964	111685103	111713224	111713297	97	2,1,0	1,3,0	3,1,3	1,3,2	210	183	1	1.0	0.635,0.225,NA	0.723,0.225,0.567	-0.075
98	ENSG00000101901.12	ALG13	chrX	+	111689086	111689197	111712483	111712530	111684964	111685103	111713224	111713297	98	2,1,0	42,16,13	3,1,3	21,11,13	210	146	0.0200655382775	0.27418926623181034	0.032,0.042,0.0	0.09,0.059,0.138	-0.071
99	ENSG00000101901.12	ALG13	chrX	+	111708026	111708393	111708964	111709048	111684964	111685103	111711674	111711725	99	97,46,58	23,17,5	71,37,45	14,14,8	466	183	0.779163340866	1.0	0.624,0.515,0.82	0.666,0.509,0.688	0.032
100	ENSG00000101901.12	ALG13	chrX	+	111708964	111709048	111712483	111712530	111684964	111685103	111713224	111713297	100	1,3,0	42,16,13	1,3,2	21,11,13	183	146	0.157922454469	0.8339099369143345	0.019,0.13,0.0	0.037,0.179,0.109	-0.059
101	ENSG00000101901.12	ALG13	chrX	+	111708964	111709048	111711674	111711725	111708026	111708393	111712483	111712493	101	48,26,16	34,16,9	28,10,4	25,13,9	183	150	0.0548328081679	0.4910451365741751	0.536,0.571,0.593	0.479,0.387,0.267	0.189
102	ENSG00000101901.12	ALG13	chrX	+	111728184	111728305	111730394	111730427	111727642	111727770	111735050	111735122	102	101,40,23	1,0,0	52,30,44	2,0,1	220	132	0.355817467185	1.0	0.984,1.0,1.0	0.94,1.0,0.964	0.027
103	ENSG00000101901.12	ALG13	chrX	+	111730524	111730580	111735050	111735122	111730394	111730427	111736713	111736879	103	54,27,19	41,10,13	50,26,14	16,7,15	155	171	0.370916966687	1.0	0.592,0.749,0.617	0.775,0.804,0.507	-0.043
105	ENSG00000157600.12	TMEM164	chrX	+	110067346	110067396	110109079	110109146	110002634	110002772	110144797	110144876	105	6,2,0	47,15,7	6,1,5	39,17,23	149	166	0.444060185454	1.0	0.125,0.129,0.0	0.146,0.062,0.195	-0.05
106	ENSG00000157600.12	TMEM164	chrX	+	110067346	110067396	110109079	110109146	110003500	110004164	110144797	110144876	106	43,18,24	48,17,8	46,18,12	38,11,21	149	166	0.563657699215	1.0	0.5,0.541,0.77	0.574,0.646,0.389	0.067
109	ENSG00000123562.18	MORF4L2	chrX	-	103678498	103678620	103684680	103684729	103676825	103677051	103685170	103685260	109	215,75,65	1605,591,538	92,41,51	751,410,478	148	221	0.248124528474	1.0	0.167,0.159,0.153	0.155,0.13,0.137	0.019
110	ENSG00000286237.1	ARMCX5-GPRASP2	chrX	+	102713129	102713217	102713781	102713849	102712494	102712552	102714188	102714266	110	24,4,2	35,10,12	21,8,11	21,11,10	187	167	0.0507498257485	0.46961317292178617	0.38,0.263,0.13	0.472,0.394,0.496	-0.196
111	ENSG00000158301.20	GPRASP2	chrX	+	102713090	102713217	102713781	102713849	102712444	102712552	102714188	102714266	111	5,1,2	35,10,12	2,6,2	21,11,10	226	167	0.396239637042	1.0	0.095,0.069,0.11	0.066,0.287,0.129	-0.069
113	ENSG00000184867.14	ARMCX2	chrX	-	101658460	101658525	101659075	101659148	101658072	101658142	101659418	101659501	113	9,3,2	4,0,2	19,10,11	8,1,6	172	164	0.757500150816	1.0	0.682,1.0,0.488	0.694,0.905,0.636	-0.022
114	ENSG00000196440.12	ARMCX4	chrX	+	101444051	101444155	101445997	101446044	101418909	101419000	101486022	101486092	114	5,0,2	2,2,0	2,2,3	1,0,1	203	146	0.0265585615087	0.323520092676985	0.643,0.0,1.0	0.59,1.0,0.683	-0.21
115	ENSG00000196440.12	ARMCX4	chrX	+	101445997	101446044	101486022	101486092	101444051	101444155	101487192	101487272	115	2,0,3	11,5,1	5,3,5	8,2,3	146	169	0.0782074141307	0.592399946319291	0.174,0.0,0.776	0.42,0.635,0.659	-0.255
116	ENSG00000102393.14	GLA	chrX	-	101400665	101400757	101401631	101401809	101398369	101398946	101403810	101403985	116	375,220,173	181,86,68	172,101,136	64,46,58	277	191	0.767311300709	1.0	0.588,0.638,0.637	0.65,0.602,0.618	-0.002
117	ENSG00000241343.10	RPL36A	chrX	+	101391754	101391822	101395334	101395457	101391113	101391564	101395727	101395795	117	18621,6662,6171	9517,3636,3539	11500,6958,8174	6095,3492,4579	167	222	0.786626367742	1.0	0.722,0.709,0.699	0.715,0.726,0.704	-0.005
119	ENSG00000188419.14	CHM	chrX	-	85873051	85873212	85878964	85879063	85861179	85864821	85894187	85894284	119	58,18,14	85,39,38	34,17,18	48,19,21	198	260	0.0979043985684	0.6609859388194078	0.473,0.377,0.326	0.482,0.54,0.53	-0.125
121	ENSG00000198157.11	HMGN5	chrX	-	81118729	81118780	81119787	81119817	81118431	81118485	81121534	81121688	121	17,4,3	47,7,6	12,7,5	13,8,9	129	150	0.0760266844528	0.5834127297113764	0.296,0.399,0.368	0.518,0.504,0.392	-0.117
122	ENSG00000102158.22	MAGT1	chrX	-	77853900	77853964	77855500	77855590	77841245	77841320	77856732	77856873	122	188,67,56	239,90,98	104,59,73	141,84,104	189	163	0.975579113901	1.0	0.404,0.391,0.33	0.389,0.377,0.377	-0.006
123	ENSG00000102158.22	MAGT1	chrX	-	77855500	77855590	77857356	77857497	77853900	77853964	77870807	77870925	123	629,242,203	501,211,192	326,225,297	315,197,257	240	189	0.63929298975	1.0	0.497,0.475,0.454	0.449,0.474,0.476	0.009
124	ENSG00000102158.22	MAGT1	chrX	-	77879568	77879613	77883932	77884028	77875427	77875597	77895308	77895431	124	7,1,0	11,0,4	1,2,3	3,6,8	195	144	0.702540757645	1.0	0.32,1.0,0.0	0.198,0.198,0.217	0.236
125	ENSG00000085224.23	ATRX	chrX	-	77521402	77521498	77522262	77522388	77520787	77520916	77523251	77523401	125	179,71,53	214,63,73	135,82,94	143,88,95	225	195	0.571127196211	1.0	0.42,0.494,0.386	0.45,0.447,0.462	-0.02
126	ENSG00000085224.23	ATRX	chrX	-	77676225	77676298	77681519	77684593	77664644	77664778	77684938	77685006	126	5951,2263,2194	81,23,25	3668,2125,2591	54,31,34	3173	172	0.328511277212	1.0	0.799,0.842,0.826	0.786,0.788,0.805	0.029
127	ENSG00000085224.23	ATRX	chrX	-	77688817	77688924	77693823	77693937	77664644	77664778	77696576	77696704	127	148,22,42	26,13,11	66,33,58	20,16,10	213	206	0.802197405501	1.0	0.846,0.621,0.787	0.761,0.666,0.849	-0.007
128	ENSG00000085224.23	ATRX	chrX	-	77688817	77688927	77693823	77693937	77664644	77664778	77696576	77696704	128	148,22,42	23,14,10	66,33,58	13,15,13	213	209	0.976239139344	1.0	0.863,0.607,0.805	0.833,0.683,0.814	-0.018
129	ENSG00000085224.23	ATRX	chrX	-	77690802	77690925	77693823	77693937	77688817	77688927	77696576	77696704	129	258,54,69	2,4,1	114,65,101	3,0,1	213	222	0.601329292833	1.0	0.993,0.934,0.986	0.975,1.0,0.991	-0.018
130	ENSG00000131269.19	ABCB7	chrX	-	75069006	75069136	75069290	75069454	75065069	75065241	75070364	75070522	130	396,164,135	230,110,77	192,110,122	138,61,84	263	229	0.488845021513	1.0	0.6,0.565,0.604	0.548,0.611,0.558	0.017
131	ENSG00000131269.19	ABCB7	chrX	-	75076521	75076654	75098941	75099061	75075361	75075630	75112885	75112972	131	297,113,111	166,86,65	147,94,104	72,67,46	219	232	0.361442682835	1.0	0.655,0.582,0.644	0.684,0.598,0.705	-0.035
132	ENSG00000131269.19	ABCB7	chrX	-	75076521	75076654	75098941	75099061	75075485	75075630	75156104	75156286	132	50,20,22	166,84,64	26,13,18	72,67,46	219	232	0.879663057997	1.0	0.242,0.201,0.267	0.277,0.171,0.293	-0.01
133	ENSG00000147099.21	HDAC8	chrX	-	72330657	72330768	72349691	72349926	72329537	72330076	72351732	72351838	133	8,7,2	0,0,0	8,4,6	0,1,4	334	210	0.00647113694271	0.13170831811630568	1.0,1.0,1.0	1.0,0.716,0.485	0.266
134	ENSG00000147099.21	HDAC8	chrX	-	72488932	72489041	72495155	72495268	72464558	72464731	72567888	72568030	134	54,21,28	69,14,25	49,22,25	33,11,27	212	208	0.284985624279	1.0	0.434,0.595,0.524	0.593,0.662,0.476	-0.059
135	ENSG00000147099.21	HDAC8	chrX	-	72488932	72489041	72495155	72495268	72473415	72474729	72567888	72568030	135	55,21,28	29,23,13	49,21,25	36,25,26	212	208	0.185514443405	0.8947414491806498	0.65,0.473,0.679	0.572,0.452,0.485	0.098
136	ENSG00000147099.21	HDAC8	chrX	-	72488932	72489041	72490928	72491000	72473430	72474729	72495155	72495268	136	1,0,0	37,27,15	0,0,1	42,31,38	171	208	1	1.0	0.032,0.0,0.0	0.0,0.0,0.031	0.0
137	ENSG00000147099.21	HDAC8	chrX	-	72490928	72491000	72494195	72494381	72488932	72489041	72495155	72495268	137	0,0,5	103,26,34	1,3,0	49,33,36	285	171	0.635901185628	1.0	0.0,0.0,0.081	0.012,0.052,0.0	0.006
138	ENSG00000147099.21	HDAC8	chrX	-	72490928	72491006	72494195	72494381	72488932	72489041	72495155	72495268	138	0,0,5	150,45,40	1,3,0	70,48,55	285	177	0.95481084356	1.0	0.0,0.0,0.072	0.009,0.037,0.0	0.009
139	ENSG00000147099.21	HDAC8	chrX	-	72490928	72491006	72495155	72495268	72488932	72489041	72567888	72568030	139	65,25,30	108,28,35	55,27,37	53,36,39	212	177	0.219310103604	0.9561546420587441	0.334,0.427,0.417	0.464,0.385,0.442	-0.038
140	ENSG00000147099.21	HDAC8	chrX	-	72495155	72495268	72567888	72568030	72488932	72489041	72572056	72572109	140	87,36,37	15,5,5	39,46,32	9,9,13	241	212	0.0834329577804	0.6147517765866917	0.836,0.864,0.867	0.792,0.818,0.684	0.091
141	ENSG00000147099.21	HDAC8	chrX	-	72495155	72495268	72567888	72568030	72490928	72491006	72568753	72568884	141	200,82,76	42,18,9	131,86,87	21,16,18	241	212	0.85146860539	1.0	0.807,0.8,0.881	0.846,0.825,0.81	0.002
142	ENSG00000147099.21	HDAC8	chrX	-	72567888	72568030	72568753	72568884	72495155	72495268	72572056	72572109	142	117,57,44	138,56,62	86,53,58	85,65,56	230	241	0.484343031465	1.0	0.47,0.516,0.426	0.515,0.461,0.52	-0.028
143	ENSG00000147099.21	HDAC8	chrX	-	72568753	72568884	72572056	72572109	72495155	72495268	72572650	72572843	143	59,19,25	22,14,8	49,25,27	25,19,21	152	230	0.139835404419	0.7852134838974584	0.802,0.673,0.825	0.748,0.666,0.66	0.075
144	ENSG00000285547.1	ENSG00000285547	chrX	-	72568753	72568884	72572056	72572109	72567888	72568030	72572650	72572843	144	59,21,25	142,65,47	50,27,30	117,60,78	152	230	0.941867169679	1.0	0.386,0.328,0.446	0.393,0.405,0.368	-0.002
145	ENSG00000147140.17	NONO	chrX	+	71284396	71284453	71284983	71285097	71283634	71283721	71290628	71290791	145	877,361,397	139,62,65	537,302,378	88,39,73	156	213	0.975350115804	1.0	0.896,0.888,0.893	0.893,0.914,0.876	-0.002
147	ENSG00000147140.17	NONO	chrX	+	71291778	71291972	71294226	71294348	71290628	71290791	71296564	71296660	147	4080,1627,1512	605,313,297	2486,1422,1673	404,279,286	293	221	0.983180518747	1.0	0.836,0.797,0.793	0.823,0.794,0.815	-0.002
148	ENSG00000147140.17	NONO	chrX	+	71291778	71291972	71294226	71294528	71290628	71290791	71296564	71296660	148	4080,1627,1512	5343,2483,2273	2486,1422,1673	3382,2064,2416	293	401	0.854279174471	1.0	0.511,0.473,0.477	0.501,0.485,0.487	-0.004
149	ENSG00000147140.17	NONO	chrX	+	71291778	71291972	71294226	71294348	71290628	71290791	71296850	71297047	149	4080,1627,1512	604,313,301	2486,1422,1673	404,278,284	293	221	0.923000821409	1.0	0.836,0.797,0.791	0.823,0.794,0.816	-0.003
150	ENSG00000147140.17	NONO	chrX	+	71294226	71294348	71296564	71296660	71291778	71291972	71296850	71297047	150	2609,1100,1085	2364,1017,956	1675,985,1181	1433,921,1009	221	195	0.765160038338	1.0	0.493,0.488,0.5	0.508,0.486,0.508	-0.007
151	ENSG00000147140.17	NONO	chrX	+	71297835	71297938	71298468	71298508	71297376	71297461	71298706	71298816	151	4814,1717,1609	1474,583,519	2893,1624,1854	896,567,592	202	139	0.910817959569	1.0	0.692,0.67,0.681	0.69,0.663,0.683	0.002
152	ENSG00000147140.17	NONO	chrX	+	71297835	71297938	71298468	71298508	71297376	71297461	71299941	71301168	152	4814,1717,1609	1,0,0	2893,1624,1852	0,0,0	202	139	1	1.0	1.0,1.0,1.0	1.0,1.0,1.0	0.0
153	ENSG00000147140.17	NONO	chrX	+	71297839	71297938	71298468	71298508	71297376	71297461	71298706	71298816	153	4,0,1	1474,583,519	1,0,3	896,567,592	198	139	1	1.0	0.002,0.0,0.001	0.001,0.0,0.004	-0.001
154	ENSG00000147140.17	NONO	chrX	+	71298468	71298508	71298706	71298816	71297376	71297938	71299941	71301160	154	3169,1139,1051	1045,500,419	1762,1008,1197	709,417,478	139	209	0.55816360352	1.0	0.82,0.774,0.79	0.789,0.784,0.79	0.007
155	ENSG00000147140.17	NONO	chrX	+	71298477	71298508	71298706	71298816	71297835	71297938	71299941	71301158	155	2,0,0	1045,500,419	0,0,0	709,417,478	130	209	1	1.0	0.003,0.0,0.0	0.0,0.0,0.0	0.001
156	ENSG00000196338.15	NLGN3	chrX	+	71148845	71148905	71153476	71153536	71147549	71148206	71155213	71155363	156	1,0,1	3,5,2	1,0,0	2,0,1	159	159	1	1.0	0.25,0.0,0.333	0.333,NA,0.0	0.028
157	ENSG00000184634.17	MED12	chrX	+	71125350	71125495	71125662	71125713	71124975	71125146	71126035	71126154	157	172,45,44	12,5,3	197,119,126	13,14,10	244	150	0.638741690486	1.0	0.898,0.847,0.9	0.903,0.839,0.886	0.006
158	ENSG00000184634.17	MED12	chrX	+	71130034	71130214	71131549	71131621	71129679	71129855	71132072	71132206	158	82,26,21	104,25,18	72,42,58	87,48,62	279	171	0.892155550783	1.0	0.326,0.389,0.417	0.337,0.349,0.364	0.027
159	ENSG00000184634.17	MED12	chrX	+	71131549	71131621	71132072	71132206	71130034	71130214	71132376	71132538	159	87,22,10	104,41,32	70,24,48	76,47,76	171	233	0.482125142478	1.0	0.533,0.422,0.299	0.557,0.41,0.463	-0.059
160	ENSG00000147065.17	MSN	chrX	+	65716817	65716901	65727813	65727909	65667653	65667853	65729437	65729712	160	636,259,240	470,225,171	383,266,307	318,197,203	183	195	0.770683736425	1.0	0.59,0.551,0.599	0.562,0.59,0.617	-0.01
161	ENSG00000131089.17	ARHGEF9	chrX	-	63706257	63706449	63724531	63724711	63697124	63697304	63754303	63754676	161	23,11,3	111,36,23	21,10,13	83,49,32	279	291	0.429876229193	1.0	0.178,0.242,0.12	0.209,0.176,0.298	-0.048
162	ENSG00000131089.17	ARHGEF9	chrX	-	63706257	63706449	63724531	63724711	63697124	63697304	63754307	63754684	162	23,15,3	113,36,23	16,10,13	86,48,32	279	291	0.944953164014	1.0	0.175,0.303,0.12	0.163,0.179,0.298	-0.014
163	ENSG00000131089.17	ARHGEF9	chrX	-	63706257	63706449	63724531	63724711	63697124	63697304	63754920	63755056	163	27,12,5	111,36,23	18,12,14	83,48,32	279	291	0.818668526264	1.0	0.202,0.258,0.185	0.184,0.207,0.313	-0.02
164	ENSG00000131089.17	ARHGEF9	chrX	-	63706257	63706449	63724531	63724711	63697220	63697304	63755207	63755335	164	21,11,3	110,36,24	16,10,12	83,48,32	279	291	0.633020762625	1.0	0.166,0.242,0.115	0.167,0.179,0.281	-0.035
166	ENSG00000131089.17	ARHGEF9	chrX	-	63724531	63724711	63754303	63754676	63706257	63706449	63754920	63755078	166	88,34,26	65,20,15	59,28,33	33,19,23	472	279	0.783805353909	1.0	0.445,0.501,0.506	0.514,0.466,0.459	0.004
168	ENSG00000169188.5	APEX2	chrX	+	55002250	55002431	55002961	55003108	55001545	55001629	55003798	55003868	168	290,130,100	215,123,94	144,76,89	95,68,87	280	246	0.812986555173	1.0	0.542,0.481,0.483	0.571,0.495,0.473	-0.011
169	ENSG00000184083.12	FAM120C	chrX	-	54080231	54080289	54081321	54081460	54068323	54073287	54085714	54085916	169	36,16,17	29,17,16	11,4,3	10,3,8	238	157	0.41267191971	1.0	0.45,0.383,0.412	0.421,0.468,0.198	0.053
170	ENSG00000184083.12	FAM120C	chrX	-	54081321	54081460	54085714	54085916	54080231	54080289	54087754	54087964	170	58,24,28	43,20,29	18,11,12	23,13,11	301	238	0.234839709689	0.9822107625770738	0.516,0.487,0.433	0.382,0.401,0.463	0.063
171	ENSG00000126012.13	KDM5C	chrX	-	53218275	53218398	53220838	53220916	53217795	53217966	53224739	53225422	171	345,170,161	486,211,180	239,177,213	298,196,217	177	222	0.279395545182	1.0	0.471,0.503,0.529	0.501,0.531,0.552	-0.027
172	ENSG00000101997.13	CCDC22	chrX	+	49248816	49248924	49249166	49249262	49248632	49248734	49249508	49249568	172	144,42,47	136,40,28	86,46,56	75,42,48	207	195	0.836268969856	1.0	0.499,0.497,0.613	0.519,0.508,0.524	0.019
173	ENSG00000102007.11	PLP2	chrX	+	49173128	49173281	49173387	49173483	49171897	49172096	49174334	49174425	173	462,218,217	366,169,147	246,124,132	173,89,109	252	195	0.918228882256	1.0	0.494,0.5,0.533	0.524,0.519,0.484	0.0
174	ENSG00000068323.17	TFE3	chrX	-	49031396	49031544	49033464	49033540	49028725	49030601	49033725	49033782	174	273,170,105	235,143,138	122,67,98	102,79,87	175	247	0.847814113454	1.0	0.621,0.627,0.518	0.628,0.545,0.614	-0.007
175	ENSG00000068400.13	GRIPAP1	chrX	-	48985267	48985402	48987784	48987877	48983774	48983870	48988120	48988198	175	70,36,22	359,113,109	66,46,45	241,148,173	192	234	0.191317394814	0.906228375384242	0.192,0.28,0.197	0.25,0.275,0.241	-0.032
176	ENSG00000068400.13	GRIPAP1	chrX	-	48997249	48997357	48998153	48998180	48993427	48993578	48999237	48999299	176	14,3,2	165,57,53	3,7,5	98,63,72	126	207	0.864114033552	1.0	0.122,0.08,0.058	0.048,0.154,0.102	-0.015
177	ENSG00000068400.13	GRIPAP1	chrX	-	48997249	48997357	48999237	48999299	48993427	48993578	48999437	48999504	177	24,6,9	154,45,46	18,11,10	92,60,60	161	207	0.587892719818	1.0	0.167,0.146,0.201	0.201,0.191,0.176	-0.018
178	ENSG00000068400.13	GRIPAP1	chrX	-	48998153	48998180	48999237	48999299	48997249	48997357	48999437	48999504	178	33,17,15	37,21,23	23,14,22	20,24,15	161	126	0.452530417918	1.0	0.411,0.388,0.338	0.474,0.313,0.534	-0.061
179	ENSG00000094631.21	HDAC6	chrX	+	48818219	48818412	48820105	48820255	48818040	48818109	48822619	48822794	179	56,13,6	66,28,27	43,23,20	60,31,30	292	249	0.257691959608	1.0	0.42,0.284,0.159	0.379,0.388,0.362	-0.089
180	ENSG00000094631.21	HDAC6	chrX	+	48823921	48824068	48824165	48824294	48823671	48823785	48824543	48824860	180	116,25,26	162,21,23	78,41,33	100,53,37	246	228	0.617346278777	1.0	0.399,0.525,0.512	0.42,0.418,0.453	0.048
181	ENSG00000102317.18	RBM3	chrX	+	48575560	48575667	48576313	48576419	48575167	48575283	48577025	48577109	181	1472,877,738	122,71,57	592,437,426	49,39,37	206	205	0.717491953426	1.0	0.923,0.925,0.928	0.923,0.918,0.92	0.005
182	ENSG00000068354.16	TBC1D25	chrX	+	48544868	48545023	48558896	48559024	48541332	48541442	48559157	48559346	182	73,29,14	88,38,26	35,36,15	49,28,35	254	227	0.956394729694	1.0	0.426,0.405,0.325	0.39,0.535,0.277	-0.015
183	ENSG00000102312.24	PORCN	chrX	+	48511294	48511487	48511891	48511935	48509783	48509956	48514524	48514625	183	27,10,8	1,4,0	24,12,12	0,0,0	292	143	0.0219061320498	0.28757593101720985	0.93,0.55,1.0	1.0,1.0,1.0	-0.173
184	ENSG00000102312.24	PORCN	chrX	+	48511365	48511487	48511891	48511935	48509783	48509956	48514524	48514625	184	7,4,6	1,4,0	10,2,4	0,0,0	221	143	0.00791752081005	0.15138191329626421	0.819,0.393,1.0	1.0,1.0,1.0	-0.263
185	ENSG00000102312.24	PORCN	chrX	+	48512834	48512852	48514126	48514141	48512588	48512719	48514239	48514365	185	2,2,0	1,0,0	5,1,1	0,1,0	117	114	1	1.0	0.661,1.0,NA	1.0,0.494,1.0	-0.001
186	ENSG00000068438.15	FTSJ1	chrX	+	48478448	48478518	48479037	48479116	48477960	48478168	48481150	48481203	186	101,22,15	114,32,43	59,34,30	89,50,39	169	178	0.738680033693	1.0	0.483,0.42,0.269	0.411,0.417,0.448	-0.035
187	ENSG00000068438.15	FTSJ1	chrX	+	48478616	48478707	48479037	48479116	48478448	48478518	48481150	48481203	187	115,34,29	114,32,39	126,68,72	89,50,38	190	178	0.00797044604501	0.15179970852097263	0.486,0.499,0.411	0.57,0.56,0.64	-0.125
188	ENSG00000102265.12	TIMP1	chrX	+	47585204	47585331	47585542	47585667	47584935	47585015	47586520	47586789	188	725,331,333	711,336,259	513,338,418	428,259,381	226	224	0.323376123996	1.0	0.503,0.494,0.56	0.543,0.564,0.521	-0.024
189	ENSG00000102225.17	CDK16	chrX	+	47227159	47227223	47227378	47227469	47226993	47227099	47228566	47228644	189	18,8,5	535,149,102	3,2,9	404,238,243	163	190	0.00283146422675	0.07431595261626377	0.038,0.059,0.054	0.009,0.01,0.041	0.03
190	ENSG00000102225.17	CDK16	chrX	+	47227180	47227223	47227378	47227469	47226993	47227099	47228566	47228644	190	331,132,78	535,149,102	300,196,212	404,238,243	142	190	0.376619207889	1.0	0.453,0.542,0.506	0.498,0.524,0.539	-0.02
191	ENSG00000130985.17	UBA1	chrX	+	47203540	47203696	47205947	47206113	47203133	47203214	47206247	47206444	191	2057,737,559	2046,754,635	1299,882,878	1394,841,923	255	265	0.837173905212	1.0	0.511,0.504,0.478	0.492,0.522,0.497	-0.006
192	ENSG00000130985.17	UBA1	chrX	+	47203540	47203696	47206077	47206113	47203133	47203214	47206247	47206664	192	2057,737,559	487,207,158	1299,882,878	337,191,248	255	135	0.698574612319	1.0	0.691,0.653,0.652	0.671,0.71,0.652	-0.012
193	ENSG00000147121.16	KRBOX4	chrX	+	46450430	46450475	46462747	46462874	46448199	46448310	46463197	46463293	193	29,15,11	71,30,26	16,13,13	59,38,38	144	226	0.180785552091	0.8841854107025464	0.391,0.44,0.399	0.299,0.349,0.349	0.078
194	ENSG00000189221.11	MAOA	chrX	+	43693290	43693428	43711871	43711976	43683512	43683607	43712704	43712796	194	63,36,18	87,18,24	37,39,33	46,23,33	237	204	0.789687163741	1.0	0.384,0.633,0.392	0.409,0.593,0.463	-0.019
195	ENSG00000215301.11	DDX3X	chrX	+	41337407	41337465	41339035	41339083	41334161	41334297	41341483	41341616	195	588,216,230	984,360,301	291,190,193	460,214,282	157	147	0.310146031454	1.0	0.359,0.36,0.417	0.372,0.454,0.391	-0.027
196	ENSG00000215301.11	DDX3X	chrX	+	41342736	41342836	41343736	41343822	41340011	41342653	41344029	41344128	196	1727,753,689	1144,485,409	884,511,579	588,314,328	199	185	0.758409307534	1.0	0.584,0.591,0.61	0.583,0.602,0.621	-0.007
197	ENSG00000215301.11	DDX3X	chrX	+	41343215	41343351	41344029	41344128	41340005	41342836	41344238	41344399	197	2511,1046,912	2080,877,751	1234,692,760	1072,555,629	235	198	0.964349131062	1.0	0.504,0.501,0.506	0.492,0.512,0.504	0.001
198	ENSG00000215301.11	DDX3X	chrX	+	41343215	41343351	41343736	41343822	41342736	41342836	41344029	41344128	198	2511,1047,914	1144,485,408	1236,692,760	588,315,329	235	185	1	1.0	0.633,0.63,0.638	0.623,0.634,0.645	-0.0
199	ENSG00000215301.11	DDX3X	chrX	+	41343220	41343351	41344029	41344128	41342736	41342836	41344238	41344399	199	578,260,237	2080,877,751	286,153,180	1072,555,629	230	198	0.500240104296	1.0	0.193,0.203,0.214	0.187,0.192,0.198	0.011
200	ENSG00000215301.11	DDX3X	chrX	+	41343736	41343822	41344029	41344128	41342494	41342653	41344238	41344399	200	2,1,1	2081,876,749	1,0,0	1072,553,626	185	198	1	1.0	0.001,0.001,0.001	0.001,0.0,0.0	0.001
201	ENSG00000215301.11	DDX3X	chrX	+	41343736	41343822	41344029	41344128	41343215	41343351	41344238	41344399	201	345,152,167	2080,877,752	189,86,110	1074,553,626	185	198	0.464658855765	1.0	0.151,0.156,0.192	0.158,0.143,0.158	0.013
202	ENSG00000215301.11	DDX3X	chrX	+	41343736	41344128	41344238	41344399	41343215	41343351	41345179	41345324	202	443,195,216	2325,977,865	263,131,162	1211,634,681	491	260	0.663177706778	1.0	0.092,0.096,0.117	0.103,0.099,0.112	-0.003
203	ENSG00000215301.11	DDX3X	chrX	+	41343736	41344128	41344238	41344564	41343215	41343351	41345179	41345324	203	443,195,216	1045,396,360	263,131,162	505,259,305	491	425	0.623160468861	1.0	0.268,0.299,0.342	0.311,0.304,0.315	-0.007
204	ENSG00000215301.11	DDX3X	chrX	+	41344029	41344128	41344238	41344399	41343215	41343351	41345179	41345324	204	0,1,3	2325,977,865	2,1,0	1211,634,681	198	260	1	1.0	0.0,0.001,0.005	0.002,0.002,0.0	0.001
205	ENSG00000215301.11	DDX3X	chrX	+	41344029	41344128	41344238	41344564	41343215	41343351	41345179	41345324	205	0,1,3	1045,396,360	2,1,0	505,259,305	198	425	1	1.0	0.0,0.005,0.018	0.008,0.008,0.0	0.002
206	ENSG00000215301.11	DDX3X	chrX	+	41344029	41344128	41344238	41344399	41343736	41343822	41345179	41345324	206	1393,582,487	2326,977,864	689,370,396	1212,634,681	198	260	0.864395557669	1.0	0.44,0.439,0.425	0.427,0.434,0.433	0.003
207	ENSG00000215301.11	DDX3X	chrX	+	41346858	41347012	41347314	41347451	41346228	41346622	41347639	41347694	207	1872,760,695	4119,1604,1416	897,500,553	2051,1150,1121	253	236	0.661995511211	1.0	0.298,0.307,0.314	0.29,0.289,0.315	0.008
208	ENSG00000215301.11	DDX3X	chrX	+	41346858	41347012	41347311	41347451	41346493	41346622	41347639	41349867	208	1872,760,695	4124,1604,1418	897,500,553	2053,1150,1123	253	239	0.66168735335	1.0	0.3,0.309,0.316	0.292,0.291,0.317	0.008
209	ENSG00000215301.11	DDX3X	chrX	+	41346858	41347012	41347314	41347454	41346504	41346622	41347639	41349884	209	1872,760,695	1166,435,385	897,500,553	605,313,342	253	239	0.339025297516	1.0	0.603,0.623,0.63	0.583,0.601,0.604	0.023
210	ENSG00000215301.11	DDX3X	chrX	+	41347311	41347451	41347859	41347915	41346504	41346622	41357832	41358000	210	1077,400,343	1,0,0	551,297,302	0,0,0	239	155	1	1.0	0.999,1.0,1.0	1.0,1.0,1.0	-0.0
211	ENSG00000215301.11	DDX3X	chrX	+	41347311	41347451	41347639	41347915	41346858	41347012	41357832	41358000	211	1967,746,655	2009,897,790	1001,541,557	1067,668,627	239	375	0.981293685441	1.0	0.606,0.566,0.565	0.595,0.56,0.582	-0.0
212	ENSG00000215301.11	DDX3X	chrX	+	41347311	41347451	41347639	41347915	41346858	41347012	41364273	41364472	212	1967,745,655	2009,897,790	1000,539,557	1067,668,627	239	375	0.971666622665	1.0	0.606,0.566,0.565	0.595,0.559,0.582	0.0
213	ENSG00000215301.11	DDX3X	chrX	+	41347639	41347915	41357832	41357939	41347311	41347451	41364273	41364472	213	5054,2099,1864	0,1,0	2567,1520,1446	1,2,0	375	206	1	1.0	1.0,0.999,1.0	0.999,0.998,1.0	0.001
214	ENSG00000215301.11	DDX3X	chrX	+	41347639	41347915	41357832	41358000	41347311	41347451	41364273	41364472	214	5054,2099,1864	1,1,0	2567,1520,1446	1,2,0	375	267	1	1.0	1.0,0.999,1.0	0.999,0.998,1.0	0.001
215	ENSG00000124486.14	USP9X	chrX	+	41123470	41123724	41128999	41129145	41085444	41086109	41131456	41131536	215	1164,418,399	1063,359,341	543,253,296	559,261,258	353	245	0.280319042233	1.0	0.432,0.447,0.448	0.403,0.402,0.443	0.026
216	ENSG00000124486.14	USP9X	chrX	+	41136803	41137022	41140655	41140771	41134724	41134837	41140965	41141217	216	630,210,207	200,77,77	287,144,160	118,57,39	318	215	0.922558002262	1.0	0.68,0.648,0.645	0.622,0.631,0.735	-0.005
217	ENSG00000124486.14	USP9X	chrX	+	41143290	41143443	41144521	41144626	41141292	41141431	41148368	41148575	217	778,283,251	881,282,273	421,188,204	424,188,199	252	204	0.456822520147	1.0	0.417,0.448,0.427	0.446,0.447,0.454	-0.018
218	ENSG00000124486.14	USP9X	chrX	+	41150920	41151057	41152947	41153081	41148368	41148575	41162789	41162877	218	783,276,263	858,287,266	394,205,203	380,173,204	236	233	0.275466973117	1.0	0.474,0.487,0.494	0.506,0.539,0.496	-0.029
219	ENSG00000124486.14	USP9X	chrX	+	41152947	41153081	41162789	41162877	41150920	41151057	41165871	41166214	219	708,240,229	552,215,187	348,142,154	283,117,151	233	187	0.669495549482	1.0	0.507,0.473,0.496	0.497,0.493,0.45	0.012
220	ENSG00000124486.14	USP9X	chrX	+	41186516	41186642	41187991	41188117	41184396	41184675	41189308	41189475	220	1195,467,469	842,308,308	637,344,364	450,214,212	225	225	0.59028623447	1.0	0.587,0.603,0.604	0.586,0.616,0.632	-0.013
221	ENSG00000124486.14	USP9X	chrX	+	41196250	41196359	41196591	41196738	41189308	41189475	41197363	41197510	221	917,337,282	1128,373,371	434,215,197	532,246,270	208	246	0.833185613787	1.0	0.49,0.517,0.473	0.491,0.508,0.463	0.006
222	ENSG00000124486.14	USP9X	chrX	+	41198527	41198750	41201059	41201280	41197363	41197510	41205302	41205493	222	1299,399,349	1855,687,631	540,232,269	928,476,474	322	320	0.224522376988	0.9664354433136686	0.41,0.366,0.355	0.366,0.326,0.361	0.026
223	ENSG00000124486.14	USP9X	chrX	+	41201059	41201280	41205302	41205493	41198527	41198750	41210508	41210682	223	1424,553,499	941,356,349	756,382,367	438,223,243	320	290	0.325330435372	1.0	0.578,0.585,0.564	0.61,0.608,0.578	-0.023
224	ENSG00000124486.14	USP9X	chrX	+	41205302	41205493	41210508	41210682	41201059	41201280	41214567	41214709	224	1478,551,549	965,345,331	717,363,413	495,284,271	290	273	0.238407266061	0.9887715552297507	0.59,0.601,0.61	0.577,0.546,0.589	0.03
225	ENSG00000124486.14	USP9X	chrX	+	41219101	41219231	41223216	41223402	41218371	41218597	41224741	41224962	225	171,77,59	1354,501,425	84,37,47	675,332,396	229	285	0.27578009727	1.0	0.136,0.161,0.147	0.134,0.122,0.129	0.02
226	ENSG00000185753.13	CXorf38	chrX	-	40639008	40639128	40647006	40647141	40637006	40637156	40647304	40647561	226	45,15,11	68,35,31	37,22,16	49,45,26	234	219	0.408373204583	1.0	0.382,0.286,0.249	0.414,0.314,0.365	-0.059
230	ENSG00000156313.15	RPGR	chrX	-	38273385	38273477	38275088	38275146	38269162	38269832	38276586	38276772	230	88,47,37	180,60,70	57,24,38	62,38,49	157	191	0.0973620292715	0.6601328011727084	0.373,0.488,0.391	0.528,0.435,0.485	-0.065
231	ENSG00000156313.15	RPGR	chrX	-	38287093	38287245	38287860	38288041	38276586	38276772	38290958	38291024	231	104,80,48	184,97,68	70,51,50	78,51,59	280	251	0.0676018709852	0.5496058605313986	0.336,0.425,0.388	0.446,0.473,0.432	-0.067
232	ENSG00000156313.15	RPGR	chrX	-	38287093	38287245	38287864	38288041	38276586	38276772	38290958	38291024	232	101,77,48	184,97,68	68,49,51	78,51,59	276	251	0.060906398451	0.5195303449067206	0.333,0.419,0.391	0.442,0.466,0.44	-0.068
233	ENSG00000156313.15	RPGR	chrX	-	38321026	38321089	38322852	38322945	38318828	38318987	38323398	38323524	233	47,16,15	91,32,28	25,19,11	50,29,31	192	162	0.848463939748	1.0	0.304,0.297,0.311	0.297,0.356,0.23	0.01
234	ENSG00000156313.15	RPGR	chrX	-	38322852	38322945	38323398	38323524	38321026	38321089	38327339	38327515	234	41,29,18	101,42,48	13,19,17	51,34,26	225	192	0.842010613875	1.0	0.257,0.371,0.242	0.179,0.323,0.358	0.003
235	ENSG00000157625.16	TAB3	chrX	-	30842965	30843049	30846550	30846644	30834050	30834152	30852777	30852938	235	71,24,27	68,12,26	54,29,35	56,26,30	193	183	0.582095674788	1.0	0.497,0.655,0.496	0.478,0.514,0.525	0.044
236	ENSG00000198814.14	GK	chrX	+	30668011	30668118	30677374	30677452	30665510	30665584	30691122	30691199	236	45,16,11	13,9,8	30,12,12	16,9,9	206	177	0.305075545189	1.0	0.748,0.604,0.542	0.617,0.534,0.534	0.07
237	ENSG00000158290.19	CUL4B	chrX	-	120530101	120530254	120534480	120534586	120505919	120526856	120535829	120535943	237	372,117,131	776,250,218	157,99,128	400,185,244	205	252	0.532535446354	1.0	0.371,0.365,0.425	0.325,0.397,0.392	0.016
238	ENSG00000158290.19	CUL4B	chrX	-	120534480	120534586	120535829	120535943	120530101	120530254	120536926	120537034	238	628,174,210	27,10,10	285,146,184	14,9,6	213	205	0.916211528956	1.0	0.957,0.944,0.953	0.951,0.94,0.967	-0.001
239	ENSG00000158290.19	CUL4B	chrX	-	120535829	120535943	120536926	120537034	120534480	120534586	120538123	120538209	239	273,90,82	543,154,187	127,59,90	240,133,178	207	213	0.912637756554	1.0	0.341,0.376,0.311	0.353,0.313,0.342	0.007
240	ENSG00000158290.19	CUL4B	chrX	-	120538659	120538770	120539267	120539372	120538123	120538209	120540369	120540562	240	534,181,167	273,89,99	225,121,134	158,76,74	204	210	0.143660234221	0.7961408981269003	0.668,0.677,0.635	0.594,0.621,0.651	0.038
241	ENSG00000158290.19	CUL4B	chrX	-	120544480	120544643	120545443	120545517	120544113	120544203	120546546	120546616	241	96,43,31	219,78,74	44,29,31	96,43,73	173	262	0.702749561652	1.0	0.399,0.455,0.388	0.41,0.505,0.391	-0.021
242	ENSG00000101868.13	POLA1	chrX	+	24742001	24742121	24743229	24743329	24741374	24741504	24748310	24748460	242	685,241,240	31,19,7	339,168,180	17,12,24	219	199	0.0374629205468	0.39325500883413667	0.953,0.92,0.969	0.948,0.927,0.872	0.032
243	ENSG00000101868.13	POLA1	chrX	+	24748869	24748992	24809897	24809930	24748310	24748460	24810707	24810781	243	1033,396,366	352,116,83	455,229,283	135,71,94	222	132	0.608421161306	1.0	0.636,0.67,0.724	0.667,0.657,0.642	0.021
244	ENSG00000101868.13	POLA1	chrX	+	24888005	24888122	24930452	24930549	24843545	24843677	24995804	24996954	244	646,259,218	569,241,219	358,178,160	273,162,168	216	196	0.657795097616	1.0	0.507,0.494,0.475	0.543,0.499,0.464	-0.01
245	ENSG00000005889.16	ZFX	chrX	+	24151690	24151800	24152719	24152830	24149728	24149794	24172714	24172800	245	33,16,20	122,34,38	15,17,20	67,41,45	209	210	0.704440581103	1.0	0.214,0.321,0.346	0.184,0.294,0.309	0.031
246	ENSG00000005889.16	ZFX	chrX	+	24151690	24151800	24161714	24161842	24149744	24149794	24172714	24172800	246	33,16,20	52,17,15	15,17,20	29,13,29	209	227	0.655521489456	1.0	0.408,0.505,0.592	0.36,0.587,0.428	0.043
247	ENSG00000005889.16	ZFX	chrX	+	24152719	24152830	24172714	24172800	24151690	24151800	24179182	24179770	247	66,33,23	124,57,64	39,24,17	61,50,49	210	185	0.973153492367	1.0	0.319,0.338,0.24	0.36,0.297,0.234	0.002
248	ENSG00000005889.16	ZFX	chrX	+	24172714	24172800	24179182	24179770	24149723	24149794	24207325	24207475	248	35,23,16	1016,519,446	30,19,23	756,365,532	185	687	0.423253908728	1.0	0.113,0.141,0.118	0.128,0.162,0.138	-0.019
249	ENSG00000005889.16	ZFX	chrX	+	24172714	24172800	24179182	24179770	24152719	24152830	24207325	24207475	249	86,19,25	1015,520,446	43,21,34	755,365,532	185	687	0.837675466135	1.0	0.239,0.119,0.172	0.175,0.176,0.192	-0.004
250	ENSG00000005889.16	ZFX	chrX	+	24175388	24175443	24177683	24177866	24172755	24172800	24179182	24179550	250	28,15,12	52,23,28	23,11,17	25,22,33	154	282	0.538895851192	1.0	0.496,0.544,0.44	0.628,0.478,0.485	-0.037
251	ENSG00000005889.16	ZFX	chrX	+	24179182	24179770	24207325	24207475	24172714	24172800	24207711	24207855	251	933,464,434	389,197,190	647,345,477	300,185,193	687	249	0.411235100159	1.0	0.465,0.461,0.453	0.439,0.403,0.473	0.021
252	ENSG00000184831.14	APOO	chrX	-	23840312	23840377	23856301	23856382	23833352	23833612	23858641	23858733	252	699,260,211	151,69,54	285,148,175	60,43,30	180	164	0.527720014322	1.0	0.808,0.774,0.781	0.812,0.758,0.842	-0.016
253	ENSG00000184831.14	APOO	chrX	-	23868592	23868688	23874402	23874457	23840312	23840377	23878914	23879034	253	493,261,253	3,8,5	258,165,192	2,1,0	154	195	0.911903346641	1.0	0.995,0.976,0.985	0.994,0.995,1.0	-0.011
254	ENSG00000184831.14	APOO	chrX	-	23868592	23868688	23874402	23874457	23858641	23858733	23878914	23879034	254	492,261,253	130,62,45	260,165,195	65,42,32	154	195	0.768170743884	1.0	0.827,0.842,0.877	0.835,0.833,0.885	-0.002
255	ENSG00000130066.17	SAT1	chrX	+	23783799	23783883	23784293	23784403	23783657	23783709	23785327	23785429	255	2324,776,654	193,86,64	1277,891,1083	85,47,56	183	209	7.42960638396e-05	0.005231647695343076	0.932,0.912,0.921	0.945,0.956,0.957	-0.031
256	ENSG00000123131.13	PRDX4	chrX	+	23671528	23671646	23674989	23675106	23667492	23667811	23679164	23679287	256	10762,5516,4750	3081,1578,1388	5854,3737,4175	1644,1009,1121	217	216	0.533561582851	1.0	0.777,0.777,0.773	0.78,0.787,0.788	-0.009
257	ENSG00000123131.13	PRDX4	chrX	+	23674989	23675106	23679164	23679287	23671528	23671646	23682395	23682526	257	2067,1223,995	4564,2357,1904	1081,720,785	2364,1567,1725	216	222	0.35201381139	1.0	0.318,0.348,0.349	0.32,0.321,0.319	0.018
258	ENSG00000184368.16	MAP7D2	chrX	-	20044363	20044500	20050823	20050946	20042501	20042629	20052877	20052988	258	192,74,54	182,65,56	83,59,44	93,64,58	222	236	0.190017223375	0.9030881221498341	0.529,0.548,0.506	0.487,0.495,0.446	0.052
259	ENSG00000184368.16	MAP7D2	chrX	-	20044363	20044524	20050823	20050946	20042501	20042629	20052877	20052988	259	192,74,54	262,84,76	83,59,44	134,103,89	222	260	0.0398958686653	0.40815980191324325	0.462,0.508,0.454	0.42,0.402,0.367	0.078
260	ENSG00000184368.16	MAP7D2	chrX	-	20050823	20050946	20052877	20052988	20044363	20044524	20056679	20056791	260	212,80,55	160,50,53	94,101,67	93,37,40	210	222	0.337543534846	1.0	0.583,0.628,0.523	0.517,0.743,0.639	-0.055
261	ENSG00000147010.18	SH3KBP1	chrX	-	19537716	19537780	19541924	19542193	19533976	19536458	19545921	19546050	261	902,399,347	27,14,13	415,267,289	20,7,6	368	163	0.868831373056	1.0	0.937,0.927,0.922	0.902,0.944,0.955	-0.005
262	ENSG00000147010.18	SH3KBP1	chrX	-	19541924	19542193	19545921	19546050	19537716	19537780	19549973	19550083	262	316,106,101	1264,526,478	150,84,82	546,358,385	228	368	0.509245399853	1.0	0.287,0.245,0.254	0.307,0.275,0.256	-0.017
263	ENSG00000147010.18	SH3KBP1	chrX	-	19645399	19645475	19683822	19684028	19631863	19631958	19695611	19695741	263	754,298,298	320,98,105	387,169,217	115,71,54	305	175	0.205187414514	0.9272582500718818	0.575,0.636,0.62	0.659,0.577,0.697	-0.034
264	ENSG00000147010.18	SH3KBP1	chrX	-	19706880	19706984	19746317	19746441	19695611	19695741	19836124	19836282	264	299,164,137	271,75,96	139,61,68	101,87,84	223	203	0.0310864417487	0.35347373581057456	0.501,0.666,0.565	0.556,0.39,0.424	0.121
265	ENSG00000147010.18	SH3KBP1	chrX	-	19746317	19746441	19836124	19836282	19706880	19706984	19887306	19887459	265	383,162,163	278,135,125	195,108,122	150,63,81	257	223	0.354516385298	1.0	0.545,0.51,0.531	0.53,0.598,0.567	-0.036
266	ENSG00000131828.14	PDHA1	chrX	+	19353081	19353173	19354490	19354583	19351280	19351407	19355348	19355504	266	918,397,358	412,194,158	611,369,421	277,154,164	191	192	0.426111871486	1.0	0.691,0.673,0.695	0.689,0.707,0.721	-0.019
267	ENSG00000131828.14	PDHA1	chrX	+	19353081	19353408	19354490	19354583	19351280	19351407	19355348	19355504	267	979,420,380	412,194,158	645,390,429	277,154,164	426	192	0.526754063229	1.0	0.517,0.494,0.52	0.512,0.533,0.541	-0.018
268	ENSG00000131828.14	PDHA1	chrX	+	19355348	19355504	19355685	19355757	19351280	19351407	19357651	19357719	268	424,205,166	448,191,163	276,143,170	250,191,202	255	171	0.350181232853	1.0	0.388,0.419,0.406	0.425,0.334,0.361	0.031
269	ENSG00000173698.18	ADGRG2	chrX	-	19037466	19037490	19037588	19037636	19035941	19035977	19040188	19040224	269	7,0,1	18,3,3	5,3,1	1,3,1	147	123	0.0104321490652	0.18063749119055436	0.246,0.0,0.218	0.807,0.456,0.456	-0.418
270	ENSG00000173698.18	ADGRG2	chrX	-	19037466	19037490	19037597	19037636	19035941	19035977	19040188	19040224	270	6,0,0	18,3,3	4,2,1	1,3,1	138	123	0.0132890003082	0.21131184459104319	0.229,0.0,0.0	0.781,0.373,0.471	-0.465
271	ENSG00000044446.12	PHKA2	chrX	-	18899172	18899226	18900669	18900699	18897162	18897333	18901484	18901603	271	21,3,11	11,1,4	25,16,8	4,4,5	129	153	0.260073256044	1.0	0.694,0.781,0.765	0.881,0.826,0.655	-0.041
272	ENSG00000044446.12	PHKA2	chrX	-	18943709	18943808	18945077	18945158	18941528	18941675	18948743	18948826	272	73,16,18	48,13,16	54,24,30	35,33,22	180	198	0.545635273651	1.0	0.626,0.575,0.553	0.629,0.444,0.6	0.027
273	ENSG00000044446.12	PHKA2	chrX	-	18948743	18948826	18952493	18952541	18945077	18945158	18954253	18954412	273	39,14,19	77,15,16	41,29,37	62,30,37	147	182	0.685351967114	1.0	0.385,0.536,0.595	0.45,0.545,0.553	-0.011
274	ENSG00000044446.12	PHKA2	chrX	-	18951103	18951272	18952493	18952541	18948743	18948826	18954253	18954412	274	49,19,21	125,59,32	52,33,43	113,51,59	147	268	0.166533047847	0.8543289633642173	0.417,0.37,0.545	0.456,0.541,0.571	-0.079
275	ENSG00000102054.18	RBBP7	chrX	-	16852045	16852122	16853681	16853842	16848990	16849301	16857593	16857602	275	504,185,166	152,63,41	280,129,177	101,64,88	260	176	0.00498375052761	0.10917598339099015	0.692,0.665,0.733	0.652,0.577,0.577	0.095
276	ENSG00000102054.18	RBBP7	chrX	-	16852415	16852550	16852550	16852628	16852045	16852122	16852748	16852875	276	353,140,115	6,1,0	197,108,99	0,1,3	177	234	1	1.0	0.987,0.995,1.0	1.0,0.993,0.978	0.004
277	ENSG00000102054.18	RBBP7	chrX	-	16858675	16858849	16862954	16863100	16857593	16857709	16869075	16869220	277	299,105,95	764,213,211	164,96,129	368,209,187	245	273	0.183153458181	0.8896131205045053	0.304,0.355,0.334	0.332,0.339,0.435	-0.038
278	ENSG00000102054.18	RBBP7	chrX	-	16862954	16863100	16869075	16869220	16858675	16858849	16870037	16870362	278	469,166,173	477,150,127	267,177,168	267,125,160	244	245	0.91307517072	1.0	0.497,0.526,0.578	0.501,0.587,0.513	0.0
279	ENSG00000169895.6	SYAP1	chrX	+	16754944	16755093	16756662	16756721	16743700	16743840	16757161	16757309	279	134,58,61	41,37,24	64,46,54	26,23,15	248	158	0.756086329471	1.0	0.676,0.5,0.618	0.611,0.56,0.696	-0.024
280	ENSG00000169895.6	SYAP1	chrX	+	16756662	16756721	16757161	16757309	16754944	16755093	16760231	16765340	280	124,71,54	286,107,107	71,39,47	130,74,103	158	247	0.961257621609	1.0	0.404,0.509,0.441	0.461,0.452,0.416	0.008
281	ENSG00000182287.15	AP1S2	chrX	-	15831451	15831568	15840496	15840591	15828191	15828200	15845378	15845516	281	0,1,0	5,0,2	0,0,0	5,0,1	194	216	1	1.0	0.0,1.0,0.0	0.0,NA,0.0	0.333
282	ENSG00000165195.16	PIGA	chrX	-	15325019	15325152	15325913	15326046	15324664	15324871	15331589	15331992	282	7,3,3	19,15,6	7,1,4	8,5,4	232	232	0.225453768485	0.9675992451309341	0.269,0.167,0.333	0.467,0.167,0.5	-0.122
285	ENSG00000046651.16	OFD1	chrX	+	13744414	13744519	13746318	13746455	13739001	13739032	13746779	13746953	285	27,12,11	105,32,26	17,9,13	45,23,38	204	236	0.569687263422	1.0	0.229,0.303,0.329	0.304,0.312,0.284	-0.013
286	ENSG00000046651.16	OFD1	chrX	+	13746318	13746455	13746779	13746953	13743557	13744519	13749426	13749533	286	29,8,12	100,49,38	10,6,17	69,41,50	236	273	0.387179071503	1.0	0.251,0.159,0.268	0.144,0.145,0.282	0.036
287	ENSG00000046651.16	OFD1	chrX	+	13746318	13746455	13746779	13746956	13744414	13744519	13749426	13749533	287	29,8,12	31,16,12	10,6,17	31,20,17	236	276	0.164070532821	0.8481554849515042	0.522,0.369,0.539	0.274,0.26,0.539	0.119
288	ENSG00000046651.16	OFD1	chrX	+	13751248	13751368	13752703	13753441	13749426	13749533	13755150	13755242	288	104,38,32	105,36,28	53,37,42	63,47,31	219	837	0.629529734968	1.0	0.791,0.801,0.814	0.763,0.751,0.838	0.018
289	ENSG00000046651.16	OFD1	chrX	+	13751248	13751368	13753367	13753441	13749426	13749533	13755150	13755242	289	104,38,32	107,32,30	53,37,42	51,41,33	219	173	0.951555531544	1.0	0.434,0.484,0.457	0.451,0.416,0.501	0.002
290	ENSG00000046651.16	OFD1	chrX	+	13758336	13758448	13760114	13760720	13757659	13757790	13761084	13761211	290	69,33,35	456,207,180	50,33,27	287,185,212	211	705	0.88546846974	1.0	0.336,0.348,0.394	0.368,0.373,0.299	0.013
293	ENSG00000079974.19	RABL2B	chr22	-	50769454	50769552	50775771	50775851	50769040	50769124	50776669	50776749	293	86,24,37	3,0,0	57,38,32	1,0,1	179	197	1	1.0	0.969,1.0,1.0	0.984,1.0,0.972	0.004
294	ENSG00000079974.19	RABL2B	chr22	-	50769880	50770016	50775771	50775851	50769454	50769552	50776669	50776749	294	86,24,35	4,5,4	56,38,32	2,0,4	179	235	0.0958243978249	0.6552779162545787	0.966,0.863,0.92	0.974,1.0,0.913	-0.046
295	ENSG00000079974.19	RABL2B	chr22	-	50769904	50770016	50775771	50775851	50769454	50769552	50776669	50776749	295	86,24,35	4,5,4	56,38,32	2,0,4	179	211	0.0943295140545	0.6504172039874139	0.962,0.85,0.912	0.971,1.0,0.904	-0.05
298	ENSG00000079974.19	RABL2B	chr22	-	50780024	50780226	50780612	50780718	50777951	50777981	50782187	50782351	298	0,0,0	0,1,0	1,0,0	1,1,0	205	301	1	1.0	NA,0.0,NA	0.595,0.0,NA	-0.297
299	ENSG00000251322.11	SHANK3	chr22	+	50679311	50679428	50683339	50683417	50679018	50679186	50684584	50684651	299	19,3,10	20,3,8	13,10,12	14,9,7	216	177	0.747833956958	1.0	0.438,0.45,0.506	0.432,0.477,0.584	-0.033
300	ENSG00000251322.11	SHANK3	chr22	+	50697563	50697715	50698689	50698803	50694774	50695048	50703859	50703935	300	11,15,6	77,28,31	17,5,13	58,24,32	251	213	0.505213841714	1.0	0.108,0.313,0.141	0.199,0.15,0.256	-0.014
301	ENSG00000100258.18	LMF2	chr22	-	50505056	50505153	50505228	50505334	50504801	50504984	50505402	50505537	301	106,33,25	75,31,25	89,57,66	52,38,46	205	196	0.196616709	0.913706192623366	0.575,0.504,0.489	0.621,0.589,0.578	-0.073
302	ENSG00000100239.16	PPP6R2	chr22	+	50372019	50372150	50393892	50394135	50343303	50343550	50406688	50406875	302	150,53,47	367,111,106	104,69,70	237,155,169	230	342	0.977207739993	1.0	0.378,0.415,0.397	0.395,0.398,0.381	0.005
303	ENSG00000100239.16	PPP6R2	chr22	+	50388985	50389111	50391866	50392015	50372071	50372150	50393892	50394135	303	20,7,9	2,0,1	10,12,11	7,6,3	225	248	0.000130733566602	0.007921238009880252	0.917,1.0,0.908	0.612,0.688,0.802	0.241
304	ENSG00000100239.16	PPP6R2	chr22	+	50393892	50394135	50406688	50406875	50372019	50372150	50414551	50414689	304	329,98,87	294,108,83	202,136,168	214,114,121	342	286	0.463655372435	1.0	0.483,0.431,0.467	0.441,0.499,0.537	-0.032
305	ENSG00000100239.16	PPP6R2	chr22	+	50406688	50406875	50414551	50414689	50393892	50394135	50416091	50416157	305	266,114,94	143,58,43	203,100,103	132,74,77	286	237	0.0212616423623	0.2832376247534281	0.607,0.62,0.644	0.56,0.528,0.526	0.086
306	ENSG00000100239.16	PPP6R2	chr22	+	50432264	50432329	50436366	50436452	50431172	50431382	50436987	50437068	306	63,26,33	19,5,4	48,33,41	30,20,25	164	185	0.00010535887904	0.0067946045408617825	0.789,0.854,0.903	0.643,0.651,0.649	0.201
307	ENSG00000100239.16	PPP6R2	chr22	+	50432264	50432329	50436366	50436452	50431172	50431382	50437505	50437603	307	63,26,32	113,39,25	48,33,43	35,21,25	164	185	0.0041578254382	0.09753419924987647	0.386,0.429,0.591	0.607,0.639,0.66	-0.167
308	ENSG00000100239.16	PPP6R2	chr22	+	50436366	50436452	50436987	50437068	50432264	50432329	50437505	50437603	308	115,38,25	55,13,15	36,22,26	76,63,64	185	180	7.1054273576e-15	6.9421801640591404e-12	0.67,0.74,0.619	0.315,0.254,0.283	0.392
309	ENSG00000182858.14	ALG12	chr22	-	49910433	49910607	49913384	49913517	49909893	49910088	49913603	49913843	309	79,47,51	90,42,43	63,43,58	66,31,31	232	273	0.21551011809	0.9481570029820465	0.508,0.568,0.583	0.529,0.62,0.688	-0.059
314	ENSG00000100416.15	TRMU	chr22	+	46343261	46343368	46346421	46346544	46337778	46337944	46350290	46350463	314	141,112,100	274,200,214	51,40,38	102,90,89	206	222	0.422865158733	1.0	0.357,0.376,0.335	0.35,0.324,0.315	0.026
315	ENSG00000100416.15	TRMU	chr22	+	46346421	46346544	46350290	46350463	46337778	46337944	46352120	46352174	315	41,31,38	326,246,187	23,24,15	162,100,116	222	272	0.602696938896	1.0	0.134,0.134,0.199	0.148,0.227,0.137	-0.015
316	ENSG00000100416.15	TRMU	chr22	+	46346421	46346544	46350345	46350463	46337778	46337944	46352120	46352174	316	41,31,38	282,192,154	23,24,15	129,75,93	222	217	0.448206394718	1.0	0.124,0.136,0.194	0.148,0.238,0.136	-0.023
317	ENSG00000100416.15	TRMU	chr22	+	46346421	46346544	46350349	46350463	46337778	46337944	46352120	46352174	317	41,31,38	258,174,133	23,24,15	120,65,85	222	213	0.498517614888	1.0	0.132,0.146,0.215	0.155,0.262,0.145	-0.023
318	ENSG00000100416.15	TRMU	chr22	+	46346421	46346544	46350290	46350463	46343261	46343368	46352120	46352174	318	123,95,98	326,247,187	49,44,47	162,100,116	222	272	0.405181769241	1.0	0.316,0.32,0.391	0.27,0.35,0.332	0.025
319	ENSG00000075218.19	GTSE1	chr22	+	46312140	46312305	46313889	46314013	46308318	46308943	46316031	46316412	319	333,151,145	399,174,165	195,137,144	194,160,164	264	223	0.579295796813	1.0	0.413,0.423,0.426	0.459,0.42,0.426	-0.014
320	ENSG00000075218.19	GTSE1	chr22	+	46313889	46314013	46316031	46316412	46312140	46312305	46323189	46323262	320	354,229,158	819,431,327	209,163,149	466,374,366	223	480	0.34409400788	1.0	0.482,0.534,0.51	0.491,0.484,0.467	0.028
321	ENSG00000130638.17	ATXN10	chr22	+	45692995	45693078	45700281	45700378	45689711	45689903	45702688	45702847	321	169,97,60	364,126,126	92,62,65	165,118,79	182	196	0.530686092777	1.0	0.333,0.453,0.339	0.375,0.361,0.47	-0.027
322	ENSG00000077942.19	FBLN1	chr22	+	45531264	45531324	45533062	45533164	45527846	45528009	45533760	45533898	322	79,22,26	115,43,50	74,34,69	68,54,52	159	201	0.0222560489328	0.2903176047489255	0.465,0.393,0.397	0.579,0.443,0.627	-0.131
323	ENSG00000093000.19	NUP50	chr22	+	45175893	45176080	45181285	45181367	45171599	45171683	45183401	45183515	323	698,284,292	404,176,155	335,182,213	194,118,76	286	181	0.481439381891	1.0	0.522,0.505,0.544	0.522,0.494,0.639	-0.028
324	ENSG00000241484.10	ARHGAP8	chr22	+	44808306	44808438	44814671	44814758	44786456	44786606	44822370	44822469	324	33,13,2	48,16,20	24,13,8	35,20,23	231	186	0.678027350892	1.0	0.356,0.395,0.075	0.356,0.344,0.219	-0.031
325	ENSG00000241484.10	ARHGAP8	chr22	+	44808671	44808732	44809005	44809098	44808306	44808438	44814671	44814758	325	0,0,0	5,4,2	1,0,0	1,2,1	160	192	1	1.0	0.0,0.0,0.0	0.545,0.0,0.0	-0.182
326	ENSG00000100347.15	SAMM50	chr22	+	43963069	43963226	43963285	43963396	43955441	43955598	43964451	43964553	326	7,5,0	459,201,167	2,0,2	213,118,136	256	210	0.916901851537	1.0	0.012,0.02,0.0	0.008,0.0,0.012	0.004
327	ENSG00000100347.15	SAMM50	chr22	+	43972870	43973001	43973235	43973323	43972235	43972342	43976054	43976183	327	301,137,120	182,86,83	157,74,107	85,65,66	230	187	0.856846271635	1.0	0.573,0.564,0.54	0.6,0.481,0.569	0.009
328	ENSG00000100347.15	SAMM50	chr22	+	43973235	43973323	43976054	43976183	43972870	43973001	43976749	43976821	328	296,130,113	461,188,143	164,91,85	251,149,155	187	228	0.284033657955	1.0	0.439,0.457,0.491	0.443,0.427,0.401	0.039
329	ENSG00000100347.15	SAMM50	chr22	+	43976054	43976183	43976749	43976821	43973235	43973323	43977871	43977958	329	252,109,107	148,78,42	104,89,94	89,55,57	228	171	0.230727851777	0.9754516632731434	0.561,0.512,0.656	0.467,0.548,0.553	0.054
330	ENSG00000186976.15	EFCAB6	chr22	-	43735856	43735993	43765304	43765393	43731698	43731811	43782179	43782325	330	0,4,1	11,5,5	0,1,2	16,2,4	188	236	0.208661035916	0.9348483256486525	0.0,0.501,0.201	0.0,0.386,0.386	-0.023
332	ENSG00000100304.13	TTLL12	chr22	-	43180741	43180940	43182979	43183149	43179840	43180000	43186892	43187134	332	583,234,233	546,208,175	368,218,262	307,218,170	269	298	0.627423772164	1.0	0.542,0.555,0.596	0.57,0.526,0.631	-0.011
333	ENSG00000100227.19	POLDIP3	chr22	-	42599697	42599793	42601969	42602056	42596185	42596365	42602769	42603160	333	433,169,207	332,147,129	201,111,125	247,165,191	186	195	1.63272969034e-07	3.914644725655064e-05	0.578,0.547,0.627	0.46,0.414,0.407	0.157
334	ENSG00000100227.19	POLDIP3	chr22	-	42599697	42599793	42601969	42602107	42596185	42596365	42602769	42603160	334	1,1,1	332,147,129	0,4,2	247,165,191	237	195	1	1.0	0.002,0.006,0.006	0.0,0.02,0.009	-0.005
335	ENSG00000100207.21	TCF20	chr22	-	42169846	42169896	42179608	42179702	42161055	42161358	42209650	42215440	335	136,66,55	13,8,6	98,56,65	11,9,14	193	149	0.163680391159	0.8473040629018511	0.89,0.864,0.876	0.873,0.828,0.782	0.049
336	ENSG00000100207.21	TCF20	chr22	-	42179608	42179702	42209650	42215341	42169846	42169896	42270338	42270653	336	8186,3818,3522	100,50,44	5142,3247,3943	76,41,53	5790	193	0.510907110941	1.0	0.732,0.718,0.727	0.693,0.725,0.713	0.015
337	ENSG00000226450.2	CYP2D8P	chr22	-	42150754	42150939	42151143	42151285	42150162	42150304	42151471	42151648	337	1,1,0	1,2,1	2,2,2	5,8,5	241	284	0.01974407623	0.27160093035713834	0.541,0.371,0.0	0.32,0.228,0.32	0.015
338	ENSG00000198951.12	NAGA	chr22	-	42065737	42065899	42066709	42066804	42062826	42063024	42067112	42067290	338	68,22,27	67,31,23	71,37,56	82,58,65	194	261	0.355806347215	1.0	0.577,0.488,0.612	0.538,0.462,0.537	0.047
339	ENSG00000198911.12	SREBF2	chr22	+	41866830	41867280	41868610	41868792	41833078	41833358	41870888	41871035	339	1383,477,347	501,171,153	763,390,411	314,149,184	549	281	0.441453628073	1.0	0.586,0.588,0.537	0.554,0.573,0.533	0.017
340	ENSG00000198911.12	SREBF2	chr22	+	41899236	41899553	41900019	41900122	41898648	41898781	41900329	41900498	340	34,17,10	4,0,0	17,10,21	1,1,9	416	202	0.022356362731	0.2908485392444111	0.805,1.0,1.0	0.892,0.829,0.531	0.184
341	ENSG00000198911.12	SREBF2	chr22	+	41900329	41900498	41902969	41903155	41898648	41898781	41904862	41904974	341	420,148,108	312,146,137	238,142,155	191,114,98	268	285	0.0973602152239	0.6601328011727084	0.589,0.519,0.456	0.57,0.57,0.627	-0.068
342	ENSG00000100147.14	CCDC134	chr22	+	41810206	41810291	41813263	41813445	41809878	41810000	41813750	41813822	342	54,27,29	147,54,69	44,34,31	74,42,44	184	281	0.00631105634478	0.12906456986412726	0.359,0.433,0.391	0.476,0.553,0.518	-0.121
343	ENSG00000100147.14	CCDC134	chr22	+	41810206	41810291	41813750	41813822	41809878	41810000	41825697	41832164	343	54,27,28	99,45,49	44,34,31	60,33,47	184	171	0.110024778088	0.6982376292731309	0.336,0.358,0.347	0.405,0.489,0.38	-0.078
344	ENSG00000100417.12	PMM1	chr22	-	41577807	41577923	41578805	41578881	41576899	41577440	41583958	41584058	344	51,24,18	105,36,32	50,22,25	70,46,41	175	215	0.57192217244	1.0	0.374,0.45,0.409	0.467,0.37,0.428	-0.011
345	ENSG00000100413.17	POLR3H	chr22	-	41532093	41532157	41540698	41540795	41530686	41530888	41543990	41544121	345	253,123,109	391,139,106	159,91,102	216,120,133	196	163	0.575667169139	1.0	0.35,0.424,0.461	0.38,0.387,0.389	0.026
346	ENSG00000100403.12	ZC3H7B	chr22	+	41325720	41325918	41327205	41327364	41325563	41325597	41330022	41330103	346	293,140,124	252,117,103	225,143,156	192,119,114	297	258	0.716277330642	1.0	0.502,0.51,0.511	0.504,0.511,0.543	-0.012
347	ENSG00000100403.12	ZC3H7B	chr22	+	41332170	41332227	41338312	41338355	41330022	41330103	41339000	41339191	347	32,22,22	92,49,36	34,21,22	76,44,65	156	142	0.810248247939	1.0	0.24,0.29,0.357	0.289,0.303,0.236	0.02
348	ENSG00000100403.12	ZC3H7B	chr22	+	41342528	41342628	41343414	41343576	41341087	41341146	41346002	41346208	348	453,178,132	487,219,154	333,160,202	320,179,233	199	261	0.52102389354	1.0	0.55,0.516,0.529	0.577,0.54,0.532	-0.018
349	ENSG00000100401.20	RANGAP1	chr22	-	41249329	41249451	41249728	41249817	41244778	41246672	41251006	41251109	349	364,182,151	1410,735,610	206,135,126	749,550,591	188	221	0.797057540206	1.0	0.233,0.225,0.225	0.244,0.224,0.2	0.005
350	ENSG00000100401.20	RANGAP1	chr22	-	41249329	41249451	41252871	41252991	41244778	41246672	41254307	41254494	350	717,422,363	1408,736,609	425,315,350	749,550,591	219	221	0.695849863044	1.0	0.339,0.367,0.376	0.364,0.366,0.374	-0.007
351	ENSG00000100401.20	RANGAP1	chr22	-	41256190	41256290	41256710	41256824	41256020	41256105	41257947	41258106	351	1161,582,483	789,360,336	636,433,450	391,304,308	213	199	1	1.0	0.579,0.602,0.573	0.603,0.571,0.577	0.001
352	ENSG00000100401.20	RANGAP1	chr22	-	41261445	41261580	41264663	41264843	41257947	41258106	41268096	41268156	352	1680,841,646	676,357,324	893,608,636	350,225,260	279	234	0.236558561787	0.9858120231603483	0.676,0.664,0.626	0.682,0.694,0.672	-0.027
353	ENSG00000100401.20	RANGAP1	chr22	-	41264663	41264843	41268096	41268156	41257947	41258106	41274599	41274660	353	499,268,184	521,265,205	289,183,197	281,193,193	159	279	0.684484421769	1.0	0.627,0.64,0.612	0.643,0.625,0.642	-0.01
354	ENSG00000100401.20	RANGAP1	chr22	-	41264663	41264843	41268096	41268156	41261445	41261580	41274599	41274727	354	521,284,206	957,498,410	304,192,210	524,371,389	159	279	0.901621384765	1.0	0.489,0.5,0.469	0.504,0.476,0.486	-0.003
355	ENSG00000100401.20	RANGAP1	chr22	-	41268096	41268156	41274599	41274727	41264663	41264843	41280932	41281082	355	1406,692,525	535,294,215	680,444,515	301,213,199	227	159	0.455119299534	1.0	0.648,0.622,0.631	0.613,0.594,0.644	0.017
356	ENSG00000100401.20	RANGAP1	chr22	-	41274599	41274727	41280932	41281082	41268096	41268156	41285985	41286187	356	1293,599,480	1444,702,525	664,421,420	741,463,542	249	227	0.732514871939	1.0	0.449,0.438,0.455	0.45,0.453,0.414	0.008
357	ENSG00000100395.15	L3MBTL2	chr22	+	41216138	41216262	41219418	41219536	41209695	41209933	41220733	41220868	357	83,34,31	134,57,63	45,25,24	64,27,49	223	217	0.47890679504	1.0	0.376,0.367,0.324	0.406,0.474,0.323	-0.045
358	ENSG00000100395.15	L3MBTL2	chr22	+	41216138	41216262	41219418	41219536	41213850	41214026	41220733	41220868	358	122,47,51	136,60,65	72,39,42	64,29,50	223	217	0.172739718414	0.8667366549101007	0.466,0.433,0.433	0.523,0.567,0.45	-0.069
359	ENSG00000100395.15	L3MBTL2	chr22	+	41224019	41224251	41224724	41224801	41221198	41221287	41224966	41225071	359	298,154,128	179,74,67	184,92,112	76,34,39	331	176	0.0146444381598	0.22391208439872606	0.47,0.525,0.504	0.563,0.59,0.604	-0.086
360	ENSG00000100395.15	L3MBTL2	chr22	+	41224724	41224801	41224966	41225071	41224019	41224251	41225793	41225941	360	149,76,71	124,66,46	84,42,58	42,25,33	176	204	0.0273903067709	0.3293663319733978	0.582,0.572,0.641	0.699,0.661,0.671	-0.079
361	ENSG00000100393.14	EP300	chr22	+	41137652	41137790	41140139	41140257	41135812	41135906	41141047	41141222	361	150,59,46	182,68,70	83,50,66	117,78,87	237	217	0.441798589062	1.0	0.43,0.443,0.376	0.394,0.37,0.41	0.025
362	ENSG00000100393.14	EP300	chr22	+	41140139	41140257	41141047	41141222	41137652	41137790	41146738	41146816	362	180,80,74	379,177,131	146,95,118	290,157,200	217	274	0.290870406006	1.0	0.375,0.363,0.416	0.389,0.433,0.427	-0.032
363	ENSG00000100393.14	EP300	chr22	+	41141047	41141222	41146738	41146816	41140139	41140257	41147836	41147946	363	359,143,128	160,68,61	249,154,179	112,78,93	274	177	0.672150999648	1.0	0.592,0.576,0.575	0.59,0.561,0.554	0.013
364	ENSG00000100387.9	RBX1	chr22	+	40953554	40953633	40964046	40964117	40951377	40951476	40967798	40967884	364	243,125,152	511,264,272	152,118,142	313,197,205	178	170	0.198218564293	0.9171891677876786	0.312,0.311,0.348	0.317,0.364,0.398	-0.036
365	ENSG00000100387.9	RBX1	chr22	+	40964046	40964117	40967798	40967884	40953554	40953633	40972475	40973309	365	360,195,214	446,225,195	246,165,162	264,166,200	170	185	0.973271359232	1.0	0.468,0.485,0.544	0.503,0.52,0.469	0.002
366	ENSG00000100380.15	ST13	chr22	-	40827095	40827229	40829625	40829674	40824534	40826666	40830839	40830956	366	861,248,221	1065,400,292	586,307,373	697,417,577	148	233	0.915856956317	1.0	0.56,0.494,0.544	0.57,0.537,0.504	-0.004
367	ENSG00000100380.15	ST13	chr22	-	40840625	40840692	40848293	40848369	40835802	40835887	40850822	40850880	367	1357,425,367	94,53,41	943,559,649	94,61,76	175	166	0.240866326871	0.9928590782033068	0.932,0.884,0.895	0.905,0.897,0.89	0.006
368	ENSG00000100380.15	ST13	chr22	-	40848293	40848369	40850822	40850880	40844838	40844909	40856430	40856639	368	869,217,227	442,134,111	540,319,337	293,160,202	157	175	0.785199456639	1.0	0.687,0.644,0.695	0.673,0.69,0.65	0.004
369	ENSG00000100372.15	SLC25A17	chr22	-	40779757	40779894	40784512	40784604	40779008	40779125	40792524	40792676	369	1,1,1	5,0,2	1,2,0	1,1,0	191	236	1	1.0	0.198,1.0,0.382	0.553,0.712,NA	-0.106
370	ENSG00000100372.15	SLC25A17	chr22	-	40784512	40784604	40792524	40792676	40779008	40779125	40794513	40794580	370	397,184,166	2,1,2	195,103,117	2,2,0	251	191	1	1.0	0.993,0.993,0.984	0.987,0.975,1.0	0.003
371	ENSG00000100372.15	SLC25A17	chr22	-	40792524	40792676	40794513	40794580	40779008	40779125	40799022	40799083	371	136,87,102	251,110,107	96,47,47	108,75,80	166	251	0.873334663189	1.0	0.45,0.545,0.59	0.573,0.487,0.47	0.018
372	ENSG00000100359.21	SGSM3	chr22	+	40406077	40406223	40406437	40406662	40405648	40405844	40407016	40407071	372	92,24,29	158,36,50	48,37,52	117,58,82	245	324	0.596957250052	1.0	0.435,0.469,0.434	0.352,0.458,0.456	0.024
373	ENSG00000100359.21	SGSM3	chr22	+	40408932	40409018	40409464	40409525	40408793	40408842	40409681	40410108	373	55,19,10	14,7,8	38,26,26	12,3,10	185	160	0.391284813312	1.0	0.773,0.701,0.519	0.733,0.882,0.692	-0.105
374	ENSG00000239900.14	ADSL	chr22	+	40349831	40350035	40353072	40353117	40346499	40346711	40354247	40354327	374	1322,599,558	162,79,70	713,405,479	69,42,62	303	144	0.246727421979	1.0	0.795,0.783,0.791	0.831,0.821,0.786	-0.023
375	ENSG00000239900.14	ADSL	chr22	+	40353072	40353117	40353332	40353419	40349831	40350035	40354247	40354327	375	416,208,170	0,0,0	222,110,143	2,0,0	144	186	1	1.0	1.0,1.0,1.0	0.993,1.0,1.0	0.002
376	ENSG00000239900.14	ADSL	chr22	+	40353072	40353117	40354247	40354327	40349831	40350035	40358863	40359035	376	129,76,58	337,151,138	80,40,44	148,114,99	144	179	0.752543152771	1.0	0.322,0.385,0.343	0.402,0.304,0.356	-0.004
377	ENSG00000100354.21	TNRC6B	chr22	+	40264687	40267036	40270121	40270280	40261831	40262173	40273424	40273600	377	2486,989,881	52,25,15	1681,1067,1234	25,19,28	2448	258	0.38933331008	1.0	0.834,0.807,0.861	0.876,0.855,0.823	-0.017
378	ENSG00000100354.21	TNRC6B	chr22	+	40264687	40267036	40270121	40270280	40261831	40262173	40277076	40277151	378	2436,957,865	24,12,7	1637,1040,1211	12,5,9	2448	258	0.0918460347472	0.6428323221924017	0.915,0.894,0.929	0.935,0.956,0.934	-0.029
379	ENSG00000100354.21	TNRC6B	chr22	+	40264687	40267036	40273424	40273600	40261831	40262173	40277076	40277151	379	2436,957,865	195,70,68	1637,1040,1211	139,97,113	2448	275	0.199573416694	0.920156139443891	0.584,0.606,0.588	0.57,0.546,0.546	0.039
380	ENSG00000100354.21	TNRC6B	chr22	+	40270121	40270280	40273424	40273600	40261831	40262173	40277076	40277151	380	24,12,7	195,70,68	12,5,9	139,97,113	258	275	0.0330717143841	0.36634797898101246	0.116,0.154,0.099	0.084,0.052,0.078	0.052
381	ENSG00000100354.21	TNRC6B	chr22	+	40270121	40270280	40273424	40273600	40264687	40267036	40277076	40277151	381	55,27,14	244,102,84	33,16,26	183,124,135	258	275	0.140775590263	0.7869204467730931	0.194,0.22,0.151	0.161,0.121,0.17	0.038
382	ENSG00000100335.15	MIEF1	chr22	+	39504202	39504534	39511287	39511438	39502289	39502437	39511848	39512026	382	623,365,318	374,168,213	343,218,219	188,115,92	431	250	0.270797554923	1.0	0.491,0.558,0.464	0.514,0.524,0.58	-0.035
383	ENSG00000100246.13	DNAL4	chr22	-	38780925	38781009	38782662	38782870	38778507	38779613	38794067	38794143	383	89,35,40	93,41,48	49,18,28	48,38,34	307	183	0.464769954939	1.0	0.363,0.337,0.332	0.378,0.22,0.329	0.035
384	ENSG00000100242.16	SUN2	chr22	-	38739721	38739943	38740266	38740432	38739341	38739426	38741006	38741050	384	135,54,48	344,83,93	98,69,94	226,154,189	265	321	0.712681871926	1.0	0.322,0.441,0.385	0.344,0.352,0.376	0.025
386	ENSG00000100211.12	CBY1	chr22	+	38665545	38665685	38668016	38668132	38656955	38657143	38670883	38670989	386	9,4,4	42,16,23	11,5,9	47,29,32	239	215	0.689483855135	1.0	0.162,0.184,0.135	0.174,0.134,0.202	-0.01
387	ENSG00000128346.11	C22orf23	chr22	-	37947280	37947463	37951459	37951522	37945041	37945173	37953046	37953158	387	2,2,1	4,4,4	3,1,1	9,5,11	162	282	0.314969074279	1.0	0.465,0.465,0.303	0.367,0.258,0.137	0.157
388	ENSG00000100139.14	MICALL1	chr22	+	37917706	37917795	37921971	37922426	37911951	37912000	37924659	37924717	388	5,10,7	1135,622,528	0,0,0	523,445,439	188	554	0.00147740759648	0.04694192380328039	0.013,0.045,0.038	0.0,0.0,0.0	0.032
389	ENSG00000100139.14	MICALL1	chr22	+	37919035	37919178	37921971	37922426	37917706	37917795	37924659	37924717	389	272,153,140	1136,622,527	158,115,90	524,445,439	242	554	0.850952630922	1.0	0.354,0.36,0.378	0.408,0.372,0.319	-0.002
390	ENSG00000100139.14	MICALL1	chr22	+	37921971	37922426	37924659	37924717	37919035	37919178	37925660	37926043	390	1020,573,477	214,112,99	491,415,405	133,68,97	554	157	0.542857514392	1.0	0.575,0.592,0.577	0.511,0.634,0.542	0.019
391	ENSG00000100139.14	MICALL1	chr22	+	37932552	37932679	37932797	37932888	37931798	37931933	37933038	37933112	391	650,340,303	140,80,59	299,194,217	93,68,55	226	190	0.00969863662955	0.17267991713869868	0.796,0.781,0.812	0.73,0.706,0.768	0.062
392	ENSG00000100139.14	MICALL1	chr22	+	37932552	37932679	37933038	37933112	37931798	37931933	37937079	37937194	392	624,315,273	200,158,117	295,191,217	146,76,108	226	173	0.281399821939	1.0	0.705,0.604,0.641	0.607,0.658,0.606	0.026
393	ENSG00000100139.14	MICALL1	chr22	+	37933038	37933112	37937079	37937194	37932552	37932679	37937745	37937792	393	23,19,28	766,342,267	7,3,0	393,252,244	173	214	2.51461342859e-08	8.189467283560483e-06	0.036,0.064,0.115	0.022,0.015,0.0	0.059
394	ENSG00000100139.14	MICALL1	chr22	+	37937079	37937194	37937745	37937792	37933038	37933112	37940708	37940830	394	294,190,148	233,105,82	203,106,136	110,62,73	214	146	0.295117525865	1.0	0.463,0.552,0.552	0.557,0.538,0.56	-0.029
395	ENSG00000100139.14	MICALL1	chr22	+	37937079	37937194	37937745	37937819	37933038	37933112	37940708	37941187	395	294,190,148	24,10,10	203,106,136	19,7,14	214	173	0.309775100096	1.0	0.908,0.939,0.923	0.896,0.924,0.887	0.021
396	ENSG00000100139.14	MICALL1	chr22	+	37937084	37937194	37937745	37937792	37933038	37933112	37940708	37940830	396	46,19,12	233,105,82	33,11,19	110,62,73	209	146	0.11620607725	0.7167692084923059	0.121,0.112,0.093	0.173,0.11,0.154	-0.037
397	ENSG00000100106.22	TRIOBP	chr22	+	37713209	37713411	37715762	37715934	37710426	37710566	37723184	37726503	397	2,2,1	2,1,0	2,0,2	1,2,3	301	271	0.0438273316311	0.43362429050000484	0.474,0.643,1.0	0.643,0.0,0.375	0.366
398	ENSG00000100083.19	GGA1	chr22	+	37616921	37616997	37620237	37620361	37614132	37614274	37620812	37620913	398	70,32,28	176,98,103	39,35,46	160,104,99	175	223	0.943478269549	1.0	0.336,0.294,0.257	0.237,0.3,0.372	-0.007
399	ENSG00000100083.19	GGA1	chr22	+	37616921	37616997	37618447	37618546	37614189	37614274	37619799	37620044	399	71,31,28	2,0,1	39,35,46	2,0,4	175	198	0.168986962333	0.8595750722074333	0.976,1.0,0.969	0.957,1.0,0.929	0.02
400	ENSG00000100083.19	GGA1	chr22	+	37624968	37625076	37625796	37625949	37623551	37623633	37629461	37629526	400	30,13,14	193,76,79	27,20,18	139,76,79	207	252	0.158617914874	0.8355501726904967	0.159,0.172,0.177	0.191,0.243,0.217	-0.048
401	ENSG00000100083.19	GGA1	chr22	+	37630902	37631099	37631995	37632165	37629997	37630170	37632404	37632515	401	269,156,117	262,144,119	161,113,141	184,126,120	296	269	0.617280299565	1.0	0.483,0.496,0.472	0.443,0.449,0.516	0.014
402	ENSG00000133466.14	C1QTNF6	chr22	-	37191671	37191737	37195380	37195458	37190864	37190928	37197602	37197748	402	0,0,0	6,0,0	1,0,0	6,4,3	177	165	1	1.0	0.0,NA,NA	0.134,0.0,0.0	-0.045
403	ENSG00000133466.14	C1QTNF6	chr22	-	37191671	37191737	37195380	37195512	37190864	37190928	37197602	37197841	403	4,0,0	6,0,0	1,2,0	6,4,3	231	165	1	1.0	0.323,NA,NA	0.106,0.263,0.0	0.2
404	ENSG00000100379.18	KCTD17	chr22	+	37060822	37060922	37061103	37061175	37059312	37059438	37061538	37061629	404	137,77,63	2,0,0	87,64,45	4,2,1	199	171	0.148669618825	0.8096651857998641	0.983,1.0,1.0	0.949,0.965,0.975	0.031
405	ENSG00000100350.16	FOXRED2	chr22	-	36501240	36501407	36504514	36504766	36497990	36498156	36505895	36506423	405	479,223,158	281,112,91	320,191,226	240,133,146	351	266	0.050974231213	0.4706255192177704	0.564,0.601,0.568	0.503,0.521,0.54	0.056
413	ENSG00000100225.18	FBXO7	chr22	+	32478980	32479275	32483896	32484124	32475256	32475398	32485067	32485209	413	672,273,256	840,366,387	347,203,216	472,288,240	394	327	0.684472618786	1.0	0.399,0.382,0.354	0.379,0.369,0.428	-0.014
414	ENSG00000100225.18	FBXO7	chr22	+	32478980	32479275	32485067	32485209	32475256	32475398	32487744	32487828	414	670,273,256	527,266,222	348,203,216	281,193,221	394	241	0.58988099371	1.0	0.437,0.386,0.414	0.431,0.391,0.374	0.014
415	ENSG00000100225.18	FBXO7	chr22	+	32479132	32479275	32483896	32484124	32475236	32475398	32485067	32485209	415	182,71,75	840,366,387	77,50,68	472,288,240	242	327	0.848006025241	1.0	0.226,0.208,0.208	0.181,0.19,0.277	-0.002
416	ENSG00000100225.18	FBXO7	chr22	+	32479132	32479275	32485067	32485209	32475236	32475398	32487744	32487828	416	180,71,75	527,266,222	78,50,68	281,193,221	242	241	0.353277627888	1.0	0.254,0.21,0.252	0.217,0.205,0.235	0.02
417	ENSG00000100150.20	DEPDC5	chr22	+	31806121	31806191	31809610	31809647	31804841	31804915	31810520	31810641	417	13,7,7	5,1,0	5,5,4	5,1,2	169	136	0.121601226995	0.7325878760893472	0.677,0.849,1.0	0.446,0.801,0.617	0.221
418	ENSG00000241878.12	PISD	chr22	-	31628852	31628981	31629775	31629884	31625877	31626016	31630521	31630799	418	1,1,0	6,2,2	0,0,1	3,1,3	208	228	1	1.0	0.154,0.354,0.0	0.0,0.0,0.268	0.08
419	ENSG00000198089.16	SFI1	chr22	+	31556941	31557059	31561289	31561392	31550253	31550348	31573057	31573214	419	41,21,15	45,21,20	43,28,27	40,25,31	217	202	0.554554088138	1.0	0.459,0.482,0.411	0.5,0.51,0.448	-0.035
420	ENSG00000198089.16	SFI1	chr22	+	31602211	31602293	31604868	31604945	31589446	31589577	31606327	31606430	420	28,9,9	39,7,14	18,24,18	26,21,19	181	176	0.626040348949	1.0	0.411,0.556,0.385	0.402,0.526,0.479	-0.018
421	ENSG00000198089.16	SFI1	chr22	+	31602211	31602293	31604868	31606430	31589446	31589577	31607936	31608033	421	23,7,8	67,36,32	17,18,13	65,44,39	181	1661	0.562854083421	1.0	0.759,0.641,0.696	0.706,0.79,0.754	-0.051
422	ENSG00000198089.16	SFI1	chr22	+	31602211	31602293	31606327	31606430	31589446	31589577	31607936	31608033	422	23,7,8	32,13,12	17,18,13	30,14,8	181	202	0.240964408885	0.9931586230367735	0.445,0.375,0.427	0.387,0.589,0.645	-0.125
423	ENSG00000198089.16	SFI1	chr22	+	31602606	31602785	31603743	31603819	31602211	31602293	31604308	31604404	423	79,29,26	24,3,3	34,28,43	10,10,5	278	175	0.633291569274	1.0	0.674,0.859,0.845	0.682,0.638,0.844	0.071
424	ENSG00000198089.16	SFI1	chr22	+	31602606	31602785	31603743	31603819	31602211	31602293	31604868	31604945	424	64,28,24	0,0,0	34,28,39	0,1,0	278	175	1	1.0	1.0,1.0,1.0	1.0,0.946,1.0	0.018
425	ENSG00000198089.16	SFI1	chr22	+	31602606	31602785	31604308	31604404	31602211	31602293	31604868	31604945	425	64,28,24	33,15,7	34,28,39	29,22,17	278	195	0.192912788356	0.9075748984881229	0.576,0.567,0.706	0.451,0.472,0.617	0.103
426	ENSG00000198089.16	SFI1	chr22	+	31602606	31602785	31604868	31604945	31602211	31602293	31606327	31606430	426	64,30,24	42,9,14	34,28,39	27,20,21	278	176	0.348568049685	1.0	0.491,0.678,0.52	0.444,0.47,0.54	0.078
427	ENSG00000198089.16	SFI1	chr22	+	31602606	31602785	31604868	31606430	31602211	31602293	31607936	31608033	427	64,30,24	69,38,32	34,28,38	66,44,39	278	1661	0.277278204456	1.0	0.847,0.825,0.818	0.755,0.792,0.853	0.03
428	ENSG00000198089.16	SFI1	chr22	+	31602606	31602785	31606327	31606430	31602211	31602293	31607936	31608033	428	64,30,24	36,13,12	34,28,38	30,18,12	278	202	0.657431727993	1.0	0.564,0.626,0.592	0.452,0.531,0.697	0.034
429	ENSG00000198089.16	SFI1	chr22	+	31603743	31603819	31604308	31604404	31602211	31602293	31604868	31604945	429	0,0,0	33,15,7	0,1,0	29,22,17	175	195	1	1.0	0.0,0.0,0.0	0.0,0.048,0.0	-0.016
430	ENSG00000198089.16	SFI1	chr22	+	31604308	31604404	31604868	31604945	31603743	31603819	31606327	31606430	430	29,7,4	39,7,14	13,11,7	26,20,19	195	176	0.450719275322	1.0	0.402,0.474,0.205	0.311,0.332,0.25	0.063
431	ENSG00000198089.16	SFI1	chr22	+	31613353	31613530	31613601	31613855	31613141	31613216	31614788	31614860	431	17,7,7	42,14,10	26,21,17	34,31,18	276	353	0.0945414787159	0.6507978584407015	0.341,0.39,0.472	0.494,0.464,0.547	-0.101
432	ENSG00000198089.16	SFI1	chr22	+	31613601	31613855	31614788	31614860	31613353	31613530	31615047	31615279	432	35,12,8	19,8,1	19,27,10	13,10,9	353	171	0.589611539748	1.0	0.472,0.421,0.795	0.415,0.567,0.35	0.119
433	ENSG00000138942.17	RNF185	chr22	+	31182968	31183066	31187046	31187270	31160242	31160303	31192683	31192702	433	2,0,1	472,250,250	0,0,0	262,153,215	197	323	1	1.0	0.007,0.0,0.007	0.0,0.0,0.0	0.005
434	ENSG00000138942.17	RNF185	chr22	+	31187046	31187270	31196935	31196990	31160181	31160303	31201497	31201615	434	376,202,195	10,4,5	210,122,169	8,1,7	323	154	0.660812421684	1.0	0.947,0.96,0.949	0.926,0.983,0.92	0.009
435	ENSG00000138942.17	RNF185	chr22	+	31187046	31187270	31192683	31192702	31182968	31183066	31196935	31197045	435	317,156,144	5,7,6	177,108,146	1,3,5	323	118	0.249917920422	1.0	0.959,0.891,0.898	0.985,0.929,0.914	-0.027
436	ENSG00000138942.17	RNF185	chr22	+	31192683	31192702	31196935	31196990	31187046	31187270	31201497	31201615	436	25,15,14	12,4,5	18,4,10	8,3,7	118	154	0.384240776382	1.0	0.731,0.83,0.785	0.746,0.635,0.651	0.105
437	ENSG00000138942.17	RNF185	chr22	+	31195468	31195581	31196935	31197157	31192683	31192702	31201497	31201615	437	58,32,29	58,27,39	44,26,31	33,20,36	212	321	0.446273346788	1.0	0.602,0.642,0.53	0.669,0.663,0.566	-0.041
438	ENSG00000138942.17	RNF185	chr22	+	31196935	31196990	31201497	31201615	31195468	31195581	31204488	31204966	438	177,76,47	2,0,0	117,65,56	5,1,3	154	217	0.246623090615	1.0	0.992,1.0,1.0	0.971,0.989,0.963	0.023
439	ENSG00000100003.18	SEC14L2	chr22	+	30407414	30407603	30409186	30409282	30406341	30406385	30409425	30409486	439	9,1,6	3,3,3	9,5,3	7,6,4	288	195	0.437549055802	1.0	0.67,0.184,0.575	0.465,0.361,0.337	0.089
440	ENSG00000248751.6	ENSG00000248751	chr22	-	30288705	30288776	30292772	30292851	30287372	30287560	30293650	30293805	440	91,35,24	1,1,0	61,28,33	0,0,2	178	170	1	1.0	0.989,0.971,1.0	1.0,1.0,0.94	0.007
441	ENSG00000100325.15	ASCC2	chr22	-	29822334	29822464	29825086	29825257	29816005	29816073	29838177	29838274	441	239,142,87	211,101,108	129,90,84	122,79,95	270	229	0.659978265531	1.0	0.49,0.544,0.406	0.473,0.491,0.429	0.016
442	ENSG00000100325.15	ASCC2	chr22	-	29827476	29827600	29832244	29832342	29825621	29825780	29834488	29834550	442	408,157,145	21,14,15	253,156,180	12,13,12	197	223	0.546906859132	1.0	0.957,0.927,0.916	0.96,0.931,0.944	-0.012
443	ENSG00000100325.15	ASCC2	chr22	-	29827476	29827600	29833540	29833614	29825621	29825780	29834488	29834550	443	2,0,3	21,14,15	1,0,2	12,13,12	173	223	0.327361087778	1.0	0.109,0.0,0.205	0.097,0.0,0.177	0.013
444	ENSG00000100325.15	ASCC2	chr22	-	29832244	29832342	29833540	29833614	29825621	29825780	29834488	29834550	444	2,0,3	408,157,145	1,0,2	253,156,180	173	197	1	1.0	0.006,0.0,0.023	0.004,0.0,0.012	0.004
445	ENSG00000100325.15	ASCC2	chr22	-	29832244	29832342	29834441	29834550	29825621	29825780	29838177	29838274	445	18,11,8	403,164,141	14,13,11	240,151,158	208	197	0.288026218845	1.0	0.041,0.06,0.051	0.052,0.075,0.062	-0.012
446	ENSG00000186575.19	NF2	chr22	+	29658188	29658264	29661204	29661339	29655593	29655676	29664989	29665064	446	174,127,83	404,208,179	120,65,77	240,177,175	175	234	0.376568973746	1.0	0.365,0.449,0.383	0.401,0.329,0.37	0.032
447	ENSG00000186575.19	NF2	chr22	+	29661204	29661339	29664989	29665064	29658188	29658264	29668332	29668446	447	421,239,197	146,74,68	260,185,188	92,43,55	234	174	0.367444638187	1.0	0.682,0.706,0.683	0.678,0.762,0.718	-0.029
448	ENSG00000186575.19	NF2	chr22	+	29661204	29661339	29664989	29665064	29658188	29658264	29671825	29671948	448	421,238,197	1,1,1	259,185,189	2,0,0	234	174	1	1.0	0.997,0.994,0.993	0.99,1.0,1.0	-0.002
449	ENSG00000186575.19	NF2	chr22	+	29664989	29665064	29668332	29668446	29661204	29661339	29671825	29671948	449	134,80,77	515,249,224	81,64,76	315,164,246	174	213	0.843031510822	1.0	0.242,0.282,0.296	0.239,0.323,0.274	-0.005
450	ENSG00000186575.19	NF2	chr22	+	29668332	29668446	29671825	29671948	29664989	29665064	29673268	29673486	450	286,134,109	404,185,198	184,94,99	230,160,179	213	222	0.858251747657	1.0	0.425,0.43,0.365	0.455,0.38,0.366	0.006
451	ENSG00000186575.19	NF2	chr22	+	29681438	29681601	29683019	29683064	29678195	29678323	29694751	29698598	451	876,455,405	33,5,11	489,365,344	15,20,9	262	144	0.236044772829	0.9846158359408846	0.936,0.98,0.953	0.947,0.909,0.955	0.019
452	ENSG00000183762.13	KREMEN1	chr22	+	29094257	29094420	29098861	29098953	29073034	29073227	29121356	29121481	452	168,81,47	98,25,34	120,67,89	79,48,68	262	191	0.138918927406	0.7824673695612564	0.556,0.703,0.502	0.525,0.504,0.488	0.081
453	ENSG00000183762.13	KREMEN1	chr22	+	29094257	29094420	29121356	29121481	29073034	29073227	29125262	29125416	453	168,81,48	145,60,49	117,65,88	102,67,62	262	224	0.981660222303	1.0	0.498,0.536,0.456	0.495,0.453,0.548	-0.002
454	ENSG00000183762.13	KREMEN1	chr22	+	29098861	29098953	29121356	29121481	29094257	29094420	29125262	29125416	454	65,20,15	145,60,49	43,34,30	105,68,63	191	224	0.379296876546	1.0	0.345,0.281,0.264	0.324,0.37,0.358	-0.054
455	ENSG00000183762.13	KREMEN1	chr22	+	29098861	29098953	29125262	29125416	29094257	29094420	29137341	29137674	455	64,22,21	163,60,57	46,32,33	121,61,80	191	253	0.5340143404	1.0	0.342,0.327,0.328	0.335,0.41,0.353	-0.034
456	ENSG00000183762.13	KREMEN1	chr22	+	29121356	29121481	29125262	29125416	29098861	29098953	29137341	29137674	456	133,43,47	177,62,57	104,69,90	125,68,89	224	253	0.144531062068	0.7979721583870246	0.459,0.439,0.482	0.484,0.534,0.533	-0.057
457	ENSG00000159873.10	CCDC117	chr22	+	28773724	28773778	28780947	28781172	28772673	28773034	28783507	28783645	457	116,41,50	1006,354,361	87,52,67	605,351,432	153	324	0.133827504567	0.7678364680035833	0.196,0.197,0.227	0.233,0.239,0.247	-0.033
458	ENSG00000180957.19	PITPNB	chr22	-	27873737	27873815	27894554	27894638	27860130	27860241	27896551	27896626	458	515,265,256	821,402,372	239,137,150	397,211,218	183	177	0.840465516143	1.0	0.378,0.389,0.4	0.368,0.386,0.4	0.004
459	ENSG00000100104.13	SRRD	chr22	+	26488389	26488488	26490043	26490198	26487981	26488288	26491024	26491070	459	52,53,43	208,84,86	29,11,20	97,54,63	198	254	0.077370736078	0.5894673404937912	0.243,0.447,0.391	0.277,0.207,0.289	0.103
461	ENSG00000130119.17	GNL3L	chrX	+	54540134	54540242	54541272	54541389	54539039	54539101	54542954	54543038	461	395,177,148	510,237,214	211,144,150	321,181,202	207	216	0.826342325355	1.0	0.447,0.438,0.419	0.407,0.454,0.437	0.002
462	ENSG00000130119.17	GNL3L	chrX	+	54541272	54541389	54542954	54543038	54540134	54540242	54543206	54543342	462	355,186,143	91,58,46	214,178,135	60,46,60	216	183	0.563345680139	1.0	0.768,0.731,0.725	0.751,0.766,0.656	0.017
463	ENSG00000130119.17	GNL3L	chrX	+	54551567	54551742	54551831	54551974	54550962	54551050	54552291	54552428	463	285,177,120	228,129,108	174,126,143	152,92,119	274	242	0.894355127407	1.0	0.525,0.548,0.495	0.503,0.547,0.515	0.001
464	ENSG00000197077.14	KIAA1671	chr22	+	25025632	25025784	25027944	25029540	24952715	24952772	25032608	25032696	464	14,9,6	725,429,370	12,5,6	544,316,391	251	1695	0.839263468066	1.0	0.115,0.124,0.099	0.13,0.097,0.094	0.006
465	ENSG00000258555.6	SPECC1L-ADORA2A	chr22	+	24363260	24363344	24365475	24365632	24347085	24347176	24369217	24369320	465	165,62,59	313,152,129	105,71,76	212,169,155	183	256	0.945627663175	1.0	0.424,0.363,0.39	0.409,0.37,0.407	-0.003
466	ENSG00000258555.6	SPECC1L-ADORA2A	chr22	+	24411587	24411704	24412647	24412707	24369217	24369320	24414533	24414744	466	213,107,83	103,42,38	137,103,90	59,33,29	216	159	0.181977334266	0.8867043792339149	0.604,0.652,0.617	0.631,0.697,0.696	-0.05
467	ENSG00000100014.20	SPECC1L	chr22	+	24302194	24302384	24313312	24313466	24270816	24270983	24321287	24322918	467	355,118,127	428,141,137	184,106,141	249,147,167	289	253	0.349261122915	1.0	0.421,0.423,0.448	0.393,0.387,0.425	0.029
468	ENSG00000099958.15	DERL3	chr22	-	23838351	23838445	23838563	23838637	23837658	23837854	23838710	23838776	468	23,4,6	17,4,9	58,11,18	29,21,19	173	193	0.929381619526	1.0	0.601,0.527,0.427	0.691,0.369,0.514	-0.006
470	ENSG00000211683.3	ENSG00000211683	chr22	-	23632787	23632910	23635935	23636083	23631815	23631973	23637682	23637804	470	9,2,0	1,0,0	12,10,5	0,0,2	247	222	1	1.0	0.89,1.0,NA	1.0,1.0,0.692	0.048
471	ENSG00000186716.21	BCR	chr22	+	23292540	23292638	23295023	23295155	23290338	23290413	23309423	23309483	471	60,24,24	173,69,68	37,28,22	108,67,84	197	231	0.835243940111	1.0	0.289,0.29,0.293	0.287,0.329,0.235	0.007
472	ENSG00000186716.21	BCR	chr22	+	23295023	23295155	23309423	23309483	23292540	23292638	23310323	23310433	472	241,66,56	93,31,22	118,78,80	47,41,31	231	159	0.723866738077	1.0	0.641,0.594,0.637	0.633,0.567,0.64	0.011
473	ENSG00000186716.21	BCR	chr22	+	23309423	23309483	23310323	23310433	23295023	23295155	23311696	23311836	473	88,37,32	104,53,30	46,28,40	53,47,52	159	209	0.539963155804	1.0	0.527,0.479,0.584	0.533,0.439,0.503	0.038
474	ENSG00000100038.20	TOP3B	chr22	-	21967602	21967716	21971876	21971951	21965284	21965375	21972611	21972718	474	229,93,65	192,91,72	110,75,76	107,82,76	174	213	0.5642670109	1.0	0.594,0.556,0.525	0.557,0.528,0.55	0.013
475	ENSG00000100038.20	TOP3B	chr22	-	21968618	21968775	21971876	21971951	21967602	21967716	21972611	21972718	475	229,95,66	143,66,54	108,75,76	99,63,58	174	256	0.159022762091	0.8366678197736095	0.702,0.679,0.643	0.616,0.637,0.658	0.038
476	ENSG00000100038.20	TOP3B	chr22	-	21970209	21970406	21970979	21971061	21968618	21968775	21971876	21971951	476	7,0,5	241,82,84	8,5,4	130,103,100	181	296	0.143746473233	0.7963295228664703	0.045,0.0,0.089	0.091,0.074,0.061	-0.031
477	ENSG00000100038.20	TOP3B	chr22	-	21970979	21971061	21971876	21971951	21970209	21970406	21972611	21972718	477	293,113,87	9,7,1	133,96,101	10,6,4	174	181	0.120277226095	0.7285421997859105	0.971,0.944,0.989	0.933,0.943,0.963	0.022
478	ENSG00000100034.14	PPM1F	chr22	-	21939531	21939680	21945842	21946108	21934023	21934226	21952791	21952831	478	242,101,93	209,99,83	200,107,123	141,93,88	365	248	0.16816608751	0.8573048351132677	0.44,0.409,0.432	0.491,0.439,0.487	-0.045
479	ENSG00000099942.13	CRKL	chr22	+	20933778	20934244	20949710	20949927	20917433	20918245	20953205	20953747	479	2205,1007,951	381,159,154	1252,771,904	219,135,161	565	316	0.540295313841	1.0	0.764,0.78,0.775	0.762,0.762,0.758	0.012
480	ENSG00000099940.12	SNAP29	chr22	+	20881048	20881134	20883470	20883569	20870336	20870533	20887678	20887819	480	332,144,168	228,123,82	190,109,146	140,101,89	185	198	0.475178226136	1.0	0.609,0.556,0.687	0.592,0.536,0.637	0.029
482	ENSG00000099917.17	MED15	chr22	+	20553144	20553174	20554935	20555148	20551435	20551487	20564449	20564688	482	35,16,10	159,78,63	25,18,24	147,77,107	129	312	0.879260059451	1.0	0.347,0.332,0.277	0.291,0.361,0.352	-0.016
483	ENSG00000099917.17	MED15	chr22	+	20575112	20575232	20582610	20582747	20568520	20568631	20582839	20582967	483	69,15,13	310,124,72	59,28,30	234,162,213	219	236	0.912187802137	1.0	0.193,0.115,0.163	0.214,0.157,0.132	-0.011
484	ENSG00000099904.16	ZDHHC8	chr22	+	20139193	20139315	20139477	20139635	20131947	20132051	20140616	20140708	484	62,40,16	37,10,10	54,42,43	29,14,24	221	257	0.902825796041	1.0	0.661,0.823,0.65	0.684,0.777,0.676	-0.001
485	ENSG00000183597.16	TANGO2	chr22	+	20053436	20053551	20055942	20056013	20052464	20052584	20063337	20063442	485	15,5,6	52,26,23	8,5,8	23,22,13	214	170	0.389678067812	1.0	0.186,0.133,0.172	0.216,0.153,0.328	-0.069
486	ENSG00000183597.16	TANGO2	chr22	+	20053436	20053551	20061529	20061683	20052464	20052584	20063337	20063442	486	15,5,6	31,13,5	8,5,8	14,12,6	214	253	0.707216786657	1.0	0.364,0.313,0.587	0.403,0.33,0.612	-0.027
487	ENSG00000183597.16	TANGO2	chr22	+	20055942	20056013	20061529	20061683	20052464	20052584	20063337	20063442	487	52,26,23	31,13,5	23,22,13	14,12,6	170	253	0.622564517952	1.0	0.714,0.749,0.873	0.71,0.732,0.763	0.044
488	ENSG00000183597.16	TANGO2	chr22	+	20055942	20056013	20063337	20063442	20053436	20053551	20064541	20065925	488	20,14,3	81,26,19	11,5,11	45,23,32	170	204	0.776675086057	1.0	0.229,0.393,0.159	0.227,0.207,0.292	0.018
489	ENSG00000093010.15	COMT	chr22	+	19961696	19962815	19963565	19963759	19961198	19961289	19964167	19964299	489	530,277,241	584,233,230	407,262,315	424,269,324	1218	293	0.569447192326	1.0	0.179,0.222,0.201	0.188,0.19,0.19	0.011
490	ENSG00000093010.15	COMT	chr22	+	19962232	19962815	19963565	19963759	19961198	19961289	19964167	19964299	490	516,275,227	584,233,230	403,253,315	424,269,324	682	293	0.678505413273	1.0	0.275,0.336,0.298	0.29,0.288,0.295	0.012
491	ENSG00000093010.15	COMT	chr22	+	19962526	19962815	19963565	19963759	19961198	19961289	19964167	19964299	491	444,195,160	584,233,230	353,205,229	424,269,324	388	293	0.948218386498	1.0	0.365,0.387,0.344	0.386,0.365,0.348	-0.001
492	ENSG00000070413.20	DGCR2	chr22	-	19056985	19057162	19063201	19063278	19048439	19048643	19064847	19065058	492	71,48,38	461,202,170	59,44,32	277,167,204	176	276	0.661873670315	1.0	0.195,0.271,0.26	0.25,0.292,0.197	-0.004
493	ENSG00000288683.1	ENSG00000288683	chr22	+	18083436	18083732	18121478	18121701	18079873	18080014	18124155	18124304	493	370,173,164	22,4,19	186,122,123	13,5,9	395	322	0.877402387215	1.0	0.932,0.972,0.876	0.921,0.952,0.918	-0.004
494	ENSG00000288683.1	ENSG00000288683	chr22	+	18085111	18085258	18121478	18121701	18083436	18083732	18124155	18124304	494	109,35,50	20,6,19	57,37,39	11,5,8	246	322	0.307002930678	1.0	0.877,0.884,0.775	0.872,0.906,0.865	-0.036
495	ENSG00000015475.19	BID	chr22	-	17740081	17740176	17743802	17744013	17739348	17739488	17750104	17750174	495	218,100,75	1,0,0	209,114,150	0,0,0	310	194	1	1.0	0.993,1.0,1.0	1.0,1.0,1.0	-0.002
496	ENSG00000015475.19	BID	chr22	-	17743802	17744013	17750104	17750174	17739348	17739488	17774380	17774495	496	22,7,6	174,92,67	24,6,19	172,90,117	169	310	0.398764365717	1.0	0.188,0.122,0.141	0.204,0.109,0.23	-0.031
497	ENSG00000099968.18	BCL2L13	chr22	+	17655661	17655832	17683213	17683321	17638583	17638886	17688985	17689142	497	104,65,49	121,65,61	70,55,47	67,43,55	270	207	0.335805882794	1.0	0.397,0.434,0.381	0.445,0.495,0.396	-0.041
498	ENSG00000099968.18	BCL2L13	chr22	+	17683213	17683321	17688985	17689142	17655661	17655832	17696140	17696210	498	156,52,50	423,197,179	72,41,56	205,142,150	207	256	0.601964382244	1.0	0.313,0.246,0.257	0.303,0.263,0.316	-0.022
499	ENSG00000099968.18	BCL2L13	chr22	+	17683213	17683321	17688985	17689142	17655661	17655832	17702242	17702386	499	157,56,49	214,113,80	70,40,57	93,85,74	207	256	0.790199488342	1.0	0.476,0.38,0.431	0.482,0.368,0.488	-0.017
500	ENSG00000099968.18	BCL2L13	chr22	+	17683213	17683321	17702242	17702386	17655661	17655832	17726676	17730855	500	151,51,44	312,128,120	65,41,53	147,70,97	207	243	0.260140915964	1.0	0.362,0.319,0.301	0.342,0.407,0.391	-0.053
501	ENSG00000099968.18	BCL2L13	chr22	+	17688985	17689142	17696140	17696210	17683213	17683321	17702242	17702386	501	325,171,131	61,35,33	154,123,122	41,23,16	256	169	0.744241022351	1.0	0.779,0.763,0.724	0.713,0.779,0.834	-0.02
502	ENSG00000099968.18	BCL2L13	chr22	+	17696140	17696210	17702242	17702386	17688985	17689142	17726676	17730855	502	213,85,103	338,136,124	122,72,78	157,84,102	169	243	0.246659451693	1.0	0.475,0.473,0.544	0.528,0.552,0.524	-0.037
503	ENSG00000131100.13	ATP6V1E1	chr22	-	17601091	17601181	17612811	17612878	17600026	17600095	17613210	17613320	503	425,268,211	550,352,328	178,83,107	232,137,148	166	189	0.781580294281	1.0	0.468,0.464,0.423	0.466,0.408,0.451	0.01
504	ENSG00000069998.12	HDHD5	chr22	-	17138549	17138738	17143097	17143131	17137510	17138357	17145023	17145117	504	51,38,15	628,336,317	34,20,42	464,281,317	133	288	0.529613034435	1.0	0.15,0.197,0.093	0.137,0.134,0.223	-0.018
505	ENSG00000069998.12	HDHD5	chr22	-	17141058	17141233	17143097	17143131	17138549	17138738	17145023	17145117	505	63,54,31	538,249,220	37,26,46	404,263,307	133	274	0.0779513628176	0.5916522063069772	0.194,0.309,0.225	0.159,0.169,0.236	0.055
506	ENSG00000177663.15	IL17RA	chr22	+	17105590	17105602	17105852	17105954	17104725	17104810	17107726	17107768	506	37,18,14	28,16,9	12,24,6	23,9,21	111	201	0.225020904009	0.9672974845169191	0.705,0.671,0.738	0.486,0.828,0.341	0.153
507	ENSG00000160299.18	PCNT	chr21	+	46326376	46326589	46334396	46334768	46324123	46324282	46346127	46346208	507	300,102,73	620,199,177	218,115,140	442,261,229	312	471	0.531315338131	1.0	0.422,0.436,0.384	0.427,0.399,0.48	-0.021
508	ENSG00000160299.18	PCNT	chr21	+	46388741	46388884	46389198	46389431	46385831	46385983	46390669	46390832	508	136,58,41	178,70,35	107,86,74	136,80,100	242	332	0.940929841772	1.0	0.512,0.532,0.616	0.519,0.596,0.504	0.014
509	ENSG00000160299.18	PCNT	chr21	+	46389198	46389431	46391163	46391376	46388741	46388884	46397264	46397494	509	162,55,38	207,63,56	103,80,71	145,89,104	332	312	0.814859133605	1.0	0.424,0.451,0.389	0.4,0.458,0.391	0.005
510	ENSG00000160299.18	PCNT	chr21	+	46398013	46398130	46398234	46398255	46397264	46397494	46399589	46399796	510	179,61,39	31,16,14	74,58,89	28,17,23	216	120	0.246257965322	1.0	0.762,0.679,0.607	0.595,0.655,0.683	0.038
511	ENSG00000160299.18	PCNT	chr21	+	46421969	46422124	46425830	46425971	46418203	46418306	46427621	46427795	511	103,44,36	175,49,32	68,54,54	93,68,87	254	240	0.59668989874	1.0	0.357,0.459,0.515	0.409,0.429,0.37	0.041
512	ENSG00000160299.18	PCNT	chr21	+	46435903	46436148	46436978	46437081	46430833	46431978	46438163	46438337	512	154,69,42	112,43,38	102,64,89	52,23,36	344	202	0.00275464795406	0.07274922161001676	0.447,0.485,0.394	0.535,0.62,0.592	-0.14
513	ENSG00000182871.16	COL18A1	chr21	+	45479901	45479964	45480069	45480156	45478326	45478353	45480466	45480520	513	94,36,38	289,145,110	47,52,48	212,144,150	162	186	0.765872019519	1.0	0.272,0.222,0.284	0.203,0.293,0.269	0.004
514	ENSG00000182871.16	COL18A1	chr21	+	45480069	45480156	45480466	45480520	45479901	45479964	45480699	45480858	514	380,120,128	88,44,39	208,153,178	74,39,50	186	153	0.688776979832	1.0	0.78,0.692,0.73	0.698,0.763,0.745	-0.001
515	ENSG00000182871.16	COL18A1	chr21	+	45486860	45486992	45488417	45488444	45482794	45482821	45489485	45489521	515	179,90,85	48,17,18	124,74,106	43,25,30	231	126	0.0778605636191	0.5912546600719706	0.67,0.743,0.72	0.611,0.618,0.658	0.082
516	ENSG00000182871.16	COL18A1	chr21	+	45487446	45487509	45488417	45488444	45486860	45486992	45489485	45489521	516	124,40,32	55,19,20	76,62,77	51,33,31	162	126	0.660209939529	1.0	0.637,0.621,0.554	0.537,0.594,0.659	0.007
517	ENSG00000182871.16	COL18A1	chr21	+	45487446	45487509	45489485	45489521	45486860	45486992	45490274	45490346	517	128,41,32	69,17,8	78,61,77	32,24,24	162	135	0.512559872428	1.0	0.607,0.668,0.769	0.67,0.679,0.728	-0.011
518	ENSG00000182871.16	COL18A1	chr21	+	45488417	45488444	45489485	45489521	45487446	45487509	45490274	45490346	518	70,28,32	69,16,8	37,19,17	32,25,24	126	135	0.0378730252122	0.39575286051283104	0.521,0.652,0.811	0.553,0.449,0.431	0.184
519	ENSG00000182871.16	COL18A1	chr21	+	45488417	45488444	45490274	45490346	45487446	45487509	45490835	45490871	519	39,9,13	210,98,59	28,14,12	139,111,107	126	171	0.701713103557	1.0	0.201,0.111,0.23	0.215,0.146,0.132	0.016
520	ENSG00000182871.16	COL18A1	chr21	+	45504415	45504556	45505133	45505278	45504010	45504054	45505357	45505431	520	415,174,128	326,164,112	228,165,177	235,138,136	240	244	0.785270378217	1.0	0.564,0.519,0.537	0.497,0.549,0.57	0.001
521	ENSG00000186866.17	POFUT2	chr21	-	45267589	45267713	45269838	45270019	45263928	45265635	45277016	45277142	521	181,118,102	95,66,47	90,56,90	47,32,38	280	223	0.794539716584	1.0	0.603,0.587,0.633	0.604,0.582,0.654	-0.006
522	ENSG00000186866.17	POFUT2	chr21	-	45269838	45270019	45277016	45277142	45263927	45267713	45278102	45278169	522	157,84,112	220,129,150	85,57,49	103,65,87	225	280	0.734219717085	1.0	0.47,0.448,0.482	0.507,0.522,0.412	-0.014
523	ENSG00000186866.17	POFUT2	chr21	-	45282348	45282459	45283382	45283527	45278102	45278169	45285677	45285928	523	117,78,71	140,61,75	40,28,42	78,45,44	244	210	0.0525701265548	0.47890282421634933	0.418,0.524,0.449	0.306,0.349,0.451	0.095
524	ENSG00000160214.13	RRP1	chr21	+	43791349	43791432	43792671	43792729	43789576	43789762	43793318	43793404	524	240,136,105	225,113,81	114,82,75	106,62,77	182	157	0.7262388404	1.0	0.479,0.509,0.528	0.481,0.533,0.457	0.015
525	ENSG00000160214.13	RRP1	chr21	+	43800516	43800614	43802273	43802387	43799569	43799649	43803511	43805293	525	290,116,105	396,175,192	136,97,88	178,139,96	197	213	0.166184199704	0.8536599248990568	0.442,0.417,0.372	0.452,0.43,0.498	-0.05
526	ENSG00000160214.13	RRP1	chr21	+	43800861	43800881	43802273	43802387	43800516	43800614	43803511	43805293	526	46,24,12	403,182,198	25,21,17	182,141,99	119	213	0.0777537526898	0.5909557387923131	0.17,0.191,0.098	0.197,0.21,0.235	-0.061
527	ENSG00000160207.9	HSF2BP	chr21	-	43644288	43644392	43656586	43656737	43633262	43633421	43658060	43658320	527	49,26,9	27,17,5	15,2,9	10,5,9	250	203	0.183665220495	0.890658950510621	0.596,0.554,0.594	0.549,0.245,0.448	0.167
531	ENSG00000160193.12	WDR4	chr21	-	42855681	42855780	42859661	42859722	42854561	42854626	42862281	42862394	531	63,32,19	76,26,39	24,21,28	37,26,19	160	198	0.688329551321	1.0	0.506,0.604,0.376	0.445,0.5,0.646	-0.035
532	ENSG00000160193.12	WDR4	chr21	-	42859661	42859722	42862281	42862394	42855681	42855780	42863439	42863596	532	146,63,38	120,59,51	83,43,34	71,48,39	212	160	0.863182189085	1.0	0.479,0.446,0.36	0.469,0.403,0.397	0.005
533	ENSG00000160193.12	WDR4	chr21	-	42873550	42873691	42876701	42876767	42863439	42863596	42879406	42879531	533	89,31,25	259,97,96	42,17,19	160,85,94	165	240	0.0598411657372	0.5138096954805833	0.333,0.317,0.275	0.276,0.225,0.227	0.066
534	ENSG00000160193.12	WDR4	chr21	-	42873602	42873691	42876701	42876767	42863439	42863596	42879406	42879515	534	89,31,25	10,6,6	42,17,19	9,7,8	165	188	0.0457784580244	0.44294823422915974	0.91,0.855,0.826	0.842,0.735,0.73	0.095
535	ENSG00000157601.15	MX1	chr21	+	41449136	41449295	41451166	41451243	41445999	41446141	41452620	41452869	535	7,0,5	2,0,0	2,1,5	1,0,1	258	176	1	1.0	0.705,NA,1.0	0.577,1.0,0.773	0.069
539	ENSG00000182093.16	GET1	chr21	+	39391226	39391476	39391768	39391836	39390697	39390863	39393165	39393280	539	5,8,2	214,75,83	11,12,9	110,64,87	349	167	0.000391784384004	0.017949971291043754	0.011,0.049,0.011	0.046,0.082,0.047	-0.035
540	ENSG00000182093.16	GET1	chr21	+	39391768	39391836	39393165	39393280	39390697	39390919	39396865	39397888	540	1,2,0	65,21,14	0,0,0	45,16,18	167	214	1	1.0	0.019,0.109,0.0	0.0,0.0,0.0	0.043
541	ENSG00000182093.16	GET1	chr21	+	39391768	39391836	39393165	39393280	39390697	39391476	39396865	39397254	541	3,2,1	65,21,14	4,3,5	45,16,18	167	214	0.0483516522563	0.4573162927948839	0.056,0.109,0.084	0.102,0.194,0.263	-0.103
542	ENSG00000182093.16	GET1	chr21	+	39393165	39393280	39405913	39406058	39391768	39391836	39406561	39406731	542	107,42,41	3,0,1	62,29,45	0,2,2	214	244	0.411519019322	1.0	0.976,1.0,0.979	1.0,0.943,0.962	0.017
543	ENSG00000205581.11	HMGN1	chr21	-	39345829	39345958	39347246	39347292	39345145	39345274	39347378	39347483	543	12,4,4	136,64,48	5,1,7	85,37,46	145	228	0.880062664428	1.0	0.122,0.089,0.116	0.085,0.041,0.193	0.003
544	ENSG00000205581.11	HMGN1	chr21	-	39345829	39345958	39347246	39347292	39345145	39345274	39348291	39348339	544	8,1,3	152,71,53	5,1,8	93,46,62	145	228	0.245551125818	0.9999579829960416	0.076,0.022,0.082	0.078,0.033,0.169	-0.033
545	ENSG00000205581.11	HMGN1	chr21	-	39345829	39345958	39347378	39347478	39345145	39345274	39348291	39348339	545	104,50,47	152,71,53	63,23,33	93,46,62	199	228	0.180099385402	0.8833413756144028	0.439,0.447,0.504	0.437,0.364,0.379	0.07
546	ENSG00000205581.11	HMGN1	chr21	-	39345829	39345958	39347378	39347483	39345145	39345274	39348291	39348339	546	177,86,64	152,71,53	100,40,50	93,46,62	204	228	0.124512607817	0.7407637731916848	0.565,0.575,0.574	0.546,0.493,0.474	0.067
547	ENSG00000205581.11	HMGN1	chr21	-	39345829	39345958	39347915	39347952	39345145	39345274	39348291	39348339	547	4,0,0	152,71,53	2,1,0	93,46,62	136	228	0.701763289674	1.0	0.042,0.0,0.0	0.035,0.035,0.0	-0.009
548	ENSG00000205581.11	HMGN1	chr21	-	39345829	39345958	39348291	39348339	39345145	39345274	39348421	39348451	548	1770,656,562	133,57,46	1093,646,675	80,34,44	147	228	0.117785350717	0.7216771613012215	0.954,0.947,0.95	0.955,0.967,0.96	-0.01
549	ENSG00000205581.11	HMGN1	chr21	-	39347246	39347292	39347378	39347478	39345145	39345274	39348291	39348339	549	104,50,47	8,1,3	63,23,33	5,1,8	199	145	0.12016525059	0.7284284408729316	0.905,0.973,0.919	0.902,0.944,0.75	0.067
550	ENSG00000205581.11	HMGN1	chr21	-	39347246	39347292	39347378	39347483	39345145	39345274	39348291	39348339	550	177,86,64	8,1,3	100,40,50	5,1,8	204	145	0.0995189807969	0.6664327087943196	0.94,0.984,0.938	0.934,0.966,0.816	0.049
551	ENSG00000205581.11	HMGN1	chr21	-	39347246	39347292	39347915	39347952	39345145	39345274	39348291	39348339	551	4,0,0	8,1,3	2,1,0	5,1,8	136	145	0.281294377268	1.0	0.348,0.0,0.0	0.299,0.516,0.0	-0.156
552	ENSG00000205581.11	HMGN1	chr21	-	39347378	39347478	39347915	39347952	39345145	39345274	39348291	39348339	552	4,0,0	104,50,47	2,1,0	63,23,33	136	199	0.673764012151	1.0	0.053,0.0,0.0	0.044,0.06,0.0	-0.017
553	ENSG00000205581.11	HMGN1	chr21	-	39347378	39347483	39347915	39347952	39345145	39345274	39348291	39348339	553	4,0,0	177,86,64	2,1,0	100,40,50	136	204	1	1.0	0.033,0.0,0.0	0.029,0.036,0.0	-0.011
554	ENSG00000205581.11	HMGN1	chr21	-	39348291	39348339	39348421	39348451	39345145	39345274	39348544	39348577	554	295,153,130	519,179,131	222,116,141	319,203,211	129	147	0.254189705611	1.0	0.393,0.493,0.531	0.442,0.394,0.432	0.05
555	ENSG00000205581.11	HMGN1	chr21	-	39348291	39348339	39348421	39348577	39345145	39345274	39348902	39349054	555	285,109,103	519,181,132	157,98,149	300,192,192	255	147	0.74732560587	1.0	0.24,0.258,0.31	0.232,0.227,0.309	0.013
558	ENSG00000157538.14	VPS26C	chr21	-	37229144	37229222	37231492	37231975	37228222	37228373	37232376	37232645	558	10,1,4	0,0,0	3,2,3	0,0,1	582	177	1	1.0	1.0,1.0,1.0	1.0,1.0,0.477	0.174
560	ENSG00000182670.14	TTC3	chr21	+	37087832	37087875	37088195	37088346	37087246	37087401	37088798	37088886	560	4,4,2	27,22,16	5,5,3	34,9,21	142	250	0.548892344924	1.0	0.207,0.242,0.18	0.206,0.494,0.201	-0.091
561	ENSG00000182670.14	TTC3	chr21	+	37152950	37153277	37156654	37156906	37151892	37152029	37159698	37159745	561	463,143,133	338,82,72	301,138,156	216,108,111	426	351	0.251889476504	1.0	0.53,0.59,0.603	0.534,0.513,0.537	0.046
562	ENSG00000182670.14	TTC3	chr21	+	37157160	37157214	37158130	37158203	37156654	37156906	37159698	37159745	562	66,12,18	6,5,2	15,9,11	2,4,1	153	172	0.956090066989	1.0	0.925,0.73,0.91	0.894,0.717,0.925	0.01
563	ENSG00000159263.16	SIM2	chr21	+	36709167	36709250	36712532	36712622	36699114	36699921	36719820	36719929	563	86,53,51	47,19,22	69,37,43	25,21,22	182	189	0.915760384927	1.0	0.655,0.743,0.707	0.741,0.647,0.67	0.016
564	ENSG00000159263.16	SIM2	chr21	+	36712532	36712622	36719820	36719929	36709167	36709250	36723044	36723130	564	95,59,46	104,50,38	64,51,64	76,38,34	189	208	0.41696545041	1.0	0.501,0.565,0.571	0.481,0.596,0.674	-0.038
565	ENSG00000159259.8	CHAF1B	chr21	+	36386059	36386262	36387597	36387730	36385391	36385451	36391550	36391668	565	118,56,44	348,161,111	67,47,39	189,113,110	302	232	0.766727715149	1.0	0.207,0.211,0.233	0.214,0.242,0.214	-0.006
566	ENSG00000159259.8	CHAF1B	chr21	+	36387597	36387730	36391550	36391668	36386059	36386262	36394546	36394650	566	259,145,119	333,118,122	179,116,136	157,98,135	232	217	0.300210331593	1.0	0.421,0.535,0.477	0.516,0.525,0.485	-0.031
568	ENSG00000185917.14	SETD4	chr21	-	36048307	36048396	36053582	36053620	36045581	36046011	36057108	36057204	568	46,25,15	23,19,12	29,10,7	13,17,14	137	188	0.186017169908	0.896204390364034	0.733,0.644,0.632	0.754,0.447,0.407	0.134
569	ENSG00000185917.14	SETD4	chr21	-	36048307	36048396	36053582	36053620	36045581	36046011	36058815	36058924	569	6,2,0	22,19,13	2,0,0	12,16,14	137	188	0.00230611342798	0.06493171388968759	0.272,0.126,0.0	0.186,0.0,0.0	0.071
570	ENSG00000185917.14	SETD4	chr21	-	36053582	36053620	36057108	36057204	36048307	36048396	36058815	36058924	570	73,36,41	34,15,15	32,20,34	31,6,13	195	137	0.521645434369	1.0	0.601,0.628,0.658	0.42,0.701,0.648	0.039
571	ENSG00000159216.19	RUNX1	chr21	-	34859473	34859578	34880556	34880713	34799300	34799462	34886842	34887183	571	75,53,51	31,17,12	18,16,28	14,11,13	256	204	0.031765878979	0.35807371215244077	0.658,0.713,0.772	0.506,0.537,0.632	0.156
572	ENSG00000243927.6	MRPS6	chr21	+	34103496	34103519	34125340	34125480	34102834	34102908	34142407	34143034	572	5,6,1	296,142,124	4,2,3	163,94,115	122	239	0.806017091657	1.0	0.032,0.076,0.016	0.046,0.04,0.049	-0.004
573	ENSG00000241837.7	ATP5PO	chr21	-	33903934	33904021	33907340	33907453	33903452	33903639	33909081	33909211	573	1451,543,491	991,455,398	793,437,464	576,329,403	212	186	0.888709874281	1.0	0.562,0.511,0.52	0.547,0.538,0.503	0.002
574	ENSG00000241837.7	ATP5PO	chr21	-	33903934	33904021	33907340	33907453	33903452	33903639	33912288	33912399	574	16,9,5	993,456,403	7,4,9	575,329,400	212	186	0.771937585926	1.0	0.014,0.017,0.011	0.011,0.011,0.019	0.0
575	ENSG00000241837.7	ATP5PO	chr21	-	33907340	33907453	33909081	33909211	33903934	33904021	33912288	33912399	575	1371,642,543	1434,582,467	776,404,517	761,411,495	229	212	0.637088258679	1.0	0.47,0.505,0.518	0.486,0.476,0.492	0.013
576	ENSG00000159131.17	GART	chr21	-	33505973	33506104	33509782	33509920	33505560	33505702	33511251	33511458	576	482,267,227	353,172,151	205,120,130	175,105,87	237	230	0.192756682603	0.907168101253353	0.57,0.601,0.593	0.532,0.526,0.592	0.038
577	ENSG00000159131.17	GART	chr21	-	33509782	33509920	33511251	33511458	33505973	33506104	33516988	33517141	577	874,377,352	223,137,108	355,225,206	117,58,58	306	237	0.831591123769	1.0	0.752,0.681,0.716	0.701,0.75,0.733	-0.012
578	ENSG00000159131.17	GART	chr21	-	33530758	33530884	33531488	33531557	33528849	33528937	33532344	33532456	578	302,146,128	546,211,236	162,106,113	274,175,178	168	225	0.763011876737	1.0	0.426,0.481,0.421	0.442,0.448,0.46	-0.007
579	ENSG00000249624.10	ENSG00000249624	chr21	+	33260596	33260727	33262792	33263637	33252661	33252830	33266011	33266175	579	65,38,38	179,67,75	31,26,34	112,70,64	230	944	0.387954706301	1.0	0.598,0.7,0.675	0.532,0.604,0.686	0.05
580	ENSG00000249624.10	ENSG00000249624	chr21	+	33262792	33263637	33266011	33266175	33252661	33252830	33268393	33268517	580	179,67,75	17,2,3	112,70,64	9,8,6	944	263	0.273812757557	1.0	0.746,0.903,0.874	0.776,0.709,0.748	0.097
581	ENSG00000249624.10	ENSG00000249624	chr21	+	33262792	33263637	33266011	33266175	33260596	33260727	33268393	33268517	581	189,72,81	18,2,3	119,76,73	8,8,3	944	263	0.748054076909	1.0	0.745,0.909,0.883	0.806,0.726,0.871	0.045
582	ENSG00000249624.10	ENSG00000249624	chr21	+	33268393	33268517	33276595	33276753	33252661	33252830	33279751	33279918	582	17,7,0	92,22,45	3,7,5	57,26,45	223	257	0.607039875502	1.0	0.176,0.268,0.0	0.057,0.237,0.114	0.012
584	ENSG00000142207.7	URB1	chr21	-	32352709	32352906	32353932	32354103	32350703	32350922	32354858	32354997	584	97,62,72	87,57,52	72,45,29	49,35,41	270	296	0.842793177414	1.0	0.55,0.544,0.603	0.617,0.585,0.437	0.019
585	ENSG00000142207.7	URB1	chr21	-	32363155	32363329	32366617	32366755	32361891	32362021	32368402	32368598	585	89,51,44	171,76,68	54,27,34	104,48,55	237	273	0.714745464559	1.0	0.375,0.436,0.427	0.374,0.393,0.416	0.018
586	ENSG00000156299.14	TIAM1	chr21	-	31213397	31213472	31217552	31217699	31210044	31210215	31223405	31223591	586	44,27,25	19,8,12	28,18,12	9,6,6	246	174	0.725785699559	1.0	0.621,0.705,0.596	0.688,0.68,0.586	-0.011
587	ENSG00000156299.14	TIAM1	chr21	-	31266009	31266983	31276731	31276908	31251741	31252189	31339242	31339422	587	38,12,11	470,176,175	10,8,10	204,130,118	276	1073	0.433098609036	1.0	0.239,0.21,0.196	0.16,0.193,0.248	0.015
588	ENSG00000156299.14	TIAM1	chr21	-	31266009	31266983	31339242	31339422	31251741	31252189	31463982	31464035	588	22,17,12	460,173,172	9,4,9	200,127,114	279	1073	0.270335517118	1.0	0.155,0.274,0.212	0.148,0.108,0.233	0.051
589	ENSG00000156261.13	CCT8	chr21	-	29063351	29063530	29064967	29065105	29062489	29062556	29066715	29066777	589	1195,571,503	2249,1094,1009	498,323,399	1051,659,770	237	278	0.603424416069	1.0	0.384,0.38,0.369	0.357,0.365,0.378	0.011
590	ENSG00000156261.13	CCT8	chr21	-	29067555	29067705	29069422	29069502	29066890	29067071	29070246	29070337	590	947,498,464	701,396,386	456,294,380	383,234,240	179	249	0.671779484924	1.0	0.653,0.636,0.626	0.624,0.636,0.688	-0.011
591	ENSG00000156256.15	USP16	chr21	+	29027872	29027974	29030594	29030773	29024628	29024777	29034836	29034940	591	166,58,62	286,147,155	90,49,58	139,109,118	201	278	0.400517572896	1.0	0.445,0.353,0.356	0.472,0.383,0.405	-0.035
592	ENSG00000198862.14	LTN1	chr21	-	28932469	28932664	28935108	28935329	28931154	28931322	28936525	28936697	592	216,90,86	169,84,57	95,45,57	69,54,60	320	294	0.289639342597	1.0	0.54,0.496,0.581	0.558,0.434,0.466	0.053
593	ENSG00000198862.14	LTN1	chr21	-	28971270	28971444	28981118	28981299	28970551	28970742	28982315	28982368	593	131,51,52	61,28,37	79,23,46	36,22,22	280	273	0.916886350414	1.0	0.677,0.64,0.578	0.681,0.505,0.671	0.013
594	ENSG00000198862.14	LTN1	chr21	-	28981118	28981299	28982315	28982368	28971270	28971444	28984691	28984922	594	30,6,11	111,31,34	7,8,12	60,15,33	152	280	0.986538797202	1.0	0.332,0.263,0.373	0.177,0.496,0.401	-0.035
595	ENSG00000154727.11	GABPA	chr21	+	25741572	25741675	25745209	25745354	25734569	25735070	25749035	25749120	595	109,26,23	202,68,64	66,40,56	115,68,89	202	244	0.107961578654	0.6936127659669529	0.395,0.316,0.303	0.409,0.415,0.432	-0.081
596	ENSG00000154727.11	GABPA	chr21	+	25745209	25745354	25749035	25749120	25741572	25741675	25751988	25752234	596	19,5,5	120,50,38	15,4,11	68,49,40	244	184	0.295517202842	1.0	0.107,0.07,0.09	0.143,0.058,0.172	-0.035
597	ENSG00000154719.14	MRPL39	chr21	-	25588834	25588882	25592811	25592965	25585655	25585754	25593892	25593958	597	275,144,108	15,1,3	138,100,109	14,2,7	253	147	0.0737848882699	0.5746152247036694	0.914,0.988,0.954	0.851,0.967,0.9	0.046
598	ENSG00000154719.14	MRPL39	chr21	-	25603795	25603935	25606448	25606655	25601367	25601467	25607402	25607481	598	296,138,117	273,147,122	179,96,92	123,78,65	306	239	0.0167570838736	0.24372296050024625	0.459,0.423,0.428	0.532,0.49,0.525	-0.079
601	ENSG00000215386.14	MIR99AHG	chr21	+	16231055	16231115	16391613	16391685	16181590	16181687	16487489	16488346	601	0,0,0	4,2,1	1,0,0	2,2,3	159	171	1	1.0	0.0,0.0,0.0	0.35,0.0,0.0	-0.117
604	ENSG00000215386.14	MIR99AHG	chr21	+	16257392	16257454	16391613	16391685	16231055	16231115	16487489	16487538	604	1,0,0	4,2,2	0,0,0	2,2,3	161	171	1	1.0	0.21,0.0,0.0	0.0,0.0,0.0	0.07
608	ENSG00000215386.14	MIR99AHG	chr21	+	16537378	16537439	16589352	16589540	16487489	16487538	16594339	16594454	608	9,4,5	0,0,0	4,2,5	0,2,0	160	287	1	1.0	1.0,1.0,1.0	1.0,0.642,1.0	0.119
609	ENSG00000215386.14	MIR99AHG	chr21	+	16537378	16537439	16594339	16594454	16487489	16487538	16606993	16607087	609	12,6,6	8,1,0	5,3,1	1,2,2	160	214	0.557754566264	1.0	0.667,0.889,1.0	0.87,0.667,0.401	0.206
614	ENSG00000155313.16	USP25	chr21	+	15833347	15833548	15842397	15842540	15831400	15831629	15864267	15864446	614	189,69,48	155,42,44	98,62,55	89,40,47	300	242	0.816460775463	1.0	0.496,0.57,0.468	0.47,0.556,0.486	0.007
616	ENSG00000188681.12	TEKT4P2	chr21	-	9075114	9075341	9124361	9124421	9070213	9070444	9127488	9127547	616	0,1,0	6,2,2	2,2,0	3,0,3	159	326	0.00136674827411	0.04454869833235439	0.0,0.506,0.0	0.578,1.0,0.0	-0.357
618	ENSG00000101161.8	PRPF6	chr20	+	63983046	63983215	63984906	63985025	63981131	63981316	63993406	63993485	618	1245,522,451	1119,381,369	788,490,550	653,377,430	268	218	0.754030206661	1.0	0.475,0.527,0.499	0.495,0.514,0.51	-0.006
619	ENSG00000101161.8	PRPF6	chr20	+	63984906	63985025	63993406	63993485	63983046	63983215	63994915	63995092	619	1054,387,316	522,203,190	612,349,416	316,189,221	218	178	0.944389253933	1.0	0.622,0.609,0.576	0.613,0.601,0.606	-0.004
620	ENSG00000101161.8	PRPF6	chr20	+	63993406	63993485	63994915	63995092	63984906	63985025	63995326	63995482	620	818,282,280	1379,639,506	487,266,316	881,533,600	178	276	0.958973532775	1.0	0.479,0.406,0.462	0.462,0.436,0.45	-0.0
621	ENSG00000101161.8	PRPF6	chr20	+	64011284	64011503	64016722	64016845	64010199	64010318	64022756	64022878	621	1422,573,491	576,273,259	882,540,568	390,273,302	318	222	0.547190233337	1.0	0.633,0.594,0.57	0.612,0.58,0.568	0.012
622	ENSG00000101161.8	PRPF6	chr20	+	64022756	64022878	64025938	64026058	64016722	64016845	64026981	64027158	622	831,343,312	929,384,307	498,339,371	519,373,382	221	219	0.845096161153	1.0	0.47,0.47,0.502	0.487,0.474,0.49	-0.003
623	ENSG00000196700.9	ZNF512B	chr20	-	63963094	63963265	63963341	63963440	63962586	63962781	63963617	63963710	623	221,92,74	247,133,81	177,127,111	195,158,115	198	270	0.614334681777	1.0	0.55,0.485,0.555	0.553,0.523,0.568	-0.018
624	ENSG00000196700.9	ZNF512B	chr20	-	63963341	63963440	63963617	63963710	63963094	63963265	63963788	63963913	624	144,70,64	116,37,26	135,84,80	85,71,62	192	198	0.246562267673	1.0	0.561,0.661,0.717	0.621,0.55,0.571	0.066
625	ENSG00000196700.9	ZNF512B	chr20	-	63966875	63967004	63967380	63967523	63966140	63966781	63967829	63967952	625	288,144,89	258,111,80	263,192,188	196,130,111	242	228	0.0520603008525	0.47558873717076966	0.513,0.55,0.512	0.558,0.582,0.615	-0.06
626	ENSG00000101150.18	TPD52L2	chr20	+	63869295	63869441	63873667	63873816	63865289	63865384	63882718	63882820	626	394,210,212	774,401,383	193,154,122	379,288,261	245	248	0.682747672814	1.0	0.34,0.346,0.359	0.34,0.351,0.321	0.011
628	ENSG00000101150.18	TPD52L2	chr20	+	63873667	63873816	63882718	63882820	63869295	63869441	63889189	63889238	628	1361,633,580	883,452,412	595,414,399	397,231,243	248	201	0.238088526829	0.9881836997667958	0.555,0.532,0.533	0.548,0.592,0.571	-0.03
629	ENSG00000101150.18	TPD52L2	chr20	+	63873667	63873816	63882718	63882820	63869295	63869441	63889849	63891545	629	1361,632,579	138,61,57	592,412,400	68,34,34	248	201	0.766136537255	1.0	0.889,0.894,0.892	0.876,0.908,0.905	-0.005
630	ENSG00000101150.18	TPD52L2	chr20	+	63875815	63875875	63882718	63882820	63873667	63873816	63889189	63889238	630	184,97,100	1325,651,596	71,43,47	604,391,381	159	201	0.0476273096652	0.45329424628349346	0.149,0.159,0.175	0.129,0.122,0.135	0.032
631	ENSG00000101150.18	TPD52L2	chr20	+	63882718	63882820	63889189	63889238	63875815	63875875	63889849	63891545	631	556,264,228	36,17,19	222,107,87	27,17,14	201	148	0.000830629774122	0.031034265967936788	0.919,0.92,0.898	0.858,0.823,0.821	0.078
632	ENSG00000026036.22	RTEL1-TNFRSF6B	chr20	+	63680663	63680719	63685522	63685597	63679848	63679946	63685790	63685872	632	17,7,4	113,35,26	14,12,6	68,48,38	155	174	0.383087558685	1.0	0.144,0.183,0.147	0.188,0.219,0.151	-0.028
633	ENSG00000026036.22	RTEL1-TNFRSF6B	chr20	+	63690804	63690947	63691741	63691837	63690293	63690441	63692804	63693003	633	132,53,42	92,29,31	93,45,50	76,45,43	242	195	0.110039291694	0.6982376292731309	0.536,0.596,0.522	0.496,0.446,0.484	0.076
634	ENSG00000026036.22	RTEL1-TNFRSF6B	chr20	+	63691741	63691837	63692804	63693003	63690804	63690947	63693142	63693283	634	166,51,49	233,100,53	103,69,44	170,132,113	195	298	0.101216455067	0.6707885841060586	0.521,0.438,0.586	0.481,0.444,0.373	0.082
635	ENSG00000101199.13	ARFGAP1	chr20	+	63275576	63275640	63276479	63276651	63272784	63272920	63278116	63278203	635	73,33,33	211,110,102	37,19,23	125,72,78	163	271	0.444674306084	1.0	0.365,0.333,0.35	0.33,0.305,0.329	0.028
636	ENSG00000101199.13	ARFGAP1	chr20	+	63278898	63278995	63281290	63281347	63278116	63278203	63282818	63282851	636	321,161,140	213,69,73	186,118,123	119,60,68	196	156	0.736807267804	1.0	0.545,0.65,0.604	0.554,0.61,0.59	0.015
637	ENSG00000101199.13	ARFGAP1	chr20	+	63278898	63278995	63282818	63282851	63278116	63278203	63284865	63284922	637	318,156,128	130,68,69	186,119,122	54,28,47	196	132	0.0107970668675	0.18507025010910855	0.622,0.607,0.555	0.699,0.741,0.636	-0.097
638	ENSG00000101199.13	ARFGAP1	chr20	+	63281290	63281347	63282818	63282851	63278898	63278995	63284865	63284922	638	77,42,27	130,65,76	53,49,51	52,28,47	156	132	9.54922182279e-05	0.006325307424685694	0.334,0.353,0.231	0.463,0.597,0.479	-0.207
639	ENSG00000101191.17	DIDO1	chr20	-	62891986	62892076	62892808	62892962	62887213	62891155	62893665	62894194	639	416,207,180	181,75,86	218,149,181	106,42,76	253	189	0.656210381115	1.0	0.632,0.673,0.61	0.606,0.726,0.64	-0.019
640	ENSG00000101191.17	DIDO1	chr20	-	62892808	62892962	62893665	62894194	62891986	62892076	62894412	62894548	640	1160,654,583	208,136,88	729,485,565	124,80,106	628	253	0.79185292802	1.0	0.692,0.66,0.727	0.703,0.71,0.682	-0.005
641	ENSG00000101191.17	DIDO1	chr20	-	62895048	62895165	62896232	62896392	62894809	62894914	62896530	62896996	641	376,171,147	295,145,127	196,133,162	131,101,109	259	216	0.167593703953	0.8560651607796665	0.515,0.496,0.491	0.555,0.523,0.553	-0.043
642	ENSG00000101190.13	TCFL5	chr20	-	62854015	62854157	62857394	62857638	62841004	62842097	62859363	62859526	642	747,274,246	297,90,61	450,278,272	147,79,103	343	241	0.941699515736	1.0	0.639,0.681,0.739	0.683,0.712,0.65	0.005
643	ENSG00000101190.13	TCFL5	chr20	-	62854015	62854157	62859363	62859526	62841004	62842097	62860124	62860308	643	161,69,55	312,97,65	91,46,49	157,85,107	262	241	0.220703001239	0.9586855609004511	0.322,0.396,0.438	0.348,0.332,0.296	0.06
644	ENSG00000101190.13	TCFL5	chr20	-	62857394	62857638	62859363	62859526	62854015	62854157	62860124	62860308	644	159,69,55	614,252,235	92,46,48	396,254,240	262	343	0.107993190999	0.6937018240354896	0.253,0.264,0.235	0.233,0.192,0.208	0.04
645	ENSG00000092758.18	COL9A3	chr20	+	62824444	62824501	62824967	62825021	62822590	62822632	62825816	62825870	645	43,12,9	146,41,45	16,7,6	42,27,28	156	153	0.911884148217	1.0	0.224,0.223,0.164	0.272,0.203,0.174	-0.013
646	ENSG00000092758.18	COL9A3	chr20	+	62836186	62836333	62836477	62836532	62835920	62835953	62837082	62837265	646	101,40,44	41,17,13	33,32,30	11,8,16	246	154	0.843361533365	1.0	0.607,0.596,0.679	0.653,0.715,0.54	-0.009
648	ENSG00000130702.15	LAMA5	chr20	-	62322268	62322449	62322657	62322758	62322018	62322168	62323455	62323670	648	21,9,6	46,22,11	9,8,20	56,48,55	200	280	0.0240479631116	0.3051358592092336	0.39,0.364,0.433	0.184,0.189,0.337	0.159
649	ENSG00000130706.13	ADRM1	chr20	+	62303567	62303781	62304460	62304577	62302895	62303049	62306196	62306320	649	2007,1214,1099	1392,824,861	991,687,680	698,400,421	313	216	0.19240575229	0.9067605734632739	0.499,0.504,0.468	0.495,0.542,0.527	-0.031
650	ENSG00000130706.13	ADRM1	chr20	+	62306647	62306734	62307370	62307452	62306196	62306320	62307595	62307828	650	992,653,586	613,521,449	444,345,388	327,233,256	186	181	0.679012125298	1.0	0.612,0.549,0.559	0.569,0.59,0.596	-0.012
651	ENSG00000130706.13	ADRM1	chr20	+	62306647	62306734	62307595	62307828	62306196	62306320	62308020	62308178	651	992,653,585	2552,1947,1783	444,345,388	1333,962,1135	186	332	0.839509128744	1.0	0.41,0.374,0.369	0.373,0.39,0.379	0.004
652	ENSG00000102125.16	TAFAZZIN	chrX	+	154414100	154414190	154419542	154419623	154413481	154413567	154420031	154420094	652	40,11,6	58,25,14	17,8,9	45,16,21	189	180	0.249128600131	1.0	0.396,0.295,0.29	0.265,0.323,0.29	0.034
653	ENSG00000102125.16	TAFAZZIN	chrX	+	154414100	154414190	154419542	154419746	154413481	154413567	154420031	154420094	653	40,11,6	74,29,11	17,8,9	36,28,26	189	303	0.312554358823	1.0	0.464,0.378,0.467	0.431,0.314,0.357	0.069
654	ENSG00000102125.16	TAFAZZIN	chrX	+	154414100	154414190	154419704	154419746	154413481	154413567	154420031	154420094	654	40,11,6	4,0,0	17,8,9	2,2,3	189	141	0.0398398575695	0.40780028121362744	0.882,1.0,1.0	0.864,0.749,0.691	0.193
655	ENSG00000102125.16	TAFAZZIN	chrX	+	154419542	154419623	154419704	154419746	154413481	154413567	154420031	154420094	655	58,25,14	4,0,0	45,16,21	2,2,3	180	141	0.122947534006	0.7367197243310117	0.919,1.0,1.0	0.946,0.862,0.846	0.088
656	ENSG00000101181.18	MTG2	chr20	+	62197851	62197967	62198633	62198852	62195801	62195949	62199118	62199257	656	223,111,101	415,237,216	96,64,64	263,142,158	215	318	0.0966069051084	0.6577859460165081	0.443,0.409,0.409	0.351,0.4,0.375	0.045
657	ENSG00000101182.15	PSMA7	chr20	-	62137363	62137426	62138170	62138290	62136732	62136949	62139074	62139197	657	2188,1251,1056	1309,613,541	1038,705,764	562,353,381	219	162	0.684668030593	1.0	0.553,0.602,0.591	0.577,0.596,0.597	-0.008
658	ENSG00000101182.15	PSMA7	chr20	-	62138170	62138290	62139074	62139197	62137363	62137426	62139780	62139905	658	1889,1084,958	2691,1464,1252	1030,651,684	1250,824,872	222	219	0.34078078027	1.0	0.409,0.422,0.43	0.448,0.438,0.436	-0.02
659	ENSG00000101160.15	CTSZ	chr20	-	58996638	58996801	58997602	58997753	58995184	58995759	59001464	59001644	659	934,402,382	1474,560,501	609,409,524	875,552,624	250	262	0.3981276324	1.0	0.399,0.429,0.444	0.422,0.437,0.468	-0.018
660	ENSG00000101160.15	CTSZ	chr20	-	58997854	58997954	58998597	58998690	58997602	58997753	59001464	59001644	660	0,1,0	0,1,0	3,2,1	2,0,2	192	199	1	1.0	NA,0.509,NA	0.609,1.0,0.341	-0.141
661	ENSG00000101160.15	CTSZ	chr20	-	58997854	58997954	58999234	58999580	58997602	58997753	59001464	59001644	661	21,11,4	0,1,0	22,10,10	2,0,2	445	199	0.139149322493	0.7833118082606436	1.0,0.831,1.0	0.831,1.0,0.691	0.103
662	ENSG00000101160.15	CTSZ	chr20	-	58998597	58998690	58999234	58999580	58997602	58997753	59001464	59001644	662	21,11,4	0,1,0	22,10,10	3,2,1	445	192	0.000886682844896	0.03253751386045124	1.0,0.826,1.0	0.76,0.683,0.812	0.19
663	ENSG00000235590.8	GNAS-AS1	chr20	-	58841936	58842229	58848878	58848917	58818918	58819255	58850529	58850903	663	2,1,0	126,46,50	2,0,1	71,36,50	138	392	0.81013375056	1.0	0.043,0.058,0.0	0.074,0.0,0.054	-0.009
664	ENSG00000124222.22	STX16	chr20	+	58652072	58652087	58667489	58667597	58651312	58651406	58667986	58668127	664	0,0,0	530,241,210	0,1,1	308,208,224	114	207	1	1.0	0.0,0.0,0.0	0.0,0.009,0.008	-0.006
665	ENSG00000124222.22	STX16	chr20	+	58659622	58659634	58667200	58667318	58652072	58652087	58667489	58667597	665	42,18,14	32,12,14	32,22,20	12,19,17	111	217	0.510492655707	1.0	0.72,0.746,0.662	0.839,0.694,0.697	-0.034
666	ENSG00000124222.22	STX16	chr20	+	58667489	58667597	58667986	58668127	58652072	58652087	58670511	58670603	666	166,90,70	709,354,281	107,88,61	391,260,264	207	240	0.288774494587	1.0	0.214,0.228,0.224	0.241,0.282,0.211	-0.023
667	ENSG00000124164.16	VAPB	chr20	+	58434601	58434705	58438944	58439025	58418210	58418363	58440906	58441083	667	265,129,142	302,171,149	164,99,130	160,102,138	203	180	0.289116490071	1.0	0.438,0.401,0.458	0.476,0.463,0.455	-0.032
668	ENSG00000124224.18	PPP4R1L	chr20	-	58236153	58236274	58238210	58238311	58235239	58235374	58239240	58239402	668	5,3,4	5,4,5	0,7,11	8,11,6	200	220	0.383950972313	1.0	0.524,0.452,0.468	0.0,0.412,0.669	0.121
669	ENSG00000184117.12	NIPSNAP1	chr22	-	29570161	29570207	29580098	29580155	29569192	29569287	29580984	29581074	669	9,3,2	245,59,75	2,3,1	124,66,74	156	145	0.151967125111	0.8197895254383293	0.033,0.045,0.024	0.015,0.041,0.012	0.011
670	ENSG00000101144.13	BMP7	chr20	-	57174930	57175007	57183721	57183919	57173199	57173310	57202474	57202623	670	490,183,174	140,42,49	276,146,181	88,50,45	297	176	0.420033353591	1.0	0.675,0.721,0.678	0.65,0.634,0.704	0.029
671	ENSG00000101144.13	BMP7	chr20	-	57183721	57183919	57202474	57202623	57174930	57175007	57228228	57228421	671	91,50,30	588,192,207	57,37,46	352,197,218	248	297	0.855038960258	1.0	0.156,0.238,0.148	0.162,0.184,0.202	-0.002
672	ENSG00000101144.13	BMP7	chr20	-	57202474	57202623	57228228	57228421	57174930	57175007	57265704	57266342	672	477,172,178	30,20,13	267,172,166	29,17,18	292	248	0.132742162376	0.7644704461857437	0.931,0.88,0.921	0.887,0.896,0.887	0.021
673	ENSG00000101144.13	BMP7	chr20	-	57202474	57202623	57228228	57228421	57183721	57183919	57265704	57265778	673	478,174,180	207,86,66	267,169,166	129,55,75	292	248	0.896968526407	1.0	0.662,0.632,0.698	0.637,0.723,0.653	-0.007
674	ENSG00000087586.18	AURKA	chr20	-	56373407	56373556	56384269	56384324	56369664	56370659	56386256	56386533	674	440,162,138	437,199,135	215,163,197	232,149,177	154	248	0.441057457211	1.0	0.619,0.567,0.622	0.599,0.638,0.642	-0.024
675	ENSG00000087586.18	AURKA	chr20	-	56373407	56373556	56386256	56386533	56369664	56370659	56388155	56388202	675	1103,495,396	440,200,135	597,396,458	232,149,180	376	248	0.956515851642	1.0	0.623,0.62,0.659	0.629,0.637,0.627	0.003
676	ENSG00000087586.18	AURKA	chr20	-	56388311	56388506	56388686	56388784	56388155	56388202	56390555	56390665	676	99,40,44	15,7,5	93,38,69	6,5,7	197	294	0.118291027088	0.7231239839865677	0.908,0.895,0.929	0.959,0.919,0.936	-0.027
677	ENSG00000087586.18	AURKA	chr20	-	56388686	56388784	56390555	56390665	56388155	56388202	56392153	56392215	677	61,11,12	73,29,32	44,25,34	66,21,45	209	197	0.163491315111	0.8473040629018511	0.441,0.263,0.261	0.386,0.529,0.416	-0.122
681	ENSG00000020256.20	ZFP64	chr20	-	52088391	52088643	52097372	52097435	52051662	52052132	52098437	52098587	681	114,40,37	290,120,129	68,38,39	142,93,114	162	351	0.276037633786	1.0	0.46,0.419,0.383	0.509,0.47,0.426	-0.048
682	ENSG00000020256.20	ZFP64	chr20	-	52097372	52097435	52098437	52098587	52088391	52088643	52105131	52105644	682	228,101,111	163,61,72	137,77,84	93,69,48	249	162	0.71390179837	1.0	0.476,0.519,0.501	0.489,0.421,0.532	0.018
683	ENSG00000124243.19	BCAS4	chr20	+	50818210	50818282	50830278	50830380	50795069	50795173	50876485	50876572	683	18,14,10	30,18,10	26,13,19	31,21,15	171	201	0.591394413741	1.0	0.414,0.478,0.54	0.496,0.421,0.598	-0.028
684	ENSG00000124243.19	BCAS4	chr20	+	50841765	50841900	50875996	50876093	50830278	50830380	50876485	50877177	684	180,91,73	4,2,2	141,95,93	9,12,7	234	196	0.00018847287193	0.01035964600266713	0.974,0.974,0.968	0.929,0.869,0.918	0.067
685	ENSG00000196396.10	PTPN1	chr20	+	50574516	50574654	50578419	50578629	50568379	50568478	50579167	50579329	685	716,327,276	594,365,298	389,218,248	339,234,237	237	309	0.771453372591	1.0	0.611,0.539,0.547	0.599,0.548,0.577	-0.009
686	ENSG00000244687.13	UBE2V1	chr20	-	50098881	50098981	50108972	50109111	50096671	50096820	50113106	50113198	686	0,0,1	1,1,2	3,0,0	8,2,0	238	199	1	1.0	0.0,0.0,0.295	0.239,0.0,NA	-0.021
687	ENSG00000244687.13	UBE2V1	chr20	-	50098881	50098981	50111288	50111562	50096671	50096820	50113106	50113198	687	7,3,7	1,1,2	5,2,6	8,2,0	373	199	0.233634012599	0.9807509290817256	0.789,0.615,0.651	0.25,0.348,1.0	0.152
688	ENSG00000244687.13	UBE2V1	chr20	-	50108972	50109111	50111288	50111562	50096671	50096820	50113106	50113198	688	7,3,7	0,0,1	5,2,6	3,0,0	373	238	0.371585407936	1.0	1.0,1.0,0.817	0.515,1.0,1.0	0.101
689	ENSG00000124201.15	ZNFX1	chr20	-	49251526	49251622	49252719	49252830	49245896	49249711	49253665	49253811	689	60,22,25	61,21,19	29,21,31	41,16,26	210	195	0.782086484601	1.0	0.477,0.493,0.55	0.396,0.549,0.525	0.017
690	ENSG00000124201.15	ZNFX1	chr20	-	49260462	49260577	49263333	49263483	49257416	49257664	49264715	49264864	690	90,44,23	77,26,18	48,20,37	44,43,32	249	214	0.0987247758542	0.6636671587263304	0.501,0.593,0.523	0.484,0.286,0.498	0.116
691	ENSG00000124214.21	STAU1	chr20	-	49153932	49154071	49174194	49174269	49151581	49151747	49179121	49179244	691	49,13,15	1109,470,484	18,10,7	649,332,457	174	238	0.0445369011507	0.43699388246811616	0.057,0.036,0.041	0.037,0.04,0.021	0.012
692	ENSG00000124214.21	STAU1	chr20	-	49153932	49154071	49174194	49174269	49151581	49151747	49188115	49188367	692	422,197,184	1187,506,514	279,154,181	688,353,485	174	238	0.360664127531	1.0	0.327,0.347,0.329	0.357,0.374,0.338	-0.022
693	ENSG00000124214.21	STAU1	chr20	-	49158436	49158497	49158938	49159146	49153932	49154071	49174194	49174263	693	32,15,24	12,2,7	25,23,24	15,4,19	307	160	0.221619643281	0.9599719350530423	0.582,0.796,0.641	0.465,0.75,0.397	0.136
694	ENSG00000124214.21	STAU1	chr20	-	49174194	49174269	49179121	49179244	49153932	49154071	49188115	49188367	694	68,32,25	1051,438,411	22,12,19	632,313,401	222	174	0.00394779673059	0.09390373951806925	0.048,0.054,0.046	0.027,0.029,0.036	0.019
695	ENSG00000124126.14	PREX1	chr20	-	48639765	48639894	48642167	48642258	48637710	48637752	48642406	48642489	695	25,10,4	23,6,5	6,2,6	6,9,10	190	228	0.108039743216	0.6937921218756765	0.566,0.667,0.49	0.545,0.211,0.419	0.183
696	ENSG00000101040.20	ZMYND8	chr20	-	47212641	47212725	47220257	47220324	47209213	47210897	47221313	47221474	696	53,26,26	124,28,22	36,23,16	61,39,39	166	183	0.275019009933	1.0	0.32,0.506,0.566	0.394,0.394,0.311	0.098
697	ENSG00000101040.20	ZMYND8	chr20	-	47224316	47224556	47227202	47227281	47221313	47221474	47229725	47229806	697	66,22,17	229,74,57	41,19,40	152,85,85	178	339	0.791943449104	1.0	0.354,0.362,0.362	0.339,0.299,0.473	-0.011
698	ENSG00000101040.20	ZMYND8	chr20	-	47227202	47227281	47229725	47229806	47224316	47224556	47236325	47236516	698	165,47,44	129,34,26	58,40,39	65,45,42	180	178	0.0155374952781	0.23300876936432313	0.558,0.578,0.626	0.469,0.468,0.479	0.115
699	ENSG00000101040.20	ZMYND8	chr20	-	47229725	47229806	47236325	47236516	47227202	47227281	47238895	47239138	699	165,53,41	61,30,18	83,45,76	35,17,32	290	180	0.7975991008	1.0	0.627,0.523,0.586	0.595,0.622,0.596	-0.026
700	ENSG00000101040.20	ZMYND8	chr20	-	47236325	47236516	47238895	47239138	47229725	47229806	47246007	47246517	700	226,79,94	263,88,68	136,87,108	116,72,97	342	290	0.336667534283	1.0	0.422,0.432,0.54	0.499,0.506,0.486	-0.032
701	ENSG00000101040.20	ZMYND8	chr20	-	47238757	47239138	47246007	47246517	47236325	47236516	47249286	47249439	701	661,188,166	249,102,90	308,192,193	154,92,104	609	480	0.510784790305	1.0	0.677,0.592,0.592	0.612,0.622,0.594	0.011
702	ENSG00000101040.20	ZMYND8	chr20	-	47238895	47239138	47246007	47246517	47236325	47236516	47249286	47249439	702	661,188,166	276,87,100	308,192,193	150,94,113	609	342	0.523244101191	1.0	0.574,0.548,0.482	0.536,0.534,0.49	0.015
703	ENSG00000101040.20	ZMYND8	chr20	-	47246007	47246517	47249286	47249439	47237309	47239138	47262287	47262428	703	107,59,31	617,164,152	64,47,63	282,172,189	252	609	0.382939335553	1.0	0.295,0.465,0.33	0.354,0.398,0.446	-0.036
704	ENSG00000101040.20	ZMYND8	chr20	-	47249286	47249439	47262287	47262428	47246007	47246517	47276313	47276795	704	153,49,40	142,68,41	87,51,55	86,59,55	240	252	0.874295382849	1.0	0.531,0.431,0.506	0.515,0.476,0.512	-0.012
705	ENSG00000101040.20	ZMYND8	chr20	-	47262287	47262428	47276313	47276795	47249286	47249439	47282101	47282217	705	355,109,108	109,45,36	213,103,132	62,47,64	581	240	0.359346819601	1.0	0.574,0.5,0.553	0.587,0.475,0.46	0.035
706	ENSG00000101040.20	ZMYND8	chr20	-	47290186	47290274	47291795	47291888	47287228	47287284	47294665	47294779	706	63,21,19	57,14,10	23,26,22	24,16,20	192	187	0.684915412992	1.0	0.518,0.594,0.649	0.483,0.613,0.517	0.049
707	ENSG00000101040.20	ZMYND8	chr20	-	47291795	47291888	47294665	47294779	47287228	47287284	47298728	47298872	707	92,33,28	0,0,1	64,41,23	0,0,0	213	192	1	1.0	1.0,1.0,0.962	1.0,1.0,1.0	-0.013
708	ENSG00000101040.20	ZMYND8	chr20	-	47291795	47291888	47294665	47294779	47290186	47290274	47298728	47298872	708	97,34,28	69,23,21	67,40,24	50,27,25	213	192	0.638364848209	1.0	0.559,0.571,0.546	0.547,0.572,0.464	0.031
709	ENSG00000101040.20	ZMYND8	chr20	-	47294665	47294779	47298728	47298872	47291795	47291888	47310055	47310204	709	81,17,15	84,32,28	30,28,35	40,32,32	243	213	0.356202973279	1.0	0.458,0.318,0.32	0.397,0.434,0.489	-0.075
710	ENSG00000101040.20	ZMYND8	chr20	-	47298728	47298872	47310055	47310204	47294665	47294779	47347855	47347926	710	175,54,50	121,28,23	78,61,77	68,47,36	248	243	0.450755374605	1.0	0.586,0.654,0.681	0.529,0.56,0.677	0.052
711	ENSG00000101040.20	ZMYND8	chr20	-	47298728	47298947	47310055	47310204	47294665	47294779	47347855	47347926	711	175,54,50	154,42,29	78,61,77	83,51,46	248	318	0.782665948327	1.0	0.593,0.622,0.689	0.546,0.605,0.682	0.024
712	ENSG00000101040.20	ZMYND8	chr20	-	47310055	47310204	47347855	47347926	47298728	47298872	47356656	47356670	712	8,0,1	131,47,37	14,1,0	63,50,63	170	248	0.18248227915	0.8875396016275166	0.082,0.0,0.038	0.245,0.028,0.0	-0.051
713	ENSG00000101040.20	ZMYND8	chr20	-	47310055	47310204	47347855	47347926	47298728	47298947	47356656	47356670	713	9,0,1	167,57,57	10,0,0	86,55,70	170	248	0.658742505728	1.0	0.073,0.0,0.025	0.145,0.0,0.0	-0.016
714	ENSG00000101040.20	ZMYND8	chr20	-	47349860	47349988	47355449	47355520	47347855	47347926	47356656	47356889	714	1,0,1	0,0,0	1,0,0	1,0,0	170	227	1	1.0	1.0,NA,1.0	0.572,NA,NA	0.428
715	ENSG00000198185.12	ZNF334	chr20	-	46506306	46506458	46509604	46509751	46504613	46504740	46512081	46512140	715	4,2,0	3,1,0	5,2,3	4,1,0	246	251	1	1.0	0.576,0.671,NA	0.561,0.671,1.0	-0.121
716	ENSG00000080189.15	SLC35C2	chr20	-	46357622	46357773	46358386	46358558	46356573	46356637	46358690	46358763	716	77,40,35	288,98,61	70,45,35	192,127,120	271	250	0.616911472443	1.0	0.198,0.274,0.346	0.252,0.246,0.212	0.036
717	ENSG00000101017.15	CD40	chr20	+	46123125	46123219	46126639	46126701	46122609	46122756	46128137	46128224	717	0,1,1	0,0,0	5,2,4	0,1,1	193	161	1	1.0	NA,1.0,1.0	1.0,0.625,0.769	0.202
718	ENSG00000198026.8	ZNF335	chr20	-	45952146	45952521	45952597	45952709	45950452	45950595	45953688	45953948	718	91,40,30	255,156,95	51,32,35	180,111,138	211	474	0.403438918977	1.0	0.445,0.365,0.415	0.389,0.393,0.363	0.027
719	ENSG00000198026.8	ZNF335	chr20	-	45952597	45952709	45953688	45953948	45952146	45952521	45957585	45957680	719	215,84,72	58,30,15	144,83,101	45,19,15	359	211	0.413844743016	1.0	0.685,0.622,0.738	0.653,0.72,0.798	-0.042
720	ENSG00000198026.8	ZNF335	chr20	-	45953688	45953948	45957585	45957680	45952597	45952709	45957834	45957928	720	108,16,30	135,71,62	80,40,49	93,57,80	194	359	0.111093612735	0.7020778588771888	0.597,0.294,0.472	0.614,0.565,0.531	-0.116
721	ENSG00000198026.8	ZNF335	chr20	-	45968284	45968362	45969450	45969691	45967733	45968027	45971209	45971460	721	185,79,51	47,19,20	110,62,85	41,23,27	340	177	0.243833437516	0.9975143485358313	0.672,0.684,0.57	0.583,0.584,0.621	0.046
722	ENSG00000100979.15	PLTP	chr20	-	45909515	45909671	45909941	45910070	45907840	45907904	45911151	45911251	722	46,8,8	36,13,4	23,14,16	19,11,18	228	255	0.942781368188	1.0	0.588,0.408,0.691	0.575,0.587,0.499	0.009
723	ENSG00000101473.17	ACOT8	chr20	-	45848449	45848675	45855158	45855292	45844262	45844420	45856782	45856924	723	21,12,5	272,124,97	11,13,14	150,89,98	233	325	0.136927720316	0.7753753619994158	0.097,0.119,0.067	0.093,0.169,0.166	-0.048
724	ENSG00000204070.10	SYS1	chr20	+	45363528	45363693	45365618	45365686	45363155	45363315	45366874	45369209	724	72,37,35	43,22,18	36,31,27	19,15,23	264	167	0.828784341945	1.0	0.514,0.515,0.552	0.545,0.567,0.426	0.014
725	ENSG00000204070.10	SYS1	chr20	+	45363543	45363693	45365618	45365686	45363168	45363315	45366874	45367225	725	43,20,17	43,22,18	16,15,15	19,15,23	249	167	0.488386033886	1.0	0.401,0.379,0.388	0.361,0.401,0.304	0.034
726	ENSG00000101104.13	PABPC1L	chr20	+	44916755	44916871	44918905	44919045	44912659	44912853	44919182	44919277	726	27,15,14	62,20,19	10,6,8	19,17,24	215	239	0.210651612366	0.939694050409245	0.326,0.455,0.45	0.369,0.282,0.27	0.103
727	ENSG00000101104.13	PABPC1L	chr20	+	44916755	44916871	44919182	44919277	44912659	44912853	44921593	44921731	727	26,13,12	61,23,23	10,5,6	45,30,26	215	194	0.00304207465635	0.07826081757554716	0.278,0.338,0.32	0.167,0.131,0.172	0.155
728	ENSG00000101104.13	PABPC1L	chr20	+	44921593	44921731	44924160	44924256	44919182	44919277	44930517	44930726	728	90,30,32	68,30,13	76,48,40	43,14,14	237	195	0.0564665996764	0.49994816084127514	0.521,0.451,0.669	0.593,0.738,0.702	-0.131
729	ENSG00000166913.13	YWHAB	chr20	+	44903992	44904116	44906000	44906096	44901530	44901833	44906381	44908532	729	2670,1249,1144	2444,1084,909	1611,967,1026	1321,825,885	223	195	0.841457935806	1.0	0.489,0.502,0.524	0.516,0.506,0.503	-0.003
730	ENSG00000132824.14	SERINC3	chr20	-	44504800	44504891	44506826	44506996	44503814	44503995	44509890	44510028	730	257,120,114	749,299,282	145,60,77	384,190,237	269	190	0.439385433871	1.0	0.195,0.221,0.222	0.211,0.182,0.187	0.019
731	ENSG00000132824.14	SERINC3	chr20	-	44506826	44506996	44509890	44510028	44504800	44504891	44511288	44511368	731	261,91,86	441,178,171	129,56,82	237,115,144	237	269	0.903750355547	1.0	0.402,0.367,0.363	0.382,0.356,0.393	0.0
732	ENSG00000132824.14	SERINC3	chr20	-	44509890	44510028	44511288	44511368	44506826	44506996	44512800	44512994	732	313,116,121	244,113,113	144,97,96	122,55,84	179	237	0.349896173776	1.0	0.629,0.576,0.586	0.61,0.7,0.602	-0.04
733	ENSG00000184402.15	SS18L1	chr20	+	62163457	62163622	62164144	62164246	62162751	62162931	62165421	62165514	733	158,81,69	109,47,51	60,57,60	46,38,38	264	201	0.878170681853	1.0	0.525,0.567,0.507	0.498,0.533,0.546	0.007
734	ENSG00000184402.15	SS18L1	chr20	+	62174516	62174644	62179181	62179356	62172681	62172801	62180168	62180280	734	87,61,44	42,42,39	47,25,44	30,16,24	227	274	0.70260596897	1.0	0.714,0.637,0.577	0.654,0.654,0.689	-0.023
735	ENSG00000101057.16	MYBL2	chr20	+	43673805	43673899	43682793	43682886	43667018	43667303	43686851	43687072	735	1475,738,619	1583,980,768	877,535,590	1067,731,764	193	192	0.458723608339	1.0	0.481,0.428,0.445	0.45,0.421,0.434	0.016
736	ENSG00000101057.16	MYBL2	chr20	+	43681783	43681855	43682793	43682886	43673805	43673899	43686851	43687072	736	597,289,250	1661,1010,802	368,230,255	1098,752,794	171	192	0.976415948658	1.0	0.288,0.243,0.259	0.273,0.256,0.265	-0.001
737	ENSG00000101057.16	MYBL2	chr20	+	43682793	43682886	43686851	43687072	43673805	43673899	43692156	43692319	737	77,31,33	4260,1930,1683	32,21,30	2458,1642,1759	192	320	0.140703733739	0.7869204467730931	0.029,0.026,0.032	0.021,0.021,0.028	0.006
738	ENSG00000101057.16	MYBL2	chr20	+	43682793	43682886	43699756	43700044	43673805	43673899	43702489	43702903	738	78,36,40	4645,2487,2077	32,22,30	2823,1861,2055	192	387	0.0580826532321	0.505889942269601	0.033,0.028,0.037	0.022,0.023,0.029	0.008
739	ENSG00000101057.16	MYBL2	chr20	+	43682793	43682886	43686851	43687072	43681783	43681855	43692156	43692319	739	1450,665,640	4224,1900,1678	888,597,621	2437,1631,1740	192	320	0.876208029739	1.0	0.364,0.368,0.389	0.378,0.379,0.373	-0.003
740	ENSG00000101057.16	MYBL2	chr20	+	43686851	43687072	43692156	43692319	43682793	43682886	43699756	43700044	740	4209,2101,1771	2443,1208,987	2511,1694,1768	1404,906,1061	320	262	0.890898614594	1.0	0.585,0.587,0.595	0.594,0.605,0.577	-0.003
741	ENSG00000124177.16	CHD6	chr20	-	41452739	41452942	41454625	41454736	41451825	41452025	41455799	41455979	741	96,24,37	228,71,75	53,39,43	147,92,136	210	302	0.373326541816	1.0	0.377,0.327,0.415	0.341,0.379,0.313	0.029
742	ENSG00000124177.16	CHD6	chr20	-	41473321	41473517	41483308	41483519	41457263	41457428	41484351	41484607	742	172,99,69	123,64,49	110,56,86	83,63,61	310	295	0.272367704193	1.0	0.571,0.595,0.573	0.558,0.458,0.573	0.05
743	ENSG00000124177.16	CHD6	chr20	-	41514804	41514952	41533049	41533570	41512845	41512995	41551304	41551360	743	825,322,292	172,64,51	530,368,424	101,80,91	620	247	0.706854866597	1.0	0.656,0.667,0.695	0.676,0.647,0.65	0.015
744	ENSG00000174306.22	ZHX3	chr20	-	41202056	41205066	41268989	41269083	41178454	41185201	41317508	41317731	744	27,13,13	2009,707,520	25,21,21	1198,763,750	193	3109	0.0684606556744	0.5535415170328082	0.178,0.229,0.287	0.252,0.307,0.311	-0.059
745	ENSG00000174306.22	ZHX3	chr20	-	41238687	41238796	41239597	41239704	41204773	41205066	41268989	41269083	745	0,0,0	6,2,2	0,1,0	1,1,1	206	208	1	1.0	0.0,0.0,0.0	0.0,0.502,0.0	-0.167
747	ENSG00000196756.14	SNHG17	chr20	-	38422011	38422241	38422290	38422368	38421005	38421098	38426418	38426503	747	5,2,5	191,158,141	3,3,2	120,77,80	177	329	0.827795349802	1.0	0.046,0.023,0.062	0.044,0.068,0.044	-0.008
748	ENSG00000196756.14	SNHG17	chr20	-	38422011	38422241	38425934	38426048	38421005	38421098	38426418	38426503	748	38,24,28	191,158,141	14,18,12	120,77,80	213	329	0.473907696415	1.0	0.235,0.19,0.235	0.153,0.265,0.188	0.018
749	ENSG00000196756.14	SNHG17	chr20	-	38422011	38422241	38425934	38426052	38421005	38421098	38426418	38426503	749	34,17,24	191,158,141	11,17,14	120,77,80	217	329	0.947735791519	1.0	0.213,0.14,0.205	0.122,0.251,0.21	-0.008
750	ENSG00000196756.14	SNHG17	chr20	-	38422086	38422241	38422290	38422368	38421005	38421098	38426418	38426503	750	5,2,5	173,156,134	3,3,2	106,59,73	177	254	0.856930805213	1.0	0.04,0.018,0.051	0.039,0.068,0.038	-0.012
751	ENSG00000196756.14	SNHG17	chr20	-	38422086	38422241	38425934	38426048	38421005	38421098	38426418	38426503	751	38,24,28	173,156,134	14,18,12	106,59,73	213	254	0.788051353401	1.0	0.208,0.155,0.199	0.136,0.267,0.164	-0.002
752	ENSG00000196756.14	SNHG17	chr20	-	38422086	38422241	38425934	38426052	38421005	38421098	38426418	38426503	752	34,17,24	173,156,134	11,17,14	106,59,73	217	254	0.747136225595	1.0	0.187,0.113,0.173	0.108,0.252,0.183	-0.023
753	ENSG00000196756.14	SNHG17	chr20	-	38422086	38422241	38426418	38426503	38421005	38421098	38427679	38427766	753	143,126,121	92,80,69	72,64,66	69,39,41	184	254	0.350027396061	1.0	0.682,0.685,0.708	0.59,0.694,0.69	0.034
754	ENSG00000196756.14	SNHG17	chr20	-	38422091	38422241	38422290	38422368	38421005	38421098	38423605	38424203	754	2,2,3	93,77,67	2,1,2	66,32,46	177	249	0.834383074365	1.0	0.029,0.035,0.059	0.041,0.042,0.058	-0.006
755	ENSG00000196756.14	SNHG17	chr20	-	38422091	38422241	38422290	38422368	38421005	38421098	38426418	38426503	755	5,2,5	174,153,132	3,3,2	104,52,76	177	249	0.880522124037	1.0	0.039,0.018,0.051	0.039,0.075,0.036	-0.014
756	ENSG00000196756.14	SNHG17	chr20	-	38422091	38422241	38425934	38426048	38421005	38421098	38426418	38426503	756	38,24,28	174,153,132	14,18,12	104,52,76	213	249	0.87844588198	1.0	0.203,0.155,0.199	0.136,0.288,0.156	-0.008
757	ENSG00000196756.14	SNHG17	chr20	-	38422091	38422241	38425934	38426052	38421005	38421098	38426418	38426503	757	34,17,24	174,153,132	11,17,14	104,52,76	217	249	0.680635142866	1.0	0.183,0.113,0.173	0.108,0.273,0.174	-0.029
758	ENSG00000196756.14	SNHG17	chr20	-	38422091	38422241	38426418	38426503	38421005	38421098	38427679	38427766	758	143,126,121	93,77,67	72,64,66	67,32,44	184	249	0.473379022864	1.0	0.675,0.689,0.71	0.593,0.73,0.67	0.027
759	ENSG00000196756.14	SNHG17	chr20	-	38422091	38422368	38425934	38426048	38421005	38421098	38426418	38426503	759	38,24,28	157,115,92	14,18,12	105,53,66	213	376	0.371182210928	1.0	0.299,0.269,0.349	0.191,0.375,0.243	0.036
760	ENSG00000196756.14	SNHG17	chr20	-	38422091	38422368	38425934	38426052	38421005	38421098	38426418	38426503	760	34,17,24	157,115,92	11,17,14	105,53,66	217	376	0.766649778266	1.0	0.273,0.204,0.311	0.154,0.357,0.269	0.003
761	ENSG00000196756.14	SNHG17	chr20	-	38422095	38422241	38422290	38422368	38421005	38421098	38426418	38426503	761	5,2,5	107,122,103	3,3,2	70,42,59	177	245	0.847935572297	1.0	0.061,0.022,0.063	0.056,0.09,0.045	-0.015
762	ENSG00000196756.14	SNHG17	chr20	-	38422095	38422241	38425934	38426048	38421005	38421098	38426418	38426503	762	38,24,28	107,122,103	14,18,12	70,42,59	213	245	0.799637233432	1.0	0.29,0.185,0.238	0.187,0.33,0.19	0.002
763	ENSG00000196756.14	SNHG17	chr20	-	38422095	38422241	38425934	38426052	38421005	38421098	38426418	38426503	763	34,17,24	107,122,103	11,17,14	70,42,59	217	245	0.776794077859	1.0	0.264,0.136,0.208	0.151,0.314,0.211	-0.023
764	ENSG00000196756.14	SNHG17	chr20	-	38422095	38422241	38426418	38426503	38421005	38421098	38427679	38427766	764	143,126,121	26,46,38	72,64,66	33,22,27	184	245	0.0677254717021	0.5500372318349481	0.88,0.785,0.809	0.744,0.795,0.765	0.057
765	ENSG00000196756.14	SNHG17	chr20	-	38422290	38422368	38425934	38426048	38421005	38421098	38426418	38426503	765	38,24,28	5,2,5	14,18,12	3,3,2	213	177	0.947821649314	1.0	0.863,0.909,0.823	0.795,0.833,0.833	0.045
766	ENSG00000196756.14	SNHG17	chr20	-	38422290	38422368	38425934	38426052	38421005	38421098	38426418	38426503	766	34,17,24	5,2,5	11,17,14	3,3,2	217	177	0.917642912183	1.0	0.847,0.874,0.797	0.749,0.822,0.851	0.032
767	ENSG00000196756.14	SNHG17	chr20	-	38426418	38426503	38427679	38427766	38421005	38422241	38431040	38431112	767	11,16,10	247,251,245	16,6,5	132,92,103	186	184	0.106468717269	0.6886525327253865	0.042,0.059,0.039	0.107,0.061,0.046	-0.025
768	ENSG00000196756.14	SNHG17	chr20	-	38426418	38426503	38427679	38427766	38422086	38422241	38429868	38429959	768	0,0,0	78,72,59	1,0,0	39,18,27	186	184	1	1.0	0.0,0.0,0.0	0.025,0.0,0.0	-0.008
769	ENSG00000196756.14	SNHG17	chr20	-	38426418	38426503	38427679	38427847	38422091	38422241	38431040	38431112	769	36,32,25	247,251,245	25,18,14	132,92,103	267	184	0.127487295133	0.7500121904399779	0.091,0.081,0.066	0.115,0.119,0.086	-0.027
770	ENSG00000196756.14	SNHG17	chr20	-	38426418	38426503	38427679	38427855	38422091	38422241	38431040	38431112	770	38,34,30	247,251,245	30,18,15	132,92,103	275	184	0.105805859566	0.6866487541844646	0.093,0.083,0.076	0.132,0.116,0.089	-0.028
771	ENSG00000196756.14	SNHG17	chr20	-	38427679	38427766	38430698	38430898	38426418	38426503	38431040	38431112	771	25,19,13	34,42,31	17,18,14	30,27,20	299	186	0.519001721708	1.0	0.314,0.22,0.207	0.261,0.293,0.303	-0.039
772	ENSG00000196756.14	SNHG17	chr20	-	38427679	38427847	38430698	38430898	38426418	38426503	38431040	38431112	772	25,19,13	63,60,47	17,18,14	40,41,29	299	267	0.252252276726	1.0	0.262,0.22,0.198	0.275,0.282,0.301	-0.059
773	ENSG00000196756.14	SNHG17	chr20	-	38427679	38427855	38430698	38430898	38426418	38426503	38431040	38431112	773	25,19,13	65,62,52	17,18,14	45,41,30	299	275	0.251721120799	1.0	0.261,0.22,0.187	0.258,0.288,0.3	-0.059
774	ENSG00000101413.12	RPRD1B	chr20	+	38048347	38048481	38066080	38066256	38033724	38034098	38089725	38091237	774	26,12,21	433,245,197	9,6,5	235,124,180	233	275	0.0120688272025	0.19818514722182443	0.066,0.055,0.112	0.043,0.054,0.032	0.035
775	ENSG00000197122.13	SRC	chr20	+	37401601	37401678	37402434	37402588	37400114	37400294	37402748	37402880	775	110,36,39	120,60,74	60,43,39	64,48,60	176	253	0.371658902276	1.0	0.569,0.463,0.431	0.574,0.563,0.483	-0.052
776	ENSG00000080839.12	RBL1	chr20	-	37032664	37032876	37035241	37035508	37022649	37022826	37040152	37040285	776	322,138,116	234,85,57	243,157,222	172,99,134	366	311	0.797768161998	1.0	0.539,0.58,0.634	0.546,0.574,0.585	0.016
777	ENSG00000080839.12	RBL1	chr20	-	37066992	37067121	37067232	37067297	37066723	37066884	37067985	37068186	777	22,11,10	57,35,29	30,10,15	42,30,40	164	228	0.298971689354	1.0	0.349,0.304,0.324	0.498,0.317,0.343	-0.06
778	ENSG00000149639.15	SOGA1	chr20	-	36805852	36805957	36808512	36808743	36804734	36804902	36809981	36810107	778	212,100,68	116,62,38	101,89,86	80,49,48	330	204	0.513049409912	1.0	0.53,0.499,0.525	0.438,0.529,0.526	0.02
779	ENSG00000149639.15	SOGA1	chr20	-	36808512	36808743	36809981	36810107	36805852	36805957	36812703	36812844	779	63,31,27	243,88,81	32,23,26	112,83,92	225	330	0.731981340241	1.0	0.275,0.341,0.328	0.295,0.289,0.293	0.022
780	ENSG00000149639.15	SOGA1	chr20	-	36809981	36810107	36812703	36812844	36808512	36808743	36815125	36816281	780	117,53,28	107,48,25	53,47,44	55,35,42	240	225	0.980005891208	1.0	0.506,0.509,0.512	0.475,0.557,0.495	0.0
781	ENSG00000149636.16	DSN1	chr20	-	36762460	36762548	36767968	36768042	36758557	36758617	36770872	36770974	781	226,105,93	327,119,94	101,79,76	165,71,104	173	187	0.778941833146	1.0	0.428,0.488,0.517	0.398,0.546,0.441	0.016
782	ENSG00000149636.16	DSN1	chr20	-	36766768	36766841	36770872	36770977	36762460	36762548	36771424	36771473	782	8,7,3	88,52,44	1,1,4	62,36,41	204	172	0.0265697586096	0.323520092676985	0.071,0.102,0.054	0.013,0.023,0.076	0.038
783	ENSG00000149636.16	DSN1	chr20	-	36766768	36766841	36770872	36771193	36762460	36762548	36771424	36771473	783	818,350,310	88,52,44	356,235,228	62,36,41	420	172	0.0550480041618	0.4922954349307336	0.792,0.734,0.743	0.702,0.728,0.695	0.048
784	ENSG00000149636.16	DSN1	chr20	-	36766768	36766841	36770872	36771193	36762460	36762548	36773661	36773760	784	694,290,249	90,52,46	302,189,196	62,36,41	420	172	0.088597469588	0.6328383485666975	0.759,0.695,0.689	0.666,0.683,0.662	0.044
785	ENSG00000149636.16	DSN1	chr20	-	36766768	36766841	36770872	36771024	36762460	36762548	36773661	36773770	785	270,107,89	90,52,46	124,69,81	62,36,41	251	172	0.275572408725	1.0	0.673,0.585,0.57	0.578,0.568,0.575	0.036
786	ENSG00000149636.16	DSN1	chr20	-	36766768	36766841	36770872	36771473	36762460	36762548	36773661	36773798	786	762,321,274	90,52,46	358,211,225	62,36,41	700	172	0.179584426308	0.8823600776372523	0.675,0.603,0.594	0.587,0.59,0.574	0.04
787	ENSG00000149636.16	DSN1	chr20	-	36767968	36768042	36770872	36770977	36766768	36766841	36771424	36771473	787	7,5,2	287,125,85	2,1,4	150,96,95	204	173	0.295555769817	1.0	0.02,0.033,0.02	0.011,0.009,0.034	0.006
788	ENSG00000149636.16	DSN1	chr20	-	36767968	36768042	36770872	36771193	36766768	36766841	36771424	36771473	788	817,348,309	287,125,85	357,235,228	150,96,95	420	173	0.0568077611897	0.5006707450041604	0.54,0.534,0.6	0.495,0.502,0.497	0.06
789	ENSG00000149636.16	DSN1	chr20	-	36767968	36768042	36771424	36771473	36766768	36766841	36773661	36773720	789	44,19,13	286,120,84	22,14,11	138,92,89	148	173	0.735526654678	1.0	0.152,0.156,0.153	0.157,0.151,0.126	0.009
790	ENSG00000149636.16	DSN1	chr20	-	36767968	36768042	36770872	36771193	36766768	36766841	36773661	36773760	790	693,288,248	286,120,84	303,189,196	138,92,89	420	173	0.168566053701	0.8582243283857193	0.5,0.497,0.549	0.475,0.458,0.476	0.046
791	ENSG00000149636.16	DSN1	chr20	-	36767968	36768042	36770872	36771024	36766768	36766841	36773661	36773770	791	269,105,88	286,120,84	125,69,81	138,92,89	251	173	0.46888602915	1.0	0.393,0.376,0.419	0.384,0.341,0.385	0.026
792	ENSG00000149636.16	DSN1	chr20	-	36767968	36768042	36770872	36771473	36766768	36766841	36773661	36773798	792	761,319,273	286,120,84	359,211,225	138,92,89	700	173	0.308538760475	1.0	0.397,0.396,0.445	0.391,0.362,0.385	0.033
793	ENSG00000101084.19	RAB5IF	chr20	+	36607889	36608000	36609600	36609730	36607714	36607818	36612009	36612557	793	29,23,15	755,533,483	29,17,25	392,211,232	210	229	3.66436818305e-05	0.0030148878518268855	0.04,0.045,0.033	0.075,0.081,0.105	-0.048
794	ENSG00000101084.19	RAB5IF	chr20	+	36607889	36608000	36609600	36609758	36607714	36607818	36612009	36612557	794	29,23,15	585,429,373	29,17,25	305,171,167	210	257	2.64977613802e-05	0.0023482063775501047	0.057,0.062,0.047	0.104,0.108,0.155	-0.067
796	ENSG00000080845.19	DLGAP4	chr20	+	36500506	36500611	36524249	36524341	36500196	36500275	36525850	36526006	796	4,0,5	119,82,70	4,1,3	85,61,62	204	191	0.911030840877	1.0	0.031,0.0,0.063	0.042,0.015,0.043	-0.002
797	ENSG00000131051.24	RBM39	chr20	-	35709223	35709256	35713018	35713096	35707119	35707201	35714184	35714389	797	516,314,275	130,72,94	345,197,278	85,50,67	177	132	0.489326474238	1.0	0.747,0.765,0.686	0.752,0.746,0.756	-0.019
798	ENSG00000131051.24	RBM39	chr20	-	35710282	35710420	35713018	35713096	35709223	35709256	35714184	35714389	798	676,384,325	36,14,13	417,251,338	17,12,11	177	237	0.528613397399	1.0	0.962,0.973,0.971	0.97,0.966,0.976	-0.002
799	ENSG00000131051.24	RBM39	chr20	-	35729311	35729365	35729461	35729527	35725037	35725155	35731940	35732135	799	1059,505,433	793,393,404	588,417,433	501,283,343	165	153	0.640365342552	1.0	0.553,0.544,0.498	0.521,0.577,0.539	-0.014
800	ENSG00000131051.24	RBM39	chr20	-	35729461	35729527	35731940	35732135	35729311	35729365	35738967	35739017	800	3689,1564,1575	1062,445,407	2066,1285,1552	560,348,400	294	165	0.669304129653	1.0	0.661,0.664,0.685	0.674,0.675,0.685	-0.008
801	ENSG00000131051.24	RBM39	chr20	-	35731940	35732135	35738967	35739017	35729461	35729527	35740823	35740887	801	271,138,128	3379,1565,1442	129,75,96	1866,1311,1421	149	294	0.0141341364259	0.21972004202887746	0.137,0.148,0.149	0.12,0.101,0.118	0.032
802	ENSG00000131051.24	RBM39	chr20	-	35731940	35732135	35738967	35740887	35729461	35729527	35741940	35742236	802	2899,1059,1049	3381,1564,1439	2003,1048,1210	1866,1311,1420	2019	294	0.0379476950167	0.3961094735437107	0.111,0.09,0.096	0.135,0.104,0.11	-0.017
803	ENSG00000131051.24	RBM39	chr20	-	35739392	35739547	35740524	35740597	35738967	35739017	35740823	35740887	803	184,103,88	141,50,46	125,65,82	100,58,67	172	254	0.0465911634305	0.44781831235301783	0.658,0.753,0.739	0.649,0.623,0.644	0.078
804	ENSG00000214078.13	CPNE1	chr20	-	35626562	35626803	35627279	35627413	35626043	35626381	35630438	35630456	804	750,253,197	247,144,97	420,220,283	170,100,131	233	340	0.994885416958	1.0	0.816,0.719,0.748	0.783,0.762,0.759	-0.007
805	ENSG00000214078.13	CPNE1	chr20	-	35626566	35626803	35627279	35627413	35626030	35626381	35630438	35630490	805	750,253,197	547,252,191	420,220,283	333,215,248	233	336	0.973985655345	1.0	0.664,0.591,0.598	0.645,0.596,0.622	-0.003
806	ENSG00000214078.13	CPNE1	chr20	-	35626566	35626803	35630438	35630490	35626030	35626381	35630740	35630795	806	83,28,16	547,252,189	55,32,32	333,216,247	151	336	0.262140586459	1.0	0.252,0.198,0.159	0.269,0.248,0.224	-0.044
807	ENSG00000214078.13	CPNE1	chr20	-	35626734	35626803	35627279	35627413	35626065	35626381	35630438	35630490	807	750,253,197	1,0,2	420,220,283	1,1,2	233	168	1	1.0	0.998,1.0,0.986	0.997,0.994,0.99	0.001
808	ENSG00000214078.13	CPNE1	chr20	-	35626734	35626803	35630438	35630490	35626065	35626381	35630740	35630795	808	83,28,16	1,0,0	55,32,32	1,2,1	151	168	0.407503246046	1.0	0.989,1.0,1.0	0.984,0.947,0.973	0.028
809	ENSG00000214078.13	CPNE1	chr20	-	35627279	35627413	35630740	35630795	35626566	35626803	35630900	35631034	809	65,34,17	507,184,139	55,30,47	323,154,203	154	233	0.0452861364874	0.4403630643454956	0.162,0.218,0.156	0.205,0.228,0.259	-0.052
810	ENSG00000214078.13	CPNE1	chr20	-	35630438	35630490	35630900	35631034	35627279	35627413	35631113	35631173	810	238,137,89	297,84,86	172,133,141	156,95,116	233	151	0.495638565191	1.0	0.342,0.514,0.401	0.417,0.476,0.441	-0.026
811	ENSG00000125991.21	ERGIC3	chr20	+	35548807	35548865	35555043	35555075	35548508	35548674	35556032	35556129	811	228,94,82	200,72,66	159,89,97	135,73,101	157	131	0.556070249364	1.0	0.487,0.521,0.509	0.496,0.504,0.445	0.024
812	ENSG00000125991.21	ERGIC3	chr20	+	35549162	35549207	35554371	35554386	35548807	35548865	35555043	35555075	812	1,2,0	3,1,0	1,0,2	0,0,1	144	114	1	1.0	0.209,0.613,NA	1.0,NA,0.613	-0.396
814	ENSG00000198646.14	NCOA6	chr20	-	34727258	34727407	34732558	34732595	34714773	34715365	34736689	34736758	814	33,9,16	335,140,123	25,9,15	235,146,164	136	248	0.699464612251	1.0	0.152,0.105,0.192	0.162,0.101,0.143	0.014
815	ENSG00000101464.11	PIGU	chr20	-	34575103	34575246	34581547	34581672	34560541	34560979	34585436	34585580	815	198,97,75	205,75,80	60,52,53	77,51,55	224	242	0.376419338071	1.0	0.511,0.583,0.503	0.457,0.524,0.51	0.035
816	ENSG00000101464.11	PIGU	chr20	-	34581547	34581672	34585436	34585480	34575103	34575246	34588539	34588607	816	0,1,0	225,104,75	0,0,0	91,60,70	143	224	1	1.0	0.0,0.015,0.0	0.0,0.0,0.0	0.005
817	ENSG00000131061.14	ZNF341	chr20	+	33745102	33745299	33748922	33749072	33740901	33741012	33753171	33753423	817	34,14,17	30,12,12	16,17,18	13,14,14	296	249	0.927998288182	1.0	0.488,0.495,0.544	0.509,0.505,0.52	-0.002
818	ENSG00000131061.14	ZNF341	chr20	+	33781290	33781387	33783731	33783864	33770083	33770292	33788862	33788974	818	23,14,14	23,7,4	17,10,16	6,4,10	196	232	0.464927738492	1.0	0.542,0.703,0.806	0.77,0.747,0.654	-0.04
819	ENSG00000078699.22	CBFA2T2	chr20	+	33619516	33619606	33623114	33623296	33611093	33611335	33624763	33625017	819	15,4,13	79,41,49	15,3,10	56,20,37	189	281	0.432953049194	1.0	0.22,0.127,0.283	0.285,0.182,0.287	-0.041
820	ENSG00000078699.22	CBFA2T2	chr20	+	33623114	33623296	33624763	33625017	33619516	33619606	33628349	33628435	820	98,49,44	189,73,78	73,44,51	139,81,89	281	353	0.788756230963	1.0	0.394,0.457,0.415	0.397,0.406,0.419	0.015
821	ENSG00000101367.9	MAPRE1	chr20	+	32839734	32839856	32846617	32846770	32836633	32836841	32848671	32850405	821	1372,680,623	1676,765,743	842,521,621	1030,601,720	221	252	0.996228408158	1.0	0.483,0.503,0.489	0.482,0.497,0.496	0.0
823	ENSG00000285382.1	ENSG00000285382	chr20	-	32704813	32704904	32706582	32706620	32704439	32704489	32706703	32706760	823	121,58,54	275,126,117	41,26,31	123,86,74	137	190	0.0979276012836	0.6609859388194078	0.379,0.39,0.39	0.316,0.295,0.367	0.06
824	ENSG00000285382.1	ENSG00000285382	chr20	-	32706582	32706620	32706703	32706760	32704813	32704904	32727892	32727995	824	52,24,34	16,10,6	29,20,24	7,6,8	156	137	0.857956387296	1.0	0.741,0.678,0.833	0.784,0.745,0.725	-0.001
825	ENSG00000000419.14	DPM1	chr20	-	50940864	50940933	50942030	50942126	50936147	50936262	50945736	50945762	825	868,385,353	661,224,160	404,229,256	237,125,146	195	168	0.724712760884	1.0	0.531,0.597,0.655	0.595,0.612,0.602	-0.009
826	ENSG00000000419.14	DPM1	chr20	-	50941128	50941209	50942030	50942126	50940864	50940933	50945736	50945762	826	1686,793,719	49,21,18	812,506,554	21,10,24	195	180	0.804493349378	1.0	0.969,0.972,0.974	0.973,0.979,0.955	0.003
827	ENSG00000000419.14	DPM1	chr20	-	50942030	50942126	50945736	50945762	50936147	50936262	50945846	50945923	827	41,25,21	87,40,39	18,13,13	29,22,23	125	195	0.616747740466	1.0	0.424,0.494,0.457	0.492,0.48,0.469	-0.022
828	ENSG00000101346.14	POFUT1	chr20	+	32215268	32215451	32216608	32216721	32210070	32210192	32228262	32228455	828	465,249,220	511,243,173	252,179,204	274,179,209	282	212	0.490644246247	1.0	0.406,0.435,0.489	0.409,0.429,0.423	0.023
829	ENSG00000101337.16	TM9SF4	chr20	+	32133012	32133126	32136073	32136173	32109713	32109755	32141496	32141665	829	98,44,40	370,167,111	47,26,45	207,128,143	213	199	0.348651494746	1.0	0.198,0.198,0.252	0.175,0.16,0.227	0.029
830	ENSG00000101337.16	TM9SF4	chr20	+	32145090	32145209	32145311	32145423	32142981	32143105	32146784	32146855	830	672,280,238	125,59,64	345,167,250	68,37,53	218	211	0.835449553024	1.0	0.839,0.821,0.783	0.831,0.814,0.82	-0.007
832	ENSG00000088356.6	PDRG1	chr20	-	31948807	31948882	31950311	31950387	31946495	31946576	31951874	31952046	832	312,150,154	115,91,85	146,108,99	79,46,60	175	174	0.683227490123	1.0	0.73,0.621,0.643	0.648,0.7,0.621	0.008
834	ENSG00000101294.18	HM13	chr20	+	31527921	31528050	31538178	31538261	31527483	31527582	31544946	31545035	834	3,4,3	1338,703,569	10,4,5	807,443,540	228	182	1	1.0	0.002,0.005,0.004	0.01,0.007,0.007	-0.004
835	ENSG00000101294.18	HM13	chr20	+	31527921	31528050	31538178	31538359	31527483	31527582	31544946	31545035	835	3,4,3	432,223,198	10,4,5	258,159,198	228	280	0.0103803160559	0.1800590908924225	0.008,0.022,0.018	0.045,0.03,0.03	-0.019
836	ENSG00000101294.18	HM13	chr20	+	31527921	31528050	31538178	31538554	31527483	31527582	31544946	31545035	836	3,4,3	516,259,225	10,4,5	295,179,213	228	475	0.00723949823006	0.14253240822618382	0.012,0.031,0.027	0.066,0.044,0.047	-0.029
838	ENSG00000101294.18	HM13	chr20	+	31564118	31564218	31568077	31568224	31561633	31561736	31569119	31569326	838	0,0,0	55,36,33	1,0,0	37,28,25	199	246	1	1.0	0.0,0.0,0.0	0.032,0.0,0.0	-0.011
839	ENSG00000101294.18	HM13	chr20	+	31566209	31566295	31568077	31568280	31561633	31561736	31569119	31569567	839	1284,477,388	127,89,67	738,423,432	82,56,53	185	302	0.242175586371	0.9948979387117682	0.943,0.897,0.904	0.936,0.925,0.93	-0.016
840	ENSG00000213742.7	ZNF337-AS1	chr20	+	25645530	25645648	25673851	25674007	25624058	25624135	25676935	25677548	840	3,1,0	18,1,3	0,1,0	6,2,2	217	255	0.22153491285	0.9599719350530423	0.164,0.54,0.0	0.0,0.37,0.0	0.111
841	ENSG00000171004.19	HS6ST2	chrX	-	132669112	132669199	132708461	132708494	132626014	132629093	132956807	132957326	841	13,8,3	4,9,7	14,2,5	8,6,8	132	186	0.603069309885	1.0	0.821,0.556,0.377	0.711,0.32,0.468	0.085
842	ENSG00000101004.15	NINL	chr20	-	25476042	25477089	25478922	25479206	25469990	25470095	25480160	25480267	842	103,43,40	457,166,147	84,48,37	344,226,237	383	1146	0.25990802313	1.0	0.403,0.437,0.449	0.422,0.389,0.318	0.053
843	ENSG00000101004.15	NINL	chr20	-	25478922	25479206	25480160	25480267	25476042	25477089	25481967	25482100	843	41,15,9	86,34,28	33,15,24	60,42,32	206	383	0.417297009544	1.0	0.47,0.451,0.374	0.506,0.399,0.582	-0.064
844	ENSG00000101004.15	NINL	chr20	-	25496662	25496803	25500839	25501010	25491350	25491525	25503951	25504104	844	53,20,11	43,22,18	41,28,27	42,11,32	270	240	0.475011989866	1.0	0.523,0.447,0.352	0.465,0.693,0.429	-0.088
848	ENSG00000100997.20	ABHD12	chr20	-	25303549	25303628	25306832	25306915	25294746	25295030	25307965	25308045	848	111,65,49	0,2,0	64,32,32	0,0,0	182	178	1	1.0	1.0,0.969,1.0	1.0,1.0,1.0	-0.01
849	ENSG00000100997.20	ABHD12	chr20	-	25303549	25303628	25306832	25306915	25302218	25302346	25307965	25308045	849	113,66,49	169,90,52	64,32,32	106,55,78	182	178	0.0447599249699	0.43830183606831924	0.395,0.418,0.48	0.371,0.363,0.286	0.091
850	ENSG00000100997.20	ABHD12	chr20	-	25306832	25306915	25307965	25308045	25303549	25303628	25308456	25308494	850	93,77,55	118,32,40	58,48,51	45,34,42	179	182	0.915623669007	1.0	0.445,0.71,0.583	0.567,0.589,0.552	0.01
851	ENSG00000100997.20	ABHD12	chr20	-	25309445	25309575	25314924	25314970	25308456	25308494	25317047	25317078	851	17,14,9	210,133,107	18,11,5	100,101,81	145	229	0.326955521495	1.0	0.113,0.143,0.117	0.221,0.147,0.089	-0.028
852	ENSG00000100997.20	ABHD12	chr20	-	25317047	25317078	25319051	25319155	25309445	25309575	25320198	25320318	852	4,0,4	152,85,61	3,3,6	105,57,46	203	130	0.092928079231	0.6459002894590016	0.017,0.0,0.04	0.018,0.033,0.077	-0.024
853	ENSG00000100997.20	ABHD12	chr20	-	25317047	25317078	25320198	25320318	25309445	25309575	25323324	25323430	853	164,102,73	10,7,6	95,56,63	4,8,7	219	130	0.494442753883	1.0	0.907,0.896,0.878	0.934,0.806,0.842	0.033
854	ENSG00000197586.13	ENTPD6	chr20	+	25196153	25196254	25197104	25197226	25195791	25195867	25206521	25206590	854	2,0,1	4,0,1	1,0,3	1,0,0	200	221	1	1.0	0.356,NA,0.525	0.525,NA,1.0	-0.322
855	ENSG00000197586.13	ENTPD6	chr20	+	25197104	25197226	25206521	25206590	25196153	25196254	25207078	25207397	855	2,0,1	25,11,12	0,0,0	21,8,9	221	168	0.294964912441	1.0	0.057,0.0,0.06	0.0,0.0,0.0	0.039
856	ENSG00000197586.13	ENTPD6	chr20	+	25206521	25206590	25207078	25207397	25197104	25197226	25209848	25209925	856	1,0,0	973,468,401	1,0,0	555,323,360	168	418	1	1.0	0.003,0.0,0.0	0.004,0.0,0.0	-0.0
857	ENSG00000197586.13	ENTPD6	chr20	+	25213262	25213406	25214866	25214942	25209848	25209925	25215675	25215711	857	524,195,169	213,99,95	332,158,156	120,57,68	243	175	0.0908621018157	0.6392406482555124	0.639,0.587,0.562	0.666,0.666,0.623	-0.056
858	ENSG00000197586.13	ENTPD6	chr20	+	25217501	25217581	25222837	25222978	25216647	25216736	25224100	25224157	858	217,95,72	368,156,129	113,70,73	203,120,116	179	240	0.989750595171	1.0	0.442,0.449,0.428	0.427,0.439,0.458	-0.002
859	ENSG00000197586.13	ENTPD6	chr20	+	25218549	25218614	25221231	25221333	25217501	25217581	25222837	25222978	859	208,85,72	138,31,44	107,72,55	106,67,66	164	201	0.000359784195266	0.016947534106700603	0.649,0.771,0.667	0.553,0.568,0.505	0.154
860	ENSG00000197586.13	ENTPD6	chr20	+	25218549	25218614	25222837	25222978	25217501	25217581	25224100	25224157	860	134,55,37	380,171,141	85,50,41	208,125,126	164	240	0.238407095231	0.9887715552297507	0.34,0.32,0.277	0.374,0.369,0.323	-0.043
867	ENSG00000285314.1	ENSG00000285314	chr22	+	20985840	20985897	20987503	20987583	20983026	20983089	20988009	20988118	867	32,12,16	61,29,19	22,23,18	43,24,21	156	179	0.351038130096	1.0	0.376,0.322,0.491	0.37,0.524,0.496	-0.067
868	ENSG00000285314.1	ENSG00000285314	chr22	+	20988788	20988872	20989624	20989682	20988009	20988118	20990385	20990525	868	43,20,21	49,32,42	36,35,29	46,22,39	183	157	0.186203211806	0.896204390364034	0.43,0.349,0.3	0.402,0.577,0.389	-0.096
869	ENSG00000173418.12	NAA20	chr20	+	20025668	20025767	20026783	20026919	20017358	20017449	20032507	20032653	869	3,2,3	1515,624,571	1,1,2	630,333,387	198	235	1	1.0	0.002,0.004,0.006	0.002,0.004,0.006	0.0
870	ENSG00000173418.12	NAA20	chr20	+	20026783	20026919	20032507	20032653	20017309	20017449	20033101	20033629	870	492,209,193	922,372,324	200,122,128	419,207,232	235	245	0.631337044259	1.0	0.357,0.369,0.383	0.332,0.381,0.365	0.01
871	ENSG00000173418.12	NAA20	chr20	+	20026783	20026919	20032507	20032653	20025676	20025767	20033101	20033629	871	1045,472,437	921,373,324	461,300,310	419,207,232	235	245	0.77958296615	1.0	0.542,0.569,0.584	0.534,0.602,0.582	-0.008
872	ENSG00000101310.17	SEC23B	chr20	+	18527495	18527611	18530679	18530803	18526372	18526531	18532663	18532744	872	235,96,82	143,70,85	107,62,65	65,34,40	215	223	0.161488906438	0.8431727391454212	0.63,0.587,0.5	0.631,0.654,0.628	-0.065
873	ENSG00000101310.17	SEC23B	chr20	+	18542295	18542402	18543018	18543172	18535652	18535742	18545955	18546033	873	325,136,104	401,152,179	132,93,111	180,109,109	206	253	0.403851430073	1.0	0.499,0.524,0.416	0.474,0.512,0.556	-0.034
874	ENSG00000101310.17	SEC23B	chr20	+	18551088	18551175	18554234	18554390	18548608	18548770	18555107	18555173	874	154,86,82	543,249,231	75,53,46	248,168,185	186	255	0.429013943095	1.0	0.28,0.321,0.327	0.293,0.302,0.254	0.026
875	ENSG00000101310.17	SEC23B	chr20	+	18554234	18554390	18555107	18555173	18551088	18551175	18560650	18561055	875	280,144,123	168,90,76	158,65,103	80,63,69	255	165	0.568864808439	1.0	0.519,0.509,0.512	0.561,0.4,0.491	0.029
876	ENSG00000184381.20	PLA2G6	chr22	-	38123094	38123258	38125638	38125691	38120758	38120909	38126370	38126449	876	2,2,1	34,11,15	2,4,1	25,25,28	152	263	0.706409465475	1.0	0.092,0.239,0.103	0.122,0.217,0.058	0.012
877	ENSG00000184381.20	PLA2G6	chr22	-	38139981	38140169	38143104	38143288	38134987	38135084	38145437	38145653	877	26,9,8	35,9,22	13,11,16	21,21,18	283	287	0.914647170676	1.0	0.43,0.504,0.269	0.386,0.347,0.474	-0.001
878	ENSG00000089006.17	SNX5	chr20	-	17952586	17952710	17955364	17955475	17951499	17951595	17956932	17956946	878	290,136,103	424,166,157	217,123,145	256,157,177	210	223	0.243920669697	0.9976486162015082	0.421,0.465,0.411	0.474,0.454,0.465	-0.032
879	ENSG00000089006.17	SNX5	chr20	-	17953995	17954117	17955364	17955475	17952586	17952710	17956932	17957037	879	281,129,97	634,252,255	212,119,145	454,273,290	210	221	0.648821298877	1.0	0.318,0.35,0.286	0.329,0.314,0.345	-0.011
880	ENSG00000089006.17	SNX5	chr20	-	17953995	17954117	17956932	17957037	17952586	17952710	17968374	17968457	880	225,62,57	617,241,253	120,80,80	447,266,277	204	221	0.844006360199	1.0	0.283,0.218,0.196	0.225,0.246,0.238	-0.004
881	ENSG00000089006.17	SNX5	chr20	-	17953995	17954117	17955364	17955475	17952586	17952710	17968374	17968511	881	90,43,30	617,241,253	57,37,37	447,266,277	210	221	0.4957595219	1.0	0.133,0.158,0.111	0.118,0.128,0.123	0.011
882	ENSG00000089006.17	SNX5	chr20	-	17953995	17954117	17956932	17957037	17952586	17952710	17968699	17968800	882	10,5,11	614,241,252	11,9,13	445,265,275	204	221	0.201820984054	0.9240045681320392	0.017,0.022,0.045	0.026,0.035,0.049	-0.009
883	ENSG00000089006.17	SNX5	chr20	-	17953995	17954223	17955364	17955475	17952586	17952710	17956932	17957037	883	281,129,97	660,282,276	212,119,145	479,284,301	210	327	0.480700042675	1.0	0.399,0.416,0.354	0.408,0.395,0.429	-0.021
884	ENSG00000089006.17	SNX5	chr20	-	17953995	17954231	17955364	17955475	17952586	17952710	17956932	17956946	884	281,129,97	660,283,274	212,119,145	479,284,302	210	335	0.492022897891	1.0	0.404,0.421,0.361	0.414,0.401,0.434	-0.021
885	ENSG00000089006.17	SNX5	chr20	-	17955364	17955475	17956932	17957037	17953995	17954223	17961139	17961326	885	94,73,51	106,52,40	72,52,37	60,39,41	204	210	0.960131547129	1.0	0.477,0.591,0.568	0.553,0.579,0.482	0.007
886	ENSG00000089006.17	SNX5	chr20	-	17956932	17957037	17961139	17961326	17955364	17955475	17962108	17962192	886	103,66,50	193,86,67	86,50,57	156,84,108	286	204	0.308190381746	1.0	0.276,0.354,0.347	0.282,0.298,0.273	0.041
887	ENSG00000089177.19	KIF16B	chr20	-	16312334	16312418	16356329	16356452	16272103	16273411	16370585	16370636	887	26,16,19	13,9,8	30,9,16	18,5,7	222	183	0.766113737946	1.0	0.622,0.594,0.662	0.579,0.597,0.653	0.016
888	ENSG00000089177.19	KIF16B	chr20	-	16335925	16336015	16356329	16356452	16312334	16312418	16370585	16370636	888	28,17,19	28,12,14	31,10,16	12,19,14	222	189	0.972298281295	1.0	0.46,0.547,0.536	0.687,0.309,0.493	0.018
889	ENSG00000101247.18	NDUFAF5	chr20	+	13793159	13793227	13794837	13794941	13788588	13788652	13798460	13798500	889	13,5,8	103,50,31	9,1,5	46,29,28	167	203	0.899687557245	1.0	0.133,0.108,0.239	0.192,0.04,0.178	0.023
890	ENSG00000101247.18	NDUFAF5	chr20	+	13793179	13793227	13794837	13794941	13788588	13788652	13798460	13798500	890	34,26,26	103,50,31	14,11,8	46,29,28	147	203	0.103011275903	0.676374945155434	0.313,0.418,0.537	0.296,0.344,0.283	0.115
891	ENSG00000101247.18	NDUFAF5	chr20	+	13814417	13814515	13816462	13816546	13808841	13808902	13816874	13816957	891	17,9,5	121,83,75	10,5,6	55,24,36	197	183	0.176966652715	0.876194256084484	0.115,0.092,0.058	0.144,0.162,0.134	-0.058
892	ENSG00000089123.16	TASP1	chr20	-	13483226	13483337	13559007	13559114	13435043	13435154	13569506	13569586	892	40,22,14	18,11,9	17,23,13	10,4,13	206	210	0.880856173145	1.0	0.694,0.671,0.613	0.634,0.854,0.505	-0.005
893	ENSG00000089123.16	TASP1	chr20	-	13534021	13534141	13569506	13569586	13483226	13483337	13580896	13580981	893	38,10,3	27,7,6	18,7,8	13,2,14	179	219	0.91999958165	1.0	0.633,0.636,0.38	0.629,0.811,0.411	-0.067
894	ENSG00000089123.16	TASP1	chr20	-	13559007	13559114	13569506	13569586	13534021	13534141	13580896	13580981	894	39,10,3	58,14,20	18,9,7	32,11,16	179	206	0.660236771877	1.0	0.436,0.451,0.147	0.393,0.485,0.335	-0.06
895	ENSG00000089123.16	TASP1	chr20	-	13569506	13569586	13580896	13580981	13559007	13559114	13587249	13587370	895	24,4,9	32,20,11	15,5,8	13,18,9	184	179	0.631364673633	1.0	0.422,0.163,0.443	0.529,0.213,0.464	-0.059
896	ENSG00000089123.16	TASP1	chr20	-	13580896	13580981	13587249	13587370	13569506	13569586	13623445	13623514	896	26,6,3	37,10,3	25,13,12	20,7,6	220	184	0.01849599253	0.26057746361388967	0.37,0.334,0.455	0.511,0.608,0.626	-0.195
897	ENSG00000089123.16	TASP1	chr20	-	13587249	13587370	13623445	13623514	13569506	13569586	13625184	13625252	897	14,8,4	9,1,3	9,4,5	15,6,5	168	220	0.018582894054	0.26104891535743135	0.671,0.913,0.636	0.44,0.466,0.567	0.249
898	ENSG00000089123.16	TASP1	chr20	-	13587249	13587370	13623445	13623514	13580896	13580981	13625184	13625252	898	12,8,4	32,5,10	9,4,2	30,11,13	168	220	0.110200867266	0.6986956673625154	0.329,0.677,0.344	0.282,0.323,0.168	0.192
899	ENSG00000089123.16	TASP1	chr20	-	13600542	13600617	13616856	13617123	13587249	13587370	13623445	13623514	899	4,4,4	2,0,0	5,4,10	0,0,2	366	174	0.759869809491	1.0	0.487,1.0,1.0	1.0,1.0,0.704	-0.072
900	ENSG00000101384.12	JAG1	chr20	-	10645970	10646084	10646938	10647103	10645355	10645469	10647959	10648110	900	122,47,49	75,32,49	63,33,54	28,24,36	264	213	0.314592050795	1.0	0.568,0.542,0.447	0.645,0.526,0.548	-0.054
901	ENSG00000149346.15	SLX4IP	chr20	+	10458175	10458231	10556230	10556320	10435304	10435453	10560699	10560820	901	4,11,3	38,14,4	6,4,4	22,17,18	155	189	0.472353322864	1.0	0.114,0.489,0.478	0.25,0.223,0.213	0.132
902	ENSG00000149346.15	SLX4IP	chr20	+	10458175	10458231	10560699	10560820	10435304	10435453	10598674	10598752	902	5,11,4	10,5,4	6,5,4	4,1,3	155	220	0.204699534487	0.9271279670701607	0.415,0.757,0.587	0.68,0.876,0.654	-0.15
903	ENSG00000149346.15	SLX4IP	chr20	+	10556230	10556320	10560699	10560820	10458175	10458231	10598674	10598752	903	22,6,5	9,5,6	18,5,8	4,0,3	189	220	0.0206625673247	0.27854908368975534	0.74,0.583,0.492	0.84,1.0,0.756	-0.26
904	ENSG00000185973.12	TMLHE	chrX	-	155492356	155492495	155506897	155507134	155489010	155491666	155511672	155511792	904	118,36,40	0,1,0	82,51,57	0,0,0	336	238	1	1.0	1.0,0.962,1.0	1.0,1.0,1.0	-0.013
905	ENSG00000185973.12	TMLHE	chrX	-	155524455	155524632	155545095	155545277	155513985	155514265	155612791	155612877	905	94,55,33	117,32,36	79,56,64	76,40,64	281	276	0.805470422698	1.0	0.441,0.628,0.474	0.505,0.579,0.496	-0.012
906	ENSG00000101311.16	FERMT1	chr20	-	6084039	6084164	6085065	6085287	6079435	6079577	6087776	6087883	906	93,43,28	129,61,45	59,37,40	93,56,40	321	224	0.795731013528	1.0	0.335,0.33,0.303	0.307,0.316,0.411	-0.022
907	ENSG00000101311.16	FERMT1	chr20	-	6107531	6107634	6110297	6110511	6097523	6097631	6112476	6112623	907	169,48,42	36,19,19	96,58,60	24,12,8	313	202	0.0888599980041	0.6329949404815646	0.752,0.62,0.588	0.721,0.757,0.829	-0.116
908	ENSG00000286235.1	ENSG00000286235	chr20	+	5967829	5968025	5977875	5978017	5967435	5967587	5982969	5983165	908	405,243,176	245,138,107	216,100,133	131,88,60	295	241	0.775911423943	1.0	0.575,0.59,0.573	0.574,0.481,0.644	0.013
909	ENSG00000286235.1	ENSG00000286235	chr20	+	5972006	5972037	5973055	5973196	5967829	5968025	5977875	5978017	909	16,22,12	300,158,137	12,8,6	143,93,113	130	240	0.507946333933	1.0	0.09,0.204,0.139	0.134,0.137,0.089	0.024
910	ENSG00000286235.1	ENSG00000286235	chr20	+	5973055	5973196	5977875	5978017	5972006	5972037	5982969	5983165	910	317,120,112	249,140,107	130,83,110	130,90,60	240	241	0.591673298346	1.0	0.561,0.463,0.512	0.501,0.481,0.648	-0.031
911	ENSG00000286235.1	ENSG00000286235	chr20	+	5984780	5985000	5985921	5986131	5982969	5983165	5987281	5987358	911	305,164,159	561,298,226	157,82,72	244,155,150	319	309	0.656768696613	1.0	0.345,0.348,0.405	0.384,0.339,0.317	0.019
912	ENSG00000286235.1	ENSG00000286235	chr20	+	6015360	6015490	6031284	6031370	6009774	6009912	6032011	6032080	912	456,175,139	131,71,64	212,130,135	73,57,41	229	185	0.915618290943	1.0	0.738,0.666,0.637	0.701,0.648,0.727	-0.012
913	ENSG00000125885.13	MCM8	chr20	+	5967877	5968025	5977875	5978017	5967435	5967587	5982969	5983165	913	106,86,47	245,138,107	47,27,43	131,88,60	247	241	0.493343096556	1.0	0.297,0.378,0.3	0.259,0.23,0.412	0.025
914	ENSG00000125885.13	MCM8	chr20	+	5972006	5972037	5972575	5972726	5967829	5968025	5973055	5973196	914	173,68,72	16,9,15	70,46,53	13,5,4	130	250	0.840606048203	1.0	0.954,0.936,0.902	0.912,0.947,0.962	-0.01
915	ENSG00000089195.15	TRMT6	chr20	-	5944161	5944253	5944804	5944914	5943947	5944031	5946405	5946533	915	472,198,189	514,274,212	302,130,159	267,183,189	209	191	0.690486899418	1.0	0.456,0.398,0.449	0.508,0.394,0.435	-0.011
917	ENSG00000089063.15	TMEM230	chr20	-	5069186	5069349	5106187	5106310	5068231	5068259	5109331	5109445	917	688,248,187	14,11,13	433,261,301	17,13,11	222	262	0.50053713375	1.0	0.983,0.964,0.944	0.968,0.96,0.97	-0.002
918	ENSG00000089063.15	TMEM230	chr20	-	5106187	5106310	5109331	5109445	5068482	5069349	5112960	5113087	918	302,96,95	116,40,30	199,131,153	67,55,44	213	222	0.568610448386	1.0	0.731,0.714,0.767	0.756,0.713,0.784	-0.014
919	ENSG00000125779.24	PANK2	chr20	+	3912457	3912634	3916926	3917050	3910576	3910830	3918670	3918789	919	134,67,64	184,106,78	92,55,73	146,85,107	276	223	0.484794752771	1.0	0.37,0.338,0.399	0.337,0.343,0.355	0.024
920	ENSG00000125779.24	PANK2	chr20	+	3916926	3917050	3918670	3918796	3912457	3912634	3923243	3923631	920	262,130,88	257,100,71	146,106,126	114,78,92	223	225	0.25974644027	1.0	0.507,0.567,0.556	0.564,0.578,0.58	-0.031
921	ENSG00000088888.18	MAVS	chr20	+	3854557	3854741	3861331	3861504	3846798	3846903	3862253	3862413	921	231,75,65	687,231,209	142,80,63	414,257,300	283	272	0.330345833459	1.0	0.244,0.238,0.23	0.248,0.23,0.168	0.022
922	ENSG00000088888.18	MAVS	chr20	+	3857634	3857809	3861331	3861504	3854557	3854741	3862253	3862413	922	409,170,146	724,247,224	280,178,179	432,264,308	274	272	0.879822953903	1.0	0.359,0.406,0.393	0.392,0.401,0.366	-0.0
923	ENSG00000101224.18	CDC25B	chr20	+	3800287	3800329	3800461	3800498	3798411	3798463	3800742	3800865	923	170,101,81	203,75,51	89,61,58	117,68,91	141	136	0.0163561331008	0.24030602921517472	0.447,0.565,0.605	0.423,0.464,0.381	0.116
924	ENSG00000101224.18	CDC25B	chr20	+	3800287	3800329	3800461	3800498	3798411	3798463	3800970	3801093	924	171,102,82	52,28,51	88,61,58	18,8,12	141	136	0.00259355553828	0.07038361971971263	0.76,0.778,0.608	0.825,0.88,0.823	-0.127
925	ENSG00000101224.18	CDC25B	chr20	+	3800287	3800329	3800742	3800865	3798411	3798463	3800970	3801093	925	171,102,82	539,188,148	88,61,58	353,199,251	141	222	0.000761703892424	0.029213100902671586	0.333,0.461,0.466	0.282,0.326,0.267	0.128
926	ENSG00000101224.18	CDC25B	chr20	+	3800461	3800498	3800742	3800865	3798411	3798463	3800970	3801093	926	52,28,51	539,188,148	18,8,12	353,199,251	136	222	4.12845839071e-07	8.536734516790344e-05	0.136,0.196,0.36	0.077,0.062,0.072	0.16
927	ENSG00000101224.18	CDC25B	chr20	+	3800461	3800498	3800742	3800865	3800287	3800329	3800970	3801093	927	319,177,176	539,187,148	138,81,65	354,199,251	136	222	3.33741931202e-07	7.127305143882711e-05	0.491,0.607,0.66	0.389,0.399,0.297	0.224
928	ENSG00000101224.18	CDC25B	chr20	+	3800461	3800498	3800970	3801093	3800287	3800329	3801253	3801388	928	181,97,70	506,267,194	99,60,38	210,165,160	136	222	0.904498853503	1.0	0.369,0.372,0.371	0.435,0.372,0.279	0.009
929	ENSG00000101220.18	C20orf27	chr20	-	3754396	3754519	3755468	3755607	3753507	3754158	3758535	3758678	929	731,434,346	1160,516,403	460,277,295	728,391,373	238	222	0.436744839657	1.0	0.37,0.44,0.445	0.371,0.398,0.425	0.02
930	ENSG00000101220.18	C20orf27	chr20	-	3755468	3755607	3758535	3758678	3754396	3754519	3760081	3760186	930	881,403,365	773,362,303	472,317,303	463,290,289	242	238	0.372282159452	1.0	0.528,0.523,0.542	0.501,0.518,0.508	0.022
931	ENSG00000088812.18	ATRN	chr20	+	3540221	3540335	3545761	3545890	3535252	3535336	3547283	3547489	931	124,30,15	66,19,12	64,42,33	49,26,32	213	228	0.2049986062	0.9271279670701607	0.668,0.628,0.572	0.583,0.634,0.525	0.042
932	ENSG00000125877.13	ITPA	chr20	+	3213318	3213383	3213984	3214058	3213168	3213226	3215280	3215312	932	553,245,211	260,193,157	262,150,170	143,104,101	164	173	0.649099466499	1.0	0.692,0.572,0.586	0.659,0.603,0.64	-0.017
933	ENSG00000187860.11	CCDC157	chr22	+	30365943	30366248	30370325	30370950	30361960	30362114	30371649	30371727	933	43,24,19	100,42,37	16,6,6	72,57,61	404	724	2.42932771999e-06	0.00034649838184280725	0.435,0.506,0.479	0.285,0.159,0.15	0.275
934	ENSG00000187860.11	CCDC157	chr22	+	30365989	30366248	30370325	30370950	30361960	30362114	30371649	30371727	934	56,32,27	100,42,37	28,13,7	72,57,61	358	724	0.000242521381409	0.012612961068705627	0.531,0.606,0.596	0.44,0.316,0.188	0.263
935	ENSG00000132670.21	PTPRA	chr20	+	2947981	2948024	2975214	2975241	2923206	2923285	2986764	2986849	935	52,25,9	0,1,1	31,16,14	3,1,2	142	126	0.0203688967349	0.27662492478740314	1.0,0.957,0.889	0.902,0.934,0.861	0.05
936	ENSG00000132670.21	PTPRA	chr20	+	2964271	2964350	2975214	2975241	2947981	2948024	2986764	2986849	936	39,16,11	2,1,3	27,13,16	6,1,2	178	126	0.270535612255	1.0	0.932,0.919,0.722	0.761,0.902,0.85	0.02
937	ENSG00000132670.21	PTPRA	chr20	+	2964860	2965202	2975214	2975241	2964271	2964350	2986764	2986849	937	1417,403,332	0,1,1	827,474,559	2,2,2	441	126	1	1.0	1.0,0.991,0.99	0.992,0.985,0.988	0.005
938	ENSG00000132670.21	PTPRA	chr20	+	2964860	2965202	2986764	2986849	2964271	2964350	2988031	2988105	938	1090,319,257	81,38,14	624,358,408	65,24,26	441	184	0.951632117975	1.0	0.849,0.778,0.885	0.8,0.862,0.868	-0.006
939	ENSG00000132670.21	PTPRA	chr20	+	2986764	2986849	2988031	2988105	2964860	2965202	2988337	2988474	939	326,85,75	183,59,66	202,116,151	133,79,96	184	173	0.890256427302	1.0	0.626,0.575,0.517	0.588,0.58,0.597	-0.016
940	ENSG00000132670.21	PTPRA	chr20	+	3005055	3005146	3007343	3007420	2988337	2988474	3015848	3015885	940	330,68,75	434,120,80	219,137,114	241,106,116	190	176	0.0250311641996	0.313238209441104	0.413,0.344,0.465	0.457,0.545,0.477	-0.086
941	ENSG00000132670.21	PTPRA	chr20	+	3007343	3007420	3015848	3015885	3005055	3005146	3017815	3017913	941	199,71,59	73,31,22	154,83,93	46,32,37	176	136	0.590064956879	1.0	0.678,0.639,0.675	0.721,0.667,0.66	-0.019
942	ENSG00000215305.10	VPS16	chr20	+	2859718	2859807	2860053	2860151	2840702	2840827	2860238	2860367	942	30,9,5	51,14,13	16,15,10	40,25,24	188	197	0.530513090514	1.0	0.381,0.402,0.287	0.295,0.386,0.304	0.028
943	ENSG00000215305.10	VPS16	chr20	+	2861614	2861704	2862806	2862934	2861224	2861280	2863064	2863100	943	99,15,16	98,29,14	65,52,47	83,43,45	189	227	0.639244481857	1.0	0.548,0.383,0.579	0.485,0.592,0.556	-0.041
944	ENSG00000101365.21	IDH3B	chr20	-	2658758	2658837	2659524	2659585	2658394	2658522	2660262	2660365	944	35,19,23	67,32,15	34,36,51	28,24,14	160	178	0.00862194131567	0.16003159251616475	0.368,0.398,0.63	0.575,0.625,0.802	-0.202
945	ENSG00000101365.21	IDH3B	chr20	-	2659524	2659585	2660262	2660365	2658394	2658522	2660456	2660590	945	1076,543,457	28,10,16	657,429,532	28,35,49	202	160	6.00876115531e-08	1.6894129115875548e-05	0.968,0.977,0.958	0.949,0.907,0.896	0.05
946	ENSG00000101365.21	IDH3B	chr20	-	2659524	2659585	2660262	2660365	2658394	2658837	2660456	2660590	946	1077,542,457	323,162,141	657,429,532	174,102,125	202	160	0.0636155082497	0.5319763755293356	0.725,0.726,0.72	0.749,0.769,0.771	-0.039
947	ENSG00000101365.21	IDH3B	chr20	-	2659698	2659793	2660029	2660176	2659524	2659585	2660262	2660308	947	790,394,307	788,283,276	507,316,377	404,243,274	246	194	0.205580593428	0.9277870331628164	0.442,0.523,0.467	0.497,0.506,0.52	-0.03
948	ENSG00000101365.21	IDH3B	chr20	-	2659698	2659793	2660067	2660176	2659524	2659585	2660262	2660309	948	421,196,147	788,283,276	263,147,215	404,243,274	208	194	0.14070462195	0.7869204467730931	0.333,0.392,0.332	0.378,0.361,0.423	-0.035
949	ENSG00000101365.21	IDH3B	chr20	-	2659698	2659793	2660456	2660590	2659524	2659585	2660696	2660829	949	1230,519,416	784,282,271	685,430,543	400,241,274	233	194	0.288843461595	1.0	0.566,0.605,0.561	0.588,0.598,0.623	-0.026
950	ENSG00000101365.21	IDH3B	chr20	-	2660456	2660590	2660696	2660829	2660262	2660365	2660908	2660969	950	947,449,366	1334,682,561	509,349,370	847,531,680	232	233	0.204031823884	0.9261284209350344	0.416,0.398,0.396	0.376,0.398,0.353	0.028
951	ENSG00000101266.19	CSNK2A1	chr20	-	492253	492364	495718	495802	489779	489881	497720	497780	951	543,174,191	464,189,189	252,147,165	257,147,158	183	210	0.724087331117	1.0	0.573,0.514,0.537	0.529,0.534,0.545	0.005
952	ENSG00000101266.19	CSNK2A1	chr20	-	495718	495802	497720	497780	492253	492364	499254	499305	952	634,237,213	0,0,0	331,160,233	0,1,0	159	183	1	1.0	1.0,1.0,1.0	1.0,0.995,1.0	0.002
953	ENSG00000101266.19	CSNK2A1	chr20	-	497720	497780	499254	499305	495718	495802	499832	499934	953	589,222,238	94,41,36	301,200,237	36,31,30	150	159	0.159307659016	0.8374911427021929	0.869,0.852,0.875	0.899,0.872,0.893	-0.023
954	ENSG00000101266.19	CSNK2A1	chr20	-	499254	499305	499832	499934	497720	497780	505117	505229	954	3,3,0	541,174,191	0,1,1	251,146,164	201	150	1	1.0	0.004,0.013,0.0	0.0,0.005,0.005	0.002
955	ENSG00000101266.19	CSNK2A1	chr20	-	499832	499934	505117	505229	499254	499305	508450	508660	955	0,1,0	1219,461,451	2,0,0	628,360,471	211	201	1	1.0	0.0,0.002,0.0	0.003,0.0,0.0	-0.0
956	ENSG00000101266.19	CSNK2A1	chr20	-	500030	500115	503064	503281	499832	499934	505117	505229	956	13,3,9	2,2,1	8,7,11	2,6,2	316	184	0.252287576695	1.0	0.791,0.466,0.84	0.7,0.405,0.762	0.077
957	ENSG00000101266.19	CSNK2A1	chr20	-	505117	505229	508450	508660	499832	499934	527932	528049	957	162,80,92	1,1,0	97,34,66	0,0,0	309	211	1	1.0	0.991,0.982,1.0	1.0,1.0,1.0	-0.009
958	ENSG00000101266.19	CSNK2A1	chr20	-	508450	508660	527932	528049	505117	505229	543671	543732	958	32,17,23	678,263,232	25,7,13	355,194,255	216	309	0.501310115145	1.0	0.063,0.085,0.124	0.092,0.049,0.068	0.021
959	ENSG00000130726.12	TRIM28	chr19	+	58545424	58545537	58545763	58545896	58544063	58545097	58547375	58547511	959	1327,462,336	1425,455,356	980,655,646	1061,671,687	212	232	0.869815662066	1.0	0.505,0.526,0.508	0.503,0.516,0.507	0.004
960	ENSG00000130726.12	TRIM28	chr19	+	58548739	58548776	58548861	58548910	58548485	58548592	58548987	58549089	960	530,320,237	411,166,128	364,294,305	252,158,166	136	148	0.768817661012	1.0	0.584,0.677,0.668	0.611,0.669,0.667	-0.006
961	ENSG00000083845.9	RPS5	chr19	+	58388417	58388480	58392975	58393185	58388136	58388245	58394496	58394595	961	0,1,0	12706,5717,5144	0,0,1	7498,4841,5536	162	309	1	1.0	0.0,0.0,0.0	0.0,0.0,0.0	0.0
962	ENSG00000083845.9	RPS5	chr19	+	58388417	58388480	58393358	58393487	58388136	58388245	58394496	58394595	962	0,1,0	6520,3125,2650	0,0,1	3850,2382,3028	162	228	1	1.0	0.0,0.0,0.0	0.0,0.0,0.0	0.0
963	ENSG00000083845.9	RPS5	chr19	+	58392975	58393185	58393358	58393487	58388136	58388245	58394496	58394595	963	12706,5717,5144	6520,3125,2650	7498,4841,5536	3850,2382,3028	309	228	0.865181540272	1.0	0.59,0.574,0.589	0.59,0.6,0.574	-0.004
964	ENSG00000083845.9	RPS5	chr19	+	58393358	58393487	58394496	58394595	58388136	58388245	58394681	58394804	964	1498,855,759	5329,2487,2246	1015,680,886	3209,1982,2407	228	198	0.430953027557	1.0	0.196,0.23,0.227	0.215,0.23,0.242	-0.011
965	ENSG00000083845.9	RPS5	chr19	+	58393358	58393487	58394496	58394595	58392975	58393185	58394681	58394736	965	7657,3677,3301	5217,2420,2207	4775,3058,3598	3160,1954,2363	228	198	0.76503192858	1.0	0.56,0.569,0.565	0.568,0.576,0.569	-0.006
966	ENSG00000223546.8	LINC00630	chrX	+	102816991	102817082	102825992	102826169	102770351	102770420	102826968	102827144	966	24,6,5	176,71,56	8,5,6	122,94,84	190	276	0.0401754535844	0.40984835750547666	0.165,0.109,0.115	0.087,0.072,0.094	0.045
967	ENSG00000223546.8	LINC00630	chrX	+	102845856	102846020	102865041	102865152	102839800	102839863	102884142	102885406	967	43,12,12	49,29,17	23,17,18	38,30,29	263	210	0.655815271801	1.0	0.412,0.248,0.36	0.326,0.312,0.331	0.017
968	ENSG00000268163.1	ENSG00000268163	chr19	-	57456125	57456182	57476633	57476672	57455447	57455743	57477276	57477536	968	3,1,1	4,0,0	6,6,6	1,1,2	138	156	0.460968606453	1.0	0.459,1.0,1.0	0.872,0.872,0.772	-0.019
973	ENSG00000095752.7	IL11	chr19	-	55368482	55368569	55368768	55368941	55368209	55368371	55370303	55370463	973	29,94,93	8,56,54	2,2,2	3,0,0	272	186	0.0450225856619	0.43966208651991845	0.713,0.534,0.541	0.313,1.0,1.0	-0.175
974	ENSG00000125503.13	PPP1R12C	chr19	-	55092441	55092544	55092621	55092662	55092221	55092326	55092782	55092865	974	89,40,53	150,46,34	63,34,43	90,69,79	140	202	0.0704558319279	0.5623491164827163	0.461,0.556,0.692	0.502,0.416,0.44	0.117
975	ENSG00000125503.13	PPP1R12C	chr19	-	55094660	55094798	55095290	55095358	55094344	55094435	55095444	55095600	975	157,73,49	313,161,133	92,54,53	182,140,157	167	237	0.511358746702	1.0	0.416,0.392,0.343	0.418,0.354,0.324	0.018
976	ENSG00000125503.13	PPP1R12C	chr19	-	55096261	55096335	55103408	55103568	55096050	55096178	55112466	55112585	976	193,67,45	142,52,41	137,106,132	104,77,57	259	173	0.216344784067	0.9502102164668944	0.476,0.463,0.423	0.468,0.479,0.607	-0.064
977	ENSG00000125503.13	PPP1R12C	chr19	-	55096261	55096335	55112466	55112585	55096050	55096178	55112664	55112795	977	75,28,14	142,52,40	55,47,43	106,74,56	218	173	0.206001350281	0.9291100715905091	0.295,0.299,0.217	0.292,0.335,0.379	-0.065
978	ENSG00000125503.13	PPP1R12C	chr19	-	55098950	55099095	55103408	55103568	55098783	55098858	55112466	55112585	978	189,58,37	119,45,50	136,106,130	103,64,83	259	244	0.273757710484	1.0	0.599,0.548,0.411	0.554,0.609,0.596	-0.067
979	ENSG00000125503.13	PPP1R12C	chr19	-	55103408	55103568	55112466	55112585	55098950	55099095	55112664	55112795	979	71,28,14	175,70,45	53,46,44	102,78,96	218	259	0.0872727161886	0.6290492477622052	0.325,0.322,0.27	0.382,0.412,0.353	-0.077
980	ENSG00000142156.16	COL6A1	chr21	+	45992362	45992398	45992747	45992810	45992163	45992217	45994166	45994229	980	34,16,9	105,33,30	41,19,25	88,74,76	135	162	0.934306100543	1.0	0.28,0.368,0.265	0.359,0.236,0.283	0.012
981	ENSG00000142156.16	COL6A1	chr21	+	45992747	45992810	45994166	45994229	45992362	45992398	45997420	45997483	981	218,55,45	101,24,22	145,75,134	82,68,81	162	162	0.0336219350231	0.3702391779762669	0.683,0.696,0.672	0.639,0.524,0.623	0.088
982	ENSG00000170889.14	RPS9	chr19	+	54201486	54201609	54206275	54206462	54201159	54201281	54207397	54207647	982	7827,3274,3017	7378,3216,2912	4497,2655,3122	4497,2867,3293	222	286	0.338200259838	1.0	0.577,0.567,0.572	0.563,0.544,0.55	0.02
983	ENSG00000170906.16	NDUFA3	chr19	+	54105596	54105703	54105933	54106011	54103113	54103188	54106810	54106961	983	4,4,5	1552,637,533	10,8,9	968,619,628	206	177	1	1.0	0.002,0.005,0.008	0.009,0.011,0.012	-0.006
985	ENSG00000197928.11	ZNF677	chr19	-	53243743	53243897	53251535	53251605	53235380	53238557	53253085	53253156	985	43,18,21	93,67,32	31,15,31	64,35,47	169	253	0.44635926233	1.0	0.409,0.287,0.496	0.42,0.391,0.497	-0.039
986	ENSG00000170954.12	ZNF415	chr19	-	53115209	53115307	53115703	53115924	53107878	53109908	53116312	53116433	986	3,2,1	0,0,0	1,0,4	1,0,0	320	197	1	1.0	1.0,1.0,1.0	0.381,NA,1.0	0.309
987	ENSG00000167766.20	ZNF83	chr19	-	52618935	52619062	52635065	52635153	52612376	52614797	52638311	52638355	987	10,7,2	56,31,18	12,9,3	22,15,21	187	226	0.0510421923633	0.4706706128768353	0.178,0.214,0.118	0.397,0.42,0.147	-0.151
988	ENSG00000167766.20	ZNF83	chr19	-	52618935	52619062	52635065	52635153	52616717	52616841	52638311	52638355	988	9,5,2	16,5,3	10,7,3	11,6,8	187	226	0.787234679654	1.0	0.405,0.547,0.446	0.524,0.585,0.312	-0.008
990	ENSG00000161677.12	JOSD2	chr19	-	50506377	50506572	50510285	50510445	50505997	50506272	50511116	50511162	990	44,22,12	169,60,50	41,39,40	112,81,89	259	294	0.0258917805042	0.31911684354259606	0.228,0.294,0.214	0.294,0.353,0.338	-0.083
991	ENSG00000161677.12	JOSD2	chr19	-	50506377	50506572	50510285	50510448	50505997	50506272	50511116	50511191	991	73,36,23	169,60,50	72,63,58	112,81,89	262	294	0.0288410192755	0.3388863121785375	0.326,0.402,0.34	0.419,0.466,0.422	-0.08
992	ENSG00000062822.16	POLD1	chr19	+	50406982	50407174	50407326	50407415	50406406	50406517	50408784	50408901	992	246,79,62	109,52,34	192,118,154	94,76,68	291	188	0.952339462486	1.0	0.593,0.495,0.541	0.569,0.501,0.594	-0.012
993	ENSG00000105357.20	MYH14	chr19	+	50244241	50244337	50247003	50247122	50231929	50232070	50248986	50249139	993	42,9,15	45,27,27	23,13,17	25,23,18	195	218	0.382972295216	1.0	0.511,0.271,0.383	0.507,0.387,0.514	-0.081
994	ENSG00000204673.11	AKT1S1	chr19	-	49871546	49871716	49871811	49871889	49869032	49870060	49872916	49873302	994	527,258,275	592,327,303	267,147,189	298,201,227	177	269	0.671694822663	1.0	0.575,0.545,0.58	0.577,0.526,0.559	0.013
995	ENSG00000039650.12	PNKP	chr19	-	49861607	49861695	49861771	49861881	49861448	49861510	49862043	49862105	995	145,52,28	132,52,39	102,55,59	98,84,73	209	187	0.38395081242	1.0	0.496,0.472,0.391	0.482,0.369,0.42	0.029
996	ENSG00000039650.12	PNKP	chr19	-	49861771	49861881	49862043	49862105	49861607	49861695	49862184	49862281	996	66,32,20	190,55,49	39,32,28	133,69,81	161	209	0.409598529294	1.0	0.311,0.43,0.346	0.276,0.376,0.31	0.042
997	ENSG00000039650.12	PNKP	chr19	-	49861771	49861881	49862184	49862281	49861607	49861695	49862370	49862463	997	60,41,38	188,55,50	36,34,37	133,69,81	196	209	0.162527429664	0.8460696045202227	0.254,0.443,0.448	0.224,0.344,0.328	0.083
998	ENSG00000039650.12	PNKP	chr19	-	49862043	49862105	49862184	49862281	49861771	49861881	49862370	49862463	998	60,37,36	92,25,15	36,34,37	66,37,41	196	161	0.108478402851	0.694039857863787	0.349,0.549,0.663	0.309,0.43,0.426	0.132
999	ENSG00000039650.12	PNKP	chr19	-	49862184	49862281	49862370	49862463	49861771	49861881	49862537	49862608	999	77,36,26	2,0,0	36,27,33	0,0,0	192	196	1	1.0	0.975,1.0,1.0	1.0,1.0,1.0	-0.008
1000	ENSG00000039650.12	PNKP	chr19	-	49862184	49862281	49862370	49862463	49862043	49862105	49862537	49862608	1000	77,36,26	77,43,27	36,28,33	46,40,35	192	196	0.411969120159	1.0	0.505,0.461,0.496	0.444,0.417,0.49	0.037
1001	ENSG00000039650.12	PNKP	chr19	-	49864323	49864403	49865126	49865426	49864178	49864236	49866398	49866445	1001	264,149,128	60,21,15	224,139,161	66,28,21	399	179	0.343947744308	1.0	0.664,0.761,0.793	0.604,0.69,0.775	0.05
1002	ENSG00000039650.12	PNKP	chr19	-	49864323	49864403	49866398	49866445	49864178	49864236	49867053	49867217	1002	9,6,8	62,23,16	9,11,6	66,30,23	146	179	0.85540002287	1.0	0.151,0.242,0.38	0.143,0.31,0.242	0.026
1003	ENSG00000039650.12	PNKP	chr19	-	49864323	49864403	49866398	49866528	49864178	49864236	49867053	49867234	1003	50,37,33	62,23,16	18,23,15	66,30,23	229	179	0.00191543747433	0.05736184822551014	0.387,0.557,0.617	0.176,0.375,0.338	0.224
1004	ENSG00000039650.12	PNKP	chr19	-	49865126	49865426	49866398	49866445	49864178	49864236	49867053	49867204	1004	9,6,8	199,111,93	9,11,6	162,98,119	146	399	0.567590634177	1.0	0.11,0.129,0.19	0.132,0.235,0.121	-0.02
1005	ENSG00000039650.12	PNKP	chr19	-	49865126	49865426	49866398	49866445	49864323	49864403	49867053	49867217	1005	9,6,8	372,186,166	9,10,6	269,171,196	146	399	0.489736167293	1.0	0.062,0.081,0.116	0.084,0.138,0.077	-0.013
1006	ENSG00000039650.12	PNKP	chr19	-	49865126	49865426	49866398	49866528	49864323	49864403	49867053	49867234	1006	50,37,33	372,186,166	18,22,16	269,171,196	229	399	0.000440832658195	0.019644448249622345	0.19,0.257,0.257	0.104,0.183,0.125	0.097
1007	ENSG00000104973.19	MED25	chr19	+	49819171	49819296	49828448	49828547	49818570	49818616	49828969	49829090	1007	249,90,69	268,99,112	156,96,122	167,129,118	224	198	0.535850568911	1.0	0.451,0.446,0.353	0.452,0.397,0.478	-0.026
1008	ENSG00000104973.19	MED25	chr19	+	49830693	49830887	49831332	49831461	49830510	49830598	49831935	49832021	1008	552,276,203	341,171,133	365,266,229	251,144,172	293	228	0.702526051188	1.0	0.557,0.557,0.543	0.531,0.59,0.509	0.009
1009	ENSG00000196961.13	AP2A1	chr19	+	49801980	49802141	49805660	49805777	49801721	49801889	49805871	49805941	1009	142,77,67	232,89,75	129,79,101	180,127,128	260	216	0.698175023814	1.0	0.337,0.418,0.426	0.373,0.341,0.396	0.024
1010	ENSG00000126457.22	PRMT1	chr19	+	49680486	49680588	49681909	49682065	49677151	49677316	49682195	49682259	1010	319,143,122	3199,1463,1051	205,151,124	1885,1177,1131	201	255	0.322628105346	1.0	0.112,0.11,0.128	0.121,0.14,0.122	-0.011
1011	ENSG00000126457.22	PRMT1	chr19	+	49681909	49682065	49682195	49682259	49680486	49680588	49683926	49684069	1011	1616,723,516	665,312,204	964,593,561	393,243,256	255	163	0.812834441758	1.0	0.608,0.597,0.618	0.611,0.609,0.583	0.007
1012	ENSG00000126457.22	PRMT1	chr19	+	49683926	49684069	49684921	49685037	49682195	49682259	49686092	49686243	1012	2620,1201,851	1262,623,487	1458,919,914	765,463,471	242	215	0.909135285491	1.0	0.648,0.631,0.608	0.629,0.638,0.633	-0.004
1013	ENSG00000126453.10	BCL2L12	chr19	+	49667018	49667161	49668850	49668937	49666684	49666799	49670215	49670488	1013	233,134,86	46,38,32	140,101,97	34,26,24	242	186	0.716108310597	1.0	0.796,0.73,0.674	0.76,0.749,0.756	-0.022
1014	ENSG00000126453.10	BCL2L12	chr19	+	49667018	49667161	49670215	49670488	49666684	49666799	49673697	49673915	1014	233,134,86	481,230,170	140,101,97	301,189,240	242	372	0.349569039873	1.0	0.427,0.472,0.437	0.417,0.451,0.383	0.028
1015	ENSG00000126453.10	BCL2L12	chr19	+	49667021	49667161	49668850	49668937	49666684	49666799	49670215	49670488	1015	69,33,32	46,38,32	54,26,42	34,26,24	239	186	0.315813306414	1.0	0.539,0.403,0.438	0.553,0.438,0.577	-0.063
1016	ENSG00000126453.10	BCL2L12	chr19	+	49668850	49668937	49670215	49670488	49667018	49667161	49673697	49673916	1016	70,43,31	480,230,171	33,31,22	301,189,240	186	372	0.0455109239426	0.44156216946394006	0.226,0.272,0.266	0.18,0.247,0.155	0.061
1017	ENSG00000126453.10	BCL2L12	chr19	+	49669023	49669115	49670215	49670488	49668850	49668937	49673697	49673916	1017	434,207,180	482,232,170	216,157,158	302,192,240	191	372	0.0212449136215	0.28317614912750394	0.637,0.635,0.673	0.582,0.614,0.562	0.062
1018	ENSG00000126453.10	BCL2L12	chr19	+	49669023	49669164	49670215	49670488	49668850	49668937	49673697	49673915	1018	375,176,141	482,232,170	194,148,140	302,192,240	240	372	0.123419462747	0.7377227210315125	0.547,0.54,0.562	0.499,0.544,0.475	0.044
1019	ENSG00000126461.15	SCAF1	chr19	+	49645020	49645134	49645353	49645411	49642208	49642242	49646107	49646202	1019	14,7,3	34,30,14	8,15,12	34,19,25	213	157	0.226626013326	0.9693303301732961	0.233,0.147,0.136	0.148,0.368,0.261	-0.087
1020	ENSG00000126461.15	SCAF1	chr19	+	49645020	49645134	49645353	49645411	49642659	49642706	49646107	49646202	1020	30,13,13	36,30,14	17,21,9	34,18,23	213	157	0.739609626437	1.0	0.381,0.242,0.406	0.269,0.462,0.224	0.025
1023	ENSG00000074219.14	TEAD2	chr19	-	49348956	49349059	49351300	49351365	49348702	49348845	49355147	49355206	1023	208,64,46	7,1,1	125,86,106	9,5,6	164	202	0.0243706308152	0.30802995565615493	0.973,0.987,0.983	0.945,0.955,0.956	0.029
1024	ENSG00000104852.15	SNRNP70	chr19	+	49086404	49086561	49090465	49090520	49085418	49085636	49098426	49098491	1024	3427,1905,1680	1122,626,631	1914,1235,1272	627,385,483	256	154	0.896544337964	1.0	0.648,0.647,0.616	0.647,0.659,0.613	-0.003
1025	ENSG00000104812.15	GYS1	chr19	-	48974212	48974339	48974619	48974733	48970749	48971023	48977923	48977986	1025	204,71,61	211,71,63	95,66,62	131,100,65	213	226	0.0954259135228	0.6540703110566713	0.506,0.515,0.507	0.435,0.412,0.503	0.059
1026	ENSG00000104812.15	GYS1	chr19	-	48978097	48978157	48981529	48981636	48977923	48978002	48982254	48982375	1026	247,77,60	101,54,53	169,76,66	66,36,25	206	159	0.0538751958611	0.48625785899483814	0.654,0.524,0.466	0.664,0.62,0.671	-0.104
1027	ENSG00000104812.15	GYS1	chr19	-	48981529	48981636	48982719	48982837	48978097	48978157	48985460	48985605	1027	223,118,55	231,92,54	162,77,89	98,67,80	217	206	0.173142141438	0.8677312169195278	0.478,0.549,0.492	0.611,0.522,0.514	-0.043
1028	ENSG00000104812.15	GYS1	chr19	-	48982254	48982375	48987193	48987385	48981529	48981636	48991301	48991483	1028	325,93,96	250,87,62	181,132,127	177,81,68	291	220	0.539950367586	1.0	0.496,0.447,0.539	0.436,0.552,0.585	-0.03
1029	ENSG00000104812.15	GYS1	chr19	-	48985849	48986035	48987193	48987385	48985460	48985605	48991301	48991483	1029	338,109,111	315,83,59	183,135,135	204,99,116	291	285	0.251343270937	1.0	0.512,0.563,0.648	0.468,0.572,0.533	0.05
1030	ENSG00000087086.15	FTL	chr19	+	48965769	48965916	48966280	48966406	48965308	48965609	48966582	48966879	1030	2446,1575,1324	6102,3553,3099	1387,1036,1209	3329,2416,2936	246	225	0.910264971299	1.0	0.268,0.288,0.281	0.276,0.282,0.274	0.002
1031	ENSG00000087076.9	HSD17B14	chr19	-	48831667	48831759	48832665	48832752	48815036	48815141	48834275	48834358	1031	6,7,4	15,5,8	10,5,7	8,8,9	186	191	0.470106934727	1.0	0.291,0.59,0.339	0.562,0.391,0.444	-0.059
1032	ENSG00000105552.15	BCAT2	chr19	-	48799674	48799838	48799980	48800100	48797190	48797333	48800186	48800297	1032	138,48,48	126,49,46	153,64,63	119,66,53	219	263	0.520844236555	1.0	0.568,0.541,0.556	0.607,0.538,0.588	-0.023
1033	ENSG00000105552.15	BCAT2	chr19	-	48806516	48806717	48806999	48807074	48800186	48800297	48807755	48808236	1033	30,14,16	389,150,110	8,8,9	292,207,223	174	300	3.7143943187e-05	0.0030305270223197223	0.117,0.139,0.201	0.045,0.062,0.065	0.095
1034	ENSG00000105552.15	BCAT2	chr19	-	48806516	48806717	48806999	48807074	48800186	48800297	48810983	48811027	1034	2,4,1	389,150,111	8,5,2	290,207,223	174	300	0.0830927481016	0.6128227379804925	0.009,0.044,0.015	0.045,0.04,0.015	-0.011
1035	ENSG00000105552.15	BCAT2	chr19	-	48806999	48807074	48807755	48808236	48806516	48806717	48810983	48811027	1035	171,96,60	150,36,40	105,83,78	112,88,76	580	174	0.0122569774101	0.19975601925109177	0.255,0.444,0.31	0.22,0.221,0.235	0.111
1036	ENSG00000160310.19	PRMT2	chr21	+	46658744	46658920	46663382	46663554	46649574	46649739	46664294	46665117	1036	78,30,16	49,15,11	71,33,37	63,40,42	275	271	0.0079839733588	0.1519832746396799	0.611,0.663,0.589	0.526,0.448,0.465	0.141
1038	ENSG00000105419.18	MEIS3	chr19	-	47414716	47414866	47416651	47416702	47409435	47409547	47416803	47416963	1038	16,9,0	40,10,10	16,7,11	23,9,16	150	249	0.157218836418	0.8323312579317065	0.399,0.599,0.0	0.536,0.564,0.533	-0.212
1039	ENSG00000134815.19	DHX34	chr19	+	47359967	47360070	47366980	47367155	47357865	47358120	47372729	47372923	1039	128,93,75	209,114,123	73,54,71	107,97,104	202	274	0.779493339677	1.0	0.454,0.525,0.453	0.481,0.43,0.481	0.013
1040	ENSG00000142230.13	SAE1	chr19	+	47150201	47150375	47152897	47153040	47143493	47143605	47155113	47155177	1040	1155,544,510	1529,779,674	535,271,304	667,384,401	273	242	0.782590076125	1.0	0.401,0.382,0.401	0.416,0.385,0.402	-0.006
1041	ENSG00000142230.13	SAE1	chr19	+	47156568	47156661	47156986	47157181	47155113	47155213	47169817	47169923	1041	0,0,0	12,1,5	1,0,0	7,3,6	192	294	1	1.0	0.0,0.0,0.0	0.179,0.0,0.0	-0.06
1042	ENSG00000142230.13	SAE1	chr19	+	47169817	47169923	47197232	47197377	47155113	47155213	47203670	47203740	1042	1211,658,611	1365,589,551	525,315,374	604,345,311	205	244	0.656235872483	1.0	0.514,0.571,0.569	0.508,0.521,0.589	0.012
1043	ENSG00000142230.13	SAE1	chr19	+	47180145	47180303	47197232	47197377	47169817	47169923	47203670	47203740	1043	50,23,41	2621,1247,1108	24,25,24	1140,686,640	257	244	0.192001440688	0.9064518366184742	0.018,0.017,0.034	0.02,0.033,0.034	-0.006
1044	ENSG00000142230.13	SAE1	chr19	+	47180145	47180303	47197232	47197377	47169817	47169923	47209158	47210191	1044	44,20,33	1589,818,703	22,21,24	703,439,411	257	244	0.0996721921305	0.6668873378962628	0.026,0.023,0.043	0.029,0.043,0.053	-0.011
1045	ENSG00000142230.13	SAE1	chr19	+	47197232	47197377	47203670	47203740	47180145	47180303	47209158	47210191	1045	341,167,155	661,339,304	177,106,92	300,158,184	244	169	0.23408699586	0.9815830145408178	0.263,0.254,0.261	0.29,0.317,0.257	-0.029
1048	ENSG00000268621.6	IGFL2-AS1	chr19	-	46190223	46190414	46195677	46195838	46189028	46189229	46198407	46198442	1048	0,0,0	0,0,4	0,1,0	1,0,1	260	290	1	1.0	NA,NA,0.0	0.0,1.0,0.0	-0.333
1049	ENSG00000268621.6	IGFL2-AS1	chr19	-	46190284	46190414	46195677	46195838	46189028	46189229	46198407	46198442	1049	0,0,0	0,0,4	0,1,0	0,0,1	260	229	1	1.0	NA,NA,0.0	NA,1.0,0.0	-0.5
1050	ENSG00000125755.19	SYMPK	chr19	-	45816481	45816577	45816797	45816974	45815850	45816183	45817958	45818146	1050	124,65,53	120,32,32	114,69,69	93,63,59	276	195	0.290305968832	1.0	0.422,0.589,0.539	0.464,0.436,0.452	0.066
1051	ENSG00000125755.19	SYMPK	chr19	-	45825170	45825331	45826225	45826373	45823766	45823875	45827509	45827623	1051	223,97,77	220,74,68	161,110,101	165,130,133	247	260	0.0512910926247	0.4719389291845004	0.516,0.58,0.544	0.507,0.471,0.444	0.073
1052	ENSG00000125755.19	SYMPK	chr19	-	45838460	45838615	45842249	45842489	45835077	45835228	45844029	45844200	1052	382,169,151	224,132,92	312,181,231	146,101,126	339	254	0.0672499572615	0.5484548371737649	0.561,0.49,0.552	0.616,0.573,0.579	-0.055
1053	ENSG00000185800.12	DMWD	chr19	-	45784640	45784715	45785593	45786871	45782946	45784290	45790904	45791087	1053	1439,891,816	12,5,9	900,704,813	24,13,13	1377	174	0.000180478387688	0.01003310934457287	0.938,0.957,0.92	0.826,0.872,0.888	0.076
1054	ENSG00000104936.20	DMPK	chr19	-	45770970	45771056	45771349	45771396	45769719	45770640	45771567	45771665	1054	22,9,4	28,12,10	23,11,12	18,17,13	146	185	0.342948949976	1.0	0.499,0.487,0.336	0.618,0.451,0.539	-0.095
1055	ENSG00000104936.20	DMPK	chr19	-	45774948	45775034	45777326	45777590	45772640	45772752	45777666	45777723	1055	121,79,47	45,34,33	91,78,79	34,26,30	363	185	0.225061693066	0.9672974845169191	0.578,0.542,0.421	0.577,0.605,0.573	-0.071
1056	ENSG00000125746.18	EML2	chr19	-	45617629	45617697	45619059	45619191	45616764	45616853	45621206	45621332	1056	27,10,12	17,5,3	18,12,17	18,13,4	231	167	0.438806698026	1.0	0.534,0.591,0.743	0.42,0.4,0.754	0.098
1057	ENSG00000125746.18	EML2	chr19	-	45621482	45621637	45626704	45626839	45620811	45621332	45629950	45630046	1057	34,5,5	15,10,9	29,11,22	26,16,7	234	254	0.575276554717	1.0	0.711,0.352,0.376	0.548,0.427,0.773	-0.103
1058	ENSG00000125746.18	EML2	chr19	-	45624718	45624818	45626704	45626839	45621482	45621637	45629950	45630046	1058	33,5,5	22,5,8	29,11,21	9,10,7	234	199	0.0944025531374	0.6504172039874139	0.561,0.46,0.347	0.733,0.483,0.718	-0.189
1059	ENSG00000125746.18	EML2	chr19	-	45626704	45626839	45629950	45630046	45624718	45624818	45632860	45632971	1059	26,14,11	35,12,10	13,10,15	31,21,31	195	234	0.0163916066176	0.24056493161578138	0.471,0.583,0.569	0.335,0.364,0.367	0.186
1060	ENSG00000125753.14	VASP	chr19	+	45517928	45518094	45521321	45521406	45517662	45517834	45522167	45522217	1060	191,91,95	137,49,41	132,83,93	69,61,56	265	184	0.731872010544	1.0	0.492,0.563,0.617	0.571,0.486,0.536	0.026
1061	ENSG00000125753.14	VASP	chr19	+	45517928	45518094	45522167	45522217	45517662	45517834	45522339	45522581	1061	190,91,97	91,30,27	132,84,92	48,22,38	265	149	0.735068522533	1.0	0.54,0.63,0.669	0.607,0.682,0.576	-0.009
1062	ENSG00000064655.19	EYA2	chr20	+	47004941	47005084	47016180	47016297	47001427	47001473	47072184	47072252	1062	47,27,23	46,19,14	13,8,9	21,15,12	242	216	0.0141285692076	0.21972004202887746	0.477,0.559,0.595	0.356,0.323,0.401	0.184
1063	ENSG00000064655.19	EYA2	chr20	+	47004941	47005084	47016180	47016297	47001459	47001473	47089238	47089381	1063	45,27,23	17,8,11	13,8,8	8,6,11	242	216	0.0278914697879	0.3331380764727885	0.703,0.751,0.651	0.592,0.543,0.394	0.192
1064	ENSG00000064655.19	EYA2	chr20	+	47097084	47097168	47143058	47143148	47089238	47089381	47169138	47169197	1064	59,15,26	19,6,8	24,12,11	6,5,5	183	189	0.899755122544	1.0	0.762,0.721,0.77	0.805,0.713,0.694	0.014
1065	ENSG00000012061.16	ERCC1	chr19	-	45413962	45414034	45414860	45414960	45413676	45413745	45416820	45416897	1065	480,225,218	78,12,22	303,157,182	75,58,54	199	171	3.50697171303e-09	1.4737200163110262e-06	0.841,0.942,0.895	0.776,0.699,0.743	0.153
1066	ENSG00000012061.16	ERCC1	chr19	-	45416820	45416897	45419097	45419197	45409618	45409725	45420323	45420427	1066	541,211,180	72,54,48	333,165,177	26,21,14	199	176	1.2473111474e-05	0.0012794269541086458	0.869,0.776,0.768	0.919,0.874,0.918	-0.099
1067	ENSG00000012061.16	ERCC1	chr19	-	45419097	45419197	45420323	45420427	45416490	45416897	45421177	45421393	1067	366,222,177	212,89,70	258,176,196	128,81,106	203	199	0.602154925577	1.0	0.629,0.71,0.713	0.664,0.681,0.644	0.021
1068	ENSG00000012061.16	ERCC1	chr19	-	45420323	45420427	45421177	45421393	45416820	45416897	45423269	45423381	1068	1285,626,569	16,17,20	832,480,479	7,7,2	315	203	0.00057594333092	0.023945150335834598	0.981,0.96,0.948	0.987,0.978,0.994	-0.023
1069	ENSG00000012061.16	ERCC1	chr19	-	45420323	45420427	45421177	45421393	45419097	45419197	45423269	45423381	1069	1266,599,553	548,216,188	828,472,474	337,168,177	315	203	0.988464551249	1.0	0.598,0.641,0.655	0.613,0.644,0.633	0.001
1070	ENSG00000104884.17	ERCC2	chr19	-	45364423	45364547	45364837	45364954	45364234	45364331	45365041	45365158	1070	128,44,29	141,32,36	101,59,60	96,67,61	216	223	0.98339445974	1.0	0.484,0.587,0.454	0.521,0.476,0.504	0.008
1071	ENSG00000104884.17	ERCC2	chr19	-	45364423	45364547	45365041	45365158	45364234	45364331	45368629	45368743	1071	96,20,16	141,33,38	56,47,38	96,68,61	216	223	0.802654454448	1.0	0.413,0.385,0.303	0.376,0.416,0.391	-0.027
1072	ENSG00000104866.11	PPP1R37	chr19	+	45138513	45138611	45140235	45140281	45093178	45093527	45140505	45140606	1072	48,14,13	37,29,21	27,22,24	19,18,12	197	145	0.0367714108366	0.38871071325538675	0.488,0.262,0.313	0.511,0.474,0.595	-0.172
1073	ENSG00000104866.11	PPP1R37	chr19	+	45142302	45142458	45143520	45143633	45142060	45142211	45144853	45144995	1073	144,79,67	76,35,22	95,72,68	62,43,48	255	212	0.0340973710003	0.37347515584717605	0.612,0.652,0.717	0.56,0.582,0.541	0.099
1074	ENSG00000007047.16	MARK4	chr19	+	45271471	45271708	45277922	45278042	45266224	45266281	45278515	45278615	1074	309,146,104	192,71,59	163,132,159	107,87,83	336	219	0.58358116696	1.0	0.512,0.573,0.535	0.498,0.497,0.555	0.023
1075	ENSG00000007047.16	MARK4	chr19	+	45277922	45278042	45278515	45278615	45271471	45271708	45280373	45280483	1075	138,62,53	246,73,60	95,64,67	151,105,107	219	199	0.39876564923	1.0	0.338,0.436,0.445	0.364,0.356,0.363	0.045
1076	ENSG00000007047.16	MARK4	chr19	+	45278515	45278615	45280373	45280483	45277922	45278042	45280574	45280734	1076	154,56,44	109,40,30	90,71,64	79,30,46	199	209	0.765434727991	1.0	0.597,0.595,0.606	0.545,0.713,0.594	-0.018
1077	ENSG00000104859.15	CLASRP	chr19	+	45068014	45068054	45068419	45068480	45067336	45067594	45069065	45069124	1077	128,47,31	126,36,49	52,48,46	82,57,45	139	160	0.434669747994	1.0	0.539,0.6,0.421	0.422,0.492,0.541	0.035
1078	ENSG00000104859.15	CLASRP	chr19	+	45068014	45068058	45068419	45068480	45067336	45067594	45069065	45069124	1078	132,49,32	126,36,49	57,49,46	82,57,45	143	160	0.428389658829	1.0	0.54,0.604,0.422	0.437,0.49,0.534	0.035
1079	ENSG00000104859.15	CLASRP	chr19	+	45069201	45069248	45070021	45070104	45069065	45069124	45070536	45070561	1079	52,26,27	260,140,88	45,22,19	163,140,135	146	182	0.514316399101	1.0	0.2,0.188,0.277	0.256,0.164,0.149	0.032
1080	ENSG00000104853.16	CLPTM1	chr19	+	44974438	44974597	44977342	44977460	44973086	44973210	44985217	44985303	1080	1340,473,356	1156,419,366	826,565,568	762,483,515	258	217	0.813001054196	1.0	0.494,0.487,0.45	0.477,0.496,0.481	-0.008
1081	ENSG00000130204.13	TOMM40	chr19	+	44892392	44892460	44892836	44892929	44891253	44891689	44893779	44893881	1081	914,563,451	1493,743,681	458,268,276	627,438,447	167	192	0.782515510481	1.0	0.413,0.466,0.432	0.456,0.413,0.415	0.009
1082	ENSG00000130204.13	TOMM40	chr19	+	44900729	44900852	44901027	44901104	44893960	44894066	44901207	44901310	1082	1513,884,787	821,491,470	739,536,507	448,283,293	222	176	0.894640212368	1.0	0.594,0.588,0.57	0.567,0.6,0.578	0.002
1083	ENSG00000130204.13	TOMM40	chr19	+	44900729	44900852	44901207	44901452	44893960	44894066	44903029	44903132	1083	1513,884,787	99,73,58	739,536,507	55,52,42	222	344	0.340012910306	1.0	0.959,0.949,0.955	0.954,0.941,0.949	0.006
1084	ENSG00000130204.13	TOMM40	chr19	+	44900729	44900852	44901207	44901310	44893960	44894066	44903029	44903688	1084	1513,884,787	1215,690,634	739,536,507	511,301,334	222	202	0.0179996007563	0.25635655873067065	0.531,0.538,0.53	0.568,0.618,0.58	-0.056
1085	ENSG00000130204.13	TOMM40	chr19	+	44901027	44901104	44901207	44901452	44900729	44900852	44903029	44903132	1085	1007,509,465	98,71,47	511,338,282	55,52,42	176	344	0.203515625577	0.925913173827094	0.953,0.933,0.951	0.948,0.927,0.929	0.011
1086	ENSG00000130204.13	TOMM40	chr19	+	44901027	44901104	44901207	44901310	44900729	44900852	44903029	44903688	1086	1007,509,465	1214,688,623	511,338,282	511,301,334	176	202	0.0133457606473	0.2121047872538151	0.488,0.459,0.461	0.534,0.563,0.492	-0.06
1087	ENSG00000073008.15	PVR	chr19	+	44657761	44657910	44658741	44658765	44653899	44654017	44661291	44661323	1087	368,170,204	24,10,11	144,111,117	11,5,5	248	123	0.653165093775	1.0	0.884,0.894,0.902	0.867,0.917,0.921	-0.008
1088	ENSG00000073008.15	PVR	chr19	+	44657761	44657910	44658741	44658900	44653899	44654017	44661291	44661323	1088	368,170,204	152,127,125	144,111,117	98,71,58	248	258	0.679035233468	1.0	0.716,0.582,0.629	0.605,0.619,0.677	0.009
1089	ENSG00000167384.11	ZNF180	chr19	-	44484649	44484776	44485035	44485157	44484360	44484435	44497283	44497377	1089	10,1,4	0,1,1	3,1,3	1,1,1	221	226	0.617139789215	1.0	1.0,0.506,0.804	0.754,0.506,0.754	0.099
1090	ENSG00000198900.7	TOP1	chr20	+	41029430	41029455	41061393	41061490	41028821	41029100	41076170	41076294	1090	127,75,84	1621,644,617	86,70,62	850,542,531	124	196	0.466901073224	1.0	0.11,0.155,0.177	0.138,0.17,0.156	-0.007
1091	ENSG00000198900.7	TOP1	chr20	+	41061393	41061490	41076170	41076294	41029430	41029455	41077581	41077637	1091	1292,560,484	2242,905,838	692,428,471	1135,735,787	196	223	0.899835573345	1.0	0.396,0.413,0.397	0.41,0.399,0.405	-0.003
1092	ENSG00000198900.7	TOP1	chr20	+	41097219	41097341	41098214	41098337	41092471	41092587	41100055	41100243	1092	1084,463,411	2199,915,850	501,299,349	1073,647,792	221	222	0.40180793684	1.0	0.331,0.337,0.327	0.319,0.317,0.307	0.017
1093	ENSG00000124459.12	ZNF45	chr19	-	43931246	43931365	43932603	43932690	43929956	43930000	43934425	43934694	1093	51,28,25	28,14,8	29,26,31	14,10,8	186	218	0.368036557385	1.0	0.681,0.701,0.786	0.708,0.753,0.82	-0.038
1094	ENSG00000105771.14	SMG9	chr19	-	43744771	43744884	43747441	43747539	43739672	43740218	43747632	43747734	1094	177,108,86	259,100,89	119,76,92	110,74,82	197	212	0.162939710741	0.8465629932822416	0.424,0.538,0.51	0.538,0.525,0.547	-0.046
1095	ENSG00000073050.12	XRCC1	chr19	-	43546051	43546106	43546594	43546727	43545817	43545957	43546883	43546977	1095	253,82,57	127,47,42	170,89,121	64,37,51	232	154	0.0288824882981	0.3392715735431458	0.569,0.537,0.474	0.638,0.615,0.612	-0.095
1096	ENSG00000183668.18	PSG9	chr19	-	43258856	43259135	43261859	43262138	43258201	43258456	43267783	43268149	1096	0,0,2	2,0,1	3,4,3	1,0,0	378	378	1	1.0	0.0,NA,0.667	0.75,1.0,1.0	-0.583
1097	ENSG00000243137.8	PSG4	chr19	-	43194994	43195273	43197996	43198275	43194339	43194594	43203885	43204251	1097	15,9,7	25,9,11	9,2,2	6,0,7	378	378	0.438247086359	1.0	0.375,0.5,0.389	0.6,1.0,0.222	-0.186
1098	ENSG00000105429.13	MEGF8	chr19	+	42348271	42348472	42349498	42349699	42344669	42344833	42350147	42350384	1098	213,70,56	52,18,14	128,77,80	58,34,24	300	300	0.00934785220404	0.16905294400096588	0.804,0.795,0.8	0.688,0.694,0.769	0.083
1099	ENSG00000105429.13	MEGF8	chr19	+	42352927	42353127	42353464	42353675	42352207	42352456	42353774	42354024	1099	116,49,30	93,41,37	65,51,62	49,49,55	299	310	0.806967038966	1.0	0.564,0.553,0.457	0.579,0.519,0.539	-0.021
1100	ENSG00000105429.13	MEGF8	chr19	+	42358143	42358307	42360774	42361006	42357403	42357584	42362089	42362213	1100	110,46,38	159,64,35	98,60,57	110,61,79	263	331	0.572971358127	1.0	0.465,0.475,0.577	0.529,0.553,0.476	-0.014
1101	ENSG00000079462.8	PAFAH1B3	chr19	-	42300170	42300287	42301949	42302039	42299969	42300092	42302231	42302325	1101	233,100,83	311,132,103	164,113,111	195,110,122	189	216	0.162810921029	0.8465368928829542	0.461,0.464,0.479	0.49,0.54,0.51	-0.045
1102	ENSG00000105723.13	GSK3A	chr19	-	42231046	42231192	42231562	42231764	42230793	42230867	42232056	42232149	1102	3,0,1	1,2,0	1,3,0	0,0,0	301	245	1	1.0	0.709,0.0,1.0	1.0,1.0,NA	-0.43
1106	ENSG00000105723.13	GSK3A	chr19	-	42235001	42235115	42236006	42236141	42234547	42234678	42236605	42236716	1106	1,2,0	0,1,0	4,1,3	0,0,0	234	213	1	1.0	1.0,0.645,NA	1.0,1.0,1.0	-0.177
1107	ENSG00000105723.13	GSK3A	chr19	-	42235001	42235119	42236006	42236141	42234547	42234678	42236605	42236716	1107	1,2,0	0,2,1	4,1,3	2,0,0	234	217	0.326873565118	1.0	1.0,0.481,0.0	0.65,1.0,1.0	-0.39
1115	ENSG00000248098.12	BCKDHA	chr19	+	41419134	41419296	41422163	41422370	41414048	41414157	41422628	41422770	1115	75,32,15	169,39,40	91,60,62	188,127,119	261	306	0.859561625973	1.0	0.342,0.49,0.305	0.362,0.356,0.379	0.013
1116	ENSG00000248098.12	BCKDHA	chr19	+	41422163	41422370	41422628	41422770	41419134	41419296	41422997	41423075	1116	150,47,43	133,45,19	173,104,106	157,126,142	306	241	0.0695698189598	0.5584017446637797	0.47,0.451,0.641	0.465,0.394,0.37	0.111
1117	ENSG00000123810.9	B9D2	chr19	-	41357896	41358022	41363431	41363523	41354416	41355013	41363957	41364149	1117	32,20,12	57,15,15	22,13,18	19,12,10	191	225	0.119541701517	0.7271298423324322	0.398,0.611,0.485	0.577,0.561,0.68	-0.108
1118	ENSG00000105323.18	HNRNPUL1	chr19	+	41273981	41274055	41276158	41276298	41272081	41272235	41279076	41279176	1118	1429,524,483	1796,800,729	756,419,492	1042,646,694	173	239	0.862292118054	1.0	0.524,0.475,0.478	0.501,0.473,0.495	0.003
1119	ENSG00000105323.18	HNRNPUL1	chr19	+	41273981	41274055	41276158	41276298	41272081	41272235	41292244	41292511	1119	1429,525,483	670,243,219	756,419,492	333,196,216	173	239	0.755018766365	1.0	0.747,0.749,0.753	0.758,0.747,0.759	-0.005
1120	ENSG00000167578.18	RAB4B	chr19	+	40783777	40783840	40783920	40784075	40780384	40780499	40786664	40786760	1120	5,0,1	58,27,15	5,7,2	41,23,40	162	254	0.0447352777689	0.43830183606831924	0.119,0.0,0.095	0.161,0.323,0.073	-0.114
1121	ENSG00000171570.11	RAB4B-EGLN2	chr19	+	40806554	40806674	40807137	40807274	40800338	40801415	40807483	40807551	1121	298,138,137	290,185,144	138,97,120	174,115,120	219	236	0.725516364492	1.0	0.525,0.446,0.506	0.461,0.476,0.519	0.007
1122	ENSG00000171570.11	RAB4B-EGLN2	chr19	+	40806554	40806674	40807483	40807551	40800338	40801415	40807808	40808418	1122	297,138,137	257,157,121	143,97,121	126,85,92	219	167	0.351295475311	1.0	0.468,0.401,0.463	0.464,0.465,0.501	-0.033
1123	ENSG00000171570.11	RAB4B-EGLN2	chr19	+	40807137	40807274	40807483	40807551	40806554	40806674	40807808	40808418	1123	184,106,90	258,156,121	122,65,87	125,85,92	236	167	0.0804767873276	0.6018203837638606	0.335,0.325,0.345	0.409,0.351,0.401	-0.052
1124	ENSG00000077312.9	SNRPA	chr19	+	40751386	40751481	40757331	40757504	40750870	40750977	40759430	40759610	1124	22,10,3	1313,569,430	8,7,4	728,519,526	194	272	0.206213087681	0.9297431563983803	0.023,0.024,0.01	0.015,0.019,0.011	0.004
1125	ENSG00000123815.13	COQ8B	chr19	-	40703714	40703855	40705095	40705447	40703540	40703622	40710058	40710136	1125	99,40,34	50,8,8	61,34,44	48,22,16	451	240	0.0513115915585	0.47194829599852633	0.513,0.727,0.693	0.403,0.451,0.594	0.162
1126	ENSG00000123815.13	COQ8B	chr19	-	40705095	40705181	40710058	40710136	40703714	40703855	40714277	40714397	1126	4,3,0	8,4,1	2,0,0	8,3,3	177	185	0.00112581331289	0.03900523943355859	0.343,0.439,0.0	0.207,0.0,0.0	0.192
1127	ENSG00000123815.13	COQ8B	chr19	-	40705095	40705447	40710058	40710136	40703540	40703622	40714277	40714397	1127	2,4,0	77,33,25	1,0,0	47,22,34	177	451	0.0157813201263	0.23435827608286908	0.062,0.236,0.0	0.051,0.0,0.0	0.082
1128	ENSG00000123815.13	COQ8B	chr19	-	40705095	40705447	40710058	40710136	40703714	40703855	40714277	40714397	1128	4,3,0	72,32,24	2,0,0	51,24,35	177	451	0.0100849312751	0.17697763770192326	0.124,0.193,0.0	0.091,0.0,0.0	0.075
1129	ENSG00000123815.13	COQ8B	chr19	-	40705324	40705447	40710058	40710136	40705095	40705181	40714066	40714133	1129	19,9,5	12,6,7	18,19,23	9,7,20	177	222	0.50230380176	1.0	0.665,0.653,0.473	0.715,0.773,0.591	-0.096
1130	ENSG00000123815.13	COQ8B	chr19	-	40705324	40705447	40710058	40710136	40705095	40705181	40714277	40714397	1130	3,3,0	12,6,8	1,0,2	9,7,20	177	222	0.0636400723304	0.5319763755293356	0.239,0.385,0.0	0.122,0.0,0.111	0.13
1131	ENSG00000123815.13	COQ8B	chr19	-	40705324	40705447	40714106	40714133	40705095	40705181	40714277	40714397	1131	10,4,3	12,6,8	6,3,4	9,7,20	126	222	0.255471532281	1.0	0.595,0.54,0.398	0.54,0.43,0.261	0.101
1132	ENSG00000123815.13	COQ8B	chr19	-	40705349	40705447	40710058	40710136	40705095	40705181	40714277	40714397	1132	3,3,0	0,0,1	1,0,2	0,0,0	177	197	1	1.0	1.0,1.0,0.0	1.0,NA,1.0	-0.333
1133	ENSG00000123815.13	COQ8B	chr19	-	40705349	40705447	40714106	40714133	40705095	40705181	40714277	40714397	1133	10,4,3	0,0,1	6,3,4	0,0,0	126	197	1	1.0	1.0,1.0,0.824	1.0,1.0,1.0	-0.059
1134	ENSG00000123815.13	COQ8B	chr19	-	40710058	40710136	40714106	40714133	40705095	40705181	40714277	40714397	1134	10,4,3	3,3,0	6,3,4	1,0,2	126	177	0.148275621924	0.8085015394734902	0.824,0.652,1.0	0.894,1.0,0.738	-0.052
1135	ENSG00000123815.13	COQ8B	chr19	-	40710058	40710136	40714066	40714133	40705324	40705447	40714277	40714397	1135	25,7,4	20,9,9	21,11,15	15,8,10	166	177	0.175246759958	0.8730170332592222	0.571,0.453,0.322	0.599,0.595,0.615	-0.154
1136	ENSG00000123815.13	COQ8B	chr19	-	40713739	40713869	40714066	40714133	40710058	40710136	40714277	40714397	1136	47,18,10	1,0,0	39,34,37	0,0,0	166	229	1	1.0	0.985,1.0,1.0	1.0,1.0,1.0	-0.005
1137	ENSG00000123815.13	COQ8B	chr19	-	40713739	40713869	40714066	40714153	40710058	40710136	40714277	40714397	1137	11,7,3	1,0,0	8,17,14	0,0,0	186	229	1	1.0	0.931,1.0,1.0	1.0,1.0,1.0	-0.023
1138	ENSG00000090006.18	LTBP4	chr19	+	40616888	40617020	40617099	40617225	40614314	40614446	40619346	40619493	1138	23,3,4	20,3,7	27,15,31	37,32,24	231	225	0.59526575811	1.0	0.528,0.493,0.358	0.415,0.313,0.557	0.031
1139	ENSG00000090013.11	BLVRB	chr19	-	40457498	40458244	40458380	40458545	40451363	40451492	40465609	40465735	1139	127,38,53	2,0,1	105,82,92	0,0,1	264	845	1	1.0	0.995,1.0,0.994	1.0,1.0,0.997	-0.003
1140	ENSG00000090013.11	BLVRB	chr19	-	40458154	40458244	40458380	40458545	40451363	40451492	40465609	40465745	1140	127,38,53	95,29,17	105,82,92	58,49,53	264	189	0.899686744292	1.0	0.489,0.484,0.691	0.564,0.545,0.554	0.0
1141	ENSG00000090013.11	BLVRB	chr19	-	40458173	40458244	40458380	40458545	40451363	40451492	40465609	40465759	1141	127,38,53	5,2,2	105,82,92	1,1,2	264	170	0.0309741910459	0.3527242743489365	0.942,0.924,0.945	0.985,0.981,0.967	-0.041
1142	ENSG00000128000.17	ZNF780B	chr19	-	40048669	40048796	40050323	40050377	40047405	40047470	40056100	40056205	1142	1,1,0	34,8,16	0,3,1	27,8,18	153	226	0.285736178535	1.0	0.042,0.156,0.0	0.0,0.356,0.076	-0.078
1143	ENSG00000105197.11	TIMM50	chr19	+	39482884	39482916	39483134	39483156	39481882	39482033	39485543	39485602	1143	440,166,150	167,85,55	198,110,105	78,41,35	131	121	0.45261090933	1.0	0.709,0.643,0.716	0.701,0.712,0.735	-0.027
1144	ENSG00000105197.11	TIMM50	chr19	+	39482884	39482916	39483134	39483156	39481882	39482033	39485687	39485807	1144	445,166,151	12,16,7	200,110,108	1,1,2	131	121	3.14636730123e-05	0.002661540703449559	0.972,0.906,0.952	0.995,0.99,0.98	-0.045
1145	ENSG00000105197.11	TIMM50	chr19	+	39482884	39482916	39485543	39485602	39481882	39482033	39485687	39485807	1145	445,166,151	776,329,289	200,110,108	375,198,204	131	158	0.996626019898	1.0	0.409,0.378,0.387	0.391,0.401,0.39	-0.003
1146	ENSG00000105197.11	TIMM50	chr19	+	39482884	39482963	39483134	39483156	39481882	39482033	39485543	39485602	1146	448,169,150	167,85,55	207,111,107	78,41,35	178	121	0.40309084347	1.0	0.646,0.575,0.65	0.643,0.648,0.675	-0.032
1147	ENSG00000105197.11	TIMM50	chr19	+	39483134	39483156	39485543	39485602	39481882	39482033	39485687	39485807	1147	12,16,7	776,329,289	1,1,2	375,198,204	121	158	0.000163237002623	0.009340359150087062	0.02,0.06,0.031	0.003,0.007,0.013	0.029
1148	ENSG00000105197.11	TIMM50	chr19	+	39483134	39483156	39485543	39485602	39482884	39482916	39485687	39485807	1148	180,101,95	774,325,288	63,45,44	374,198,205	121	158	0.00826716223806	0.15570552647017968	0.233,0.289,0.301	0.18,0.229,0.219	0.065
1149	ENSG00000105197.11	TIMM50	chr19	+	39483134	39483156	39485687	39485807	39482884	39482916	39486186	39486291	1149	128,49,59	759,370,332	52,37,33	401,237,217	121	219	0.421495170205	1.0	0.234,0.193,0.243	0.19,0.22,0.216	0.015
1150	ENSG00000105197.11	TIMM50	chr19	+	39485543	39485602	39485687	39485807	39481882	39482033	39486186	39486291	1150	3,6,4	756,372,331	1,0,1	399,237,213	158	219	0.90599792828	1.0	0.005,0.022,0.016	0.003,0.0,0.006	0.011
1151	ENSG00000105197.11	TIMM50	chr19	+	39485543	39485602	39485687	39485807	39483134	39483156	39486186	39486291	1151	82,57,52	809,425,368	41,33,33	410,246,225	158	219	0.972205121188	1.0	0.123,0.157,0.164	0.122,0.157,0.169	-0.001
1152	ENSG00000105197.11	TIMM50	chr19	+	39485687	39485807	39486186	39486291	39483134	39483156	39486396	39486495	1152	122,93,73	387,219,196	55,33,36	190,121,134	219	204	0.0603282492626	0.5162307100332076	0.227,0.283,0.258	0.212,0.203,0.2	0.051
1153	ENSG00000105197.11	TIMM50	chr19	+	39485687	39485807	39486186	39486291	39485543	39485602	39486396	39486495	1153	1077,464,396	389,220,204	533,287,279	190,121,134	219	204	0.566807516461	1.0	0.721,0.663,0.644	0.723,0.688,0.66	-0.014
1154	ENSG00000196235.14	SUPT5H	chr19	+	39472809	39472929	39473011	39473114	39472408	39472493	39473202	39473330	1154	231,142,128	282,189,145	160,102,105	172,114,159	219	202	0.949755194088	1.0	0.43,0.409,0.449	0.462,0.452,0.379	-0.002
1155	ENSG00000105193.9	RPS16	chr19	-	39433493	39433569	39433664	39433761	39433206	39433418	39435606	39435708	1155	7186,3136,2742	8,6,1	4331,2814,3224	3,7,6	196	175	1	1.0	0.999,0.998,1.0	0.999,0.997,0.998	0.001
1156	ENSG00000105193.9	RPS16	chr19	-	39433517	39433569	39433664	39433761	39433259	39433418	39435606	39435705	1156	7186,3136,2742	2,1,1	4331,2814,3224	1,0,2	196	151	1	1.0	1.0,1.0,1.0	1.0,1.0,0.999	0.0
1157	ENSG00000105193.9	RPS16	chr19	-	39433521	39433569	39433664	39433761	39433136	39433418	39435606	39435708	1157	7186,3136,2742	5383,2431,2199	4331,2814,3224	3419,1998,2587	196	147	0.904210790342	1.0	0.5,0.492,0.483	0.487,0.514,0.483	-0.003
1158	ENSG00000105193.9	RPS16	chr19	-	39433521	39433761	39435606	39435708	39433206	39433418	39435847	39435936	1158	6352,2741,2449	5415,2463,2235	3809,2510,3121	3472,2032,2626	201	339	0.65346215832	1.0	0.664,0.652,0.649	0.649,0.676,0.667	-0.009
1159	ENSG00000105193.9	RPS16	chr19	-	39433664	39433761	39435606	39435708	39433493	39433569	39435847	39435915	1159	6352,2741,2449	7963,3103,2899	3809,2507,3119	4350,2667,3216	201	196	0.244561315866	0.9985061413872907	0.438,0.463,0.452	0.461,0.478,0.486	-0.024
1160	ENSG00000090924.15	PLEKHG2	chr19	+	39414988	39415260	39415338	39415439	39413811	39414195	39416347	39416414	1160	82,34,24	63,15,23	54,37,34	12,16,15	371	200	0.0156941319925	0.23390609300106083	0.412,0.55,0.36	0.708,0.555,0.55	-0.164
1161	ENSG00000090924.15	PLEKHG2	chr19	+	39414991	39415260	39415338	39415439	39414064	39414195	39416347	39416414	1161	80,32,27	63,15,23	49,38,37	12,16,15	368	200	0.00790548847334	0.1512258419121882	0.408,0.537,0.389	0.689,0.563,0.573	-0.164
1162	ENSG00000090924.15	PLEKHG2	chr19	+	39415168	39415260	39415338	39415439	39414064	39414195	39416347	39416414	1162	0,0,1	63,15,23	0,2,1	12,16,15	191	200	0.480959558968	1.0	0.0,0.0,0.044	0.0,0.116,0.065	-0.046
1163	ENSG00000179134.16	SAMD4B	chr19	+	39348287	39348389	39351816	39352374	39342467	39342576	39354005	39354066	1163	37,16,13	179,126,96	22,20,17	131,102,130	201	657	0.946160558713	1.0	0.403,0.293,0.307	0.354,0.391,0.299	-0.014
1164	ENSG00000156504.17	PABIR2	chrX	-	134781820	134781917	134785885	134785947	134769566	134771354	134787471	134787533	1164	145,57,52	2,5,0	63,39,57	3,3,2	161	196	0.312127337556	1.0	0.989,0.933,1.0	0.962,0.941,0.972	0.016
1165	ENSG00000156504.17	PABIR2	chrX	-	134788729	134788831	134789084	134789139	134787471	134787533	134789222	134789266	1165	181,71,64	410,175,170	84,55,56	196,143,120	154	201	0.858393959591	1.0	0.366,0.346,0.329	0.359,0.334,0.379	-0.01
1166	ENSG00000156504.17	PABIR2	chrX	-	134789084	134789139	134789222	134789266	134788729	134788831	134793814	134793893	1166	21,1,12	81,39,23	4,3,11	28,19,25	143	154	0.870522595272	1.0	0.218,0.027,0.36	0.133,0.145,0.322	0.002
1167	ENSG00000130669.17	PAK4	chr19	+	39173575	39174010	39174930	39175064	39169531	39169757	39175311	39175438	1167	599,313,319	348,167,115	378,248,280	232,124,167	534	233	0.238250169984	0.9884929596143892	0.429,0.45,0.548	0.416,0.466,0.422	0.041
1168	ENSG00000269190.6	FBXO17	chr19	-	38948566	38948678	38949970	38950336	38946471	38946567	38975585	38975742	1168	435,219,146	175,89,75	332,260,303	109,90,99	465	211	0.0417246681499	0.41961959752090633	0.53,0.528,0.469	0.58,0.567,0.581	-0.067
1169	ENSG00000104823.9	ECH1	chr19	-	38815856	38816007	38816452	38816523	38815421	38815717	38817064	38817129	1169	77,39,25	458,162,142	61,38,55	327,218,263	170	250	0.9335195238	1.0	0.198,0.261,0.206	0.215,0.204,0.235	0.004
1170	ENSG00000178982.10	EIF3K	chr19	+	38626027	38626102	38632429	38632496	38624076	38624197	38634992	38635118	1170	2187,1009,871	346,245,204	1319,763,856	99,62,70	174	166	0	0.0	0.858,0.797,0.803	0.927,0.922,0.921	-0.104
1171	ENSG00000178982.10	EIF3K	chr19	+	38632429	38632496	38634992	38635118	38626027	38626102	38636888	38636953	1171	1332,663,539	1190,637,531	723,468,560	741,452,553	166	225	0.57824151045	1.0	0.603,0.585,0.579	0.569,0.584,0.579	0.012
1172	ENSG00000178982.10	EIF3K	chr19	+	38632600	38632678	38634992	38635118	38632429	38632496	38636888	38636953	1172	542,178,162	1591,951,779	309,176,185	854,528,637	177	225	0.0113675629098	0.19058589707331353	0.302,0.192,0.209	0.315,0.298,0.27	-0.06
1173	ENSG00000130244.13	FAM98C	chr19	+	38405518	38405635	38406909	38407077	38404907	38405113	38408750	38409084	1173	5,0,4	29,11,3	3,3,8	23,15,16	216	267	0.696004386216	1.0	0.176,0.0,0.622	0.139,0.198,0.382	0.026
1174	ENSG00000105738.11	SIPA1L3	chr19	+	38029088	38029156	38081255	38083099	37907207	37907358	38088720	38088851	1174	8,13,6	912,462,389	12,5,2	618,401,502	167	1943	0.407594965222	1.0	0.093,0.247,0.152	0.184,0.127,0.044	0.046
1175	ENSG00000105738.11	SIPA1L3	chr19	+	38119305	38119882	38130497	38130772	38110226	38110384	38141183	38141435	1175	453,218,192	145,64,45	340,200,207	96,69,74	676	374	0.408479766421	1.0	0.633,0.653,0.702	0.662,0.616,0.607	0.034
1176	ENSG00000105738.11	SIPA1L3	chr19	+	38142572	38142710	38152839	38152967	38141183	38141435	38162252	38162371	1176	112,42,30	67,34,30	75,47,54	49,32,40	237	227	0.706000472972	1.0	0.616,0.542,0.489	0.594,0.585,0.564	-0.032
1177	ENSG00000120784.17	ZFP30	chr19	-	37665983	37666262	37686450	37686522	37654711	37654879	37691520	37691618	1177	2,0,1	0,0,0	1,1,0	2,1,0	171	378	1	1.0	1.0,NA,1.0	0.525,0.689,NA	0.393
1178	ENSG00000188227.14	ZNF793	chr19	+	37520183	37520312	37522531	37522647	37508264	37508403	37532355	37532482	1178	27,13,6	8,3,3	28,15,12	6,2,6	228	215	0.744009893684	1.0	0.761,0.803,0.653	0.815,0.876,0.653	-0.042
1179	ENSG00000188227.14	ZNF793	chr19	+	37520183	37520312	37523409	37523454	37508264	37508403	37532355	37532482	1179	27,13,6	10,5,1	28,15,12	15,6,4	228	144	0.467358471354	1.0	0.63,0.622,0.791	0.541,0.612,0.655	0.078
1180	ENSG00000188227.14	ZNF793	chr19	+	37522531	37522647	37523409	37523454	37508264	37508403	37532355	37532482	1180	8,3,3	10,5,1	6,2,6	15,6,4	215	144	0.465675172085	1.0	0.349,0.287,0.668	0.211,0.183,0.501	0.136
1181	ENSG00000181666.19	ZNF875	chr19	+	37322184	37322232	37323532	37323570	37317916	37318186	37324207	37324265	1181	7,5,7	20,14,10	3,4,2	31,11,15	147	137	0.0200303270446	0.2739955237066898	0.246,0.25,0.395	0.083,0.253,0.111	0.148
1182	ENSG00000181666.19	ZNF875	chr19	+	37325153	37325274	37347189	37347316	37324795	37324936	37347776	37347872	1182	3,2,5	132,52,44	0,0,2	93,52,60	220	226	0.015906544297	0.23556030984124934	0.023,0.038,0.105	0.0,0.0,0.033	0.044
1183	ENSG00000181666.19	ZNF875	chr19	+	37344609	37344774	37346887	37347052	37335168	37335257	37347189	37347316	1183	22,13,6	22,10,11	14,18,14	23,14,11	264	264	0.926380902318	1.0	0.5,0.565,0.353	0.378,0.562,0.56	-0.027
1184	ENSG00000181666.19	ZNF875	chr19	+	37346422	37346492	37347189	37347316	37335168	37335257	37347776	37347872	1184	4,1,0	173,64,53	2,2,2	118,67,78	169	226	0.585386274747	1.0	0.03,0.02,0.0	0.022,0.038,0.033	-0.014
1185	ENSG00000181666.19	ZNF875	chr19	+	37346422	37346492	37347231	37347316	37335168	37335257	37347776	37347872	1185	4,1,0	108,43,28	2,2,2	65,31,50	169	184	0.500734965384	1.0	0.039,0.025,0.0	0.032,0.066,0.042	-0.025
1186	ENSG00000245680.11	ZNF585B	chr19	-	37195880	37196019	37198938	37199054	37190023	37190150	37207039	37207254	1186	59,19,25	0,1,1	27,22,33	1,2,0	215	238	1	1.0	1.0,0.955,0.965	0.968,0.924,1.0	0.009
1187	ENSG00000197050.11	ZNF420	chr19	+	37089038	37089127	37090994	37091121	37080344	37080388	37127127	37127255	1187	49,26,23	88,40,43	23,14,17	60,22,34	188	226	0.379371556113	1.0	0.401,0.439,0.391	0.315,0.433,0.375	0.036
1188	ENSG00000198453.14	ZNF568	chr19	+	36922585	36922846	36925199	36925258	36917578	36917648	36936745	36936872	1188	96,45,39	34,21,16	50,31,37	21,9,15	360	158	0.899126346831	1.0	0.553,0.485,0.517	0.511,0.602,0.52	-0.026
1189	ENSG00000198453.14	ZNF568	chr19	+	36976326	36976367	36991175	36991299	36974419	36974466	36991750	36991846	1189	3,0,1	27,27,29	3,0,2	20,8,5	140	223	0.247065678165	1.0	0.15,0.0,0.052	0.193,0.0,0.389	-0.127
1190	ENSG00000186020.13	ZNF529	chr19	-	36556103	36556197	36572332	36572392	36554669	36554796	36573139	36573288	1190	69,40,23	103,48,58	37,16,17	74,52,48	159	193	0.0595047381323	0.5120001477209195	0.448,0.503,0.325	0.378,0.272,0.301	0.108
1191	ENSG00000186020.13	ZNF529	chr19	-	36556103	36556197	36572332	36572392	36554669	36554796	36589614	36589701	1191	0,1,1	106,55,60	1,0,0	81,49,49	159	193	1	1.0	0.0,0.022,0.02	0.015,0.0,0.0	0.009
1192	ENSG00000196357.12	ZNF565	chr19	-	36201976	36202050	36203446	36203542	36195029	36195156	36213018	36213130	1192	1,1,0	18,6,9	0,0,0	13,12,10	195	173	1	1.0	0.047,0.129,0.0	0.0,0.0,0.0	0.059
1193	ENSG00000126247.11	CAPNS1	chr19	+	36142651	36142741	36142908	36142966	36142299	36142333	36145805	36145874	1193	271,71,91	3,2,0	163,87,74	0,1,1	189	157	1	1.0	0.987,0.967,1.0	1.0,0.986,0.984	-0.005
1194	ENSG00000126247.11	CAPNS1	chr19	+	36142651	36142741	36142908	36142966	36142299	36142333	36149577	36149636	1194	258,66,88	2,2,0	162,86,74	0,1,1	189	157	1	1.0	0.991,0.965,1.0	1.0,0.986,0.984	-0.005
1195	ENSG00000248101.2	ENSG00000248101	chr19	-	36011403	36011464	36013020	36013089	36010566	36011077	36013343	36013422	1195	65,21,22	10,9,1	41,28,36	6,2,1	168	160	0.0540892151702	0.48740157206976864	0.861,0.69,0.954	0.867,0.93,0.972	-0.088
1196	ENSG00000248101.2	ENSG00000248101	chr19	-	36013020	36013089	36013343	36013422	36011403	36011464	36014174	36014235	1196	3,2,1	32,16,21	2,2,2	30,4,12	178	168	0.698966894144	1.0	0.081,0.106,0.043	0.059,0.321,0.136	-0.095
1197	ENSG00000267796.8	LIN37	chr19	+	35752803	35752833	35752913	35752999	35752433	35752484	35753086	35753253	1197	35,21,23	85,32,36	19,10,12	43,40,40	129	185	0.0635311933938	0.5319763755293356	0.371,0.485,0.478	0.388,0.264,0.301	0.127
1198	ENSG00000267796.8	LIN37	chr19	+	35752803	35752833	35753086	35753253	35752433	35752484	35754016	35754157	1198	31,13,19	177,95,88	16,9,11	95,75,92	129	266	0.271717943712	1.0	0.265,0.22,0.308	0.258,0.198,0.198	0.046
1199	ENSG00000267796.8	LIN37	chr19	+	35752913	35752999	35753086	35753253	35752803	35752833	35754016	35754157	1199	91,61,46	183,103,92	57,36,57	98,76,93	185	266	0.694916277318	1.0	0.417,0.46,0.418	0.455,0.405,0.468	-0.011
1201	ENSG00000089335.22	ZNF302	chr19	+	34682776	34682897	34683154	34683238	34678736	34678813	34684251	34684464	1201	73,31,19	127,32,30	40,39,47	98,43,61	220	183	0.853101047265	1.0	0.323,0.446,0.345	0.253,0.43,0.391	0.013
1202	ENSG00000105220.17	GPI	chr19	+	34368582	34368702	34377734	34377881	34366782	34366851	34378933	34379005	1202	2084,948,777	3342,1532,1336	1070,719,705	1836,1179,1035	219	246	0.804937926689	1.0	0.412,0.41,0.395	0.396,0.407,0.433	-0.006
1203	ENSG00000105220.17	GPI	chr19	+	34379517	34379562	34381465	34381519	34378933	34379005	34393247	34393308	1203	921,359,326	322,147,103	445,273,262	192,128,150	144	153	0.00676491958143	0.1364188968843477	0.752,0.722,0.771	0.711,0.694,0.65	0.063
1204	ENSG00000105220.17	GPI	chr19	+	34379517	34379562	34381465	34381598	34378933	34379005	34393247	34393308	1204	921,359,326	15,11,12	445,273,262	17,12,4	144	232	0.250521744083	1.0	0.99,0.981,0.978	0.977,0.973,0.991	0.003
1205	ENSG00000105220.17	GPI	chr19	+	34381465	34381519	34393247	34393308	34379517	34379562	34393727	34393771	1205	2221,939,757	881,408,358	951,603,590	462,315,305	153	160	0.0893920881709	0.6350143261517835	0.725,0.706,0.689	0.683,0.667,0.669	0.034
1206	ENSG00000105220.17	GPI	chr19	+	34381465	34381519	34393913	34394066	34379517	34379562	34396300	34396430	1206	2207,916,742	1418,584,513	950,599,587	698,453,428	153	252	0.195462812944	0.9123232046655277	0.719,0.721,0.704	0.692,0.685,0.693	0.025
1207	ENSG00000105220.17	GPI	chr19	+	34381465	34381598	34393247	34393308	34379517	34379562	34393727	34393771	1207	2236,930,754	881,408,358	967,615,594	462,315,305	232	160	0.125547781543	0.7433421282534968	0.636,0.611,0.592	0.591,0.574,0.573	0.034
1208	ENSG00000166398.14	GARRE1	chr19	+	34327989	34328151	34330188	34330347	34327770	34327866	34333703	34333801	1208	67,27,28	112,55,34	71,43,50	113,60,51	261	258	0.32020404991	1.0	0.372,0.327,0.449	0.383,0.415,0.492	-0.047
1209	ENSG00000166398.14	GARRE1	chr19	+	34330188	34330347	34333703	34333801	34327989	34328151	34339866	34339992	1209	75,27,28	108,50,44	68,38,39	74,46,62	258	197	0.232248385853	0.9782210260354502	0.347,0.292,0.327	0.412,0.387,0.324	-0.052
1210	ENSG00000131941.8	RHPN2	chr19	-	33011678	33011803	33012646	33012724	33008013	33008180	33021570	33021646	1210	49,27,21	29,29,14	34,37,31	30,18,31	177	224	0.923838124969	1.0	0.681,0.541,0.655	0.589,0.722,0.559	0.002
1211	ENSG00000131941.8	RHPN2	chr19	-	33012646	33012724	33021570	33021646	33011678	33011803	33026503	33026632	1211	35,21,14	54,29,19	22,30,21	32,22,46	175	177	0.803594216317	1.0	0.396,0.423,0.427	0.41,0.58,0.316	-0.02
1212	ENSG00000131941.8	RHPN2	chr19	-	33021570	33021646	33026503	33026632	33012646	33012724	33044248	33044364	1212	96,47,53	46,28,20	78,58,77	28,31,23	228	175	0.325213275118	1.0	0.616,0.563,0.67	0.681,0.589,0.72	-0.047
1213	ENSG00000121289.18	CEP89	chr19	-	32881843	32882013	32887751	32887841	32875924	32879378	32899856	32899998	1213	126,47,48	202,91,104	63,32,38	104,56,79	189	269	0.919766244118	1.0	0.47,0.424,0.396	0.463,0.449,0.406	-0.009
1214	ENSG00000105185.12	PDCD5	chr19	+	32584949	32585011	32585815	32585907	32582194	32582232	32586857	32586929	1214	1299,740,678	3370,1432,1298	785,633,606	1699,977,1104	161	191	0.090208548991	0.6383022237237364	0.314,0.38,0.383	0.354,0.435,0.394	-0.035
1220	ENSG00000283403.1	ENSG00000283403	chr19	-	28724818	28724989	28726293	28726337	28724203	28724318	28727579	28727680	1220	7,0,0	38,17,17	1,1,6	28,21,20	143	270	0.584165852001	1.0	0.258,0.0,0.0	0.063,0.082,0.362	-0.083
1221	ENSG00000268362.6	ENSG00000268362	chr19	+	24047050	24047146	24047707	24047850	24046183	24046279	24048936	24049014	1221	1,2,0	1,1,3	0,3,0	0,3,1	195	242	1	1.0	0.554,0.713,0.0	NA,0.554,0.0	0.145
1222	ENSG00000268362.6	ENSG00000268362	chr19	+	24047050	24047146	24048936	24049014	24046183	24046279	24049404	24049548	1222	1,2,0	2,2,1	0,3,1	5,2,1	195	177	0.562749585065	1.0	0.312,0.476,0.0	0.0,0.577,0.476	-0.088
1223	ENSG00000268362.6	ENSG00000268362	chr19	+	24049404	24049548	24063815	24063941	24046183	24046279	24065462	24066952	1223	47,17,16	5,2,4	28,24,31	7,7,4	243	225	0.225098789297	0.9673505371141474	0.897,0.887,0.787	0.787,0.76,0.878	0.049
1224	ENSG00000268362.6	ENSG00000268362	chr19	+	24049661	24049839	24050184	24050302	24049404	24049548	24057930	24058106	1224	7,2,0	0,1,0	0,5,2	1,0,0	277	217	1	1.0	1.0,0.61,NA	0.0,1.0,1.0	0.138
1225	ENSG00000105726.17	ATP13A1	chr19	-	19652594	19652720	19653783	19653894	19649740	19651797	19653968	19654074	1225	332,87,68	335,118,96	193,146,134	187,128,172	210	225	0.293317922896	1.0	0.515,0.441,0.431	0.525,0.55,0.455	-0.048
1226	ENSG00000250067.12	YJEFN3	chr19	+	19532631	19532740	19535033	19535144	19529363	19529513	19535336	19535450	1226	3,1,1	48,34,39	1,5,4	31,31,50	208	210	0.101760065179	0.6727922474235102	0.059,0.029,0.025	0.032,0.14,0.075	-0.045
1227	ENSG00000258674.5	ENSG00000258674	chr19	+	19526181	19526260	19527280	19527352	19516226	19516332	19527700	19527770	1227	1600,588,570	1893,839,695	795,458,467	983,590,569	178	171	0.861035735859	1.0	0.448,0.402,0.441	0.437,0.427,0.441	-0.005
1228	ENSG00000186010.19	NDUFA13	chr19	+	19526024	19526260	19527280	19527352	19515735	19516332	19527700	19527770	1228	20,21,11	1893,839,695	5,5,19	983,590,569	335	171	0.959877922401	1.0	0.005,0.013,0.008	0.003,0.004,0.017	0.001
1229	ENSG00000186010.19	NDUFA13	chr19	+	19526181	19526260	19527280	19527372	19516260	19516332	19527700	19527770	1229	1600,588,570	4,7,3	795,458,467	3,2,3	178	191	1	1.0	0.998,0.989,0.995	0.996,0.996,0.994	-0.001
1230	ENSG00000167491.18	GATAD2A	chr19	+	19465339	19465614	19492580	19492712	19405674	19406019	19494293	19494383	1230	1305,773,721	1077,587,525	697,492,522	580,300,358	374	231	0.373057855698	1.0	0.428,0.449,0.459	0.426,0.503,0.474	-0.022
1231	ENSG00000167491.18	GATAD2A	chr19	+	19492580	19492712	19494293	19494383	19465339	19465614	19495753	19495885	1231	334,156,142	318,263,195	148,91,114	187,119,168	231	189	0.761009351902	1.0	0.462,0.327,0.373	0.393,0.385,0.357	0.009
1232	ENSG00000105705.16	SUGP1	chr19	-	19310096	19310200	19316421	19316593	19305848	19306076	19320462	19320509	1232	188,95,78	156,101,81	140,63,54	99,53,79	271	203	0.963453025166	1.0	0.474,0.413,0.419	0.514,0.471,0.339	-0.006
1233	ENSG00000254901.8	BORCS8	chr19	-	19182572	19182683	19186033	19186098	19178846	19180761	19186892	19187005	1233	146,54,43	237,123,85	66,48,79	119,69,70	164	210	0.0716457435226	0.5657682971522996	0.441,0.36,0.393	0.415,0.471,0.591	-0.094
1234	ENSG00000213999.17	MEF2B	chr19	-	19146272	19146384	19146554	19146648	19145566	19146022	19146741	19146875	1234	41,21,25	7,8,9	22,21,15	9,5,6	193	211	0.622387029309	1.0	0.865,0.742,0.752	0.728,0.821,0.732	0.026
1235	ENSG00000213999.17	MEF2B	chr19	-	19149225	19149429	19150681	19150764	19147697	19147832	19180685	19180761	1235	47,18,24	135,65,59	21,18,11	40,49,27	182	303	0.335073387729	1.0	0.367,0.316,0.404	0.466,0.379,0.404	-0.054
1236	ENSG00000213999.17	MEF2B	chr19	-	19150681	19150764	19180685	19180761	19149225	19149429	19182572	19182683	1236	107,50,38	48,25,24	56,34,34	18,9,16	175	182	0.09940833425	0.6662727600688578	0.699,0.675,0.622	0.764,0.797,0.688	-0.084
1237	ENSG00000105671.12	DDX49	chr19	+	18924852	18924979	18926302	18926377	18924622	18924699	18927765	18927854	1237	48,42,28	415,157,119	11,12,24	245,160,188	226	174	2.20495634853e-05	0.002018077261285736	0.082,0.171,0.153	0.033,0.055,0.089	0.076
1238	ENSG00000105671.12	DDX49	chr19	+	18924881	18924979	18926302	18926377	18924622	18924699	18927765	18927843	1238	388,155,129	415,157,119	268,161,137	245,160,188	197	174	0.691115963494	1.0	0.452,0.466,0.489	0.491,0.471,0.392	0.018
1239	ENSG00000005007.13	UPF1	chr19	+	18856876	18857020	18857319	18857533	18856185	18856300	18860320	18860438	1239	524,217,177	949,449,383	321,202,207	649,485,422	243	313	0.467474043835	1.0	0.416,0.384,0.373	0.389,0.349,0.387	0.016
1240	ENSG00000005007.13	UPF1	chr19	+	18863437	18863612	18865288	18865450	18862009	18862152	18865560	18865778	1240	1248,539,415	802,497,418	847,491,504	584,467,432	274	261	0.886338519624	1.0	0.597,0.508,0.486	0.58,0.5,0.526	-0.005
1241	ENSG00000105662.16	CRTC1	chr19	+	18768484	18768793	18774899	18774986	18765403	18765528	18775640	18775821	1241	257,98,94	40,14,13	204,146,186	46,19,36	408	186	0.242872953327	0.9964372160575591	0.745,0.761,0.767	0.669,0.778,0.702	0.041
1242	ENSG00000105662.16	CRTC1	chr19	+	18771441	18771546	18774899	18774986	18768484	18768793	18775640	18775821	1242	36,13,13	65,21,18	28,27,28	67,26,56	204	186	0.898632027804	1.0	0.336,0.361,0.397	0.276,0.486,0.313	0.006
1243	ENSG00000105700.11	KXD1	chr19	+	18562035	18562157	18564868	18565021	18557869	18557914	18567131	18567178	1243	486,332,318	1860,789,760	304,201,252	823,490,553	221	252	0.222073713836	0.9611143754623164	0.23,0.324,0.323	0.296,0.319,0.342	-0.027
1244	ENSG00000105701.16	FKBP8	chr19	-	18537600	18537773	18539370	18539459	18533269	18533347	18541678	18541995	1244	4,1,1	1028,343,301	1,2,0	648,377,454	188	272	1	1.0	0.006,0.004,0.005	0.002,0.008,0.0	0.002
1245	ENSG00000105701.16	FKBP8	chr19	-	18537600	18537773	18539550	18539720	18533269	18533347	18541678	18541995	1245	1680,531,450	1028,343,301	1172,710,783	648,377,454	269	272	0.13685774175	0.7753753619994158	0.623,0.61,0.602	0.646,0.656,0.636	-0.034
1246	ENSG00000105701.16	FKBP8	chr19	-	18538215	18538436	18539370	18539459	18537600	18537773	18541678	18541995	1246	5,3,6	1519,569,424	2,1,1	1149,721,783	188	320	1	1.0	0.006,0.009,0.024	0.003,0.002,0.002	0.011
1247	ENSG00000105701.16	FKBP8	chr19	-	18539370	18539459	18539550	18539720	18533269	18533347	18541678	18541995	1247	1680,531,450	4,1,1	1172,710,783	1,2,0	269	188	1	1.0	0.997,0.997,0.997	0.999,0.996,1.0	-0.001
1248	ENSG00000105655.19	ISYNA1	chr19	-	18436683	18436877	18436972	18437105	18436329	18436479	18437598	18437760	1248	91,16,17	350,52,34	101,61,87	411,219,252	232	293	0.705375097327	1.0	0.247,0.28,0.387	0.237,0.26,0.304	0.038
1249	ENSG00000105655.19	ISYNA1	chr19	-	18436683	18436877	18437598	18437760	18436329	18436479	18437859	18437988	1249	243,28,32	367,55,37	248,145,171	426,227,259	261	293	0.732809320593	1.0	0.426,0.364,0.493	0.395,0.418,0.426	0.015
1250	ENSG00000105655.19	ISYNA1	chr19	-	18436972	18437105	18437598	18437760	18436683	18436877	18437859	18437988	1250	191,25,22	106,15,10	198,114,148	126,80,85	261	232	0.360043603346	1.0	0.616,0.597,0.662	0.583,0.559,0.607	0.042
1251	ENSG00000130511.16	SSBP4	chr19	+	18430840	18430930	18431352	18431418	18427897	18427982	18431646	18431706	1251	235,58,48	23,9,8	152,102,99	27,16,20	189	165	0.0713072849046	0.5653290605834621	0.899,0.849,0.84	0.831,0.848,0.812	0.032
1252	ENSG00000130511.16	SSBP4	chr19	+	18430840	18430930	18431999	18432070	18427897	18427982	18432146	18432174	1252	152,40,33	76,38,20	86,67,66	70,45,60	189	170	0.264252265191	1.0	0.643,0.486,0.597	0.525,0.573,0.497	0.044
1253	ENSG00000130511.16	SSBP4	chr19	+	18431352	18431418	18431646	18431706	18430840	18430930	18431792	18431862	1253	64,23,14	231,74,51	48,29,28	167,110,91	165	159	0.996497864146	1.0	0.211,0.23,0.209	0.217,0.203,0.229	0.0
1254	ENSG00000130511.16	SSBP4	chr19	+	18431646	18431706	18431792	18431862	18430840	18430930	18431999	18432070	1254	48,9,9	87,31,19	30,16,20	64,46,59	159	169	0.49238708332	1.0	0.37,0.236,0.335	0.333,0.27,0.265	0.024
1255	ENSG00000130511.16	SSBP4	chr19	+	18431646	18431706	18431999	18432070	18430840	18430930	18432146	18432174	1255	45,9,8	76,40,21	29,17,18	71,46,61	159	170	0.622923657213	1.0	0.388,0.194,0.289	0.304,0.283,0.24	0.015
1256	ENSG00000130511.16	SSBP4	chr19	+	18431999	18432070	18432146	18432214	18431644	18431862	18432558	18432604	1256	78,25,20	168,61,38	48,33,39	162,103,81	170	167	0.140892372366	0.7869393746513713	0.313,0.287,0.341	0.225,0.239,0.321	0.052
1257	ENSG00000105647.19	PIK3R2	chr19	+	18161053	18161185	18161278	18161495	18160918	18160969	18161965	18162051	1257	99,25,15	48,27,16	92,57,57	50,43,30	231	316	0.390258371961	1.0	0.738,0.559,0.562	0.716,0.645,0.722	-0.075
1258	ENSG00000053501.14	USE1	chr19	+	17217452	17217462	17218363	17218391	17216168	17216321	17219212	17219387	1258	5,5,8	30,15,9	3,2,6	24,15,19	109	127	0.153749427189	0.8236711945131335	0.163,0.28,0.509	0.127,0.134,0.269	0.141
1259	ENSG00000053501.14	USE1	chr19	+	17217452	17217462	17219212	17219387	17216168	17216321	17219630	17219640	1259	13,8,10	436,156,147	4,5,9	280,201,233	109	274	0.068200759394	0.552541049645597	0.07,0.114,0.146	0.035,0.059,0.089	0.049
1260	ENSG00000053501.14	USE1	chr19	+	17217452	17217462	17218363	17218391	17216168	17216321	17219630	17219829	1260	13,8,10	0,1,3	4,5,9	0,0,0	109	127	0.358469793653	1.0	1.0,0.903,0.795	1.0,1.0,1.0	-0.101
1261	ENSG00000053501.14	USE1	chr19	+	17218363	17218391	17219212	17219387	17216168	17216321	17219630	17219829	1261	0,1,3	436,156,147	0,0,0	280,201,233	127	274	1	1.0	0.0,0.014,0.042	0.0,0.0,0.0	0.019
1262	ENSG00000053501.14	USE1	chr19	+	17218363	17218391	17219212	17219387	17217452	17217462	17219630	17219829	1262	84,30,26	435,157,147	50,38,48	279,201,233	127	274	0.944906778809	1.0	0.294,0.292,0.276	0.279,0.29,0.308	-0.005
1263	ENSG00000127511.10	SIN3B	chr19	+	16851411	16851534	16862351	16862559	16846969	16847113	16863679	16863796	1263	336,169,138	351,169,125	241,161,163	199,122,126	222	307	0.051968176764	0.47511332120625827	0.57,0.58,0.604	0.626,0.646,0.641	-0.053
1264	ENSG00000127511.10	SIN3B	chr19	+	16853068	16853158	16862351	16862559	16851411	16851534	16863679	16863796	1264	363,167,143	352,173,130	207,147,168	201,123,129	189	307	0.30574412881	1.0	0.626,0.611,0.641	0.626,0.66,0.679	-0.029
1265	ENSG00000127511.10	SIN3B	chr19	+	16876054	16876228	16877544	16877639	16871228	16871398	16878182	16878390	1265	178,91,92	77,51,46	103,50,56	63,38,46	273	194	0.0214044810951	0.2841401242111424	0.622,0.559,0.587	0.537,0.483,0.464	0.095
1266	ENSG00000214046.9	SMIM7	chr19	-	16647095	16647261	16659394	16659447	16630750	16631724	16659958	16660000	1266	58,24,24	368,168,161	26,20,15	244,138,189	152	265	0.0589906205574	0.5100640767211748	0.216,0.199,0.206	0.157,0.202,0.122	0.047
1267	ENSG00000214046.9	SMIM7	chr19	-	16647119	16647261	16659394	16659447	16631042	16631724	16659958	16660066	1267	58,24,24	317,129,127	26,20,15	203,111,156	152	241	0.0610132127806	0.520169583045076	0.225,0.228,0.231	0.169,0.222,0.132	0.054
1268	ENSG00000214046.9	SMIM7	chr19	-	16655237	16655368	16659157	16659255	16654034	16654125	16659394	16659447	1268	0,1,0	2,2,2	0,0,0	1,0,1	197	230	1	1.0	0.0,0.369,0.0	0.0,NA,0.0	0.123
1269	ENSG00000214046.9	SMIM7	chr19	-	16659394	16659447	16659958	16660000	16646341	16647261	16660084	16660144	1269	1,0,0	23,10,7	2,1,0	13,12,6	141	152	0.66031045383	1.0	0.045,0.0,0.0	0.142,0.082,0.0	-0.06
1271	ENSG00000268790.5	ENSG00000268790	chr19	-	16647095	16647261	16659394	16659447	16578334	16578409	16659958	16660000	1271	57,24,24	348,156,152	26,19,15	239,134,185	152	265	0.0330640708247	0.36634797898101246	0.222,0.211,0.216	0.159,0.198,0.124	0.056
1272	ENSG00000268790.5	ENSG00000268790	chr19	-	16647119	16647261	16659394	16659447	16578334	16578409	16659958	16660000	1272	57,24,24	307,126,124	26,19,15	200,110,153	152	241	0.0452504880729	0.44032895880556155	0.227,0.232,0.235	0.171,0.215,0.135	0.058
1273	ENSG00000268790.5	ENSG00000268790	chr19	-	16654034	16654125	16659394	16659447	16647095	16647261	16659958	16660000	1273	116,48,37	201,93,71	56,45,32	133,83,79	152	190	0.229449767369	0.9731010698369927	0.419,0.392,0.394	0.345,0.404,0.336	0.04
1274	ENSG00000268790.5	ENSG00000268790	chr19	-	16659394	16659447	16659958	16660000	16654034	16654125	16660084	16660104	1274	2,2,1	102,46,44	2,1,0	74,57,53	141	152	0.528766776185	1.0	0.021,0.045,0.024	0.028,0.019,0.0	0.014
1275	ENSG00000072958.9	AP1M1	chr19	+	16209029	16209177	16226420	16226547	16208018	16208149	16227547	16227690	1275	939,403,402	418,207,152	538,376,399	239,155,200	247	226	0.876933301745	1.0	0.673,0.64,0.708	0.673,0.689,0.646	0.004
1277	ENSG00000011451.21	WIZ	chr19	-	15428109	15428508	15429585	15430089	15426981	15427533	15432433	15432761	1277	1273,569,427	768,399,249	936,712,597	551,393,482	603	498	0.861515117572	1.0	0.578,0.541,0.586	0.584,0.599,0.506	0.005
1278	ENSG00000011451.21	WIZ	chr19	-	15438577	15440715	15442675	15442748	15436805	15437129	15448102	15448367	1278	2,1,0	60,22,16	5,2,4	85,64,76	172	2237	0.0867381911183	0.6274355034688329	0.302,0.372,0.0	0.433,0.289,0.406	-0.151
1279	ENSG00000011243.19	AKAP8L	chr19	-	15397713	15397855	15403474	15403555	15397519	15397625	15403657	15403715	1279	30,7,6	713,436,423	11,9,10	305,229,267	180	241	0.271416389263	1.0	0.053,0.021,0.019	0.046,0.05,0.048	-0.017
1280	ENSG00000011243.19	AKAP8L	chr19	-	15401149	15401603	15404009	15404042	15400946	15401043	15410519	15410594	1280	316,160,172	1399,914,860	129,92,91	646,482,572	132	553	0.398559336694	1.0	0.486,0.423,0.456	0.456,0.444,0.4	0.022
1281	ENSG00000011243.19	AKAP8L	chr19	-	15403474	15403555	15403652	15403715	15397519	15397625	15404009	15404042	1281	172,89,108	7,2,4	79,52,67	1,5,1	162	180	0.642947702849	1.0	0.965,0.98,0.968	0.989,0.92,0.987	0.006
1282	ENSG00000011243.19	AKAP8L	chr19	-	15403474	15403555	15403657	15403715	15397519	15397625	15404009	15404042	1282	169,88,107	7,2,4	79,53,65	1,5,1	157	180	0.634333631764	1.0	0.965,0.981,0.968	0.989,0.924,0.987	0.005
1283	ENSG00000011243.19	AKAP8L	chr19	-	15403474	15403555	15403657	15403715	15401149	15401603	15404009	15404042	1283	169,88,108	344,179,166	78,54,66	134,98,87	157	180	0.289505575782	1.0	0.36,0.36,0.427	0.4,0.387,0.465	-0.035
1284	ENSG00000141867.19	BRD4	chr19	-	15267415	15267551	15268904	15269042	15265353	15265643	15272814	15273133	1284	547,247,257	1091,510,472	317,216,240	568,376,451	237	235	0.401361759523	1.0	0.332,0.324,0.351	0.356,0.363,0.345	-0.019
1285	ENSG00000105135.16	ILVBL	chr19	-	15116407	15116522	15117880	15118015	15116151	15116321	15119165	15119302	1285	459,161,121	264,108,74	368,214,237	242,128,130	234	214	0.943494840355	1.0	0.614,0.577,0.599	0.582,0.605,0.625	-0.007
1286	ENSG00000105135.16	ILVBL	chr19	-	15117880	15118015	15119165	15119302	15116407	15116522	15119417	15119515	1286	164,71,57	279,89,79	151,106,116	174,126,120	236	234	0.034700721469	0.37722917822809154	0.368,0.442,0.417	0.462,0.455,0.489	-0.06
1287	ENSG00000105135.16	ILVBL	chr19	-	15119981	15120081	15122692	15122804	15119417	15119515	15125655	15125666	1287	13,8,5	152,47,36	8,5,6	101,82,80	211	199	0.160341747651	0.8402743860274425	0.075,0.138,0.116	0.07,0.054,0.066	0.046
1288	ENSG00000105135.16	ILVBL	chr19	-	15119981	15120081	15124924	15125069	15119417	15119515	15125655	15125786	1288	73,33,30	152,47,36	68,39,56	101,82,80	244	199	0.958705096849	1.0	0.281,0.364,0.405	0.354,0.279,0.363	0.018
1289	ENSG00000105135.16	ILVBL	chr19	-	15122891	15123030	15124924	15125069	15122692	15122804	15125655	15125786	1289	73,33,29	197,66,39	68,40,56	170,109,121	244	238	0.399485155794	1.0	0.265,0.328,0.42	0.281,0.264,0.311	0.052
1290	ENSG00000123159.16	GIPC1	chr19	-	14482688	14483006	14491655	14491743	14480592	14480778	14492856	14492912	1290	91,31,30	1191,515,375	55,32,41	917,626,692	187	417	0.112076255279	0.704641591466956	0.146,0.118,0.151	0.118,0.102,0.117	0.026
1291	ENSG00000123159.16	GIPC1	chr19	-	14482688	14483006	14491655	14491743	14480592	14480778	14496036	14496132	1291	33,14,20	1192,516,375	19,16,14	917,626,692	187	417	0.051885517936	0.47471673299349415	0.058,0.057,0.106	0.044,0.054,0.043	0.027
1292	ENSG00000123143.13	PKN1	chr19	+	14467717	14467793	14467875	14467967	14467564	14467641	14469340	14469517	1292	260,121,112	826,411,316	145,123,119	498,373,376	175	191	0.830446186313	1.0	0.256,0.243,0.279	0.241,0.265,0.257	0.005
1293	ENSG00000123146.20	ADGRE5	chr19	+	14407060	14407229	14407907	14408009	14406868	14406960	14408091	14408275	1293	98,46,44	100,36,39	66,34,53	64,34,44	268	201	0.941667782966	1.0	0.424,0.489,0.458	0.436,0.429,0.475	0.01
1294	ENSG00000132017.11	DCAF15	chr19	+	13960286	13960391	13960464	13960580	13959983	13960069	13960939	13961101	1294	377,131,91	164,66,57	259,169,167	161,96,109	204	215	0.0955122328345	0.6541569544722613	0.708,0.677,0.627	0.629,0.65,0.618	0.038
1295	ENSG00000104915.15	STX10	chr19	-	13145287	13145395	13149028	13149091	13144763	13144870	13149498	13149593	1295	267,79,87	166,73,66	166,98,105	123,85,105	162	207	0.269361612622	1.0	0.673,0.58,0.627	0.633,0.596,0.561	0.03
1296	ENSG00000104907.13	TRMT1	chr19	-	13107573	13107650	13107750	13107859	13105266	13105606	13109380	13109466	1296	297,194,140	288,152,149	211,115,142	162,133,136	208	176	0.971105293866	1.0	0.466,0.519,0.443	0.524,0.423,0.469	0.004
1297	ENSG00000008441.19	NFIX	chr19	+	13075534	13075671	13081679	13081855	13073905	13074026	13090298	13090390	1297	152,107,69	232,99,98	112,91,82	186,92,108	236	275	0.827717022785	1.0	0.433,0.557,0.451	0.412,0.535,0.469	0.008
1298	ENSG00000008441.19	NFIX	chr19	+	13078612	13078735	13081679	13081855	13075534	13075671	13090298	13090390	1298	64,27,27	243,103,113	40,25,32	190,94,108	222	275	0.873782097554	1.0	0.246,0.245,0.228	0.207,0.248,0.268	-0.001
1299	ENSG00000179115.11	FARSA	chr19	-	12928754	12928847	12930222	12930341	12928534	12928663	12930428	12930527	1299	1763,746,634	641,312,262	774,495,523	313,213,254	218	192	0.304364650686	1.0	0.708,0.678,0.681	0.685,0.672,0.645	0.022
1300	ENSG00000179115.11	FARSA	chr19	-	12928754	12928847	12930222	12930341	12928534	12928663	12930611	12930749	1300	231,120,101	641,313,261	104,59,78	313,213,254	218	192	0.104939319303	0.6836361956460315	0.241,0.252,0.254	0.226,0.196,0.213	0.037
1301	ENSG00000179115.11	FARSA	chr19	-	12930222	12930341	12930428	12930527	12928754	12928847	12930611	12930749	1301	889,471,379	916,405,339	502,334,328	466,251,286	198	218	0.368063499761	1.0	0.517,0.561,0.552	0.543,0.594,0.558	-0.022
1302	ENSG00000105607.13	GCDH	chr19	+	12891486	12891522	12891830	12891974	12891270	12891395	12892115	12892178	1302	53,7,7	187,49,45	28,13,9	124,70,50	135	243	0.74449923491	1.0	0.338,0.205,0.219	0.289,0.251,0.245	-0.008
1303	ENSG00000105607.13	GCDH	chr19	+	12891486	12891974	12893482	12893653	12891270	12891395	12895991	12896121	1303	140,39,35	141,72,48	82,52,40	94,63,46	587	270	0.581330411785	1.0	0.314,0.199,0.251	0.286,0.275,0.286	-0.028
1304	ENSG00000105607.13	GCDH	chr19	+	12891830	12891974	12892115	12892178	12891270	12891395	12893482	12893653	1304	46,14,12	89,26,22	36,20,9	40,31,25	243	162	0.456588369268	1.0	0.256,0.264,0.267	0.375,0.301,0.194	-0.028
1305	ENSG00000105607.13	GCDH	chr19	+	12891830	12891974	12893482	12893653	12891270	12891395	12895991	12896015	1305	46,13,13	141,72,48	36,19,9	94,63,46	243	270	0.580824352853	1.0	0.266,0.167,0.231	0.299,0.251,0.179	-0.022
1306	ENSG00000105607.13	GCDH	chr19	+	12891830	12891974	12892115	12892178	12891486	12891522	12893482	12893653	1306	64,18,17	87,20,21	65,26,23	41,30,25	243	162	0.111496526639	0.7029191414064783	0.329,0.375,0.351	0.514,0.366,0.38	-0.068
1307	ENSG00000105607.13	GCDH	chr19	+	12892115	12892178	12892316	12892434	12891830	12891974	12893482	12893653	1307	225,56,52	3,3,3	125,78,66	0,1,3	162	217	0.605548876672	1.0	0.99,0.962,0.959	1.0,0.991,0.967	-0.016
1308	ENSG00000105607.13	GCDH	chr19	+	12892115	12892178	12893482	12893653	12891830	12891974	12895991	12896121	1308	106,27,28	140,73,48	63,26,25	94,64,46	162	270	0.854695253571	1.0	0.558,0.381,0.493	0.528,0.404,0.475	0.008
1309	ENSG00000105607.13	GCDH	chr19	+	12896909	12897013	12897302	12897428	12896204	12896421	12897702	12897863	1309	95,47,28	139,48,28	46,24,26	87,42,42	203	225	0.0487057900018	0.4587528573942342	0.431,0.52,0.526	0.369,0.388,0.407	0.104
1310	ENSG00000198356.12	GET3	chr19	+	12745376	12745525	12747196	12747304	12738510	12738658	12747394	12747592	1310	565,285,250	538,334,268	308,181,217	350,215,254	248	207	0.353040816463	1.0	0.467,0.416,0.438	0.423,0.413,0.416	0.023
1311	ENSG00000132004.13	FBXW9	chr19	-	12689760	12689874	12691165	12691257	12689540	12689630	12694593	12694722	1311	6,3,1	55,9,14	0,0,3	20,17,15	191	213	0.0207758835309	0.2788356552028298	0.108,0.271,0.074	0.0,0.0,0.182	0.09
1312	ENSG00000132004.13	FBXW9	chr19	-	12689961	12690110	12691165	12691257	12689760	12689874	12694593	12694722	1312	5,3,1	80,44,52	0,2,3	53,37,42	191	248	0.34149544911	1.0	0.075,0.081,0.024	0.0,0.066,0.085	0.01
1313	ENSG00000095059.17	DHPS	chr19	-	12677290	12677396	12679456	12679543	12676016	12676142	12679622	12679719	1313	148,39,31	72,42,16	89,63,98	31,20,19	186	205	0.000834633777289	0.031154080850268773	0.694,0.506,0.681	0.76,0.776,0.85	-0.168
1314	ENSG00000123154.12	WDR83	chr19	+	12670694	12670821	12673201	12673316	12670562	12670611	12675522	12675561	1314	30,15,12	64,45,54	38,18,40	50,27,41	226	214	0.000255968917194	0.013110774905450475	0.307,0.24,0.174	0.418,0.387,0.48	-0.188
1315	ENSG00000104774.13	MAN2B1	chr19	-	12649135	12649216	12649340	12649428	12648174	12648402	12649912	12650014	1315	80,25,8	147,27,22	90,64,75	162,95,120	187	180	0.855266247294	1.0	0.344,0.471,0.259	0.348,0.393,0.376	-0.014
1316	ENSG00000104774.13	MAN2B1	chr19	-	12649135	12649216	12649912	12650014	12648174	12648402	12650103	12650222	1316	145,23,25	143,26,23	143,100,116	158,90,115	201	180	0.979967157297	1.0	0.476,0.442,0.493	0.448,0.499,0.475	-0.004
1317	ENSG00000104774.13	MAN2B1	chr19	-	12658427	12658510	12661259	12661376	12658223	12658344	12663316	12663462	1317	128,39,34	48,9,5	150,102,116	41,28,26	216	182	0.764987952128	1.0	0.692,0.785,0.851	0.755,0.754,0.79	0.01
1319	ENSG00000196757.8	ZNF700	chr19	+	11947171	11947307	11947513	11947574	11925067	11925273	11948275	11950773	1319	11,5,8	51,20,9	13,6,19	47,29,30	235	160	0.782152070576	1.0	0.128,0.145,0.377	0.158,0.123,0.301	0.023
1320	ENSG00000196757.8	ZNF700	chr19	+	11947180	11947307	11947513	11947574	11925106	11925273	11948275	11950763	1320	23,8,13	51,20,9	16,12,23	47,29,30	226	160	0.5688341443	1.0	0.242,0.221,0.506	0.194,0.227,0.352	0.065
1321	ENSG00000130176.8	CNN1	chr19	+	11546831	11546969	11547796	11547907	11546674	11546741	11549322	11549469	1321	28,5,7	30,15,5	13,6,2	12,6,9	237	210	0.862986292449	1.0	0.453,0.228,0.554	0.49,0.47,0.165	0.037
1322	ENSG00000130159.15	ECSIT	chr19	-	11513803	11514221	11519074	11519193	11513055	11513279	11522070	11522705	1322	20,17,15	839,527,473	4,7,2	488,319,355	218	517	0.000540165091011	0.022871280521994462	0.054,0.071,0.07	0.019,0.049,0.013	0.038
1323	ENSG00000130159.15	ECSIT	chr19	-	11513803	11514221	11519074	11519193	11513110	11513279	11525639	11525737	1323	22,17,16	839,527,474	6,5,2	487,319,355	218	517	0.000226643696178	0.011988510834454217	0.059,0.071,0.074	0.028,0.036,0.013	0.042
1324	ENSG00000130175.10	PRKCSH	chr19	+	11436388	11436505	11436533	11436723	11436040	11436196	11437875	11437971	1324	2024,791,645	3,5,3	1417,892,980	1,7,5	216	289	1	1.0	0.999,0.995,0.997	0.999,0.994,0.996	0.001
1325	ENSG00000130175.10	PRKCSH	chr19	+	11446271	11446350	11447073	11447160	11445388	11445473	11447438	11447597	1325	1337,506,383	1713,640,442	880,503,647	1203,800,874	178	186	0.120938917359	0.7303992936651336	0.449,0.452,0.475	0.433,0.397,0.436	0.037
1326	ENSG00000130175.10	PRKCSH	chr19	+	11447692	11447789	11448221	11448291	11447438	11447618	11448539	11448629	1326	143,44,51	1146,384,302	91,74,94	712,466,510	196	169	0.21373038406	0.9447028115268719	0.097,0.09,0.127	0.099,0.12,0.137	-0.014
1327	ENSG00000130175.10	PRKCSH	chr19	+	11447692	11447789	11448913	11448988	11447438	11447618	11449075	11449175	1327	142,44,52	908,454,337	91,74,94	630,452,500	196	174	0.159891007549	0.8390500897414568	0.122,0.079,0.12	0.114,0.127,0.143	-0.021
1328	ENSG00000130175.10	PRKCSH	chr19	+	11447722	11447789	11448221	11448291	11447438	11447618	11448539	11448629	1328	71,22,21	1146,384,302	32,23,16	712,466,510	166	169	0.0231589466732	0.29762406936380437	0.059,0.055,0.066	0.044,0.048,0.031	0.019
1329	ENSG00000130175.10	PRKCSH	chr19	+	11447722	11447789	11448913	11448988	11447438	11447618	11449075	11449175	1329	70,22,22	908,454,337	32,23,16	630,452,500	166	174	0.024808724557	0.31120311327039024	0.075,0.048,0.064	0.051,0.051,0.032	0.018
1330	ENSG00000130175.10	PRKCSH	chr19	+	11448221	11448291	11448539	11448629	11447692	11447789	11448913	11448988	1330	811,290,220	1411,540,425	543,341,435	857,536,685	169	189	0.120556396454	0.7290328698899656	0.391,0.375,0.367	0.415,0.416,0.415	-0.038
1331	ENSG00000130175.10	PRKCSH	chr19	+	11448539	11448629	11448913	11448988	11447933	11448291	11449075	11449175	1331	1695,539,446	909,455,337	1072,716,839	630,452,500	189	174	0.22913150968	0.9729127042377314	0.632,0.522,0.549	0.61,0.593,0.607	-0.036
1332	ENSG00000130175.10	PRKCSH	chr19	+	11448913	11448988	11449075	11449175	11448539	11448629	11449265	11449422	1332	1516,540,418	1829,779,650	896,524,662	1265,884,1000	174	199	0.26558412734	1.0	0.487,0.442,0.424	0.448,0.404,0.431	0.023
1333	ENSG00000197020.12	ZNF100	chr19	-	21744016	21744115	21744940	21745067	21722770	21727989	21765693	21765786	1333	118,39,36	110,38,43	63,40,45	82,40,67	226	198	0.178608026406	0.8800158480481962	0.484,0.473,0.423	0.402,0.467,0.37	0.047
1334	ENSG00000127616.20	SMARCA4	chr19	+	11007901	11008023	11010380	11010531	11003339	11003397	11012948	11013112	1334	1060,442,321	877,318,287	724,462,584	543,412,435	221	250	0.807071401055	1.0	0.578,0.611,0.559	0.601,0.559,0.603	-0.005
1335	ENSG00000127616.20	SMARCA4	chr19	+	11007901	11008023	11012948	11013112	11003339	11003397	11018956	11019023	1335	1059,441,321	1661,639,507	723,461,586	1021,665,744	221	263	0.24046987676	0.9919572781990248	0.431,0.451,0.43	0.457,0.452,0.484	-0.027
1336	ENSG00000130733.11	YIPF2	chr19	-	10924075	10924192	10925685	10925773	10923832	10923999	10927629	10927716	1336	40,17,12	161,49,31	42,32,31	101,75,71	187	216	0.0593285188931	0.5113846155406354	0.223,0.286,0.309	0.324,0.33,0.335	-0.057
1337	ENSG00000130733.11	YIPF2	chr19	-	10924075	10924192	10927629	10927716	10923832	10923999	10927798	10927959	1337	98,41,34	158,49,31	102,60,90	100,74,72	186	216	0.160309157413	0.8402743860274425	0.419,0.493,0.56	0.542,0.485,0.592	-0.049
1338	ENSG00000130733.11	YIPF2	chr19	-	10925685	10925773	10927629	10927716	10924075	10924192	10927798	10927959	1338	101,40,34	106,38,35	103,60,90	72,57,54	186	187	0.0592340390107	0.5111339100413262	0.489,0.514,0.494	0.59,0.514,0.626	-0.078
1339	ENSG00000130733.11	YIPF2	chr19	-	10927629	10927769	10927798	10927959	10923832	10923999	10928379	10928440	1339	417,166,152	35,22,23	312,242,248	16,16,6	260	239	4.43585098675e-05	0.0034889846918388294	0.916,0.874,0.859	0.947,0.933,0.974	-0.068
1340	ENSG00000130733.11	YIPF2	chr19	-	10927629	10927769	10927798	10927959	10924075	10924192	10928379	10928440	1340	416,165,152	38,22,23	312,242,249	17,16,6	260	239	2.78947828201e-05	0.0024279643817201072	0.91,0.873,0.859	0.944,0.933,0.974	-0.07
1341	ENSG00000130733.11	YIPF2	chr19	-	10927629	10927769	10927798	10927959	10925685	10925773	10928379	10928440	1341	456,175,167	85,40,38	330,254,260	65,47,40	260	239	0.336212877988	1.0	0.831,0.801,0.802	0.824,0.832,0.857	-0.026
1342	ENSG00000142453.12	CARM1	chr19	+	10909102	10909207	10912183	10912294	10908038	10908145	10913876	10914054	1342	500,219,163	650,230,179	379,244,243	460,283,288	204	210	0.854623535463	1.0	0.442,0.495,0.484	0.459,0.47,0.465	0.009
1343	ENSG00000142453.12	CARM1	chr19	+	10912183	10912294	10913876	10914054	10909102	10909207	10916406	10916497	1343	431,168,148	711,322,213	375,227,233	542,373,386	210	277	0.585325168799	1.0	0.444,0.408,0.478	0.477,0.445,0.443	-0.012
1344	ENSG00000142453.12	CARM1	chr19	+	10913876	10914054	10916406	10916497	10912183	10912294	10916695	10916777	1344	946,353,268	382,110,101	659,436,443	299,162,164	277	190	0.43919686685	1.0	0.629,0.688,0.645	0.602,0.649,0.649	0.021
1345	ENSG00000142453.12	CARM1	chr19	+	10919832	10919966	10920658	10920748	10919594	10919680	10920833	10920946	1345	5,11,4	579,215,177	1,1,0	475,259,292	233	189	0.199715204476	0.9202406687872202	0.007,0.04,0.018	0.002,0.003,0.0	0.02
1346	ENSG00000142453.12	CARM1	chr19	+	10919876	10919966	10920658	10920748	10918985	10919680	10920833	10920870	1346	307,121,117	579,215,177	264,175,207	475,259,292	189	189	0.332799659179	1.0	0.347,0.36,0.398	0.357,0.403,0.415	-0.023
1347	ENSG00000214212.9	C19orf38	chr19	+	10859914	10859958	10863169	10863207	10858315	10858343	10869217	10869470	1347	1,1,0	1,2,3	1,0,3	1,0,2	143	137	1	1.0	0.489,0.324,0.0	0.489,NA,0.59	-0.269
1348	ENSG00000129351.17	ILF3	chr19	+	10679815	10679927	10680345	10680443	10679096	10679192	10681018	10681130	1348	990,572,472	1127,470,397	665,480,514	702,511,463	211	197	0.45588207965	1.0	0.451,0.532,0.526	0.469,0.467,0.509	0.021
1349	ENSG00000129351.17	ILF3	chr19	+	10681218	10681329	10681992	10682192	10681018	10681130	10682536	10682704	1349	4207,1502,1340	4113,1936,1524	2525,1535,1497	2556,1704,1874	210	299	0.96359480961	1.0	0.593,0.525,0.556	0.584,0.562,0.532	-0.001
1350	ENSG00000129351.17	ILF3	chr19	+	10681992	10682192	10682536	10682704	10681218	10681329	10683124	10683262	1350	3788,1674,1453	1890,837,673	2431,1653,1747	1200,772,741	299	267	0.530708702908	1.0	0.642,0.641,0.658	0.644,0.657,0.678	-0.013
1351	ENSG00000129351.17	ILF3	chr19	+	10681992	10682192	10682536	10682704	10681218	10681329	10683136	10683262	1351	3792,1668,1448	2838,1187,963	2433,1652,1748	1734,1115,1146	299	267	0.647691388097	1.0	0.544,0.557,0.573	0.556,0.57,0.577	-0.01
1352	ENSG00000129351.17	ILF3	chr19	+	10682536	10682704	10683124	10683262	10681218	10682192	10683365	10683542	1352	3181,1435,1124	3239,1503,1261	1930,1293,1362	2323,1508,1497	267	237	0.318019256908	1.0	0.466,0.459,0.442	0.424,0.432,0.447	0.021
1353	ENSG00000129351.17	ILF3	chr19	+	10682536	10682704	10683136	10683262	10681992	10682192	10683365	10683542	1353	3181,1435,1124	2595,1231,1039	1930,1293,1362	1893,1222,1243	267	225	0.291968058762	1.0	0.508,0.496,0.477	0.462,0.471,0.48	0.023
1354	ENSG00000129347.21	KRI1	chr19	-	10557551	10557682	10557768	10557895	10555284	10555349	10557971	10558060	1354	372,222,182	369,205,173	212,146,120	191,118,141	226	230	0.920434285259	1.0	0.506,0.524,0.517	0.53,0.557,0.464	-0.001
1355	ENSG00000129347.21	KRI1	chr19	-	10562728	10562837	10564928	10565034	10561790	10561845	10565716	10565790	1355	192,129,100	683,332,274	91,84,81	328,217,205	205	208	0.837931414046	1.0	0.222,0.283,0.27	0.22,0.282,0.286	-0.004
1356	ENSG00000065989.16	PDE4A	chr19	+	10449079	10449150	10450602	10450652	10448916	10448953	10450828	10450941	1356	54,28,34	27,18,8	47,35,26	32,29,20	170	149	0.0568484874533	0.5006707450041604	0.637,0.577,0.788	0.563,0.514,0.533	0.131
1357	ENSG00000161847.14	RAVER1	chr19	-	10323144	10323274	10323374	10323566	10321047	10322739	10328641	10329111	1357	396,200,152	231,137,121	301,224,202	190,119,160	291	229	0.773351712225	1.0	0.574,0.535,0.497	0.555,0.597,0.498	-0.015
1358	ENSG00000161847.14	RAVER1	chr19	-	10323374	10323566	10328641	10329111	10323144	10323274	10330459	10330526	1358	1278,642,523	450,253,175	1016,730,680	361,222,251	569	291	0.622352672386	1.0	0.592,0.565,0.604	0.59,0.627,0.581	-0.012
1359	ENSG00000105364.14	MRPL4	chr19	+	10252550	10252701	10254588	10254640	10252275	10252463	10256707	10256825	1359	620,373,342	237,160,129	382,309,260	179,101,122	250	151	0.637904422617	1.0	0.612,0.585,0.616	0.563,0.649,0.563	0.013
1360	ENSG00000105364.14	MRPL4	chr19	+	10254588	10254640	10256707	10256825	10252550	10252701	10258221	10258328	1360	581,299,298	1028,533,429	381,232,230	619,367,414	151	217	1	1.0	0.448,0.446,0.5	0.469,0.476,0.444	0.002
1361	ENSG00000105364.14	MRPL4	chr19	+	10256707	10256825	10258221	10258328	10254588	10254640	10258412	10258522	1361	1500,705,624	1819,794,730	863,507,550	924,621,647	217	206	0.867547951992	1.0	0.439,0.457,0.448	0.47,0.437,0.447	-0.003
1362	ENSG00000105364.14	MRPL4	chr19	+	10258221	10258328	10258412	10258522	10254588	10254640	10258608	10258667	1362	33,24,32	626,325,254	26,21,33	353,194,244	206	209	0.111268826141	0.7026170616281179	0.051,0.07,0.113	0.07,0.099,0.121	-0.019
1363	ENSG00000105364.14	MRPL4	chr19	+	10258221	10258328	10258412	10258522	10256707	10256825	10258608	10258685	1363	895,487,397	629,332,262	559,329,387	355,194,248	206	209	0.362825749179	1.0	0.591,0.598,0.606	0.615,0.632,0.613	-0.022
1364	ENSG00000130811.12	EIF3G	chr19	-	10116799	10116989	10117083	10117188	10115966	10116074	10118667	10118727	1364	1987,1122,905	5740,2611,2433	1312,800,965	3343,2200,2463	204	289	0.951661453947	1.0	0.329,0.378,0.345	0.357,0.34,0.357	-0.001
1365	ENSG00000197961.12	ZNF121	chr19	-	9568094	9568175	9569001	9569082	9560328	9567109	9584460	9584504	1365	18,4,7	465,179,144	15,15,8	319,167,147	180	180	0.057867768546	0.5050313225873662	0.037,0.022,0.046	0.045,0.082,0.052	-0.025
1366	ENSG00000174652.20	ZNF266	chr19	-	9433667	9433783	9434064	9434235	9420064	9420218	9434797	9434859	1366	137,62,54	47,32,20	107,50,63	49,27,29	270	215	0.323478380137	1.0	0.699,0.607,0.683	0.635,0.596,0.634	0.041
1367	ENSG00000174652.20	ZNF266	chr19	-	9433667	9433783	9434074	9434235	9420064	9420218	9434797	9434859	1367	135,62,54	47,32,20	106,54,61	49,27,29	260	215	0.354282036843	1.0	0.704,0.616,0.691	0.641,0.623,0.635	0.037
1368	ENSG00000174652.20	ZNF266	chr19	-	9433667	9433786	9434064	9434235	9420064	9420218	9434797	9434859	1368	137,62,54	49,33,21	107,50,63	50,34,30	270	218	0.21924376512	0.9561546420587441	0.693,0.603,0.675	0.633,0.543,0.629	0.055
1369	ENSG00000174652.20	ZNF266	chr19	-	9433667	9433786	9434074	9434235	9420064	9420218	9434797	9434859	1369	135,62,54	49,33,21	106,54,61	50,34,30	260	218	0.232107160154	0.9778977927962995	0.698,0.612,0.683	0.64,0.571,0.63	0.051
1370	ENSG00000174652.20	ZNF266	chr19	-	9433667	9433786	9434074	9434235	9420064	9420218	9435107	9435193	1370	34,22,18	49,33,20	31,25,20	49,31,31	260	218	0.798386604175	1.0	0.368,0.359,0.43	0.347,0.403,0.351	0.019
1371	ENSG00000174652.20	ZNF266	chr19	-	9433667	9433786	9434797	9434859	9420064	9420218	9435107	9435193	1371	28,8,20	49,33,20	22,20,16	49,31,31	161	218	0.979633320367	1.0	0.436,0.247,0.575	0.378,0.466,0.411	0.001
1372	ENSG00000174652.20	ZNF266	chr19	-	9434074	9434235	9434797	9434859	9420064	9420218	9435107	9435193	1372	28,8,20	34,22,18	22,20,16	31,25,20	161	260	0.881516977663	1.0	0.571,0.37,0.642	0.534,0.564,0.564	-0.026
1373	ENSG00000174652.20	ZNF266	chr19	-	9434074	9434235	9434797	9434859	9433667	9433786	9435107	9435193	1373	22,6,11	52,36,24	18,19,12	53,33,36	161	260	0.570055212211	1.0	0.406,0.212,0.425	0.354,0.482,0.35	-0.048
1374	ENSG00000196110.8	ZNF699	chr19	-	9297879	9297990	9302377	9302504	9297295	9297479	9305071	9305119	1374	20,9,8	24,6,5	17,9,12	8,7,11	226	210	0.457215307135	1.0	0.436,0.582,0.598	0.664,0.544,0.503	-0.032
1375	ENSG00000142303.14	ADAMTS10	chr19	-	8596072	8596219	8596306	8596412	8595761	8595903	8596541	8596585	1375	8,2,0	19,5,4	12,7,4	22,13,19	205	246	0.433534756778	1.0	0.336,0.324,0.0	0.396,0.393,0.202	-0.11
1376	ENSG00000099783.12	HNRNPM	chr19	+	8455404	8455574	8463592	8463686	8444766	8445111	8465323	8465362	1376	4247,1683,1508	2368,1100,984	2575,1563,1629	1597,998,1092	269	193	0.655636313956	1.0	0.563,0.523,0.524	0.536,0.529,0.517	0.009
1377	ENSG00000099783.12	HNRNPM	chr19	+	8462528	8462589	8463496	8463500	8455404	8455574	8463592	8463686	1377	883,386,329	2,1,0	564,288,328	1,0,1	160	103	1	1.0	0.996,0.996,1.0	0.997,1.0,0.995	0.0
1378	ENSG00000099783.12	HNRNPM	chr19	+	8462528	8462589	8463496	8463504	8455404	8455574	8463592	8463686	1378	883,386,329	189,96,97	564,288,328	122,80,93	160	107	0.789962279785	1.0	0.758,0.729,0.694	0.756,0.707,0.702	0.005
1379	ENSG00000099783.12	HNRNPM	chr19	+	8465323	8465362	8465479	8465515	8463592	8463686	8466234	8466388	1379	783,365,305	1168,503,413	505,300,338	673,385,394	138	135	0.249445051212	1.0	0.396,0.415,0.419	0.423,0.433,0.456	-0.027
1380	ENSG00000099783.12	HNRNPM	chr19	+	8471325	8471427	8473663	8473708	8468773	8468834	8474166	8474244	1380	852,448,412	1894,760,659	561,331,422	1157,669,710	201	144	0.670419342685	1.0	0.244,0.297,0.309	0.258,0.262,0.299	0.01
1381	ENSG00000099783.12	HNRNPM	chr19	+	8471325	8471427	8474166	8474244	8468773	8468834	8483157	8483211	1381	807,414,384	2029,776,601	545,318,406	1009,555,600	201	177	0.153355790725	0.8225772244473957	0.259,0.32,0.36	0.322,0.335,0.373	-0.03
1382	ENSG00000099783.12	HNRNPM	chr19	+	8471325	8471427	8474166	8474244	8468773	8468834	8485602	8486273	1382	792,410,380	299,136,117	541,313,409	258,170,206	201	177	0.000326173905858	0.015835034055697514	0.7,0.726,0.741	0.649,0.619,0.636	0.088
1383	ENSG00000105373.19	NOP53	chr19	+	47754708	47754891	47755347	47755523	47754526	47754631	47755755	47755822	1383	2209,798,707	1240,549,488	1394,870,1038	801,525,645	282	275	0.485965027244	1.0	0.635,0.586,0.586	0.629,0.618,0.611	-0.017
1384	ENSG00000105373.19	NOP53	chr19	+	47754708	47754891	47755347	47755523	47754526	47754631	47756527	47756604	1384	2210,798,706	604,273,255	1394,870,1038	387,275,322	282	275	0.531514864487	1.0	0.781,0.74,0.73	0.778,0.755,0.759	-0.014
1385	ENSG00000105373.19	NOP53	chr19	+	47754708	47754891	47755755	47755822	47754526	47754631	47756527	47756604	1385	2210,798,706	938,317,286	1394,870,1038	539,338,369	282	166	0.372750306717	1.0	0.581,0.597,0.592	0.604,0.602,0.623	-0.02
1386	ENSG00000105373.19	NOP53	chr19	+	47755347	47755523	47755755	47755822	47754526	47754631	47756527	47756604	1386	604,273,255	938,317,286	387,275,322	539,338,369	275	166	0.786684204423	1.0	0.28,0.342,0.35	0.302,0.329,0.345	-0.001
1387	ENSG00000105373.19	NOP53	chr19	+	47755347	47755523	47755755	47755822	47754708	47754891	47756527	47756604	1387	1615,655,602	938,315,286	1013,679,831	539,338,369	275	166	0.608901128198	1.0	0.51,0.557,0.56	0.532,0.548,0.576	-0.01
1388	ENSG00000105373.19	NOP53	chr19	+	47755755	47755822	47756527	47756604	47755347	47755523	47756687	47756744	1388	423,176,174	1061,473,411	273,169,213	701,439,590	166	176	0.638687362327	1.0	0.297,0.283,0.31	0.292,0.29,0.277	0.01
1389	ENSG00000099785.11	MARCHF2	chr19	+	8421788	8422016	8426608	8426804	8413269	8413420	8438387	8439004	1389	74,33,22	42,16,13	50,27,30	32,12,17	327	295	0.936204296988	1.0	0.614,0.65,0.604	0.585,0.67,0.614	-0.0
1390	ENSG00000099785.11	MARCHF2	chr19	+	8421788	8422016	8426608	8426804	8413304	8413420	8430657	8430867	1390	72,34,21	65,31,19	51,27,30	48,16,29	327	295	0.768915981795	1.0	0.5,0.497,0.499	0.489,0.604,0.483	-0.027
1391	ENSG00000066044.15	ELAVL1	chr19	-	7967564	7967790	7973724	7973878	7958572	7963807	7981082	7981186	1391	1466,748,714	3198,1481,1272	917,621,648	1896,1162,1321	253	325	0.951344639838	1.0	0.371,0.393,0.419	0.383,0.407,0.387	0.002
1392	ENSG00000054793.14	ATP9A	chr20	-	51617489	51617554	51618661	51618806	51613676	51613832	51618953	51619043	1392	132,67,54	38,20,22	93,58,65	36,18,29	244	164	0.36063651145	1.0	0.7,0.692,0.623	0.635,0.684,0.601	0.032
1393	ENSG00000054793.14	ATP9A	chr20	-	51674152	51674313	51676131	51676208	51671114	51671257	51689063	51689139	1393	225,83,61	164,49,65	140,74,93	93,41,57	176	260	0.212310697113	0.9417972058808688	0.67,0.714,0.581	0.69,0.727,0.707	-0.053
1394	ENSG00000054793.14	ATP9A	chr20	-	51676131	51676208	51689063	51689139	51674152	51674313	51690738	51690819	1394	141,57,56	56,22,24	120,57,51	50,18,30	175	176	0.749957576593	1.0	0.717,0.723,0.701	0.707,0.761,0.631	0.014
1395	ENSG00000054793.14	ATP9A	chr20	-	51725818	51725932	51729833	51729978	51712965	51713074	51768301	51768328	1395	150,59,57	135,35,32	102,59,56	55,40,37	244	213	0.411567475732	1.0	0.492,0.595,0.609	0.618,0.563,0.569	-0.018
1396	ENSG00000071859.15	FAM50A	chrX	+	154448892	154448954	154449220	154449297	154448689	154448756	154449680	154449735	1396	413,104,122	291,104,102	192,119,137	134,92,80	161	176	0.186997056296	0.8965702689221031	0.608,0.522,0.567	0.61,0.586,0.652	-0.05
1397	ENSG00000071859.15	FAM50A	chrX	+	154449220	154449297	154449680	154449931	154448892	154448954	154450028	154450099	1397	396,144,141	186,77,73	188,105,142	86,53,57	176	350	0.441287315405	1.0	0.809,0.788,0.793	0.813,0.798,0.832	-0.018
1398	ENSG00000032444.17	PNPLA6	chr19	+	7553871	7554015	7554208	7554272	7551361	7551437	7554554	7554723	1398	42,12,6	70,35,24	22,15,17	40,38,38	243	163	0.829293364825	1.0	0.287,0.187,0.144	0.27,0.209,0.231	-0.031
1399	ENSG00000032444.17	PNPLA6	chr19	+	7553874	7554015	7554208	7554272	7551361	7551437	7554554	7554723	1399	52,17,18	70,35,24	33,21,17	40,38,38	240	163	0.680504398664	1.0	0.335,0.248,0.337	0.359,0.273,0.233	0.018
1400	ENSG00000090674.16	MCOLN1	chr19	+	7527519	7527960	7528157	7528257	7526760	7526926	7528596	7528703	1400	169,82,83	51,26,21	127,105,95	38,37,56	540	199	0.135398527515	0.7721450246335496	0.55,0.538,0.593	0.552,0.511,0.385	0.078
1401	ENSG00000125648.15	SLC25A23	chr19	-	6438446	6438534	6453980	6454088	6436080	6436464	6454322	6454475	1401	233,60,52	16,9,11	157,105,102	5,3,3	207	187	5.74600763205e-05	0.00427732808129802	0.929,0.858,0.81	0.966,0.969,0.968	-0.102
1402	ENSG00000125648.15	SLC25A23	chr19	-	6444150	6444301	6453980	6454088	6438446	6438534	6454322	6454475	1402	233,60,51	167,59,56	157,106,102	106,68,88	207	250	0.224401732692	0.9661899203821653	0.628,0.551,0.524	0.641,0.653,0.583	-0.058
1403	ENSG00000125648.15	SLC25A23	chr19	-	6444150	6444301	6454322	6454475	6438446	6438534	6454558	6454670	1403	360,133,98	147,47,45	252,176,198	94,61,76	252	250	0.512043364909	1.0	0.708,0.737,0.684	0.727,0.741,0.721	-0.02
1404	ENSG00000125648.15	SLC25A23	chr19	-	6452311	6452479	6453980	6454088	6444150	6444301	6454322	6454475	1404	300,80,64	311,100,59	202,119,132	267,162,117	207	267	0.469341209065	1.0	0.554,0.508,0.583	0.494,0.487,0.593	0.024
1405	ENSG00000125648.15	SLC25A23	chr19	-	6454558	6454717	6455951	6456092	6444150	6444301	6456419	6456531	1405	11,5,3	418,132,108	12,7,3	293,181,190	240	258	0.696146668696	1.0	0.028,0.039,0.029	0.042,0.04,0.017	-0.001
1406	ENSG00000130382.9	MLLT1	chr19	-	6213938	6214038	6216404	6216513	6213725	6213797	6217953	6218041	1406	270,152,107	298,188,164	138,117,120	217,130,144	208	199	0.803869087183	1.0	0.464,0.436,0.384	0.378,0.463,0.444	-0.0
1407	ENSG00000130382.9	MLLT1	chr19	-	6262227	6262310	6270578	6270759	6230569	6230713	6279772	6279975	1407	190,76,73	178,85,61	107,69,94	107,60,84	280	182	0.825318074291	1.0	0.41,0.368,0.438	0.394,0.428,0.421	-0.009
1408	ENSG00000130255.13	RPL36	chr19	+	5690505	5690600	5691318	5691453	5690030	5690327	5691531	5691633	1408	1153,529,410	21031,8297,7495	617,417,457	14035,8172,9652	194	234	0.0288019204349	0.33880263385921827	0.062,0.071,0.062	0.05,0.058,0.054	0.011
1409	ENSG00000160633.13	SAFB	chr19	+	5641593	5641658	5641739	5641946	5626404	5626489	5645336	5645399	1409	421,232,182	1059,603,565	288,185,222	619,433,515	164	306	0.0819226345961	0.6081881049200096	0.426,0.418,0.375	0.465,0.444,0.446	-0.045
1410	ENSG00000160633.13	SAFB	chr19	+	5648015	5648043	5648988	5649499	5645336	5645399	5649925	5649975	1410	123,68,78	620,376,338	64,48,55	359,251,306	127	610	0.4499283756	1.0	0.488,0.465,0.526	0.461,0.479,0.463	0.025
1411	ENSG00000160633.13	SAFB	chr19	+	5653114	5653264	5653337	5653420	5650977	5651072	5654060	5654200	1411	956,538,483	1443,677,622	523,373,438	769,525,616	249	182	0.572252953483	1.0	0.326,0.367,0.362	0.332,0.342,0.342	0.013
1412	ENSG00000160633.13	SAFB	chr19	+	5653337	5653420	5654060	5654200	5653114	5653264	5654367	5654456	1412	1131,526,526	1600,884,804	585,369,435	934,653,720	182	239	0.358518179114	1.0	0.481,0.439,0.462	0.451,0.426,0.442	0.021
1413	ENSG00000160633.13	SAFB	chr19	+	5664396	5664439	5667045	5667164	5664021	5664159	5667346	5667450	1413	173,105,103	530,316,225	86,76,85	313,220,252	142	218	0.283232803971	1.0	0.334,0.338,0.413	0.297,0.347,0.341	0.033
1414	ENSG00000130254.12	SAFB2	chr19	-	5587700	5587767	5587867	5587980	5586998	5587399	5590277	5590408	1414	296,154,98	80,45,30	174,134,126	64,21,48	212	166	0.891106141496	1.0	0.743,0.728,0.719	0.68,0.833,0.673	0.001
1415	ENSG00000130254.12	SAFB2	chr19	-	5587700	5587767	5590277	5590408	5586998	5587399	5591747	5591793	1415	342,189,174	82,44,35	222,178,170	64,21,47	230	166	0.90099757031	1.0	0.751,0.756,0.782	0.715,0.86,0.723	-0.003
1416	ENSG00000130254.12	SAFB2	chr19	-	5587867	5587980	5590277	5590408	5587700	5587767	5591747	5591793	1416	339,189,174	287,147,102	222,178,171	171,119,134	230	212	0.979241496175	1.0	0.521,0.542,0.611	0.545,0.58,0.54	0.003
1417	ENSG00000130254.12	SAFB2	chr19	-	5590277	5590408	5591747	5591793	5587867	5587980	5592746	5592887	1417	215,98,116	284,138,115	109,87,91	181,140,141	145	230	0.0506851691702	0.46916795270975514	0.546,0.53,0.615	0.489,0.496,0.506	0.067
1418	ENSG00000130254.12	SAFB2	chr19	-	5609994	5610095	5610638	5610688	5604786	5604936	5611119	5611630	1418	135,65,66	203,128,110	73,57,47	124,70,114	149	200	0.877655673295	1.0	0.472,0.405,0.446	0.441,0.522,0.356	0.001
1419	ENSG00000130254.12	SAFB2	chr19	-	5610638	5610688	5611119	5611630	5609994	5610095	5612539	5612567	1419	200,99,101	70,35,37	109,64,85	48,42,20	610	149	0.49520456925	1.0	0.411,0.409,0.4	0.357,0.271,0.509	0.028
1420	ENSG00000142002.18	DPP9	chr19	-	4715528	4715726	4719202	4719324	4714080	4714337	4719850	4719941	1420	0,0,1	1,2,1	0,1,0	3,5,4	221	297	1	1.0	0.0,0.0,0.573	0.0,0.212,0.0	0.12
1421	ENSG00000077463.15	SIRT6	chr19	-	4175027	4175111	4175679	4175760	4174108	4174946	4175841	4175937	1421	96,38,51	59,26,29	67,37,45	47,37,21	180	183	0.586206403363	1.0	0.623,0.598,0.641	0.592,0.504,0.685	0.027
1422	ENSG00000077463.15	SIRT6	chr19	-	4175027	4175151	4175679	4175760	4174108	4174946	4175841	4175937	1422	96,38,51	98,46,52	67,37,45	67,60,33	180	223	0.968220882513	1.0	0.548,0.506,0.549	0.553,0.433,0.628	-0.004
1423	ENSG00000077463.15	SIRT6	chr19	-	4175027	4175937	4177078	4177138	4174877	4174946	4180781	4180909	1423	8,5,8	256,216,218	4,5,4	143,132,110	159	1009	0.930341486973	1.0	0.165,0.128,0.189	0.151,0.194,0.187	-0.017
1424	ENSG00000105229.7	PIAS4	chr19	+	4028719	4028848	4028930	4029036	4028509	4028600	4033099	4033173	1424	561,280,278	108,71,56	326,185,219	65,34,50	228	205	0.757911708518	1.0	0.824,0.78,0.817	0.818,0.83,0.797	-0.008
1425	ENSG00000167658.16	EEF2	chr19	-	3977214	3977347	3977427	3977610	3976055	3976747	3977818	3978172	1425	35056,15187,14142	11019,5153,4751	20312,13090,16516	6484,4383,5475	282	232	0.970239247875	1.0	0.724,0.708,0.71	0.72,0.711,0.713	-0.001
1426	ENSG00000167658.16	EEF2	chr19	-	3977427	3977610	3977818	3978172	3977214	3977347	3979328	3979436	1426	58179,23735,22483	28490,12656,11394	32927,20651,25005	16496,10379,12718	453	282	0.898915370141	1.0	0.56,0.539,0.551	0.554,0.553,0.55	-0.002
1427	ENSG00000167658.16	EEF2	chr19	-	3981338	3981452	3981946	3982052	3980686	3980979	3982245	3982313	1427	7726,3649,3462	14259,6552,6049	4864,3207,3963	8813,5523,7116	205	213	0.898649600155	1.0	0.36,0.367,0.373	0.364,0.376,0.367	-0.002
1428	ENSG00000167658.16	EEF2	chr19	-	3981946	3982052	3982245	3982424	3981338	3981452	3982806	3983018	1428	20627,8528,8079	36926,11942,10983	11925,7415,9151	18550,10668,13013	278	205	0.78005136646	1.0	0.292,0.345,0.352	0.322,0.339,0.341	-0.004
1429	ENSG00000105298.14	CACTIN	chr19	-	3611903	3612413	3613057	3613365	3610644	3610971	3613463	3613538	1429	295,154,131	674,380,351	167,127,130	356,246,286	407	609	0.160399134275	0.8404020065157897	0.396,0.377,0.358	0.412,0.436,0.405	-0.041
1430	ENSG00000088256.9	GNA11	chr19	+	3114943	3115072	3118923	3119053	3113329	3113484	3119205	3119359	1430	545,270,220	647,284,253	333,188,234	361,269,279	228	229	0.496420811833	1.0	0.458,0.488,0.466	0.481,0.412,0.457	0.021
1431	ENSG00000175691.9	ZNF77	chr19	-	2936523	2936704	2939280	2939407	2933217	2934815	2944837	2944971	1431	29,11,14	44,15,15	20,18,14	22,18,14	226	280	0.312500386998	1.0	0.45,0.476,0.536	0.53,0.553,0.553	-0.058
1432	ENSG00000104969.11	SGTA	chr19	-	2757692	2757782	2759256	2759294	2757336	2757457	2761459	2761522	1432	346,212,156	749,455,399	130,99,104	385,231,294	137	189	0.10966382961	0.6975570607560415	0.389,0.391,0.35	0.318,0.372,0.328	0.037
1433	ENSG00000104969.11	SGTA	chr19	-	2759256	2759294	2761459	2761522	2757692	2757782	2762505	2762644	1433	420,277,220	171,79,87	211,154,180	106,49,76	162	137	0.333443747287	1.0	0.675,0.748,0.681	0.627,0.727,0.667	0.028
1434	ENSG00000104969.11	SGTA	chr19	-	2761459	2761522	2762505	2762644	2757692	2759294	2763652	2763757	1434	969,559,487	359,177,218	500,331,284	151,121,136	238	162	0.959855664381	1.0	0.648,0.683,0.603	0.693,0.651,0.587	0.001
1435	ENSG00000104897.10	SF3A2	chr19	+	2246752	2247022	2247593	2247662	2245445	2245555	2247766	2247878	1435	1374,819,633	384,258,247	924,644,758	289,210,259	369	168	0.908308183089	1.0	0.62,0.591,0.538	0.593,0.583,0.571	0.001
1436	ENSG00000099875.16	MKNK2	chr19	-	2041839	2042034	2042426	2042522	2037472	2041204	2042606	2042676	1436	491,205,171	496,197,170	298,185,218	301,208,229	195	294	0.558998559267	1.0	0.599,0.611,0.603	0.599,0.573,0.589	0.017
1437	ENSG00000133275.16	CSNK1G2	chr19	+	1969507	1969959	1978304	1978345	1941171	1941418	1978441	1978511	1437	1917,862,671	149,81,75	1044,733,768	87,74,76	551	140	0.835158192218	1.0	0.766,0.73,0.694	0.753,0.716,0.72	0.0
1438	ENSG00000133275.16	CSNK1G2	chr19	+	1979494	1979643	1979751	1979835	1979318	1979403	1979910	1980017	1438	590,283,288	452,236,200	398,263,277	270,219,216	248	183	0.938191728284	1.0	0.491,0.469,0.515	0.521,0.47,0.486	-0.001
1439	ENSG00000133275.16	CSNK1G2	chr19	+	1979751	1979835	1979910	1980017	1979494	1979643	1980148	1981338	1439	431,186,171	782,401,368	247,191,173	547,301,378	183	206	0.89310029963	1.0	0.383,0.343,0.343	0.337,0.417,0.34	-0.008
1440	ENSG00000079313.15	REXO1	chr19	-	1820263	1820395	1821518	1821682	1819933	1820057	1823571	1823785	1440	441,238,242	277,166,138	227,130,153	129,99,102	263	231	0.782562123148	1.0	0.583,0.557,0.606	0.607,0.536,0.568	0.012
1441	ENSG00000071564.17	TCF3	chr19	-	1612206	1612430	1615284	1615520	1611703	1611849	1615685	1615821	1441	640,256,215	714,281,305	428,273,311	363,217,189	335	323	1.74180158311e-05	0.0016807740165314053	0.464,0.468,0.405	0.532,0.548,0.613	-0.119
1442	ENSG00000071564.17	TCF3	chr19	-	1612206	1612433	1615284	1615520	1611703	1611849	1615685	1615821	1442	640,256,215	980,371,422	428,273,311	489,283,270	335	326	4.37576547752e-06	0.000552229597644251	0.389,0.402,0.331	0.46,0.484,0.529	-0.117
1443	ENSG00000071564.17	TCF3	chr19	-	1619315	1619474	1619779	1619853	1619110	1619234	1620967	1621046	1443	309,154,153	388,199,179	164,83,98	233,174,185	173	258	0.00762218682259	0.14732081266747762	0.543,0.536,0.56	0.512,0.416,0.441	0.09
1444	ENSG00000071564.17	TCF3	chr19	-	1623950	1624000	1627358	1627426	1622312	1622415	1632037	1632116	1444	99,40,57	251,121,94	74,44,49	120,82,81	167	149	0.063798767654	0.5325753702014808	0.26,0.228,0.351	0.355,0.324,0.351	-0.064
1445	ENSG00000071564.17	TCF3	chr19	-	1623950	1624000	1627358	1627426	1622312	1622415	1646354	1646427	1445	9,12,9	251,121,93	11,3,6	121,83,82	167	149	0.927925517754	1.0	0.031,0.081,0.079	0.075,0.031,0.061	0.008
1446	ENSG00000071564.17	TCF3	chr19	-	1632331	1632405	1646354	1646427	1631950	1632116	1650176	1650290	1446	103,61,48	300,120,119	71,42,45	156,97,93	172	173	0.411440488556	1.0	0.257,0.338,0.289	0.314,0.303,0.327	-0.02
1447	ENSG00000071564.17	TCF3	chr19	-	1646354	1646427	1650176	1650287	1627358	1627426	1652299	1652329	1447	130,72,74	22,13,11	79,61,63	15,5,7	210	172	0.336384763148	1.0	0.829,0.819,0.846	0.812,0.909,0.881	-0.036
1448	ENSG00000071564.17	TCF3	chr19	-	1646354	1646427	1650176	1650290	1632331	1632405	1652299	1652591	1448	40,21,18	191,73,75	20,21,8	102,54,60	213	172	0.840112695587	1.0	0.145,0.189,0.162	0.137,0.239,0.097	0.008
1449	ENSG00000071564.17	TCF3	chr19	-	1646354	1646427	1650176	1650287	1632331	1632405	1652299	1652615	1449	133,72,73	191,73,75	80,59,63	102,54,60	210	172	0.490611561331	1.0	0.363,0.447,0.444	0.391,0.472,0.462	-0.024
1450	ENSG00000267059.2	ENSG00000267059	chr19	-	1581091	1581269	1582621	1582712	1578338	1578538	1584539	1584677	1450	503,164,147	1562,596,512	275,203,236	986,609,685	190	277	0.550597258137	1.0	0.319,0.286,0.295	0.289,0.327,0.334	-0.017
1451	ENSG00000071655.18	MBD3	chr19	-	1581091	1581269	1582621	1582712	1577745	1578534	1584539	1584677	1451	490,160,133	551,262,233	270,195,225	340,258,256	190	277	0.225791128834	0.9680903023545314	0.565,0.471,0.454	0.537,0.524,0.562	-0.044
1452	ENSG00000099622.14	CIRBP	chr19	+	1271139	1271246	1271328	1271467	1270927	1271036	1271980	1272051	1452	867,340,255	156,46,51	544,337,355	95,61,74	206	238	0.520700646605	1.0	0.865,0.895,0.852	0.869,0.865,0.847	0.01
1453	ENSG00000099622.14	CIRBP	chr19	+	1271139	1271365	1271980	1272051	1270927	1271036	1272426	1272803	1453	904,352,269	371,120,103	560,354,371	263,160,158	325	170	0.132301438395	0.7640715995145552	0.56,0.605,0.577	0.527,0.536,0.551	0.043
1454	ENSG00000118046.17	STK11	chr19	+	1220372	1220505	1220580	1220717	1219323	1219413	1221212	1221340	1454	520,156,96	499,212,132	344,205,230	346,224,221	232	236	0.235057719091	0.9824715899955953	0.515,0.428,0.425	0.503,0.482,0.514	-0.044
1455	ENSG00000099817.12	POLR2E	chr19	-	1091791	1091907	1093903	1094078	1089471	1089551	1095258	1095375	1455	3259,1735,1409	360,190,164	1677,1178,1236	193,159,113	274	215	0.92722486348	1.0	0.877,0.878,0.871	0.872,0.853,0.896	0.002
1456	ENSG00000011304.22	PTBP1	chr19	+	803560	803636	807868	807902	799412	799443	808359	808452	1456	770,332,251	677,323,280	473,327,286	447,303,291	175	133	0.91084307952	1.0	0.464,0.439,0.405	0.446,0.451,0.428	-0.006
1459	ENSG00000129946.11	SHC2	chr19	-	418922	419056	440861	440932	416588	417322	460528	461033	1459	28,18,17	82,57,48	21,10,9	31,7,16	170	233	0.0100396473858	0.1764999817743814	0.319,0.302,0.327	0.481,0.662,0.435	-0.21
1460	ENSG00000129946.11	SHC2	chr19	-	418922	419056	422145	422379	417199	417322	430683	430747	1460	267,100,100	83,56,47	76,53,57	31,7,16	333	233	0.080501780322	0.6018673218701593	0.692,0.555,0.598	0.632,0.841,0.714	-0.114
1461	ENSG00000105556.12	MIER2	chr19	-	330263	330380	334399	334542	327863	327989	336082	336173	1461	298,139,124	1,1,2	159,107,112	12,5,1	242	216	0.000112744362652	0.007141268130960797	0.996,0.992,0.982	0.922,0.95,0.99	0.036
1462	ENSG00000105556.12	MIER2	chr19	-	334399	334542	336082	336173	330263	330380	340513	340599	1462	0,1,0	60,23,20	0,2,0	31,33,25	190	242	1	1.0	0.0,0.052,0.0	0.0,0.072,0.0	-0.007
1463	ENSG00000101546.13	RBFA	chr18	+	80037329	80037506	80042134	80042219	80036667	80036710	80044211	80044285	1463	200,109,71	188,78,55	128,75,61	102,56,61	276	184	0.962306263607	1.0	0.415,0.482,0.463	0.456,0.472,0.4	0.011
1464	ENSG00000101546.13	RBFA	chr18	+	80038504	80038617	80042134	80042219	80037329	80037506	80044211	80044285	1464	141,70,59	192,83,55	65,55,53	107,57,61	212	184	0.673448971446	1.0	0.389,0.423,0.482	0.345,0.456,0.43	0.021
1465	ENSG00000060069.18	CTDP1	chr18	+	79728906	79729069	79736354	79736521	79717809	79718016	79753651	79754503	1465	147,83,81	497,200,215	82,39,39	234,150,153	262	266	0.201267653091	0.92288409602832	0.231,0.296,0.277	0.262,0.209,0.206	0.042
1466	ENSG00000131196.18	NFATC1	chr18	+	79410402	79411501	79448781	79448984	79395855	79396351	79450953	79451126	1466	964,508,534	162,98,95	429,339,415	86,43,80	1198	302	0.847022876957	1.0	0.6,0.566,0.586	0.557,0.665,0.567	-0.012
1467	ENSG00000131196.18	NFATC1	chr18	+	79433578	79433738	79448781	79448984	79395943	79396351	79450953	79451126	1467	78,72,48	162,98,95	50,43,52	86,43,80	259	302	0.237239040065	0.9868588530899697	0.36,0.461,0.371	0.404,0.538,0.431	-0.06
1468	ENSG00000131196.18	NFATC1	chr18	+	79433578	79433738	79448781	79448984	79410402	79411501	79450953	79451041	1468	140,111,89	162,99,95	69,64,85	85,43,80	259	302	0.543649913872	1.0	0.502,0.567,0.522	0.486,0.634,0.553	-0.027
1469	ENSG00000131196.18	NFATC1	chr18	+	79448781	79448984	79461310	79461366	79433578	79433738	79467449	79467582	1469	124,91,73	74,22,24	70,43,78	15,17,26	302	155	0.406318601905	1.0	0.462,0.68,0.61	0.705,0.565,0.606	-0.041
1470	ENSG00000131196.18	NFATC1	chr18	+	79450953	79451126	79467449	79467582	79448781	79448984	79486247	79486630	1470	143,87,78	47,21,19	101,51,66	23,24,28	272	232	0.310179812833	1.0	0.722,0.779,0.778	0.789,0.644,0.668	0.059
1471	ENSG00000131196.18	NFATC1	chr18	+	79451675	79451816	79461310	79461366	79450953	79451126	79467449	79467582	1471	91,57,54	73,23,23	47,36,50	16,17,25	240	155	0.360006561231	1.0	0.446,0.615,0.603	0.655,0.578,0.564	-0.044
1472	ENSG00000131196.18	NFATC1	chr18	+	79461310	79461366	79467449	79467582	79451675	79451816	79486247	79486630	1472	15,14,21	48,21,21	16,8,10	25,26,30	155	232	0.340007803501	1.0	0.319,0.499,0.599	0.489,0.315,0.333	0.093
1473	ENSG00000166377.21	ATP9B	chr18	+	79176812	79176907	79193182	79193263	79154503	79154555	79253380	79253541	1473	58,13,7	4,2,1	31,25,20	5,3,3	194	180	0.267481900617	1.0	0.931,0.858,0.867	0.852,0.885,0.861	0.019
1474	ENSG00000166377.21	ATP9B	chr18	+	79253380	79253541	79277053	79277196	79213961	79214038	79303603	79303716	1474	20,8,10	67,23,34	8,6,7	33,21,21	260	242	0.680829680911	1.0	0.217,0.245,0.215	0.184,0.21,0.237	0.015
1475	ENSG00000101109.12	STK4	chr20	+	44981828	44981943	44987131	44987296	44978442	44978571	44995089	44995257	1475	201,102,65	442,177,166	94,49,58	237,114,177	214	264	0.124101755345	0.7393631232957504	0.359,0.416,0.326	0.329,0.347,0.288	0.046
1476	ENSG00000134444.15	RELCH	chr18	+	62279773	62279856	62280359	62280442	62275373	62275473	62280645	62280709	1476	59,21,18	3,0,1	32,18,19	0,0,0	182	182	0.376663028359	1.0	0.952,1.0,0.947	1.0,1.0,1.0	-0.034
1477	ENSG00000197563.11	PIGN	chr18	-	62058815	62059020	62059047	62059168	62056721	62056844	62072672	62072725	1477	1,1,0	1,1,0	0,1,0	0,0,1	220	304	1	1.0	0.58,0.58,NA	NA,1.0,0.0	0.08
1478	ENSG00000197563.11	PIGN	chr18	-	62070389	62070506	62084530	62084606	62044256	62045979	62085208	62085264	1478	28,5,8	3,2,1	13,8,5	6,1,2	175	216	0.140955865101	0.7870690332922105	0.92,0.755,0.908	0.728,0.908,0.755	0.064
1479	ENSG00000197563.11	PIGN	chr18	-	62162252	62162329	62163530	62163656	62161132	62161385	62186843	62187038	1479	43,14,14	13,3,7	23,21,19	9,6,5	225	176	0.928006543723	1.0	0.721,0.785,0.61	0.667,0.732,0.748	-0.01
1480	ENSG00000172175.15	MALT1	chr18	+	58700440	58700591	58709377	58709556	58696365	58696487	58709975	58710072	1480	215,68,62	250,121,77	148,74,105	193,110,133	250	278	0.971947267169	1.0	0.489,0.385,0.472	0.46,0.428,0.467	-0.003
1481	ENSG00000172175.15	MALT1	chr18	+	58734306	58734381	58734450	58734566	58733396	58733574	58735201	58735329	1481	200,74,69	3,0,0	140,92,96	1,1,1	174	215	1	1.0	0.988,1.0,1.0	0.994,0.991,0.992	0.004
1496	ENSG00000134046.12	MBD2	chr18	-	54166075	54166166	54188873	54189011	54164522	54164700	54204997	54205021	1496	449,175,176	88,43,40	217,113,124	41,36,24	237	190	0.865715624334	1.0	0.804,0.765,0.779	0.809,0.716,0.806	0.006
1497	ENSG00000134046.12	MBD2	chr18	-	54188873	54189011	54204997	54205157	54166075	54166166	54224017	54224669	1497	200,85,79	577,248,213	107,47,53	273,161,147	259	237	0.966704357081	1.0	0.241,0.239,0.253	0.264,0.211,0.248	0.003
1498	ENSG00000141627.14	DYM	chr18	-	49097401	49097515	49118743	49118926	49036386	49044204	49163684	49163787	1498	214,57,58	102,25,27	84,55,61	40,19,26	282	213	0.575247058263	1.0	0.613,0.633,0.619	0.613,0.686,0.639	-0.024
1499	ENSG00000141627.14	DYM	chr18	-	49281996	49282175	49286433	49286616	49272177	49272303	49331863	49332006	1499	122,61,27	140,53,53	73,37,70	91,26,58	282	278	0.272242785411	1.0	0.462,0.532,0.334	0.442,0.584,0.543	-0.08
1500	ENSG00000141627.14	DYM	chr18	-	49379664	49379758	49391592	49391645	49378566	49378700	49430254	49430447	1500	13,2,4	71,20,24	8,12,3	44,15,34	152	193	0.312237737013	1.0	0.189,0.113,0.175	0.188,0.504,0.101	-0.105
1501	ENSG00000141627.14	DYM	chr18	-	49391592	49391645	49430254	49430447	49379664	49379758	49460397	49460627	1501	114,56,50	68,22,16	75,30,46	30,13,24	292	152	0.948025321691	1.0	0.466,0.57,0.619	0.565,0.546,0.499	0.015
1511	ENSG00000152242.11	C18orf25	chr18	+	46215810	46216595	46240004	46240187	46174033	46174330	46253696	46253823	1511	468,229,280	17,9,12	284,164,167	8,4,7	884	282	0.326068434281	1.0	0.898,0.89,0.882	0.919,0.929,0.884	-0.021
1512	ENSG00000152242.11	C18orf25	chr18	+	46215810	46216595	46253696	46253823	46174033	46174330	46262928	46266983	1512	457,227,270	91,49,35	280,160,164	36,17,28	884	226	0.114376924007	0.7109852977759769	0.562,0.542,0.664	0.665,0.706,0.6	-0.068
1514	ENSG00000152240.13	HAUS1	chr18	+	46118180	46118316	46119925	46120060	46105193	46105368	46122466	46122590	1514	132,94,61	316,115,90	90,61,62	146,77,103	235	234	0.607534026894	1.0	0.294,0.449,0.403	0.38,0.441,0.375	-0.017
1515	ENSG00000152240.13	HAUS1	chr18	+	46119925	46120060	46122466	46122590	46118180	46118316	46123298	46123364	1515	216,86,82	270,144,107	98,68,83	168,94,131	234	223	0.32479114276	1.0	0.433,0.363,0.422	0.357,0.408,0.376	0.026
1516	ENSG00000152240.13	HAUS1	chr18	+	46122466	46122590	46123298	46123364	46105193	46105368	46124821	46124893	1516	61,41,29	109,58,49	28,21,33	57,42,44	223	165	0.730926190913	1.0	0.293,0.343,0.305	0.267,0.27,0.357	0.016
1517	ENSG00000152229.18	PSTPIP2	chr18	-	45992105	45992202	45993604	45993703	45991901	45991983	45997748	45997828	1517	43,17,21	82,36,27	33,26,32	54,26,45	198	196	0.255949522161	1.0	0.342,0.319,0.435	0.377,0.497,0.413	-0.064
1518	ENSG00000152229.18	PSTPIP2	chr18	-	46024608	46024686	46039946	46040047	46015902	46015937	46072155	46072257	1518	44,18,27	13,7,3	39,19,12	8,6,5	200	177	0.940270207581	1.0	0.75,0.695,0.888	0.812,0.737,0.68	0.035
1519	ENSG00000152223.16	EPG5	chr18	-	45917678	45917819	45922340	45922600	45916437	45916582	45923267	45923387	1519	54,24,21	25,11,6	10,11,18	8,6,11	359	240	0.205038783799	0.9271279670701607	0.591,0.593,0.701	0.455,0.551,0.522	0.119
1527	ENSG00000171466.10	ZNF562	chr19	-	9656546	9656653	9660719	9660874	9641806	9653881	9675014	9675100	1527	87,36,42	126,53,49	54,29,32	84,31,40	254	206	0.879375375802	1.0	0.359,0.355,0.41	0.343,0.431,0.394	-0.015
1528	ENSG00000171466.10	ZNF562	chr19	-	9656546	9656653	9660719	9660874	9652712	9653878	9675014	9675082	1528	84,34,42	50,17,15	53,24,32	17,17,15	254	206	0.744820030876	1.0	0.577,0.619,0.694	0.717,0.534,0.634	0.002
1529	ENSG00000171466.10	ZNF562	chr19	-	9658008	9658135	9659378	9659467	9656546	9656653	9660719	9660874	1529	64,32,31	70,37,24	39,9,14	27,23,24	188	226	0.38987638312	1.0	0.524,0.51,0.608	0.635,0.32,0.412	0.092
1536	ENSG00000134775.16	FHOD3	chr18	+	36355538	36355645	36372679	36372744	36297712	36298000	36501931	36501999	1536	5,6,4	3,3,2	12,9,3	2,2,2	206	164	0.179016006013	0.8806803286749815	0.57,0.614,0.614	0.827,0.782,0.544	-0.118
1537	ENSG00000134759.14	ELP2	chr18	+	36138794	36138872	36142280	36142347	36138094	36138426	36142825	36142860	1537	30,13,18	48,22,19	14,7,2	17,9,4	177	166	0.916837448184	1.0	0.37,0.357,0.47	0.436,0.422,0.319	0.007
1538	ENSG00000134759.14	ELP2	chr18	+	36138794	36138872	36139418	36139613	36138269	36138426	36141136	36141201	1538	68,23,30	3,3,1	25,11,10	5,0,1	177	294	0.465454340278	1.0	0.974,0.927,0.98	0.893,1.0,0.943	0.015
1539	ENSG00000134759.14	ELP2	chr18	+	36138794	36138872	36141136	36141201	36138269	36138426	36142825	36142966	1539	30,13,18	9,3,1	14,7,2	4,0,10	177	164	0.376191055086	1.0	0.755,0.801,0.943	0.764,1.0,0.156	0.193
1540	ENSG00000134759.14	ELP2	chr18	+	36141136	36141201	36142280	36142347	36138269	36138426	36142825	36142857	1540	9,3,1	48,22,19	4,0,10	17,9,4	164	166	0.243252072082	0.9970146018916248	0.16,0.121,0.051	0.192,0.0,0.717	-0.192
1541	ENSG00000134759.14	ELP2	chr18	+	36145947	36146048	36146249	36146381	36144938	36145034	36154849	36154999	1541	85,40,28	98,50,44	24,25,22	47,20,28	200	231	0.941782756767	1.0	0.5,0.48,0.424	0.371,0.591,0.476	-0.011
1542	ENSG00000134759.14	ELP2	chr18	+	36159957	36160015	36160931	36161004	36159734	36159830	36164474	36164667	1542	32,25,21	52,21,21	20,8,14	19,16,9	157	172	0.790617285032	1.0	0.403,0.566,0.523	0.536,0.354,0.63	-0.009
1544	ENSG00000105486.14	LIG1	chr19	-	48120166	48121322	48122933	48123016	48119136	48119190	48123173	48123318	1544	133,31,21	205,64,42	129,58,58	220,129,138	182	1255	0.277341453015	1.0	0.817,0.77,0.775	0.802,0.756,0.743	0.02
1545	ENSG00000105486.14	LIG1	chr19	-	48121169	48121322	48122933	48123016	48119136	48119190	48123173	48123318	1545	133,31,21	232,61,62	129,58,58	214,132,124	182	252	0.805755498819	1.0	0.443,0.413,0.319	0.455,0.378,0.393	-0.017
1546	ENSG00000105486.14	LIG1	chr19	-	48151231	48151336	48153871	48153967	48150087	48150210	48157013	48157140	1546	306,78,58	525,92,95	235,152,131	371,244,230	195	204	0.631760080799	1.0	0.379,0.47,0.39	0.399,0.395,0.373	0.024
1547	ENSG00000105486.14	LIG1	chr19	-	48151231	48151339	48153871	48153967	48150087	48150210	48157013	48157140	1547	306,78,58	529,93,98	235,152,131	377,249,233	195	207	0.617511500234	1.0	0.38,0.471,0.386	0.398,0.393,0.374	0.024
1548	ENSG00000105486.14	LIG1	chr19	-	48153871	48153967	48157013	48157140	48151231	48151336	48161371	48161507	1548	175,50,38	71,9,10	173,98,101	68,48,38	226	195	0.148290448938	0.8085015394734902	0.68,0.827,0.766	0.687,0.638,0.696	0.084
1549	ENSG00000105486.14	LIG1	chr19	-	48153871	48153967	48157013	48157140	48151231	48151339	48161371	48161507	1549	175,50,40	213,45,42	172,98,101	182,100,97	226	195	0.566263952272	1.0	0.415,0.489,0.451	0.449,0.458,0.473	-0.008
1550	ENSG00000105486.14	LIG1	chr19	-	48157013	48157140	48161371	48161507	48153871	48153967	48165549	48165623	1550	122,27,22	329,85,60	100,44,52	265,175,141	235	226	0.677043336191	1.0	0.263,0.234,0.261	0.266,0.195,0.262	0.012
1551	ENSG00000105486.14	LIG1	chr19	-	48162261	48162351	48165549	48165623	48161371	48161507	48170240	48170344	1551	120,32,19	295,70,67	90,43,46	271,129,174	173	189	0.167586072105	0.8560651607796665	0.308,0.333,0.237	0.266,0.267,0.224	0.04
1553	ENSG00000141384.13	TAF4B	chr18	+	26285881	26286499	26292245	26292381	26281970	26282060	26293425	26293531	1553	257,143,115	84,62,44	168,93,98	54,33,51	717	235	0.807772476967	1.0	0.501,0.431,0.461	0.505,0.48,0.386	0.007
1554	ENSG00000141384.13	TAF4B	chr18	+	26327014	26327140	26335174	26335231	26321069	26321200	26357689	26357794	1554	71,44,41	54,25,20	46,26,29	23,22,17	225	156	0.975499193109	1.0	0.477,0.55,0.587	0.581,0.45,0.542	0.014
1555	ENSG00000198795.11	ZNF521	chr18	-	25327405	25327448	25345251	25345347	25322007	25322187	25350906	25350947	1555	0,0,0	0,0,2	0,0,1	0,1,0	195	142	1	1.0	NA,NA,0.0	NA,0.0,1.0	-0.5
1556	ENSG00000105372.8	RPS19	chr19	+	41863870	41863985	41864173	41864899	41861111	41861212	41869030	41869192	1556	5,1,0	170,87,68	1,1,0	124,78,73	214	825	1	1.0	0.102,0.042,0.0	0.03,0.047,0.0	0.022
1557	ENSG00000105372.8	RPS19	chr19	+	41869030	41869214	41869698	41869753	41861111	41861212	41871350	41871416	1557	22627,9881,9131	854,511,442	15983,10019,12278	672,467,609	283	154	0.886276551713	1.0	0.935,0.913,0.918	0.928,0.921,0.916	0.0
1558	ENSG00000100209.11	HSCB	chr22	+	28744614	28744704	28745863	28746008	28743881	28743923	28751240	28751288	1558	15,11,14	179,179,147	8,4,9	99,57,91	189	244	0.894253502302	1.0	0.098,0.074,0.109	0.094,0.083,0.113	-0.003
1559	ENSG00000100209.11	HSCB	chr22	+	28744614	28744704	28745863	28746008	28743881	28743978	28751240	28751288	1559	93,89,76	183,180,149	45,47,42	99,57,91	189	244	0.644718626995	1.0	0.396,0.39,0.397	0.37,0.516,0.373	-0.025
1560	ENSG00000100209.11	HSCB	chr22	+	28744614	28744704	28751240	28751288	28743881	28743978	28757077	28757210	1560	80,80,62	14,7,11	40,43,36	4,7,6	189	147	0.952637715318	1.0	0.816,0.899,0.814	0.886,0.827,0.824	-0.003
1561	ENSG00000100209.11	HSCB	chr22	+	28744614	28744709	28745863	28746008	28743881	28743978	28751240	28751288	1561	92,83,74	183,180,149	45,46,42	99,57,91	194	244	0.539275183957	1.0	0.387,0.367,0.384	0.364,0.504,0.367	-0.032
1562	ENSG00000100209.11	HSCB	chr22	+	28745863	28746008	28751240	28751288	28744614	28744704	28757077	28757210	1562	85,91,73	28,16,23	57,36,63	9,10,10	244	147	0.157735349133	0.8335040125098441	0.647,0.774,0.657	0.792,0.684,0.791	-0.063
1564	ENSG00000154839.10	SKA1	chr18	+	50380125	50380250	50382128	50382226	50375819	50375918	50385215	50385353	1564	60,32,39	132,62,72	43,24,31	65,35,26	224	197	0.031363007513	0.3557461615525577	0.286,0.312,0.323	0.368,0.376,0.512	-0.112
1565	ENSG00000154839.10	SKA1	chr18	+	50382128	50382226	50385215	50385353	50380125	50380250	50391123	50391293	1565	81,46,21	114,66,63	36,28,37	63,37,35	197	237	0.266755128893	1.0	0.461,0.456,0.286	0.407,0.477,0.56	-0.08
1566	ENSG00000101639.19	CEP192	chr18	+	13015327	13015448	13017187	13017336	13012972	13013025	13018479	13018615	1566	38,18,14	37,11,9	33,13,20	25,11,22	220	248	0.72327020751	1.0	0.537,0.648,0.637	0.598,0.571,0.506	0.049
1567	ENSG00000101639.19	CEP192	chr18	+	13037236	13037301	13038369	13038579	13030464	13030608	13040829	13040956	1567	23,4,4	26,6,6	13,18,8	25,15,12	164	309	0.878889248337	1.0	0.625,0.557,0.557	0.495,0.693,0.557	-0.002
1568	ENSG00000101639.19	CEP192	chr18	+	13104983	13105079	13113585	13113705	13103508	13103588	13116376	13116503	1568	36,18,18	1,3,0	28,14,20	0,0,0	195	219	0.775753681823	1.0	0.976,0.871,1.0	1.0,1.0,1.0	-0.051
1569	ENSG00000175354.20	PTPN2	chr18	-	12814202	12814355	12817155	12817365	12801969	12802151	12825809	12825944	1569	153,66,56	279,73,91	67,42,41	124,90,83	309	252	0.117814290553	0.7216771613012215	0.309,0.424,0.334	0.306,0.276,0.287	0.066
1570	ENSG00000175354.20	PTPN2	chr18	-	12814202	12814355	12817155	12817365	12801988	12802151	12830942	12831041	1570	58,39,31	278,74,91	31,17,14	123,90,82	309	252	0.0424612803182	0.4247323511941577	0.145,0.301,0.217	0.17,0.133,0.122	0.079
1571	ENSG00000175354.20	PTPN2	chr18	-	12817155	12817365	12825809	12825944	12814202	12814355	12830942	12831041	1571	112,52,37	215,110,77	52,46,41	85,61,63	234	309	0.0722711131153	0.5677240948058371	0.408,0.384,0.388	0.447,0.499,0.462	-0.076
1572	ENSG00000175354.20	PTPN2	chr18	-	12819213	12819282	12821335	12821425	12817155	12817365	12825809	12825944	1572	3,0,0	9,9,1	7,5,2	2,2,0	189	168	2.34831798673e-07	5.3669365637073174e-05	0.229,0.0,0.0	0.757,0.69,1.0	-0.739
1573	ENSG00000175354.20	PTPN2	chr18	-	12825809	12825944	12830942	12831041	12817155	12817365	12836790	12836891	1573	77,41,26	106,35,30	44,30,28	40,29,30	198	234	0.417891535523	1.0	0.462,0.581,0.506	0.565,0.55,0.524	-0.03
1574	ENSG00000141385.12	AFG3L2	chr18	-	12337340	12337535	12340200	12340401	12328943	12329783	12344131	12344247	1574	655,301,227	594,259,184	304,183,173	290,159,165	300	294	0.528277285336	1.0	0.519,0.532,0.547	0.507,0.53,0.507	0.018
1575	ENSG00000141385.12	AFG3L2	chr18	-	12353004	12353158	12356693	12356831	12351305	12351413	12358669	12358943	1575	339,140,140	526,230,171	186,101,124	268,152,155	237	253	0.636386370276	1.0	0.408,0.394,0.466	0.426,0.415,0.461	-0.011
1576	ENSG00000141385.12	AFG3L2	chr18	-	12367275	12367382	12370848	12370926	12366964	12367117	12371591	12371691	1576	77,30,32	413,152,120	42,13,24	164,99,82	177	206	0.701933336321	1.0	0.178,0.187,0.237	0.23,0.133,0.254	-0.005
1577	ENSG00000154889.17	MPPE1	chr18	-	11897525	11897620	11905737	11905953	11896983	11897356	11906202	11906309	1577	50,39,27	13,5,4	19,13,15	13,7,5	315	194	0.00515437241547	0.11191001576054616	0.703,0.828,0.806	0.474,0.534,0.649	0.227
1582	ENSG00000175063.17	UBE2C	chr20	+	45814383	45814470	45815389	45815540	45813436	45813464	45815853	45815913	1582	1119,536,395	6,3,8	663,367,440	13,11,11	186	250	0.029569530242	0.343215566197684	0.996,0.996,0.985	0.986,0.978,0.982	0.01
1583	ENSG00000175063.17	UBE2C	chr20	+	45814383	45814470	45815540	45815745	45813436	45813464	45815853	45815913	1583	1119,536,395	2729,1169,1043	663,367,440	1456,861,1033	186	304	0.589425230474	1.0	0.401,0.428,0.382	0.427,0.411,0.41	-0.012
1584	ENSG00000175063.17	UBE2C	chr20	+	45814383	45814470	45815853	45815913	45813436	45813464	45816708	45816957	1584	1091,531,386	886,426,382	652,365,435	465,295,357	186	159	0.303624227208	1.0	0.513,0.516,0.463	0.545,0.514,0.51	-0.026
1585	ENSG00000175063.17	UBE2C	chr20	+	45815389	45815540	45815540	45815745	45813436	45813464	45815853	45815913	1585	6,3,8	2729,1169,1043	13,11,11	1456,861,1033	250	304	0.511768687329	1.0	0.003,0.003,0.009	0.011,0.015,0.013	-0.008
1586	ENSG00000175063.17	UBE2C	chr20	+	45815389	45815540	45815540	45815745	45814383	45814470	45815853	45815913	1586	17,8,12	3503,1549,1382	19,17,24	1908,1090,1383	250	304	0.007300920169	0.14309290929021515	0.006,0.006,0.01	0.012,0.019,0.021	-0.01
1587	ENSG00000178127.13	NDUFV2	chr18	+	9122512	9122681	9126830	9126907	9119472	9119590	9134185	9134341	1587	422,184,158	131,52,51	214,184,153	62,55,49	268	176	0.921009264849	1.0	0.679,0.699,0.67	0.694,0.687,0.672	-0.002
1588	ENSG00000178127.13	NDUFV2	chr18	+	9124873	9124983	9126830	9126907	9122512	9122681	9134185	9134341	1588	540,158,195	134,56,53	258,157,183	64,55,49	209	176	0.939720221694	1.0	0.772,0.704,0.756	0.772,0.706,0.759	-0.002
1594	ENSG00000132204.14	LINC00470	chr18	-	1278567	1278633	1358725	1358760	1275965	1276077	1368484	1368597	1594	0,0,0	0,0,1	0,0,1	0,1,0	134	165	1	1.0	NA,NA,0.0	NA,0.0,1.0	-0.5
1595	ENSG00000132204.14	LINC00470	chr18	-	1361735	1361834	1365916	1366225	1361142	1361221	1368484	1368597	1595	4,2,3	0,4,0	6,1,5	0,0,2	408	198	0.15337850762	0.82258617487268	1.0,0.195,1.0	1.0,1.0,0.548	-0.118
1596	ENSG00000132199.20	ENOSF1	chr18	-	677344	677444	677742	677872	675320	675402	678695	678737	1596	70,23,23	26,9,5	45,38,28	15,8,14	229	199	1	1.0	0.701,0.69,0.8	0.723,0.805,0.635	0.009
1597	ENSG00000132199.20	ENOSF1	chr18	-	677742	677872	678695	678737	675320	675402	683245	683380	1597	40,10,7	9,2,2	17,15,4	9,5,8	141	229	0.0269229153279	0.32564978456504484	0.878,0.89,0.85	0.754,0.83,0.448	0.195
1598	ENSG00000132199.20	ENOSF1	chr18	-	677742	677872	678695	678737	677344	677444	683245	683380	1598	32,8,5	30,7,8	16,11,8	23,10,13	141	229	0.46753345564	1.0	0.634,0.65,0.504	0.53,0.641,0.5	0.039
1599	ENSG00000132199.20	ENOSF1	chr18	-	691067	691106	691203	691276	690548	690631	693881	693908	1599	13,3,7	19,1,7	13,0,4	14,5,5	172	138	0.338490342679	1.0	0.354,0.706,0.445	0.427,0.0,0.391	0.229
1600	ENSG00000132199.20	ENOSF1	chr18	-	693881	693908	694247	694334	690548	690631	706469	706578	1600	22,6,3	3,0,0	3,11,6	2,0,0	186	126	0.458834736721	1.0	0.832,1.0,1.0	0.504,1.0,1.0	0.109
1601	ENSG00000132199.20	ENOSF1	chr18	-	694247	694334	697239	697355	693881	693908	706469	706578	1601	31,13,4	63,13,15	26,20,23	32,24,23	215	186	0.12632809412	0.7452118107628257	0.299,0.464,0.187	0.413,0.419,0.464	-0.115
1602	ENSG00000176890.16	TYMS	chr18	+	662145	662320	669071	669173	657742	657947	670691	670867	1602	1809,645,575	1495,609,520	951,554,590	888,479,572	274	201	0.668382517598	1.0	0.47,0.437,0.448	0.44,0.459,0.431	0.008
1603	ENSG00000176890.16	TYMS	chr18	+	669071	669173	670691	670867	662145	662320	671379	671451	1603	2174,730,609	3449,1296,1137	1148,641,709	1924,976,1209	201	275	0.522560068105	1.0	0.463,0.435,0.423	0.449,0.473,0.445	-0.015
1604	ENSG00000176890.16	TYMS	chr18	+	670691	670867	671379	671451	669071	669173	672859	672997	1604	1711,742,643	690,269,215	1027,574,707	349,196,260	275	171	0.577826807135	1.0	0.607,0.632,0.65	0.647,0.646,0.628	-0.011
1605	ENSG00000101557.15	USP14	chr18	+	166786	166819	178932	179037	163307	163453	180235	180339	1605	416,140,122	280,130,112	162,86,85	130,82,81	132	204	0.46042465135	1.0	0.697,0.625,0.627	0.658,0.618,0.619	0.018
1606	ENSG00000101557.15	USP14	chr18	+	166786	166819	180235	180339	163307	163453	192841	192900	1606	376,121,112	242,127,122	146,75,76	148,90,53	132	203	0.604852334915	1.0	0.705,0.594,0.585	0.603,0.562,0.688	0.01
1607	ENSG00000176845.13	METRNL	chr17	+	83084937	83085323	83093166	83093226	83079608	83079985	83094255	83095122	1607	767,432,387	98,62,61	346,193,245	32,33,33	485	159	0.523162445033	1.0	0.72,0.696,0.675	0.78,0.657,0.709	-0.018
1608	ENSG00000141556.22	TBCD	chr17	+	82763964	82764062	82766266	82766368	82756164	82756215	82768419	82768566	1608	125,34,34	118,34,22	58,28,33	46,28,24	197	201	0.735162216512	1.0	0.519,0.505,0.612	0.563,0.505,0.584	-0.005
1609	ENSG00000141556.22	TBCD	chr17	+	82809707	82809782	82870223	82870380	82800863	82800996	82884144	82884202	1609	2,0,0	136,51,32	1,0,1	72,41,45	174	256	1	1.0	0.021,0.0,0.0	0.02,0.0,0.032	-0.01
1610	ENSG00000141556.22	TBCD	chr17	+	82814839	82814934	82870223	82870380	82809707	82809782	82884144	82884202	1610	142,36,33	139,52,33	59,38,40	73,42,44	194	256	0.748339881963	1.0	0.574,0.477,0.569	0.516,0.544,0.545	0.005
1611	ENSG00000141556.22	TBCD	chr17	+	82895700	82895967	82900650	82900731	82893546	82893632	82903404	82903478	1611	1,0,1	153,51,40	0,1,2	74,21,35	366	180	1	1.0	0.003,0.0,0.012	0.0,0.023,0.027	-0.012
1612	ENSG00000141556.22	TBCD	chr17	+	82900650	82900731	82903404	82903478	82893546	82893632	82905935	82906053	1612	85,26,24	153,36,24	44,18,20	73,30,32	180	173	0.60003959903	1.0	0.348,0.41,0.49	0.367,0.366,0.375	0.047
1613	ENSG00000141556.22	TBCD	chr17	+	82900650	82900731	82905935	82906053	82893546	82893632	82911757	82911789	1613	86,25,26	41,17,11	46,15,20	23,16,17	180	217	0.212911550703	0.9430801669527307	0.717,0.639,0.74	0.707,0.531,0.586	0.091
1614	ENSG00000141556.22	TBCD	chr17	+	82900650	82900731	82903404	82903478	82895700	82895967	82905935	82906053	1614	2,1,0	142,33,24	0,3,0	66,24,30	180	173	1	1.0	0.013,0.028,0.0	0.0,0.107,0.0	-0.022
1615	ENSG00000141556.22	TBCD	chr17	+	82903404	82903478	82911757	82911789	82893546	82893632	82924938	82925057	1615	10,3,0	3,0,1	6,6,2	2,1,0	173	131	0.657875410884	1.0	0.716,1.0,0.0	0.694,0.82,1.0	-0.266
1616	ENSG00000141556.22	TBCD	chr17	+	82903404	82903478	82905935	82906053	82900650	82900731	82911757	82911789	1616	55,25,15	42,17,9	23,3,14	23,19,17	173	217	0.0298022920003	0.34476226999296267	0.622,0.648,0.676	0.556,0.165,0.508	0.239
1617	ENSG00000141556.22	TBCD	chr17	+	82932657	82932735	82937270	82937360	82930521	82930643	82939366	82939476	1617	49,15,13	2,1,4	22,18,13	0,3,0	177	189	0.101094865264	0.6702727962615608	0.963,0.941,0.776	1.0,0.865,1.0	-0.062
1618	ENSG00000167363.14	FN3K	chr17	+	82741310	82741393	82748854	82748977	82740762	82740854	82750416	82751196	1618	70,33,26	80,33,19	42,22,33	47,42,37	182	222	0.236250506561	0.9851585624104183	0.516,0.55,0.625	0.522,0.39,0.521	0.086
1619	ENSG00000063177.13	RPL18	chr19	-	48616078	48616202	48616725	48616824	48615365	48615946	48617315	48617423	1619	10446,3985,3787	8990,4258,3948	6229,3643,4408	6016,3640,4458	198	223	0.935905640551	1.0	0.567,0.513,0.519	0.538,0.53,0.527	0.001
1620	ENSG00000063177.13	RPL18	chr19	-	48616078	48616202	48617315	48617423	48615365	48615946	48617790	48617877	1620	8008,3938,3802	8972,4245,3937	5636,3654,4544	6007,3624,4441	207	223	0.446939933869	1.0	0.49,0.5,0.51	0.503,0.521,0.524	-0.016
1621	ENSG00000063177.13	RPL18	chr19	-	48616078	48616202	48617790	48617877	48615365	48615946	48619140	48619177	1621	168,65,63	8972,4245,3938	78,62,78	6007,3624,4440	186	223	0.531361062598	1.0	0.022,0.018,0.019	0.015,0.02,0.021	0.001
1622	ENSG00000063177.13	RPL18	chr19	-	48616078	48616202	48617315	48617415	48615876	48615946	48617790	48617877	1622	8,14,8	8972,4245,3937	10,17,16	6007,3624,4441	199	223	1	1.0	0.001,0.004,0.002	0.002,0.005,0.004	-0.001
1623	ENSG00000063177.13	RPL18	chr19	-	48616078	48616202	48617315	48617423	48615876	48615946	48619140	48619181	1623	739,362,365	8972,4245,3938	546,339,392	6007,3624,4440	207	223	0.600280493737	1.0	0.082,0.084,0.091	0.089,0.092,0.087	-0.004
1624	ENSG00000063177.13	RPL18	chr19	-	48616725	48616824	48617315	48617415	48616078	48616202	48617790	48617877	1624	25,20,17	15128,6678,5999	14,31,29	9798,5994,7224	199	198	1	1.0	0.002,0.003,0.003	0.001,0.005,0.004	-0.001
1625	ENSG00000063177.13	RPL18	chr19	-	48616725	48616824	48617315	48617423	48616078	48616202	48617790	48617877	1625	8025,3944,3811	15128,6678,5999	5640,3668,4557	9798,5994,7224	207	198	0.657208835427	1.0	0.337,0.361,0.378	0.355,0.369,0.376	-0.008
1626	ENSG00000141562.19	NARF	chr17	+	82472563	82472698	82478570	82478667	82468763	82468896	82478799	82478918	1626	325,150,149	2,0,0	155,105,111	2,1,1	234	196	1	1.0	0.993,1.0,1.0	0.985,0.989,0.989	0.01
1627	ENSG00000178927.18	CYBC1	chr17	-	82446622	82446696	82447579	82447621	82445863	82445960	82449169	82449292	1627	14,5,5	46,16,15	10,6,17	32,21,16	141	173	0.299004826563	1.0	0.272,0.277,0.29	0.277,0.26,0.566	-0.088
1628	ENSG00000178927.18	CYBC1	chr17	-	82446622	82446696	82449169	82449292	82445863	82445960	82450699	82450829	1628	12,3,4	44,14,15	5,6,6	30,15,14	222	173	0.79119209848	1.0	0.175,0.143,0.172	0.115,0.238,0.25	-0.038
1630	ENSG00000181396.13	OGFOD3	chr17	-	82406417	82406482	82409367	82409410	82405323	82405380	82411454	82411530	1630	83,23,16	44,12,8	35,19,17	34,30,16	142	164	0.00238736633618	0.06654826232828144	0.685,0.689,0.698	0.543,0.422,0.551	0.185
1631	ENSG00000181396.13	OGFOD3	chr17	-	82406417	82406482	82411454	82411530	82405323	82405380	82415397	82415627	1631	19,5,4	44,12,8	4,9,4	29,31,14	175	164	0.0592518685412	0.5111748950239817	0.288,0.281,0.319	0.114,0.214,0.211	0.116
1632	ENSG00000181396.13	OGFOD3	chr17	-	82406417	82406482	82411454	82411530	82405323	82405380	82415405	82415516	1632	1,0,0	42,13,9	1,0,0	30,30,14	175	164	1	1.0	0.022,0.0,0.0	0.03,0.0,0.0	-0.003
1633	ENSG00000176155.21	CCDC57	chr17	-	82134072	82134194	82151559	82151773	82128492	82128597	82157747	82157948	1633	42,22,16	51,15,21	49,49,29	40,18,38	313	221	0.278791669527	1.0	0.368,0.509,0.35	0.464,0.658,0.35	-0.082
1634	ENSG00000176155.21	CCDC57	chr17	-	82134072	82134194	82157747	82157948	82128492	82128597	82163199	82163357	1634	88,29,18	47,12,20	80,32,50	39,18,38	300	221	0.89581208422	1.0	0.58,0.64,0.399	0.602,0.567,0.492	-0.014
1635	ENSG00000176155.21	CCDC57	chr17	-	82151559	82151773	82157747	82157948	82134072	82134194	82163199	82163357	1635	91,32,19	67,20,22	81,32,51	56,53,40	300	313	0.482802195277	1.0	0.586,0.625,0.474	0.601,0.386,0.571	0.042
1636	ENSG00000169710.9	FASN	chr17	-	82081163	82081352	82081600	82081843	82080691	82080922	82082008	82082160	1636	1564,501,342	445,222,150	999,589,535	327,225,207	342	288	0.806892816896	1.0	0.747,0.655,0.658	0.72,0.688,0.685	-0.011
1637	ENSG00000169710.9	FASN	chr17	-	82081600	82081843	82082008	82082160	82081163	82081352	82082322	82082414	1637	866,306,195	1254,389,270	547,376,327	825,485,434	251	342	0.975560188786	1.0	0.485,0.517,0.496	0.475,0.514,0.507	0.001
1638	ENSG00000169710.9	FASN	chr17	-	82081600	82081843	82082322	82082414	82081163	82081352	82082526	82082678	1638	425,154,118	1246,388,264	306,221,201	825,485,429	191	342	0.312593776056	1.0	0.379,0.415,0.445	0.399,0.449,0.456	-0.022
1639	ENSG00000169710.9	FASN	chr17	-	82089249	82089384	82089631	82089726	82088968	82089172	82090374	82090564	1639	470,112,100	768,278,160	293,187,180	475,322,269	194	234	0.285751821113	1.0	0.425,0.327,0.43	0.427,0.412,0.447	-0.035
1640	ENSG00000169718.18	DUS1L	chr17	-	82061900	82061983	82062860	82062973	82061208	82061721	82063467	82063518	1640	366,165,135	392,176,131	280,189,169	251,165,178	212	182	0.343532059571	1.0	0.445,0.446,0.469	0.489,0.496,0.449	-0.025
1641	ENSG00000169718.18	DUS1L	chr17	-	82062860	82062973	82063467	82063518	82061900	82061983	82064125	82064234	1641	154,56,44	480,214,179	106,65,60	343,231,250	150	212	0.877335699524	1.0	0.312,0.27,0.258	0.304,0.285,0.253	-0.001
1642	ENSG00000169718.18	DUS1L	chr17	-	82063467	82063518	82064125	82064234	82062860	82062973	82064822	82065069	1642	494,210,133	175,93,71	338,257,225	132,108,88	208	150	0.678382866443	1.0	0.671,0.62,0.575	0.649,0.632,0.648	-0.021
1643	ENSG00000183010.17	PYCR1	chr17	-	81934325	81934489	81934652	81934745	81932383	81933376	81934925	81935147	1643	165,71,54	312,102,84	101,74,80	188,101,101	192	263	0.457194830676	1.0	0.42,0.488,0.468	0.424,0.501,0.52	-0.023
1644	ENSG00000183010.17	PYCR1	chr17	-	81934925	81935147	81935336	81935516	81932928	81933376	81936122	81936193	1644	592,210,224	667,285,247	335,241,219	332,269,227	279	321	0.240451892432	0.9919572781990248	0.505,0.459,0.511	0.537,0.508,0.526	-0.032
1645	ENSG00000183010.17	PYCR1	chr17	-	81935336	81935516	81936122	81936193	81934925	81935147	81936747	81936775	1645	94,40,52	542,209,213	48,38,39	314,224,202	170	279	0.320860047871	1.0	0.222,0.239,0.286	0.201,0.218,0.241	0.029
1646	ENSG00000141552.18	ANAPC11	chr17	+	81893551	81893614	81894466	81894586	81890789	81890851	81899919	81900255	1646	0,0,2	449,238,227	0,0,0	354,210,220	162	219	1	1.0	0.0,0.0,0.012	0.0,0.0,0.0	0.004
1647	ENSG00000141552.18	ANAPC11	chr17	+	81893551	81893614	81894466	81894586	81893103	81893187	81899919	81900159	1647	0,1,2	449,238,227	0,0,0	354,210,220	162	219	1	1.0	0.0,0.006,0.012	0.0,0.0,0.0	0.006
1648	ENSG00000126756.12	UXT	chrX	-	47652080	47652144	47657182	47657290	47651795	47651895	47657571	47657639	1648	245,154,111	686,296,288	179,95,131	381,242,285	207	163	0.516056774782	1.0	0.219,0.291,0.233	0.27,0.236,0.266	-0.01
1649	ENSG00000126756.12	UXT	chrX	-	47652080	47652144	47657182	47657290	47651800	47651895	47657781	47657863	1649	17,7,12	682,293,289	12,7,15	380,241,282	207	163	0.322698709719	1.0	0.019,0.018,0.032	0.024,0.022,0.04	-0.006
1650	ENSG00000126756.12	UXT	chrX	-	47657182	47657290	47657571	47657639	47652080	47652144	47657781	47657863	1650	636,287,204	839,329,335	390,198,231	461,258,317	167	207	0.626831092793	1.0	0.484,0.52,0.43	0.512,0.488,0.475	-0.014
1651	ENSG00000183684.8	ALYREF	chr17	-	81888240	81888418	81888519	81888583	81887834	81888145	81889181	81889329	1651	847,518,433	3951,2057,1808	404,275,270	2028,1296,1250	163	277	0.216547747734	0.9508267957377243	0.267,0.3,0.289	0.253,0.265,0.269	0.023
1652	ENSG00000141522.12	ARHGDIA	chr17	-	81869172	81869236	81869541	81869625	81867720	81869075	81869740	81869957	1652	1649,1018,922	1798,859,781	1196,861,940	1224,758,841	183	163	0.93336570516	1.0	0.45,0.514,0.513	0.465,0.503,0.499	0.003
1653	ENSG00000141522.12	ARHGDIA	chr17	-	81869329	81869406	81869541	81869625	81869172	81869236	81869740	81869957	1653	1651,1021,927	1134,704,607	1194,862,946	881,584,655	183	176	0.686079043247	1.0	0.583,0.582,0.595	0.566,0.587,0.581	0.009
1654	ENSG00000185624.16	P4HB	chr17	-	81845143	81845230	81855141	81855279	81843168	81844092	81859180	81859387	1654	369,202,192	2051,690,643	248,179,204	1277,691,746	237	186	0.804993412297	1.0	0.124,0.187,0.19	0.132,0.169,0.177	0.008
1655	ENSG00000185624.16	P4HB	chr17	-	81846946	81847068	81847242	81847347	81846428	81846629	81855141	81855279	1655	1490,523,402	1758,698,614	791,497,521	1075,608,752	204	221	0.91408469716	1.0	0.479,0.448,0.415	0.444,0.47,0.429	-0.0
1656	ENSG00000185624.16	P4HB	chr17	-	81846946	81847072	81847242	81847347	81846428	81846629	81855141	81855279	1656	1490,523,402	1768,703,620	791,497,521	1082,610,754	204	225	0.941434201667	1.0	0.482,0.451,0.417	0.446,0.473,0.432	-0.0
1657	ENSG00000185624.16	P4HB	chr17	-	81847242	81847347	81859180	81859387	81846428	81847072	81860326	81860558	1657	1593,761,670	1523,653,601	1140,760,770	988,637,689	306	204	0.633138778109	1.0	0.411,0.437,0.426	0.435,0.443,0.427	-0.01
1658	ENSG00000185624.16	P4HB	chr17	-	81847242	81847347	81855141	81855279	81846946	81847072	81859178	81859387	1658	375,197,183	1523,655,600	253,177,204	988,637,689	237	204	0.892189709898	1.0	0.175,0.206,0.208	0.181,0.193,0.203	0.004
1659	ENSG00000185624.16	P4HB	chr17	-	81847242	81847347	81855141	81855279	81846946	81847072	81859180	81859387	1659	369,202,195	1527,663,606	250,180,201	989,637,690	237	204	0.750203303714	1.0	0.172,0.208,0.217	0.179,0.196,0.2	0.007
1660	ENSG00000185624.16	P4HB	chr17	-	81847242	81847347	81859180	81859346	81846946	81847072	81860326	81860508	1660	753,390,335	1523,653,601	598,382,402	988,637,689	265	204	0.342809218023	1.0	0.276,0.315,0.3	0.318,0.316,0.31	-0.018
1661	ENSG00000171100.16	MTM1	chrX	+	150598591	150598686	150614588	150614699	150596497	150596570	150619037	150619139	1661	40,7,14	51,29,19	16,9,13	24,13,15	194	210	0.435358095929	1.0	0.459,0.207,0.444	0.419,0.428,0.484	-0.074
1662	ENSG00000171100.16	MTM1	chrX	+	150598591	150598686	150619037	150619139	150596497	150596570	150638942	150639026	1662	40,6,14	50,10,14	16,9,13	29,11,15	194	201	0.619562683647	1.0	0.453,0.383,0.509	0.364,0.459,0.473	0.016
1664	ENSG00000214087.9	ARL16	chr17	-	81682033	81682675	81683012	81683126	81681219	81681879	81683535	81683594	1664	250,158,122	455,231,196	146,106,93	226,210,175	213	741	0.503392651073	1.0	0.657,0.704,0.684	0.692,0.637,0.649	0.022
1665	ENSG00000182446.14	NPLOC4	chr17	-	81567416	81567533	81569015	81569111	81561765	81565607	81572016	81572088	1665	643,367,279	239,130,97	294,170,198	100,59,79	195	216	0.989558426891	1.0	0.749,0.758,0.761	0.765,0.761,0.735	0.002
1666	ENSG00000182446.14	NPLOC4	chr17	-	81567416	81567533	81572016	81572088	81561765	81565607	81588943	81589104	1666	430,232,212	235,129,96	202,147,128	100,59,79	171	216	0.715258665163	1.0	0.698,0.694,0.736	0.718,0.759,0.672	-0.007
1667	ENSG00000182446.14	NPLOC4	chr17	-	81588943	81589104	81596115	81596242	81572016	81572088	81597244	81597316	1667	504,245,238	864,464,398	229,138,165	382,259,262	226	260	0.780855071783	1.0	0.402,0.378,0.408	0.408,0.38,0.42	-0.007
1668	ENSG00000182446.14	NPLOC4	chr17	-	81600340	81600427	81604547	81604727	81597244	81597316	81606690	81606814	1668	964,512,483	287,145,146	451,304,353	132,97,84	279	186	0.695745256131	1.0	0.691,0.702,0.688	0.695,0.676,0.737	-0.009
1669	ENSG00000182446.14	NPLOC4	chr17	-	81600340	81600427	81610209	81610258	81597244	81597316	81613317	81613494	1669	112,63,38	287,146,145	67,42,39	132,97,84	148	186	0.1122589291	0.7053362070992122	0.329,0.352,0.248	0.389,0.352,0.368	-0.06
1670	ENSG00000182446.14	NPLOC4	chr17	-	81604547	81604727	81606690	81606814	81600340	81600427	81608727	81608822	1670	443,256,230	726,409,387	233,160,140	338,206,232	223	279	0.277877978785	1.0	0.433,0.439,0.426	0.463,0.493,0.43	-0.029
1671	ENSG00000182446.14	NPLOC4	chr17	-	81604547	81604727	81610209	81610258	81600340	81600427	81613317	81613494	1671	120,66,41	726,409,387	66,39,39	338,206,232	148	279	0.112551622954	0.706040124665373	0.238,0.233,0.166	0.269,0.263,0.241	-0.045
1672	ENSG00000182446.14	NPLOC4	chr17	-	81606690	81606814	81608727	81608822	81604547	81604727	81613317	81613494	1672	11,4,1	803,415,392	0,4,2	379,246,268	194	223	0.917006127171	1.0	0.016,0.011,0.003	0.0,0.018,0.009	0.001
1673	ENSG00000182446.14	NPLOC4	chr17	-	81606690	81606814	81610209	81610258	81604547	81604727	81613317	81613494	1673	119,68,39	803,415,392	68,41,40	379,246,268	148	223	0.215685270754	0.9483793954024611	0.183,0.198,0.13	0.213,0.201,0.184	-0.029
1674	ENSG00000182446.14	NPLOC4	chr17	-	81606690	81606814	81613317	81613494	81604547	81604727	81622165	81622278	1674	773,387,331	797,405,384	334,198,228	374,246,267	276	223	0.390394866382	1.0	0.439,0.436,0.411	0.419,0.394,0.408	0.022
1675	ENSG00000182446.14	NPLOC4	chr17	-	81608727	81608822	81610209	81610258	81604547	81604727	81613317	81613494	1675	119,68,39	11,4,1	68,41,40	0,4,2	148	194	0.11254749453	0.706040124665373	0.934,0.957,0.981	1.0,0.931,0.963	-0.007
1676	ENSG00000182446.14	NPLOC4	chr17	-	81608727	81608822	81622165	81622278	81606690	81606814	81629724	81629805	1676	325,204,158	150,108,98	171,108,134	95,72,58	212	194	0.810441301799	1.0	0.665,0.633,0.596	0.622,0.579,0.679	0.005
1677	ENSG00000182446.14	NPLOC4	chr17	-	81610209	81610258	81613317	81613494	81608727	81608822	81622165	81622278	1677	783,391,332	172,104,124	334,203,231	81,51,57	276	148	0.415357727937	1.0	0.709,0.668,0.589	0.689,0.681,0.685	-0.03
1678	ENSG00000182446.14	NPLOC4	chr17	-	81613317	81613494	81622165	81622278	81610209	81610258	81629724	81629805	1678	325,204,158	825,445,339	172,108,132	347,231,247	212	276	0.218366728133	0.9549054606876775	0.339,0.374,0.378	0.392,0.378,0.41	-0.03
1679	ENSG00000182446.14	NPLOC4	chr17	-	81622165	81622278	81629724	81629805	81613317	81613494	81636915	81637060	1679	371,201,195	409,189,175	173,120,146	188,114,117	180	212	0.715195988391	1.0	0.517,0.556,0.568	0.52,0.554,0.595	-0.009
1680	ENSG00000266074.10	BAHCC1	chr17	+	81426799	81426979	81438369	81438492	81399533	81399917	81441830	81443564	1680	50,31,20	71,21,31	27,23,14	26,18,15	279	222	0.40459736718	1.0	0.359,0.54,0.339	0.452,0.504,0.426	-0.048
1681	ENSG00000183207.14	RUVBL2	chr19	+	48994779	48994933	48999318	48999373	48994175	48994341	49003278	49003334	1681	7,5,6	362,157,111	2,6,3	147,88,83	253	154	0.92671111916	1.0	0.012,0.019,0.032	0.008,0.04,0.022	-0.002
1682	ENSG00000183207.14	RUVBL2	chr19	+	48999318	48999373	49003278	49003334	48993886	48993923	49004276	49004418	1682	4,6,2	844,391,318	8,2,0	383,227,215	154	155	0.930048630446	1.0	0.005,0.015,0.006	0.021,0.009,0.0	-0.001
1683	ENSG00000183207.14	RUVBL2	chr19	+	48999318	48999373	49003278	49003334	48993897	48993923	49004206	49004418	1683	4,5,0	14,15,6	5,1,0	3,3,6	154	155	0.930065703115	1.0	0.223,0.251,0.0	0.627,0.251,0.0	-0.135
1684	ENSG00000183207.14	RUVBL2	chr19	+	48999318	48999373	49003278	49003334	48994779	48994933	49004276	49004382	1684	16,12,14	844,391,318	10,7,5	383,227,216	154	155	0.74732711753	1.0	0.019,0.03,0.042	0.026,0.03,0.023	0.004
1685	ENSG00000183207.14	RUVBL2	chr19	+	49003278	49003334	49004276	49004418	48993615	48993902	49007017	49007147	1685	0,0,1	1112,513,435	0,0,0	509,355,283	155	241	1	1.0	0.0,0.0,0.004	0.0,0.0,0.0	0.001
1686	ENSG00000183207.14	RUVBL2	chr19	+	49003278	49003334	49004206	49004418	48999318	48999373	49007017	49007147	1686	64,37,30	1129,531,455	35,23,19	522,359,289	155	311	0.837111609167	1.0	0.102,0.123,0.117	0.119,0.114,0.117	-0.003
1687	ENSG00000183207.14	RUVBL2	chr19	+	49003278	49003334	49004276	49004418	48999318	48999373	49007017	49007147	1687	64,37,30	1111,514,437	35,23,19	513,356,283	155	241	0.8932948987	1.0	0.082,0.101,0.096	0.096,0.091,0.095	-0.001
1688	ENSG00000183207.14	RUVBL2	chr19	+	49007301	49007368	49009775	49009871	49007017	49007147	49009972	49010066	1688	1230,572,519	2,2,7	632,379,394	0,2,2	166	195	1	1.0	0.999,0.997,0.989	1.0,0.996,0.996	-0.002
1689	ENSG00000183207.14	RUVBL2	chr19	+	49007301	49007368	49009775	49009882	49007017	49007147	49009972	49010066	1689	1230,572,519	1905,789,664	632,379,394	937,501,498	166	206	0.719608392367	1.0	0.445,0.474,0.492	0.456,0.484,0.495	-0.008
1690	ENSG00000157637.13	SLC38A10	chr17	-	81260237	81260394	81289690	81289808	81253072	81253240	81294822	81295267	1690	95,51,27	315,90,96	55,42,27	158,72,99	217	256	0.824142750925	1.0	0.262,0.401,0.249	0.291,0.408,0.243	-0.01
1691	ENSG00000157637.13	SLC38A10	chr17	-	81270917	81271024	81284849	81284895	81260237	81260394	81289690	81289808	1691	16,16,13	134,64,54	13,10,13	70,54,45	145	206	0.623282945575	1.0	0.145,0.262,0.255	0.209,0.208,0.291	-0.015
1692	ENSG00000157637.13	SLC38A10	chr17	-	81272515	81272627	81275968	81276151	81270917	81271024	81277030	81277133	1692	128,44,51	158,61,35	49,31,35	65,41,27	282	211	0.838855255576	1.0	0.377,0.351,0.522	0.361,0.361,0.492	0.012
1693	ENSG00000157637.13	SLC38A10	chr17	-	81275968	81276151	81277030	81277133	81272515	81272627	81280608	81280733	1693	148,33,36	194,67,63	47,36,32	125,57,62	202	282	0.151997003693	0.8197895254383293	0.516,0.407,0.444	0.344,0.469,0.419	0.045
1694	ENSG00000157637.13	SLC38A10	chr17	-	81277030	81277133	81289690	81289808	81275968	81276151	81294822	81295267	1694	94,51,27	70,22,24	55,41,26	20,20,10	217	202	0.0512104293362	0.4714616699382879	0.556,0.683,0.512	0.719,0.656,0.708	-0.111
1695	ENSG00000105186.16	ANKRD27	chr19	-	32605834	32605954	32607634	32607832	32604262	32604424	32615657	32615780	1695	176,62,49	102,28,46	130,89,90	78,44,54	297	219	0.63551064393	1.0	0.56,0.62,0.44	0.551,0.599,0.551	-0.027
1696	ENSG00000105186.16	ANKRD27	chr19	-	32607634	32607832	32615657	32615780	32605834	32605954	32617588	32617633	1696	177,63,59	349,96,76	96,66,69	209,124,140	222	297	0.149653379019	0.8124189061594026	0.404,0.468,0.509	0.381,0.416,0.397	0.062
1697	ENSG00000105186.16	ANKRD27	chr19	-	32626711	32626827	32628082	32628165	32625873	32625966	32628721	32628849	1697	49,33,19	143,53,27	37,28,32	75,53,50	182	215	0.666547790189	1.0	0.288,0.424,0.454	0.368,0.384,0.431	-0.006
1698	ENSG00000105186.16	ANKRD27	chr19	-	32643430	32643484	32643571	32643631	32643286	32643352	32644324	32644479	1698	98,24,39	140,47,48	41,36,41	86,75,61	159	153	0.197444998097	0.915126656858261	0.402,0.329,0.439	0.314,0.316,0.393	0.049
1700	ENSG00000105186.16	ANKRD27	chr19	-	32643430	32643484	32644324	32644479	32643286	32643352	32649681	32649792	1700	55,24,25	139,47,46	51,32,31	86,74,61	254	153	0.503094746721	1.0	0.192,0.235,0.247	0.263,0.207,0.234	-0.01
1702	ENSG00000105186.16	ANKRD27	chr19	-	32643571	32643631	32644324	32644479	32643430	32643484	32649681	32649792	1702	54,24,29	80,27,24	51,33,31	49,33,38	254	159	0.578240617883	1.0	0.297,0.358,0.431	0.395,0.385,0.338	-0.011
1703	ENSG00000173818.17	ENDOV	chr17	+	80415649	80415821	80422205	80422245	80415166	80415250	80423519	80423632	1703	45,11,25	7,8,5	39,10,28	13,8,4	271	139	0.668878065721	1.0	0.767,0.414,0.719	0.606,0.391,0.782	0.04
1704	ENSG00000173818.17	ENDOV	chr17	+	80417780	80417945	80422139	80422245	80415649	80415821	80423519	80423632	1704	4,0,0	8,9,4	4,3,2	15,8,4	264	205	0.111248672068	0.7026170616281179	0.28,0.0,0.0	0.172,0.226,0.28	-0.133
1705	ENSG00000173818.17	ENDOV	chr17	+	80417780	80417945	80422205	80422245	80415649	80415821	80423519	80423632	1705	4,0,0	30,18,9	4,3,2	25,25,15	264	139	0.0841423728766	0.6171849665945962	0.066,0.0,0.0	0.078,0.059,0.066	-0.046
1706	ENSG00000173818.17	ENDOV	chr17	+	80425458	80425620	80428595	80428660	80425031	80425100	80429772	80429831	1706	13,8,6	32,9,15	14,8,10	13,16,20	261	164	0.440555448442	1.0	0.203,0.358,0.201	0.404,0.239,0.239	-0.04
1707	ENSG00000173818.17	ENDOV	chr17	+	80425491	80425620	80428595	80428660	80425031	80425100	80429772	80429831	1707	36,21,25	32,9,15	46,34,28	13,16,20	228	164	0.253813524406	1.0	0.447,0.627,0.545	0.718,0.605,0.502	-0.069
1708	ENSG00000181523.13	SGSH	chr17	-	80214614	80214765	80215032	80215138	80214171	80214328	80217031	80217192	1708	26,5,7	115,50,28	28,20,10	69,55,51	205	250	0.0520520824234	0.47558873717076966	0.216,0.109,0.234	0.331,0.307,0.193	-0.091
1709	ENSG00000171298.13	GAA	chr17	+	80111982	80112100	80112577	80112711	80110940	80111025	80112875	80113027	1709	49,8,8	27,4,4	40,29,22	18,14,15	217	233	1	1.0	0.661,0.682,0.682	0.705,0.69,0.612	0.006
1710	ENSG00000055483.20	USP36	chr17	-	78798907	78799023	78799666	78799768	78796316	78798551	78802323	78802535	1710	255,155,128	425,223,189	109,80,84	176,99,140	201	215	0.899026321957	1.0	0.391,0.426,0.42	0.398,0.464,0.391	-0.005
1711	ENSG00000055483.20	USP36	chr17	-	78820990	78821061	78821936	78822004	78819929	78820012	78827244	78827347	1711	85,66,46	90,71,47	43,34,27	60,29,25	167	170	0.932327186913	1.0	0.49,0.486,0.499	0.422,0.544,0.524	-0.005
1712	ENSG00000055483.20	USP36	chr17	-	78821936	78822004	78827244	78827347	78820990	78821061	78828896	78828964	1712	194,123,123	87,65,75	95,60,80	44,40,24	202	167	0.519014874905	1.0	0.648,0.61,0.576	0.641,0.554,0.734	-0.032
1713	ENSG00000055483.20	USP36	chr17	-	78821936	78822004	78827244	78827347	78820990	78821061	78835279	78835501	1713	4,3,4	88,65,75	0,1,1	44,40,26	202	167	0.02754070061	0.33046303977261593	0.036,0.037,0.042	0.0,0.02,0.031	0.021
1714	ENSG00000055483.20	USP36	chr17	-	78821936	78822004	78828896	78829007	78820990	78821061	78835279	78835501	1714	221,169,128	88,65,75	120,66,78	44,40,26	210	167	0.747835969004	1.0	0.666,0.674,0.576	0.684,0.568,0.705	-0.014
1715	ENSG00000055483.20	USP36	chr17	-	78827244	78827347	78828896	78829007	78820990	78821061	78835279	78835501	1715	221,169,128	4,3,4	120,66,78	0,1,1	210	202	0.234880284751	0.9822107625770738	0.982,0.982,0.969	1.0,0.984,0.987	-0.013
1716	ENSG00000055483.20	USP36	chr17	-	78827244	78827347	78828896	78829007	78821936	78822004	78835279	78835501	1716	220,169,128	107,77,53	120,66,79	55,43,34	210	202	0.588827195412	1.0	0.664,0.679,0.699	0.677,0.596,0.691	0.026
1717	ENSG00000108669.17	CYTH1	chr17	-	78692416	78692493	78698819	78698968	78680970	78681042	78700330	78700443	1717	171,73,68	74,47,45	79,49,53	37,24,19	248	176	0.243897800455	0.9976486162015082	0.621,0.524,0.517	0.602,0.592,0.664	-0.065
1718	ENSG00000087157.19	PGS1	chr17	+	78392475	78392665	78396307	78396385	78378648	78378808	78399347	78399537	1718	114,95,71	1,2,1	78,50,37	2,0,1	289	177	1	1.0	0.986,0.967,0.978	0.96,1.0,0.958	0.004
1719	ENSG00000087157.19	PGS1	chr17	+	78392475	78392665	78398251	78398351	78378648	78378808	78399347	78399537	1719	114,95,71	96,70,45	78,50,37	47,21,30	289	199	0.260147705315	1.0	0.45,0.483,0.521	0.533,0.621,0.459	-0.053
1720	ENSG00000087157.19	PGS1	chr17	+	78392513	78392665	78398251	78398351	78378661	78378808	78399347	78399537	1720	36,18,20	96,70,45	26,12,12	47,21,30	251	199	0.137185102732	0.7765543163194224	0.229,0.169,0.261	0.305,0.312,0.241	-0.066
1721	ENSG00000087157.19	PGS1	chr17	+	78396307	78396385	78398251	78398351	78378648	78378808	78399347	78399537	1721	1,2,1	96,70,45	2,0,1	47,21,30	177	199	0.429766570616	1.0	0.012,0.031,0.024	0.046,0.0,0.036	-0.005
1722	ENSG00000087157.19	PGS1	chr17	+	78396307	78396385	78398251	78398351	78392475	78392665	78399347	78399537	1722	59,42,40	114,83,52	24,16,27	57,26,33	177	199	0.954325247047	1.0	0.368,0.363,0.464	0.321,0.409,0.479	-0.005
1723	ENSG00000087157.19	PGS1	chr17	+	78399347	78399537	78403975	78404089	78398251	78398351	78414951	78415027	1723	248,159,126	22,5,13	145,75,82	10,4,9	289	213	0.80817847686	1.0	0.893,0.959,0.877	0.914,0.933,0.87	0.004
1724	ENSG00000087157.19	PGS1	chr17	+	78400676	78400855	78403567	78404089	78399288	78399537	78414878	78415027	1724	120,69,59	603,364,320	76,47,45	294,207,221	278	621	0.181389067759	0.8854486324518617	0.308,0.297,0.292	0.366,0.337,0.313	-0.04
1725	ENSG00000087157.19	PGS1	chr17	+	78400734	78400855	78403567	78404089	78399347	78399537	78414878	78415027	1725	18,7,7	603,364,320	7,9,4	294,207,221	220	621	0.882245717519	1.0	0.078,0.051,0.058	0.063,0.109,0.049	-0.011
1726	ENSG00000078687.18	TNRC6C	chr17	+	78077160	78077334	78079394	78079541	78075135	78075278	78083046	78083166	1726	23,18,18	76,32,37	21,21,18	44,20,48	273	246	0.333482560499	1.0	0.214,0.336,0.305	0.301,0.486,0.253	-0.062
1727	ENSG00000078687.18	TNRC6C	chr17	+	78077160	78077334	78083046	78083166	78075135	78075278	78086502	78086586	1727	23,18,19	54,25,25	21,21,19	34,25,23	273	219	0.366758041309	1.0	0.255,0.366,0.379	0.331,0.403,0.399	-0.044
1728	ENSG00000078687.18	TNRC6C	chr17	+	78077184	78077334	78079394	78079541	78075135	78075278	78083046	78083166	1728	78,48,29	76,32,37	57,42,42	44,20,48	249	246	0.458415703077	1.0	0.503,0.597,0.436	0.561,0.675,0.464	-0.055
1729	ENSG00000078687.18	TNRC6C	chr17	+	78077184	78077334	78083046	78083166	78075135	78075278	78086502	78086586	1729	78,48,30	54,25,25	57,42,43	34,25,23	249	219	0.492220687269	1.0	0.56,0.628,0.513	0.596,0.596,0.622	-0.038
1730	ENSG00000078687.18	TNRC6C	chr17	+	78079394	78079541	78083046	78083166	78077160	78077334	78086502	78086586	1730	69,40,33	55,24,25	40,32,47	35,25,23	246	219	0.851055654965	1.0	0.528,0.597,0.54	0.504,0.533,0.645	-0.006
1731	ENSG00000078687.18	TNRC6C	chr17	+	78098342	78098537	78102473	78102544	78093619	78093763	78103413	78103553	1731	106,46,35	41,21,17	46,41,44	28,11,25	294	170	0.701545225045	1.0	0.599,0.559,0.543	0.487,0.683,0.504	0.009
1732	ENSG00000167889.13	MGAT5B	chr17	+	76872850	76872963	76882150	76882298	76868403	76869097	76902554	76902670	1732	8,10,9	10,8,6	12,6,4	6,2,3	212	247	0.172714466798	0.8667366549101007	0.482,0.593,0.636	0.7,0.778,0.608	-0.125
1733	ENSG00000167889.13	MGAT5B	chr17	+	76903302	76903376	76905168	76905333	76902554	76902670	76906017	76906187	1733	1,3,6	14,7,3	7,0,5	6,2,8	173	264	0.719051492616	1.0	0.098,0.395,0.753	0.64,0.0,0.488	0.039
1734	ENSG00000167889.13	MGAT5B	chr17	+	76904251	76904422	76905168	76905333	76903302	76903376	76906017	76906187	1734	3,3,0	15,6,3	5,7,5	6,2,8	270	264	0.00796533219612	0.15177627867214324	0.164,0.328,0.0	0.449,0.774,0.379	-0.37
1736	ENSG00000070731.11	ST6GALNAC2	chr17	-	76568712	76568796	76570564	76570668	76567452	76567552	76572636	76572775	1736	2,0,0	10,0,1	0,0,4	4,2,3	203	183	1	1.0	0.153,NA,0.0	0.0,0.0,0.546	-0.106
1737	ENSG00000129667.13	RHBDF2	chr17	-	76473251	76473327	76473647	76473742	76472685	76473105	76473838	76473902	1737	18,12,14	2,4,0	18,14,29	8,3,4	194	175	0.123664330642	0.737801299276143	0.89,0.73,1.0	0.67,0.808,0.867	0.092
1738	ENSG00000129667.13	RHBDF2	chr17	-	76487711	76487909	76487973	76488132	76481374	76481545	76501352	76501423	1738	2,2,4	48,26,15	2,2,5	38,20,26	258	297	0.760460425853	1.0	0.046,0.081,0.235	0.057,0.103,0.181	0.007
1739	ENSG00000261408.7	TEN1-CDK3	chr17	+	75986186	75986284	75991465	75991623	75979230	75979511	76000140	76001541	1739	134,75,65	169,64,86	98,49,65	112,58,78	197	257	0.884247627056	1.0	0.508,0.605,0.496	0.533,0.524,0.521	0.01
1740	ENSG00000188878.20	FBF1	chr17	-	75926287	75926426	75926757	75926877	75926029	75926163	75927454	75927532	1740	32,19,10	30,18,8	34,15,26	31,16,27	219	238	0.776852039339	1.0	0.537,0.534,0.576	0.544,0.505,0.511	0.029
1741	ENSG00000267426.5	ENSG00000267426	chr17	-	75899515	75899674	75900981	75901027	75899157	75899294	75901200	75901273	1741	97,39,22	508,208,169	72,40,56	304,192,206	145	258	0.0380536924191	0.3968765539424624	0.254,0.25,0.188	0.296,0.27,0.326	-0.067
1742	ENSG00000267426.5	ENSG00000267426	chr17	-	75900981	75901027	75901200	75901273	75899515	75899674	75901711	75901916	1742	92,42,28	90,36,32	59,44,54	72,35,38	172	145	0.695477801099	1.0	0.463,0.496,0.425	0.409,0.515,0.545	-0.028
1743	ENSG00000108479.13	GALK1	chr17	-	75763013	75763149	75763319	75763439	75762703	75762885	75763896	75764086	1743	48,15,12	46,18,7	39,19,25	33,28,28	219	235	0.588426143628	1.0	0.528,0.472,0.648	0.559,0.421,0.489	0.06
1744	ENSG00000161526.15	SAP30BP	chr17	+	75671815	75671863	75690670	75690772	75668515	75668625	75691393	75691531	1744	44,13,18	13,5,8	24,9,7	9,0,9	147	201	0.843673686026	1.0	0.822,0.78,0.755	0.785,1.0,0.515	0.019
1745	ENSG00000161526.15	SAP30BP	chr17	+	75671815	75671863	75690670	75690772	75668515	75668625	75693439	75693482	1745	306,127,127	6,3,0	172,81,87	2,2,6	147	201	0.352632014914	1.0	0.986,0.983,1.0	0.992,0.982,0.952	0.014
1746	ENSG00000161526.15	SAP30BP	chr17	+	75690670	75690772	75691393	75691531	75671815	75671863	75693439	75693482	1746	18,7,5	6,5,4	9,7,13	3,1,0	201	237	0.00425180625999	0.09902553065951682	0.78,0.623,0.596	0.78,0.892,1.0	-0.224
1747	ENSG00000161526.15	SAP30BP	chr17	+	75703310	75703371	75703807	75703859	75702479	75702571	75704755	75704814	1747	79,53,41	148,90,78	42,27,44	77,35,54	160	151	0.225005514314	0.9672974845169191	0.335,0.357,0.332	0.34,0.421,0.435	-0.057
1748	ENSG00000177728.17	TMEM94	chr17	+	75489575	75489662	75491048	75491153	75489265	75489368	75491302	75491455	1748	44,22,11	29,15,9	43,34,23	46,40,20	186	204	0.0702088660773	0.5614396459645783	0.625,0.617,0.573	0.506,0.482,0.558	0.09
1749	ENSG00000177728.17	TMEM94	chr17	+	75490701	75490758	75491048	75491153	75490233	75490350	75491302	75491379	1749	7,3,6	29,15,10	13,10,9	46,40,20	156	204	0.872747784078	1.0	0.24,0.207,0.44	0.27,0.246,0.37	0.0
1750	ENSG00000177728.17	TMEM94	chr17	+	75495283	75495399	75495543	75495643	75494887	75495034	75495965	75496074	1750	119,48,39	44,23,12	107,69,64	42,28,39	215	199	0.384641392139	1.0	0.715,0.659,0.751	0.702,0.695,0.603	0.042
1751	ENSG00000177885.15	GRB2	chr17	-	75325897	75326020	75332699	75332797	75321658	75321827	75393550	75393765	1751	396,213,193	616,376,348	202,131,144	325,232,240	197	222	0.937679802592	1.0	0.42,0.39,0.385	0.412,0.389,0.403	-0.003
1752	ENSG00000177885.15	GRB2	chr17	-	75332699	75332797	75393550	75393765	75325897	75326020	75405488	75405678	1752	438,230,256	520,302,257	219,146,183	273,153,182	314	197	0.622718709555	1.0	0.346,0.323,0.385	0.335,0.374,0.387	-0.014
1753	ENSG00000125454.12	SLC25A19	chr17	-	75278151	75278335	75283422	75283593	75277352	75277483	75286303	75286459	1753	144,96,101	160,102,91	96,56,60	78,57,57	270	283	0.408903185518	1.0	0.485,0.497,0.538	0.563,0.507,0.525	-0.025
1754	ENSG00000125450.11	NUP85	chr17	+	75213075	75213119	75215753	75215823	75211991	75212062	75218184	75218306	1754	80,35,26	48,19,9	46,31,38	25,26,19	143	169	0.549448376717	1.0	0.663,0.685,0.773	0.685,0.585,0.703	0.049
1755	ENSG00000125450.11	NUP85	chr17	+	75213075	75213119	75215753	75215823	75211991	75212062	75225102	75225237	1755	79,37,26	4,3,2	48,32,39	1,0,9	143	169	1	1.0	0.959,0.936,0.939	0.983,1.0,0.837	0.005
1756	ENSG00000125450.11	NUP85	chr17	+	75215753	75215823	75218184	75218306	75213075	75213119	75225102	75225237	1756	87,37,37	99,34,33	51,32,48	76,41,68	169	221	0.0693296077923	0.5568167698583799	0.535,0.587,0.595	0.467,0.505,0.48	0.088
1757	ENSG00000125450.11	NUP85	chr17	+	75215753	75215823	75218184	75218306	75213075	75213119	75225341	75225464	1757	82,35,34	49,15,17	50,31,37	33,13,24	169	221	0.662617205094	1.0	0.686,0.753,0.723	0.665,0.757,0.668	0.024
1758	ENSG00000125450.11	NUP85	chr17	+	75215753	75215823	75225102	75225237	75213075	75213119	75225341	75225464	1758	82,35,34	286,118,68	50,31,37	172,121,113	169	234	0.435633333489	1.0	0.284,0.291,0.409	0.287,0.262,0.312	0.041
1759	ENSG00000125450.11	NUP85	chr17	+	75215753	75215823	75225341	75225464	75213075	75213119	75225697	75225829	1759	83,32,34	144,85,66	50,31,37	113,92,85	169	222	0.255759079512	1.0	0.431,0.331,0.404	0.368,0.307,0.364	0.042
1760	ENSG00000125450.11	NUP85	chr17	+	75218184	75218306	75225102	75225237	75213075	75213119	75225341	75225464	1760	49,15,17	286,118,68	33,13,24	172,121,113	221	234	0.961746057377	1.0	0.154,0.119,0.209	0.169,0.102,0.184	0.009
1761	ENSG00000125450.11	NUP85	chr17	+	75218184	75218306	75225102	75225237	75215753	75215823	75225341	75225464	1761	111,38,33	292,121,72	70,43,49	171,121,123	221	234	0.816515383512	1.0	0.287,0.25,0.327	0.302,0.273,0.297	-0.003
1762	ENSG00000125450.11	NUP85	chr17	+	75225102	75225237	75225341	75225464	75215753	75215823	75225697	75225829	1762	146,60,36	145,88,64	86,55,69	113,92,85	234	222	0.759295110094	1.0	0.489,0.393,0.348	0.419,0.362,0.435	0.005
1763	ENSG00000125450.11	NUP85	chr17	+	75225102	75225237	75225341	75225464	75218184	75218306	75225697	75225829	1763	206,81,54	160,92,70	130,83,102	115,93,85	234	222	0.642097635671	1.0	0.55,0.455,0.423	0.517,0.458,0.532	-0.026
1764	ENSG00000125450.11	NUP85	chr17	+	75231339	75231423	75231572	75231638	75226050	75226157	75231827	75231979	1764	195,79,60	155,74,67	109,70,66	91,74,63	183	165	0.841486254111	1.0	0.531,0.49,0.447	0.519,0.46,0.486	0.001
1765	ENSG00000167862.10	MRPL58	chr17	+	75017077	75017114	75019699	75019759	75012669	75012872	75020312	75020395	1765	153,67,84	181,75,58	78,53,56	71,39,43	136	159	0.27870555127	1.0	0.497,0.511,0.629	0.562,0.614,0.604	-0.048
1766	ENSG00000141540.11	TTYH2	chr17	+	74230887	74230999	74237293	74237514	74222484	74222657	74243373	74243469	1766	17,6,4	26,7,10	5,2,3	19,3,14	211	320	0.0773831605156	0.5894673404937912	0.498,0.565,0.378	0.285,0.503,0.245	0.136
1767	ENSG00000069188.17	SDK2	chr17	-	73350649	73350790	73352472	73352637	73350236	73350375	73358078	73358204	1767	60,15,17	39,13,9	38,21,25	29,14,20	264	240	0.635652209389	1.0	0.583,0.512,0.632	0.544,0.577,0.532	0.025
1768	ENSG00000069188.17	SDK2	chr17	-	73352472	73352637	73358078	73358204	73350649	73350790	73361683	73361845	1768	27,7,4	34,9,14	15,15,9	36,9,14	225	264	0.698440387885	1.0	0.482,0.477,0.251	0.328,0.662,0.43	-0.07
1769	ENSG00000069188.17	SDK2	chr17	-	73358078	73358204	73361683	73361845	73352472	73352637	73365257	73365395	1769	49,12,24	49,14,13	41,17,19	24,24,15	261	225	0.931360032515	1.0	0.463,0.425,0.614	0.596,0.379,0.522	0.002
1770	ENSG00000069188.17	SDK2	chr17	-	73361683	73361845	73365257	73365395	73357369	73358204	73368406	73368593	1770	38,11,10	43,8,16	14,15,12	34,20,15	237	261	0.242887366289	0.9964372160575591	0.493,0.602,0.408	0.312,0.452,0.468	0.09
1771	ENSG00000069188.17	SDK2	chr17	-	73391439	73391538	73393559	73393749	73390286	73390481	73394208	73394324	1771	40,13,8	32,9,8	26,19,21	19,11,13	289	198	0.451750076074	1.0	0.461,0.497,0.407	0.484,0.542,0.525	-0.062
1772	ENSG00000069188.17	SDK2	chr17	-	73399167	73399289	73401019	73401211	73398319	73398429	73401653	73401752	1772	73,27,22	18,9,6	43,14,15	10,11,10	291	221	0.137020394396	0.775734323249323	0.755,0.695,0.736	0.766,0.492,0.533	0.132
1773	ENSG00000069188.17	SDK2	chr17	-	73401019	73401211	73401653	73401752	73399167	73399289	73401945	73402141	1773	34,4,7	79,35,28	13,7,10	54,31,24	198	291	0.936461387103	1.0	0.387,0.144,0.269	0.261,0.249,0.38	-0.03
1774	ENSG00000069188.17	SDK2	chr17	-	73472111	73472218	73507437	73507597	73455905	73456053	73644024	73644445	1774	48,11,14	25,5,4	39,16,16	15,8,11	259	206	0.868830995525	1.0	0.604,0.636,0.736	0.674,0.614,0.536	0.051
1777	ENSG00000196704.14	AMZ2	chr17	+	68248639	68248705	68250187	68250470	68205480	68206238	68250793	68250967	1777	3,4,1	1096,346,304	1,0,1	744,431,447	165	382	1	1.0	0.006,0.026,0.008	0.003,0.0,0.005	0.011
1778	ENSG00000196704.14	AMZ2	chr17	+	68250017	68250128	68250187	68250470	68249010	68249096	68250793	68250967	1778	0,0,0	1086,341,301	3,1,0	728,429,440	210	382	1	1.0	0.0,0.0,0.0	0.007,0.004,0.0	-0.004
1779	ENSG00000196704.14	AMZ2	chr17	+	68250017	68250128	68250359	68250470	68249010	68249096	68250793	68250967	1779	0,0,0	569,172,156	3,1,0	355,234,214	210	210	1	1.0	0.0,0.0,0.0	0.008,0.004,0.0	-0.004
1780	ENSG00000196704.14	AMZ2	chr17	+	68250793	68250967	68251049	68251178	68250187	68250470	68254403	68254567	1780	646,178,161	339,112,73	393,231,245	199,111,105	273	228	0.31854259086	1.0	0.614,0.57,0.648	0.623,0.635,0.661	-0.029
1781	ENSG00000196704.14	AMZ2	chr17	+	68251049	68251178	68254403	68254567	68250793	68250967	68255699	68255817	1781	261,85,79	401,119,100	141,94,89	234,132,172	228	263	0.247903700829	1.0	0.429,0.452,0.477	0.41,0.451,0.374	0.041
1782	ENSG00000186665.10	C17orf58	chr17	-	67993043	67993235	67993423	67993984	67991098	67992103	67996122	67996469	1782	52,26,16	109,51,42	30,30,27	73,35,53	660	291	0.437443173217	1.0	0.174,0.184,0.144	0.153,0.274,0.183	-0.036
1783	ENSG00000130935.10	NOL11	chr17	+	67719673	67719787	67719905	67719962	67717935	67718088	67721377	67721526	1783	625,307,306	135,70,58	352,220,234	64,67,42	213	156	0.914933900955	1.0	0.772,0.763,0.794	0.801,0.706,0.803	0.006
1784	ENSG00000130935.10	NOL11	chr17	+	67722579	67722637	67724048	67724193	67721377	67721526	67726459	67726648	1784	188,109,122	328,145,136	141,78,86	137,108,122	157	244	0.374609475478	1.0	0.471,0.539,0.582	0.615,0.529,0.523	-0.025
1785	ENSG00000130935.10	NOL11	chr17	+	67724048	67724193	67726459	67726648	67722579	67722637	67734362	67734439	1785	278,158,136	693,410,333	158,86,102	438,252,270	244	288	0.376903466875	1.0	0.321,0.313,0.325	0.299,0.287,0.308	0.022
1786	ENSG00000130935.10	NOL11	chr17	+	67726459	67726648	67734362	67734439	67724048	67724193	67735899	67736023	1786	567,307,268	392,219,164	308,210,236	196,121,134	288	176	0.267940176057	1.0	0.469,0.461,0.5	0.49,0.515,0.518	-0.031
1787	ENSG00000130935.10	NOL11	chr17	+	67736665	67736754	67737070	67737145	67735899	67736023	67737507	67737692	1787	415,216,173	647,303,256	238,133,159	296,158,169	188	174	0.0320944268177	0.35960225097713017	0.373,0.398,0.385	0.427,0.438,0.465	-0.058
1788	ENSG00000130935.10	NOL11	chr17	+	67737070	67737145	67737507	67737692	67736579	67736754	67737846	67737971	1788	589,316,265	754,439,361	315,216,234	423,280,336	174	284	0.896339538576	1.0	0.56,0.54,0.545	0.549,0.557,0.532	0.002
1789	ENSG00000197170.10	PSMD12	chr17	-	67347335	67347485	67348549	67348654	67347115	67347250	67350228	67350336	1789	502,241,232	982,530,507	251,134,152	441,301,303	204	249	0.555005686622	1.0	0.384,0.357,0.358	0.41,0.352,0.38	-0.014
1790	ENSG00000198265.12	HELZ	chr17	-	67086828	67087081	67107168	67107685	67070443	67078586	67108491	67108726	1790	1041,428,430	485,212,196	633,362,419	282,181,194	616	352	0.932488632743	1.0	0.551,0.536,0.556	0.562,0.533,0.552	-0.001
1791	ENSG00000198265.12	HELZ	chr17	-	67193966	67194042	67195418	67195470	67190156	67190355	67201128	67201185	1791	70,29,30	130,38,64	31,20,30	64,41,52	151	175	0.656161057727	1.0	0.384,0.469,0.352	0.36,0.361,0.401	0.028
1792	ENSG00000198265.12	HELZ	chr17	-	67203318	67203443	67215898	67215935	67200612	67201185	67218594	67218822	1792	20,3,5	184,86,82	8,3,7	100,65,93	136	224	0.665469888381	1.0	0.152,0.054,0.091	0.116,0.071,0.11	0.0
1793	ENSG00000154229.12	PRKCA	chr17	+	66773986	66774067	66786866	66786974	66742621	66742760	66788838	66788979	1793	42,23,34	72,43,36	13,17,20	35,12,28	180	207	0.877220208575	1.0	0.401,0.381,0.521	0.299,0.62,0.451	-0.022
1794	ENSG00000154240.17	CEP112	chr17	-	66029868	66030023	66053735	66053879	66029122	66029252	66062962	66063081	1794	46,22,16	95,53,23	31,20,28	59,48,50	243	254	0.92320707023	1.0	0.336,0.303,0.421	0.355,0.303,0.369	0.011
1795	ENSG00000266076.1	ENSG00000266076	chr17	-	65541454	65541557	65549519	65549660	65538101	65538343	65557805	65558736	1795	26,9,3	40,15,11	19,21,13	18,18,18	240	202	0.0730979836647	0.571691474804911	0.354,0.336,0.187	0.47,0.495,0.378	-0.155
1796	ENSG00000258890.8	CEP95	chr17	+	64516722	64516828	64521401	64521527	64514228	64514358	64522701	64522895	1796	104,44,19	48,21,17	37,28,29	24,21,19	205	225	0.37713695133	1.0	0.704,0.697,0.551	0.629,0.594,0.626	0.034
1797	ENSG00000258890.8	CEP95	chr17	+	64519320	64519436	64521401	64521527	64514247	64514358	64522701	64522754	1797	5,9,2	48,21,17	6,6,1	24,21,19	215	225	0.929778077807	1.0	0.098,0.31,0.11	0.207,0.23,0.052	0.01
1798	ENSG00000258890.8	CEP95	chr17	+	64521401	64521527	64522701	64522895	64519320	64519436	64525769	64525882	1798	50,28,24	146,73,50	38,22,28	101,58,85	225	293	0.742536764059	1.0	0.308,0.333,0.385	0.329,0.331,0.3	0.022
1799	ENSG00000258890.8	CEP95	chr17	+	64522701	64522895	64525769	64525882	64521401	64521527	64526070	64526200	1799	141,64,52	100,38,43	92,56,81	64,40,45	293	212	0.636810146935	1.0	0.505,0.549,0.467	0.51,0.503,0.566	-0.019
1800	ENSG00000271605.6	MILR1	chr17	+	64452596	64452866	64457399	64457684	64449313	64449355	64460821	64460932	1800	1,0,0	3,1,2	1,0,1	0,0,1	369	384	1	1.0	0.258,0.0,0.0	1.0,NA,0.51	-0.669
1801	ENSG00000224383.8	PRR29	chr17	+	63998706	63998782	63998967	63999074	63998350	63998424	64001083	64001310	1801	1,1,0	0,0,0	1,0,0	1,0,0	175	206	1	1.0	1.0,1.0,NA	0.541,NA,NA	0.459
1803	ENSG00000224383.8	PRR29	chr17	+	63998967	63999074	64001083	64001310	63998706	63998782	64001466	64001537	1803	1,0,0	2,0,0	0,0,0	4,1,0	206	326	1	1.0	0.442,NA,NA	0.0,0.0,NA	0.442
1804	ENSG00000108604.17	SMARCD2	chr17	-	63835411	63835567	63836921	63837044	63834704	63834800	63837194	63837237	1804	384,190,159	913,367,317	248,176,153	466,312,316	222	255	0.307291664297	1.0	0.326,0.373,0.366	0.379,0.393,0.357	-0.021
1805	ENSG00000108604.17	SMARCD2	chr17	-	63836921	63837044	63837194	63837237	63835411	63835567	63837440	63837625	1805	87,42,28	621,225,208	61,39,32	340,156,193	142	222	0.113387868243	0.7090098046087493	0.18,0.226,0.174	0.219,0.281,0.206	-0.042
1806	ENSG00000108604.17	SMARCD2	chr17	-	63836921	63837044	63837194	63837237	63835411	63835567	63842458	63842698	1806	2,0,2	621,227,211	2,1,0	340,156,192	142	222	1	1.0	0.005,0.0,0.015	0.009,0.01,0.0	0.0
1807	ENSG00000087191.13	PSMC5	chr17	+	63829493	63829563	63829851	63829949	63828137	63828209	63830132	63830189	1807	991,438,366	1059,397,349	438,279,272	468,290,279	169	197	0.524943126383	1.0	0.522,0.563,0.55	0.522,0.529,0.532	0.017
1808	ENSG00000087191.13	PSMC5	chr17	+	63829851	63829949	63830132	63830189	63829493	63829563	63830270	63830501	1808	1429,612,553	338,136,142	612,383,346	162,93,97	197	156	0.396945213486	1.0	0.77,0.781,0.755	0.749,0.765,0.739	0.018
1809	ENSG00000136490.9	LIMD2	chr17	-	63698496	63698711	63699027	63699113	63698188	63698372	63699256	63699395	1809	1,0,0	116,43,37	0,1,5	47,36,36	185	314	0.0405342203565	0.41178005348385144	0.014,0.0,0.0	0.0,0.045,0.191	-0.074
1810	ENSG00000266173.7	STRADA	chr17	-	63714005	63714108	63726637	63726695	63713405	63713527	63728333	63728413	1810	15,7,5	237,62,58	5,6,2	95,76,79	157	202	0.178888450708	0.8803852842361601	0.075,0.127,0.1	0.063,0.092,0.032	0.038
1811	ENSG00000266173.7	STRADA	chr17	-	63717074	63717154	63723297	63723326	63714005	63714108	63726637	63726695	1811	8,1,0	0,1,0	2,1,1	0,0,0	128	179	1	1.0	1.0,0.583,NA	1.0,1.0,1.0	-0.209
1813	ENSG00000288894.1	ENSG00000288894	chr17	+	63578469	63578628	63579336	63579448	63550602	63550815	63579824	63579943	1813	583,232,214	302,117,91	368,216,234	169,111,134	258	211	0.710223231764	1.0	0.612,0.619,0.658	0.64,0.614,0.588	0.016
1814	ENSG00000136485.16	DCAF7	chr17	+	63579336	63579448	63579824	63579943	63578469	63578628	63594202	63594286	1814	584,213,193	144,69,57	357,194,221	112,51,80	211	218	0.381155861805	1.0	0.807,0.761,0.778	0.767,0.797,0.741	0.014
1815	ENSG00000146872.19	TLK2	chr17	+	62523133	62523177	62536169	62536337	62522203	62522273	62552301	62552397	1815	70,37,23	41,9,10	51,25,38	18,9,13	143	267	0.3543594587	1.0	0.761,0.885,0.811	0.841,0.838,0.845	-0.022
1816	ENSG00000146872.19	TLK2	chr17	+	62536169	62536337	62552301	62552397	62523133	62523177	62553662	62553755	1816	132,66,55	8,4,1	69,48,35	8,0,6	267	195	0.191682823774	0.906228375384242	0.923,0.923,0.976	0.863,1.0,0.81	0.05
1817	ENSG00000146872.19	TLK2	chr17	+	62552301	62552397	62553662	62553755	62536169	62536337	62560015	62560126	1817	7,3,2	283,97,80	4,7,3	142,83,98	195	192	0.230470158172	0.9747840099047547	0.024,0.03,0.024	0.027,0.077,0.029	-0.018
1818	ENSG00000146872.19	TLK2	chr17	+	62553662	62553755	62560015	62560126	62552301	62552397	62565000	62565137	1818	3,0,1	46,28,18	0,0,0	34,29,24	192	210	0.387951170461	1.0	0.067,0.0,0.057	0.0,0.0,0.0	0.041
1819	ENSG00000087995.16	METTL2A	chr17	+	62440616	62440756	62444836	62444943	62435231	62435292	62447700	62447766	1819	20,7,5	172,93,87	2,0,5	102,55,90	239	206	0.000536897525773	0.02278229338190512	0.091,0.061,0.047	0.017,0.0,0.046	0.045
1820	ENSG00000087995.16	METTL2A	chr17	+	62444836	62444943	62447700	62447766	62440616	62440756	62448574	62448914	1820	223,113,95	71,54,37	144,94,110	38,23,29	206	165	0.0216939304519	0.2857500829088992	0.716,0.626,0.673	0.752,0.766,0.752	-0.085
1821	ENSG00000108510.10	MED13	chr17	-	61972726	61972888	61982197	61983114	61968034	61968258	61984170	61984367	1821	1061,414,422	175,68,86	554,345,359	84,39,66	1016	261	0.249978291799	1.0	0.609,0.61,0.558	0.629,0.694,0.583	-0.043
1822	ENSG00000108506.13	INTS2	chr17	-	61893764	61893899	61895314	61895383	61891512	61891689	61897468	61897583	1822	22,22,3	35,21,19	8,13,10	37,20,22	168	234	0.498710468986	1.0	0.467,0.593,0.18	0.231,0.475,0.388	0.049
1823	ENSG00000136492.10	BRIP1	chr17	-	61776400	61776562	61780260	61780401	61744431	61744591	61780839	61781005	1823	76,29,24	114,52,33	45,17,30	75,51,41	240	261	0.425804653547	1.0	0.42,0.378,0.442	0.395,0.266,0.443	0.045
1824	ENSG00000136492.10	BRIP1	chr17	-	61801252	61801474	61808466	61808757	61799099	61799299	61847100	61847220	1824	454,188,174	231,95,80	268,154,158	131,65,80	390	321	0.737635279043	1.0	0.618,0.62,0.642	0.627,0.661,0.619	-0.009
1825	ENSG00000141376.23	BCAS3	chr17	+	60683981	60684036	60689685	60689761	60679452	60679540	60709218	60709266	1825	7,0,1	58,14,14	1,2,2	20,7,15	154	175	0.715495936581	1.0	0.121,0.0,0.075	0.054,0.245,0.132	-0.078
1826	ENSG00000141376.23	BCAS3	chr17	+	60688019	60688195	60688931	60689046	60683981	60684036	60689685	60689761	1826	3,5,1	6,3,6	3,2,4	2,1,3	275	214	0.122729806694	0.7359833628062319	0.28,0.565,0.115	0.539,0.609,0.509	-0.232
1827	ENSG00000141376.23	BCAS3	chr17	+	61380505	61380571	61388617	61388708	61368326	61368494	61391976	61392831	1827	48,8,4	33,24,6	14,8,12	18,15,12	165	190	0.972648277648	1.0	0.626,0.277,0.434	0.472,0.38,0.535	-0.017
1828	ENSG00000149657.20	LSM14B	chr20	+	62126225	62126439	62127584	62127701	62124616	62124780	62129784	62129952	1828	47,27,16	23,16,10	49,20,19	16,15,9	313	216	0.606168224532	1.0	0.585,0.538,0.525	0.679,0.479,0.593	-0.034
1829	ENSG00000149657.20	LSM14B	chr20	+	62126225	62126439	62129784	62129952	62124616	62124780	62130218	62130296	1829	55,25,24	221,73,73	46,14,22	159,106,111	313	267	0.112636963718	0.7063487129433822	0.175,0.226,0.219	0.198,0.101,0.145	0.059
1830	ENSG00000149657.20	LSM14B	chr20	+	62126225	62126439	62130218	62130296	62124616	62124780	62130529	62130666	1830	17,14,7	319,106,89	26,10,11	173,105,102	313	177	0.0463641379001	0.4466121437432284	0.029,0.069,0.043	0.078,0.051,0.057	-0.015
1831	ENSG00000149657.20	LSM14B	chr20	+	62126303	62126439	62127584	62127701	62124616	62124780	62129784	62129952	1831	159,63,44	23,16,10	109,60,66	16,15,9	235	216	0.689766666623	1.0	0.864,0.784,0.802	0.862,0.786,0.871	-0.023
1832	ENSG00000149657.20	LSM14B	chr20	+	62126303	62126439	62129784	62129952	62124616	62124780	62130218	62130296	1832	167,61,52	221,73,73	106,54,69	159,106,111	235	267	0.102331344024	0.6745169937260826	0.462,0.487,0.447	0.431,0.367,0.414	0.061
1833	ENSG00000149657.20	LSM14B	chr20	+	62126303	62126439	62129784	62129952	62124616	62124780	62130529	62130605	1833	129,50,35	77,27,35	86,50,58	49,38,31	235	267	0.658184790288	1.0	0.656,0.678,0.532	0.666,0.599,0.68	-0.026
1834	ENSG00000149657.20	LSM14B	chr20	+	62126303	62126439	62130218	62130296	62124616	62124780	62130529	62130691	1834	129,50,35	319,106,89	86,50,58	173,105,102	235	177	0.179767687217	0.8826568077894106	0.233,0.262,0.229	0.272,0.264,0.3	-0.037
1835	ENSG00000149657.20	LSM14B	chr20	+	62127584	62127701	62129784	62129952	62126303	62126439	62130218	62130296	1835	72,38,35	250,86,82	76,58,49	182,117,119	216	267	0.222502809623	0.9621190863992547	0.263,0.353,0.345	0.34,0.38,0.337	-0.032
1836	ENSG00000170832.13	USP32	chr17	-	60271349	60271481	60288522	60288682	60269449	60269557	60294682	60294801	1836	55,18,19	80,29,30	35,17,28	50,27,28	259	231	0.518483387943	1.0	0.38,0.356,0.361	0.384,0.36,0.471	-0.039
1837	ENSG00000170832.13	USP32	chr17	-	60288522	60288682	60294682	60294801	60271349	60271481	60301598	60301704	1837	126,42,40	56,18,17	87,28,36	24,12,22	218	259	0.665579498686	1.0	0.728,0.735,0.737	0.812,0.735,0.66	-0.002
1838	ENSG00000189050.16	RNFT1	chr17	-	59958290	59958444	59962539	59962616	59957223	59957382	59962826	59963284	1838	22,2,9	47,7,20	9,7,11	28,8,16	176	253	0.589567297723	1.0	0.402,0.291,0.393	0.316,0.557,0.497	-0.095
1839	ENSG00000108443.14	RPS6KB1	chr17	+	59910561	59910611	59912683	59912804	59893129	59893325	59926434	59926582	1839	78,42,27	156,50,45	45,30,41	62,31,33	149	220	0.0479591370351	0.45520500291021615	0.425,0.554,0.47	0.517,0.588,0.647	-0.101
1840	ENSG00000108443.14	RPS6KB1	chr17	+	59914634	59914703	59926434	59926582	59912683	59912804	59930116	59930174	1840	206,75,69	242,100,80	79,39,42	96,44,72	168	247	0.581663037132	1.0	0.556,0.524,0.559	0.547,0.566,0.462	0.021
1841	ENSG00000108443.14	RPS6KB1	chr17	+	59930799	59931052	59931621	59931722	59930116	59930174	59934169	59934260	1841	11,3,12	480,186,142	6,5,7	189,112,99	352	200	0.467258532148	1.0	0.013,0.009,0.046	0.018,0.025,0.039	-0.005
1842	ENSG00000108406.10	DHX40	chr17	+	59570517	59570663	59573115	59573235	59566626	59566794	59573739	59573967	1842	202,85,85	452,152,125	117,59,83	212,114,99	245	219	0.359099442356	1.0	0.285,0.333,0.378	0.33,0.316,0.428	-0.026
1843	ENSG00000108406.10	DHX40	chr17	+	59579471	59579558	59579696	59579879	59577265	59577365	59586152	59586233	1843	102,35,26	195,75,61	42,21,24	76,64,50	186	282	0.707896830303	1.0	0.442,0.414,0.393	0.456,0.332,0.421	0.013
1844	ENSG00000108406.10	DHX40	chr17	+	59579696	59579879	59586152	59586233	59577265	59577365	59587895	59588053	1844	2,2,0	92,45,36	1,2,4	58,36,32	282	180	0.1947417532	0.9116943203315555	0.014,0.028,0.0	0.011,0.034,0.074	-0.026
1845	ENSG00000108406.10	DHX40	chr17	+	59579696	59579879	59586152	59586233	59579471	59579558	59587895	59588053	1845	5,2,0	98,47,36	0,1,0	59,36,34	282	180	0.759454934206	1.0	0.032,0.026,0.0	0.0,0.017,0.0	0.014
1847	ENSG00000108395.14	TRIM37	chr17	-	58999380	58999459	59012327	59012446	58982637	58982921	59015609	59015617	1847	134,48,33	9,8,2	59,45,52	4,3,4	218	178	0.453364529748	1.0	0.924,0.83,0.931	0.923,0.925,0.914	-0.026
1848	ENSG00000108395.14	TRIM37	chr17	-	59001597	59001714	59028414	59028723	58998201	58999459	59031895	59032090	1848	481,180,164	301,102,90	238,155,155	114,72,85	408	216	0.173184053902	0.8678299795543098	0.458,0.483,0.491	0.525,0.533,0.491	-0.039
1849	ENSG00000108395.14	TRIM37	chr17	-	59012327	59012446	59015609	59015799	58998199	58999459	59017295	59017424	1849	284,110,101	27,13,10	129,70,109	5,7,6	289	218	0.0324453860376	0.36238872013016454	0.888,0.865,0.884	0.951,0.883,0.932	-0.043
1850	ENSG00000108395.14	TRIM37	chr17	-	59012327	59012446	59015609	59015799	59001597	59001714	59017295	59017424	1850	284,111,100	158,57,61	127,70,109	67,41,45	289	218	0.471282284376	1.0	0.576,0.595,0.553	0.588,0.563,0.646	-0.024
1851	ENSG00000108395.14	TRIM37	chr17	-	59015609	59015799	59017295	59017424	59012327	59012446	59028414	59028723	1851	133,84,59	331,125,94	78,44,60	137,98,129	228	289	0.641889782145	1.0	0.337,0.46,0.443	0.419,0.363,0.371	0.029
1852	ENSG00000108395.14	TRIM37	chr17	-	59017295	59017424	59028414	59028723	59015609	59015799	59031895	59032090	1852	484,182,164	98,53,46	238,155,156	61,27,45	408	228	0.890850479451	1.0	0.734,0.657,0.666	0.686,0.762,0.66	-0.017
1853	ENSG00000108395.14	TRIM37	chr17	-	59028414	59028723	59031895	59032090	59017295	59017424	59041812	59041898	1853	235,89,83	442,178,153	118,71,79	234,124,150	294	408	0.955851036055	1.0	0.425,0.41,0.429	0.412,0.443,0.422	-0.004
1854	ENSG00000108384.15	RAD51C	chr17	+	58696692	58696859	58703195	58703329	58694930	58695189	58709858	58709990	1854	632,254,279	151,79,70	282,152,162	58,44,51	266	233	0.94539200265	1.0	0.786,0.738,0.777	0.81,0.752,0.736	0.001
1855	ENSG00000108384.15	RAD51C	chr17	+	58709858	58709990	58720745	58720812	58696692	58696859	58724039	58724100	1855	87,53,45	253,98,97	48,25,31	104,73,75	231	166	0.810389575767	1.0	0.198,0.28,0.25	0.249,0.197,0.229	0.018
1856	ENSG00000108384.15	RAD51C	chr17	+	58720745	58720812	58724039	58724100	58709858	58709990	58732483	58732544	1856	173,80,62	206,134,84	85,39,39	102,48,63	166	160	0.817723552601	1.0	0.447,0.365,0.416	0.445,0.439,0.374	-0.01
1857	ENSG00000108384.15	RAD51C	chr17	+	58724039	58724100	58732483	58732544	58709858	58709990	58734117	58734331	1857	4,2,4	223,109,73	0,1,0	79,42,80	160	160	0.219981997376	0.9571041649257477	0.018,0.018,0.052	0.0,0.023,0.0	0.022
1858	ENSG00000108384.15	RAD51C	chr17	+	58724039	58724100	58732480	58732544	58720745	58720812	58734117	58734229	1858	256,124,108	223,108,73	110,78,74	80,41,80	160	163	0.661949102318	1.0	0.539,0.539,0.601	0.583,0.66,0.485	-0.016
1859	ENSG00000166263.13	STXBP4	chr17	+	55047088	55047154	55072899	55073076	55043235	55043325	55078077	55078194	1859	36,9,6	64,23,30	16,10,14	25,19,16	165	276	0.109359891946	0.6974370001862967	0.485,0.396,0.251	0.517,0.468,0.594	-0.149
1860	ENSG00000011052.21	NME1-NME2	chr17	+	51155650	51155780	51159979	51160081	51153589	51153662	51161159	51161272	1860	1599,811,708	2199,1001,881	720,483,474	897,556,557	229	201	0.410132846661	1.0	0.39,0.416,0.414	0.413,0.433,0.428	-0.018
1861	ENSG00000008294.22	SPAG9	chr17	-	50970706	50970856	50974770	50974947	50962173	50966387	50977107	50977221	1861	699,293,316	557,262,277	303,173,227	231,134,164	276	249	0.265075594323	1.0	0.531,0.502,0.507	0.542,0.538,0.555	-0.032
1862	ENSG00000008294.22	SPAG9	chr17	-	50974770	50974947	50977107	50977221	50970706	50970856	50979745	50979917	1862	326,142,147	739,369,358	121,77,90	298,173,213	213	276	0.894810187601	1.0	0.364,0.333,0.347	0.345,0.366,0.354	-0.007
1863	ENSG00000008294.22	SPAG9	chr17	-	50977107	50977221	50979745	50979917	50974770	50974947	50982523	50982672	1863	687,314,335	457,201,206	289,168,209	194,125,157	271	213	0.317739818404	1.0	0.542,0.551,0.561	0.539,0.514,0.511	0.03
1864	ENSG00000008294.22	SPAG9	chr17	-	50996564	50996694	50998443	50998617	50995443	50995533	50999660	50999717	1864	710,365,345	589,268,206	310,184,193	214,115,160	273	229	0.874102498842	1.0	0.503,0.533,0.584	0.549,0.573,0.503	-0.002
1865	ENSG00000008294.22	SPAG9	chr17	-	51047374	51047469	51056411	51056482	51041500	51041651	51079583	51079622	1865	651,244,225	384,184,138	237,132,157	123,56,93	170	194	0.065330225512	0.5385299606063008	0.659,0.602,0.65	0.687,0.729,0.658	-0.054
1866	ENSG00000008294.22	SPAG9	chr17	-	51056411	51056482	51079583	51079704	51047374	51047469	51120353	51120734	1866	589,266,265	430,157,157	222,111,159	158,71,85	220	170	0.857413478136	1.0	0.514,0.567,0.566	0.521,0.547,0.591	-0.004
1867	ENSG00000108848.16	LUC7L3	chr17	+	50737286	50737479	50738136	50738199	50736959	50737026	50740305	50740345	1867	266,135,138	2,3,3	153,86,103	5,2,4	292	162	0.10755479987	0.6922995911422084	0.987,0.961,0.962	0.944,0.96,0.935	0.024
1868	ENSG00000108848.16	LUC7L3	chr17	+	50737286	50737479	50738140	50738199	50736959	50737026	50740305	50740345	1868	266,135,138	1,3,3	153,86,103	4,2,2	292	158	0.321787475767	1.0	0.993,0.961,0.961	0.954,0.959,0.965	0.012
1869	ENSG00000006282.21	SPATA20	chr17	+	50549285	50549487	50550207	50550312	50549042	50549186	50550535	50550610	1869	76,20,18	19,11,8	85,62,78	17,7,12	301	204	0.00826549775405	0.15570552647017968	0.731,0.552,0.604	0.772,0.857,0.815	-0.186
1872	ENSG00000108819.11	PPP1R9B	chr17	-	50139428	50139581	50140092	50140228	50139262	50139316	50141268	50141373	1872	312,136,130	313,165,121	183,103,124	162,108,120	235	252	0.497386939424	1.0	0.517,0.469,0.535	0.548,0.506,0.526	-0.02
1873	ENSG00000108819.11	PPP1R9B	chr17	-	50140092	50140228	50141268	50141373	50139428	50139581	50143597	50143718	1873	208,82,74	460,172,161	133,71,77	246,145,160	204	235	0.462040804294	1.0	0.342,0.355,0.346	0.384,0.361,0.357	-0.02
1874	ENSG00000005884.18	ITGA3	chr17	+	50076583	50076681	50076973	50077121	50076325	50076475	50077378	50077447	1874	5,1,1	11,4,2	2,4,5	5,5,6	197	247	0.332927282633	1.0	0.363,0.239,0.385	0.334,0.501,0.511	-0.12
1875	ENSG00000136504.13	KAT7	chr17	+	49805362	49805445	49809118	49809208	49798318	49798558	49811475	49811574	1875	205,95,84	248,94,102	118,55,70	153,97,99	182	189	0.0859687518134	0.6247099227717635	0.462,0.512,0.461	0.445,0.371,0.423	0.065
1876	ENSG00000121104.8	FAM117A	chr17	-	49722498	49722594	49732550	49732720	49720325	49720436	49763891	49764131	1876	46,19,13	62,30,17	27,15,22	57,25,30	269	195	0.34915426782	1.0	0.35,0.315,0.357	0.256,0.303,0.347	0.039
1877	ENSG00000159217.10	IGF2BP1	chr17	+	49025617	49025666	49026465	49026517	48999108	48999169	49031909	49031973	1877	141,99,81	252,140,152	110,70,84	176,114,99	148	151	0.308501504718	1.0	0.363,0.419,0.352	0.389,0.385,0.464	-0.035
1878	ENSG00000159217.10	IGF2BP1	chr17	+	49038167	49038449	49039956	49040091	49031909	49031973	49041377	49041500	1878	2074,1140,1094	1243,609,569	1218,766,974	638,386,445	381	234	0.232780004566	0.9791492152022222	0.506,0.535,0.541	0.54,0.549,0.573	-0.027
1879	ENSG00000159210.10	SNF8	chr17	-	48931642	48931714	48933204	48933346	48930373	48930612	48936169	48936242	1879	783,420,408	276,176,156	444,299,300	182,117,142	241	171	0.351674514439	1.0	0.668,0.629,0.65	0.634,0.645,0.6	0.023
1880	ENSG00000159210.10	SNF8	chr17	-	48931642	48931717	48933204	48933346	48929315	48930612	48936169	48936242	1880	783,420,408	318,214,185	444,299,300	200,136,165	241	174	0.549016097393	1.0	0.64,0.586,0.614	0.616,0.613,0.568	0.014
1881	ENSG00000159210.10	SNF8	chr17	-	48931642	48931717	48936169	48936242	48929315	48930612	48937019	48937124	1881	560,216,201	304,193,174	238,131,173	193,131,154	172	174	0.188908565848	0.9005532644432408	0.651,0.531,0.539	0.555,0.503,0.532	0.044
1882	ENSG00000159210.10	SNF8	chr17	-	48931642	48931717	48933204	48933346	48930380	48930612	48936130	48936242	1882	133,89,75	305,194,175	84,61,74	192,131,155	241	174	0.786101643697	1.0	0.239,0.249,0.236	0.24,0.252,0.256	-0.008
1883	ENSG00000159210.10	SNF8	chr17	-	48933204	48933346	48936169	48936242	48931642	48931714	48937019	48937124	1883	555,214,200	141,91,74	233,130,171	82,57,71	172	241	0.186710147765	0.8964624855815129	0.847,0.767,0.791	0.799,0.762,0.771	0.024
1884	ENSG00000159210.10	SNF8	chr17	-	48933204	48933346	48936130	48936242	48931642	48931717	48937019	48937124	1884	565,217,206	596,378,311	235,129,178	302,219,249	211	241	0.803895270394	1.0	0.52,0.396,0.431	0.471,0.402,0.449	0.008
1885	ENSG00000159210.10	SNF8	chr17	-	48933204	48933346	48936169	48936242	48931642	48931717	48937019	48937124	1885	569,233,210	596,378,311	242,134,187	302,219,249	172	241	0.828414492588	1.0	0.572,0.463,0.486	0.529,0.462,0.513	0.006
1886	ENSG00000159210.10	SNF8	chr17	-	48933204	48933346	48937019	48937124	48931642	48931717	48940923	48941062	1886	653,331,336	596,379,311	358,260,269	302,219,248	204	241	0.221569281509	0.9599719350530423	0.564,0.508,0.561	0.583,0.584,0.562	-0.032
1887	ENSG00000159210.10	SNF8	chr17	-	48933204	48933346	48937019	48937124	48931642	48931717	48943924	48943975	1887	83,53,54	596,378,311	64,35,44	302,219,248	204	241	0.14648050801	0.8034941677610754	0.141,0.142,0.17	0.2,0.159,0.173	-0.026
1888	ENSG00000159210.10	SNF8	chr17	-	48933204	48933346	48940923	48941062	48931642	48931717	48943924	48943975	1888	701,462,325	596,378,311	419,275,317	302,219,248	238	241	0.204749514934	0.9271279670701607	0.544,0.553,0.514	0.584,0.56,0.564	-0.032
1889	ENSG00000159210.10	SNF8	chr17	-	48937019	48937124	48940923	48941062	48931642	48931717	48943924	48943975	1889	701,462,325	83,53,54	419,275,317	64,35,44	238	204	0.573636944988	1.0	0.879,0.882,0.838	0.849,0.871,0.861	0.006
1890	ENSG00000159210.10	SNF8	chr17	-	48937019	48937124	48940923	48941062	48933204	48933346	48943924	48943975	1890	701,463,325	83,53,54	419,275,317	63,35,45	238	204	0.567021746024	1.0	0.879,0.882,0.838	0.851,0.871,0.858	0.006
1892	ENSG00000136436.15	CALCOCO2	chr17	+	48843902	48844026	48846442	48846514	48841697	48841887	48848063	48848166	1892	0,0,0	0,1,0	1,0,0	0,0,0	223	171	1	1.0	NA,0.0,NA	1.0,NA,NA	-1.0
1894	ENSG00000136436.15	CALCOCO2	chr17	+	48852505	48852628	48852925	48853012	48851558	48851628	48856091	48856174	1894	526,174,149	367,121,105	312,205,240	187,126,138	222	186	0.172120337676	0.8659637153571188	0.546,0.546,0.543	0.583,0.577,0.593	-0.039
1895	ENSG00000136436.15	CALCOCO2	chr17	+	48852925	48853012	48856091	48856187	48852339	48852628	48860313	48860360	1895	360,142,114	258,108,105	166,93,144	159,62,116	186	195	0.688112012972	1.0	0.594,0.58,0.532	0.523,0.611,0.565	0.002
1896	ENSG00000082397.18	EPB41L3	chr18	-	5394676	5394793	5395066	5395147	5392380	5393478	5395608	5395707	1896	600,221,244	311,114,130	315,178,189	181,78,78	180	216	0.515077591909	1.0	0.698,0.699,0.693	0.676,0.733,0.744	-0.021
1897	ENSG00000082397.18	EPB41L3	chr18	-	5395066	5395147	5395608	5395707	5394676	5394793	5396200	5396332	1897	296,107,114	158,55,68	151,87,105	89,46,44	198	180	0.711863820309	1.0	0.63,0.639,0.604	0.607,0.632,0.684	-0.017
1898	ENSG00000082397.18	EPB41L3	chr18	-	5395608	5395707	5396200	5396332	5392385	5395147	5397057	5397426	1898	261,116,102	594,222,241	161,80,77	315,176,188	231	198	0.9319947712	1.0	0.274,0.309,0.266	0.305,0.28,0.26	0.001
1899	ENSG00000082397.18	EPB41L3	chr18	-	5398020	5398143	5400968	5401043	5397057	5397426	5406776	5406968	1899	56,23,21	7,1,7	26,14,20	3,2,0	174	222	0.0838019131199	0.6158223778688865	0.911,0.967,0.793	0.917,0.899,1.0	-0.048
1900	ENSG00000082397.18	EPB41L3	chr18	-	5400496	5400595	5400968	5401043	5398020	5398143	5406776	5406968	1900	26,13,9	6,1,0	18,9,14	2,4,0	174	198	0.537891651098	1.0	0.831,0.937,1.0	0.911,0.719,1.0	0.046
1903	ENSG00000108439.11	PNPO	chr17	+	47945558	47945612	47945860	47945989	47944615	47944715	47946322	47946393	1903	12,11,12	183,75,31	10,6,5	83,40,39	153	228	0.73994075675	1.0	0.089,0.179,0.366	0.152,0.183,0.16	0.046
1904	ENSG00000076984.18	MAP2K7	chr19	+	7909754	7909896	7910062	7910129	7903842	7904068	7910259	7910373	1904	389,155,150	159,56,46	244,174,157	91,54,51	241	166	0.542768123979	1.0	0.628,0.656,0.692	0.649,0.689,0.68	-0.014
1905	ENSG00000004897.12	CDC27	chr17	-	47169916	47170042	47171916	47172064	47158205	47158303	47181561	47181637	1905	249,102,82	278,99,74	126,66,98	126,92,84	247	225	0.845148345021	1.0	0.449,0.484,0.502	0.477,0.395,0.515	0.016
1906	ENSG00000099840.14	IZUMO4	chr19	+	2097928	2097955	2098051	2098127	2097423	2097495	2098286	2098334	1906	1,2,0	1,0,0	0,0,0	2,0,0	126	175	1	1.0	0.581,1.0,NA	0.0,NA,NA	0.79
1908	ENSG00000120088.15	CRHR1	chr17	+	45833451	45833537	45833713	45833849	45833137	45833210	45834006	45834048	1908	1,0,0	0,1,0	0,0,0	0,0,1	185	235	1	1.0	1.0,0.0,NA	NA,NA,0.0	0.5
1909	ENSG00000181513.15	ACBD4	chr17	+	45137018	45137139	45137367	45137454	45136691	45136776	45137759	45137830	1909	16,8,2	18,1,3	24,12,15	10,5,9	220	186	0.571557818047	1.0	0.429,0.871,0.36	0.67,0.67,0.585	-0.088
1910	ENSG00000161714.12	PLCD3	chr17	-	45118290	45118492	45118814	45119043	45117993	45118138	45120324	45120454	1910	200,69,46	133,36,45	164,98,93	78,55,53	328	301	0.14627397326	0.8027711204850527	0.58,0.638,0.484	0.659,0.621,0.617	-0.065
1911	ENSG00000186185.14	KIF18B	chr17	-	44934506	44934617	44934830	44934935	44934232	44934430	44935258	44935416	1911	147,58,55	183,127,99	128,76,72	148,81,106	204	210	0.0639897161066	0.5330040694014933	0.453,0.32,0.364	0.471,0.491,0.411	-0.079
1912	ENSG00000073670.14	ADAM11	chr17	+	44775583	44775676	44776126	44776207	44775393	44775465	44776744	44776795	1912	7,6,0	13,7,0	8,6,4	18,7,17	192	180	1	1.0	0.335,0.446,NA	0.294,0.446,0.181	0.084
1913	ENSG00000030582.18	GRN	chr17	+	44345530	44345605	44346088	44346228	44345301	44345334	44349157	44349302	1913	21,21,18	5,2,1	22,7,18	5,11,5	174	239	0.0100715184873	0.17682165947986134	0.852,0.935,0.961	0.858,0.466,0.832	0.197
1914	ENSG00000153933.10	DGKE	chr17	+	56856511	56856625	56858593	56858665	56849180	56849232	56861790	56861918	1914	46,23,18	41,22,10	21,18,24	20,9,15	213	171	0.546676278998	1.0	0.474,0.456,0.591	0.457,0.616,0.562	-0.038
1915	ENSG00000013306.16	SLC25A39	chr17	-	44320354	44320436	44320621	44320731	44320195	44320276	44321057	44321231	1915	168,65,47	414,163,127	133,101,95	359,245,246	209	181	0.903374985855	1.0	0.26,0.257,0.243	0.243,0.263,0.251	0.001
1916	ENSG00000013306.16	SLC25A39	chr17	-	44320354	44320436	44320621	44320749	44320195	44320276	44321057	44321231	1916	53,26,18	414,163,127	37,28,22	359,245,246	227	181	0.0874233754207	0.6292791419205034	0.093,0.113,0.102	0.076,0.084,0.067	0.027
1917	ENSG00000013306.16	SLC25A39	chr17	-	44320354	44320436	44320621	44320731	44320195	44320276	44321297	44321524	1917	35,13,4	411,154,122	18,15,14	360,245,242	209	181	0.201060781657	0.9226777763635218	0.069,0.068,0.028	0.042,0.05,0.048	0.008
1918	ENSG00000013306.16	SLC25A39	chr17	-	44320354	44320436	44321057	44321231	44320195	44320276	44321433	44321558	1918	752,296,207	408,156,120	618,422,434	358,245,241	273	181	0.676020573924	1.0	0.55,0.557,0.534	0.534,0.533,0.544	0.01
1919	ENSG00000013306.16	SLC25A39	chr17	-	44320621	44320731	44321057	44321231	44320354	44320436	44321433	44321558	1919	757,306,212	411,165,126	620,422,440	410,252,259	273	209	0.31125926808	1.0	0.585,0.587,0.563	0.537,0.562,0.565	0.024
1920	ENSG00000013306.16	SLC25A39	chr17	-	44320621	44320731	44322418	44322528	44320354	44320436	44322807	44322852	1920	227,93,74	411,165,125	185,159,117	410,252,259	209	209	0.35875528555	1.0	0.356,0.36,0.372	0.311,0.387,0.311	0.026
1921	ENSG00000013306.16	SLC25A39	chr17	-	44320621	44320731	44322418	44322552	44320354	44320436	44322807	44322852	1921	87,40,42	411,165,125	133,117,90	410,252,259	233	209	0.00215300687959	0.06214302943962836	0.16,0.179,0.232	0.225,0.294,0.238	-0.062
1922	ENSG00000013306.16	SLC25A39	chr17	-	44321057	44321558	44322807	44322852	44320621	44320731	44323283	44323343	1922	110,51,28	877,613,538	99,69,65	610,418,404	144	600	0.000202886507794	0.011012510570968493	0.343,0.257,0.178	0.403,0.408,0.401	-0.145
1923	ENSG00000013306.16	SLC25A39	chr17	-	44321433	44321558	44322807	44322852	44321057	44321231	44323283	44323343	1923	114,51,28	526,178,116	99,69,65	453,300,313	144	224	0.513429558239	1.0	0.252,0.308,0.273	0.254,0.264,0.244	0.024
1924	ENSG00000013306.16	SLC25A39	chr17	-	44321699	44321767	44322418	44322552	44320628	44321558	44323283	44323343	1924	93,80,66	865,320,211	68,53,37	708,473,413	233	167	8.90600012626e-06	0.0009641423571589117	0.072,0.152,0.183	0.064,0.074,0.06	0.07
1925	ENSG00000013306.16	SLC25A39	chr17	-	44321699	44321767	44322418	44322528	44321433	44321558	44323283	44323343	1925	75,79,68	865,320,211	47,33,31	708,473,413	209	167	1.19806250476e-08	4.3758393222921084e-06	0.065,0.165,0.205	0.05,0.053,0.057	0.092
1926	ENSG00000101452.15	DHX35	chr20	+	38969080	38969214	38972558	38972651	38962343	38962407	38983698	38983776	1926	22,9,8	78,24,37	9,4,8	41,18,31	233	192	0.458899806883	1.0	0.189,0.236,0.151	0.153,0.155,0.175	0.031
1927	ENSG00000101452.15	DHX35	chr20	+	38988792	38988917	38991453	38991515	38983698	38983776	38992355	38992425	1927	16,3,2	21,11,8	12,6,11	11,3,3	224	161	0.0044704689927	0.10168581495064125	0.354,0.164,0.152	0.439,0.59,0.725	-0.361
1928	ENSG00000101452.15	DHX35	chr20	+	38988812	38988917	38991453	38991515	38983698	38983776	38992355	38992425	1928	76,18,39	21,11,8	44,18,33	11,3,3	204	161	0.0880766760732	0.6311616876803362	0.741,0.564,0.794	0.759,0.826,0.897	-0.128
1929	ENSG00000101452.15	DHX35	chr20	+	39028417	39028499	39030703	39030775	39025229	39025359	39034205	39034317	1929	13,10,5	49,17,25	13,10,8	38,17,18	181	171	0.373250508709	1.0	0.2,0.357,0.159	0.244,0.357,0.296	-0.06
1930	ENSG00000198003.12	ODAD3	chr19	-	11426445	11426571	11426682	11426784	11423876	11424029	11426872	11427040	1930	0,1,0	1,2,1	6,0,2	0,1,0	201	225	5.56915994432e-08	1.600355439588014e-05	0.0,0.359,0.0	1.0,0.0,1.0	-0.547
1931	ENSG00000108852.16	MPP2	chr17	-	43880690	43880852	43881089	43881158	43879781	43879984	43881243	43881349	1931	37,22,15	81,29,39	30,23,20	53,27,39	168	261	0.438796117315	1.0	0.415,0.541,0.374	0.468,0.57,0.443	-0.05
1932	ENSG00000108852.16	MPP2	chr17	-	43898261	43898380	43904429	43904493	43883202	43883355	43907473	43907536	1932	0,0,0	43,24,16	1,0,0	29,15,33	163	218	1	1.0	0.0,0.0,0.0	0.044,0.0,0.0	-0.015
1933	ENSG00000067596.12	DHX8	chr17	+	43490390	43490463	43491164	43491250	43489448	43489534	43492182	43492292	1933	48,26,22	130,77,67	25,13,12	61,44,35	172	185	0.991280232884	1.0	0.284,0.266,0.261	0.306,0.241,0.269	-0.002
1934	ENSG00000067596.12	DHX8	chr17	+	43508338	43508520	43513361	43513502	43507808	43508019	43517166	43517322	1934	197,98,85	296,137,142	90,42,61	114,64,76	281	240	0.35148289058	1.0	0.362,0.379,0.338	0.403,0.359,0.407	-0.03
1936	ENSG00000012048.23	BRCA1	chr17	-	43049120	43049194	43051062	43051117	43047642	43047703	43057051	43057135	1936	84,49,45	69,33,34	61,45,47	40,29,31	154	173	0.417218855074	1.0	0.578,0.625,0.598	0.631,0.635,0.63	-0.032
1937	ENSG00000012048.23	BRCA1	chr17	-	43091434	43094860	43095845	43095922	43090943	43091032	43097243	43097289	1937	93,41,36	5005,2104,2134	59,25,28	2654,1606,2020	176	3525	0.751417196258	1.0	0.271,0.281,0.253	0.308,0.238,0.217	0.014
1938	ENSG00000012048.23	BRCA1	chr17	-	43094743	43094860	43095845	43095922	43090943	43091032	43097243	43097289	1938	93,41,36	34,23,13	59,25,28	26,11,20	176	216	0.409870040389	1.0	0.77,0.686,0.773	0.736,0.736,0.632	0.042
1939	ENSG00000012048.23	BRCA1	chr17	-	43094743	43094860	43095845	43095922	43090943	43091032	43099774	43099880	1939	3,1,1	64,39,20	2,1,0	27,18,15	176	216	0.511359662484	1.0	0.054,0.031,0.058	0.083,0.064,0.0	-0.001
1940	ENSG00000012048.23	BRCA1	chr17	-	43095845	43095922	43097243	43097289	43091097	43094860	43099774	43099880	1940	12,14,9	88,37,36	9,1,14	41,24,32	145	176	0.945947533284	1.0	0.142,0.315,0.233	0.21,0.048,0.347	0.028
1941	ENSG00000012048.23	BRCA1	chr17	-	43104867	43104956	43106455	43106533	43104121	43104261	43115725	43115779	1941	76,35,30	81,31,40	36,20,21	44,15,32	177	188	0.768183659756	1.0	0.499,0.545,0.443	0.465,0.586,0.411	0.008
1942	ENSG00000012048.23	BRCA1	chr17	-	43106455	43106533	43115725	43115779	43104867	43104956	43124016	43124115	1942	149,50,51	41,21,25	89,42,45	22,12,18	153	177	0.361411605509	1.0	0.808,0.734,0.702	0.824,0.802,0.743	-0.042
1943	ENSG00000012048.23	BRCA1	chr17	-	43110464	43110580	43112486	43112606	43106455	43106533	43115725	43115779	1943	1,0,1	2,2,0	0,1,0	2,0,2	219	215	1	1.0	0.329,0.0,1.0	0.0,1.0,0.0	0.11
1944	ENSG00000012048.23	BRCA1	chr17	-	43119120	43119265	43121557	43121676	43115725	43115779	43124016	43124115	1944	3,0,0	2,1,1	3,0,0	1,4,3	218	244	0.756359740212	1.0	0.627,0.0,0.0	0.771,0.0,0.0	-0.048
1945	ENSG00000267060.7	PTGES3L	chr17	-	42971606	42971696	42979169	42979268	42970288	42970342	42979377	42979444	1945	7,4,1	1,1,3	3,2,3	2,0,4	198	189	0.706162449441	1.0	0.87,0.792,0.241	0.589,1.0,0.417	-0.034
1946	ENSG00000266967.7	AARSD1	chr17	-	42951799	42951894	42953723	42953778	42950525	42950728	42954875	42954967	1946	46,31,11	151,57,58	37,16,19	68,32,51	154	194	0.161153467674	0.8421303727785159	0.277,0.407,0.193	0.407,0.386,0.319	-0.078
1947	ENSG00000266967.7	AARSD1	chr17	-	42951799	42951894	42955157	42955224	42950525	42950728	42955841	42955946	1947	11,7,8	111,42,40	17,4,9	53,23,40	166	194	0.0444076113022	0.4363643330612261	0.104,0.163,0.189	0.273,0.169,0.208	-0.065
1948	ENSG00000266967.7	AARSD1	chr17	-	42953723	42953778	42954875	42954967	42951799	42951894	42955157	42955224	1948	97,51,33	35,7,14	57,36,32	15,8,20	191	154	0.68119752116	1.0	0.691,0.855,0.655	0.754,0.784,0.563	0.033
[truncated: 37,320 more rows]
