# Supplementary material for: SFSWAP is a negative regulator of OGT intron detention and global pre-mRNA splicing
Source: eLife. 2025 Apr 23;13:RP104439. doi: 10.7554/eLife.104439 (PMC12017769; doi:10.7554/eLife.104439)
Supplement: Supplementary file 4. [file elife-104439-supp4.zip › RI.MATS.JCEC.txt]

ID	GeneID	geneSymbol	chr	strand	riExonStart_0base	riExonEnd	upstreamES	upstreamEE	downstreamES	downstreamEE	ID	IJC_SAMPLE_1	SJC_SAMPLE_1	IJC_SAMPLE_2	SJC_SAMPLE_2	IncFormLen	SkipFormLen	PValue	FDR	IncLevel1	IncLevel2	IncLevelDifference
11	ENSG00000130826.19	DKC1	chrX	+	154764898	154765530	154764898	154764966	154765443	154765530	11	109,69,63	563,351,321	64,50,53	322,176,207	576	99	0.164196236943	0.6260423237819548	0.032,0.033,0.033	0.033,0.047,0.042	-0.008
12	ENSG00000130826.19	DKC1	chrX	+	154766215	154767061	154766215	154766400	154766996	154767061	12	70,41,39	1005,537,503	36,33,28	485,284,318	695	99	0.270429915915	0.8619700168445127	0.01,0.011,0.011	0.01,0.016,0.012	-0.002
13	ENSG00000130826.19	DKC1	chrX	+	154774601	154775273	154774601	154774690	154775194	154775273	13	315,184,181	4,0,2	170,113,110	1,2,2	603	99	0.80012782995	1.0	0.928,1.0,0.937	0.965,0.903,0.9	0.032
14	ENSG00000130826.19	DKC1	chrX	+	154774601	154775273	154774601	154774705	154775194	154775273	14	185,117,126	622,414,339	115,80,77	325,229,226	588	99	0.418778013646	1.0	0.048,0.045,0.059	0.056,0.056,0.054	-0.005
15	ENSG00000130826.19	DKC1	chrX	+	154774601	154776324	154774601	154775273	154776186	154776324	15	198,119,91	1257,589,565	133,76,72	571,385,318	1012	99	0.0463440068531	0.2660744222783975	0.015,0.019,0.016	0.022,0.019,0.022	-0.004
20	ENSG00000071889.17	FAM3A	chrX	-	154515759	154516242	154515759	154515812	154515909	154516242	20	260,117,88	10,7,3	168,133,130	12,16,19	196	99	0.000525840928439	0.008490513414128048	0.929,0.894,0.937	0.876,0.808,0.776	0.1
22	ENSG00000071553.18	ATP6AP1	chrX	+	154434207	154435186	154434207	154434446	154435138	154435186	22	32,31,22	330,205,173	22,20,17	226,132,162	791	99	0.732585069457	1.0	0.012,0.019,0.016	0.012,0.019,0.013	0.001
23	ENSG00000147403.18	RPL10	chrX	+	154398376	154398542	154398376	154398394	154398496	154398542	23	292,84,78	165,72,78	193,99,95	66,39,61	201	99	0.00703921700646	0.0646173374599912	0.466,0.365,0.33	0.59,0.556,0.434	-0.14
24	ENSG00000147403.18	RPL10	chrX	+	154399337	154399594	154399337	154399396	154399486	154399594	24	442,316,341	5313,2280,2066	131,89,89	3261,2046,2514	189	99	0	0.0	0.042,0.068,0.08	0.021,0.022,0.018	0.043
25	ENSG00000147403.18	RPL10	chrX	+	154399802	154400626	154399802	154399941	154400463	154400626	25	912,482,438	4806,2233,1887	495,301,348	3186,1865,2301	621	99	0.00110784383957	0.015525880045654713	0.029,0.033,0.036	0.024,0.025,0.024	0.008
26	ENSG00000147403.18	RPL10	chrX	+	154399337	154400913	154399337	154399396	154400463	154400913	26	4827,2393,2181	0,1,0	2809,1647,2030	0,0,0	1166	99	1	1.0	1.0,0.995,1.0	1.0,1.0,1.0	-0.002
27	ENSG00000196924.19	FLNA	chrX	-	154350030	154351696	154350030	154350207	154350908	154351696	27	694,429,365	1030,349,212	262,212,164	772,479,442	800	99	0	0.0	0.077,0.132,0.176	0.04,0.052,0.044	0.083
28	ENSG00000196924.19	FLNA	chrX	-	154350030	154351696	154350030	154350207	154351580	154351696	28	1610,863,764	0,1,0	693,509,433	0,0,0	1472	99	1	1.0	1.0,0.983,1.0	1.0,1.0,1.0	-0.006
29	ENSG00000196924.19	FLNA	chrX	-	154350908	154351696	154350908	154351041	154351580	154351696	29	667,355,336	1180,386,253	257,208,165	1003,521,559	638	99	0	0.0	0.081,0.125,0.171	0.038,0.058,0.044	0.079
31	ENSG00000184216.14	IRAK1	chrX	-	154019430	154019812	154019430	154019598	154019676	154019812	31	60,74,76	339,166,179	23,23,19	184,143,169	177	99	6.764943139e-07	3.77487378307454e-05	0.09,0.2,0.192	0.065,0.083,0.059	0.092
32	ENSG00000089820.16	ARHGAP4	chrX	-	153910170	153910611	153910170	153910404	153910505	153910611	32	1,0,1	2,1,3	2,3,1	1,2,1	200	99	0.00249336017857	0.02936777695091313	0.198,0.0,0.142	0.497,0.426,0.331	-0.305
33	ENSG00000089820.16	ARHGAP4	chrX	-	153913217	153913600	153913217	153913302	153913408	153913600	33	0,0,0	3,0,0	0,0,1	1,0,2	205	99	1	1.0	0.0,NA,NA	0.0,NA,0.194	-0.097
34	ENSG00000198753.12	PLXNB3	chrX	+	153777527	153778095	153777527	153777688	153777947	153778095	34	2,0,0	0,0,0	1,2,1	1,1,0	358	99	1	1.0	1.0,NA,NA	0.217,0.356,1.0	0.476
35	ENSG00000130821.17	SLC6A8	chrX	+	153693904	153694633	153693904	153694017	153694532	153694633	35	81,52,52	0,0,1	52,27,36	0,0,0	614	99	1	1.0	1.0,1.0,0.893	1.0,1.0,1.0	-0.036
38	ENSG00000130822.16	PNCK	chrX	-	153671879	153672200	153671879	153672018	153672125	153672200	38	1,1,3	0,0,0	4,2,1	0,1,0	206	99	1	1.0	1.0,1.0,1.0	1.0,0.49,1.0	0.17
46	ENSG00000102081.16	FMR1	chrX	+	147943130	147945051	147943130	147943326	147944868	147945051	46	278,104,123	96,35,38	176,119,133	58,36,50	1641	99	0.94602216427	1.0	0.149,0.152,0.163	0.155,0.166,0.138	0.002
48	ENSG00000102081.16	FMR1	chrX	+	147943130	147945051	147943130	147943326	147944904	147945051	48	372,159,165	18,7,3	230,151,189	9,3,6	1677	99	0.55743478868	1.0	0.55,0.573,0.765	0.601,0.748,0.65	-0.037
49	ENSG00000102081.16	FMR1	chrX	+	147943130	147945051	147943130	147943326	147944943	147945051	49	416,179,176	25,9,0	253,171,212	12,10,8	1716	99	0.334455126177	0.9791401793614735	0.49,0.534,1.0	0.549,0.497,0.605	0.124
50	ENSG00000102081.16	FMR1	chrX	+	147943130	147945051	147943130	147943326	147944952	147945051	50	422,181,178	1,0,0	259,174,213	0,0,0	1725	99	1	1.0	0.96,1.0,1.0	1.0,1.0,1.0	-0.013
51	ENSG00000268066.5	FMR1-AS1	chrX	-	147909430	147911817	147909430	147910995	147911377	147911817	51	4,0,0	0,0,0	0,0,0	1,0,0	481	99	1	1.0	1.0,NA,NA	0.0,NA,NA	1.0
54	ENSG00000203930.13	LINC00632	chrX	+	140711620	140716289	140711620	140711656	140713516	140716289	54	75,44,40	7,1,3	68,36,48	5,7,4	1959	99	0.318804976765	0.9515364040465956	0.351,0.69,0.403	0.407,0.206,0.378	0.151
55	ENSG00000203930.13	LINC00632	chrX	+	140772077	140775905	140772077	140774307	140774402	140775905	55	12,1,4	7,6,1	12,5,14	6,0,2	194	99	0.036260955793	0.2242315067362362	0.467,0.078,0.671	0.505,1.0,0.781	-0.357
59	ENSG00000165359.16	INTS6L	chrX	+	135569336	135573033	135569336	135569431	135572814	135573033	59	88,30,12	2,0,0	46,30,41	1,2,2	3482	99	0.00211892953294	0.026054622250031464	0.556,1.0,1.0	0.567,0.299,0.368	0.441
60	ENSG00000165359.16	INTS6L	chrX	+	135581527	135582510	135581527	135581564	135582240	135582510	60	128,29,32	0,0,0	94,51,81	0,1,0	775	99	1	1.0	1.0,1.0,1.0	1.0,0.867,1.0	0.044
63	ENSG00000102038.16	SMARCA1	chrX	-	129480700	129481185	129480700	129480814	129481074	129481185	63	12,7,1	281,91,87	6,1,6	179,108,125	359	99	0.868481955637	1.0	0.012,0.021,0.003	0.009,0.003,0.013	0.004
65	ENSG00000101972.20	STAG2	chrX	+	124090574	124090964	124090574	124090764	124090853	124090964	65	20,3,13	146,54,81	12,9,7	94,56,77	188	99	0.837531101689	1.0	0.067,0.028,0.078	0.063,0.078,0.046	-0.005
66	ENSG00000068366.21	ACSL4	chrX	-	109663210	109665494	109663210	109663402	109665419	109665494	66	15,8,6	198,81,60	9,4,8	88,52,52	2116	99	1	1.0	0.004,0.005,0.005	0.005,0.004,0.007	-0.001
67	ENSG00000147224.13	PRPS1	chrX	+	107649939	107651026	107649939	107650522	107650577	107651026	67	96,67,66	12,21,9	63,28,38	6,10,4	154	99	0.606155374612	1.0	0.837,0.672,0.825	0.871,0.643,0.859	-0.013
68	ENSG00000089682.17	RBM41	chrX	-	107088435	107088839	107088435	107088573	107088734	107088839	68	239,121,124	3,3,1	167,94,132	5,4,5	260	99	0.0296947897321	0.19395122264345502	0.968,0.939,0.979	0.927,0.899,0.91	0.05
69	ENSG00000166707.12	ZCCHC18	chrX	+	104113433	104115842	104113433	104113573	104115251	104115842	69	91,30,26	6,4,1	63,40,39	6,7,5	1777	99	0.273506202112	0.8687450765655325	0.458,0.295,0.592	0.369,0.241,0.303	0.144
70	ENSG00000231728.5	TMSB15B-AS1	chrX	-	103918408	103919080	103918408	103918460	103918831	103919080	70	17,7,5	1,0,0	14,5,6	4,3,2	470	99	1.55302378657e-06	7.503928568745046e-05	0.782,1.0,1.0	0.424,0.26,0.387	0.57
72	ENSG00000133142.19	TCEAL4	chrX	+	103585858	103586291	103585858	103586107	103586218	103586291	72	69,13,23	1,0,0	24,11,14	3,1,1	210	99	0.00872072168454	0.0767077132864379	0.97,1.0,1.0	0.79,0.838,0.868	0.158
75	ENSG00000196440.12	ARMCX4	chrX	+	101531643	101533459	101531643	101532012	101533083	101533459	75	14,4,3	0,0,0	5,3,6	1,0,0	1170	99	1	1.0	1.0,1.0,1.0	0.297,1.0,1.0	0.234
76	ENSG00000102393.14	GLA	chrX	-	101398369	101398946	101398369	101398567	101398718	101398946	76	29,13,11	1,0,0	16,13,12	1,0,0	250	99	1	1.0	0.92,1.0,1.0	0.864,1.0,1.0	0.019
77	ENSG00000102393.14	GLA	chrX	-	101398369	101398946	101398369	101398567	101398784	101398946	77	38,18,14	86,53,38	21,14,16	55,21,18	316	99	0.194145782163	0.6937040888714924	0.122,0.096,0.103	0.107,0.173,0.218	-0.059
78	ENSG00000102393.14	GLA	chrX	-	101400665	101401809	101400665	101400757	101401232	101401809	78	162,113,92	1,0,1	70,60,59	0,0,0	574	99	1	1.0	0.965,1.0,0.941	1.0,1.0,1.0	-0.031
79	ENSG00000102393.14	GLA	chrX	-	101398369	101401809	101398369	101398946	101401631	101401809	79	412,258,219	0,0,0	151,116,121	1,0,0	2784	99	1	1.0	1.0,1.0,1.0	0.843,1.0,1.0	0.052
80	ENSG00000102393.14	GLA	chrX	-	101400665	101401809	101400665	101400757	101401631	101401809	80	327,217,189	203,69,84	127,97,97	86,45,58	973	99	0.101428997067	0.45493259022034177	0.141,0.242,0.186	0.131,0.18,0.145	0.038
81	ENSG00000102393.14	GLA	chrX	-	101401232	101401809	101401232	101401347	101401631	101401809	81	140,98,87	1,0,1	52,29,32	1,0,0	383	99	1	1.0	0.973,1.0,0.957	0.931,1.0,1.0	-0.0
82	ENSG00000102393.14	GLA	chrX	-	101400665	101401809	101400665	101400757	101401667	101401809	82	368,243,200	1,1,1	145,106,119	0,0,1	1009	99	0.293972421797	0.9050490303542646	0.973,0.96,0.952	1.0,1.0,0.921	-0.012
83	ENSG00000126953.8	TIMM8A	chrX	-	101345660	101348401	101345660	101346660	101348060	101348401	83	186,72,53	0,1,0	104,60,80	0,0,0	1499	99	1	1.0	1.0,0.826,1.0	1.0,1.0,1.0	-0.058
84	ENSG00000102384.14	CENPI	chrX	+	101098203	101098539	101098203	101098248	101098443	101098539	84	18,6,12	6,0,0	14,10,7	5,2,6	294	99	0.0249916604778	0.1704049716991751	0.503,1.0,1.0	0.485,0.627,0.282	0.37
86	ENSG00000085224.23	ATRX	chrX	-	77520787	77522388	77520787	77520916	77522262	77522388	86	108,30,35	0,0,0	47,30,19	0,1,0	1445	99	1	1.0	1.0,1.0,1.0	1.0,0.673,1.0	0.109
87	ENSG00000085224.23	ATRX	chrX	-	77681519	77684593	77681519	77683451	77683538	77684593	87	300,110,97	13,13,3	164,92,113	6,8,11	186	99	0.684299743257	1.0	0.925,0.818,0.945	0.936,0.86,0.845	0.016
89	ENSG00000050030.16	NEXMIF	chrX	-	74732855	74744477	74732855	74739498	74740099	74744477	89	0,1,2	0,0,0	2,2,0	0,0,1	700	99	1	1.0	NA,1.0,1.0	1.0,1.0,0.0	0.333
91	ENSG00000147099.21	HDAC8	chrX	-	72329567	72330876	72329567	72330076	72330815	72330876	91	64,20,25	1,1,2	31,20,36	2,1,0	838	99	0.410431713662	1.0	0.883,0.703,0.596	0.647,0.703,1.0	-0.056
92	ENSG00000147099.21	HDAC8	chrX	-	72567581	72568030	72567581	72567796	72567888	72568030	92	13,0,2	8,3,6	4,2,3	6,2,6	191	99	0.70789825426	1.0	0.457,0.0,0.147	0.257,0.341,0.206	-0.067
93	ENSG00000198034.11	RPS4X	chrX	-	72273800	72275150	72273800	72273972	72275052	72275150	93	1368,601,581	11390,5132,4530	872,534,645	6885,4398,5406	1179	99	1	1.0	0.01,0.01,0.011	0.011,0.01,0.01	0.0
94	ENSG00000147140.17	NONO	chrX	+	71290628	71291972	71290628	71290791	71291778	71291972	94	113,69,53	2725,1109,1040	63,57,49	1687,978,1175	1086	99	1	1.0	0.004,0.006,0.005	0.003,0.005,0.004	0.001
95	ENSG00000147140.17	NONO	chrX	+	71290628	71291972	71290628	71290806	71291778	71291972	95	112,68,53	3,1,3	63,55,48	3,0,1	1071	99	0.38295616713	1.0	0.775,0.863,0.62	0.66,1.0,0.816	-0.073
97	ENSG00000147140.17	NONO	chrX	+	71296564	71297047	71296564	71296660	71296850	71297047	97	37,14,11	2365,1019,956	23,11,16	1435,924,1010	289	99	1	1.0	0.005,0.005,0.004	0.005,0.004,0.005	0.0
98	ENSG00000147140.17	NONO	chrX	+	71296850	71298508	71296850	71297047	71297360	71298508	98	112,41,43	2,2,0	72,51,51	0,0,0	412	99	0.477216144488	1.0	0.931,0.831,1.0	1.0,1.0,1.0	-0.079
99	ENSG00000147140.17	NONO	chrX	+	71296850	71298508	71296850	71297047	71297376	71298508	99	201,88,78	4427,1579,1500	156,91,91	2525,1440,1633	428	99	0.122153321461	0.5161955106859193	0.01,0.013,0.012	0.014,0.014,0.013	-0.002
100	ENSG00000147140.17	NONO	chrX	+	71297376	71298508	71297376	71297461	71297587	71298508	100	87,41,28	1,2,0	53,43,35	0,0,1	225	99	0.655556713081	1.0	0.975,0.9,1.0	1.0,1.0,0.939	-0.021
101	ENSG00000147140.17	NONO	chrX	+	71297376	71297938	71297376	71297461	71297835	71297938	101	149,79,43	4794,1711,1606	82,64,51	2878,1618,1843	473	99	1	1.0	0.006,0.01,0.006	0.006,0.008,0.006	0.001
102	ENSG00000147140.17	NONO	chrX	+	71297376	71297938	71297376	71297461	71297839	71297938	102	168,85,46	3,0,1	97,70,60	1,0,1	477	99	1	1.0	0.921,1.0,0.905	0.953,1.0,0.926	-0.018
103	ENSG00000147140.17	NONO	chrX	+	71297376	71298508	71297376	71297461	71298468	71298508	103	991,451,337	1,0,0	687,465,463	0,0,0	1106	99	1	1.0	0.989,1.0,1.0	1.0,1.0,1.0	-0.004
104	ENSG00000147140.17	NONO	chrX	+	71297376	71298508	71297376	71297938	71298468	71298508	104	823,367,291	5493,2011,1823	590,395,403	3053,1723,2040	629	99	0.0124130391836	0.1008411207655086	0.023,0.028,0.025	0.03,0.035,0.03	-0.006
105	ENSG00000147140.17	NONO	chrX	+	71297835	71298508	71297835	71297938	71298477	71298508	105	839,373,300	2,0,0	602,401,415	0,0,0	638	99	1	1.0	0.985,1.0,1.0	1.0,1.0,1.0	-0.005
107	ENSG00000196338.15	NLGN3	chrX	+	71147549	71148905	71147549	71148206	71148845	71148905	107	4,1,1	2,0,1	0,3,5	0,1,1	738	99	1	1.0	0.212,1.0,0.118	NA,0.287,0.401	0.099
108	ENSG00000184634.17	MED12	chrX	+	71123593	71124388	71123593	71123720	71124158	71124388	108	12,8,4	47,9,8	16,15,9	42,28,38	537	99	0.959521344027	1.0	0.045,0.141,0.084	0.066,0.09,0.042	0.024
109	ENSG00000184634.17	MED12	chrX	+	71123593	71124388	71123593	71123720	71124278	71124388	109	76,36,25	2,0,0	77,58,45	1,2,1	657	99	0.235842109008	0.7899800279675563	0.851,1.0,1.0	0.921,0.814,0.871	0.082
110	ENSG00000184634.17	MED12	chrX	+	71127335	71128120	71127335	71127467	71127847	71128120	110	41,30,19	1,1,0	29,31,20	0,0,0	479	99	1	1.0	0.894,0.861,1.0	1.0,1.0,1.0	-0.082
111	ENSG00000184634.17	MED12	chrX	+	71127335	71128120	71127335	71127467	71127892	71128120	111	47,33,21	28,10,5	33,35,23	26,15,24	524	99	0.062984106439	0.32867994670916545	0.241,0.384,0.442	0.193,0.306,0.153	0.138
112	ENSG00000184634.17	MED12	chrX	+	71128295	71129215	71128295	71128440	71128597	71129215	112	1,0,0	46,4,6	1,6,2	30,17,21	256	99	0.0172466772742	0.12865416099982177	0.008,0.0,0.0	0.013,0.12,0.036	-0.054
113	ENSG00000184634.17	MED12	chrX	+	71128597	71129215	71128597	71128718	71129113	71129215	113	32,33,15	36,9,7	14,23,20	30,15,23	494	99	0.0377102487161	0.2306443865662503	0.151,0.424,0.3	0.086,0.235,0.148	0.135
114	ENSG00000184634.17	MED12	chrX	+	71128597	71129215	71128597	71128853	71129113	71129215	114	22,23,15	1,5,3	10,13,16	0,0,3	359	99	0.0329468777052	0.20902734109595703	0.858,0.559,0.58	1.0,1.0,0.595	-0.199
115	ENSG00000184634.17	MED12	chrX	+	71129113	71129429	71129113	71129215	71129315	71129429	115	43,30,18	42,15,13	22,22,13	48,31,34	199	99	0.000219055216965	0.004332198988535721	0.337,0.499,0.408	0.186,0.261,0.16	0.212
116	ENSG00000184634.17	MED12	chrX	+	71129679	71130214	71129679	71129855	71130011	71130214	116	9,16,7	0,1,0	4,9,8	0,0,0	255	99	1	1.0	1.0,0.861,1.0	1.0,1.0,1.0	-0.046
117	ENSG00000184634.17	MED12	chrX	+	71129679	71130214	71129679	71129855	71130034	71130214	117	9,16,7	34,3,5	6,10,8	29,14,24	278	99	0.0455043289482	0.2631009065647898	0.086,0.655,0.333	0.069,0.203,0.106	0.232
118	ENSG00000184634.17	MED12	chrX	+	71132072	71132538	71132072	71132206	71132376	71132538	118	10,8,4	81,27,19	11,7,9	52,34,58	269	99	0.785875582801	1.0	0.043,0.098,0.072	0.072,0.07,0.054	0.006
119	ENSG00000184634.17	MED12	chrX	+	71137186	71137635	71137186	71137383	71137557	71137635	119	12,4,5	44,13,7	9,11,11	32,10,17	273	99	0.168352449456	0.6379987656746096	0.09,0.1,0.206	0.093,0.285,0.19	-0.057
120	ENSG00000184634.17	MED12	chrX	+	71137186	71137635	71137186	71137392	71137557	71137635	120	6,3,1	54,17,9	8,4,6	41,18,31	264	99	0.186703184905	0.677935048860854	0.04,0.062,0.04	0.068,0.077,0.068	-0.024
121	ENSG00000184634.17	MED12	chrX	+	71137186	71137635	71137186	71137383	71137560	71137635	121	12,4,5	3,1,0	11,11,11	0,2,0	276	99	0.0757832455689	0.3731245485861079	0.589,0.589,1.0	1.0,0.664,1.0	-0.162
122	ENSG00000184634.17	MED12	chrX	+	71137186	71137635	71137186	71137392	71137560	71137635	122	6,3,1	3,0,0	10,4,6	3,0,1	267	99	0.0883285229923	0.4144481127380927	0.426,1.0,1.0	0.553,1.0,0.69	0.061
123	ENSG00000184634.17	MED12	chrX	+	71137725	71137943	71137725	71137780	71137855	71137943	123	216,58,41	3,0,0	180,99,117	1,1,4	174	99	0.709007063612	1.0	0.976,1.0,1.0	0.99,0.983,0.943	0.02
124	ENSG00000184634.17	MED12	chrX	+	71141229	71141964	71141229	71141370	71141882	71141964	124	29,21,24	137,34,23	10,13,4	88,52,65	611	99	3.76929303947e-06	0.00015440302508503315	0.033,0.091,0.145	0.018,0.039,0.01	0.067
125	ENSG00000184634.17	MED12	chrX	+	71141229	71141964	71141229	71141414	71141882	71141964	125	27,17,24	4,0,0	8,11,4	4,1,1	567	99	0.00909952777767	0.07935577306735135	0.541,1.0,1.0	0.259,0.658,0.411	0.404
126	ENSG00000147168.14	IL2RG	chrX	-	71108276	71108695	71108276	71108346	71108598	71108695	126	1,0,0	2,0,0	0,0,1	1,1,0	351	99	1	1.0	0.124,NA,NA	0.0,0.0,1.0	-0.209
127	ENSG00000147168.14	IL2RG	chrX	-	71110155	71110688	71110155	71110295	71110503	71110688	127	6,1,0	3,1,0	0,2,0	3,1,1	307	99	1	1.0	0.392,0.244,NA	0.0,0.392,0.0	0.187
129	ENSG00000120509.12	PDZD11	chrX	-	70289254	70289593	70289254	70289354	70289521	70289593	129	9,3,2	5,3,2	9,1,7	1,6,4	266	99	0.976625120204	1.0	0.401,0.271,0.271	0.77,0.058,0.394	-0.093
134	ENSG00000102349.18	KLF8	chrX	+	56265179	56269489	56265179	56265744	56269377	56269489	134	62,20,8	6,2,3	44,45,42	4,2,3	3732	99	0.184287312092	0.6731869854082336	0.215,0.21,0.066	0.226,0.374,0.271	-0.127
135	ENSG00000182518.14	FAM104B	chrX	-	55143101	55146311	55143101	55143875	55146180	55146311	135	328,111,79	20,8,13	283,122,151	13,12,8	2404	99	0.282098553852	0.884052956204823	0.403,0.364,0.2	0.473,0.295,0.437	-0.079
136	ENSG00000172943.21	PHF8	chrX	-	53984913	53985949	53984913	53985227	53985815	53985949	136	114,46,31	71,40,31	66,63,63	31,25,24	687	99	0.00182326155861	0.023178060018793904	0.188,0.142,0.126	0.235,0.266,0.274	-0.106
137	ENSG00000072506.14	HSD17B10	chrX	-	53431260	53431906	53431260	53431594	53431797	53431906	137	96,41,44	273,206,160	50,40,32	202,114,160	302	99	0.584820805625	1.0	0.103,0.061,0.083	0.075,0.103,0.062	0.002
138	ENSG00000072506.14	HSD17B10	chrX	-	53431257	53432116	53431257	53431594	53431973	53432116	138	148,73,65	34,43,43	91,62,54	4,0,0	478	99	1.86517468137e-14	1.0435161506822684e-11	0.474,0.26,0.238	0.825,1.0,1.0	-0.618
139	ENSG00000126012.13	KDM5C	chrX	-	53198489	53198888	53198489	53198637	53198763	53198888	139	138,61,60	645,245,228	95,69,77	386,288,320	225	99	0.844821537315	1.0	0.086,0.099,0.104	0.098,0.095,0.096	-0.0
140	ENSG00000126012.13	KDM5C	chrX	-	53211496	53211906	53211496	53211655	53211786	53211906	140	7,3,3	282,114,93	5,4,4	181,109,127	230	99	0.732814968112	1.0	0.011,0.011,0.014	0.012,0.016,0.013	-0.002
141	ENSG00000184205.14	TSPYL2	chrX	+	53084531	53084866	53084531	53084622	53084754	53084866	141	121,44,61	101,28,26	51,46,49	41,38,35	231	99	0.342620898615	0.9921166309663443	0.339,0.402,0.501	0.348,0.342,0.375	0.059
144	ENSG00000049768.17	FOXP3	chrX	-	49256750	49257012	49256750	49256855	49256924	49257012	144	0,0,0	2,0,0	0,1,0	1,1,0	168	99	1	1.0	0.0,NA,NA	0.0,0.371,NA	-0.185
145	ENSG00000269313.5	MAGIX	chrX	+	49164706	49165090	49164706	49164789	49164862	49165090	145	9,1,1	0,1,1	4,2,2	5,0,1	172	99	0.0127471831568	0.10284176511580499	1.0,0.365,0.365	0.315,1.0,0.535	-0.04
147	ENSG00000094631.21	HDAC6	chrX	+	48805630	48806464	48805630	48805671	48806367	48806464	147	63,46,28	85,18,22	52,40,43	57,17,27	795	99	0.572748587023	1.0	0.084,0.241,0.137	0.102,0.227,0.166	-0.011
149	ENSG00000094631.21	HDAC6	chrX	+	48814674	48814893	48814674	48814740	48814833	48814893	149	15,9,8	35,2,7	8,7,11	28,13,10	192	99	0.195454898376	0.6966625268671908	0.181,0.699,0.371	0.128,0.217,0.362	0.181
150	ENSG00000094631.21	HDAC6	chrX	+	48814961	48815490	48814961	48815051	48815383	48815490	150	60,34,30	24,4,10	30,34,18	26,7,10	431	99	0.181627955582	0.6678329878369631	0.365,0.661,0.408	0.21,0.527,0.293	0.135
151	ENSG00000094631.21	HDAC6	chrX	+	48818040	48818412	48818040	48818109	48818219	48818412	151	8,3,2	3,3,2	2,5,1	5,5,5	209	99	0.0653010355684	0.3362315369784897	0.558,0.321,0.321	0.159,0.321,0.087	0.211
153	ENSG00000101940.18	WDR13	chrX	+	48597491	48598037	48597491	48597614	48597957	48598037	153	286,87,70	89,15,12	187,87,132	70,40,54	442	99	0.00656458639521	0.06140039892748113	0.419,0.565,0.566	0.374,0.328,0.354	0.165
154	ENSG00000102317.18	RBM3	chrX	+	48575560	48576083	48575560	48575667	48575814	48576083	154	111,43,60	19,15,16	84,41,49	18,12,17	246	99	0.662791279995	1.0	0.702,0.536,0.601	0.653,0.579,0.537	0.023
155	ENSG00000102317.18	RBM3	chrX	+	48575560	48576083	48575560	48575667	48575921	48576083	155	169,67,82	1,0,0	127,60,74	0,1,1	353	99	1	1.0	0.979,1.0,1.0	1.0,0.944,0.954	0.027
156	ENSG00000068354.16	TBC1D25	chrX	+	48558896	48559346	48558896	48559024	48559157	48559346	156	10,13,8	44,23,14	7,8,5	31,18,23	232	99	0.280554969045	0.8815546322637747	0.088,0.194,0.196	0.088,0.159,0.085	0.049
157	ENSG00000102312.24	PORCN	chrX	+	48511891	48512507	48511891	48511935	48512325	48512507	157	13,6,7	32,8,5	10,11,15	29,19,29	489	99	0.575047846821	1.0	0.076,0.132,0.221	0.065,0.105,0.095	0.055
159	ENSG00000102312.24	PORCN	chrX	+	48512834	48514365	48512834	48512852	48514239	48514365	159	24,11,8	2,2,0	11,11,17	5,1,0	1486	99	0.843873432565	1.0	0.444,0.268,1.0	0.128,0.423,1.0	0.054
160	ENSG00000102312.24	PORCN	chrX	+	48514239	48514625	48514239	48514365	48514524	48514625	160	3,1,0	24,9,6	0,3,1	25,23,20	258	99	0.729147263039	1.0	0.046,0.041,0.0	0.0,0.048,0.019	0.007
161	ENSG00000068438.15	FTSJ1	chrX	+	48477960	48478518	48477960	48478168	48478448	48478518	161	66,45,35	143,44,22	32,38,28	96,50,54	379	99	0.0255558700397	0.17330711229474388	0.108,0.211,0.294	0.08,0.166,0.119	0.083
162	ENSG00000068438.15	FTSJ1	chrX	+	48481425	48481715	48481425	48481528	48481631	48481715	162	90,71,84	121,46,14	28,24,23	94,56,60	202	99	4.70151151116e-05	0.0012279377730621817	0.267,0.431,0.746	0.127,0.174,0.158	0.328
163	ENSG00000068438.15	FTSJ1	chrX	+	48482596	48483027	48482596	48482794	48482985	48483027	163	355,180,130	156,71,39	192,131,142	134,82,88	290	99	0.000239673735377	0.0046406772441849	0.437,0.464,0.532	0.328,0.353,0.355	0.132
164	ENSG00000102225.17	CDK16	chrX	+	47225964	47226703	47225964	47226027	47226582	47226703	164	945,397,343	70,35,33	558,352,335	18,17,10	654	99	7.06811984075e-06	0.0002613360483727739	0.671,0.632,0.611	0.824,0.758,0.835	-0.168
165	ENSG00000102225.17	CDK16	chrX	+	47226993	47227223	47226993	47227099	47227159	47227223	165	55,31,20	20,3,4	55,30,29	4,5,9	159	99	0.354650366155	1.0	0.631,0.865,0.757	0.895,0.789,0.667	-0.033
166	ENSG00000102225.17	CDK16	chrX	+	47226993	47227223	47226993	47227099	47227180	47227223	166	65,34,25	615,212,134	57,33,34	577,348,385	180	99	0.0310104944221	0.1999645469863045	0.055,0.081,0.093	0.052,0.05,0.046	0.027
167	ENSG00000102225.17	CDK16	chrX	+	47228566	47228990	47228566	47228644	47228730	47228990	167	31,16,11	548,175,145	28,9,15	401,224,199	185	99	0.71578891827	1.0	0.029,0.047,0.039	0.036,0.021,0.039	0.006
168	ENSG00000147123.12	NDUFB11	chrX	-	47142215	47142744	47142215	47142440	47142613	47142744	168	145,73,70	971,386,316	88,78,85	496,316,290	272	99	0.0419794458266	0.24818771364669523	0.052,0.064,0.075	0.061,0.082,0.096	-0.016
170	ENSG00000189221.11	MAOA	chrX	+	43736226	43740738	43736226	43736280	43740680	43740738	170	26,2,5	52,11,9	15,5,5	45,20,13	4499	99	1	1.0	0.011,0.004,0.012	0.007,0.005,0.008	0.002
171	ENSG00000215301.11	DDX3X	chrX	+	41333347	41334297	41333347	41333699	41334125	41334297	171	267,181,148	0,0,1	110,76,78	0,0,0	525	99	1	1.0	1.0,1.0,0.965	1.0,1.0,1.0	-0.012
172	ENSG00000215301.11	DDX3X	chrX	+	41337407	41339083	41337407	41337465	41337690	41339083	172	114,32,25	16,6,4	61,30,30	10,1,3	324	99	0.324777657625	0.9609983300080028	0.685,0.62,0.656	0.651,0.902,0.753	-0.115
173	ENSG00000215301.11	DDX3X	chrX	+	41337407	41339083	41337407	41337465	41339035	41339083	173	700,235,199	1942,845,635	397,232,246	984,483,543	1669	99	0.00130971018748	0.01785885748044808	0.021,0.016,0.018	0.023,0.028,0.026	-0.007
174	ENSG00000215301.11	DDX3X	chrX	+	41337690	41339083	41337690	41338912	41339035	41339083	174	110,41,41	3,1,1	56,43,60	4,2,3	222	99	0.102694228131	0.4591544248296657	0.942,0.948,0.948	0.862,0.906,0.899	0.057
175	ENSG00000215301.11	DDX3X	chrX	+	41337407	41339083	41337407	41337465	41339038	41339083	175	844,279,245	34,24,11	465,256,285	21,10,17	1672	99	0.646172286426	1.0	0.595,0.408,0.569	0.567,0.603,0.498	-0.032
176	ENSG00000215301.11	DDX3X	chrX	+	41341483	41342653	41341483	41341616	41342494	41342653	176	313,110,111	2542,877,770	144,85,83	1210,592,727	977	99	0.745915956136	1.0	0.012,0.013,0.014	0.012,0.014,0.011	0.001
177	ENSG00000215301.11	DDX3X	chrX	+	41342494	41342836	41342494	41342653	41342736	41342836	177	61,27,30	1727,752,687	59,48,48	884,509,576	182	99	6.87537881405e-07	3.8264542823744245e-05	0.019,0.019,0.023	0.035,0.049,0.043	-0.022
178	ENSG00000215301.11	DDX3X	chrX	+	41343215	41344128	41343215	41343351	41343736	41344128	178	241,128,81	594,248,246	124,82,77	289,140,177	484	99	0.312593396181	0.9387958190151237	0.077,0.095,0.063	0.081,0.107,0.082	-0.012
179	ENSG00000215301.11	DDX3X	chrX	+	41342736	41344128	41342736	41342836	41344029	41344128	179	1218,543,467	0,1,2	661,382,418	0,2,3	1292	99	1	1.0	1.0,0.977,0.947	1.0,0.936,0.914	0.025
180	ENSG00000215301.11	DDX3X	chrX	+	41343215	41344128	41343215	41343351	41344029	41344128	180	338,165,122	0,1,3	198,124,128	2,0,0	777	99	0.720594932346	1.0	1.0,0.955,0.838	0.927,1.0,1.0	-0.045
181	ENSG00000215301.11	DDX3X	chrX	+	41343736	41344128	41343736	41343822	41344029	41344128	181	100,43,49	1393,582,487	75,44,52	690,369,396	306	99	0.00491981983949	0.04913065109718356	0.023,0.023,0.032	0.034,0.037,0.041	-0.011
182	ENSG00000215301.11	DDX3X	chrX	+	41345179	41345548	41345179	41345324	41345403	41345548	182	92,32,38	1506,652,529	53,40,44	758,396,437	178	99	0.0138874697929	0.10935096585076075	0.033,0.027,0.038	0.037,0.053,0.053	-0.015
183	ENSG00000215301.11	DDX3X	chrX	+	41346228	41346622	41346228	41346410	41346493	41346622	183	77,30,34	0,0,0	48,28,27	1,0,0	182	99	1	1.0	1.0,1.0,1.0	0.963,1.0,1.0	0.012
184	ENSG00000215301.11	DDX3X	chrX	+	41346228	41346622	41346228	41346410	41346504	41346622	184	292,91,89	945,484,392	110,72,74	527,335,327	193	99	0.26026035779	0.8417975363784269	0.137,0.088,0.104	0.097,0.099,0.104	0.01
185	ENSG00000215301.11	DDX3X	chrX	+	41346858	41347451	41346858	41347012	41347311	41347451	185	81,38,28	891,346,313	48,38,34	451,244,257	398	99	0.0743372669756	0.36769611525405677	0.022,0.027,0.022	0.026,0.037,0.032	-0.008
186	ENSG00000215301.11	DDX3X	chrX	+	41346858	41347451	41346858	41347012	41347314	41347451	186	85,38,29	455,144,169	50,38,34	235,122,134	401	99	0.174353228653	0.6520899160978857	0.044,0.061,0.041	0.05,0.071,0.059	-0.011
187	ENSG00000215301.11	DDX3X	chrX	+	41347311	41349886	41347311	41347451	41347639	41349886	187	157,70,58	3047,1205,1075	100,41,69	1503,855,821	287	99	0.135259549353	0.5534291799932217	0.017,0.02,0.018	0.022,0.016,0.028	-0.004
188	ENSG00000185753.13	CXorf38	chrX	-	40626920	40630773	40626920	40630162	40630613	40630773	188	20,6,6	64,26,14	25,6,13	40,32,28	550	99	0.208059446038	0.7285833383149275	0.053,0.04,0.072	0.101,0.033,0.077	-0.015
189	ENSG00000156313.15	RPGR	chrX	-	38287093	38288041	38287093	38287245	38287860	38288041	189	63,30,27	124,64,44	45,24,24	67,28,35	714	99	0.115938653132	0.4981347375775798	0.066,0.061,0.078	0.085,0.106,0.087	-0.024
190	ENSG00000156313.15	RPGR	chrX	-	38287093	38288041	38287093	38287245	38287864	38288041	190	67,31,27	1,3,1	47,24,24	2,0,1	718	99	0.251807194771	0.8230967036948739	0.902,0.588,0.788	0.764,1.0,0.768	-0.085
191	ENSG00000157625.16	TAB3	chrX	-	30842965	30846644	30842965	30843049	30846550	30846644	191	114,43,38	37,13,18	79,50,48	27,22,26	3600	99	0.375266840944	1.0	0.078,0.083,0.055	0.074,0.059,0.048	0.012
192	ENSG00000158290.19	CUL4B	chrX	-	120538123	120538770	120538123	120538209	120538659	120538770	192	51,14,11	256,86,95	36,21,9	145,69,67	549	99	0.149063558603	0.58912614094358	0.035,0.029,0.02	0.043,0.052,0.024	-0.012
193	ENSG00000158290.19	CUL4B	chrX	-	120538659	120540562	120538659	120538770	120540369	120540562	193	26,13,9	0,0,0	32,22,27	1,3,5	1698	99	2.40912845229e-11	5.887134585710965e-09	1.0,1.0,1.0	0.651,0.3,0.239	0.603
194	ENSG00000149970.16	CNKSR2	chrX	+	21591021	21595047	21591021	21591194	21594973	21595047	194	8,1,1	9,4,3	11,4,5	3,3,1	3878	99	0.00794099029631	0.0711143444395748	0.022,0.006,0.008	0.086,0.033,0.113	-0.065
195	ENSG00000188158.17	NHS	chrX	+	17721440	17724430	17721440	17721633	17724298	17724430	195	3,0,1	1,1,0	9,5,3	1,0,0	2764	99	0.000429374545067	0.007308649181845012	0.097,0.0,1.0	0.244,1.0,1.0	-0.382
196	ENSG00000102054.18	RBBP7	chrX	-	16845827	16849301	16845827	16845938	16849243	16849301	196	48,26,20	221,96,72	35,23,19	140,73,75	3404	99	1	1.0	0.006,0.008,0.008	0.007,0.009,0.007	-0.0
197	ENSG00000165195.16	PIGA	chrX	-	15324664	15325152	15324664	15324871	15325019	15325152	197	3,3,1	12,10,3	1,0,0	7,4,2	247	99	0.00700649774989	0.06440301235901262	0.091,0.107,0.118	0.054,0.0,0.0	0.087
198	ENSG00000165195.16	PIGA	chrX	-	15331215	15331992	15331215	15331299	15331873	15331992	198	145,69,66	1,0,0	79,52,35	0,0,0	673	99	1	1.0	0.955,1.0,1.0	1.0,1.0,1.0	-0.015
200	ENSG00000046651.16	OFD1	chrX	+	13753367	13755242	13753367	13753441	13755150	13755242	200	34,16,17	88,34,24	33,25,27	45,38,25	1808	99	0.0183819755214	0.13476026352997586	0.021,0.025,0.037	0.039,0.035,0.056	-0.016
201	ENSG00000046651.16	OFD1	chrX	+	13757659	13760720	13757659	13757790	13758336	13760720	201	2,5,1	67,33,35	2,2,1	48,33,25	645	99	1	1.0	0.005,0.023,0.004	0.006,0.009,0.006	0.004
202	ENSG00000046651.16	OFD1	chrX	+	13757659	13760720	13757659	13757790	13760114	13760720	202	69,22,29	0,0,0	34,30,26	1,0,2	2423	99	0.230940364297	0.7799510953064687	1.0,1.0,1.0	0.581,1.0,0.347	0.357
203	ENSG00000046651.16	OFD1	chrX	+	13758336	13760720	13758336	13758448	13760114	13760720	203	65,18,29	44,22,17	30,28,24	32,15,26	1765	99	0.435543836391	1.0	0.077,0.044,0.087	0.05,0.095,0.049	0.005
204	ENSG00000046651.16	OFD1	chrX	+	13767126	13768224	13767126	13767284	13768053	13768224	204	38,18,13	45,28,21	32,12,27	26,16,23	868	99	0.115351203922	0.49673566715854567	0.088,0.068,0.066	0.123,0.079,0.118	-0.033
205	ENSG00000005302.19	MSL3	chrX	+	11759633	11759875	11759633	11759712	11759792	11759875	205	18,4,0	3,0,2	16,11,3	0,0,1	179	99	0.0118533297292	0.09726009747952796	0.768,1.0,0.0	1.0,1.0,0.624	-0.285
206	ENSG00000005302.19	MSL3	chrX	+	11760836	11762252	11760836	11760937	11762129	11762252	206	13,3,4	1,3,1	15,6,12	2,2,5	1291	99	0.762851232908	1.0	0.499,0.071,0.235	0.365,0.187,0.155	0.033
207	ENSG00000005302.19	MSL3	chrX	+	11763779	11765729	11763779	11763938	11765466	11765729	207	78,23,26	63,20,31	62,39,53	36,15,15	1627	99	0.000411827902974	0.007062578098602452	0.07,0.065,0.049	0.095,0.137,0.177	-0.075
210	ENSG00000005302.19	MSL3	chrX	+	11763779	11768682	11763779	11765729	11768572	11768682	210	288,90,101	45,14,14	194,131,141	22,13,16	2942	99	0.123565794353	0.519890913901599	0.177,0.178,0.195	0.229,0.253,0.229	-0.054
215	ENSG00000184319.17	RPL23AP82	chr22	+	50783765	50784072	50783765	50783864	50783979	50784072	215	41,18,12	4,0,0	23,15,24	2,0,0	214	99	0.355745381967	1.0	0.826,1.0,1.0	0.842,1.0,1.0	-0.005
216	ENSG00000184319.17	RPL23AP82	chr22	+	50788749	50789354	50788749	50788798	50788894	50789354	216	0,3,0	8,5,5	2,3,0	11,4,5	195	99	0.212564002532	0.7398521576193813	0.0,0.233,0.0	0.085,0.276,0.0	-0.043
218	ENSG00000251322.11	SHANK3	chr22	+	50697998	50698803	50697998	50698342	50698689	50698803	218	5,2,1	0,0,0	1,3,3	1,0,1	446	99	1	1.0	1.0,1.0,1.0	0.182,1.0,0.4	0.473
219	ENSG00000100288.20	CHKB	chr22	-	50580189	50580416	50580189	50580271	50580357	50580416	219	114,47,47	30,12,6	48,42,44	32,24,25	185	99	5.1797702259e-05	0.0013396826642656204	0.67,0.677,0.807	0.445,0.484,0.485	0.247
220	ENSG00000100288.20	CHKB	chr22	-	50581748	50582357	50581748	50581862	50582248	50582357	220	142,68,48	20,5,1	100,56,56	12,13,8	485	99	0.0955364340572	0.43736102240656155	0.592,0.735,0.907	0.63,0.468,0.588	0.183
221	ENSG00000025708.14	TYMP	chr22	-	50526000	50526476	50526000	50526141	50526245	50526476	221	6,3,2	19,4,5	0,1,0	7,1,2	203	99	0.00091677919544	0.013223016075342197	0.133,0.268,0.163	0.0,0.328,0.0	0.079
222	ENSG00000025708.14	TYMP	chr22	-	50526000	50526476	50526000	50526156	50526245	50526476	222	5,3,2	0,1,0	0,1,0	0,0,0	188	99	1	1.0	1.0,0.612,1.0	NA,1.0,NA	-0.129
223	ENSG00000100258.18	LMF2	chr22	-	50504339	50504727	50504339	50504451	50504558	50504727	223	16,2,5	159,63,38	8,7,2	126,79,76	206	99	0.255172066423	0.8307745991045912	0.046,0.015,0.059	0.03,0.041,0.012	0.012
224	ENSG00000100258.18	LMF2	chr22	-	50505056	50505537	50505056	50505153	50505402	50505537	224	70,58,44	0,1,1	45,34,40	0,0,0	348	99	1	1.0	1.0,0.943,0.926	1.0,1.0,1.0	-0.044
225	ENSG00000075275.18	CELSR1	chr22	-	46361173	46364251	46361173	46363247	46363995	46364251	225	29,12,7	30,8,9	24,11,16	20,10,14	847	99	0.687838157026	1.0	0.102,0.149,0.083	0.123,0.114,0.118	-0.007
226	ENSG00000100416.15	TRMU	chr22	+	46355443	46357337	46355443	46355588	46356841	46357337	226	286,246,255	63,80,66	188,116,143	19,16,15	1352	99	2.33460776522e-06	0.00010471257613623882	0.249,0.184,0.221	0.42,0.347,0.411	-0.175
227	ENSG00000231711.2	LINC00899	chr22	-	46042573	46043699	46042573	46042640	46043562	46043699	227	0,0,0	3,0,0	1,0,0	0,0,0	1021	99	1	1.0	0.0,NA,NA	1.0,NA,NA	-1.0
232	ENSG00000237037.9	NDUFA6-DT	chr22	+	42124046	42124562	42124046	42124130	42124476	42124562	232	0,0,0	3,0,0	0,0,1	1,0,1	445	99	1	1.0	0.0,NA,NA	0.0,NA,0.182	-0.091
233	ENSG00000237037.9	NDUFA6-DT	chr22	+	42124046	42124562	42124046	42124130	42124519	42124562	233	0,0,0	0,1,0	0,0,1	1,0,2	488	99	1	1.0	NA,0.0,NA	0.0,NA,0.092	-0.046
234	ENSG00000237037.9	NDUFA6-DT	chr22	+	42136198	42136714	42136198	42136282	42136671	42136714	234	1,1,0	0,0,0	0,0,1	0,0,1	488	99	1	1.0	1.0,1.0,NA	NA,NA,0.169	0.831
236	ENSG00000100417.12	PMM1	chr22	-	41583958	41584372	41583958	41584058	41584280	41584372	236	13,14,5	66,7,13	7,11,9	34,22,31	321	99	0.325285027332	0.9620737662291586	0.057,0.382,0.106	0.06,0.134,0.082	0.09
237	ENSG00000100395.15	L3MBTL2	chr22	+	41217122	41219536	41217122	41217202	41219418	41219536	237	71,72,59	106,49,35	45,45,35	51,21,25	2315	99	0.419537550901	1.0	0.028,0.059,0.067	0.036,0.084,0.056	-0.007
238	ENSG00000100395.15	L3MBTL2	chr22	+	41227088	41227869	41227088	41227323	41227803	41227869	238	32,13,7	190,78,73	12,7,10	77,69,59	579	99	0.727291525338	1.0	0.028,0.028,0.016	0.026,0.017,0.028	0.0
239	ENSG00000100359.21	SGSM3	chr22	+	40407016	40407328	40407016	40407071	40407200	40407328	239	47,23,27	74,19,28	17,10,11	65,48,50	228	99	1.44372623745e-07	9.997921761624429e-06	0.216,0.345,0.295	0.102,0.083,0.087	0.195
240	ENSG00000100359.21	SGSM3	chr22	+	40407016	40407568	40407016	40407328	40407412	40407568	240	55,38,44	115,36,32	24,28,17	116,94,70	183	99	7.02048074008e-07	3.876764169716904e-05	0.206,0.363,0.427	0.101,0.139,0.116	0.213
241	ENSG00000100359.21	SGSM3	chr22	+	40408793	40409372	40408793	40408842	40408932	40409372	241	50,45,60	65,19,10	19,26,18	39,33,31	189	99	0.00230071417257	0.027722694026805328	0.287,0.554,0.759	0.203,0.292,0.233	0.291
242	ENSG00000100359.21	SGSM3	chr22	+	40408932	40409372	40408932	40409018	40409249	40409372	242	153,79,56	19,2,2	74,63,67	13,9,10	330	99	0.0149464196668	0.11554941167860654	0.707,0.922,0.894	0.631,0.677,0.668	0.182
243	ENSG00000100359.21	SGSM3	chr22	+	40408932	40409372	40408932	40409018	40409339	40409372	243	230,116,95	0,0,1	108,96,103	3,1,0	420	99	0.761548259905	1.0	1.0,1.0,0.957	0.895,0.958,1.0	0.035
244	ENSG00000239900.14	ADSL	chr22	+	40349831	40353117	40349831	40350035	40353072	40353117	244	226,115,101	256,131,104	197,114,115	153,69,81	3136	99	0.000637504890888	0.009958379118500279	0.027,0.027,0.03	0.039,0.05,0.043	-0.016
245	ENSG00000239900.14	ADSL	chr22	+	40358863	40359306	40358863	40359035	40359259	40359306	245	18,8,3	979,441,386	7,11,3	592,310,279	323	99	1	1.0	0.006,0.006,0.002	0.004,0.011,0.003	-0.001
246	ENSG00000239900.14	ADSL	chr22	+	40360401	40361342	40360401	40360492	40361087	40361342	246	27,21,13	5,7,2	14,16,15	4,0,2	694	99	0.280063037091	0.8809782481579317	0.435,0.3,0.481	0.333,1.0,0.517	-0.211
247	ENSG00000239900.14	ADSL	chr22	+	40360401	40361342	40360401	40360492	40361272	40361342	247	123,52,49	694,248,226	47,55,37	394,196,211	879	99	0.491722485793	1.0	0.02,0.023,0.024	0.013,0.031,0.019	0.001
248	ENSG00000239900.14	ADSL	chr22	+	40361272	40363071	40361272	40361342	40361487	40363071	248	36,20,19	743,341,283	9,11,20	428,266,255	244	99	0.183251206537	0.6709254840151032	0.019,0.023,0.027	0.008,0.017,0.031	0.004
249	ENSG00000239900.14	ADSL	chr22	+	40361272	40363071	40361272	40361342	40362980	40363071	249	597,315,292	0,0,0	366,264,247	1,1,0	1737	99	1	1.0	1.0,1.0,1.0	0.954,0.938,1.0	0.036
250	ENSG00000239900.14	ADSL	chr22	+	40361487	40363071	40361487	40361635	40362980	40363071	250	351,176,163	688,253,230	219,163,150	354,215,207	1444	99	0.308505935493	0.9312560256398098	0.034,0.046,0.046	0.041,0.049,0.047	-0.004
251	ENSG00000239900.14	ADSL	chr22	+	40361487	40363071	40361487	40361666	40362980	40363071	251	336,171,154	8,8,5	217,156,144	3,0,2	1413	99	0.00221525604053	0.026912196240953028	0.746,0.6,0.683	0.835,1.0,0.835	-0.214
252	ENSG00000239900.14	ADSL	chr22	+	40361487	40363071	40361487	40361677	40362980	40363071	252	328,166,150	4,1,2	212,155,143	1,0,1	1402	99	1	1.0	0.853,0.921,0.841	0.937,1.0,0.91	-0.077
254	ENSG00000100242.16	SUN2	chr22	-	38740266	38741050	38740266	38740432	38740888	38741050	254	31,10,14	2,3,0	22,17,28	0,0,0	555	99	0.00177795951317	0.022757025436480553	0.734,0.373,1.0	1.0,1.0,1.0	-0.298
255	ENSG00000100242.16	SUN2	chr22	-	38740266	38741050	38740266	38740432	38741006	38741050	255	54,22,27	83,41,26	33,23,42	59,35,56	673	99	0.784803327237	1.0	0.087,0.073,0.133	0.076,0.088,0.099	0.01
256	ENSG00000100242.16	SUN2	chr22	-	38750897	38751373	38750897	38751035	38751209	38751373	256	30,13,9	152,39,26	32,17,10	103,60,83	273	99	0.938822236228	1.0	0.067,0.108,0.112	0.101,0.093,0.042	0.017
260	ENSG00000100360.15	IFT27	chr22	-	36758210	36764036	36758210	36758409	36763918	36764036	260	759,219,264	8,5,4	616,358,379	12,5,9	5608	99	0.393598292651	1.0	0.626,0.436,0.538	0.475,0.558,0.426	0.047
262	ENSG00000100350.16	FOXRED2	chr22	-	36505895	36507040	36505895	36506423	36507008	36507040	262	484,203,186	6,5,1	248,173,213	5,4,3	684	99	0.527619966343	1.0	0.921,0.855,0.964	0.878,0.862,0.911	0.03
263	ENSG00000100345.23	MYH9	chr22	-	36319539	36320363	36319539	36319635	36320219	36320363	263	127,82,80	2266,999,942	51,42,32	935,485,408	683	99	0.855471271041	1.0	0.008,0.012,0.012	0.008,0.012,0.011	0.0
264	ENSG00000100345.23	MYH9	chr22	-	36320219	36320896	36320219	36320363	36320797	36320896	264	15,17,9	1010,473,440	7,10,5	394,242,209	533	99	1	1.0	0.003,0.007,0.004	0.003,0.008,0.004	-0.0
270	ENSG00000241878.12	PISD	chr22	-	31620995	31621472	31620995	31621142	31621333	31621472	270	17,29,20	78,66,55	10,9,6	40,26,36	290	99	0.182450622879	0.6693529322532424	0.069,0.13,0.11	0.079,0.106,0.054	0.023
271	ENSG00000241878.12	PISD	chr22	-	31620995	31621885	31620995	31621472	31621648	31621885	271	29,18,35	119,76,47	14,15,9	42,29,40	275	99	0.856529283772	1.0	0.081,0.079,0.211	0.107,0.157,0.075	0.011
272	ENSG00000198089.16	SFI1	chr22	+	31604868	31606430	31604868	31604945	31606327	31606430	272	37,25,21	45,11,15	37,34,32	32,24,23	1481	99	0.676662822556	1.0	0.052,0.132,0.086	0.072,0.087,0.085	0.009
273	ENSG00000198089.16	SFI1	chr22	+	31618114	31618547	31618114	31618226	31618313	31618547	273	17,15,5	30,13,3	9,6,6	24,15,10	186	99	0.0619410317425	0.3252324857608175	0.232,0.38,0.47	0.166,0.176,0.242	0.166
276	ENSG00000185133.14	INPP5J	chr22	+	31126612	31127532	31126612	31126721	31127356	31127532	276	27,16,7	24,12,3	19,18,15	3,6,3	734	99	0.00314007347744	0.03504725438876871	0.132,0.152,0.239	0.461,0.288,0.403	-0.21
277	ENSG00000185133.14	INPP5J	chr22	+	31133609	31134696	31133609	31133714	31133912	31134696	277	0,3,3	43,17,19	0,1,5	23,14,27	297	99	0.830639264668	1.0	0.0,0.056,0.05	0.0,0.023,0.058	0.008
278	ENSG00000198832.11	SELENOM	chr22	-	31105929	31107533	31105929	31105965	31107376	31107533	278	44,21,14	222,118,117	31,24,33	99,85,82	1510	99	0.000780335225945	0.011699525319880605	0.013,0.012,0.008	0.02,0.018,0.026	-0.01
279	ENSG00000167065.14	DUSP18	chr22	-	30661444	30664080	30661444	30663728	30663838	30664080	279	47,14,12	2,1,0	38,16,32	1,0,3	209	99	0.755801165853	1.0	0.918,0.869,1.0	0.947,1.0,0.835	0.002
280	ENSG00000100003.18	SEC14L2	chr22	+	30415758	30416087	30415758	30415865	30415947	30416087	280	0,1,1	12,2,5	3,3,1	19,17,19	181	99	0.0683230406934	0.34663969559103547	0.0,0.215,0.099	0.079,0.088,0.028	0.04
281	ENSG00000099999.15	RNF215	chr22	-	30379481	30379780	30379481	30379622	30379710	30379780	281	18,7,7	15,6,6	25,14,22	19,8,14	187	99	0.471751332903	1.0	0.388,0.382,0.382	0.411,0.481,0.454	-0.065
282	ENSG00000100325.15	ASCC2	chr22	-	29793359	29793676	29793359	29793490	29793576	29793676	282	19,23,21	358,181,170	16,17,12	233,159,136	185	99	0.74014424945	1.0	0.028,0.064,0.062	0.035,0.054,0.045	0.007
283	ENSG00000186575.19	NF2	chr22	+	29683019	29683915	29683019	29683064	29683700	29683915	283	63,26,28	0,0,1	43,22,24	2,0,2	735	99	0.0626775829219	0.3275627858701067	1.0,1.0,0.79	0.743,1.0,0.618	0.143
284	ENSG00000197077.14	KIAA1671	chr22	+	25174239	25177522	25174239	25174489	25177347	25177522	284	26,8,2	79,55,31	11,7,15	42,30,31	2957	99	1	1.0	0.011,0.005,0.002	0.009,0.008,0.016	-0.005
285	ENSG00000100014.20	SPECC1L	chr22	+	24321287	24322918	24321287	24321323	24321404	24322918	285	328,106,113	15,5,4	206,108,136	7,7,5	180	99	0.877255404686	1.0	0.923,0.921,0.94	0.942,0.895,0.937	0.003
286	ENSG00000099958.15	DERL3	chr22	-	23834502	23837154	23834502	23834932	23837063	23837154	286	426,121,160	13,4,2	591,395,475	13,5,5	2230	99	0.191468908845	0.6884202607888888	0.593,0.573,0.78	0.669,0.778,0.808	-0.103
287	ENSG00000099958.15	DERL3	chr22	-	23834502	23837154	23834502	23836962	23837063	23837154	287	70,19,22	8,3,1	101,55,84	25,9,10	200	99	0.0876165541327	0.41165258361573526	0.812,0.758,0.916	0.667,0.752,0.806	0.087
289	ENSG00000099953.10	MMP11	chr22	+	23779186	23780502	23779186	23779416	23780358	23780502	289	4,1,1	3,1,2	3,2,0	6,6,10	1041	99	0.141271074408	0.5694772548187486	0.113,0.087,0.045	0.045,0.031,0.0	0.056
290	ENSG00000100038.20	TOP3B	chr22	-	21957026	21958693	21957026	21957595	21958491	21958693	290	402,187,148	28,16,8	205,143,128	18,12,12	995	99	0.339647631578	0.987798842843816	0.588,0.538,0.648	0.531,0.542,0.515	0.062
291	ENSG00000100038.20	TOP3B	chr22	-	21959131	21959736	21959131	21959232	21959586	21959736	291	83,47,45	63,27,20	58,57,40	40,27,25	453	99	0.872237767637	1.0	0.224,0.276,0.33	0.241,0.316,0.259	0.005
292	ENSG00000100038.20	TOP3B	chr22	-	21962428	21962893	21962428	21962602	21962746	21962893	292	25,28,25	41,16,16	12,12,14	32,22,27	243	99	0.00366382186854	0.039181515555915696	0.199,0.416,0.389	0.133,0.182,0.174	0.172
293	ENSG00000100034.14	PPM1F	chr22	-	21924875	21925662	21924875	21925028	21925568	21925662	293	48,31,22	0,1,0	28,28,27	0,2,0	639	99	1	1.0	1.0,0.828,1.0	1.0,0.684,1.0	0.048
294	ENSG00000161179.14	YDJC	chr22	-	21629009	21629407	21629009	21629187	21629307	21629407	294	92,72,67	71,23,26	40,35,26	56,34,29	219	99	0.000283384716504	0.005248047972887665	0.369,0.586,0.538	0.244,0.318,0.288	0.214
295	ENSG00000161179.14	YDJC	chr22	-	21629307	21629761	21629307	21629407	21629542	21629761	295	354,291,240	47,24,16	106,78,83	58,44,36	234	99	0	0.0	0.761,0.837,0.864	0.436,0.429,0.494	0.368
296	ENSG00000161179.14	YDJC	chr22	-	21629009	21629761	21629009	21629407	21629601	21629761	296	537,411,324	54,24,4	213,151,154	39,37,29	293	99	7.77430819721e-09	7.946240013109837e-07	0.771,0.853,0.965	0.649,0.58,0.642	0.239
299	ENSG00000183506.17	PI4KAP2	chr22	-	21477996	21478694	21477996	21478161	21478584	21478694	299	1,0,3	5,0,0	1,2,0	1,2,0	522	99	1	1.0	0.037,NA,1.0	0.159,0.159,NA	0.359
302	ENSG00000206140.12	TMEM191C	chr22	+	21467893	21468431	21467893	21468202	21468314	21468431	302	2,2,3	1,0,0	1,3,3	0,0,0	211	99	1	1.0	0.484,1.0,1.0	1.0,1.0,1.0	-0.172
303	ENSG00000206140.12	TMEM191C	chr22	+	21467893	21468431	21467893	21468017	21468353	21468431	303	2,2,3	1,0,0	2,3,3	0,0,0	435	99	1	1.0	0.313,1.0,1.0	1.0,1.0,1.0	-0.229
304	ENSG00000206140.12	TMEM191C	chr22	+	21468943	21469346	21468943	21469003	21469273	21469346	304	2,0,0	0,0,0	0,0,0	0,0,1	369	99	1	1.0	1.0,NA,NA	NA,NA,0.0	1.0
309	ENSG00000184436.12	THAP7	chr22	-	21000646	21001411	21000646	21000787	21001255	21001411	309	306,218,198	182,53,57	100,70,83	116,63,48	567	99	1.15896419528e-05	0.0003911044252643302	0.227,0.418,0.378	0.131,0.162,0.232	0.166
310	ENSG00000099942.13	CRKL	chr22	+	20949710	20953747	20949710	20949927	20953205	20953747	310	7900,3841,3455	0,0,0	4261,2606,2943	0,0,1	3377	99	1	1.0	1.0,1.0,1.0	1.0,1.0,0.989	0.004
311	ENSG00000099917.17	MED15	chr22	+	20554935	20555148	20554935	20554995	20555076	20555148	311	142,74,46	1,1,0	128,67,81	2,2,3	180	99	0.0832496926553	0.39790657955298514	0.987,0.976,1.0	0.972,0.949,0.937	0.035
313	ENSG00000184702.20	SEPTIN5	chr22	+	19721821	19722339	19721821	19721957	19722236	19722339	313	11,6,9	17,4,4	10,10,9	33,13,11	378	99	0.0868793296878	0.4090929234025754	0.145,0.282,0.371	0.074,0.168,0.176	0.127
314	ENSG00000184702.20	SEPTIN5	chr22	+	19722236	19723319	19722236	19722339	19722427	19723319	314	2,0,0	23,6,8	0,0,1	17,14,17	187	99	1	1.0	0.044,0.0,0.0	0.0,0.0,0.03	0.005
315	ENSG00000070413.20	DGCR2	chr22	-	19041057	19041959	19041057	19041294	19041806	19041959	315	29,17,7	128,59,50	18,8,5	96,42,58	611	99	0.144164237549	0.5769700965261735	0.035,0.045,0.022	0.029,0.03,0.014	0.01
318	ENSG00000274602.5	PI4KAP1	chr22	-	18548010	18548469	18548010	18548118	18548317	18548469	318	10,8,3	22,8,3	4,2,7	17,6,6	298	99	0.366846251309	1.0	0.131,0.249,0.249	0.073,0.1,0.279	0.059
320	ENSG00000278558.5	TMEM191B	chr22	+	18529935	18530196	18529935	18530008	18530155	18530196	320	0,0,0	1,0,0	1,0,1	0,0,0	246	99	1	1.0	0.0,NA,NA	1.0,NA,1.0	-1.0
322	ENSG00000177663.15	IL17RA	chr22	+	17101995	17102302	17101995	17102043	17102138	17102302	322	21,27,24	97,22,29	9,11,17	70,42,57	194	99	0.00203395754228	0.025309526341394384	0.099,0.385,0.297	0.062,0.118,0.132	0.156
323	ENSG00000283633.1	ENSG00000283633	chr22	+	16614076	16615111	16614076	16614178	16614698	16615111	323	221,68,65	34,9,14	248,144,194	11,8,16	619	99	9.77763393812e-05	0.0022375941606504975	0.51,0.547,0.426	0.783,0.742,0.66	-0.234
325	ENSG00000160299.18	PCNT	chr21	+	46442496	46444821	46442496	46442573	46443809	46444821	325	273,145,109	91,35,16	151,117,142	59,49,53	1335	99	0.0149267329168	0.11544280921119462	0.182,0.235,0.336	0.16,0.15,0.166	0.092
326	ENSG00000160299.18	PCNT	chr21	+	46442496	46444821	46442496	46442573	46444693	46444821	326	580,271,214	2,2,1	321,245,281	0,0,1	2219	99	0.0527787670452	0.29107045068247783	0.928,0.858,0.905	1.0,1.0,0.926	-0.078
327	ENSG00000160299.18	PCNT	chr21	+	46443809	46444821	46443809	46443948	46444693	46444821	327	237,103,79	210,86,56	139,100,107	130,95,102	844	99	0.328508396164	0.9674592744766091	0.117,0.123,0.142	0.111,0.11,0.11	0.017
328	ENSG00000160298.18	C21orf58	chr21	-	46301129	46302154	46301129	46301713	46301996	46302154	328	116,36,20	3,1,0	64,46,57	0,1,0	382	99	0.166105603691	0.6316415289652013	0.909,0.903,1.0	1.0,0.923,1.0	-0.037
329	ENSG00000160298.18	C21orf58	chr21	-	46314870	46315547	46314870	46315049	46315473	46315547	329	49,22,19	23,11,3	22,18,25	12,13,7	523	99	0.50715001543	1.0	0.287,0.275,0.545	0.258,0.208,0.403	0.079
331	ENSG00000197381.17	ADARB1	chr21	+	45222017	45226560	45222017	45222107	45225546	45226560	331	873,419,350	3,4,4	440,288,317	3,0,0	3538	99	0.00831586237812	0.07391105106974549	0.891,0.746,0.71	0.804,1.0,1.0	-0.152
332	ENSG00000197381.17	ADARB1	chr21	+	45222017	45226560	45222017	45223577	45225546	45226560	332	446,203,164	3,4,2	214,155,176	2,1,0	2068	99	0.0302138065912	0.19619594628250217	0.877,0.708,0.797	0.837,0.881,1.0	-0.112
333	ENSG00000183250.13	LINC01547	chr21	-	44933314	44935096	44933314	44934368	44934933	44935096	333	13,3,10	3,4,0	8,8,4	7,4,0	664	99	0.628654256565	1.0	0.392,0.101,1.0	0.146,0.23,1.0	0.039
334	ENSG00000160226.16	CFAP410	chr21	-	44330462	44332014	44330462	44330916	44331842	44332014	334	98,74,65	14,6,5	50,18,37	16,8,10	1025	99	0.000212166305478	0.004231384291240412	0.403,0.544,0.557	0.232,0.179,0.263	0.277
339	ENSG00000160221.18	GATD3	chr21	+	44144820	44145723	44144820	44144916	44145570	44145723	339	62,12,15	0,0,1	31,13,24	0,0,0	753	99	1	1.0	1.0,1.0,0.664	1.0,1.0,1.0	-0.112
344	ENSG00000157601.15	MX1	chr21	+	41441715	41443866	41441715	41441914	41443787	41443866	344	1,1,1	2,0,2	5,0,3	1,1,3	1972	99	0.285227316861	0.8895309896530527	0.024,1.0,0.024	0.201,0.0,0.048	0.266
345	ENSG00000157601.15	MX1	chr21	+	41445999	41449295	41445999	41446141	41449136	41449295	345	4,5,1	4,0,2	10,3,2	2,1,2	3094	99	0.566984560917	1.0	0.031,1.0,0.016	0.138,0.088,0.031	0.263
348	ENSG00000182093.16	GET1	chr21	+	39405913	39406731	39405913	39406058	39406561	39406731	348	1,0,1	0,0,1	3,2,1	0,0,0	602	99	1	1.0	1.0,NA,0.141	1.0,1.0,1.0	-0.429
351	ENSG00000205581.11	HMGN1	chr21	-	39345829	39347292	39345829	39345958	39347246	39347292	351	550,183,193	2,2,2	331,203,196	3,2,6	1387	99	0.0736566876515	0.3651915064064576	0.952,0.867,0.873	0.887,0.879,0.7	0.075
352	ENSG00000205581.11	HMGN1	chr21	-	39345145	39348339	39345145	39345274	39348291	39348339	352	1601,551,502	1285,454,385	871,534,540	783,464,482	3116	99	0.273547187419	0.8687450765655325	0.038,0.037,0.04	0.034,0.035,0.034	0.004
353	ENSG00000205581.11	HMGN1	chr21	-	39348421	39348577	39348421	39348451	39348544	39348577	353	75,40,30	1071,476,401	40,37,41	744,410,468	192	99	0.909206529364	1.0	0.035,0.042,0.037	0.027,0.044,0.043	0.0
356	ENSG00000157538.14	VPS26C	chr21	-	37223419	37227806	37223419	37225626	37227653	37227806	356	37,32,28	38,18,24	29,29,20	21,20,15	2126	99	0.645424168122	1.0	0.043,0.076,0.052	0.06,0.063,0.058	-0.003
357	ENSG00000182670.14	TTC3	chr21	+	37087832	37088346	37087832	37087875	37088195	37088346	357	1,0,2	28,5,5	1,1,2	20,11,5	419	99	0.814763409632	1.0	0.008,0.0,0.086	0.012,0.021,0.086	-0.008
359	ENSG00000185917.14	SETD4	chr21	-	36034540	36036251	36034540	36035960	36036084	36036251	359	19,11,8	10,5,4	11,9,6	10,4,4	223	99	0.395585177429	1.0	0.458,0.494,0.47	0.328,0.5,0.4	0.065
360	ENSG00000241837.7	ATP5PO	chr21	-	33906448	33907453	33906448	33906500	33907340	33907453	360	70,25,22	0,0,1	50,34,31	2,1,0	939	99	0.882007418478	1.0	1.0,1.0,0.699	0.725,0.782,1.0	0.064
361	ENSG00000159079.19	CFAP298	chr21	-	32601666	32603292	32601666	32601973	32603160	32603292	361	286,134,136	4,5,3	157,122,93	2,1,8	1286	99	0.771372103372	1.0	0.846,0.674,0.777	0.858,0.904,0.472	0.021
362	ENSG00000156261.13	CCT8	chr21	-	29066715	29067071	29066715	29066777	29066890	29067071	362	60,35,45	243,161,145	39,24,35	142,90,80	212	99	0.244555817145	0.8081563586507834	0.103,0.092,0.127	0.114,0.111,0.17	-0.024
363	ENSG00000156256.15	USP16	chr21	+	29042471	29043599	29042471	29042528	29043422	29043599	363	43,21,22	111,43,35	24,23,15	60,23,37	993	99	0.660069017255	1.0	0.037,0.046,0.059	0.038,0.091,0.039	-0.009
364	ENSG00000156253.7	RWDD2B	chr21	-	29008239	29008621	29008239	29008307	29008394	29008621	364	14,2,6	14,5,3	4,3,6	11,1,1	186	99	0.635030089732	1.0	0.347,0.176,0.516	0.162,0.615,0.762	-0.167
365	ENSG00000154734.16	ADAMTS1	chr21	-	26838438	26839762	26838438	26838614	26839586	26839762	365	53,9,10	104,40,40	22,20,14	67,22,21	1071	99	0.217879982078	0.7501324694286935	0.045,0.02,0.023	0.029,0.078,0.058	-0.026
366	ENSG00000154734.16	ADAMTS1	chr21	-	26839874	26840562	26839874	26840061	26840275	26840562	366	29,5,3	258,47,42	12,10,6	97,31,41	313	99	0.152625386552	0.5979438861404607	0.034,0.033,0.022	0.038,0.093,0.044	-0.029
371	ENSG00000188681.12	TEKT4P2	chr21	-	9068359	9069599	9068359	9068629	9069444	9069599	371	24,6,4	0,1,0	9,4,4	0,0,0	914	99	1	1.0	1.0,0.394,1.0	1.0,1.0,1.0	-0.202
372	ENSG00000188681.12	TEKT4P2	chr21	-	9068359	9069599	9068359	9068659	9069444	9069599	372	24,6,4	2,2,0	9,4,4	10,2,3	884	99	0.0203459154586	0.14573927312999865	0.573,0.251,1.0	0.092,0.183,0.13	0.473
373	ENSG00000203896.10	LIME1	chr20	+	63737820	63738060	63737820	63737902	63737972	63738060	373	29,16,11	3,1,1	11,12,11	5,4,2	169	99	0.0107192838154	0.08965065850330606	0.85,0.904,0.866	0.563,0.637,0.763	0.219
374	ENSG00000203896.10	LIME1	chr20	+	63737820	63738060	63737820	63737902	63738007	63738060	374	33,17,12	10,4,0	12,15,14	8,3,1	204	99	0.603077574551	1.0	0.616,0.673,1.0	0.421,0.708,0.872	0.096
375	ENSG00000203896.10	LIME1	chr20	+	63738007	63738499	63738007	63738060	63738182	63738499	375	14,15,13	32,17,7	9,6,7	26,16,28	221	99	0.00964075754564	0.0828131335031541	0.164,0.283,0.454	0.134,0.144,0.101	0.174
376	ENSG00000197114.12	ZGPAT	chr20	+	63733586	63734824	63733586	63733712	63734644	63734824	376	330,260,199	1,0,0	218,187,180	0,2,0	1031	99	1	1.0	0.969,1.0,1.0	1.0,0.9,1.0	0.023
377	ENSG00000197114.12	ZGPAT	chr20	+	63733586	63734824	63733586	63733739	63734644	63734824	377	258,215,170	6,4,2	172,159,141	2,3,4	1004	99	0.909767499239	1.0	0.809,0.841,0.893	0.895,0.839,0.777	0.011
378	ENSG00000197114.12	ZGPAT	chr20	+	63733586	63734824	63733586	63733775	63734644	63734824	378	252,206,164	1,0,0	171,159,140	0,1,0	968	99	1	1.0	0.963,1.0,1.0	1.0,0.942,1.0	0.007
379	ENSG00000197114.12	ZGPAT	chr20	+	63733586	63734824	63733586	63733712	63734704	63734824	379	342,267,206	19,10,14	230,197,188	21,11,17	1091	99	0.11163971848	0.4862651946086457	0.62,0.708,0.572	0.498,0.619,0.501	0.094
380	ENSG00000197114.12	ZGPAT	chr20	+	63733586	63734824	63733586	63733739	63734704	63734824	380	270,222,177	85,29,48	184,169,149	56,33,40	1064	99	0.614650166639	1.0	0.228,0.416,0.255	0.234,0.323,0.257	0.028
381	ENSG00000026036.22	RTEL1-TNFRSF6B	chr20	+	63688527	63689132	63688527	63688605	63689054	63689132	381	64,46,33	68,31,16	42,60,48	46,24,36	548	99	0.699602878499	1.0	0.145,0.211,0.271	0.142,0.311,0.194	-0.007
382	ENSG00000026036.22	RTEL1-TNFRSF6B	chr20	+	63689749	63690210	63689749	63689865	63690086	63690210	382	21,22,17	76,25,16	12,23,15	43,25,25	320	99	0.842736659718	1.0	0.079,0.214,0.247	0.079,0.222,0.157	0.027
383	ENSG00000026036.22	RTEL1-TNFRSF6B	chr20	+	63691741	63693003	63691741	63691837	63692804	63693003	383	43,66,45	99,34,30	19,53,36	83,45,46	1066	99	0.0156929178188	0.11992502977271316	0.039,0.153,0.122	0.021,0.099,0.068	0.042
384	ENSG00000026036.22	RTEL1-TNFRSF6B	chr20	+	63695777	63697191	63695777	63695854	63696759	63697191	384	273,122,78	2,0,0	168,132,126	2,3,4	1004	99	0.00037556109114	0.006598701485649917	0.931,1.0,1.0	0.892,0.813,0.756	0.157
385	ENSG00000101199.13	ARFGAP1	chr20	+	63287563	63289788	63287563	63289496	63289677	63289788	385	514,319,248	1,1,1	257,199,186	7,3,2	280	99	0.00161148044312	0.021045827926949385	0.995,0.991,0.989	0.928,0.959,0.97	0.039
387	ENSG00000092758.18	COL9A3	chr20	+	62836186	62836532	62836186	62836333	62836477	62836532	387	62,33,32	151,36,31	13,21,6	40,15,25	243	99	0.330155995881	0.9705636715196432	0.143,0.272,0.296	0.117,0.363,0.089	0.047
390	ENSG00000102125.16	TAFAZZIN	chrX	+	154412085	154413567	154412085	154412214	154413206	154413567	390	115,62,38	125,27,25	71,59,51	67,61,40	1091	99	0.302973505266	0.9214902320393648	0.077,0.172,0.121	0.088,0.081,0.104	0.032
391	ENSG00000102125.16	TAFAZZIN	chrX	+	154413206	154413567	154413206	154413252	154413481	154413567	391	25,7,7	59,14,9	20,17,18	36,24,18	328	99	0.146502719789	0.5831581768796368	0.113,0.131,0.19	0.144,0.176,0.232	-0.039
392	ENSG00000102125.16	TAFAZZIN	chrX	+	154413206	154413567	154413206	154413339	154413481	154413567	392	10,5,3	1,1,2	6,6,6	0,1,1	241	99	0.0289505816208	0.19002450301272247	0.804,0.673,0.381	1.0,0.711,0.711	-0.188
394	ENSG00000102125.16	TAFAZZIN	chrX	+	154413206	154413567	154413206	154413358	154413481	154413567	394	10,5,3	0,0,0	5,6,6	3,1,0	222	99	0.0384791018777	0.2334662402739446	1.0,1.0,1.0	0.426,0.728,1.0	0.282
395	ENSG00000102125.16	TAFAZZIN	chrX	+	154419542	154419746	154419542	154419623	154419704	154419746	395	48,21,9	9,4,3	10,17,13	5,3,0	180	99	0.673258731207	1.0	0.746,0.743,0.623	0.524,0.757,1.0	-0.056
396	ENSG00000102125.16	TAFAZZIN	chrX	+	154419542	154420094	154419542	154419623	154420031	154420094	396	106,36,28	28,14,10	52,53,40	22,8,11	507	99	0.682422407682	1.0	0.425,0.334,0.353	0.316,0.564,0.415	-0.061
397	ENSG00000102125.16	TAFAZZIN	chrX	+	154419542	154420094	154419542	154419746	154420031	154420094	397	66,17,21	5,2,2	44,39,29	3,3,3	384	99	0.868400703072	1.0	0.773,0.687,0.73	0.791,0.77,0.714	-0.028
398	ENSG00000102125.16	TAFAZZIN	chrX	+	154420031	154420264	154420031	154420094	154420211	154420264	398	24,5,5	54,22,13	14,6,9	30,16,32	216	99	0.812737264797	1.0	0.169,0.094,0.15	0.176,0.147,0.114	-0.008
400	ENSG00000101160.15	CTSZ	chr20	-	58995184	58997753	58995184	58995759	58997602	58997753	400	928,383,325	5,1,2	536,343,361	4,2,2	1942	99	0.629257197822	1.0	0.904,0.951,0.892	0.872,0.897,0.902	0.025
401	ENSG00000101160.15	CTSZ	chr20	-	58996638	58997753	58996638	58996801	58997602	58997753	401	41,21,30	1029,411,354	35,38,26	584,405,468	900	99	1	1.0	0.004,0.006,0.009	0.007,0.01,0.006	-0.001
402	ENSG00000215440.12	NPEPL1	chr20	+	58713419	58714093	58713419	58713543	58713916	58714093	402	94,41,52	118,54,50	51,51,35	67,59,46	472	99	0.697958076737	1.0	0.143,0.137,0.179	0.138,0.153,0.138	0.01
403	ENSG00000124222.22	STX16	chr20	+	58651271	58652087	58651271	58651414	58652072	58652087	403	2316,1054,908	5,2,4	1332,937,919	2,0,0	757	99	0.403149156237	1.0	0.984,0.986,0.967	0.989,1.0,1.0	-0.017
404	ENSG00000124222.22	STX16	chr20	+	58651282	58652138	58651282	58651434	58652072	58652138	404	2279,1037,901	11,7,10	1315,929,901	1,1,3	737	99	0.000112528314136	0.0025278661457287855	0.965,0.952,0.924	0.994,0.992,0.976	-0.04
405	ENSG00000124224.18	PPP4R1L	chr20	-	58245782	58247506	58245782	58246252	58247321	58247506	405	61,38,35	14,2,6	61,32,68	8,3,7	1168	99	0.485472372797	1.0	0.27,0.617,0.331	0.393,0.475,0.452	-0.034
408	ENSG00000244687.13	UBE2V1	chr20	-	50096482	50096820	50096482	50096534	50096671	50096820	408	38,24,27	9,13,9	32,7,25	13,6,10	236	99	0.428253026458	1.0	0.639,0.436,0.557	0.508,0.329,0.512	0.094
409	ENSG00000244687.13	UBE2V1	chr20	-	50115484	50115954	50115484	50115621	50115698	50115954	409	17,4,7	1,0,0	7,9,12	0,1,0	176	99	1	1.0	0.905,1.0,1.0	1.0,0.835,1.0	0.023
410	ENSG00000244687.13	UBE2V1	chr20	-	50115484	50115954	50115484	50115621	50115829	50115954	410	33,10,14	3,0,0	19,21,21	1,0,0	307	99	0.687593785926	1.0	0.78,1.0,1.0	0.86,1.0,1.0	-0.027
411	ENSG00000124126.14	PREX1	chr20	-	48632276	48632639	48632276	48632391	48632495	48632639	411	5,3,5	23,8,5	4,1,0	9,8,10	203	99	0.0656122423249	0.33718063133366544	0.096,0.155,0.328	0.178,0.057,0.0	0.115
412	ENSG00000196562.15	SULF2	chr20	-	47659398	47659730	47659398	47659452	47659696	47659730	412	100,15,19	317,81,73	32,20,12	139,75,61	343	99	0.318649371385	0.9512055090768183	0.083,0.051,0.07	0.062,0.071,0.054	0.006
413	ENSG00000080189.15	SLC35C2	chr20	-	46349527	46350890	46349527	46350524	46350760	46350890	413	44,26,17	97,33,31	43,31,30	57,46,50	335	99	0.284148926146	0.88727778661874	0.118,0.189,0.139	0.182,0.166,0.151	-0.018
414	ENSG00000080189.15	SLC35C2	chr20	-	46358386	46358763	46358386	46358558	46358690	46358763	414	356,121,92	2,0,0	251,182,142	6,2,4	231	99	0.00368761931378	0.039385802073809845	0.987,1.0,1.0	0.947,0.975,0.938	0.042
416	ENSG00000124140.15	SLC12A5	chr20	+	46034947	46035535	46034947	46035042	46035403	46035535	416	0,0,0	1,0,1	1,0,0	0,1,0	460	99	1	1.0	0.0,NA,0.0	1.0,0.0,NA	-0.5
418	ENSG00000147400.10	CETN2	chrX	-	152828536	152829277	152828536	152828674	152829148	152829277	418	14,5,7	343,136,149	17,6,9	163,101,137	573	99	0.364952247414	1.0	0.007,0.006,0.008	0.018,0.01,0.011	-0.006
419	ENSG00000166913.13	YWHAB	chr20	+	44901530	44904116	44901530	44901833	44903992	44904116	419	260,97,83	2276,1076,974	114,88,73	1412,864,888	2258	99	1	1.0	0.005,0.004,0.004	0.004,0.004,0.004	0.0
420	ENSG00000166913.13	YWHAB	chr20	+	44904967	44906096	44904967	44905131	44906000	44906096	420	141,76,51	1555,678,527	93,60,62	789,478,513	968	99	0.1855005418	0.6757610552892392	0.009,0.011,0.01	0.012,0.013,0.012	-0.002
421	ENSG00000124177.16	CHD6	chr20	-	41496808	41498226	41496808	41497501	41498167	41498226	421	7,12,1	64,27,28	10,11,9	49,32,29	765	99	0.118567352796	0.50553254572002	0.014,0.054,0.005	0.026,0.043,0.039	-0.012
422	ENSG00000174365.21	SNHG11	chr20	+	38446667	38447623	38446667	38447012	38447465	38447623	422	84,50,32	28,11,14	43,44,40	14,9,9	552	99	0.421785159812	1.0	0.35,0.449,0.291	0.355,0.467,0.444	-0.059
423	ENSG00000174365.21	SNHG11	chr20	+	38446671	38447623	38446671	38446852	38447465	38447623	423	187,125,93	0,0,0	117,84,94	1,0,0	712	99	1	1.0	1.0,1.0,1.0	0.942,1.0,1.0	0.019
424	ENSG00000174365.21	SNHG11	chr20	+	38446671	38447623	38446671	38446940	38447465	38447623	424	166,103,77	0,0,0	98,77,80	0,0,1	624	99	1	1.0	1.0,1.0,1.0	1.0,1.0,0.927	0.024
425	ENSG00000174365.21	SNHG11	chr20	+	38446671	38447623	38446671	38446948	38447465	38447623	425	149,96,71	4,4,1	86,69,74	1,4,1	616	99	0.654080850165	1.0	0.857,0.794,0.919	0.933,0.735,0.922	-0.007
426	ENSG00000174365.21	SNHG11	chr20	+	38446671	38448730	38446671	38447012	38448661	38448730	426	140,91,64	0,0,1	96,80,65	1,0,0	1748	99	1	1.0	1.0,1.0,0.784	0.845,1.0,1.0	-0.02
427	ENSG00000174365.21	SNHG11	chr20	+	38446671	38448730	38446671	38447623	38448661	38448730	427	36,22,30	78,31,39	35,29,15	34,24,28	1137	99	0.0707566835836	0.35478469174229627	0.039,0.058,0.063	0.082,0.095,0.045	-0.021
428	ENSG00000174365.21	SNHG11	chr20	+	38447465	38448730	38447465	38447623	38448665	38448730	428	43,23,32	3,1,7	35,29,19	2,0,1	1141	99	0.0277050044723	0.18423784644388427	0.554,0.666,0.284	0.603,1.0,0.622	-0.24
429	ENSG00000174365.21	SNHG11	chr20	+	38447465	38450447	38447465	38447623	38450261	38450447	429	126,66,70	1,0,0	99,81,74	0,0,0	2737	99	1	1.0	0.82,1.0,1.0	1.0,1.0,1.0	-0.06
430	ENSG00000174365.21	SNHG11	chr20	+	38448661	38450447	38448661	38448730	38450261	38450447	430	103,47,46	16,16,5	73,57,62	9,8,9	1630	99	0.293476036006	0.904547890781528	0.281,0.151,0.358	0.33,0.302,0.295	-0.046
431	ENSG00000174365.21	SNHG11	chr20	+	38447465	38450447	38447465	38448730	38450335	38450447	431	150,73,80	58,19,20	92,68,77	20,14,28	1704	99	0.389083804057	1.0	0.131,0.182,0.189	0.211,0.22,0.138	-0.022
432	ENSG00000174365.21	SNHG11	chr20	+	38450261	38450921	38450261	38450447	38450532	38450921	432	8,13,2	107,69,46	14,8,9	53,50,50	184	99	0.02800203439	0.1856324450051138	0.039,0.092,0.023	0.124,0.079,0.088	-0.046
433	ENSG00000196756.14	SNHG17	chr20	-	38420587	38421098	38420587	38420900	38421005	38421098	433	32,28,19	313,271,217	16,19,15	158,134,92	204	99	0.228046200005	0.7741118013901166	0.047,0.048,0.041	0.047,0.064,0.073	-0.016
435	ENSG00000196756.14	SNHG17	chr20	-	38421005	38422241	38421005	38421098	38422045	38422241	435	388,252,166	0,0,1	272,201,160	0,0,0	1046	99	1	1.0	1.0,1.0,0.94	1.0,1.0,1.0	-0.02
436	ENSG00000196756.14	SNHG17	chr20	-	38421005	38422241	38421005	38421098	38422086	38422241	436	399,260,171	10,16,12	282,216,165	9,8,5	1087	99	0.226552148768	0.7700237702330424	0.784,0.597,0.565	0.741,0.711,0.75	-0.085
437	ENSG00000196756.14	SNHG17	chr20	-	38421005	38422241	38421005	38421098	38422091	38422241	437	417,268,180	29,21,19	292,220,169	17,5,12	1092	99	0.0797362060209	0.3872068844231005	0.566,0.536,0.462	0.609,0.8,0.561	-0.135
438	ENSG00000196756.14	SNHG17	chr20	-	38421005	38422241	38421005	38421098	38422095	38422241	438	458,287,196	3,9,6	312,229,179	3,4,5	1096	99	0.611968790396	1.0	0.932,0.742,0.747	0.904,0.838,0.764	-0.028
439	ENSG00000196756.14	SNHG17	chr20	-	38421005	38422368	38421005	38421098	38422290	38422368	439	542,362,251	2,2,3	380,268,223	2,1,2	1291	99	0.856966724332	1.0	0.954,0.933,0.865	0.936,0.954,0.895	-0.011
440	ENSG00000196756.14	SNHG17	chr20	-	38425934	38426503	38425934	38426048	38426418	38426503	440	63,35,36	11,9,10	43,38,24	6,7,2	469	99	0.18566048011	0.6759514939705937	0.547,0.451,0.432	0.602,0.534,0.717	-0.141
441	ENSG00000196756.14	SNHG17	chr20	-	38425934	38426503	38425934	38426052	38426418	38426503	441	58,34,32	2,1,2	42,35,23	2,3,3	465	99	0.181332256022	0.6672072971664451	0.861,0.879,0.773	0.817,0.713,0.62	0.121
442	ENSG00000196756.14	SNHG17	chr20	-	38426418	38427444	38426418	38426503	38427246	38427444	442	232,145,111	2,0,7	149,114,92	1,1,0	842	99	0.00348750816835	0.03792553639852737	0.932,1.0,0.651	0.946,0.931,1.0	-0.098
443	ENSG00000102032.13	RENBP	chrX	-	153944079	153944418	153944079	153944155	153944308	153944418	443	23,14,19	18,7,3	9,6,7	24,20,22	252	99	8.7149792074e-06	0.0003108732515928255	0.334,0.44,0.713	0.128,0.105,0.111	0.381
444	ENSG00000149636.16	DSN1	chr20	-	36770872	36771193	36770872	36770974	36771114	36771193	444	698,289,260	0,0,1	307,197,202	0,0,0	239	99	1	1.0	1.0,1.0,0.991	1.0,1.0,1.0	-0.003
445	ENSG00000149636.16	DSN1	chr20	-	36770872	36771473	36770872	36770977	36771424	36771473	445	723,305,262	2,3,1	345,199,215	1,0,3	546	99	0.764858361834	1.0	0.985,0.949,0.979	0.984,1.0,0.929	-0.0
446	ENSG00000149636.16	DSN1	chr20	-	36770872	36771473	36770872	36771024	36771424	36771473	446	460,202,175	6,0,0	221,131,135	1,2,0	499	99	0.439976896653	1.0	0.938,1.0,1.0	0.978,0.929,1.0	0.01
447	ENSG00000149636.16	DSN1	chr20	-	36770872	36771473	36770872	36771193	36771424	36771473	447	54,27,19	143,68,65	46,16,23	57,51,35	330	99	0.0245529523215	0.16806225752921633	0.102,0.106,0.081	0.195,0.086,0.165	-0.052
448	ENSG00000131051.24	RBM39	chr20	-	35704667	35705330	35704667	35704746	35705224	35705330	448	239,80,63	368,211,158	104,60,88	224,138,148	577	99	0.959724411494	1.0	0.1,0.061,0.064	0.074,0.069,0.093	-0.004
449	ENSG00000131051.24	RBM39	chr20	-	35738967	35740887	35738967	35739017	35740823	35740887	449	1967,616,634	741,347,338	1446,716,839	400,213,295	1905	99	5.74122311037e-06	0.00021952950238573058	0.121,0.084,0.089	0.158,0.149,0.129	-0.047
451	ENSG00000214078.13	CPNE1	chr20	-	35626043	35626803	35626043	35626381	35626562	35626803	451	126,88,83	0,0,0	44,38,39	0,0,1	280	99	1	1.0	1.0,1.0,1.0	1.0,1.0,0.932	0.023
452	ENSG00000214078.13	CPNE1	chr20	-	35626043	35626803	35626043	35626381	35626566	35626803	452	129,89,83	303,109,94	44,38,39	163,115,118	284	99	4.23186967069e-06	0.0001700747621906794	0.129,0.222,0.235	0.086,0.103,0.103	0.098
453	ENSG00000214078.13	CPNE1	chr20	-	35630438	35631034	35630438	35630490	35630900	35631034	453	262,170,133	34,22,16	75,64,38	11,11,21	509	99	0.0449106405098	0.2605895789405972	0.6,0.6,0.618	0.57,0.531,0.26	0.152
454	ENSG00000214078.13	CPNE1	chr20	-	35632162	35632385	35632162	35632234	35632310	35632385	454	31,15,21	508,151,128	14,15,17	290,223,237	175	99	0.0821919577142	0.39516079172408236	0.033,0.053,0.085	0.027,0.037,0.039	0.023
455	ENSG00000214078.13	CPNE1	chr20	-	35632162	35632385	35632162	35632248	35632310	35632385	455	30,14,21	1,0,0	13,14,17	0,1,1	161	99	1	1.0	0.949,1.0,1.0	1.0,0.896,0.913	0.047
456	ENSG00000061656.11	SPAG4	chr20	+	35617519	35617840	35617519	35617586	35617778	35617840	456	3,3,0	1,0,0	3,2,2	0,0,1	291	99	1	1.0	0.505,1.0,NA	1.0,1.0,0.405	-0.049
457	ENSG00000061656.11	SPAG4	chr20	+	35618449	35618720	35618449	35618475	35618611	35618720	457	3,2,1	2,0,0	1,5,2	2,0,1	235	99	0.229219696585	0.7767310725848103	0.387,1.0,1.0	0.174,1.0,0.457	0.252
460	ENSG00000000419.14	DPM1	chr20	-	50945736	50945923	50945736	50945762	50945846	50945923	460	112,52,37	636,286,264	47,32,43	298,166,190	183	99	0.506397334127	1.0	0.087,0.09,0.07	0.079,0.094,0.109	-0.012
470	ENSG00000132640.15	BTBD3	chr20	+	11917777	11918601	11917777	11918011	11918333	11918601	470	57,14,28	25,7,13	35,32,27	22,16,17	421	99	0.337076931765	0.9837001467843376	0.349,0.32,0.336	0.272,0.32,0.272	0.047
472	ENSG00000101384.12	JAG1	chr20	-	10648548	10649107	10648548	10648722	10649060	10649107	472	6,7,8	39,31,16	12,4,1	24,16,13	437	99	0.727414819286	1.0	0.034,0.049,0.102	0.102,0.054,0.017	0.004
473	ENSG00000101384.12	JAG1	chr20	-	10650246	10651694	10650246	10650360	10651580	10651694	473	10,1,4	45,22,27	9,9,11	24,10,19	1319	99	0.000525632829104	0.008490513414128048	0.016,0.003,0.011	0.027,0.063,0.042	-0.034
474	ENSG00000182621.18	PLCB1	chr20	+	8962195	8963010	8962195	8962336	8962892	8963010	474	2,0,1	0,0,0	3,0,0	0,1,0	655	99	1	1.0	1.0,NA,1.0	1.0,0.0,NA	0.5
476	ENSG00000089195.15	TRMT6	chr20	-	5941052	5942036	5941052	5941139	5941950	5942036	476	70,53,41	2,0,0	46,31,28	5,4,5	910	99	3.8848797701e-07	2.327261584400958e-05	0.792,1.0,1.0	0.5,0.457,0.379	0.485
485	ENSG00000088826.18	SMOX	chr20	+	4182088	4182848	4182088	4182323	4182482	4182848	485	77,53,40	0,0,0	68,18,60	1,0,1	258	99	1	1.0	1.0,1.0,1.0	0.963,1.0,0.958	0.026
486	ENSG00000101222.12	SPEF1	chr20	-	3778420	3778990	3778420	3778544	3778745	3778990	486	0,0,4	0,1,4	1,1,0	1,0,0	300	99	1	1.0	NA,0.0,0.248	0.248,1.0,NA	-0.5
487	ENSG00000101222.12	SPEF1	chr20	-	3778745	3778990	3778745	3778806	3778950	3778990	487	1,2,4	1,2,2	0,0,1	0,2,1	243	99	1	1.0	0.289,0.289,0.449	NA,0.0,0.289	0.198
490	ENSG00000088836.14	SLC4A11	chr20	-	3229094	3229452	3229094	3229263	3229345	3229452	490	0,1,0	6,2,0	0,0,0	9,5,3	181	99	1	1.0	0.0,0.215,NA	0.0,0.0,0.0	0.107
491	ENSG00000088899.16	LZTS3	chr20	-	3165496	3166360	3165496	3165628	3165766	3166360	491	128,44,35	0,0,0	63,55,53	0,0,1	237	99	1	1.0	1.0,1.0,1.0	1.0,1.0,0.957	0.014
492	ENSG00000187860.11	CCDC157	chr22	+	30370325	30371727	30370325	30370950	30371649	30371727	492	52,41,23	8,2,1	19,17,21	8,2,6	798	99	0.021391939441	0.1516480935363988	0.446,0.718,0.74	0.228,0.513,0.303	0.287
493	ENSG00000215305.10	VPS16	chr20	+	2863948	2864287	2863948	2864083	2864178	2864287	493	23,12,5	82,23,19	3,3,5	65,41,55	194	99	1.83520224428e-06	8.651086410951839e-05	0.125,0.21,0.118	0.023,0.036,0.044	0.117
494	ENSG00000101365.21	IDH3B	chr20	-	2658394	2658837	2658394	2658522	2658637	2658837	494	992,523,442	10,6,3	547,347,358	9,2,6	214	99	0.418154508457	1.0	0.979,0.976,0.986	0.966,0.988,0.965	0.007
495	ENSG00000101365.21	IDH3B	chr20	-	2658394	2658837	2658394	2658522	2658758	2658837	495	1778,918,788	75,41,18	1004,662,630	34,25,19	335	99	0.472596291253	1.0	0.875,0.869,0.928	0.897,0.887,0.907	-0.006
496	ENSG00000101365.21	IDH3B	chr20	-	2659698	2660176	2659698	2659793	2660029	2660176	496	131,90,73	218,129,95	75,69,48	148,113,98	335	99	0.102149407146	0.45777748649324623	0.151,0.171,0.185	0.13,0.153,0.126	0.033
497	ENSG00000101365.21	IDH3B	chr20	-	2659698	2660176	2659698	2659793	2660067	2660176	497	494,284,228	5,2,1	311,240,209	4,5,5	373	99	0.0409758774654	0.2442925280186214	0.963,0.974,0.984	0.954,0.927,0.917	0.041
498	ENSG00000101365.21	IDH3B	chr20	-	2660456	2660829	2660456	2660590	2660696	2660829	498	213,122,116	963,377,310	75,67,53	487,324,391	205	99	3.44676333253e-06	0.00014348079933052956	0.097,0.135,0.153	0.069,0.091,0.061	0.055
503	ENSG00000101266.19	CSNK2A1	chr20	-	486375	487575	486375	486462	487426	487575	503	31,15,9	1002,427,385	22,12,10	500,290,369	1063	99	1	1.0	0.003,0.003,0.002	0.004,0.004,0.003	-0.001
504	ENSG00000101266.19	CSNK2A1	chr20	-	487426	488778	487426	487575	488677	488778	504	30,17,24	169,74,54	26,23,30	77,40,75	1201	99	0.0120318763142	0.09830810547267178	0.014,0.019,0.035	0.027,0.045,0.032	-0.012
505	ENSG00000101266.19	CSNK2A1	chr20	-	499254	499934	499254	499305	499832	499934	505	25,19,12	1219,459,451	23,12,21	628,360,471	626	99	1	1.0	0.003,0.007,0.004	0.006,0.005,0.007	-0.001
506	ENSG00000130724.10	CHMP2A	chr19	-	58551565	58551967	58551565	58551776	58551905	58551967	506	276,130,115	358,94,78	145,92,93	215,158,167	228	99	0.000139024134415	0.0029945826724041545	0.251,0.375,0.39	0.227,0.202,0.195	0.131
507	ENSG00000130726.12	TRIM28	chr19	+	58548739	58548910	58548739	58548776	58548861	58548910	507	143,69,65	2041,856,678	133,83,72	1241,819,907	184	99	0.118268558028	0.5046948100512405	0.036,0.042,0.049	0.055,0.052,0.041	-0.007
508	ENSG00000130726.12	TRIM28	chr19	+	58548739	58548910	58548739	58548776	58548885	58548910	508	373,168,146	7,2,0	297,191,184	11,3,4	208	99	0.0494186148994	0.27831516629436925	0.962,0.976,1.0	0.928,0.968,0.956	0.029
509	ENSG00000130726.12	TRIM28	chr19	+	58549736	58550035	58549736	58549860	58549948	58550035	509	195,110,102	3033,1254,1022	102,109,69	2008,1239,1280	187	99	0.030288994718	0.19654094563201158	0.033,0.044,0.05	0.026,0.045,0.028	0.009
510	ENSG00000083838.17	ZNF446	chr19	+	58479642	58480019	58479642	58479727	58479929	58480019	510	74,53,44	16,6,3	72,54,35	15,9,10	301	99	0.191771063641	0.6889167976315009	0.603,0.744,0.828	0.612,0.664,0.535	0.121
511	ENSG00000268895.6	A1BG-AS1	chr19	+	58353713	58355183	58353713	58353857	58354368	58355183	511	129,65,65	7,3,4	84,54,54	8,7,5	610	99	0.0654803056542	0.33682828410556304	0.749,0.779,0.725	0.63,0.556,0.637	0.143
516	ENSG00000166770.12	ZNF667-AS1	chr19	+	56494162	56495437	56494162	56494342	56495047	56495437	516	173,56,84	7,2,2	109,79,75	5,2,0	804	99	0.414351987502	1.0	0.753,0.775,0.838	0.729,0.829,1.0	-0.064
517	ENSG00000267454.6	ZNF582-DT	chr19	+	56398276	56399168	56398276	56398383	56398893	56399168	517	10,8,5	40,22,13	11,4,9	18,10,15	609	99	0.120623581221	0.512174423159269	0.039,0.056,0.059	0.09,0.061,0.089	-0.029
521	ENSG00000133247.14	KMT5C	chr19	+	55341793	55342380	55341793	55342046	55342214	55342380	521	11,8,7	25,9,4	13,8,11	24,6,12	267	99	0.875509518659	1.0	0.14,0.248,0.394	0.167,0.331,0.254	0.01
522	ENSG00000125503.13	PPP1R12C	chr19	-	55093015	55093233	55093015	55093076	55093152	55093233	522	95,45,30	76,47,52	48,43,31	74,49,27	175	99	0.650589920998	1.0	0.414,0.351,0.246	0.268,0.332,0.394	0.006
523	ENSG00000131037.15	EPS8L1	chr19	+	55082091	55082349	55082091	55082180	55082274	55082349	523	17,11,8	10,5,4	5,1,1	7,6,9	193	99	6.25372414335e-05	0.001547778524884994	0.466,0.53,0.506	0.268,0.079,0.054	0.367
524	ENSG00000131037.15	EPS8L1	chr19	+	55083377	55083644	55083377	55083519	55083615	55083644	524	14,13,10	7,4,3	10,6,10	9,4,3	195	99	0.302819763156	0.9212945011016026	0.504,0.623,0.629	0.361,0.432,0.629	0.111
529	ENSG00000170889.14	RPS9	chr19	+	54206275	54206724	54206275	54206462	54206552	54206724	529	1075,380,365	34,23,22	617,350,386	20,13,30	189	99	0.861305021304	1.0	0.943,0.896,0.897	0.942,0.934,0.871	-0.004
530	ENSG00000170889.14	RPS9	chr19	+	54206552	54207647	54206552	54206724	54207397	54207647	530	271,173,177	51,57,49	220,142,186	42,30,49	772	99	0.393004774613	1.0	0.405,0.28,0.317	0.402,0.378,0.327	-0.035
531	ENSG00000105618.14	PRPF31	chr19	+	54128072	54128377	54128072	54128200	54128304	54128377	531	27,5,14	677,263,203	12,13,4	266,160,153	203	99	0.518636268018	1.0	0.019,0.009,0.033	0.022,0.038,0.013	-0.004
532	ENSG00000105618.14	PRPF31	chr19	+	54129056	54129370	54129056	54129185	54129271	54129370	532	57,39,23	287,132,110	44,36,17	129,74,70	185	99	0.0170283844748	0.1273385346233725	0.096,0.137,0.101	0.154,0.207,0.115	-0.047
533	ENSG00000182310.15	SPACA6	chr19	+	51704029	51704480	51704029	51704186	51704269	51704480	533	2,2,0	6,4,2	3,0,3	10,3,6	182	99	0.751117393266	1.0	0.153,0.214,0.0	0.14,0.0,0.214	0.004
541	ENSG00000062822.16	POLD1	chr19	+	50401998	50402373	50401998	50402124	50402204	50402373	541	29,17,15	85,32,25	19,23,31	84,54,57	179	99	0.557617604662	1.0	0.159,0.227,0.249	0.111,0.191,0.231	0.034
542	ENSG00000062822.16	POLD1	chr19	+	50415723	50416528	50415723	50415826	50416395	50416528	542	351,266,210	123,19,15	183,210,160	144,97,75	668	99	2.93368688649e-05	0.0008282892856145736	0.297,0.675,0.675	0.158,0.243,0.24	0.335
543	ENSG00000131398.15	KCNC3	chr19	-	50311936	50316091	50311936	50314990	50316032	50316091	543	91,29,38	1,1,0	64,33,66	2,1,1	1141	99	0.0747599219803	0.3694551235009712	0.888,0.716,1.0	0.735,0.741,0.851	0.092
544	ENSG00000213024.12	NUP62	chr19	-	49908104	49909884	49908104	49908745	49908973	49909884	544	1485,754,646	43,16,25	801,554,642	26,19,20	327	99	0.598618082892	1.0	0.913,0.935,0.887	0.903,0.898,0.907	0.009
545	ENSG00000213024.12	NUP62	chr19	-	49927693	49929504	49927693	49927815	49929325	49929504	545	227,110,82	21,16,6	209,156,115	33,12,20	1609	99	0.379871684423	1.0	0.399,0.297,0.457	0.28,0.444,0.261	0.056
546	ENSG00000213024.12	NUP62	chr19	-	49927693	49929504	49927693	49927848	49929325	49929504	546	218,104,76	39,19,23	201,143,108	18,19,15	1576	99	0.00847219065897	0.07489346087721505	0.26,0.256,0.172	0.412,0.321,0.311	-0.119
547	ENSG00000213024.12	NUP62	chr19	-	49927693	49929504	49927693	49927815	49929416	49929504	547	319,136,118	2,0,2	274,191,146	2,3,0	1700	99	0.666525148095	1.0	0.903,1.0,0.775	0.889,0.788,1.0	0.0
548	ENSG00000213024.12	NUP62	chr19	-	49927693	49929504	49927693	49927848	49929416	49929504	548	310,130,112	0,0,1	266,178,139	0,0,0	1667	99	1	1.0	1.0,1.0,0.869	1.0,1.0,1.0	-0.044
549	ENSG00000039650.12	PNKP	chr19	-	49861448	49861881	49861448	49861510	49861607	49861881	549	65,77,75	137,48,42	31,25,27	108,89,77	196	99	5.70723827786e-06	0.00021901784438141443	0.193,0.448,0.474	0.127,0.124,0.15	0.238
550	ENSG00000039650.12	PNKP	chr19	-	49861448	49861881	49861448	49861510	49861771	49861881	550	67,91,87	4,0,2	30,35,39	7,2,1	360	99	0.0204980409115	0.14668069666054864	0.822,1.0,0.923	0.541,0.828,0.915	0.154
551	ENSG00000039650.12	PNKP	chr19	-	49861607	49861881	49861607	49861695	49861771	49861881	551	17,22,17	152,38,39	10,13,13	114,62,69	175	99	0.0173142546738	0.12902245158254047	0.06,0.247,0.198	0.047,0.106,0.096	0.085
552	ENSG00000039650.12	PNKP	chr19	-	49864178	49864403	49864178	49864236	49864323	49864403	552	84,73,50	63,22,15	39,34,27	68,28,20	186	99	0.00243596973988	0.028803513164543267	0.415,0.638,0.64	0.234,0.393,0.418	0.216
553	ENSG00000104973.19	MED25	chr19	+	49831935	49832157	49831935	49832021	49832099	49832157	553	5,6,6	255,101,105	2,4,3	157,128,118	177	99	0.156686572508	0.6083333655802521	0.011,0.032,0.031	0.007,0.017,0.014	0.012
554	ENSG00000104973.19	MED25	chr19	+	49836225	49836979	49836225	49836406	49836846	49836979	554	42,49,36	78,54,36	42,31,27	55,58,48	539	99	0.268978700721	0.8597935915393866	0.09,0.143,0.155	0.123,0.089,0.094	0.027
556	ENSG00000126458.4	RRAS	chr19	-	49636823	49637130	49636823	49636926	49637042	49637130	556	7,2,1	37,8,8	2,3,4	17,14,13	215	99	0.961428588561	1.0	0.08,0.103,0.054	0.051,0.09,0.124	-0.009
557	ENSG00000142546.14	NOSIP	chr19	-	49556316	49556993	49556316	49556425	49556548	49556993	557	5,15,6	729,447,324	2,3,2	361,221,282	222	99	0.915976060272	1.0	0.003,0.015,0.008	0.002,0.006,0.003	0.005
559	ENSG00000142546.14	NOSIP	chr19	-	49556548	49556993	49556548	49556657	49556874	49556993	559	502,360,300	0,0,0	320,187,191	0,0,1	316	99	1	1.0	1.0,1.0,1.0	1.0,1.0,0.984	0.005
560	ENSG00000142546.14	NOSIP	chr19	-	49556548	49556993	49556548	49556736	49556874	49556993	560	68,45,48	615,370,342	33,29,22	345,238,266	237	99	0.172427658495	0.6475555590184949	0.044,0.048,0.055	0.038,0.048,0.033	0.009
561	ENSG00000142546.14	NOSIP	chr19	-	49557089	49558978	49557089	49557249	49558896	49558978	561	198,136,85	956,516,470	169,131,138	499,322,359	1746	99	1.90141388556e-06	8.845527178775842e-05	0.012,0.015,0.01	0.019,0.023,0.021	-0.009
562	ENSG00000142546.14	NOSIP	chr19	-	49557089	49558978	49557089	49558199	49558896	49558978	562	99,83,43	0,1,0	77,73,79	0,0,0	796	99	1	1.0	1.0,0.912,1.0	1.0,1.0,1.0	-0.029
563	ENSG00000104870.13	FCGRT	chr19	+	49513881	49514486	49513881	49514133	49514210	49514486	563	7,2,5	31,17,12	0,2,1	16,15,10	176	99	0.00393614402458	0.04142694156562911	0.113,0.062,0.19	0.0,0.07,0.053	0.081
564	ENSG00000104870.13	FCGRT	chr19	+	49524506	49525573	49524506	49524776	49525456	49525573	564	43,25,30	41,9,3	67,59,85	26,14,14	779	99	0.317668859905	0.9489447747056766	0.118,0.261,0.56	0.247,0.349,0.436	-0.031
569	ENSG00000160310.19	PRMT2	chr21	+	46660832	46661936	46660832	46660962	46661799	46661936	569	71,22,11	13,6,2	61,30,40	10,4,11	936	99	0.828330530708	1.0	0.366,0.279,0.368	0.392,0.442,0.278	-0.033
570	ENSG00000160007.19	ARHGAP35	chr19	+	46987988	46989675	46987988	46988066	46989543	46989675	570	7,4,3	61,46,33	13,7,12	52,29,47	1576	99	0.172511266426	0.6476881127293873	0.007,0.005,0.006	0.015,0.015,0.016	-0.009
571	ENSG00000181027.11	FKRP	chr19	+	46748514	46748884	46748514	46748665	46748774	46748884	571	18,12,6	4,4,1	6,8,14	0,2,0	208	99	0.00113433970113	0.015824187694241338	0.682,0.588,0.741	1.0,0.656,1.0	-0.215
573	ENSG00000160014.17	CALM3	chr19	+	46605826	46608340	46605826	46605857	46608196	46608340	573	245,160,104	807,261,222	214,176,158	501,257,335	2438	99	0.108573727348	0.47622806755074887	0.012,0.024,0.019	0.017,0.027,0.019	-0.003
575	ENSG00000160014.17	CALM3	chr19	+	46605826	46608340	46605826	46605857	46608204	46608340	575	360,198,142	1,0,0	301,211,197	0,0,0	2446	99	1	1.0	0.936,1.0,1.0	1.0,1.0,1.0	-0.021
576	ENSG00000160014.17	CALM3	chr19	+	46608481	46608981	46608481	46608588	46608845	46608981	576	290,88,95	2389,690,578	179,101,108	1394,740,857	356	99	0.82132521301	1.0	0.033,0.034,0.044	0.034,0.037,0.034	0.002
579	ENSG00000125755.19	SYMPK	chr19	-	45827836	45829205	45827836	45827918	45828969	45829205	579	171,152,165	115,51,48	86,61,58	91,51,60	1150	99	3.50652699654e-07	2.1360677348550257e-05	0.113,0.204,0.228	0.075,0.093,0.077	0.1
581	ENSG00000125755.19	SYMPK	chr19	-	45854174	45854507	45854174	45854240	45854390	45854507	581	14,6,13	136,55,64	10,5,5	104,50,67	249	99	0.188231884575	0.6818653891284109	0.039,0.042,0.075	0.037,0.038,0.029	0.017
582	ENSG00000104936.20	DMPK	chr19	-	45770970	45771396	45770970	45771056	45771349	45771396	582	11,15,7	5,6,0	15,20,16	6,4,7	392	99	0.668338960402	1.0	0.357,0.387,1.0	0.387,0.558,0.366	0.144
583	ENSG00000104936.20	DMPK	chr19	-	45770970	45771396	45770970	45771060	45771349	45771396	583	10,15,7	7,2,0	15,20,16	10,9,2	388	99	0.342867132266	0.9925592636131755	0.267,0.657,1.0	0.277,0.362,0.671	0.205
584	ENSG00000104936.20	DMPK	chr19	-	45778492	45779359	45778492	45778641	45779263	45779359	584	42,22,24	55,32,11	27,39,28	33,27,40	721	99	0.961668769926	1.0	0.095,0.086,0.231	0.101,0.166,0.088	0.019
585	ENSG00000125746.18	EML2	chr19	-	45632860	45633139	45632860	45632971	45633069	45633139	585	11,4,10	44,13,5	6,2,3	24,17,18	197	99	0.0384456921321	0.23333012124705851	0.112,0.134,0.501	0.112,0.056,0.077	0.167
586	ENSG00000125746.18	EML2	chr19	-	45638504	45638873	45638504	45638634	45638844	45638873	586	17,6,5	12,1,3	12,6,4	6,2,10	309	99	0.445394162616	1.0	0.312,0.658,0.348	0.391,0.49,0.114	0.108
588	ENSG00000104884.17	ERCC2	chr19	-	45368929	45369147	45368929	45368992	45369069	45369147	588	30,32,21	94,39,21	18,22,9	86,33,40	176	99	0.0325377555644	0.20722048463378623	0.152,0.316,0.36	0.105,0.273,0.112	0.113
589	ENSG00000198900.7	TOP1	chr20	+	41092471	41097341	41092471	41092587	41097219	41097341	589	163,107,82	725,324,292	143,97,131	349,220,268	4731	99	1	1.0	0.005,0.007,0.006	0.009,0.009,0.01	-0.003
591	ENSG00000073050.12	XRCC1	chr19	-	43552796	43553091	43552796	43552908	43552981	43553091	591	17,7,6	72,26,19	7,12,4	67,26,39	172	99	0.274062322479	0.869606717273217	0.12,0.134,0.154	0.057,0.21,0.056	0.028
594	ENSG00000105723.13	GSK3A	chr19	-	42242182	42242602	42242182	42242239	42242371	42242602	594	451,181,164	18,15,20	219,148,181	17,14,7	231	99	0.882893704529	1.0	0.915,0.838,0.778	0.847,0.819,0.917	-0.017
595	ENSG00000105409.19	ATP1A3	chr19	-	41966581	41967340	41966581	41966965	41967248	41967340	595	4,1,0	1,0,0	5,7,7	1,3,0	382	99	1	1.0	0.509,1.0,NA	0.564,0.377,1.0	0.108
596	ENSG00000105369.10	CD79A	chr19	+	41878989	41879653	41878989	41879175	41879534	41879653	596	1,0,0	3,1,1	4,2,1	0,0,0	458	99	1	1.0	0.067,0.0,0.0	1.0,1.0,1.0	-0.978
597	ENSG00000105369.10	CD79A	chr19	+	41878989	41879653	41878989	41879289	41879534	41879653	597	0,0,0	2,0,2	1,0,0	4,0,0	344	99	1	1.0	0.0,NA,0.0	0.067,NA,NA	-0.067
602	ENSG00000248098.12	BCKDHA	chr19	+	41410636	41411009	41410636	41410816	41410922	41411009	602	19,23,16	101,27,15	4,1,5	108,82,92	205	99	2.32591723659e-13	9.88980008998068e-11	0.083,0.291,0.34	0.018,0.006,0.026	0.221
604	ENSG00000142046.15	TMEM91	chr19	+	41382771	41384083	41382771	41382921	41383714	41384083	604	13,8,3	0,0,0	26,17,16	1,0,1	892	99	1	1.0	1.0,1.0,1.0	0.743,1.0,0.64	0.206
605	ENSG00000142046.15	TMEM91	chr19	+	41382771	41384083	41382771	41382921	41383862	41384083	605	15,8,3	1,0,0	30,21,19	1,2,0	1040	99	0.581623328077	1.0	0.588,1.0,1.0	0.741,0.5,1.0	0.116
607	ENSG00000142046.15	TMEM91	chr19	+	41382771	41384083	41382771	41382921	41383885	41384083	607	17,8,3	0,0,0	32,23,22	0,0,1	1063	99	1	1.0	1.0,1.0,1.0	1.0,1.0,0.672	0.109
608	ENSG00000101210.13	EEF1A2	chr20	-	63488013	63488425	63488013	63488152	63488339	63488425	608	1190,488,438	0,2,0	299,184,193	0,0,0	286	99	1	1.0	1.0,0.988,1.0	1.0,1.0,1.0	-0.004
609	ENSG00000105323.18	HNRNPUL1	chr19	+	41264371	41264798	41264371	41264605	41264734	41264798	609	2297,929,794	13,6,2	1424,867,884	1,5,4	228	99	0.843911880018	1.0	0.987,0.985,0.994	0.998,0.987,0.99	-0.003
610	ENSG00000128191.16	DGCR8	chr22	+	20089668	20090258	20089668	20089811	20089975	20090258	610	136,76,43	194,67,66	79,76,37	97,76,84	263	99	0.636788712713	1.0	0.209,0.299,0.197	0.235,0.273,0.142	0.018
612	ENSG00000167578.18	RAB4B	chr19	+	40780018	40780499	40780018	40780099	40780384	40780499	612	3,4,2	28,11,11	6,3,6	14,15,15	384	99	0.133056264858	0.5470462562137073	0.027,0.086,0.045	0.099,0.049,0.093	-0.028
613	ENSG00000123815.13	COQ8B	chr19	-	40700309	40702693	40700309	40700447	40702599	40702693	613	120,71,39	2,0,0	46,44,40	0,0,1	2251	99	1	1.0	0.725,1.0,1.0	1.0,1.0,0.638	0.029
614	ENSG00000123815.13	COQ8B	chr19	-	40700309	40702693	40700309	40700451	40702599	40702693	614	120,71,39	15,12,7	46,44,40	18,11,14	2247	99	0.00223973163358	0.027070320937982263	0.261,0.207,0.197	0.101,0.15,0.112	0.101
615	ENSG00000123815.13	COQ8B	chr19	-	40703540	40703855	40703540	40703622	40703714	40703855	615	2,2,0	16,4,3	2,3,1	22,17,5	191	99	0.831362662242	1.0	0.061,0.206,0.0	0.045,0.084,0.094	0.015
617	ENSG00000123815.13	COQ8B	chr19	-	40705095	40705447	40705095	40705181	40705324	40705447	617	58,26,16	6,3,1	39,19,23	5,4,11	242	99	0.0336324773107	0.21223700434119383	0.798,0.78,0.867	0.761,0.66,0.461	0.188
620	ENSG00000123815.13	COQ8B	chr19	-	40716586	40716882	40716586	40716703	40716861	40716882	620	4,2,2	0,1,0	5,1,2	0,0,0	257	99	1	1.0	1.0,0.435,1.0	1.0,1.0,1.0	-0.188
621	ENSG00000160410.15	SHKBP1	chr19	+	40577157	40577441	40577157	40577284	40577395	40577441	621	20,8,13	104,34,13	15,11,7	59,60,56	210	99	0.113280419145	0.4909972907283792	0.083,0.1,0.32	0.107,0.08,0.056	0.087
622	ENSG00000160410.15	SHKBP1	chr19	+	40577395	40577630	40577395	40577441	40577556	40577630	622	6,7,4	202,68,47	4,3,2	124,101,91	214	99	0.0803873246331	0.38930171337123143	0.014,0.045,0.038	0.015,0.014,0.01	0.019
623	ENSG00000090013.11	BLVRB	chr19	-	40458173	40458545	40458173	40458244	40458380	40458545	623	16,17,16	42,20,4	11,7,10	25,23,30	235	99	0.03230405857	0.20604401638711878	0.138,0.264,0.628	0.156,0.114,0.123	0.212
627	ENSG00000105204.14	DYRK1B	chr19	-	39826671	39826987	39826671	39826867	39826951	39826987	627	68,30,16	1,0,0	56,45,44	1,3,0	183	99	0.651528948308	1.0	0.974,1.0,1.0	0.968,0.89,1.0	0.039
628	ENSG00000105193.9	RPS16	chr19	-	39433222	39433569	39433222	39433418	39433521	39433569	628	75,63,41	10117,4084,3675	40,62,38	5839,3442,4241	202	99	1	1.0	0.004,0.008,0.005	0.003,0.009,0.004	0.0
629	ENSG00000105193.9	RPS16	chr19	-	39433521	39433761	39433521	39433569	39433664	39433761	629	258,138,161	7962,3103,2899	224,162,165	4350,2667,3216	194	99	0.0175222570841	0.12998870517831532	0.016,0.022,0.028	0.026,0.03,0.026	-0.005
630	ENSG00000105193.9	RPS16	chr19	-	39433664	39435708	39433664	39433761	39435606	39435708	630	1493,731,701	7174,3118,2726	989,714,674	4307,2793,3200	1944	99	1	1.0	0.01,0.012,0.013	0.012,0.013,0.011	-0.0
631	ENSG00000105193.9	RPS16	chr19	-	39433664	39435708	39433664	39433761	39435657	39435708	631	7142,3355,2994	214,97,77	4544,3075,3625	85,51,52	1995	99	9.48875384932e-06	0.00033453607652638177	0.624,0.632,0.659	0.726,0.75,0.776	-0.112
632	ENSG00000130755.13	GMFG	chr19	-	39328358	39329073	39328358	39328548	39328999	39329073	632	1,1,0	1,0,0	0,0,0	0,0,1	550	99	1	1.0	0.153,1.0,NA	NA,NA,0.0	0.577
636	ENSG00000187994.14	RINL	chr19	-	38876330	38876781	38876330	38876490	38876692	38876781	636	3,1,1	1,0,1	1,0,2	1,1,1	301	99	0.161910373377	0.6211141353293071	0.497,1.0,0.247	0.247,0.0,0.397	0.367
637	ENSG00000104823.9	ECH1	chr19	-	38815856	38816355	38815856	38816007	38816283	38816355	637	44,14,14	210,64,51	24,21,13	154,107,122	375	99	0.0663764450915	0.33995741330891105	0.052,0.055,0.068	0.04,0.049,0.027	0.02
638	ENSG00000104823.9	ECH1	chr19	-	38817315	38817575	38817315	38817364	38817450	38817575	638	12,9,4	217,101,76	10,11,11	211,144,158	185	99	0.973007453856	1.0	0.029,0.046,0.027	0.025,0.039,0.036	0.001
648	ENSG00000130244.13	FAM98C	chr19	+	38403337	38403694	38403337	38403486	38403559	38403694	648	1,0,0	11,6,1	0,0,0	10,3,12	172	99	1	1.0	0.05,0.0,0.0	0.0,0.0,0.0	0.017
649	ENSG00000130244.13	FAM98C	chr19	+	38405518	38407077	38405518	38405635	38406909	38407077	649	58,12,15	7,3,1	32,24,28	6,4,6	1373	99	0.526909206966	1.0	0.374,0.224,0.52	0.278,0.302,0.252	0.095
650	ENSG00000099341.12	PSMD8	chr19	+	38376159	38376454	38376159	38376232	38376351	38376454	650	43,22,15	1397,673,549	20,13,8	743,480,488	218	99	0.212768100374	0.7403354850984027	0.014,0.015,0.012	0.012,0.012,0.007	0.003
652	ENSG00000167645.17	YIF1B	chr19	-	38307427	38307752	38307427	38307521	38307596	38307752	652	44,25,15	141,60,51	24,15,28	86,63,59	174	99	0.834887332956	1.0	0.151,0.192,0.143	0.137,0.119,0.213	0.006
653	ENSG00000167645.17	YIF1B	chr19	-	38309223	38309643	38309223	38309328	38309404	38309643	653	9,4,5	278,100,92	6,2,3	181,135,126	175	99	0.203107180109	0.7155026759100812	0.018,0.022,0.03	0.018,0.008,0.013	0.01
654	ENSG00000167642.13	SPINT2	chr19	+	38290536	38292468	38290536	38290575	38291839	38292468	654	1,0,1	1,2,0	1,1,1	5,0,4	1363	99	1	1.0	0.068,0.0,1.0	0.014,1.0,0.018	0.012
655	ENSG00000011332.22	DPF1	chr19	-	38217459	38217876	38217459	38217591	38217797	38217876	655	5,4,4	23,15,6	4,3,2	33,29,29	305	99	0.0262298689631	0.17652643689632985	0.066,0.08,0.178	0.038,0.032,0.022	0.077
656	ENSG00000188283.12	ZNF383	chr19	+	37235548	37236074	37235548	37235675	37235978	37236074	656	16,19,20	43,44,23	7,7,10	43,16,20	402	99	0.0624411372902	0.326809103591741	0.084,0.096,0.176	0.039,0.097,0.11	0.037
657	ENSG00000188283.12	ZNF383	chr19	+	37235548	37236074	37235548	37235758	37235978	37236074	657	12,11,13	1,0,0	4,7,7	0,0,0	319	99	1	1.0	0.788,1.0,1.0	1.0,1.0,1.0	-0.071
658	ENSG00000105258.9	POLR2I	chr19	-	36114338	36114713	36114338	36114412	36114658	36114713	658	379,216,219	581,215,234	159,116,120	454,284,298	345	99	5.66380276013e-12	1.6723950927828304e-09	0.158,0.224,0.212	0.091,0.105,0.104	0.098
670	ENSG00000267796.8	LIN37	chr19	+	35752433	35752999	35752433	35752484	35752913	35752999	670	29,30,20	1,1,0	24,20,20	0,4,0	528	99	0.149585263666	0.5901289294808165	0.845,0.849,1.0	1.0,0.484,1.0	0.07
672	ENSG00000267796.8	LIN37	chr19	+	35753086	35754157	35753086	35753253	35754016	35754157	672	238,127,135	101,57,55	127,95,103	56,36,60	862	99	0.532892424703	1.0	0.213,0.204,0.22	0.207,0.233,0.165	0.011
673	ENSG00000267796.8	LIN37	chr19	+	35754245	35754519	35754245	35754319	35754392	35754519	673	26,15,5	108,61,56	10,14,17	48,34,45	172	99	0.0853708833488	0.4050401651407025	0.122,0.124,0.049	0.107,0.192,0.179	-0.061
676	ENSG00000272333.8	KMT2B	chr19	+	35732214	35733686	35732214	35733508	35733596	35733686	676	39,22,33	89,43,21	21,18,24	67,70,82	187	99	0.0035573247615	0.03846832371795015	0.188,0.213,0.454	0.142,0.12,0.134	0.153
677	ENSG00000236144.9	TMEM147-AS1	chr19	-	35542910	35545507	35542910	35543097	35545318	35545507	677	2209,795,591	0,1,0	1917,1386,1647	0,2,0	2320	99	1	1.0	1.0,0.971,1.0	1.0,0.967,1.0	0.001
687	ENSG00000105711.14	SCN1B	chr19	+	35039634	35040449	35039634	35039706	35039796	35040449	687	0,0,1	2,4,5	0,0,0	4,0,1	189	99	1	1.0	0.0,0.0,0.095	0.0,NA,0.0	0.032
688	ENSG00000166398.14	GARRE1	chr19	+	34299678	34300968	34299678	34299923	34300754	34300968	688	439,171,163	0,0,0	362,199,231	0,2,1	930	99	0.546041019999	1.0	1.0,1.0,1.0	1.0,0.914,0.961	0.042
689	ENSG00000021488.13	SLC7A9	chr19	-	32859840	32860650	32859840	32859964	32860605	32860650	689	0,0,0	6,2,4	1,2,0	0,0,1	740	99	0.537892963741	1.0	0.0,0.0,0.0	1.0,1.0,0.0	-0.667
704	ENSG00000105726.17	ATP13A1	chr19	-	19645197	19645790	19645197	19645532	19645646	19645790	704	17,16,11	88,36,24	3,1,1	47,52,39	213	99	4.46863379633e-09	4.871956641537221e-07	0.082,0.171,0.176	0.029,0.009,0.012	0.126
705	ENSG00000105726.17	ATP13A1	chr19	-	19645646	19645985	19645646	19645790	19645873	19645985	705	59,33,28	289,99,60	34,41,57	179,114,102	182	99	0.375346425693	1.0	0.1,0.153,0.202	0.094,0.164,0.233	-0.012
706	ENSG00000105726.17	ATP13A1	chr19	-	19647413	19647759	19647413	19647528	19647598	19647759	706	32,18,15	266,116,52	15,16,17	164,120,111	169	99	0.272837942922	0.8673177263970633	0.066,0.083,0.145	0.051,0.072,0.082	0.03
707	ENSG00000105726.17	ATP13A1	chr19	-	19649740	19651797	19649740	19649940	19651688	19651797	707	209,126,152	201,64,37	141,116,121	119,64,89	1847	99	0.0856564695325	0.4059421627866585	0.053,0.095,0.18	0.06,0.089,0.068	0.037
708	ENSG00000105726.17	ATP13A1	chr19	-	19655315	19655654	19655315	19655453	19655527	19655654	708	10,4,4	119,31,34	4,5,3	71,45,52	173	99	0.343780822111	0.9937166661657341	0.046,0.069,0.063	0.031,0.06,0.032	0.018
709	ENSG00000105726.17	ATP13A1	chr19	-	19656659	19656916	19656659	19656766	19656846	19656916	709	59,42,37	106,38,23	58,61,45	70,44,49	179	99	0.781847421401	1.0	0.235,0.379,0.471	0.314,0.434,0.337	0.0
710	ENSG00000089639.11	GMIP	chr19	-	19635414	19635721	19635414	19635569	19635643	19635721	710	5,0,2	11,2,2	0,0,2	3,4,2	173	99	0.0202669324452	0.14531833265428254	0.206,0.0,0.364	0.0,0.0,0.364	0.069
711	ENSG00000005007.13	UPF1	chr19	+	18865288	18865778	18865288	18865450	18865560	18865778	711	51,32,18	501,304,262	39,19,28	358,295,274	209	99	0.91726397199	1.0	0.046,0.047,0.032	0.049,0.03,0.046	0.0
713	ENSG00000105696.9	TMEM59L	chr19	+	18618154	18618492	18618154	18618272	18618374	18618492	713	0,1,0	2,0,2	1,0,0	3,2,4	201	99	1	1.0	0.0,1.0,0.0	0.141,0.0,0.0	0.286
714	ENSG00000105655.19	ISYNA1	chr19	-	18436329	18437105	18436329	18436479	18436972	18437105	714	539,120,126	6,2,1	394,273,269	8,1,6	592	99	0.378387013927	1.0	0.938,0.909,0.955	0.892,0.979,0.882	0.016
715	ENSG00000105655.19	ISYNA1	chr19	-	18437598	18437988	18437598	18437760	18437859	18437988	715	52,9,13	130,7,14	32,32,35	135,82,104	198	99	0.0193970928605	0.14055289509687457	0.167,0.391,0.317	0.106,0.163,0.144	0.154
716	ENSG00000105655.19	ISYNA1	chr19	-	18437859	18438162	18437859	18437988	18438092	18438162	716	83,33,38	39,4,6	51,28,43	27,16,31	203	99	0.00660667336806	0.06171259921131618	0.509,0.801,0.755	0.479,0.46,0.404	0.241
717	ENSG00000130511.16	SSBP4	chr19	+	18432558	18432735	18432558	18432604	18432699	18432735	717	16,3,3	372,140,85	10,9,11	223,166,179	194	99	0.195856600857	0.6978232502463247	0.021,0.011,0.018	0.022,0.027,0.03	-0.01
718	ENSG00000216490.4	IFI30	chr19	+	18177139	18177764	18177139	18177292	18177710	18177764	718	4,4,3	51,41,24	2,5,8	36,21,31	517	99	0.164971442754	0.6283219048638552	0.015,0.018,0.023	0.011,0.044,0.047	-0.015
720	ENSG00000160117.16	ANKLE1	chr19	+	17282655	17283002	17282655	17282761	17282863	17283002	720	7,6,5	1,1,1	0,1,4	1,1,1	201	99	0.0888397886939	0.4156636149872566	0.775,0.747,0.711	0.0,0.33,0.663	0.413
721	ENSG00000099330.9	OCEL1	chr19	+	17226692	17227199	17226692	17226869	17226974	17227199	721	83,33,27	0,0,2	52,31,42	0,0,1	204	99	1	1.0	1.0,1.0,0.868	1.0,1.0,0.953	-0.028
722	ENSG00000099330.9	OCEL1	chr19	+	17226692	17227199	17226692	17226869	17226993	17227199	722	97,44,34	9,5,3	74,42,58	9,10,15	223	99	0.025864534187	0.17484260630067408	0.827,0.796,0.834	0.785,0.651,0.632	0.13
725	ENSG00000053501.14	USE1	chr19	+	17215801	17216070	17215801	17215851	17215991	17216070	725	19,13,12	120,56,52	17,11,17	97,54,66	239	99	0.794643615617	1.0	0.062,0.088,0.087	0.068,0.078,0.096	-0.002
726	ENSG00000214046.9	SMIM7	chr19	-	16646147	16647261	16646147	16646800	16647095	16647261	726	556,243,209	65,27,18	389,210,261	45,26,24	394	99	0.920733702375	1.0	0.682,0.693,0.745	0.685,0.67,0.732	0.011
735	ENSG00000011243.19	AKAP8L	chr19	-	15397713	15398766	15397713	15397855	15398629	15398766	735	187,151,87	15,2,6	101,88,74	13,10,5	873	99	0.058847906643	0.3142694034740467	0.586,0.895,0.622	0.468,0.499,0.627	0.17
736	ENSG00000011243.19	AKAP8L	chr19	-	15397713	15399410	15397713	15397855	15399301	15399410	736	330,249,171	403,195,208	163,169,129	160,101,110	1545	99	0.0220710919512	0.15537464068957352	0.05,0.076,0.05	0.061,0.097,0.07	-0.017
737	ENSG00000011243.19	AKAP8L	chr19	-	15397713	15399410	15397713	15398766	15399301	15399410	737	125,84,74	7,6,0	47,67,47	17,6,6	634	99	0.00274828051033	0.03163424128295387	0.736,0.686,1.0	0.302,0.636,0.55	0.311
738	ENSG00000011243.19	AKAP8L	chr19	-	15398629	15399410	15398629	15398703	15399301	15399410	738	143,98,85	2,1,1	62,81,56	2,2,3	697	99	0.0758775553404	0.37341593206872775	0.91,0.933,0.924	0.815,0.852,0.726	0.125
740	ENSG00000011243.19	AKAP8L	chr19	-	15397713	15400358	15397713	15399410	15400294	15400358	740	143,90,60	630,289,272	91,88,55	254,222,222	983	99	0.0283835471076	0.1871961635771076	0.022,0.03,0.022	0.035,0.038,0.024	-0.008
742	ENSG00000011243.19	AKAP8L	chr19	-	15397713	15400864	15397713	15399410	15400793	15400864	742	126,90,55	6,3,3	91,78,53	1,1,4	1482	99	0.281106981578	0.8823762628596309	0.584,0.667,0.551	0.859,0.839,0.47	-0.122
743	ENSG00000011243.19	AKAP8L	chr19	-	15397713	15400864	15397713	15400358	15400793	15400864	743	6,7,6	551,286,266	8,2,4	224,178,197	534	99	1	1.0	0.002,0.005,0.004	0.007,0.002,0.004	-0.001
744	ENSG00000011243.19	AKAP8L	chr19	-	15401149	15403715	15401149	15401603	15403474	15403715	744	106,67,56	349,186,166	63,72,53	137,98,87	1970	99	0.000106889438436	0.0024181948337501703	0.015,0.018,0.017	0.023,0.036,0.03	-0.013
746	ENSG00000011243.19	AKAP8L	chr19	-	15401149	15403715	15401149	15401603	15403657	15403715	746	902,543,490	0,0,1	404,293,341	0,2,1	2153	99	0.660402460835	1.0	1.0,1.0,0.958	1.0,0.871,0.94	0.049
747	ENSG00000011243.19	AKAP8L	chr19	-	15403474	15403715	15403474	15403555	15403657	15403715	747	842,501,463	30,7,6	357,242,299	11,9,9	201	99	0.29504775824	0.9067039649389713	0.933,0.972,0.974	0.941,0.93,0.942	0.022
748	ENSG00000011243.19	AKAP8L	chr19	-	15403474	15404042	15403474	15403555	15404009	15404042	748	810,478,437	7,2,4	340,231,288	1,5,0	553	99	0.46379291062	1.0	0.954,0.977,0.951	0.984,0.892,1.0	0.002
749	ENSG00000011243.19	AKAP8L	chr19	-	15403474	15404042	15403474	15403715	15404009	15404042	749	40,20,20	248,133,153	31,16,23	125,83,99	393	99	0.0404155713132	0.2419017584793446	0.039,0.036,0.032	0.059,0.046,0.055	-0.018
750	ENSG00000105127.10	AKAP8	chr19	-	15372217	15373340	15372217	15372347	15372850	15373340	750	22,17,20	210,82,77	17,19,7	130,69,75	602	99	0.800702884773	1.0	0.017,0.033,0.041	0.021,0.043,0.015	0.004
751	ENSG00000105135.16	ILVBL	chr19	-	15116000	15116321	15116000	15116071	15116151	15116321	751	25,11,16	122,29,24	12,19,8	67,50,59	179	99	0.152965807554	0.5989048008467844	0.102,0.173,0.269	0.09,0.174,0.07	0.07
752	ENSG00000105135.16	ILVBL	chr19	-	15116407	15118015	15116407	15116522	15117880	15118015	752	80,54,36	243,76,64	59,71,37	144,112,99	1457	99	1	1.0	0.022,0.046,0.037	0.027,0.041,0.025	0.004
753	ENSG00000105135.16	ILVBL	chr19	-	15122692	15123030	15122692	15122804	15122891	15123030	753	21,4,4	179,57,37	15,5,12	157,97,112	186	99	0.554172059456	1.0	0.059,0.036,0.054	0.048,0.027,0.054	0.007
754	ENSG00000160961.12	ZNF333	chr19	+	14716993	14717733	14716993	14717089	14717656	14717733	754	18,4,9	46,15,7	10,10,7	15,15,14	666	99	0.498278941653	1.0	0.055,0.038,0.16	0.09,0.09,0.069	0.001
755	ENSG00000123143.13	PKN1	chr19	+	14467564	14467793	14467564	14467641	14467717	14467793	755	83,53,40	310,162,146	47,38,57	205,156,159	175	99	0.748769080394	1.0	0.132,0.156,0.134	0.115,0.121,0.169	0.006
756	ENSG00000123143.13	PKN1	chr19	+	14469340	14469988	14469340	14469517	14469911	14469988	756	60,39,37	6,3,2	32,32,17	0,1,2	493	99	0.0243195243451	0.16689253956643835	0.668,0.723,0.788	1.0,0.865,0.631	-0.106
757	ENSG00000123143.13	PKN1	chr19	+	14470574	14470851	14470574	14470682	14470770	14470851	757	39,20,14	1099,440,363	46,29,26	552,384,411	187	99	0.000226175237731	0.004439968194054533	0.018,0.023,0.02	0.042,0.038,0.032	-0.017
758	ENSG00000123146.20	ADGRE5	chr19	+	14397732	14397935	14397732	14397804	14397888	14397935	758	16,12,4	7,2,3	12,5,8	1,0,2	183	99	0.00739729996633	0.06720794755734008	0.553,0.764,0.419	0.867,1.0,0.684	-0.272
759	ENSG00000132017.11	DCAF15	chr19	+	13960286	13960580	13960286	13960391	13960464	13960580	759	70,43,40	146,50,36	34,30,28	130,79,95	172	99	4.22907378241e-05	0.001121073673491728	0.216,0.331,0.39	0.131,0.179,0.145	0.161
760	ENSG00000104915.15	STX10	chr19	-	13144061	13144671	13144061	13144139	13144576	13144671	760	500,158,217	1,0,0	309,203,211	0,0,0	536	99	1	1.0	0.989,1.0,1.0	1.0,1.0,1.0	-0.004
761	ENSG00000104915.15	STX10	chr19	-	13144061	13144671	13144061	13144486	13144576	13144671	761	32,18,36	210,81,63	28,17,21	145,87,96	189	99	0.232756513095	0.7834711001266149	0.074,0.104,0.23	0.092,0.093,0.103	0.04
762	ENSG00000104907.13	TRMT1	chr19	-	13105266	13105606	13105266	13105396	13105486	13105606	762	125,56,61	276,144,118	66,50,55	161,108,142	189	99	0.585667591448	1.0	0.192,0.169,0.213	0.177,0.195,0.169	0.011
763	ENSG00000104907.13	TRMT1	chr19	-	13115996	13116431	13115996	13116052	13116145	13116431	763	26,18,20	199,91,76	15,5,11	159,98,114	192	99	0.00107779490712	0.015154708813076189	0.063,0.093,0.119	0.046,0.026,0.047	0.052
764	ENSG00000104907.13	TRMT1	chr19	-	13115996	13116431	13115996	13116052	13116171	13116431	764	146,71,65	0,0,1	85,57,74	0,0,0	218	99	1	1.0	1.0,1.0,0.967	1.0,1.0,1.0	-0.011
765	ENSG00000104907.13	TRMT1	chr19	-	13115996	13116431	13115996	13116052	13116186	13116431	765	185,90,76	1,0,0	105,69,90	1,0,1	233	99	1	1.0	0.987,1.0,1.0	0.978,1.0,0.975	0.011
766	ENSG00000179218.15	CALR	chr19	+	12943712	12944489	12943712	12943988	12944211	12944489	766	3623,2567,2244	2,1,0	2494,1865,2525	3,2,8	322	99	1	1.0	0.998,0.999,1.0	0.996,0.997,0.99	0.005
767	ENSG00000179115.11	FARSA	chr19	-	12924638	12925003	12924638	12924807	12924903	12925003	767	23,25,28	1567,798,648	12,6,4	805,538,539	195	99	0.125078836827	0.5245957922552811	0.007,0.016,0.021	0.008,0.006,0.004	0.009
768	ENSG00000179115.11	FARSA	chr19	-	12930428	12930749	12930428	12930527	12930611	12930749	768	19,10,10	889,470,378	2,6,2	502,334,328	183	99	0.624191453304	1.0	0.011,0.011,0.014	0.002,0.01,0.003	0.007
769	ENSG00000105607.13	GCDH	chr19	+	12891159	12891395	12891159	12891202	12891270	12891395	769	2,2,0	3,0,1	4,0,1	0,0,0	167	99	1	1.0	0.283,1.0,0.0	1.0,NA,1.0	-0.572
770	ENSG00000105607.13	GCDH	chr19	+	12891486	12891974	12891486	12891522	12891830	12891974	770	59,23,21	32,8,10	23,24,22	33,10,14	407	99	0.111067519093	0.4840591950286575	0.31,0.412,0.338	0.145,0.369,0.277	0.09
772	ENSG00000105607.13	GCDH	chr19	+	12897302	12897863	12897302	12897428	12897702	12897863	772	21,31,21	130,41,27	19,21,8	78,34,39	373	99	0.284868769756	0.8886735209116009	0.041,0.167,0.171	0.061,0.141,0.052	0.042
773	ENSG00000104889.7	RNASEH2A	chr19	+	12807205	12807506	12807205	12807329	12807418	12807506	773	222,76,69	614,249,201	113,91,72	356,193,237	188	99	0.763248011293	1.0	0.16,0.138,0.153	0.143,0.199,0.138	-0.01
774	ENSG00000095066.12	HOOK2	chr19	-	12774668	12774897	12774668	12774741	12774811	12774897	774	16,10,13	22,9,5	11,5,4	23,19,20	169	99	0.00130316800642	0.01779406025464945	0.299,0.394,0.604	0.219,0.134,0.105	0.28
775	ENSG00000095059.17	DHPS	chr19	-	12679456	12679719	12679456	12679543	12679622	12679719	775	37,18,26	158,45,38	31,15,23	96,76,102	178	99	0.0921771769213	0.42611149844462665	0.115,0.182,0.276	0.152,0.099,0.111	0.07
776	ENSG00000123154.12	WDR83	chr19	+	12669754	12670080	12669754	12669893	12669976	12670080	776	75,66,67	38,14,19	37,17,17	32,29,31	182	99	7.23854380325e-07	3.9662742592034794e-05	0.518,0.719,0.657	0.386,0.242,0.23	0.345
778	ENSG00000104774.13	MAN2B1	chr19	-	12655693	12656687	12655693	12655879	12656570	12656687	778	92,60,35	51,25,25	70,70,51	55,32,41	790	99	0.28045941239	0.8813846426328751	0.184,0.231,0.149	0.138,0.215,0.135	0.025
779	ENSG00000130159.15	ECSIT	chr19	-	11507456	11508048	11507456	11507562	11507701	11508048	779	51,33,36	414,239,208	12,13,10	223,133,168	238	99	0.00017439349714	0.0035891633583701836	0.049,0.054,0.067	0.022,0.039,0.024	0.028
780	ENSG00000130159.15	ECSIT	chr19	-	11507456	11508048	11507456	11507562	11507990	11508048	780	401,200,214	38,52,50	152,108,106	4,9,2	527	99	1.92993137998e-05	0.0005929240048898093	0.665,0.419,0.446	0.877,0.693,0.909	-0.316
781	ENSG00000130159.15	ECSIT	chr19	-	11507701	11508048	11507701	11507729	11507990	11508048	781	609,313,326	0,5,6	276,179,196	1,0,1	360	99	0.0480630809522	0.27277658863955473	1.0,0.945,0.937	0.987,1.0,0.982	-0.029
782	ENSG00000130159.15	ECSIT	chr19	-	11507701	11508048	11507701	11507850	11507990	11508048	782	73,50,61	162,97,81	21,26,17	115,64,68	239	99	3.66119468372e-05	0.0009991912577135712	0.157,0.176,0.238	0.07,0.144,0.094	0.088
783	ENSG00000130175.10	PRKCSH	chr19	+	11436040	11436505	11436040	11436196	11436388	11436505	783	33,8,16	895,344,313	18,7,11	639,411,418	291	99	0.377107793553	1.0	0.012,0.008,0.017	0.009,0.006,0.009	0.004
784	ENSG00000130175.10	PRKCSH	chr19	+	11448913	11449175	11448913	11448988	11449075	11449175	784	121,88,65	1032,515,385	90,64,89	718,516,586	186	99	0.477454823293	1.0	0.059,0.083,0.082	0.063,0.062,0.075	0.008
786	ENSG00000205517.13	RGL3	chr19	-	11416613	11417059	11416613	11416667	11416835	11417059	786	3,3,2	3,1,0	1,5,3	0,0,0	267	99	0.00630985770553	0.059515339316578444	0.27,0.527,1.0	1.0,1.0,1.0	-0.401
789	ENSG00000105518.14	TMEM205	chr19	-	11345519	11346268	11345519	11345628	11346207	11346268	789	351,187,147	6,0,1	173,126,150	4,1,1	678	99	0.731607846684	1.0	0.895,1.0,0.955	0.863,0.948,0.956	0.028
790	ENSG00000142453.12	CARM1	chr19	+	10920833	10921127	10920833	10920946	10921049	10921127	790	135,88,58	610,237,170	73,55,51	458,346,342	202	99	3.68960071828e-06	0.0001517232326317849	0.098,0.154,0.143	0.072,0.072,0.068	0.061
791	ENSG00000213339.9	QTRT1	chr19	+	10701949	10702254	10701949	10702018	10702115	10702254	791	91,57,42	108,24,27	49,45,26	98,66,51	196	99	0.000282489697511	0.005240602939863752	0.299,0.545,0.44	0.202,0.256,0.205	0.207
792	ENSG00000213339.9	QTRT1	chr19	+	10701949	10702254	10701949	10702018	10702160	10702254	792	163,72,57	7,6,2	84,68,45	2,3,0	241	99	0.0456491224215	0.26379460252272086	0.905,0.831,0.921	0.945,0.903,1.0	-0.064
793	ENSG00000213339.9	QTRT1	chr19	+	10712160	10712628	10712160	10712299	10712552	10712628	793	411,187,176	69,18,11	194,143,118	61,32,48	352	99	1.32601620059e-05	0.0004363948053334892	0.626,0.745,0.818	0.472,0.557,0.409	0.25
794	ENSG00000129351.17	ILF3	chr19	+	10681218	10682192	10681218	10681329	10681992	10682192	794	2678,1345,984	2174,866,797	1676,1192,1116	1400,944,948	762	99	0.296411436025	0.9093372481805916	0.138,0.168,0.138	0.135,0.141,0.133	0.012
795	ENSG00000129351.17	ILF3	chr19	+	10683916	10685765	10683916	10683970	10684415	10685765	795	370,195,144	577,263,188	256,173,175	457,266,286	544	99	0.160186547201	0.6177337191172247	0.105,0.119,0.122	0.093,0.106,0.1	0.016
796	ENSG00000129351.17	ILF3	chr19	+	10683916	10685765	10683916	10683970	10684858	10685765	796	3633,1491,1104	26,15,19	2560,1493,1497	23,28,17	987	99	0.261209279677	0.8440962586917493	0.933,0.909,0.854	0.918,0.842,0.898	0.013
797	ENSG00000129347.21	KRI1	chr19	-	10557551	10557895	10557551	10557682	10557768	10557895	797	220,121,108	437,265,230	124,97,79	243,150,178	185	99	0.457743435233	1.0	0.212,0.196,0.201	0.214,0.257,0.192	-0.018
798	ENSG00000129347.21	KRI1	chr19	-	10559358	10559708	10559358	10559529	10559612	10559708	798	74,46,39	539,297,218	31,41,13	251,177,164	182	99	0.635522304121	1.0	0.069,0.078,0.089	0.063,0.112,0.041	0.007
799	ENSG00000129347.21	KRI1	chr19	-	10561666	10561845	10561666	10561716	10561790	10561845	799	43,18,18	595,293,238	17,13,16	268,201,180	173	99	0.941499380028	1.0	0.04,0.034,0.041	0.035,0.036,0.048	-0.001
800	ENSG00000129347.21	KRI1	chr19	-	10564928	10565790	10564928	10565034	10565716	10565790	800	250,241,198	179,109,93	101,96,54	75,71,74	781	99	0.000375006812689	0.006594412603613019	0.15,0.219,0.213	0.146,0.146,0.085	0.068
801	ENSG00000065989.16	PDE4A	chr19	+	10461525	10461999	10461525	10461680	10461876	10461999	801	8,6,4	33,22,18	6,9,4	30,12,31	295	99	0.839501196008	1.0	0.075,0.084,0.069	0.063,0.201,0.042	-0.026
802	ENSG00000161847.14	RAVER1	chr19	-	10320654	10320951	10320654	10320763	10320857	10320951	802	682,416,323	2,0,0	541,393,431	0,0,2	193	99	1	1.0	0.994,1.0,1.0	1.0,1.0,0.991	0.001
803	ENSG00000161847.14	RAVER1	chr19	-	10320654	10320951	10320654	10320782	10320857	10320951	803	624,389,302	6,1,0	486,362,394	9,11,3	174	99	0.00157240426978	0.02073778832228462	0.983,0.996,1.0	0.968,0.949,0.987	0.025
804	ENSG00000267673.6	FDX2	chr19	-	10315385	10315759	10315385	10315492	10315704	10315759	804	72,59,53	188,90,104	34,27,27	104,71,80	311	99	0.0355095601929	0.22132314561743005	0.109,0.173,0.14	0.094,0.108,0.097	0.041
805	ENSG00000105364.14	MRPL4	chr19	+	10252396	10252701	10252396	10252463	10252550	10252701	805	65,36,28	378,237,202	31,25,21	222,194,175	186	99	0.257102090646	0.8352401107803729	0.084,0.075,0.069	0.069,0.064,0.06	0.012
806	ENSG00000130811.12	EIF3G	chr19	-	10118867	10119171	10118867	10118956	10119066	10119171	806	29,27,10	19,13,8	20,30,23	12,8,3	209	99	0.0760797856657	0.3739304949716223	0.42,0.496,0.372	0.441,0.64,0.784	-0.192
807	ENSG00000130811.12	EIF3G	chr19	-	10118867	10119171	10118867	10118956	10119087	10119171	807	37,35,15	4605,2042,1913	31,34,27	2594,1637,1899	230	99	1	1.0	0.003,0.007,0.003	0.005,0.009,0.006	-0.002
810	ENSG00000174652.20	ZNF266	chr19	-	9418761	9419299	9418761	9418895	9419050	9419299	810	43,17,10	0,0,0	19,22,7	2,2,0	254	99	0.142676707389	0.5731872258295806	1.0,1.0,1.0	0.787,0.811,1.0	0.134
811	ENSG00000142303.14	ADAMTS10	chr19	-	8585131	8585660	8585131	8585308	8585455	8585660	811	5,1,2	3,0,0	0,0,4	2,2,1	246	99	0.00323396042322	0.03584671459731867	0.401,1.0,1.0	0.0,0.0,0.617	0.595
812	ENSG00000142303.14	ADAMTS10	chr19	-	8596072	8596412	8596072	8596219	8596306	8596412	812	6,4,4	7,0,0	15,14,16	7,1,14	186	99	0.207067865501	0.7260865611992842	0.313,1.0,1.0	0.533,0.882,0.378	0.173
816	ENSG00000099783.12	HNRNPM	chr19	+	8465323	8465515	8465323	8465362	8465479	8465515	816	4218,1866,1675	931,449,399	2344,1427,1490	840,573,620	216	99	8.97448382275e-09	9.04253678064763e-07	0.675,0.656,0.658	0.561,0.533,0.524	0.124
817	ENSG00000105373.19	NOP53	chr19	+	47755755	47756604	47755755	47755822	47756527	47756604	817	580,461,466	1141,406,344	362,266,349	675,410,478	804	99	0.000685019958627	0.010500017534542192	0.059,0.123,0.143	0.062,0.074,0.082	0.036
819	ENSG00000071859.15	FAM50A	chrX	+	154449680	154449931	154449680	154449735	154449882	154449931	819	32,15,31	220,72,63	10,9,9	97,69,58	246	99	0.00809528823947	0.07228300208783377	0.055,0.077,0.165	0.04,0.05,0.059	0.049
820	ENSG00000076924.12	XAB2	chr19	-	7620274	7620669	7620274	7620446	7620546	7620669	820	41,13,6	505,256,253	27,16,15	298,195,231	199	99	0.130737491837	0.5401241889729149	0.039,0.025,0.012	0.043,0.039,0.031	-0.012
821	ENSG00000076924.12	XAB2	chr19	-	7625879	7626270	7625879	7626044	7626135	7626270	821	37,28,33	110,56,60	12,24,26	74,51,62	190	99	0.185204324297	0.6749132558371992	0.149,0.207,0.223	0.078,0.197,0.179	0.042
822	ENSG00000032444.17	PNPLA6	chr19	+	7542760	7543084	7542760	7542928	7543006	7543084	822	17,13,9	100,32,42	8,6,9	69,37,44	177	99	0.151018671281	0.5937218391807025	0.087,0.185,0.107	0.061,0.083,0.103	0.044
823	ENSG00000090674.16	MCOLN1	chr19	+	7527519	7527960	7527519	7527628	7527863	7527960	823	82,48,56	86,24,14	33,39,38	74,35,72	334	99	0.000505161872021	0.008254989545861997	0.22,0.372,0.542	0.117,0.248,0.135	0.211
824	ENSG00000125731.13	SH2D3A	chr19	-	6754051	6754425	6754051	6754163	6754250	6754425	824	0,1,2	2,0,0	5,0,2	0,1,1	186	99	0.331790660555	0.9732159828089543	0.0,1.0,1.0	1.0,0.0,0.516	0.161
825	ENSG00000125731.13	SH2D3A	chr19	-	6754250	6754731	6754250	6754425	6754615	6754731	825	1,0,0	0,2,0	2,0,2	2,2,0	289	99	1	1.0	1.0,0.0,NA	0.255,0.0,1.0	0.082
826	ENSG00000205744.10	DENND1C	chr19	-	6471264	6471496	6471264	6471305	6471405	6471496	826	0,1,0	0,0,0	0,2,1	0,0,2	199	99	1	1.0	NA,1.0,NA	NA,1.0,0.199	0.4
827	ENSG00000205744.10	DENND1C	chr19	-	6475483	6475751	6475483	6475585	6475705	6475751	827	0,0,0	0,0,1	2,3,0	0,0,0	219	99	1	1.0	NA,NA,0.0	1.0,1.0,NA	-1.0
829	ENSG00000160633.13	SAFB	chr19	+	5667352	5667886	5667352	5667450	5667819	5667886	829	34,39,43	710,356,324	20,14,27	471,269,358	468	99	0.0132522448845	0.10571959708985741	0.01,0.023,0.027	0.009,0.011,0.016	0.008
833	ENSG00000176840.13	MIR7-3HG	chr19	+	4769629	4770449	4769629	4769757	4770282	4770449	833	0,0,1	0,0,0	0,0,0	0,2,0	624	99	1	1.0	NA,NA,1.0	NA,0.0,NA	1.0
834	ENSG00000142002.18	DPP9	chr19	-	4684662	4685771	4684662	4684809	4685625	4685771	834	109,67,48	104,53,41	65,56,51	40,37,31	915	99	0.0672174020233	0.3430487506537979	0.102,0.12,0.112	0.15,0.141,0.151	-0.036
835	ENSG00000077463.15	SIRT6	chr19	-	4175027	4175760	4175027	4175111	4175679	4175760	835	193,179,183	9,3,3	90,90,87	4,6,8	667	99	0.0175282179555	0.12998870517831532	0.761,0.899,0.901	0.77,0.69,0.617	0.161
836	ENSG00000077463.15	SIRT6	chr19	-	4175027	4175760	4175027	4175151	4175679	4175760	836	148,164,162	54,30,19	68,66,74	27,19,33	627	99	0.0238066743786	0.1642212515538728	0.302,0.463,0.574	0.285,0.354,0.261	0.146
837	ENSG00000077463.15	SIRT6	chr19	-	4175027	4175937	4175027	4175111	4175841	4175937	837	224,200,197	0,1,2	104,98,102	0,0,0	829	99	0.349991387176	1.0	1.0,0.96,0.922	1.0,1.0,1.0	-0.039
838	ENSG00000077463.15	SIRT6	chr19	-	4175027	4175937	4175027	4175151	4175841	4175937	838	179,185,176	7,8,7	82,74,89	0,0,3	789	99	0.000722486566707	0.010979316946526676	0.762,0.744,0.759	1.0,1.0,0.788	-0.174
839	ENSG00000077463.15	SIRT6	chr19	-	4175027	4175937	4175027	4175760	4175841	4175937	839	34,21,14	120,43,58	15,8,15	70,39,50	180	99	0.217453310392	0.7492799641708136	0.135,0.212,0.117	0.105,0.101,0.142	0.039
840	ENSG00000105298.14	CACTIN	chr19	-	3610644	3612413	3610644	3610966	3611903	3612413	840	997,602,527	0,0,0	473,384,368	0,1,0	1036	99	1	1.0	1.0,1.0,1.0	1.0,0.973,1.0	0.009
841	ENSG00000105298.14	CACTIN	chr19	-	3610644	3612413	3610644	3610971	3611903	3612413	841	970,597,523	14,3,3	463,379,358	9,7,8	1031	99	0.0197744595331	0.14260685538456783	0.869,0.95,0.944	0.832,0.839,0.811	0.094
842	ENSG00000161091.14	MFSD12	chr19	-	3544198	3544732	3544198	3544307	3544354	3544732	842	405,228,152	0,0,0	226,182,135	0,1,0	146	99	1	1.0	1.0,1.0,1.0	1.0,0.992,1.0	0.003
843	ENSG00000065717.15	TLE2	chr19	-	3019282	3019773	3019282	3019463	3019698	3019773	843	0,0,1	1,0,0	2,0,4	0,0,0	334	99	1	1.0	0.0,NA,1.0	1.0,NA,1.0	-0.5
844	ENSG00000065717.15	TLE2	chr19	-	3019282	3019773	3019282	3019466	3019698	3019773	844	0,0,1	3,2,0	2,0,4	1,2,0	331	99	0.0844608872128	0.4019786125238701	0.0,0.0,1.0	0.374,0.0,1.0	-0.125
845	ENSG00000104969.11	SGTA	chr19	-	2757336	2757782	2757336	2757457	2757564	2757782	845	53,30,14	0,0,2	21,18,18	0,0,0	206	99	1	1.0	1.0,1.0,0.771	1.0,1.0,1.0	-0.076
846	ENSG00000104969.11	SGTA	chr19	-	2757336	2757782	2757336	2757447	2757692	2757782	846	510,247,194	1,0,0	204,138,148	0,1,0	344	99	1	1.0	0.993,1.0,1.0	1.0,0.975,1.0	0.006
847	ENSG00000104969.11	SGTA	chr19	-	2757336	2757782	2757336	2757457	2757692	2757782	847	59,36,17	749,455,399	25,24,26	385,231,295	334	99	0.359356033771	1.0	0.023,0.023,0.012	0.019,0.03,0.025	-0.005
849	ENSG00000104969.11	SGTA	chr19	-	2757692	2759294	2757692	2757782	2759256	2759294	849	167,139,118	506,240,292	109,83,80	240,160,201	1573	99	0.572850499827	1.0	0.02,0.035,0.025	0.028,0.032,0.024	-0.001
850	ENSG00000104969.11	SGTA	chr19	-	2767135	2767686	2767135	2767220	2767579	2767686	850	81,60,55	734,428,392	24,15,30	328,263,248	458	99	0.00555085970367	0.0540592200183345	0.023,0.029,0.029	0.016,0.012,0.025	0.009
851	ENSG00000205542.11	TMSB4X	chrX	+	12975109	12976361	12975109	12975168	12976245	12976361	851	49,22,25	95,42,32	24,24,22	45,23,21	1176	99	0.178704629668	0.6604166263019469	0.042,0.042,0.062	0.043,0.081,0.081	-0.02
852	ENSG00000104897.10	SF3A2	chr19	+	2246752	2247022	2246752	2246802	2246881	2247022	852	31,18,15	1181,686,569	30,35,40	780,504,622	178	99	2.81664490107e-05	0.0008016314671586104	0.014,0.014,0.014	0.021,0.037,0.035	-0.017
853	ENSG00000104886.12	PLEKHJ1	chr19	-	2233153	2234061	2233153	2233905	2233997	2234061	853	158,47,34	353,120,72	139,84,94	305,181,202	191	99	0.664121025616	1.0	0.188,0.169,0.197	0.191,0.194,0.194	-0.008
854	ENSG00000104886.12	PLEKHJ1	chr19	-	2235761	2235990	2235761	2235828	2235922	2235990	854	58,34,27	302,60,38	18,18,19	201,130,144	193	99	3.17674265227e-07	1.980573278218774e-05	0.09,0.225,0.267	0.044,0.066,0.063	0.136
855	ENSG00000099875.16	MKNK2	chr19	-	2042606	2042870	2042606	2042662	2042765	2042870	855	140,70,59	713,248,193	83,38,49	389,253,284	202	99	0.0292116745916	0.19155712447807216	0.088,0.122,0.13	0.095,0.069,0.078	0.033
856	ENSG00000133275.16	CSNK1G2	chr19	+	1978304	1978511	1978304	1978345	1978441	1978511	856	60,30,33	513,222,200	36,20,21	300,201,232	195	99	0.147514757651	0.585849505015947	0.056,0.064,0.077	0.057,0.048,0.044	0.016
857	ENSG00000133275.16	CSNK1G2	chr19	+	1978858	1979248	1978858	1979093	1979162	1979248	857	67,39,32	461,235,224	31,40,30	284,171,205	168	99	0.912670429487	1.0	0.079,0.089,0.078	0.06,0.121,0.079	-0.005
858	ENSG00000129968.17	ABHD17A	chr19	-	1877507	1880115	1877507	1877687	1878663	1880115	858	908,530,561	0,0,0	391,329,356	1,1,0	1075	99	1	1.0	1.0,1.0,1.0	0.973,0.968,1.0	0.02
859	ENSG00000129968.17	ABHD17A	chr19	-	1877507	1880115	1877507	1877687	1879920	1880115	859	1652,1068,1039	26,24,6	758,598,659	25,20,17	2332	99	0.00282691199859	0.03234965469844174	0.73,0.654,0.88	0.563,0.559,0.622	0.173
860	ENSG00000071564.17	TCF3	chr19	-	1609289	1611849	1609289	1611369	1611703	1611849	860	1413,657,681	333,110,127	694,478,484	155,90,89	433	99	0.968573839828	1.0	0.492,0.577,0.551	0.506,0.548,0.554	0.004
861	ENSG00000071564.17	TCF3	chr19	-	1615284	1615821	1615284	1615515	1615685	1615821	861	89,65,78	1,4,0	57,36,53	0,1,3	269	99	0.76916443226	1.0	0.97,0.857,1.0	1.0,0.93,0.867	0.01
862	ENSG00000071564.17	TCF3	chr19	-	1615284	1615821	1615284	1615520	1615685	1615821	862	82,61,73	288,102,84	48,32,45	199,99,126	264	99	0.00297466635716	0.03352478654331186	0.096,0.183,0.246	0.083,0.108,0.118	0.072
863	ENSG00000071564.17	TCF3	chr19	-	1619110	1619474	1619110	1619234	1619315	1619474	863	16,11,4	246,112,105	3,13,0	142,105,113	180	99	0.134918123125	0.552563917865055	0.035,0.051,0.021	0.011,0.064,0.0	0.011
864	ENSG00000181588.17	MEX3D	chr19	-	1554671	1556923	1554671	1555389	1555576	1556923	864	139,84,59	10,5,8	98,68,80	7,10,7	286	99	0.60559337556	1.0	0.828,0.853,0.719	0.829,0.702,0.798	0.024
865	ENSG00000115268.10	RPS15	chr19	+	1438806	1440253	1438806	1438892	1439960	1440253	865	225,213,196	3,0,3	172,142,131	3,2,3	1167	99	0.245115439403	0.8089482606325976	0.864,1.0,0.847	0.829,0.858,0.787	0.079
866	ENSG00000115268.10	RPS15	chr19	+	1438806	1440253	1438806	1438892	1439967	1440253	866	225,214,196	4,1,8	172,142,132	0,1,3	1174	99	0.0334759736927	0.21166303398260586	0.826,0.947,0.674	1.0,0.923,0.788	-0.088
867	ENSG00000115268.10	RPS15	chr19	+	1438806	1440253	1438806	1438892	1440018	1440253	867	335,277,252	3861,2245,2224	257,186,211	2934,2239,2551	1225	99	1	1.0	0.007,0.01,0.009	0.007,0.007,0.007	0.002
868	ENSG00000115268.10	RPS15	chr19	+	1438806	1440253	1438806	1438892	1440025	1440253	868	708,475,434	30,7,9	491,341,371	15,13,10	1232	99	0.524096534533	1.0	0.655,0.845,0.795	0.725,0.678,0.749	0.048
869	ENSG00000115268.10	RPS15	chr19	+	1440018	1440494	1440018	1440253	1440348	1440494	869	151,98,116	12083,5684,5434	113,85,138	8323,5177,6623	194	99	1	1.0	0.006,0.009,0.011	0.007,0.008,0.011	0.0
870	ENSG00000099622.14	CIRBP	chr19	+	1270927	1271467	1270927	1271036	1271139	1271467	870	42,13,17	668,271,209	23,12,9	417,254,288	202	99	0.118664039531	0.5055354121319294	0.03,0.023,0.038	0.026,0.023,0.015	0.009
871	ENSG00000099622.14	CIRBP	chr19	+	1271139	1271365	1271139	1271246	1271328	1271365	871	68,26,32	1984,616,520	34,32,44	1274,725,758	181	99	0.862818755553	1.0	0.018,0.023,0.033	0.014,0.024,0.031	0.002
872	ENSG00000099622.14	CIRBP	chr19	+	1270927	1271467	1270927	1271036	1271328	1271467	872	309,108,94	6,3,4	184,127,120	6,1,3	391	99	0.733961463465	1.0	0.929,0.901,0.856	0.886,0.97,0.91	-0.027
873	ENSG00000099622.14	CIRBP	chr19	+	1271139	1271632	1271139	1271365	1271550	1271632	873	1581,509,437	2,0,3	1036,622,660	2,0,0	284	99	1	1.0	0.996,1.0,0.981	0.994,1.0,1.0	-0.006
874	ENSG00000099622.14	CIRBP	chr19	+	1271139	1271632	1271139	1271467	1271550	1271632	874	10,7,3	28,8,7	3,6,1	10,12,21	182	99	0.0865540192764	0.40810344861749037	0.163,0.322,0.189	0.14,0.214,0.025	0.098
875	ENSG00000099622.14	CIRBP	chr19	+	1271980	1273172	1271980	1272051	1272426	1273172	875	296,81,73	528,153,131	189,107,92	355,202,211	474	99	0.445727015738	1.0	0.105,0.1,0.104	0.1,0.1,0.083	0.009
876	ENSG00000099622.14	CIRBP	chr19	+	1271980	1274440	1271980	1272051	1274306	1274440	876	3923,1408,1113	66,53,40	2594,1657,1706	52,30,40	2354	99	0.1314047178	0.5420380870058207	0.714,0.528,0.539	0.677,0.699,0.642	-0.079
877	ENSG00000099622.14	CIRBP	chr19	+	1271980	1274810	1271980	1274440	1274648	1274810	877	135,150,146	69,24,24	126,86,106	28,22,15	307	99	0.548005108739	1.0	0.387,0.668,0.662	0.592,0.558,0.695	-0.043
879	ENSG00000099624.8	ATP5F1D	chr19	+	1244314	1244825	1244314	1244440	1244736	1244825	879	1053,592,499	203,47,34	781,547,592	193,99,106	395	99	0.00206881944481	0.02558644642039593	0.565,0.759,0.786	0.504,0.581,0.583	0.147
880	ENSG00000099625.14	CBARP	chr19	-	1228286	1231275	1228286	1230142	1231100	1231275	880	175,206,224	6,8,3	35,39,37	0,2,1	1057	99	0.124544300035	0.5227664005417769	0.732,0.707,0.875	1.0,0.646,0.776	-0.036
881	ENSG00000118046.17	STK11	chr19	+	1220372	1220717	1220372	1220505	1220580	1220717	881	69,48,61	186,59,52	44,47,40	145,107,99	174	99	0.00798055452189	0.07143856384647639	0.174,0.316,0.4	0.147,0.2,0.187	0.119
882	ENSG00000118046.17	STK11	chr19	+	1221212	1222006	1221212	1221340	1221948	1222006	882	94,73,71	215,95,58	55,69,63	144,112,136	707	99	0.0170003967451	0.12717397424378113	0.058,0.097,0.146	0.051,0.079,0.061	0.037
883	ENSG00000099817.12	POLR2E	chr19	-	1093903	1095375	1093903	1094078	1095258	1095375	883	50,29,26	1642,762,603	22,16,31	822,528,547	1279	99	1	1.0	0.002,0.003,0.003	0.002,0.002,0.004	0.0
884	ENSG00000064687.13	ABCA7	chr19	+	1041509	1042176	1041509	1041603	1042063	1042176	884	30,7,10	0,3,0	19,11,15	0,0,0	559	99	0.144066282503	0.576807752544968	1.0,0.292,1.0	1.0,1.0,1.0	-0.236
885	ENSG00000064687.13	ABCA7	chr19	+	1056906	1057429	1056906	1057084	1057313	1057429	885	1,3,1	2,0,0	2,2,3	2,1,1	328	99	0.0410318056952	0.24442033877275202	0.131,1.0,1.0	0.232,0.376,0.475	0.349
886	ENSG00000064687.13	ABCA7	chr19	+	1063759	1064253	1063759	1063863	1064160	1064253	886	3,2,3	2,0,0	4,3,6	0,0,0	396	99	0.496406055055	1.0	0.273,1.0,1.0	1.0,1.0,1.0	-0.242
888	ENSG00000129951.19	PLPPR3	chr19	-	814433	814749	814433	814607	814691	814749	888	7,5,4	9,6,0	0,0,1	14,5,5	183	99	2.23039862501e-06	0.00010110506347060255	0.296,0.311,1.0	0.0,0.0,0.098	0.503
889	ENSG00000129951.19	PLPPR3	chr19	-	821484	821955	821484	821585	821914	821955	889	47,30,39	7,0,5	20,18,23	8,1,4	428	99	0.198463137379	0.7041599300196163	0.608,1.0,0.643	0.366,0.806,0.571	0.169
890	ENSG00000011304.22	PTBP1	chr19	+	804035	804438	804035	804208	804291	804438	890	644,417,362	1195,622,497	422,289,310	853,562,553	182	99	0.0425418356947	0.250537237359923	0.227,0.267,0.284	0.212,0.219,0.234	0.038
891	ENSG00000011304.22	PTBP1	chr19	+	804291	804702	804291	804438	804531	804702	891	122,160,147	1351,786,549	70,57,53	1038,692,710	192	99	1.69291247687e-11	4.443372747932864e-09	0.044,0.095,0.121	0.034,0.041,0.037	0.049
892	ENSG00000011304.22	PTBP1	chr19	+	804291	804702	804291	804438	804540	804702	892	297,287,242	5,5,3	235,143,162	1,5,3	201	99	0.924095180535	1.0	0.967,0.966,0.975	0.991,0.934,0.964	0.006
894	ENSG00000075336.12	TIMM21	chr18	+	74155144	74155403	74155144	74155207	74155305	74155403	894	28,11,20	148,75,62	29,14,10	77,54,74	197	99	0.399613793016	1.0	0.087,0.069,0.139	0.159,0.115,0.064	-0.014
897	ENSG00000134440.12	NARS1	chr18	-	57602354	57602943	57602354	57602486	57602811	57602943	897	136,81,56	1064,536,471	79,39,59	434,255,306	424	99	0.0350315975985	0.21892174160614636	0.029,0.034,0.027	0.041,0.034,0.043	-0.009
898	ENSG00000134440.12	NARS1	chr18	-	57615640	57615975	57615640	57615730	57615816	57615975	898	87,46,29	1400,607,549	51,16,49	559,320,307	185	99	0.00641545117128	0.06032396811207996	0.032,0.039,0.027	0.047,0.026,0.079	-0.018
899	ENSG00000196628.20	TCF4	chr18	-	55227848	55228361	55227848	55228030	55228220	55228361	899	5,6,2	73,30,30	2,3,3	52,26,32	289	99	0.390721723148	1.0	0.023,0.064,0.022	0.013,0.038,0.031	0.009
900	ENSG00000196628.20	TCF4	chr18	-	55228846	55232671	55228846	55229076	55232508	55232671	900	52,21,23	46,12,18	70,35,50	25,21,16	3531	99	0.00326778629283	0.036089941083410806	0.031,0.047,0.035	0.073,0.045,0.081	-0.029
901	ENSG00000196628.20	TCF4	chr18	-	55228846	55232671	55228846	55229076	55232520	55232671	901	53,23,23	23,13,23	71,35,50	26,6,10	3543	99	0.0011511328243	0.0160164161286767	0.06,0.047,0.027	0.071,0.14,0.123	-0.067
905	ENSG00000152223.16	EPG5	chr18	-	45916437	45917819	45916437	45916582	45917678	45917819	905	17,7,11	7,4,3	18,6,8	4,2,1	1195	99	0.331537525562	0.9730104629276809	0.167,0.127,0.233	0.272,0.199,0.399	-0.114
908	ENSG00000101444.13	AHCY	chr20	-	34290331	34290638	34290331	34290449	34290550	34290638	908	38,16,15	913,426,330	20,10,19	601,433,396	200	99	0.350633171192	1.0	0.02,0.018,0.022	0.016,0.011,0.023	0.003
917	ENSG00000101639.19	CEP192	chr18	+	13057584	13059312	13057584	13057733	13059081	13059312	917	11,3,1	39,13,17	7,9,8	29,10,19	1447	99	0.0687584042756	0.3481313824480247	0.019,0.016,0.004	0.016,0.058,0.028	-0.021
918	ENSG00000176014.13	TUBB6	chr18	+	12308240	12308795	12308240	12308349	12308686	12308795	918	26,33,29	460,200,182	17,17,20	214,142,162	436	99	0.787913874498	1.0	0.013,0.036,0.035	0.018,0.026,0.027	0.004
919	ENSG00000154889.17	MPPE1	chr18	-	11886498	11886778	11886498	11886621	11886712	11886778	919	18,3,7	7,6,6	8,9,4	6,3,4	190	99	0.719998125283	1.0	0.573,0.207,0.378	0.41,0.61,0.343	-0.068
920	ENSG00000154889.17	MPPE1	chr18	-	11885675	11887025	11885675	11885816	11886916	11887025	920	113,42,47	0,5,2	46,36,44	0,0,0	1199	99	3.05601315042e-05	0.0008571350867800686	1.0,0.41,0.66	1.0,1.0,1.0	-0.31
921	ENSG00000173482.17	PTPRM	chr18	+	8376461	8378414	8376461	8376597	8378264	8378414	921	47,41,31	29,6,12	11,12,16	7,6,5	1766	99	0.403835717585	1.0	0.083,0.277,0.126	0.081,0.101,0.152	0.051
922	ENSG00000101680.16	LAMA1	chr18	-	7042144	7043405	7042144	7042250	7043226	7043405	922	1,0,0	7,6,6	1,0,1	3,3,5	1075	99	1	1.0	0.013,0.0,0.0	0.03,0.0,0.018	-0.012
924	ENSG00000132199.20	ENOSF1	chr18	-	690548	691276	690548	690631	691203	691276	924	179,45,31	2,0,2	100,75,52	3,1,1	671	99	0.648344862552	1.0	0.93,1.0,0.696	0.831,0.917,0.885	-0.002
925	ENSG00000101557.15	USP14	chr18	+	209970	210493	209970	210031	210385	210493	925	45,21,15	659,234,212	17,15,14	278,129,139	453	99	0.62922183811	1.0	0.015,0.019,0.015	0.013,0.025,0.022	-0.004
926	ENSG00000141556.22	TBCD	chr17	+	82929361	82930643	82929361	82929500	82930521	82930643	926	55,35,29	163,56,30	46,45,40	100,39,31	1120	99	0.0125790564343	0.10183958103321325	0.029,0.052,0.079	0.039,0.093,0.102	-0.025
927	ENSG00000063177.13	RPL18	chr19	-	48615330	48615946	48615330	48615447	48615876	48615946	927	1861,792,694	12876,6036,5490	1103,703,736	8232,5219,6383	528	99	0.60600159351	1.0	0.026,0.024,0.023	0.025,0.025,0.021	0.001
928	ENSG00000063177.13	RPL18	chr19	-	48616078	48617423	48616078	48616202	48617315	48617423	928	1858,913,911	18,13,11	1254,878,916	9,16,18	1212	99	0.38557885528	1.0	0.894,0.852,0.871	0.919,0.818,0.806	0.025
929	ENSG00000141562.19	NARF	chr17	+	82483715	82484950	82483715	82483779	82484812	82484950	929	106,57,35	141,78,66	73,71,59	66,50,51	1132	99	0.000490318315481	0.008068925813914442	0.062,0.06,0.044	0.088,0.11,0.092	-0.041
930	ENSG00000176155.21	CCDC57	chr17	-	82193755	82194139	82193755	82193830	82193981	82194139	930	71,31,18	17,8,7	39,34,20	10,14,16	250	99	0.161204817651	0.6199430312554937	0.623,0.605,0.505	0.607,0.49,0.331	0.102
931	ENSG00000169718.18	DUS1L	chr17	-	82058340	82058818	82058340	82058408	82058780	82058818	931	283,159,122	54,32,22	247,208,195	35,25,33	471	99	0.0938560226268	0.4316199526380636	0.524,0.511,0.538	0.597,0.636,0.554	-0.071
932	ENSG00000169718.18	DUS1L	chr17	-	82058340	82058818	82058340	82058416	82058780	82058818	932	239,135,110	376,182,116	212,183,174	258,145,152	463	99	0.00391249261336	0.04121789883864409	0.12,0.137,0.169	0.149,0.213,0.197	-0.044
933	ENSG00000169718.18	DUS1L	chr17	-	82061208	82061721	82061208	82061353	82061556	82061721	933	43,43,44	9,6,4	29,28,28	11,7,11	302	99	0.0130787846454	0.10453194043654285	0.61,0.701,0.783	0.464,0.567,0.455	0.203
934	ENSG00000169718.18	DUS1L	chr17	-	82061208	82061721	82061208	82061353	82061617	82061721	934	52,45,52	532,214,173	38,39,34	356,249,221	363	99	0.128776842403	0.5353814863904418	0.026,0.054,0.076	0.028,0.041,0.04	0.016
935	ENSG00000183010.17	PYCR1	chr17	-	81932383	81933376	81932383	81932963	81933306	81933376	935	1303,589,483	2,0,2	707,514,509	1,0,0	442	99	1	1.0	0.993,1.0,0.982	0.994,1.0,1.0	-0.006
938	ENSG00000187531.14	SIRT7	chr17	-	81911938	81913880	81911938	81912614	81913773	81913880	938	86,59,52	47,42,33	51,63,46	22,19,23	1258	99	0.0372723243858	0.2287556629451813	0.126,0.1,0.11	0.154,0.207,0.136	-0.054
939	ENSG00000187531.14	SIRT7	chr17	-	81913773	81914167	81913773	81913880	81914086	81914167	939	20,22,23	111,93,64	9,14,8	63,43,37	305	99	0.519679437767	1.0	0.055,0.071,0.104	0.044,0.096,0.066	0.008
940	ENSG00000187531.14	SIRT7	chr17	-	81914293	81914702	81914293	81914530	81914603	81914702	940	29,21,19	76,32,20	13,8,13	24,19,9	172	99	0.743335479461	1.0	0.18,0.274,0.354	0.238,0.195,0.454	-0.026
941	ENSG00000187531.14	SIRT7	chr17	-	81914293	81915512	81914293	81914530	81915439	81915512	941	134,88,95	12,19,17	78,73,53	6,9,2	1008	99	0.093115425916	0.4291424138248775	0.523,0.313,0.354	0.561,0.443,0.722	-0.179
942	ENSG00000187531.14	SIRT7	chr17	-	81914293	81915512	81914293	81914702	81915439	81915512	942	105,67,76	77,25,24	65,65,40	26,22,9	836	99	0.135225694072	0.5534291799932217	0.139,0.241,0.273	0.228,0.259,0.345	-0.06
943	ENSG00000187531.14	SIRT7	chr17	-	81917829	81918132	81917829	81917967	81918038	81918132	943	30,24,27	25,10,9	16,4,9	23,8,12	170	99	0.0017662481341	0.022645739020463292	0.411,0.583,0.636	0.288,0.226,0.304	0.271
944	ENSG00000141522.12	ARHGDIA	chr17	-	81869329	81869625	81869329	81869406	81869541	81869625	944	243,250,251	1899,984,862	100,88,89	1405,1001,1075	234	99	0	0.0	0.051,0.097,0.11	0.029,0.036,0.034	0.053
945	ENSG00000185624.16	P4HB	chr17	-	81843168	81845742	81843168	81844092	81845143	81845742	945	177,187,213	2313,772,720	103,85,65	1438,782,848	1150	99	1.2651739083e-06	6.28448534823785e-05	0.007,0.02,0.025	0.006,0.009,0.007	0.01
946	ENSG00000185624.16	P4HB	chr17	-	81845143	81845742	81845143	81845230	81845459	81845742	946	150,125,99	0,5,2	94,68,80	1,0,0	328	99	0.027910226286	0.18519706955067416	1.0,0.883,0.937	0.966,1.0,1.0	-0.049
947	ENSG00000185624.16	P4HB	chr17	-	81845143	81845742	81845143	81845230	81845560	81845742	947	234,194,152	1121,392,379	151,112,129	719,452,541	429	99	0.000804054728679	0.011937292969075097	0.046,0.103,0.085	0.046,0.054,0.052	0.027
948	ENSG00000185624.16	P4HB	chr17	-	81845143	81845742	81845143	81845303	81845560	81845742	948	154,136,105	2,0,0	88,75,85	0,0,1	356	99	1	1.0	0.955,1.0,1.0	1.0,1.0,0.959	-0.001
949	ENSG00000185624.16	P4HB	chr17	-	81845143	81845742	81845143	81845230	81845626	81845742	949	668,386,351	5,1,2	431,283,337	6,0,4	495	99	0.306900780948	0.9275960481880126	0.964,0.987,0.972	0.935,1.0,0.944	0.015
950	ENSG00000185624.16	P4HB	chr17	-	81845560	81845991	81845560	81845742	81845817	81845991	950	12,29,14	0,1,0	12,17,9	1,0,1	174	99	1	1.0	1.0,0.943,1.0	0.872,1.0,0.837	0.078
951	ENSG00000185624.16	P4HB	chr17	-	81845143	81845991	81845143	81845742	81845870	81845991	951	16,31,16	797,368,285	14,20,13	532,328,400	227	99	0.382701613232	1.0	0.009,0.035,0.024	0.011,0.026,0.014	0.006
952	ENSG00000185624.16	P4HB	chr17	-	81846428	81847068	81846428	81846629	81846946	81847068	952	20,25,16	1519,575,497	20,25,18	910,489,620	416	99	1	1.0	0.003,0.01,0.008	0.005,0.012,0.007	-0.001
953	ENSG00000185624.16	P4HB	chr17	-	81859180	81860520	81859180	81859387	81860326	81860520	953	243,224,179	609,256,212	186,136,179	367,255,238	1038	99	0.426985879826	1.0	0.037,0.077,0.075	0.046,0.048,0.067	0.009
954	ENSG00000225663.8	MCRIP1	chr17	-	81822360	81823311	81822360	81822907	81823208	81823311	954	948,446,403	10,3,4	725,465,591	22,15,16	400	99	1.02953545413e-05	0.0003541735235405146	0.959,0.974,0.961	0.891,0.885,0.901	0.072
957	ENSG00000171100.16	MTM1	chrX	+	150660370	150663609	150660370	150660484	150663432	150663609	957	14,8,7	16,16,8	22,5,10	4,3,4	3047	99	0.000560975540846	0.008980677709627983	0.028,0.016,0.028	0.152,0.051,0.075	-0.069
958	ENSG00000214087.9	ARL16	chr17	-	81682033	81682675	81682033	81682149	81682442	81682675	958	146,83,58	1,0,0	83,77,58	2,0,0	392	99	1	1.0	0.974,1.0,1.0	0.913,1.0,1.0	0.02
959	ENSG00000214087.9	ARL16	chr17	-	81682033	81682675	81682033	81682149	81682490	81682675	959	149,88,63	4,1,2	84,86,63	3,1,6	440	99	0.280310262649	0.8813067411886631	0.893,0.952,0.876	0.863,0.951,0.703	0.068
960	ENSG00000214087.9	ARL16	chr17	-	81682033	81683126	81682033	81682149	81683012	81683126	960	202,111,95	59,48,40	112,123,85	41,30,37	962	99	0.69518385517	1.0	0.261,0.192,0.196	0.219,0.297,0.191	-0.019
961	ENSG00000214087.9	ARL16	chr17	-	81682033	81683126	81682033	81682675	81683012	81683126	961	34,19,23	47,16,20	16,24,15	40,21,34	436	99	0.0711387903388	0.35603349389384326	0.141,0.212,0.207	0.083,0.206,0.091	0.06
962	ENSG00000214087.9	ARL16	chr17	-	81682033	81683594	81682033	81682675	81683535	81683594	962	118,75,60	5,0,1	50,56,45	0,0,1	959	99	0.00383366828244	0.04056933184901662	0.709,1.0,0.861	1.0,1.0,0.823	-0.084
963	ENSG00000214087.9	ARL16	chr17	-	81682033	81683594	81682033	81683126	81683535	81683594	963	62,49,28	228,151,112	29,22,21	140,96,84	508	99	0.180105368823	0.6639570211855349	0.05,0.059,0.046	0.039,0.043,0.046	0.009
964	ENSG00000184009.13	ACTG1	chr17	-	81509970	81510833	81509970	81510287	81510395	81510833	964	9744,5043,4422	0,0,0	5912,3400,3916	0,1,0	207	99	1	1.0	1.0,1.0,1.0	1.0,0.999,1.0	0.0
965	ENSG00000184009.13	ACTG1	chr17	-	81509976	81510833	81509976	81510329	81510478	81510833	965	11677,5961,5129	0,0,0	6915,3998,4476	0,1,0	248	99	1	1.0	1.0,1.0,1.0	1.0,0.999,1.0	0.0
966	ENSG00000184009.13	ACTG1	chr17	-	81510926	81511626	81510926	81511108	81511187	81511626	966	82,63,48	5793,2827,2573	72,35,44	3415,2028,2300	178	99	1	1.0	0.008,0.012,0.01	0.012,0.01,0.011	-0.001
967	ENSG00000184009.13	ACTG1	chr17	-	81511187	81511803	81511187	81511626	81511762	81511803	967	210,106,82	1,1,0	148,87,79	0,0,1	235	99	1	1.0	0.989,0.978,1.0	1.0,1.0,0.971	-0.001
968	ENSG00000184009.13	ACTG1	chr17	-	81511187	81512142	81511187	81511626	81511902	81512142	968	421,234,223	6563,3472,3211	284,204,188	4180,2678,2965	375	99	0.797236310782	1.0	0.017,0.017,0.018	0.018,0.02,0.016	-0.001
969	ENSG00000184009.13	ACTG1	chr17	-	81511187	81512142	81511187	81511803	81511902	81512142	969	232,136,146	5,4,4	148,124,117	2,3,2	198	99	0.297829109631	0.9117130123477408	0.959,0.944,0.948	0.974,0.954,0.967	-0.015
970	ENSG00000184009.13	ACTG1	chr17	-	81511187	81512142	81511187	81511578	81511926	81512142	970	13856,6449,6084	481,200,225	8321,5013,5654	311,197,212	447	99	0.284011702811	0.8870411050039461	0.864,0.877,0.857	0.856,0.849,0.855	0.013
971	ENSG00000183207.14	RUVBL2	chr19	+	49009972	49010611	49009972	49010066	49010487	49010611	971	206,135,155	1359,733,596	108,61,63	717,419,431	520	99	0.0295257443243	0.1930843815240289	0.028,0.034,0.047	0.028,0.027,0.027	0.009
972	ENSG00000141577.14	CEP131	chr17	-	81189596	81189975	81189596	81189843	81189914	81189975	972	12,9,6	96,26,18	10,8,4	79,35,29	170	99	0.409358500307	1.0	0.068,0.168,0.163	0.069,0.117,0.074	0.046
974	ENSG00000173818.17	ENDOV	chr17	+	80415452	80415821	80415452	80415518	80415649	80415821	974	12,4,8	1,0,0	10,9,12	0,0,0	230	99	1	1.0	0.838,1.0,1.0	1.0,1.0,1.0	-0.054
975	ENSG00000173818.17	ENDOV	chr17	+	80429772	80430343	80429772	80429831	80430040	80430343	975	146,82,73	23,5,4	105,77,101	13,7,14	308	99	0.480531653111	1.0	0.671,0.841,0.854	0.722,0.78,0.699	0.055
976	ENSG00000089685.15	BIRC5	chr17	+	78215965	78216781	78215965	78216034	78216663	78216781	976	96,34,27	29,13,18	34,28,39	38,16,6	728	99	0.505273917169	1.0	0.31,0.262,0.169	0.108,0.192,0.469	-0.009
977	ENSG00000089685.15	BIRC5	chr17	+	78215965	78216781	78215965	78216066	78216663	78216781	977	79,31,25	0,1,0	31,28,37	0,0,1	696	99	1	1.0	1.0,0.815,1.0	1.0,1.0,0.84	-0.008
980	ENSG00000182902.14	SLC25A18	chr22	+	17579744	17581159	17579744	17579964	17581036	17581159	980	1,1,1	0,0,0	0,0,0	1,0,0	1171	99	1	1.0	1.0,1.0,1.0	0.0,NA,NA	1.0
981	ENSG00000161547.17	SRSF2	chr17	-	76734114	76736464	76734114	76735158	76736153	76736464	981	1682,833,792	4461,1809,1488	729,434,406	2466,1541,1444	1094	99	5.53768292555e-07	3.173346064614366e-05	0.033,0.04,0.046	0.026,0.025,0.025	0.014
982	ENSG00000129667.13	RHBDF2	chr17	-	76472685	76473105	76472685	76472839	76473004	76473105	982	18,11,13	0,0,3	3,0,10	7,1,3	264	99	3.00618913811e-05	0.0008452274306482272	1.0,1.0,0.619	0.138,0.0,0.556	0.642
983	ENSG00000129667.13	RHBDF2	chr17	-	76478805	76479277	76478805	76479009	76479081	76479277	983	4,1,2	9,6,4	2,2,2	11,3,7	171	99	0.665474889923	1.0	0.205,0.088,0.224	0.095,0.278,0.142	0.001
984	ENSG00000129667.13	RHBDF2	chr17	-	76487711	76488132	76487711	76487851	76487973	76488132	984	24,12,5	1,0,0	14,6,14	0,0,0	221	99	1	1.0	0.915,1.0,1.0	1.0,1.0,1.0	-0.028
985	ENSG00000129667.13	RHBDF2	chr17	-	76487711	76488132	76487711	76487909	76488014	76488132	985	8,4,2	2,0,1	7,2,8	1,0,0	204	99	0.536727081357	1.0	0.66,1.0,0.493	0.773,1.0,1.0	-0.207
987	ENSG00000176170.14	SPHK1	chr17	+	76385450	76386137	76385450	76385654	76385984	76386137	987	36,26,23	10,29,27	11,8,7	8,6,5	429	99	0.819232103345	1.0	0.454,0.171,0.164	0.241,0.235,0.244	0.023
988	ENSG00000261408.7	TEN1-CDK3	chr17	+	76000140	76001541	76000140	76000389	76001411	76001541	988	247,99,107	1,0,0	171,115,113	0,0,0	1121	99	1	1.0	0.956,1.0,1.0	1.0,1.0,1.0	-0.015
989	ENSG00000261408.7	TEN1-CDK3	chr17	+	76002510	76003398	76002510	76002612	76003194	76003398	989	40,14,16	10,0,0	30,28,18	3,6,9	681	99	0.0410054022928	0.24433151702492378	0.368,1.0,1.0	0.592,0.404,0.225	0.382
990	ENSG00000188878.20	FBF1	chr17	-	75913912	75914298	75913912	75914050	75914121	75914298	990	19,14,14	23,4,8	4,5,5	14,8,2	170	99	0.108302637875	0.4754130732511208	0.325,0.671,0.505	0.143,0.267,0.593	0.166
992	ENSG00000188878.20	FBF1	chr17	-	75914121	75914932	75914121	75914298	75914746	75914932	992	33,36,16	12,5,7	26,30,19	9,13,1	547	99	0.829594334243	1.0	0.332,0.566,0.293	0.343,0.295,0.775	-0.074
994	ENSG00000188878.20	FBF1	chr17	-	75920006	75920429	75920006	75920107	75920273	75920429	994	21,18,18	9,3,1	10,5,5	5,1,5	265	99	0.0927366256987	0.4276747640681914	0.466,0.692,0.871	0.428,0.651,0.272	0.226
996	ENSG00000132475.10	H3-3B	chr17	-	75778809	75779184	75778809	75778963	75779046	75779184	996	97,40,64	2137,1301,1179	44,25,48	1215,825,987	182	99	0.395479447577	1.0	0.024,0.016,0.029	0.019,0.016,0.026	0.003
997	ENSG00000108479.13	GALK1	chr17	-	75762703	75763439	75762703	75762885	75763319	75763439	997	41,13,13	2,1,2	28,27,30	0,0,0	533	99	0.00269929209613	0.03121333651387395	0.792,0.707,0.547	1.0,1.0,1.0	-0.318
1000	ENSG00000073350.14	LLGL2	chr17	+	75574212	75574668	75574212	75574260	75574452	75574668	1000	5,2,1	13,4,2	3,2,0	8,9,10	291	99	0.141900126715	0.5710385564945865	0.116,0.145,0.145	0.113,0.07,0.0	0.074
1001	ENSG00000073350.14	LLGL2	chr17	+	75574212	75574668	75574212	75574260	75574609	75574668	1001	7,3,1	4,2,0	4,6,2	3,7,6	448	99	0.563957374307	1.0	0.279,0.249,1.0	0.228,0.159,0.069	0.357
1002	ENSG00000073350.14	LLGL2	chr17	+	75574452	75574668	75574452	75574495	75574609	75574668	1002	4,3,0	7,0,1	3,6,4	5,8,4	213	99	0.764322575221	1.0	0.21,1.0,0.0	0.218,0.258,0.317	0.139
1003	ENSG00000177728.17	TMEM94	chr17	+	75485870	75486426	75485870	75485998	75486289	75486426	1003	1,7,4	23,4,2	2,3,1	18,12,14	390	99	0.0271582284595	0.1815575061945319	0.011,0.308,0.337	0.027,0.06,0.018	0.184
1004	ENSG00000177728.17	TMEM94	chr17	+	75492928	75493593	75492928	75493102	75493490	75493593	1004	105,64,56	66,11,15	81,48,60	70,44,59	487	99	0.000451514794482	0.007612374726952672	0.244,0.542,0.431	0.19,0.182,0.171	0.225
1005	ENSG00000177728.17	TMEM94	chr17	+	75498443	75498722	75498443	75498538	75498628	75498722	1005	29,29,21	76,30,19	29,14,12	78,60,62	189	99	0.000507244509297	0.008282656119550093	0.167,0.336,0.367	0.163,0.109,0.092	0.169
1007	ENSG00000125450.11	NUP85	chr17	+	75234636	75235201	75234636	75234788	75235099	75235201	1007	147,131,102	151,45,42	93,89,64	67,47,41	410	99	0.514126109109	1.0	0.19,0.413,0.37	0.251,0.314,0.274	0.045
1008	ENSG00000125458.7	NT5C	chr17	-	75130964	75131281	75130964	75131081	75131180	75131281	1008	109,58,33	0,0,1	96,59,47	0,0,0	198	99	1	1.0	1.0,1.0,0.943	1.0,1.0,1.0	-0.019
1009	ENSG00000125458.7	NT5C	chr17	-	75130964	75131281	75130964	75131105	75131180	75131281	1009	49,31,19	50,18,12	29,32,24	33,30,31	174	99	0.145337644874	0.5803678305825019	0.358,0.495,0.474	0.333,0.378,0.306	0.103
1010	ENSG00000167861.16	HID1	chr17	-	74958326	74958763	74958326	74958478	74958672	74958763	1010	4,2,3	8,3,1	2,3,5	3,1,8	293	99	0.867481660683	1.0	0.145,0.184,0.503	0.184,0.503,0.174	-0.01
1011	ENSG00000167861.16	HID1	chr17	-	74962964	74964632	74962964	74963081	74964482	74964632	1011	21,11,5	0,4,1	18,13,7	2,0,0	1500	99	0.00845571527187	0.07477891292843436	1.0,0.154,0.248	0.373,1.0,1.0	-0.324
1013	ENSG00000108946.16	PRKAR1A	chr17	+	68524015	68524958	68524015	68524077	68524911	68524958	1013	28,11,5	570,157,124	12,3,10	230,100,134	933	99	1	1.0	0.005,0.007,0.004	0.006,0.003,0.008	-0.0
1014	ENSG00000108946.16	PRKAR1A	chr17	+	68524015	68525912	68524015	68524958	68525753	68525912	1014	28,18,7	681,158,177	23,18,13	270,125,156	894	99	0.928199102811	1.0	0.005,0.012,0.004	0.009,0.016,0.009	-0.004
1015	ENSG00000108946.16	PRKAR1A	chr17	+	68528869	68530001	68528869	68528991	68529919	68530001	1015	17,5,5	747,253,273	4,5,3	467,235,257	1027	99	1	1.0	0.002,0.002,0.002	0.001,0.002,0.001	0.001
1016	ENSG00000196704.14	AMZ2	chr17	+	68248042	68248705	68248042	68248086	68248639	68248705	1016	481,136,139	7,1,1	381,227,285	5,2,3	652	99	0.938434185418	1.0	0.913,0.954,0.955	0.92,0.945,0.935	0.007
1017	ENSG00000196704.14	AMZ2	chr17	+	68250187	68250967	68250187	68250470	68250793	68250967	1017	20,6,4	474,137,125	23,9,7	296,187,180	422	99	0.281059343911	0.8823570070212434	0.01,0.01,0.007	0.018,0.011,0.009	-0.004
1018	ENSG00000130935.10	NOL11	chr17	+	67737507	67737972	67737507	67737692	67737846	67737972	1018	34,21,9	365,235,174	22,12,9	184,143,150	253	99	0.817569667657	1.0	0.035,0.034,0.02	0.045,0.032,0.023	-0.004
1019	ENSG00000130935.10	NOL11	chr17	+	67738121	67739010	67738121	67738355	67738931	67739010	1019	82,44,26	492,248,212	46,39,33	251,167,176	675	99	0.168971570856	0.6393193800317779	0.024,0.025,0.018	0.026,0.033,0.027	-0.006
1020	ENSG00000197170.10	PSMD12	chr17	-	67357302	67357578	67357302	67357431	67357518	67357578	1020	2,2,1	151,125,112	2,0,2	92,48,62	186	99	1	1.0	0.007,0.008,0.005	0.011,0.0,0.017	-0.003
1021	ENSG00000258890.8	CEP95	chr17	+	64534584	64536748	64534584	64534737	64536601	64536748	1021	113,77,65	157,63,51	83,85,61	97,36,52	1963	99	0.106676534182	0.47062525766949986	0.035,0.058,0.06	0.041,0.106,0.056	-0.017
1022	ENSG00000224383.8	PRR29	chr17	+	63998706	63999074	63998706	63998782	63998967	63999074	1022	1,0,5	1,0,0	3,1,2	0,0,0	284	99	1	1.0	0.258,NA,1.0	1.0,1.0,1.0	-0.371
1024	ENSG00000087191.13	PSMC5	chr17	+	63827459	63827923	63827459	63827514	63827850	63827923	1024	36,24,15	1,0,0	10,12,14	0,0,0	435	99	1	1.0	0.891,1.0,1.0	1.0,1.0,1.0	-0.036
1025	ENSG00000087191.13	PSMC5	chr17	+	63828137	63829563	63828137	63828209	63829493	63829563	1025	121,61,46	1282,583,471	52,60,48	560,376,341	1383	99	0.942873051572	1.0	0.007,0.007,0.007	0.007,0.011,0.01	-0.002
1026	ENSG00000136490.9	LIMD2	chr17	-	63698798	63699069	63698798	63698818	63699027	63699069	1026	216,67,64	1,4,2	64,43,48	4,1,2	308	99	0.263667380527	0.8494572677684528	0.986,0.843,0.911	0.837,0.933,0.885	0.028
1027	ENSG00000136490.9	LIMD2	chr17	-	63698798	63699069	63698798	63698938	63699027	63699069	1027	47,14,13	64,15,16	13,9,11	27,7,16	188	99	0.591510323372	1.0	0.279,0.33,0.3	0.202,0.404,0.266	0.012
1028	ENSG00000266173.7	STRADA	chr17	-	63710490	63710836	63710490	63710614	63710727	63710836	1028	4,1,2	57,26,10	7,0,3	26,7,23	212	99	0.129275210503	0.5366616320908513	0.032,0.018,0.085	0.112,0.0,0.057	-0.011
1030	ENSG00000136485.16	DCAF7	chr17	+	63579336	63579943	63579336	63579448	63579824	63579943	1030	70,17,11	271,106,85	22,12,18	155,98,114	475	99	0.056998902773	0.307484565580812	0.051,0.032,0.026	0.029,0.025,0.032	0.008
1031	ENSG00000136485.16	DCAF7	chr17	+	63588999	63594266	63588999	63589237	63594202	63594266	1031	10041,3763,3423	127,77,43	5978,3577,4191	60,38,49	5064	99	0.0404406777961	0.2419158159665408	0.607,0.489,0.609	0.661,0.648,0.626	-0.077
1033	ENSG00000146872.19	TLK2	chr17	+	62578476	62580192	62578476	62578574	62580110	62580192	1033	10,4,3	302,107,87	15,7,9	139,91,113	1635	99	1	1.0	0.002,0.002,0.002	0.006,0.005,0.005	-0.003
1034	ENSG00000136492.10	BRIP1	chr17	-	61776400	61781005	61776400	61776562	61780839	61781005	1034	90,61,49	2,0,0	69,48,61	0,0,1	4376	99	0.773806251261	1.0	0.504,1.0,1.0	1.0,1.0,0.58	-0.025
1037	ENSG00000108443.14	RPS6KB1	chr17	+	59936214	59936541	59936214	59936277	59936463	59936541	1037	15,2,7	279,90,88	13,4,5	133,75,66	285	99	0.234127248833	0.785969573691707	0.018,0.008,0.027	0.033,0.018,0.026	-0.008
1038	ENSG00000101347.11	SAMHD1	chr20	-	36911217	36912552	36911217	36911333	36912460	36912552	1038	34,14,4	88,32,25	17,5,3	49,20,23	1226	99	0.238307145939	0.7949803738683727	0.03,0.034,0.013	0.027,0.02,0.01	0.007
1040	ENSG00000108387.16	SEPTIN4	chr17	-	58520742	58521160	58520742	58520842	58520997	58521160	1040	2,2,0	6,0,0	2,0,2	6,2,1	254	99	1	1.0	0.115,1.0,NA	0.115,0.0,0.438	0.373
1041	ENSG00000108387.16	SEPTIN4	chr17	-	58521735	58522101	58521735	58521853	58521966	58522101	1041	2,1,2	2,0,0	2,0,1	4,2,0	212	99	0.000729893778761	0.011044513691429794	0.318,1.0,1.0	0.189,0.0,1.0	0.376
1042	ENSG00000108387.16	SEPTIN4	chr17	-	58526219	58526978	58526219	58526313	58526681	58526978	1042	0,4,0	1,1,0	1,1,1	1,3,0	467	99	1	1.0	0.0,0.459,NA	0.175,0.066,1.0	-0.184
1050	ENSG00000006282.21	SPATA20	chr17	+	50548282	50548618	50548282	50548453	50548553	50548618	1050	5,6,7	45,14,17	5,3,4	60,40,47	199	99	0.00874864464306	0.07688970033545084	0.052,0.176,0.17	0.04,0.036,0.041	0.094
1051	ENSG00000006282.21	SPATA20	chr17	+	50548809	50549186	50548809	50548964	50549042	50549186	1051	2,1,0	13,9,6	3,1,4	20,11,17	177	99	0.109653348989	0.47962257344371934	0.079,0.059,0.0	0.077,0.048,0.116	-0.034
1052	ENSG00000006282.21	SPATA20	chr17	+	50549984	50550312	50549984	50550115	50550207	50550312	1052	12,4,1	5,5,0	3,6,5	22,8,17	191	99	0.0386624578313	0.2341777360380165	0.554,0.293,1.0	0.066,0.28,0.132	0.456
1054	ENSG00000006282.21	SPATA20	chr17	+	50550707	50551190	50550707	50550917	50550997	50551190	1054	10,3,4	10,6,2	4,8,4	18,11,25	179	99	0.0352165579479	0.2198191491404445	0.356,0.217,0.525	0.109,0.287,0.081	0.207
1055	ENSG00000154920.15	EME1	chr17	+	50375184	50375983	50375184	50375512	50375796	50375983	1055	248,77,70	1,0,0	165,73,88	1,3,2	383	99	0.0575122043519	0.30939004669063613	0.985,1.0,1.0	0.977,0.863,0.919	0.075
1062	ENSG00000005884.18	ITGA3	chr17	+	50075458	50075735	50075458	50075526	50075598	50075735	1062	3,2,1	2,0,2	0,0,0	4,0,2	171	99	1	1.0	0.465,1.0,0.224	0.0,NA,0.0	0.563
1063	ENSG00000005884.18	ITGA3	chr17	+	50076583	50077447	50076583	50076681	50077378	50077447	1063	4,3,1	0,0,1	2,3,2	0,1,0	796	99	1	1.0	1.0,1.0,0.111	1.0,0.272,1.0	-0.054
1064	ENSG00000167085.14	PHB	chr17	-	49406758	49409158	49406758	49406854	49409041	49409158	1064	224,137,105	1538,838,822	138,82,101	889,508,526	2286	99	1	1.0	0.006,0.007,0.006	0.007,0.007,0.008	-0.001
1065	ENSG00000082397.18	EPB41L3	chr18	-	5398020	5401043	5398020	5398143	5400968	5401043	1065	88,22,20	0,3,0	78,55,54	2,1,2	2924	99	0.209581354392	0.7323635099233925	1.0,0.199,1.0	0.569,0.651,0.478	0.167
1067	ENSG00000108439.11	PNPO	chr17	+	47944615	47945612	47944615	47944715	47945558	47945612	1067	62,19,26	116,52,38	28,24,32	60,33,30	942	99	0.190822348603	0.6867924718638532	0.053,0.037,0.067	0.047,0.071,0.101	-0.021
1069	ENSG00000108439.11	PNPO	chr17	+	47944615	47946393	47944615	47944715	47946322	47946393	1069	146,65,52	8,5,1	82,55,57	1,0,0	1706	99	2.05460511715e-06	9.454741296668613e-05	0.514,0.43,0.751	0.826,1.0,1.0	-0.377
1070	ENSG00000076984.18	MAP2K7	chr19	+	7910062	7910373	7910062	7910129	7910259	7910373	1070	7,7,8	223,82,69	9,7,4	121,80,73	229	99	0.629424884023	1.0	0.013,0.036,0.048	0.031,0.036,0.023	0.002
1071	ENSG00000099840.14	IZUMO4	chr19	+	2097251	2097495	2097251	2097332	2097423	2097495	1071	2,2,0	4,6,3	0,0,0	2,4,2	190	99	0.269208867719	0.8603072417331019	0.207,0.148,0.0	0.0,0.0,0.0	0.118
1072	ENSG00000099840.14	IZUMO4	chr19	+	2097928	2098127	2097928	2097955	2098051	2098127	1072	5,1,4	4,1,0	4,2,0	4,1,0	195	99	1	1.0	0.388,0.337,1.0	0.337,0.504,NA	0.155
1074	ENSG00000099840.14	IZUMO4	chr19	+	2097928	2098334	2097928	2098127	2098286	2098334	1074	5,4,3	1,0,0	5,5,0	2,0,0	258	99	1	1.0	0.657,1.0,1.0	0.49,1.0,NA	0.141
1075	ENSG00000099840.14	IZUMO4	chr19	+	2098435	2099584	2098435	2098450	2099254	2099584	1075	16,5,12	0,0,0	22,17,8	1,0,0	903	99	1	1.0	1.0,1.0,1.0	0.707,1.0,1.0	0.098
1077	ENSG00000184922.15	FMNL1	chr17	+	45243790	45244244	45243790	45244025	45244175	45244244	1077	3,0,0	2,1,2	1,0,0	2,1,3	249	99	0.545824744636	1.0	0.374,0.0,0.0	0.166,0.0,0.0	0.069
1079	ENSG00000181513.15	ACBD4	chr17	+	45135686	45136232	45135686	45135953	45136107	45136232	1079	21,6,4	1,0,1	22,18,13	6,6,3	253	99	0.000210852429185	0.004219980457279999	0.892,1.0,0.61	0.589,0.54,0.629	0.248
1080	ENSG00000181513.15	ACBD4	chr17	+	45136107	45136776	45136107	45136232	45136499	45136776	1080	8,4,6	12,7,1	5,5,4	14,5,6	366	99	0.323201650425	0.9587368617323148	0.153,0.134,0.619	0.088,0.213,0.153	0.151
1082	ENSG00000181513.15	ACBD4	chr17	+	45136499	45136776	45136499	45136620	45136691	45136776	1082	22,8,1	3,2,2	13,2,3	14,6,16	170	99	0.00334820806062	0.0367249127718667	0.81,0.7,0.226	0.351,0.163,0.098	0.375
1084	ENSG00000131095.14	GFAP	chr17	-	44910091	44910658	44910091	44910260	44910614	44910658	1084	1,0,0	0,0,0	0,1,0	0,1,0	453	99	1	1.0	1.0,NA,NA	NA,0.179,NA	0.821
1086	ENSG00000005961.19	ITGA2B	chr17	-	44380599	44381061	44380599	44380645	44380878	44381061	1086	3,2,4	10,6,7	6,9,8	9,12,17	332	99	0.182222678704	0.6690939808716821	0.082,0.09,0.146	0.166,0.183,0.123	-0.051
1087	ENSG00000005961.19	ITGA2B	chr17	-	44383937	44384138	44383937	44383946	44384084	44384138	1087	0,1,3	8,1,0	2,1,4	6,2,6	237	99	0.843171452675	1.0	0.0,0.295,1.0	0.122,0.173,0.218	0.261
1088	ENSG00000005961.19	ITGA2B	chr17	-	44384310	44384585	44384310	44384354	44384537	44384585	1088	1,2,1	20,7,2	3,2,1	24,19,8	282	99	0.618283731051	1.0	0.017,0.091,0.149	0.042,0.036,0.042	0.046
1091	ENSG00000030582.18	GRN	chr17	+	44349157	44349551	44349157	44349302	44349425	44349551	1091	3,1,8	316,130,134	6,7,4	197,126,155	222	99	0.460619450938	1.0	0.004,0.003,0.026	0.013,0.024,0.011	-0.005
1092	ENSG00000013306.16	SLC25A39	chr17	-	44320195	44320436	44320195	44320276	44320354	44320436	1092	77,90,62	491,187,148	24,16,21	441,287,279	177	99	0	0.0	0.081,0.212,0.19	0.03,0.03,0.04	0.128
1093	ENSG00000013306.16	SLC25A39	chr17	-	44321057	44321558	44321057	44321231	44321433	44321558	1093	378,375,336	456,144,81	186,110,110	381,250,267	301	99	2.09016868147e-07	1.3757580856982105e-05	0.214,0.461,0.577	0.138,0.126,0.119	0.29
1094	ENSG00000108309.14	RUNDC3A	chr17	+	44313417	44314824	44313417	44313503	44314734	44314824	1094	2,1,0	0,0,2	4,1,1	1,2,3	1330	99	0.852307409073	1.0	1.0,1.0,0.0	0.229,0.036,0.024	0.57
1095	ENSG00000108309.14	RUNDC3A	chr17	+	44316384	44316725	44316384	44316522	44316618	44316725	1095	1,0,1	0,0,0	1,0,2	0,2,0	195	99	1	1.0	1.0,NA,1.0	1.0,0.0,1.0	0.333
1096	ENSG00000168591.16	TMUB2	chr17	+	44188934	44189299	44188934	44189091	44189206	44189299	1096	243,122,94	0,0,1	134,86,121	0,0,0	214	99	1	1.0	1.0,1.0,0.978	1.0,1.0,1.0	-0.007
1097	ENSG00000168591.16	TMUB2	chr17	+	44188934	44189588	44188934	44189299	44189410	44189588	1097	270,142,105	0,0,0	159,127,115	1,2,1	210	99	0.605070774901	1.0	1.0,1.0,1.0	0.987,0.968,0.982	0.021
1099	ENSG00000108852.16	MPP2	chr17	-	43882902	43883355	43882902	43883052	43883202	43883355	1099	2,1,1	41,20,17	2,0,1	33,16,15	249	99	0.861510365681	1.0	0.019,0.019,0.023	0.024,0.0,0.026	0.004
1100	ENSG00000067596.12	DHX8	chr17	+	43517166	43520267	43517166	43517322	43520129	43520267	1100	89,48,41	139,78,94	37,35,33	51,34,43	2906	99	0.0617064661799	0.32482806916314383	0.021,0.021,0.015	0.024,0.034,0.025	-0.009
1106	ENSG00000198496.12	NBR2	chr17	+	43138656	43140283	43138656	43138922	43139815	43140283	1106	67,44,20	1,0,0	50,55,42	0,0,0	992	99	1	1.0	0.87,1.0,1.0	1.0,1.0,1.0	-0.043
1108	ENSG00000197291.9	RAMP2-AS1	chr17	-	42760425	42760711	42760425	42760513	42760634	42760711	1108	8,4,3	0,0,0	9,2,6	3,0,0	220	99	0.397385279306	1.0	1.0,1.0,1.0	0.574,1.0,1.0	0.142
1109	ENSG00000131462.9	TUBG1	chr17	+	42610422	42612143	42610422	42610590	42612074	42612143	1109	93,50,27	513,193,159	62,56,50	341,220,211	1583	99	0.536247331802	1.0	0.011,0.016,0.011	0.011,0.016,0.015	-0.001
1110	ENSG00000131462.9	TUBG1	chr17	+	42610422	42612143	42610422	42610629	42612074	42612143	1110	93,47,26	3,0,0	59,56,48	2,1,2	1544	99	0.0845632058408	0.40225441701309234	0.665,1.0,1.0	0.654,0.782,0.606	0.208
1111	ENSG00000131462.9	TUBG1	chr17	+	42610422	42612506	42610422	42612143	42612426	42612506	1111	54,21,12	408,143,126	31,22,18	272,172,150	382	99	0.732072650333	1.0	0.033,0.037,0.024	0.029,0.032,0.03	0.001
1112	ENSG00000131462.9	TUBG1	chr17	+	42613646	42613998	42613646	42613733	42613848	42613998	1112	46,29,22	508,162,147	22,4,7	282,189,211	214	99	5.9534851955e-06	0.00022561692559060608	0.04,0.076,0.065	0.035,0.01,0.015	0.04
1113	ENSG00000131462.9	TUBG1	chr17	+	42613848	42614412	42613848	42613998	42614259	42614412	1113	131,69,59	402,159,113	37,35,24	284,185,170	360	99	1.50337409188e-10	2.8036608064358598e-08	0.082,0.107,0.126	0.035,0.049,0.037	0.065
1114	ENSG00000131462.9	TUBG1	chr17	+	42613848	42614412	42613848	42614136	42614259	42614412	1114	33,26,24	0,0,2	10,8,11	0,1,1	222	99	1	1.0	1.0,1.0,0.843	1.0,0.781,0.831	0.077
1115	ENSG00000131462.9	TUBG1	chr17	+	42613646	42614657	42613646	42613733	42614259	42614657	1115	575,240,173	0,0,2	284,172,160	0,0,0	625	99	1	1.0	1.0,1.0,0.932	1.0,1.0,1.0	-0.023
1116	ENSG00000131462.9	TUBG1	chr17	+	42613848	42614657	42613848	42614412	42614495	42614657	1116	21,16,9	469,164,117	14,12,11	275,150,181	182	99	0.905542112206	1.0	0.024,0.05,0.04	0.027,0.042,0.032	0.004
1118	ENSG00000131470.15	PSMC3IP	chr17	-	42573477	42574210	42573477	42573587	42574098	42574210	1118	287,166,207	2,3,1	115,94,106	1,0,0	610	99	0.078851276579	0.383698361196965	0.959,0.9,0.971	0.949,1.0,1.0	-0.04
1119	ENSG00000131470.15	PSMC3IP	chr17	-	42573477	42574210	42573477	42573623	42574098	42574210	1119	224,127,145	66,33,30	97,77,87	54,36,44	574	99	4.07956886458e-05	0.0010882262742907254	0.369,0.399,0.455	0.237,0.269,0.254	0.154
1120	ENSG00000131470.15	PSMC3IP	chr17	-	42573477	42574210	42573477	42573587	42574195	42574210	1120	364,213,254	0,0,1	175,125,161	0,0,0	707	99	1	1.0	1.0,1.0,0.973	1.0,1.0,1.0	-0.009
1121	ENSG00000131470.15	PSMC3IP	chr17	-	42573477	42574210	42573477	42573623	42574195	42574210	1121	301,174,192	106,73,101	157,108,142	24,24,28	671	99	1.09419311467e-06	5.60543267900824e-05	0.295,0.26,0.219	0.491,0.399,0.428	-0.181
1122	ENSG00000108788.12	MLX	chr17	+	42568469	42568943	42568469	42568559	42568836	42568943	1122	56,36,12	200,93,58	44,23,21	173,79,88	376	99	0.470911826929	1.0	0.069,0.092,0.052	0.063,0.071,0.059	0.007
1123	ENSG00000108788.12	MLX	chr17	+	42569203	42569606	42569203	42569303	42569506	42569606	1123	74,25,15	236,92,68	47,28,22	145,78,79	302	99	0.518792317126	1.0	0.093,0.082,0.067	0.096,0.105,0.084	-0.014
1124	ENSG00000108788.12	MLX	chr17	+	42569506	42570183	42569506	42569606	42569981	42570183	1124	27,26,18	314,93,82	25,10,15	201,114,129	474	99	0.139374861613	0.5644928815696247	0.018,0.055,0.044	0.025,0.018,0.024	0.017
1125	ENSG00000108788.12	MLX	chr17	+	42569506	42570183	42569506	42569606	42570096	42570183	1125	272,137,110	1,0,1	202,94,135	1,0,0	589	99	1	1.0	0.979,1.0,0.949	0.971,1.0,1.0	-0.014
1126	ENSG00000168610.16	STAT3	chr17	-	42316788	42317224	42316788	42316851	42317181	42317224	1126	40,12,16	4,5,2	35,14,28	3,4,2	429	99	0.507698632716	1.0	0.698,0.356,0.649	0.729,0.447,0.764	-0.079
1127	ENSG00000168610.16	STAT3	chr17	-	42316788	42317224	42316788	42316889	42317181	42317224	1127	11,5,4	0,0,0	12,2,6	0,1,0	391	99	1	1.0	1.0,1.0,1.0	1.0,0.336,1.0	0.221
1128	ENSG00000168610.16	STAT3	chr17	-	42316788	42317224	42316788	42316901	42317181	42317224	1128	8,3,3	106,71,42	11,2,5	81,42,45	379	99	0.182043379354	0.6686665938261991	0.019,0.011,0.018	0.034,0.012,0.028	-0.009
1129	ENSG00000168610.16	STAT3	chr17	-	42323259	42323625	42323259	42323354	42323452	42323625	1129	10,4,3	1,0,0	3,5,1	0,0,0	197	99	1	1.0	0.834,1.0,1.0	1.0,1.0,1.0	-0.055
1130	ENSG00000168610.16	STAT3	chr17	-	42323259	42323625	42323259	42323354	42323572	42323625	1130	15,7,7	42,34,30	6,8,4	36,21,28	317	99	0.37519875945	1.0	0.1,0.06,0.068	0.049,0.106,0.043	0.01
1131	ENSG00000168610.16	STAT3	chr17	-	42329409	42329647	42329409	42329457	42329553	42329647	1131	20,7,4	200,62,60	2,6,7	83,49,97	195	99	0.175843129605	0.6539689670976246	0.048,0.054,0.033	0.012,0.059,0.035	0.01
1132	ENSG00000173757.10	STAT5B	chr17	-	42210170	42210497	42210170	42210301	42210402	42210497	1132	20,10,5	103,34,25	10,3,6	38,32,33	200	99	0.472235905302	1.0	0.088,0.127,0.09	0.115,0.044,0.083	0.021
1133	ENSG00000168259.17	DNAJC7	chr17	-	41987818	41988896	41987818	41987905	41988731	41988896	1133	133,68,48	2,0,1	65,54,49	0,0,1	925	99	0.639321413778	1.0	0.877,1.0,0.837	1.0,1.0,0.84	-0.042
1134	ENSG00000168259.17	DNAJC7	chr17	-	41987818	41988896	41987818	41987910	41988731	41988896	1134	97,47,34	989,505,428	54,44,31	472,285,313	920	99	0.112924760422	0.48985521456268516	0.01,0.01,0.008	0.012,0.016,0.011	-0.004
1135	ENSG00000173812.11	EIF1	chr17	+	41689777	41690189	41689777	41689941	41690087	41690189	1135	57,26,19	2212,945,930	41,38,29	1164,720,857	245	99	0.00635240966341	0.05981055334105253	0.01,0.011,0.008	0.014,0.021,0.013	-0.006
1136	ENSG00000128422.18	KRT17	chr17	-	41621592	41622511	41621592	41621754	41622354	41622511	1136	7,2,3	110,61,57	1,1,0	59,22,32	699	99	1	1.0	0.009,0.005,0.007	0.002,0.006,0.0	0.004
1139	ENSG00000131748.16	STARD3	chr17	+	39657972	39658522	39657972	39658026	39658404	39658522	1139	17,18,14	40,20,12	20,11,9	22,14,18	477	99	0.872396571715	1.0	0.081,0.157,0.195	0.159,0.14,0.094	0.013
1141	ENSG00000131748.16	STARD3	chr17	+	39662250	39663484	39662250	39662344	39662803	39663484	1141	39,47,33	108,43,31	8,13,15	43,41,28	558	99	0.000834833167277	0.01228273573446991	0.06,0.162,0.159	0.032,0.053,0.087	0.07
1142	ENSG00000131748.16	STARD3	chr17	+	39662250	39663484	39662250	39662367	39662803	39663484	1142	39,46,31	6,4,5	8,12,13	3,0,1	535	99	0.553968545018	1.0	0.546,0.68,0.534	0.33,1.0,0.706	-0.092
1143	ENSG00000125686.12	MED1	chr17	-	39404284	39410721	39404284	39405308	39410580	39410721	1143	8496,3792,3464	7,9,7	4737,2645,3020	4,4,2	5371	99	0.145238569327	0.5801901510507366	0.957,0.886,0.901	0.956,0.924,0.965	-0.034
1144	ENSG00000108298.12	RPL19	chr17	+	39202316	39203109	39202316	39202439	39202988	39203109	1144	247,124,143	19913,7912,7290	188,116,107	11248,7076,8210	648	99	1	1.0	0.002,0.002,0.003	0.003,0.002,0.002	0.0
1145	ENSG00000108298.12	RPL19	chr17	+	39202316	39203109	39202316	39202443	39202993	39203109	1145	1106,494,449	0,0,0	629,406,426	1,0,0	649	99	1	1.0	1.0,1.0,1.0	0.99,1.0,1.0	0.003
1146	ENSG00000108298.12	RPL19	chr17	+	39202316	39203109	39202316	39202445	39202993	39203109	1146	1106,493,449	1,1,0	628,406,426	0,1,0	647	99	1	1.0	0.994,0.987,1.0	1.0,0.984,1.0	-0.001
1148	ENSG00000132002.9	DNAJB1	chr19	-	14514781	14517046	14514781	14516170	14516465	14517046	1148	13,5,4	307,127,121	11,6,15	219,121,164	394	99	0.137108376397	0.5585337944906611	0.011,0.01,0.008	0.012,0.012,0.022	-0.006
1149	ENSG00000161381.14	PLXDC1	chr17	-	39079103	39079528	39079103	39079164	39079501	39079528	1149	0,0,0	2,0,0	2,1,1	0,0,0	436	99	1	1.0	0.0,NA,NA	1.0,1.0,1.0	-1.0
1150	ENSG00000275832.5	ARHGAP23	chr17	+	38477578	38477896	38477578	38477705	38477827	38477896	1150	19,22,23	4,1,2	24,13,16	5,2,5	221	99	0.115215163214	0.49664930452750206	0.68,0.908,0.837	0.683,0.744,0.589	0.136
1152	ENSG00000278053.5	DDX52	chr17	-	37619767	37621277	37619767	37619839	37621126	37621277	1152	40,38,36	0,0,0	17,16,19	1,1,3	1386	99	1.30957806667e-05	0.0004316531736031659	1.0,1.0,1.0	0.548,0.533,0.311	0.536
1153	ENSG00000278053.5	DDX52	chr17	-	37620872	37621520	37620872	37620948	37621397	37621520	1153	94,83,88	1,0,0	52,35,59	1,3,1	548	99	0.0168174437468	0.12624959535909888	0.944,1.0,1.0	0.904,0.678,0.914	0.149
1154	ENSG00000275700.6	AATF	chr17	+	36988518	36989411	36988518	36988720	36989246	36989411	1154	0,2,1	194,127,103	0,0,0	98,83,89	625	99	1	1.0	0.0,0.002,0.002	0.0,0.0,0.0	0.001
1155	ENSG00000275700.6	AATF	chr17	+	36989246	36990857	36989246	36989411	36990773	36990857	1155	3,4,5	164,111,110	4,2,4	108,63,76	1461	99	1	1.0	0.001,0.002,0.003	0.003,0.002,0.004	-0.001
1165	ENSG00000005156.12	LIG3	chr17	+	34998603	34999449	34998603	34998727	34999306	34999449	1165	14,1,4	48,17,20	6,5,2	55,31,17	678	99	0.155607610986	0.6054601469639201	0.041,0.009,0.028	0.016,0.023,0.017	0.007
1166	ENSG00000132141.14	CCT6B	chr17	-	34939182	34939713	34939182	34939330	34939616	34939713	1166	1,0,0	3,0,1	0,1,0	4,2,3	385	99	1	1.0	0.079,NA,0.0	0.0,0.114,0.0	0.002
1168	ENSG00000006042.12	TMEM98	chr17	+	32931326	32931659	32931326	32931402	32931474	32931659	1168	27,14,10	176,107,113	17,6,11	111,81,62	171	99	0.94975811538	1.0	0.082,0.07,0.049	0.081,0.041,0.093	-0.005
1169	ENSG00000068308.15	OTUD5	chrX	-	48934463	48934867	48934463	48934612	48934695	48934867	1169	9,5,6	31,17,19	7,12,13	16,5,7	182	99	0.00213598826348	0.02623403262945396	0.136,0.138,0.147	0.192,0.566,0.503	-0.28
1170	ENSG00000068308.15	OTUD5	chrX	-	48934463	48934867	48934463	48934612	48934710	48934867	1170	23,6,15	561,259,238	10,16,17	322,221,236	197	99	0.244233797843	0.8075222358208054	0.02,0.012,0.031	0.015,0.035,0.035	-0.007
1171	ENSG00000264538.7	SUZ12P1	chr17	+	30768833	30769064	30768833	30768867	30769000	30769064	1171	321,129,102	5,7,0	211,116,130	12,3,6	232	99	0.0360501802161	0.2235132200041662	0.965,0.887,1.0	0.882,0.943,0.902	0.042
1172	ENSG00000198720.13	ANKRD13B	chr17	+	29607741	29608110	29607741	29607877	29607985	29608110	1172	32,29,28	25,7,10	24,21,13	12,20,19	207	99	0.0618858600508	0.32511994659761007	0.38,0.665,0.572	0.489,0.334,0.247	0.182
1173	ENSG00000198720.13	ANKRD13B	chr17	+	29609085	29609421	29609085	29609275	29609354	29609421	1173	7,3,1	64,30,20	2,0,2	34,17,18	178	99	0.123215028637	0.5188215222366653	0.057,0.053,0.027	0.032,0.0,0.058	0.016
1174	ENSG00000198720.13	ANKRD13B	chr17	+	29613353	29614761	29613353	29613719	29614262	29614761	1174	216,139,122	1,0,3	164,118,109	1,2,1	642	99	0.584329381387	1.0	0.971,1.0,0.862	0.962,0.901,0.944	0.009
1175	ENSG00000108262.16	GIT1	chr17	-	29575287	29575703	29575287	29575470	29575629	29575703	1175	21,10,14	188,73,41	7,6,4	167,89,90	258	99	5.91019555073e-05	0.0014905190677167238	0.041,0.05,0.116	0.016,0.025,0.017	0.05
1176	ENSG00000109118.14	PHF12	chr17	-	28923908	28927063	28923908	28924302	28926990	28927063	1176	61,29,27	90,35,34	58,54,35	53,28,31	2787	99	0.00325943643295	0.03603516306007124	0.024,0.029,0.027	0.037,0.064,0.039	-0.02
1177	ENSG00000007202.15	KIAA0100	chr17	-	28639574	28640025	28639574	28639642	28639900	28640025	1177	49,32,23	142,49,45	23,23,26	116,77,78	357	99	0.0068034683501	0.06314501392265395	0.087,0.153,0.124	0.052,0.076,0.085	0.05
1178	ENSG00000007202.15	KIAA0100	chr17	-	28643163	28643659	28643163	28643311	28643609	28643659	1178	27,14,11	209,47,42	3,6,7	96,81,66	397	99	0.000254072646195	0.004870680304874391	0.031,0.069,0.061	0.008,0.018,0.026	0.036
1180	ENSG00000087111.21	PIGS	chr17	-	28570851	28571188	28570851	28570963	28571048	28571188	1180	19,14,16	64,28,14	14,12,14	52,26,36	184	99	0.241991326393	0.8033875402041536	0.138,0.212,0.381	0.127,0.199,0.173	0.077
1181	ENSG00000109103.12	UNC119	chr17	-	28546707	28547849	28546707	28547409	28547676	28547849	1181	96,35,24	56,19,23	49,52,43	40,34,32	366	99	0.549224665739	1.0	0.317,0.333,0.22	0.249,0.293,0.267	0.02
1182	ENSG00000244045.13	TMEM199	chr17	+	28360528	28360847	28360528	28360571	28360734	28360847	1182	15,19,13	51,34,19	7,3,7	26,22,19	262	99	0.038278754246	0.23271556055760942	0.1,0.174,0.205	0.092,0.049,0.122	0.072
1189	ENSG00000108602.18	ALDH3A1	chr17	-	19742544	19743463	19742544	19742630	19743231	19743463	1189	1,1,4	0,1,0	1,0,0	2,1,0	700	99	1	1.0	1.0,0.124,1.0	0.066,0.0,NA	0.675
1195	ENSG00000072210.19	ALDH3A2	chr17	+	19648780	19649124	19648780	19648843	19648934	19649124	1195	50,29,26	0,0,0	37,32,24	0,1,2	190	99	0.835320445294	1.0	1.0,1.0,1.0	1.0,0.943,0.862	0.065
1197	ENSG00000072210.19	ALDH3A2	chr17	+	19648750	19649124	19648750	19648877	19649001	19649124	1197	112,65,54	1,0,1	72,53,45	0,0,2	223	99	1	1.0	0.98,1.0,0.96	1.0,1.0,0.909	0.01
1198	ENSG00000072210.19	ALDH3A2	chr17	+	19663332	19665047	19663332	19663499	19664947	19665047	1198	13,13,11	90,39,34	22,10,5	52,27,25	1547	99	0.152170769954	0.5968461942218705	0.009,0.021,0.02	0.026,0.023,0.013	-0.004
1199	ENSG00000142494.13	SLC47A1	chr17	+	19555795	19556062	19555795	19555909	19555994	19556062	1199	2,0,0	8,5,1	7,0,2	0,1,3	184	99	0.00434810072624	0.044700493926432494	0.119,0.0,0.0	1.0,0.0,0.264	-0.382
1201	ENSG00000177731.16	FLII	chr17	-	18244835	18245419	18244835	18245272	18245353	18245419	1201	9,6,2	84,44,18	6,8,4	79,52,52	180	99	0.714987495816	1.0	0.056,0.07,0.058	0.04,0.078,0.041	0.008
1202	ENSG00000177731.16	FLII	chr17	-	18245353	18245660	18245353	18245419	18245554	18245660	1202	24,34,21	135,70,39	6,11,13	137,77,114	234	99	6.42442641308e-08	4.966665656075666e-06	0.07,0.17,0.186	0.018,0.057,0.046	0.102
1203	ENSG00000177731.16	FLII	chr17	-	18245554	18246062	18245554	18245660	18245743	18246062	1203	49,31,19	130,51,28	38,15,36	111,71,95	182	99	0.0311246444277	0.20057894529642376	0.17,0.248,0.27	0.157,0.103,0.171	0.086
1204	ENSG00000177731.16	FLII	chr17	-	18245554	18246062	18245554	18245660	18245837	18246062	1204	301,112,76	3,2,0	235,144,189	3,0,2	276	99	0.880196686649	1.0	0.973,0.953,1.0	0.966,1.0,0.971	-0.004
1205	ENSG00000177731.16	FLII	chr17	-	18245743	18246062	18245743	18245850	18245933	18246062	1205	61,33,18	226,72,45	41,25,28	178,120,140	182	99	0.0122401685423	0.09966525592083415	0.128,0.2,0.179	0.111,0.102,0.098	0.065
1206	ENSG00000177731.16	FLII	chr17	-	18253543	18254182	18253543	18253719	18254078	18254182	1206	58,25,26	89,47,23	30,20,14	90,58,64	458	99	6.35244366886e-05	0.0015667395870065384	0.123,0.103,0.196	0.067,0.069,0.045	0.08
1208	ENSG00000091536.20	MYO15A	chr17	+	18155109	18155432	18155109	18155225	18155313	18155432	1208	1,1,0	1,1,0	1,0,0	0,0,0	187	99	1	1.0	0.346,0.346,NA	1.0,NA,NA	-0.654
1210	ENSG00000091536.20	MYO15A	chr17	+	18157155	18157882	18157155	18157230	18157721	18157882	1210	1,1,0	0,1,0	0,1,1	0,0,0	590	99	1	1.0	1.0,0.144,NA	NA,1.0,1.0	-0.428
1212	ENSG00000171953.16	ATPAF2	chr17	-	18021122	18021663	18021122	18021238	18021421	18021663	1212	12,1,6	2,0,0	16,5,6	4,0,1	282	99	0.00609444637074	0.05805014777864355	0.678,1.0,1.0	0.584,1.0,0.678	0.139
1214	ENSG00000166582.11	CENPV	chr17	-	16348615	16349333	16348615	16348685	16349139	16349333	1214	784,408,302	16,9,7	339,252,232	7,3,5	553	99	0.451916971775	1.0	0.898,0.89,0.885	0.897,0.938,0.893	-0.018
1215	ENSG00000011295.16	TTC19	chr17	+	15999823	16000245	15999823	16000032	16000117	16000245	1215	25,24,23	109,38,16	11,15,17	53,30,34	184	99	0.224369271101	0.7655417595261209	0.11,0.254,0.436	0.1,0.212,0.212	0.092
1216	ENSG00000011295.16	TTC19	chr17	+	16026539	16028786	16026539	16026702	16027373	16028786	1216	89,26,26	327,113,100	50,37,33	219,105,116	770	99	0.729256200728	1.0	0.034,0.029,0.032	0.029,0.043,0.035	-0.004
1220	ENSG00000236088.11	COX10-DT	chr17	-	14033551	14034416	14033551	14033661	14033939	14034416	1220	48,18,14	0,0,1	14,19,13	0,0,0	377	99	1	1.0	1.0,1.0,0.786	1.0,1.0,1.0	-0.071
1221	ENSG00000236088.11	COX10-DT	chr17	-	14033551	14034416	14033551	14033661	14034007	14034416	1221	63,28,21	1,1,0	25,25,19	3,4,3	445	99	1	1.0	0.933,0.862,1.0	0.65,0.582,0.585	0.326
1222	ENSG00000100429.18	HDAC10	chr22	-	50245674	50246092	50245674	50245827	50245909	50246092	1222	9,9,4	11,2,1	9,4,5	11,2,8	181	99	0.177178428175	0.6572698277788345	0.309,0.711,0.686	0.309,0.522,0.255	0.207
1223	ENSG00000100429.18	HDAC10	chr22	-	50246297	50246735	50246297	50246376	50246678	50246735	1223	23,21,23	28,16,3	9,17,5	20,16,26	401	99	0.00868518129844	0.07642671953842484	0.169,0.245,0.654	0.1,0.208,0.045	0.238
1224	ENSG00000100429.18	HDAC10	chr22	-	50246678	50246966	50246678	50246735	50246874	50246966	1224	17,8,10	19,7,11	9,10,5	10,7,17	238	99	0.461893165213	1.0	0.271,0.322,0.274	0.272,0.373,0.109	0.038
1225	ENSG00000100429.18	HDAC10	chr22	-	50248224	50248472	50248224	50248292	50248365	50248472	1225	12,5,10	15,14,12	13,8,8	26,17,9	172	99	0.71775339015	1.0	0.315,0.171,0.324	0.223,0.213,0.338	0.012
1226	ENSG00000105483.18	CARD8	chr19	-	48232452	48234543	48232452	48232493	48234402	48234543	1226	336,103,84	49,14,14	111,62,59	15,6,14	2008	99	0.826316978912	1.0	0.253,0.266,0.228	0.267,0.338,0.172	-0.01
1227	ENSG00000105483.18	CARD8	chr19	-	48232452	48234543	48232452	48232789	48234402	48234543	1227	274,90,76	0,0,1	94,58,51	0,0,1	1712	99	1	1.0	1.0,1.0,0.815	1.0,1.0,0.747	0.023
1231	ENSG00000125912.11	NCLN	chr19	+	3207628	3209575	3207628	3207747	3209477	3209575	1231	5461,2968,2383	0,1,0	2882,2029,1920	0,0,0	1829	99	1	1.0	1.0,0.994,1.0	1.0,1.0,1.0	-0.002
1232	ENSG00000133026.14	MYH10	chr17	-	8476875	8478446	8476875	8477048	8478337	8478446	1232	52,13,14	374,128,112	34,15,22	175,116,108	1388	99	0.293681930778	0.9047497244370786	0.01,0.007,0.009	0.014,0.009,0.014	-0.004
1233	ENSG00000133026.14	MYH10	chr17	-	8478337	8480318	8478337	8478446	8480109	8480318	1233	55,17,25	456,159,118	51,19,19	225,118,117	1762	99	0.929024986685	1.0	0.007,0.006,0.012	0.013,0.009,0.009	-0.002
1234	ENSG00000133026.14	MYH10	chr17	-	8481321	8484266	8481321	8481410	8484137	8484266	1234	84,41,37	311,104,91	60,50,49	147,95,83	2826	99	0.0132673713466	0.10576621616123388	0.009,0.014,0.014	0.014,0.018,0.02	-0.005
1235	ENSG00000133026.14	MYH10	chr17	-	8492775	8493885	8492775	8493024	8493732	8493885	1235	11,2,6	277,105,125	6,3,2	175,79,86	807	99	1	1.0	0.005,0.002,0.006	0.004,0.005,0.003	0.0
1236	ENSG00000108961.14	RANGRF	chr17	+	8289257	8290092	8289257	8289414	8289812	8290092	1236	348,151,119	20,16,23	265,196,167	18,7,12	497	99	0.051268057326	0.28529141285633136	0.776,0.653,0.508	0.746,0.848,0.735	-0.131
1237	ENSG00000178971.16	CTC1	chr17	-	8229141	8229446	8229141	8229206	8229301	8229446	1237	12,7,3	4,1,2	13,4,11	4,0,2	194	99	0.429216059186	1.0	0.605,0.781,0.434	0.624,1.0,0.737	-0.18
1238	ENSG00000178971.16	CTC1	chr17	-	8229890	8230468	8229890	8229922	8230293	8230468	1238	26,13,9	1,1,0	14,10,11	2,3,1	470	99	0.000885486166712	0.01285890430621388	0.846,0.732,1.0	0.596,0.412,0.699	0.29
1239	ENSG00000178971.16	CTC1	chr17	-	8229890	8230468	8229890	8229968	8230293	8230468	1239	22,7,2	19,4,3	10,5,7	11,2,6	424	99	0.90976693572	1.0	0.213,0.29,0.135	0.175,0.369,0.214	-0.04
1240	ENSG00000178971.16	CTC1	chr17	-	8230293	8230468	8230293	8230348	8230446	8230468	1240	28,20,7	0,0,0	19,9,19	0,1,1	197	99	1	1.0	1.0,1.0,1.0	1.0,0.819,0.905	0.092
1241	ENSG00000179029.15	TMEM107	chr17	-	8175756	8176026	8175756	8175857	8175958	8176026	1241	0,2,0	7,0,0	1,1,2	14,3,3	200	99	1	1.0	0.0,1.0,NA	0.034,0.142,0.248	0.359
1242	ENSG00000179029.15	TMEM107	chr17	-	8175756	8176026	8175756	8175875	8175958	8176026	1242	0,2,0	0,0,2	1,1,2	0,0,0	182	99	1	1.0	NA,1.0,0.0	1.0,1.0,1.0	-0.5
1244	ENSG00000179094.16	PER1	chr17	-	8146896	8147381	8146896	8147002	8147249	8147381	1244	2,2,5	23,13,14	5,6,4	11,12,9	346	99	0.0365477946795	0.22548059050672373	0.024,0.042,0.093	0.115,0.125,0.113	-0.065
1246	ENSG00000170037.14	CNTROB	chr17	+	7944122	7944638	7944122	7944248	7944475	7944638	1246	24,8,10	93,42,28	17,20,11	54,36,37	326	99	0.13755088919	0.559895061110358	0.073,0.055,0.098	0.087,0.144,0.083	-0.029
1247	ENSG00000170037.14	CNTROB	chr17	+	7948486	7949137	7948486	7948619	7949084	7949137	1247	47,36,29	9,7,5	25,15,24	12,10,7	564	99	0.00832890730045	0.07396515004493191	0.478,0.474,0.504	0.268,0.208,0.376	0.201
1248	ENSG00000170037.14	CNTROB	chr17	+	7948486	7949578	7948486	7948619	7949384	7949578	1248	103,65,55	0,0,0	51,50,49	2,0,0	864	99	1	1.0	1.0,1.0,1.0	0.745,1.0,1.0	0.085
1251	ENSG00000141510.18	TP53	chr17	-	7676381	7676622	7676381	7676403	7676520	7676622	1251	33,10,9	420,138,121	10,6,14	183,120,124	216	99	0.63772528442	1.0	0.035,0.032,0.033	0.024,0.022,0.049	0.002
1253	ENSG00000187838.17	PLSCR3	chr17	-	7393143	7393509	7393143	7393364	7393466	7393509	1253	4,0,2	18,1,3	1,2,2	12,4,9	201	99	0.796618863144	1.0	0.099,0.0,0.247	0.039,0.198,0.099	0.003
1254	ENSG00000187838.17	PLSCR3	chr17	-	7393600	7394159	7393600	7393836	7394103	7394159	1254	4,3,4	26,12,6	4,2,2	11,4,11	366	99	0.671288204196	1.0	0.04,0.063,0.153	0.09,0.119,0.047	0.0
1257	ENSG00000215041.10	NEURL4	chr17	-	7318064	7318356	7318064	7318172	7318268	7318356	1257	76,45,49	66,22,17	43,25,34	39,33,29	195	99	0.0278129154675	0.1846089862126288	0.369,0.509,0.594	0.359,0.278,0.373	0.154
1258	ENSG00000215041.10	NEURL4	chr17	-	7318268	7318674	7318268	7318356	7318494	7318674	1258	25,14,16	86,31,16	15,6,9	39,34,31	237	99	0.102632642385	0.45911943192267196	0.108,0.159,0.295	0.138,0.069,0.108	0.082
1259	ENSG00000215041.10	NEURL4	chr17	-	7321559	7322010	7321559	7321787	7321864	7322010	1259	8,11,6	97,47,36	5,6,5	60,25,37	176	99	0.740009842543	1.0	0.044,0.116,0.086	0.045,0.119,0.071	0.004
1260	ENSG00000132522.16	GPS2	chr17	-	7312660	7313124	7312660	7312839	7313028	7313124	1260	29,17,15	214,86,71	23,15,19	155,120,139	288	99	0.377526974432	1.0	0.045,0.064,0.068	0.049,0.041,0.045	0.014
1261	ENSG00000132522.16	GPS2	chr17	-	7313028	7313291	7313028	7313097	7313211	7313291	1261	59,38,35	1,2,3	51,47,49	1,1,4	213	99	0.896085499401	1.0	0.965,0.898,0.844	0.96,0.956,0.851	-0.02
1262	ENSG00000132522.16	GPS2	chr17	-	7313028	7313291	7313028	7313124	7313211	7313291	1262	15,15,12	162,75,72	9,11,13	138,107,114	186	99	0.115616047814	0.4974695763055333	0.047,0.096,0.081	0.034,0.052,0.057	0.027
1263	ENSG00000132522.16	GPS2	chr17	-	7313567	7313988	7313567	7313721	7313905	7313988	1263	129,51,58	118,36,33	98,56,57	104,51,56	283	99	0.111004618209	0.4839947053165176	0.277,0.331,0.381	0.248,0.278,0.263	0.067
1264	ENSG00000132522.16	GPS2	chr17	-	7313567	7314159	7313567	7313988	7314079	7314159	1264	33,48,35	83,30,44	32,12,18	104,61,57	190	99	0.000259273234156	0.0049389419273618085	0.172,0.455,0.293	0.138,0.093,0.141	0.183
1265	ENSG00000132522.16	GPS2	chr17	-	7314487	7315119	7314487	7314597	7314958	7315119	1265	89,29,46	302,111,83	57,46,40	193,128,184	460	99	0.269347509335	0.8604550035254847	0.06,0.053,0.107	0.06,0.072,0.045	0.014
1267	ENSG00000170291.16	ELP5	chr17	+	7258587	7259940	7258587	7258683	7259570	7259940	1267	279,133,139	7,3,5	96,66,38	0,2,0	986	99	0.000994494882187	0.014170885519635133	0.8,0.817,0.736	1.0,0.768,1.0	-0.138
1268	ENSG00000233927.5	RPS28	chr19	+	8321655	8322091	8321655	8321703	8321952	8322091	1268	502,407,465	17151,7449,6943	247,220,268	10990,7526,8837	348	99	0.000172678284762	0.003567677681282916	0.008,0.015,0.019	0.006,0.008,0.009	0.006
1270	ENSG00000072778.20	ACADVL	chr17	+	7220121	7220676	7220121	7220197	7220463	7220676	1270	43,29,28	72,38,31	16,14,11	50,50,52	365	99	1.18553682946e-05	0.0003988055853531582	0.139,0.171,0.197	0.08,0.071,0.054	0.101
1271	ENSG00000072778.20	ACADVL	chr17	+	7220121	7220676	7220121	7220197	7220603	7220676	1271	102,86,86	10,13,15	44,42,36	22,22,34	505	99	2.23762974816e-09	2.7340234739012415e-07	0.667,0.565,0.529	0.282,0.272,0.172	0.345
1272	ENSG00000072778.20	ACADVL	chr17	+	7220463	7220676	7220463	7220529	7220603	7220676	1272	64,60,64	32,9,11	37,31,36	41,18,31	173	99	0.000129475351098	0.002834856811888239	0.534,0.792,0.769	0.341,0.496,0.399	0.286
1273	ENSG00000072778.20	ACADVL	chr17	+	7220765	7221058	7220765	7220830	7220923	7221058	1273	37,43,27	158,57,58	15,12,12	149,101,100	192	99	2.13782028746e-08	1.925849970822017e-06	0.108,0.28,0.194	0.049,0.058,0.058	0.139
1274	ENSG00000072778.20	ACADVL	chr17	+	7222666	7223237	7222666	7222865	7223132	7223237	1274	321,211,161	65,27,20	134,109,113	60,41,56	366	99	4.96129215488e-09	5.381483225140245e-07	0.572,0.679,0.685	0.377,0.418,0.353	0.263
1275	ENSG00000072778.20	ACADVL	chr17	+	7223812	7224069	7223812	7223858	7223967	7224069	1275	110,81,67	1,0,0	44,30,28	0,0,1	208	99	1	1.0	0.981,1.0,1.0	1.0,1.0,0.93	0.017
1276	ENSG00000072778.20	ACADVL	chr17	+	7223812	7224069	7223812	7223875	7223967	7224069	1276	86,71,51	206,54,59	26,19,16	141,80,109	191	99	4.0333871798e-09	4.489518923693613e-07	0.178,0.405,0.309	0.087,0.11,0.071	0.208
1277	ENSG00000072778.20	ACADVL	chr17	+	7224320	7224552	7224320	7224393	7224479	7224552	1277	15,9,13	140,71,46	9,6,10	112,52,56	185	99	0.343801767702	0.9937166661657341	0.054,0.064,0.131	0.041,0.058,0.087	0.021
1278	ENSG00000072778.20	ACADVL	chr17	+	7224320	7224552	7224320	7224393	7224483	7224552	1278	16,11,16	9,7,10	10,6,13	3,6,4	189	99	0.501233597111	1.0	0.482,0.451,0.456	0.636,0.344,0.63	-0.074
1279	ENSG00000132535.22	DLG4	chr17	-	7193963	7194495	7193963	7194000	7194318	7194495	1279	4,1,3	8,2,1	4,4,5	6,3,2	417	99	0.355901408627	1.0	0.106,0.106,0.416	0.137,0.24,0.372	-0.04
1280	ENSG00000141505.12	ASGR1	chr17	-	7176980	7178588	7176980	7177076	7178493	7178588	1280	12,11,6	1,2,0	9,3,5	0,0,0	1516	99	0.0303455071248	0.19669069557111218	0.439,0.264,1.0	1.0,1.0,1.0	-0.432
1282	ENSG00000187325.5	TAF9B	chrX	-	78137748	78138098	78137748	78137883	78137961	78138098	1282	1,1,1	157,73,58	1,1,1	162,108,119	177	99	1	1.0	0.004,0.008,0.01	0.003,0.005,0.005	0.003
1283	ENSG00000161939.19	RNASEK-C17orf49	chr17	+	7014144	7015156	7014144	7014277	7015061	7015156	1283	1857,1059,910	2,0,0	1049,673,841	2,0,0	883	99	1	1.0	0.99,1.0,1.0	0.983,1.0,1.0	0.002
1284	ENSG00000161939.19	RNASEK-C17orf49	chr17	+	7014144	7015156	7014144	7014878	7015061	7015156	1284	4,5,2	107,39,29	4,0,2	71,41,61	282	99	0.268040553169	0.8575684214255741	0.013,0.043,0.024	0.019,0.0,0.011	0.017
1285	ENSG00000219200.12	RNASEK	chr17	+	7012645	7013742	7012645	7012777	7013665	7013742	1285	186,91,65	2,1,1	87,93,83	3,1,0	987	99	0.374314551643	1.0	0.903,0.901,0.867	0.744,0.903,1.0	0.008
1287	ENSG00000108559.12	NUP88	chr17	-	5387385	5387670	5387385	5387466	5387604	5387670	1287	18,0,10	324,122,118	6,7,7	156,107,78	237	99	0.724927926361	1.0	0.023,0.0,0.034	0.016,0.027,0.036	-0.007
1288	ENSG00000167840.14	ZNF232	chr17	-	5108925	5109768	5108925	5109052	5109393	5109768	1288	19,7,6	12,4,4	14,7,10	9,1,8	440	99	0.801272073647	1.0	0.263,0.283,0.252	0.259,0.612,0.22	-0.098
1289	ENSG00000167840.14	ZNF232	chr17	-	5108925	5109868	5108925	5109052	5109477	5109868	1289	44,19,13	6,3,0	22,16,27	3,1,0	524	99	0.237953462061	0.7942990427723127	0.581,0.545,1.0	0.581,0.751,1.0	-0.069
1290	ENSG00000167840.14	ZNF232	chr17	-	5108925	5109868	5108925	5109052	5109710	5109868	1290	87,35,27	0,1,1	52,39,40	3,0,0	757	99	0.608961439323	1.0	1.0,0.821,0.779	0.694,1.0,1.0	-0.031
1291	ENSG00000091640.8	SPAG7	chr17	-	4959225	4959916	4959225	4959643	4959759	4959916	1291	39,20,23	184,41,35	10,4,12	118,61,66	215	99	2.11164667785e-06	9.672961769082107e-05	0.089,0.183,0.232	0.038,0.029,0.077	0.12
1293	ENSG00000108523.16	RNF167	chr17	+	4940486	4940993	4940486	4940726	4940872	4940993	1293	452,228,187	3,0,0	222,181,208	2,3,2	245	99	0.482047763048	1.0	0.984,1.0,1.0	0.978,0.961,0.977	0.023
1294	ENSG00000108523.16	RNF167	chr17	+	4940486	4940993	4940486	4940726	4940922	4940993	1294	538,273,225	3,0,2	278,206,241	3,1,0	295	99	1	1.0	0.984,1.0,0.974	0.969,0.986,1.0	0.001
1295	ENSG00000108528.14	SLC25A11	chr17	-	4938153	4938429	4938153	4938253	4938338	4938429	1295	41,15,16	260,108,77	29,22,25	137,104,98	184	99	0.106366851043	0.46989049084262985	0.078,0.07,0.101	0.102,0.102,0.121	-0.025
1296	ENSG00000141503.17	MINK1	chr17	+	4889646	4890735	4889646	4889763	4890221	4890735	1296	69,46,26	2,2,1	29,16,16	0,0,0	557	99	0.0084123723723	0.0745195985979575	0.86,0.803,0.822	1.0,1.0,1.0	-0.172
1297	ENSG00000141503.17	MINK1	chr17	+	4889646	4890735	4889646	4889763	4890516	4890735	1297	116,60,43	40,26,15	44,21,23	34,27,19	852	99	2.26865758947e-05	0.0006689550672972566	0.252,0.211,0.25	0.131,0.083,0.123	0.125
1298	ENSG00000141503.17	MINK1	chr17	+	4890221	4890735	4890221	4890308	4890516	4890735	1298	55,15,21	3,0,1	17,6,7	1,0,0	307	99	0.215780725455	0.7458161267387384	0.855,1.0,0.871	0.846,1.0,1.0	-0.04
1299	ENSG00000129219.14	PLD2	chr17	+	4807983	4808416	4807983	4808114	4808273	4808416	1299	13,3,9	31,8,7	6,6,8	10,7,11	258	99	0.749410360428	1.0	0.139,0.126,0.33	0.187,0.247,0.218	-0.019
1300	ENSG00000129219.14	PLD2	chr17	+	4818001	4818385	4818001	4818106	4818296	4818385	1300	16,3,4	22,0,3	9,11,7	19,7,7	289	99	0.471456208684	1.0	0.199,1.0,0.314	0.14,0.35,0.255	0.256
1302	ENSG00000141497.14	ZMYND15	chr17	+	4743766	4744107	4743766	4743847	4743990	4744107	1302	0,0,0	1,1,0	0,0,2	1,0,0	242	99	1	1.0	0.0,0.0,NA	0.0,NA,1.0	-0.5
1303	ENSG00000141456.16	PELP1	chr17	-	4671690	4673145	4671690	4671882	4672113	4673145	1303	1132,576,492	24,5,5	789,588,644	12,3,1	330	99	0.0195917477679	0.1415773479080741	0.934,0.972,0.967	0.952,0.983,0.995	-0.019
1304	ENSG00000141456.16	PELP1	chr17	-	4675273	4675884	4675273	4675362	4675796	4675884	1304	38,23,19	156,60,59	39,37,33	111,74,71	533	99	0.047551134057	0.27088347000316715	0.043,0.066,0.056	0.061,0.085,0.079	-0.02
1305	ENSG00000141030.13	COPS3	chr17	-	17270757	17271008	17270757	17270807	17270895	17271008	1305	5,4,3	316,167,163	7,1,3	152,101,76	187	99	0.635397823305	1.0	0.008,0.013,0.01	0.024,0.005,0.02	-0.006
1308	ENSG00000108405.4	P2RX1	chr17	-	3903550	3904024	3903550	3903631	3903927	3904024	1308	14,4,8	1,0,1	6,3,7	1,0,0	395	99	1	1.0	0.778,1.0,0.667	0.601,1.0,1.0	-0.052
1311	ENSG00000266964.6	FXYD1	chr19	+	35142719	35143050	35142719	35142771	35142916	35143050	1311	2,0,1	7,0,1	1,0,0	1,2,1	244	99	1	1.0	0.104,NA,0.289	0.289,0.0,0.0	0.1
1314	ENSG00000108963.19	DPH1	chr17	+	2035969	2036686	2035969	2036091	2036528	2036686	1314	9,6,1	65,10,8	6,6,13	45,26,25	536	99	0.344424988894	0.9947849738902038	0.025,0.1,0.023	0.024,0.041,0.088	-0.002
1315	ENSG00000108963.19	DPH1	chr17	+	2040217	2040605	2040217	2040374	2040504	2040605	1315	2,1,4	53,19,8	2,0,4	52,45,33	229	99	0.441649373653	1.0	0.016,0.022,0.178	0.016,0.0,0.05	0.05
1316	ENSG00000108963.19	DPH1	chr17	+	2041767	2043898	2041767	2041875	2042604	2043898	1316	69,31,17	26,9,7	34,30,28	30,11,20	828	99	0.0263530138149	0.17713091169926462	0.241,0.292,0.225	0.119,0.246,0.143	0.083
1317	ENSG00000108963.19	DPH1	chr17	+	2041767	2043898	2041767	2042231	2042604	2043898	1317	41,17,11	24,23,18	20,23,17	9,11,12	472	99	0.0532832952771	0.2931684414055761	0.264,0.134,0.114	0.318,0.305,0.229	-0.113
1319	ENSG00000167716.19	WDR81	chr17	+	1735571	1736218	1735571	1735717	1736038	1736218	1319	23,13,8	14,8,4	9,9,6	10,9,13	420	99	0.0210515386595	0.14963413971948178	0.279,0.277,0.32	0.175,0.191,0.098	0.137
1322	ENSG00000186594.15	MIR22HG	chr17	-	1711503	1714014	1711503	1713055	1713702	1714014	1322	58,49,60	0,1,0	12,12,10	0,0,0	746	99	1	1.0	1.0,0.867,1.0	1.0,1.0,1.0	-0.044
1329	ENSG00000141252.21	VPS53	chr17	-	551871	553462	551871	551950	553379	553462	1329	18,14,10	10,11,2	7,12,5	5,7,5	1528	99	0.427847057323	1.0	0.104,0.076,0.245	0.083,0.1,0.061	0.06
1331	ENSG00000141252.21	VPS53	chr17	-	708140	710613	708140	708787	710532	710613	1331	13,9,6	2,0,1	9,8,8	0,0,0	1844	99	0.00970693855503	0.0832129444142382	0.259,1.0,0.244	1.0,1.0,1.0	-0.499
1332	ENSG00000184208.12	C22orf46	chr22	+	41693462	41698136	41693462	41693851	41693937	41698136	1332	16,10,3	3,1,2	6,6,13	6,6,5	185	99	0.0316440121906	0.2030087124676157	0.741,0.843,0.445	0.349,0.349,0.582	0.25
1333	ENSG00000141013.17	GAS8	chr16	+	90036380	90037399	90036380	90036586	90037231	90037399	1333	30,19,14	94,42,29	35,27,28	54,57,55	744	99	0.103924018098	0.46280364992950984	0.041,0.057,0.06	0.079,0.059,0.063	-0.014
1334	ENSG00000140995.17	DEF8	chr16	+	89964220	89964575	89964220	89964310	89964465	89964575	1334	14,11,10	12,7,1	4,0,2	26,10,14	254	99	3.16313644166e-07	1.9778906102850472e-05	0.313,0.38,0.796	0.057,0.0,0.053	0.46
1336	ENSG00000185324.22	CDK10	chr16	+	89693273	89693467	89693273	89693326	89693397	89693467	1336	58,52,38	10,6,4	34,20,24	23,22,19	170	99	1.82161952189e-10	3.282002630117068e-08	0.772,0.835,0.847	0.463,0.346,0.424	0.407
1337	ENSG00000185324.22	CDK10	chr16	+	89693273	89694232	89693273	89693326	89694172	89694232	1337	368,201,166	9,8,2	175,139,115	0,3,2	945	99	0.0280744275563	0.18582264316529826	0.811,0.725,0.897	1.0,0.829,0.858	-0.085
1338	ENSG00000185324.22	CDK10	chr16	+	89693273	89694232	89693273	89693467	89694172	89694232	1338	329,161,137	28,24,24	144,123,102	38,38,44	804	99	2.44000721465e-05	0.0007088459317998908	0.591,0.452,0.413	0.318,0.285,0.222	0.21
1339	ENSG00000131165.16	CHMP1A	chr16	-	89646526	89647331	89646526	89646714	89647034	89647331	1339	106,53,54	0,0,1	63,52,38	0,2,1	419	99	0.637548107377	1.0	1.0,1.0,0.927	1.0,0.86,0.9	0.056
1340	ENSG00000131165.16	CHMP1A	chr16	-	89646526	89647331	89646526	89646714	89647202	89647331	1340	159,86,95	740,408,388	86,70,67	332,286,265	587	99	0.348626405497	1.0	0.035,0.034,0.04	0.042,0.04,0.041	-0.005
1341	ENSG00000131165.16	CHMP1A	chr16	-	89646526	89647331	89646526	89646733	89647202	89647331	1341	87,50,56	4,4,0	43,29,38	1,2,3	568	99	0.894808556999	1.0	0.791,0.685,1.0	0.882,0.716,0.688	0.063
1342	ENSG00000131165.16	CHMP1A	chr16	-	89647034	89647331	89647034	89647121	89647202	89647331	1342	56,33,42	2,1,0	26,20,29	0,0,0	180	99	0.336968267341	0.9835180345510242	0.939,0.948,1.0	1.0,1.0,1.0	-0.038
1345	ENSG00000167526.14	RPL13	chr16	+	89560710	89561063	89560710	89560839	89560939	89561063	1345	657,419,328	0,0,0	396,271,257	2,0,0	199	99	1	1.0	1.0,1.0,1.0	0.99,1.0,1.0	0.003
1346	ENSG00000167526.14	RPL13	chr16	+	89560939	89561368	89560939	89561063	89561226	89561368	1346	719,705,696	13832,5970,5222	327,298,300	11512,7595,9302	262	99	0	0.0	0.019,0.043,0.048	0.011,0.015,0.012	0.024
1347	ENSG00000167526.14	RPL13	chr16	+	89561226	89561751	89561226	89561368	89561577	89561751	1347	1611,1114,1112	16020,7817,6694	1209,878,1050	13579,9123,11044	308	99	3.96889018968e-05	0.0010667333177319443	0.031,0.044,0.051	0.028,0.03,0.03	0.013
1348	ENSG00000167526.14	RPL13	chr16	+	89561226	89561751	89561226	89561368	89561595	89561751	1348	5736,2974,2833	11,6,15	4571,3112,3867	11,20,17	326	99	0.237082081895	0.7926348578530743	0.994,0.993,0.983	0.992,0.979,0.986	0.004
1349	ENSG00000167526.14	RPL13	chr16	+	89561577	89561751	89561577	89561598	89561739	89561751	1349	48334,18524,16383	2835,1208,1164	35603,22001,26853	2343,1529,1925	240	99	0.45199813709	1.0	0.876,0.863,0.853	0.862,0.856,0.852	0.007
1352	ENSG00000260630.8	SNAI3-AS1	chr16	+	88671276	88672122	88671276	88671465	88671812	88672122	1352	4,0,0	5,1,2	3,0,4	7,1,2	446	99	0.13066580949	0.539932965939242	0.151,0.0,0.0	0.087,0.0,0.307	-0.081
1353	ENSG00000260630.8	SNAI3-AS1	chr16	+	88671276	88672122	88671276	88671693	88671812	88672122	1353	2,0,0	0,0,0	2,0,1	0,0,2	218	99	1	1.0	1.0,NA,NA	1.0,NA,0.185	0.407
1355	ENSG00000051523.12	CYBA	chr16	-	88646115	88646838	88646115	88646197	88646754	88646838	1355	22,8,9	184,81,65	12,13,13	150,100,98	656	99	0.796527246675	1.0	0.018,0.015,0.02	0.012,0.019,0.02	0.001
1357	ENSG00000051523.12	CYBA	chr16	-	88646754	88647175	88646754	88646838	88647100	88647175	1357	11,9,6	231,86,74	10,8,3	182,125,89	361	99	0.426943250779	1.0	0.013,0.028,0.022	0.015,0.017,0.009	0.007
1359	ENSG00000104731.14	KLHDC4	chr16	-	87755193	87756477	87755193	87755292	87756398	87756477	1359	45,38,22	106,44,43	42,17,23	47,30,16	1205	99	0.0357981482854	0.22266490127197305	0.034,0.066,0.04	0.068,0.044,0.106	-0.026
1361	ENSG00000104731.14	KLHDC4	chr16	-	87755193	87756477	87755193	87755292	87756421	87756477	1361	93,55,30	4,1,3	51,22,25	1,1,0	1228	99	0.0025891269005	0.03022780774554091	0.652,0.816,0.446	0.804,0.639,1.0	-0.176
1365	ENSG00000172171.11	TEFM	chr17	-	30898985	30900562	30898985	30899606	30900412	30900562	1365	45,20,26	26,12,15	42,20,24	14,5,16	905	99	0.244167860218	0.8075222358208054	0.159,0.154,0.159	0.247,0.304,0.141	-0.073
1367	ENSG00000230989.8	HSBP1	chr16	+	83808679	83809425	83808679	83808746	83809304	83809425	1367	43,9,15	1483,603,558	29,10,24	882,462,519	657	99	1	1.0	0.004,0.002,0.004	0.005,0.003,0.007	-0.002
1369	ENSG00000129353.15	SLC44A2	chr19	+	10634755	10635073	10634755	10634887	10634973	10635073	1369	13,8,6	50,8,7	12,6,10	50,24,34	185	99	0.114416472761	0.4946104536191257	0.122,0.349,0.314	0.114,0.118,0.136	0.139
1370	ENSG00000129353.15	SLC44A2	chr19	+	10635162	10635515	10635162	10635255	10635430	10635515	1370	17,10,11	69,17,12	12,9,6	40,32,39	274	99	0.0733815539369	0.3640821089144677	0.082,0.175,0.249	0.098,0.092,0.053	0.088
1372	ENSG00000185359.14	HGS	chr17	+	81694814	81695067	81694814	81694853	81694923	81695067	1372	46,58,48	181,77,57	44,41,52	102,62,82	169	99	0.839182082824	1.0	0.13,0.306,0.33	0.202,0.279,0.271	0.005
1374	ENSG00000185359.14	HGS	chr17	+	81694814	81695067	81694814	81694853	81694959	81695067	1374	73,77,61	0,1,0	79,56,65	0,0,0	205	99	1	1.0	1.0,0.974,1.0	1.0,1.0,1.0	-0.009
1375	ENSG00000185359.14	HGS	chr17	+	81695785	81696529	81695785	81695999	81696356	81696529	1375	87,105,74	170,64,45	42,49,27	115,67,85	456	99	1.77034108418e-05	0.0005494518459805372	0.1,0.263,0.263	0.073,0.137,0.065	0.117
1376	ENSG00000185359.14	HGS	chr17	+	81695785	81696529	81695785	81696041	81696356	81696529	1376	74,89,63	2,2,0	36,43,14	2,0,0	414	99	0.756848091587	1.0	0.898,0.914,1.0	0.811,1.0,1.0	0.0
1377	ENSG00000185359.14	HGS	chr17	+	81696606	81696747	81696606	81696618	81696684	81696747	1377	338,187,164	1,0,0	206,189,182	0,2,4	165	99	0.621669678573	1.0	0.995,1.0,1.0	1.0,0.983,0.965	0.016
1379	ENSG00000185359.14	HGS	chr17	+	81696606	81696998	81696606	81696747	81696823	81696998	1379	29,31,22	169,90,81	18,31,21	116,91,107	175	99	0.638993932222	1.0	0.088,0.163,0.133	0.081,0.162,0.1	0.014
1380	ENSG00000185359.14	HGS	chr17	+	81696606	81696998	81696606	81696747	81696829	81696998	1380	35,35,24	0,0,1	19,32,22	0,1,0	181	99	1	1.0	1.0,1.0,0.929	1.0,0.946,1.0	-0.006
1381	ENSG00000185359.14	HGS	chr17	+	81700466	81700600	81700466	81700477	81700576	81700600	1381	465,230,188	1,0,0	295,202,209	0,0,0	198	99	1	1.0	0.996,1.0,1.0	1.0,1.0,1.0	-0.001
1382	ENSG00000185359.14	HGS	chr17	+	81701243	81701929	81701243	81701422	81701507	81701929	1382	13,10,12	0,0,0	9,10,12	0,1,0	184	99	1	1.0	1.0,1.0,1.0	1.0,0.843,1.0	0.052
1383	ENSG00000090863.12	GLG1	chr16	-	74462487	74463479	74462487	74462630	74463355	74463479	1383	84,49,32	318,78,55	47,21,28	178,113,108	824	99	0.00287308968625	0.032716597069991964	0.031,0.07,0.065	0.031,0.022,0.03	0.028
1385	ENSG00000124104.19	SNX21	chr20	+	45840638	45842881	45840638	45840780	45842032	45842881	1385	501,223,179	3,0,1	401,261,308	0,1,0	1351	99	0.247149322707	0.8131783665015591	0.924,1.0,0.929	1.0,0.95,1.0	-0.032
1386	ENSG00000004139.14	SARM1	chr17	+	28388173	28388539	28388173	28388276	28388349	28388539	1386	3,1,4	5,4,2	1,1,0	1,1,2	172	99	0.0087321519476	0.07677648900164434	0.257,0.126,0.535	0.365,0.365,0.0	0.063
1387	ENSG00000004139.14	SARM1	chr17	+	28388173	28388539	28388173	28388276	28388359	28388539	1387	4,2,4	1,0,0	1,4,0	0,3,0	182	99	1	1.0	0.685,1.0,1.0	1.0,0.42,NA	0.185
1388	ENSG00000261008.8	LINC01572	chr16	-	72521005	72522623	72521005	72521041	72522552	72522623	1388	16,9,5	0,0,0	9,10,5	2,0,0	1610	99	0.422967123805	1.0	1.0,1.0,1.0	0.217,1.0,1.0	0.261
1389	ENSG00000118557.16	PMFBP1	chr16	-	72119096	72120089	72119096	72119354	72119850	72120089	1389	6,2,0	2,2,1	4,1,3	1,0,0	595	99	0.000144674383044	0.0030974596007204832	0.333,0.143,0.0	0.4,1.0,1.0	-0.641
1390	ENSG00000103051.20	COG4	chr16	-	70508405	70509388	70508405	70508464	70509230	70509388	1390	151,34,25	95,43,52	45,17,24	88,36,54	865	99	0.000130769946899	0.002847533044865986	0.154,0.083,0.052	0.055,0.051,0.048	0.045
1391	ENSG00000157353.17	FCSK	chr16	+	70466881	70467471	70466881	70466954	70467373	70467471	1391	29,18,29	2,0,0	15,12,5	3,0,1	518	99	0.0350213676551	0.21892174160614636	0.735,1.0,1.0	0.489,1.0,0.489	0.252
1392	ENSG00000157353.17	FCSK	chr16	+	70466881	70467966	70466881	70467471	70467885	70467966	1392	46,23,20	3,2,0	14,6,5	6,6,2	513	99	9.40762777235e-06	0.0003327889624628303	0.747,0.689,1.0	0.31,0.162,0.325	0.546
1393	ENSG00000157353.17	FCSK	chr16	+	70478550	70479403	70478550	70478650	70478796	70479403	1393	9,4,2	1,1,0	2,3,3	0,0,1	245	99	1	1.0	0.784,0.618,1.0	1.0,1.0,0.548	-0.049
1394	ENSG00000157353.17	FCSK	chr16	+	70478550	70479403	70478550	70478650	70479179	70479403	1394	27,15,12	4,2,3	9,7,8	8,1,7	628	99	0.0164855286615	0.12441687587628329	0.516,0.542,0.387	0.151,0.525,0.153	0.205
1395	ENSG00000090857.14	PDPR	chr16	+	70128783	70129122	70128783	70128865	70128958	70129122	1395	5,0,4	7,5,4	0,0,0	6,12,7	192	99	2.31575653413e-05	0.0006800135899945277	0.269,0.0,0.34	0.0,0.0,0.0	0.203
1396	ENSG00000132604.11	TERF2	chr16	-	69368375	69368595	69368375	69368482	69368586	69368595	1396	13,7,11	13,9,9	6,6,2	4,3,1	203	99	0.304021574187	0.9229613975746994	0.328,0.275,0.373	0.422,0.494,0.494	-0.145
1397	ENSG00000132603.15	NIP7	chr16	+	69340005	69340332	69340005	69340092	69340193	69340332	1397	35,20,12	366,231,231	13,11,9	170,134,129	200	99	0.728964428555	1.0	0.045,0.041,0.025	0.036,0.039,0.033	0.001
1399	ENSG00000132600.18	PRMT7	chr16	+	68351389	68352315	68351389	68351814	68352247	68352315	1399	10,5,5	0,0,3	1,6,2	1,0,1	532	99	0.359549990629	1.0	1.0,1.0,0.237	0.157,1.0,0.271	0.27
1402	ENSG00000103061.13	SLC7A6OS	chr16	-	68310334	68310946	68310334	68310613	68310734	68310946	1402	2,0,2	42,28,22	2,0,1	15,17,31	220	99	1	1.0	0.021,0.0,0.039	0.057,0.0,0.014	-0.004
1403	ENSG00000124067.17	SLC12A4	chr16	-	67945086	67945553	67945086	67945220	67945368	67945553	1403	48,21,23	38,9,9	26,19,17	31,28,29	247	99	0.000998337886737	0.014197099312393727	0.336,0.483,0.506	0.252,0.214,0.19	0.223
1404	ENSG00000124067.17	SLC12A4	chr16	-	67950653	67951060	67950653	67950711	67950961	67951060	1404	11,7,7	52,17,19	7,8,6	38,24,29	349	99	0.51408335629	1.0	0.057,0.105,0.095	0.05,0.086,0.055	0.022
1405	ENSG00000124067.17	SLC12A4	chr16	-	67950961	67951304	67950961	67951060	67951139	67951304	1405	8,4,13	26,8,6	11,7,4	23,23,23	178	99	0.118649632753	0.5055354121319294	0.146,0.218,0.546	0.21,0.145,0.088	0.156
1406	ENSG00000039523.20	RIPOR1	chr16	+	67540457	67540704	67540457	67540501	67540551	67540704	1406	2,5,0	0,0,0	3,2,0	0,1,0	149	99	1	1.0	1.0,1.0,NA	1.0,0.571,NA	0.215
1407	ENSG00000039523.20	RIPOR1	chr16	+	67540457	67540704	67540457	67540501	67540578	67540704	1407	2,5,0	101,38,25	3,3,1	68,34,41	176	99	0.890033963362	1.0	0.011,0.069,0.0	0.024,0.047,0.014	-0.002
1408	ENSG00000039523.20	RIPOR1	chr16	+	67545948	67546231	67545948	67546032	67546140	67546231	1408	13,8,4	62,31,24	5,4,8	38,29,34	207	99	0.42465215242	1.0	0.091,0.11,0.074	0.059,0.062,0.101	0.018
1409	ENSG00000159713.11	TPPP3	chr16	-	67390478	67391117	67390478	67390632	67390923	67391117	1409	0,3,0	6,2,0	1,2,1	13,4,12	390	99	1	1.0	0.0,0.276,NA	0.019,0.113,0.021	0.087
1410	ENSG00000168676.11	KCTD19	chr16	-	67295262	67296259	67295262	67295405	67296158	67296259	1410	15,9,8	0,0,0	10,9,5	0,1,0	852	99	1	1.0	1.0,1.0,1.0	1.0,0.511,1.0	0.163
1411	ENSG00000168676.11	KCTD19	chr16	-	67301790	67303337	67301790	67301922	67303145	67303337	1411	18,1,1	0,0,0	5,4,2	0,0,1	1322	99	1	1.0	1.0,1.0,1.0	1.0,1.0,0.13	0.29
1412	ENSG00000135740.17	SLC9A5	chr16	+	67255392	67255930	67255392	67255471	67255752	67255930	1412	1,0,0	0,0,0	0,0,1	0,1,1	380	99	1	1.0	1.0,NA,NA	NA,0.0,0.207	0.896
1414	ENSG00000125122.17	LRRC29	chr16	-	67207138	67207773	67207138	67207504	67207598	67207773	1414	8,2,2	2,0,0	6,8,3	2,1,5	193	99	0.00189812885101	0.02392270136574108	0.672,1.0,1.0	0.606,0.804,0.235	0.342
1415	ENSG00000205250.9	E2F4	chr16	+	67192760	67193170	67192760	67192824	67193008	67193170	1415	340,189,150	1,1,0	165,116,127	0,0,1	283	99	1	1.0	0.992,0.985,1.0	1.0,1.0,0.978	-0.0
1416	ENSG00000205250.9	E2F4	chr16	+	67192760	67193170	67192760	67192870	67193008	67193170	1416	128,96,60	277,109,118	48,33,38	212,108,124	237	99	2.32421520685e-06	0.00010446683995270824	0.162,0.269,0.175	0.086,0.113,0.113	0.098
1418	ENSG00000135722.9	FBXL8	chr16	+	67162847	67164174	67162847	67163852	67164018	67164174	1418	23,5,5	1,0,0	8,4,5	1,4,2	265	99	4.15460675185e-06	0.0001679219382972072	0.896,1.0,1.0	0.749,0.272,0.483	0.464
1419	ENSG00000125149.12	PHAF1	chr16	+	67132445	67132911	67132445	67132525	67132816	67132911	1419	6,5,2	28,10,10	1,1,7	14,7,10	390	99	0.760386652904	1.0	0.052,0.113,0.048	0.018,0.035,0.151	0.003
1425	ENSG00000166548.17	TK2	chr16	-	66548977	66549860	66548977	66549009	66549666	66549860	1425	97,23,17	2,0,0	37,27,18	0,0,0	756	99	1	1.0	0.864,1.0,1.0	1.0,1.0,1.0	-0.045
1426	ENSG00000103037.12	SETD6	chr16	+	58515790	58516097	58515790	58515880	58515952	58516097	1426	93,49,40	10,3,1	57,35,39	6,1,2	171	99	0.743539219632	1.0	0.843,0.904,0.959	0.846,0.953,0.919	-0.004
1427	ENSG00000103034.15	NDRG4	chr16	+	58503797	58504274	58503797	58503903	58504153	58504274	1427	7,3,5	41,19,19	3,7,3	18,10,8	349	99	0.234022309706	0.7858654721765219	0.046,0.043,0.069	0.045,0.166,0.096	-0.05
1428	ENSG00000103034.15	NDRG4	chr16	+	58503797	58504274	58503797	58503957	58504153	58504274	1428	6,2,2	0,2,0	2,6,1	0,0,0	295	99	0.478415122537	1.0	1.0,0.251,1.0	1.0,1.0,1.0	-0.25
1429	ENSG00000103034.15	NDRG4	chr16	+	58507807	58507999	58507807	58507864	58507947	58507999	1429	3,0,1	27,6,12	1,0,0	18,4,13	182	99	0.550630951733	1.0	0.057,0.0,0.043	0.029,0.0,0.0	0.024
1430	ENSG00000103034.15	NDRG4	chr16	+	58508961	58509189	58508961	58509009	58509153	58509189	1430	3,2,0	28,6,8	0,0,0	8,4,2	243	99	0.494902882484	1.0	0.042,0.12,0.0	0.0,0.0,0.0	0.054
1432	ENSG00000140854.13	KATNB1	chr16	+	57736977	57737283	57736977	57737063	57737225	57737283	1432	281,96,88	0,0,0	159,111,66	0,1,0	261	99	1	1.0	1.0,1.0,1.0	1.0,0.977,1.0	0.008
1433	ENSG00000140854.13	KATNB1	chr16	+	57751939	57753267	57751939	57752055	57753076	57753267	1433	96,53,39	0,0,1	56,46,33	2,0,1	1120	99	0.836283720867	1.0	1.0,1.0,0.775	0.712,1.0,0.745	0.106
1434	ENSG00000140854.13	KATNB1	chr16	+	57755789	57756066	57755789	57755917	57755991	57756066	1434	30,12,11	97,33,15	18,9,2	62,39,34	173	99	0.0349692158812	0.2186604498924447	0.15,0.172,0.296	0.142,0.117,0.033	0.109
1435	ENSG00000140848.17	CPNE2	chr16	+	57146084	57147964	57146084	57146321	57147550	57147964	1435	12,7,5	72,23,20	5,12,16	46,20,30	1328	99	0.106455224027	0.4699978633628198	0.012,0.022,0.018	0.008,0.043,0.038	-0.012
1436	ENSG00000140853.17	NLRC5	chr16	+	57028071	57028385	57028071	57028155	57028301	57028385	1436	8,3,2	3,1,0	4,0,0	1,2,1	245	99	0.00546315256587	0.05330271847195787	0.519,0.548,1.0	0.618,0.0,0.0	0.483
1438	ENSG00000167748.11	KLK1	chr19	-	50819898	50820443	50819898	50820035	50820153	50820443	1438	2,3,0	12,8,7	0,0,1	12,7,6	217	99	0.17147472137	0.6454590255535056	0.071,0.146,0.0	0.0,0.0,0.071	0.049
1439	ENSG00000187193.9	MT1X	chr16	+	56682469	56684196	56682469	56682568	56683957	56684196	1439	21,8,4	1,1,0	16,12,5	1,0,2	1488	99	0.0205899394711	0.14709076382916197	0.583,0.347,1.0	0.516,1.0,0.143	0.09
1441	ENSG00000125148.7	MT2A	chr16	+	56608583	56609057	56608583	56608683	56608991	56609057	1441	3,1,1	112,35,40	3,1,2	45,35,46	407	99	1	1.0	0.006,0.007,0.006	0.016,0.007,0.01	-0.005
1444	ENSG00000076662.10	ICAM3	chr19	-	10335065	10335976	10335065	10335353	10335670	10335976	1444	4,5,3	0,1,1	0,1,2	0,0,0	416	99	1	1.0	1.0,0.543,0.417	NA,1.0,1.0	-0.347
1447	ENSG00000245694.11	CRNDE	chr16	-	54923584	54925213	54923584	54923650	54925100	54925213	1447	261,70,64	142,44,37	121,53,62	82,67,61	1549	99	0.00258090074675	0.03014832410764011	0.105,0.092,0.1	0.086,0.048,0.061	0.034
1448	ENSG00000103479.17	RBL2	chr16	+	53465437	53467169	53465437	53465602	53467057	53467169	1448	199,66,39	39,14,5	158,78,85	27,8,15	1554	99	0.405869314251	1.0	0.245,0.231,0.332	0.272,0.383,0.265	-0.037
1449	ENSG00000103479.17	RBL2	chr16	+	53469915	53470663	53469915	53470185	53470382	53470663	1449	57,14,11	78,27,28	68,26,25	43,36,29	296	99	0.0186081465757	0.13613530495505233	0.196,0.148,0.116	0.346,0.195,0.224	-0.102
1450	ENSG00000177200.18	CHD9	chr16	+	53209481	53209813	53209481	53209541	53209704	53209813	1450	177,65,58	5,3,5	108,75,86	4,2,1	262	99	0.178507910836	0.6603581319598678	0.93,0.891,0.814	0.911,0.934,0.97	-0.06
1453	ENSG00000100276.10	RASL10A	chr22	-	29312932	29313987	29312932	29313568	29313862	29313987	1453	15,10,10	9,1,8	4,3,7	2,2,1	393	99	0.961219983745	1.0	0.296,0.716,0.239	0.335,0.274,0.638	0.001
1464	ENSG00000198276.16	UCKL1	chr20	-	63940949	63941208	63940949	63941043	63941109	63941208	1464	77,44,37	136,48,33	48,42,37	102,67,71	165	99	0.049292477276	0.27812050607424627	0.254,0.355,0.402	0.22,0.273,0.238	0.093
1465	ENSG00000198276.16	UCKL1	chr20	-	63945804	63946267	63945804	63945975	63946160	63946267	1465	76,75,52	161,50,52	91,77,75	102,59,84	284	99	0.479982662546	1.0	0.141,0.343,0.258	0.237,0.313,0.237	-0.015
1466	ENSG00000108349.17	CASC3	chr17	+	40163480	40164166	40163480	40163602	40163885	40164166	1466	1372,741,649	0,1,3	852,530,652	2,3,1	382	99	1	1.0	1.0,0.995,0.982	0.991,0.979,0.994	0.004
1467	ENSG00000169733.12	RFNG	chr17	-	82047901	82049116	82047901	82048807	82049030	82049116	1467	28,16,12	122,56,46	21,26,20	84,80,79	322	99	0.650016241837	1.0	0.066,0.081,0.074	0.071,0.091,0.072	-0.004
1468	ENSG00000169733.12	RFNG	chr17	-	82049676	82050006	82049676	82049842	82049917	82050006	1468	115,68,67	38,17,16	64,64,45	46,29,28	174	99	0.000346536162599	0.006191057829289698	0.633,0.695,0.704	0.442,0.557,0.478	0.185
1469	ENSG00000169733.12	RFNG	chr17	-	82049676	82050555	82049676	82050006	82050401	82050555	1469	264,144,134	32,9,8	152,141,117	26,23,20	494	99	0.00425009006268	0.04392655067213262	0.623,0.762,0.77	0.54,0.551,0.54	0.175
1470	ENSG00000169733.12	RFNG	chr17	-	82050661	82051342	82050661	82050764	82051011	82051342	1470	97,67,43	1,2,0	55,77,58	2,0,1	346	99	0.686565005469	1.0	0.965,0.906,1.0	0.887,1.0,0.943	0.014
1471	ENSG00000169733.12	RFNG	chr17	-	82050661	82051342	82050661	82050764	82051293	82051342	1471	145,110,73	71,30,13	83,109,88	48,35,67	628	99	0.0380426871769	0.23181069916334024	0.244,0.366,0.47	0.214,0.329,0.172	0.122
1473	ENSG00000076928.18	ARHGEF1	chr19	+	41892024	41892373	41892024	41892123	41892330	41892373	1473	16,13,10	73,21,27	8,7,12	26,22,16	306	99	0.536416954786	1.0	0.066,0.167,0.107	0.091,0.093,0.195	-0.013
1476	ENSG00000089280.19	FUS	chr16	+	31184938	31188357	31184938	31185179	31188324	31188357	1476	5520,2149,1594	16,11,3	3287,2338,1925	14,17,10	3244	99	0.0396137788745	0.23837784853435326	0.913,0.856,0.942	0.878,0.808,0.855	0.057
1477	ENSG00000103510.20	KAT8	chr16	+	31130455	31130900	31130455	31130606	31130745	31130900	1477	26,16,23	117,33,43	8,13,16	62,34,34	238	99	0.391841512784	1.0	0.085,0.168,0.182	0.051,0.137,0.164	0.028
1478	ENSG00000103510.20	KAT8	chr16	+	31130745	31131359	31130745	31130900	31131194	31131359	1478	90,47,50	148,52,55	52,22,28	106,56,65	393	99	0.00245143160894	0.028954131114480225	0.133,0.185,0.186	0.11,0.09,0.098	0.069
1479	ENSG00000103510.20	KAT8	chr16	+	31130455	31131393	31130455	31130606	31131194	31131393	1479	180,99,98	1,0,1	105,53,79	1,1,2	687	99	1	1.0	0.963,1.0,0.934	0.938,0.884,0.851	0.075
1480	ENSG00000103507.14	BCKDK	chr16	+	31109672	31110124	31109672	31109783	31110076	31110124	1480	39,25,16	261,75,59	25,22,20	162,111,85	392	99	0.573479605061	1.0	0.036,0.078,0.064	0.038,0.048,0.056	0.012
1481	ENSG00000103507.14	BCKDK	chr16	+	31109672	31110124	31109672	31109783	31110103	31110124	1481	78,38,25	1,0,0	44,47,45	1,1,1	419	99	0.102602899923	0.45911943192267196	0.949,1.0,1.0	0.912,0.917,0.914	0.069
1482	ENSG00000103507.14	BCKDK	chr16	+	31110400	31111219	31110400	31110499	31111090	31111219	1482	41,24,24	4,7,10	13,16,8	1,2,0	690	99	0.0418147878506	0.24742064840071137	0.595,0.33,0.256	0.651,0.534,1.0	-0.335
1483	ENSG00000103507.14	BCKDK	chr16	+	31111868	31112567	31111868	31112027	31112120	31112567	1483	181,100,73	82,18,19	135,86,90	83,54,45	192	99	0.00222625546997	0.026999538671741125	0.532,0.741,0.665	0.456,0.451,0.508	0.174
1485	ENSG00000103496.15	STX4	chr16	+	31034203	31034536	31034203	31034325	31034461	31034536	1485	46,31,28	118,45,21	42,24,41	64,40,44	235	99	0.701779608327	1.0	0.141,0.225,0.36	0.217,0.202,0.282	0.008
1486	ENSG00000103496.15	STX4	chr16	+	31039540	31039818	31039540	31039651	31039722	31039818	1486	23,11,16	72,29,18	8,12,11	54,29,31	170	99	0.109353569243	0.47875965446997126	0.157,0.181,0.341	0.079,0.194,0.171	0.078
1487	ENSG00000196118.12	CFAP119	chr16	-	30759011	30759247	30759011	30759101	30759177	30759247	1487	4,4,2	8,6,0	6,3,2	5,0,5	175	99	0.736078495632	1.0	0.22,0.274,1.0	0.404,1.0,0.185	-0.032
1488	ENSG00000196118.12	CFAP119	chr16	-	30759341	30759724	30759341	30759458	30759653	30759724	1488	22,15,11	2,0,0	34,13,18	0,0,0	294	99	1	1.0	0.787,1.0,1.0	1.0,1.0,1.0	-0.071
1489	ENSG00000196118.12	CFAP119	chr16	-	30759341	30759724	30759341	30759557	30759653	30759724	1489	13,11,8	1,0,0	17,5,5	3,2,4	195	99	8.04610768612e-06	0.0002919116884076983	0.868,1.0,1.0	0.742,0.559,0.388	0.393
1490	ENSG00000196118.12	CFAP119	chr16	-	30760283	30760668	30760283	30760453	30760605	30760668	1490	96,48,34	10,14,8	49,37,24	8,8,11	251	99	0.452615953988	1.0	0.791,0.575,0.626	0.707,0.646,0.463	0.059
1491	ENSG00000156858.12	PRR14	chr16	+	30651595	30651964	30651595	30651668	30651795	30651964	1491	31,23,25	68,36,24	31,15,25	64,35,36	226	99	0.419444585989	1.0	0.166,0.219,0.313	0.175,0.158,0.233	0.044
1492	ENSG00000156858.12	PRR14	chr16	+	30652720	30653103	30652720	30652842	30652913	30653103	1492	20,17,7	179,78,84	10,15,11	134,79,99	170	99	0.633895444867	1.0	0.061,0.113,0.046	0.042,0.1,0.061	0.006
1493	ENSG00000196839.14	ADA	chr20	-	44619521	44620401	44619521	44619847	44620298	44620401	1493	18,8,2	72,19,26	9,7,7	38,19,37	550	99	0.813651536784	1.0	0.043,0.07,0.014	0.041,0.062,0.033	-0.003
1496	ENSG00000196839.14	ADA	chr20	-	44620298	44621147	44620298	44620401	44621017	44621147	1496	4,3,1	73,30,33	3,6,6	65,34,45	715	99	0.832655886034	1.0	0.008,0.014,0.004	0.006,0.024,0.018	-0.007
1497	ENSG00000196839.14	ADA	chr20	-	44621017	44623078	44621017	44621147	44622828	44623078	1497	26,9,11	71,52,44	21,10,7	20,22,9	1780	99	0.00114757077284	0.015980046672548005	0.02,0.01,0.014	0.055,0.025,0.041	-0.026
1498	ENSG00000196839.14	ADA	chr20	-	44622828	44623078	44622828	44622930	44623006	44623078	1498	13,4,3	116,21,9	17,15,7	54,60,49	175	99	0.0608431552892	0.32169248481680973	0.06,0.097,0.159	0.151,0.124,0.075	-0.011
1499	ENSG00000196839.14	ADA	chr20	-	44622828	44623078	44622828	44622930	44623033	44623078	1499	25,8,4	3,0,0	29,21,14	3,0,0	202	99	1	1.0	0.803,1.0,1.0	0.826,1.0,1.0	-0.008
1504	ENSG00000102879.17	CORO1A	chr16	+	30185208	30186720	30185208	30185407	30186597	30186720	1504	7,8,4	8,1,3	11,10,4	8,8,0	1289	99	0.779463659005	1.0	0.063,0.381,0.093	0.096,0.088,1.0	-0.216
1505	ENSG00000102879.17	CORO1A	chr16	+	30186815	30187223	30186815	30186945	30187038	30187223	1505	0,0,2	9,0,3	3,1,0	16,6,8	192	99	1	1.0	0.0,NA,0.256	0.088,0.079,0.0	0.072
1506	ENSG00000102886.15	GDPD3	chr16	-	30112657	30113064	30112657	30112793	30113021	30113064	1506	4,0,1	0,0,0	3,4,1	0,1,0	327	99	1	1.0	1.0,NA,1.0	1.0,0.548,1.0	0.151
1508	ENSG00000169592.15	INO80E	chr16	+	29996243	29996617	29996243	29996391	29996546	29996617	1508	261,220,200	499,216,179	61,60,51	340,238,230	254	99	0	0.0	0.169,0.284,0.303	0.065,0.089,0.08	0.174
1509	ENSG00000169592.15	INO80E	chr16	+	30001211	30004657	30001211	30001530	30004567	30004657	1509	1236,559,496	8,2,0	825,568,553	8,7,4	3136	99	0.0246606793034	0.16858072089719744	0.83,0.898,1.0	0.765,0.719,0.814	0.143
1510	ENSG00000103502.14	CDIPT	chr16	-	29860580	29861259	29860580	29860662	29861105	29861259	1510	33,24,29	156,64,60	17,13,16	91,61,71	542	99	0.0422040972563	0.24910025199026595	0.037,0.064,0.081	0.033,0.037,0.04	0.024
1511	ENSG00000103502.14	CDIPT	chr16	-	29862585	29862869	29862585	29862720	29862814	29862869	1511	67,44,54	136,70,60	20,16,29	101,56,67	193	99	7.58550314564e-05	0.0018201782943149706	0.202,0.244,0.316	0.092,0.128,0.182	0.12
1512	ENSG00000174886.14	NDUFA11	chr19	-	5894674	5896575	5894674	5894854	5896452	5896575	1512	777,536,486	2757,1192,1005	472,372,404	1674,1070,1056	1697	99	0.102903515757	0.4598967300806854	0.016,0.026,0.027	0.016,0.02,0.022	0.004
1514	ENSG00000178921.14	PFAS	chr17	+	8256266	8256648	8256266	8256407	8256523	8256648	1514	28,16,22	218,93,62	14,6,6	144,86,90	215	99	0.000672220393735	0.010363600849025453	0.056,0.073,0.14	0.043,0.031,0.03	0.055
1515	ENSG00000079616.14	KIF22	chr16	+	29798592	29799184	29798592	29798747	29798974	29799184	1515	54,34,29	388,127,141	17,19,23	181,110,134	326	99	0.119152584142	0.5073470736749289	0.041,0.075,0.059	0.028,0.05,0.05	0.016
1516	ENSG00000079616.14	KIF22	chr16	+	29799263	29799781	29799263	29799494	29799627	29799781	1516	35,21,17	407,191,183	18,13,16	240,166,172	232	99	0.447706412266	1.0	0.035,0.045,0.038	0.031,0.032,0.038	0.006
1517	ENSG00000079616.14	KIF22	chr16	+	29799912	29802937	29799912	29800048	29802768	29802937	1517	613,431,354	388,203,172	404,374,324	253,140,163	2819	99	0.543101960597	1.0	0.053,0.069,0.067	0.053,0.086,0.065	-0.005
1518	ENSG00000079616.14	KIF22	chr16	+	29799912	29802937	29799912	29800048	29802847	29802937	1518	1092,662,535	3,1,2	691,560,514	4,6,2	2898	99	0.0379548832666	0.23177269062487943	0.926,0.958,0.901	0.855,0.761,0.898	0.09
1519	ENSG00000079616.14	KIF22	chr16	+	29803997	29805026	29803997	29804065	29804575	29805026	1519	444,199,167	1,1,0	238,171,160	1,0,0	609	99	1	1.0	0.986,0.97,1.0	0.975,1.0,1.0	-0.006
1520	ENSG00000079616.14	KIF22	chr16	+	29803997	29805026	29803997	29804065	29804813	29805026	1520	743,318,278	654,257,266	395,260,270	382,250,266	847	99	0.337241193656	0.983875427930472	0.117,0.126,0.109	0.108,0.108,0.106	0.01
1521	ENSG00000079616.14	KIF22	chr16	+	29803997	29805026	29803997	29804107	29804813	29805026	1521	688,298,254	0,0,0	363,242,254	0,0,1	805	99	1	1.0	1.0,1.0,1.0	1.0,1.0,0.969	0.01
1522	ENSG00000079616.14	KIF22	chr16	+	29803997	29805174	29803997	29805026	29805114	29805174	1522	44,30,22	678,281,251	28,18,24	411,265,245	187	99	0.716452779565	1.0	0.033,0.053,0.044	0.035,0.035,0.049	0.004
1523	ENSG00000079616.14	KIF22	chr16	+	29805114	29805359	29805114	29805174	29805262	29805359	1523	39,21,16	444,219,179	10,15,21	279,203,168	187	99	0.229037698717	0.7762380798220022	0.044,0.048,0.045	0.019,0.038,0.062	0.006
1526	ENSG00000213658.13	LAT	chr16	+	28986539	28986714	28986539	28986569	28986656	28986714	1526	0,3,2	4,0,1	0,2,3	4,5,2	186	99	0.480838228367	1.0	0.0,1.0,0.516	0.0,0.176,0.444	0.299
1527	ENSG00000260442.6	ATP2A1-AS1	chr16	-	28878956	28879755	28878956	28879107	28879541	28879755	1527	82,36,27	38,16,7	58,48,53	30,19,14	533	99	0.852700296849	1.0	0.286,0.295,0.417	0.264,0.319,0.413	0.001
1528	ENSG00000260442.6	ATP2A1-AS1	chr16	-	28878956	28879936	28878956	28879755	28879866	28879936	1528	44,21,17	8,1,0	27,12,16	2,7,6	210	99	0.0460970125114	0.265444877029351	0.722,0.908,1.0	0.864,0.447,0.557	0.254
1529	ENSG00000168488.19	ATXN2L	chr16	+	28835277	28835758	28835277	28835399	28835545	28835758	1529	87,78,83	172,83,60	34,49,32	74,63,72	245	99	0.0364994387224	0.22537846855597563	0.17,0.275,0.359	0.157,0.239,0.152	0.085
1530	ENSG00000168488.19	ATXN2L	chr16	+	28835277	28835758	28835277	28835399	28835548	28835758	1530	96,86,86	666,306,220	44,53,34	326,239,191	248	99	0.0221536980212	0.15580139594135362	0.054,0.101,0.135	0.051,0.081,0.066	0.031
1531	ENSG00000168488.19	ATXN2L	chr16	+	28835277	28835758	28835277	28835399	28835554	28835758	1531	120,98,108	22,18,6	64,67,38	8,2,4	254	99	0.114855163686	0.4953988192258795	0.68,0.68,0.875	0.757,0.929,0.787	-0.079
1532	ENSG00000168488.19	ATXN2L	chr16	+	28835932	28836485	28835932	28836122	28836448	28836485	1532	573,320,254	30,18,12	281,223,256	21,30,29	425	99	0.000642226468713	0.01000273606215266	0.816,0.805,0.831	0.757,0.634,0.673	0.129
1533	ENSG00000168488.19	ATXN2L	chr16	+	28835932	28836485	28835932	28836176	28836448	28836485	1533	452,223,183	0,0,0	230,184,201	0,1,1	371	99	1	1.0	1.0,1.0,1.0	1.0,0.98,0.982	0.013
1534	ENSG00000168488.19	ATXN2L	chr16	+	28835932	28837237	28835932	28836122	28836727	28837237	1534	1140,587,499	149,136,108	465,379,370	56,42,59	704	99	0.0306310747835	0.19811884694165197	0.518,0.378,0.394	0.539,0.559,0.469	-0.092
1535	ENSG00000168488.19	ATXN2L	chr16	+	28835932	28837237	28835932	28836485	28836727	28837237	1535	598,285,260	28,20,7	216,182,147	35,31,33	341	99	2.33364438884e-11	5.83685643608687e-09	0.861,0.805,0.915	0.642,0.63,0.564	0.248
1536	ENSG00000168488.19	ATXN2L	chr16	+	28835932	28837237	28835932	28836122	28836747	28837237	1536	1162,593,504	7,0,2	471,384,377	1,2,3	724	99	0.746595209475	1.0	0.958,1.0,0.972	0.985,0.963,0.945	0.012
1537	ENSG00000168488.19	ATXN2L	chr16	+	28835932	28837232	28835932	28836176	28836750	28837232	1537	1045,496,434	7,3,1	421,345,323	2,5,1	673	99	0.889972756973	1.0	0.956,0.961,0.985	0.969,0.91,0.979	0.015
1538	ENSG00000168488.19	ATXN2L	chr16	+	28835932	28837237	28835932	28836122	28836750	28837237	1538	1166,593,505	18,9,8	472,384,378	6,7,2	727	99	0.306012823906	0.9259252741103885	0.898,0.9,0.896	0.915,0.882,0.963	-0.022
1542	ENSG00000188603.22	CLN3	chr16	-	28482104	28482382	28482104	28482198	28482326	28482382	1542	41,21,20	72,21,13	17,19,24	41,31,34	227	99	0.121316439997	0.5139871491303747	0.199,0.304,0.402	0.153,0.211,0.235	0.102
1543	ENSG00000188603.22	CLN3	chr16	-	28482104	28482545	28482104	28482382	28482476	28482545	1543	16,17,12	82,34,20	4,5,5	43,29,45	193	99	0.000602939101672	0.009495174297442014	0.091,0.204,0.235	0.046,0.081,0.054	0.116
1544	ENSG00000188603.22	CLN3	chr16	-	28482326	28482672	28482326	28482382	28482607	28482672	1544	24,25,16	0,1,0	6,7,8	0,0,0	324	99	1	1.0	1.0,0.884,1.0	1.0,1.0,1.0	-0.039
1545	ENSG00000188603.22	CLN3	chr16	-	28482104	28482672	28482104	28482545	28482625	28482672	1545	18,17,7	117,62,40	8,6,6	82,43,64	179	99	0.0280439905334	0.18567899057617068	0.078,0.132,0.088	0.051,0.072,0.049	0.042
1546	ENSG00000188603.22	CLN3	chr16	-	28486577	28487541	28486577	28486650	28487455	28487541	1546	33,9,7	92,30,27	10,7,10	66,29,37	904	99	0.0791175184222	0.384772452791753	0.038,0.032,0.028	0.016,0.026,0.029	0.009
1547	ENSG00000188603.22	CLN3	chr16	-	28487455	28488662	28487455	28487541	28488590	28488662	1547	21,15,10	30,27,21	10,16,9	7,5,6	1148	99	0.00203452401305	0.025309526341394384	0.057,0.046,0.039	0.11,0.216,0.115	-0.1
1548	ENSG00000188603.22	CLN3	chr16	-	28491481	28491835	28491481	28491560	28491713	28491835	1548	17,16,13	124,47,44	9,15,12	91,54,66	252	99	0.327801396111	0.9662381176784028	0.051,0.118,0.104	0.037,0.098,0.067	0.024
1549	ENSG00000188603.22	CLN3	chr16	-	28491713	28492042	28491713	28491835	28492019	28492042	1549	51,34,26	18,6,11	24,25,22	9,6,9	283	99	0.819588177997	1.0	0.498,0.665,0.453	0.483,0.593,0.461	0.026
1551	ENSG00000261832.6	ENSG00000261832	chr16	-	28477011	28477635	28477011	28477128	28477463	28477635	1551	253,117,83	0,0,0	146,118,133	0,0,2	434	99	1	1.0	1.0,1.0,1.0	1.0,1.0,0.938	0.021
1552	ENSG00000198156.11	NPIPB6	chr16	-	28362702	28363508	28362702	28362860	28363022	28363508	1552	0,0,0	6,7,2	0,0,2	2,1,3	261	99	1	1.0	0.0,0.0,0.0	0.0,0.0,0.202	-0.067
1553	ENSG00000155666.12	KDM8	chr16	+	27210092	27210621	27210092	27210367	27210581	27210621	1553	64,20,21	0,1,0	49,38,52	0,1,0	313	99	1	1.0	1.0,0.863,1.0	1.0,0.923,1.0	-0.02
1556	ENSG00000103365.15	GGA2	chr16	-	23493359	23494378	23493359	23493458	23494302	23494378	1556	254,129,120	237,100,88	179,103,105	95,63,84	943	99	0.0461949364607	0.2656489989598274	0.101,0.119,0.125	0.165,0.146,0.116	-0.027
1560	ENSG00000185864.18	NPIPB4	chr16	-	21839104	21839310	21839104	21839140	21839249	21839310	1560	0,1,1	0,0,2	0,0,0	1,0,0	208	99	1	1.0	NA,1.0,0.192	0.0,NA,NA	0.596
1561	ENSG00000248124.9	RRN3P1	chr16	-	21818655	21820433	21818655	21818761	21820294	21820433	1561	86,55,48	1,0,0	104,42,63	3,0,2	1632	99	0.00408282063608	0.04261206024696161	0.839,1.0,1.0	0.678,1.0,0.656	0.168
1565	ENSG00000066654.14	THUMPD1	chr16	-	20733663	20737286	20733663	20736358	20736859	20737286	1565	398,191,178	51,19,20	226,128,166	21,12,31	600	99	0.863986886615	1.0	0.563,0.624,0.595	0.64,0.638,0.469	0.012
1567	ENSG00000174628.17	IQCK	chr16	+	19763847	19764112	19763847	19763900	19764034	19764112	1567	0,1,1	18,4,3	4,1,1	13,11,12	233	99	0.0808106961795	0.3904625910854932	0.0,0.096,0.124	0.116,0.037,0.034	0.011
1568	ENSG00000100316.16	RPL3	chr22	-	39312883	39313310	39312883	39312984	39313190	39313310	1568	44,24,19	18109,5335,4593	31,26,33	10923,6283,7588	305	99	1	1.0	0.001,0.001,0.001	0.001,0.001,0.001	0.0
1569	ENSG00000100316.16	RPL3	chr22	-	39313190	39314208	39313190	39313310	39314106	39314208	1569	266,172,142	70,57,43	156,142,122	49,41,76	895	99	0.0999036387663	0.45037136560041097	0.296,0.25,0.268	0.26,0.277,0.151	0.042
1570	ENSG00000205220.12	PSMB10	chr16	-	67935962	67936312	67935962	67936103	67936214	67936312	1570	7,1,2	2,3,3	2,0,0	6,10,2	210	99	0.000261275886262	0.004959576198151892	0.623,0.136,0.239	0.136,0.0,0.0	0.287
1571	ENSG00000072864.16	NDE1	chr16	+	15724190	15727000	15724190	15725498	15726697	15727000	1571	1214,593,547	1,0,0	595,371,412	0,0,1	1298	99	1	1.0	0.989,1.0,1.0	1.0,1.0,0.969	0.007
1572	ENSG00000179889.20	PDXDC1	chr16	+	15031734	15032979	15031734	15031906	15032860	15032979	1572	69,34,29	341,159,140	51,37,44	195,123,106	1053	99	0.0113560622371	0.09401475200963628	0.019,0.02,0.019	0.024,0.028,0.038	-0.011
1573	ENSG00000183426.17	NPIPA1	chr16	+	14935159	14935397	14935159	14935276	14935344	14935397	1573	69,46,30	1,0,0	45,50,35	7,1,1	167	99	0.000664149871381	0.010291631547473236	0.976,1.0,1.0	0.792,0.967,0.954	0.088
1574	ENSG00000038532.16	CLEC16A	chr16	+	11039753	11042363	11039753	11039876	11042253	11042363	1574	18,16,10	120,76,56	9,10,18	65,52,56	2476	99	1	1.0	0.006,0.008,0.007	0.006,0.008,0.013	-0.002
1580	ENSG00000067365.15	METTL22	chr16	+	8628729	8629110	8628729	8628876	8629044	8629110	1580	396,214,221	0,0,0	243,170,181	1,2,1	267	99	1	1.0	1.0,1.0,1.0	0.989,0.969,0.985	0.019
1581	ENSG00000105202.9	FBL	chr19	-	39834457	39834813	39834457	39834562	39834667	39834813	1581	331,180,157	2928,1484,1309	184,138,141	2032,1338,1499	204	99	0.0461638024884	0.26561749059029716	0.052,0.056,0.055	0.042,0.048,0.044	0.01
1582	ENSG00000105202.9	FBL	chr19	-	39840616	39840787	39840616	39840682	39840721	39840787	1582	493,185,185	2,0,0	255,182,202	0,1,0	138	99	1	1.0	0.994,1.0,1.0	1.0,0.992,1.0	0.001
1583	ENSG00000261884.2	ENSG00000261884	chr16	-	67934796	67935478	67934796	67934948	67935295	67935478	1583	50,24,26	7,6,4	36,16,20	16,6,7	446	99	0.0140449454595	0.110223529150598	0.613,0.47,0.591	0.333,0.372,0.388	0.194
1584	ENSG00000118894.15	EEF2KMT	chr16	-	5090083	5090565	5090083	5090349	5090431	5090565	1584	8,0,4	33,21,20	4,10,7	23,17,19	181	99	0.042087407265	0.24861858251011393	0.117,0.0,0.099	0.087,0.243,0.168	-0.094
1586	ENSG00000033011.14	ALG1	chr16	+	5073152	5075536	5073152	5073256	5075371	5075536	1586	42,26,31	0,1,0	43,31,52	0,0,0	2214	99	1	1.0	1.0,0.538,1.0	1.0,1.0,1.0	-0.154
1587	ENSG00000033011.14	ALG1	chr16	+	5073152	5075536	5073152	5073256	5075387	5075536	1587	43,30,31	175,112,111	46,31,52	107,66,69	2230	99	5.86143081657e-05	0.00148350022809855	0.011,0.012,0.012	0.019,0.02,0.032	-0.012
1588	ENSG00000033011.14	ALG1	chr16	+	5073152	5075536	5073152	5073256	5075397	5075536	1588	71,55,51	0,1,0	64,48,69	0,0,0	2240	99	1	1.0	1.0,0.709,1.0	1.0,1.0,1.0	-0.097
1589	ENSG00000033011.14	ALG1	chr16	+	5078756	5079807	5078756	5078878	5079747	5079807	1589	30,24,12	21,17,27	13,15,17	7,6,11	968	99	0.0835353832166	0.3988028997048478	0.127,0.126,0.043	0.16,0.204,0.136	-0.068
1590	ENSG00000033011.14	ALG1	chr16	+	5082558	5083757	5082558	5082673	5083681	5083757	1590	51,62,39	169,114,73	59,39,64	99,70,59	1107	99	0.00261523266177	0.030448984879096492	0.026,0.046,0.046	0.051,0.047,0.088	-0.023
1591	ENSG00000103174.13	NAGPA	chr16	-	5027134	5027379	5027134	5027198	5027277	5027379	1591	46,47,47	58,33,16	35,23,20	33,27,35	178	99	0.073040570044	0.363097935146375	0.306,0.442,0.62	0.371,0.321,0.241	0.145
1592	ENSG00000168096.15	ANKS3	chr16	-	4701433	4702242	4701433	4701543	4702101	4702242	1592	68,36,37	56,26,16	52,20,38	30,31,22	657	99	0.577084308711	1.0	0.155,0.173,0.258	0.207,0.089,0.207	0.028
1593	ENSG00000103423.14	DNAJA3	chr16	+	4442267	4443164	4442267	4442420	4443016	4443164	1593	82,52,47	1257,662,558	89,41,48	530,308,337	695	99	7.38453914795e-07	4.009208301179867e-05	0.009,0.011,0.012	0.023,0.019,0.02	-0.01
1594	ENSG00000262468.7	LINC01569	chr16	-	4246005	4247061	4246005	4246860	4246972	4247061	1594	15,5,1	3,2,0	7,3,2	1,1,1	211	99	0.899098172169	1.0	0.701,0.54,1.0	0.767,0.585,0.484	0.135
1595	ENSG00000085644.14	ZNF213	chr16	+	3137165	3142804	3137165	3137679	3140688	3142804	1595	256,162,137	0,2,1	164,110,137	0,0,0	3108	99	0.781856783271	1.0	1.0,0.721,0.814	1.0,1.0,1.0	-0.155
1596	ENSG00000100412.17	ACO2	chr22	+	41517596	41518572	41517596	41517631	41518480	41518572	1596	137,108,96	305,106,93	82,59,53	173,122,138	948	99	0.00051509401951	0.008391493375312337	0.045,0.096,0.097	0.047,0.048,0.039	0.035
1597	ENSG00000100412.17	ACO2	chr22	+	41522829	41523278	41522829	41522987	41523204	41523278	1597	14,7,6	375,114,87	3,3,5	224,102,143	316	99	0.286738120296	0.8917572319328496	0.012,0.019,0.021	0.004,0.009,0.011	0.009
1598	ENSG00000100412.17	ACO2	chr22	+	41525192	41526453	41525192	41525348	41526261	41526453	1598	34,23,16	160,47,58	34,27,38	81,63,59	1012	99	0.00558695235885	0.05423680691742055	0.02,0.046,0.026	0.039,0.04,0.059	-0.015
1599	ENSG00000100412.17	ACO2	chr22	+	41527287	41528022	41527287	41527420	41527900	41528022	1599	106,37,36	345,181,112	63,35,39	216,154,155	579	99	0.655480351756	1.0	0.05,0.034,0.052	0.048,0.037,0.041	0.003
1600	ENSG00000263072.9	ZNF213-AS1	chr16	-	3129247	3129653	3129247	3129310	3129460	3129653	1600	45,22,14	0,2,1	61,32,65	2,0,3	249	99	0.305989694772	0.9259252741103885	1.0,0.814,0.848	0.924,1.0,0.896	-0.053
1601	ENSG00000131652.14	THOC6	chr16	+	3025707	3026288	3025707	3025823	3025923	3026288	1601	38,37,35	139,34,25	14,22,26	142,63,70	199	99	0.000281937284837	0.005240602939863752	0.12,0.351,0.411	0.047,0.148,0.156	0.177
1602	ENSG00000131652.14	THOC6	chr16	+	3025923	3026166	3025923	3025988	3026062	3026166	1602	49,24,26	239,48,44	26,22,18	233,150,152	173	99	2.49112324846e-06	0.00011033600054637417	0.105,0.222,0.253	0.06,0.077,0.063	0.127
1603	ENSG00000131652.14	THOC6	chr16	+	3025923	3026288	3025923	3025988	3026250	3026288	1603	122,77,81	5,3,1	75,53,54	5,3,3	361	99	0.176399611398	0.655461887403359	0.87,0.876,0.957	0.804,0.829,0.832	0.079
1604	ENSG00000131652.14	THOC6	chr16	+	3025923	3026288	3025923	3026166	3026250	3026288	1604	68,47,52	174,47,31	49,31,35	209,133,126	183	99	9.50422343471e-06	0.00033453607652638177	0.175,0.351,0.476	0.113,0.112,0.131	0.215
1605	ENSG00000103145.11	HCFC1R1	chr16	-	3023232	3023530	3023232	3023361	3023473	3023530	1605	94,24,10	128,29,12	57,42,38	75,47,32	211	99	0.390735725361	1.0	0.256,0.28,0.281	0.263,0.295,0.358	-0.033
1606	ENSG00000103145.11	HCFC1R1	chr16	-	3023232	3023968	3023232	3023530	3023846	3023968	1606	67,13,3	117,28,14	53,44,44	76,49,25	415	99	0.00331187023765	0.03642411669429855	0.12,0.1,0.049	0.143,0.176,0.296	-0.115
1609	ENSG00000103363.16	ELOB	chr16	-	2771413	2772102	2771413	2771604	2771993	2772102	1609	1885,966,881	4,2,1	1078,659,759	8,4,5	488	99	0.00427140641917	0.04410398274480535	0.99,0.99,0.994	0.965,0.971,0.969	0.023
1610	ENSG00000167978.17	SRRM2	chr16	+	2757471	2757945	2757471	2757579	2757780	2757945	1610	99,64,55	2862,1255,1230	47,45,54	1472,1040,1140	300	99	0.781962005653	1.0	0.011,0.017,0.015	0.01,0.014,0.015	0.001
1612	ENSG00000162066.16	AMDHD2	chr16	+	2520768	2521123	2520768	2520905	2520983	2521123	1612	25,11,9	126,43,44	15,15,12	106,45,38	177	99	0.807669412011	1.0	0.1,0.125,0.103	0.073,0.157,0.15	-0.017
1613	ENSG00000162066.16	AMDHD2	chr16	+	2528451	2528718	2528451	2528559	2528649	2528718	1613	112,78,66	43,9,6	74,73,58	53,26,24	189	99	0.00234815561008	0.02809329671935892	0.577,0.819,0.852	0.422,0.595,0.559	0.224
1614	ENSG00000167967.16	E4F1	chr16	+	2229569	2232364	2229569	2229675	2232170	2232364	1614	408,415,327	107,51,30	204,237,157	70,51,45	2594	99	0.00086880347801	0.012659877959213571	0.127,0.237,0.294	0.1,0.151,0.118	0.096
1615	ENSG00000167965.18	MLST8	chr16	+	2206357	2206659	2206357	2206409	2206478	2206659	1615	174,112,76	11,9,7	87,64,42	5,7,5	168	99	0.779239342715	1.0	0.903,0.88,0.865	0.911,0.843,0.832	0.021
1616	ENSG00000167965.18	MLST8	chr16	+	2206357	2206659	2206357	2206409	2206483	2206659	1616	177,115,80	16,15,11	88,66,42	7,14,18	173	99	0.086821767686	0.40891244594691184	0.864,0.814,0.806	0.878,0.73,0.572	0.101
1617	ENSG00000167965.18	MLST8	chr16	+	2206357	2206659	2206357	2206409	2206496	2206659	1617	178,120,82	756,311,249	90,68,46	494,309,309	186	99	7.80541744902e-05	0.001862437429474357	0.111,0.17,0.149	0.088,0.105,0.073	0.055
1618	ENSG00000167965.18	MLST8	chr16	+	2206357	2206659	2206357	2206409	2206554	2206659	1618	574,330,231	13,3,1	340,241,199	8,6,13	244	99	0.00693493678815	0.06401943383242249	0.947,0.978,0.989	0.945,0.942,0.861	0.055
1619	ENSG00000167965.18	MLST8	chr16	+	2208209	2208613	2208209	2208334	2208449	2208613	1619	64,69,52	503,230,167	38,36,25	359,230,229	214	99	0.000184131541637	0.003760457805189837	0.056,0.122,0.126	0.047,0.068,0.048	0.047
1620	ENSG00000167964.13	RAB26	chr16	+	2152819	2153222	2152819	2152885	2152988	2153222	1620	7,2,1	25,5,2	1,1,2	11,2,10	202	99	0.0905078404222	0.4205894398636004	0.121,0.164,0.197	0.043,0.197,0.089	0.051
1621	ENSG00000167964.13	RAB26	chr16	+	2152988	2153222	2152988	2153045	2153145	2153222	1621	7,1,0	13,3,4	2,0,2	7,3,3	199	99	0.187403719105	0.6796661665254691	0.211,0.142,0.0	0.124,0.0,0.249	-0.007
1622	ENSG00000008710.20	PKD1	chr16	-	2091780	2092188	2091780	2091906	2092046	2092188	1622	27,29,33	114,42,48	9,15,14	46,60,43	239	99	0.0126216849736	0.10204761737011864	0.089,0.222,0.222	0.075,0.094,0.119	0.082
1623	ENSG00000008710.20	PKD1	chr16	-	2097727	2097984	2097727	2097777	2097867	2097984	1623	3,1,5	28,7,9	0,2,0	15,12,6	189	99	0.00591129689255	0.0568661411473362	0.053,0.07,0.225	0.0,0.08,0.0	0.089
1624	ENSG00000008710.20	PKD1	chr16	-	2097727	2097984	2097727	2097780	2097867	2097984	1624	2,1,5	45,30,14	0,2,0	33,22,15	186	99	0.0462648642292	0.2657990910167884	0.023,0.017,0.16	0.0,0.046,0.0	0.051
1626	ENSG00000008710.20	PKD1	chr16	-	2105321	2106024	2105321	2105474	2105864	2106024	1626	171,130,117	39,25,21	98,101,95	26,19,35	489	99	0.187463671286	0.6797676362852396	0.47,0.513,0.53	0.433,0.518,0.355	0.069
1627	ENSG00000008710.20	PKD1	chr16	-	2105321	2106024	2105321	2105707	2105864	2106024	1627	40,26,43	3,4,0	24,25,22	2,4,4	256	99	0.132847203731	0.54650378315036	0.838,0.715,1.0	0.823,0.707,0.68	0.114
1628	ENSG00000167962.15	ZNF598	chr16	-	1999495	2000481	1999495	2000256	2000390	2000481	1628	92,41,59	521,232,200	68,45,51	269,216,217	233	99	0.399548192738	1.0	0.07,0.07,0.111	0.097,0.081,0.091	-0.006
1629	ENSG00000167962.15	ZNF598	chr16	-	1999495	2000481	1999495	2000256	2000408	2000481	1629	137,64,72	375,163,135	93,79,71	175,128,163	251	99	0.0896525388184	0.41784521835484	0.126,0.134,0.174	0.173,0.196,0.147	-0.027
1630	ENSG00000167962.15	ZNF598	chr16	-	2002205	2002732	2002205	2002423	2002520	2002732	1630	143,113,103	533,197,132	74,57,66	299,184,177	196	99	0.00626924092685	0.05923558456415345	0.119,0.225,0.283	0.111,0.135,0.158	0.074
1631	ENSG00000167962.15	ZNF598	chr16	-	2002520	2003728	2002520	2002732	2003615	2003728	1631	164,165,165	13,20,19	109,89,99	6,7,6	982	99	0.0747187100977	0.3693373114803771	0.56,0.454,0.467	0.647,0.562,0.625	-0.118
1632	ENSG00000140990.15	NDUFB10	chr16	+	1961496	1961975	1961496	1961636	1961796	1961975	1632	2251,1317,1337	2593,716,503	1215,824,1001	1777,1095,1153	259	99	0.000241580570665	0.004673342067641402	0.249,0.413,0.504	0.207,0.223,0.249	0.162
1634	ENSG00000198736.13	MSRB1	chr16	-	1940777	1941405	1940777	1940892	1941256	1941405	1634	4,4,1	191,94,86	2,2,0	125,65,82	463	99	1	1.0	0.004,0.009,0.002	0.003,0.007,0.0	0.002
1635	ENSG00000162032.16	SPSB3	chr16	-	1777746	1778612	1777746	1777872	1777945	1778612	1635	34,22,29	155,48,34	27,18,21	127,93,101	172	99	0.0055559334254	0.05408385742857326	0.112,0.209,0.329	0.109,0.1,0.107	0.111
1636	ENSG00000162032.16	SPSB3	chr16	-	1777746	1778612	1777746	1777872	1778133	1778612	1636	68,47,42	4,1,0	76,42,56	1,0,2	360	99	0.293466961665	0.904547890781528	0.824,0.928,1.0	0.954,1.0,0.885	-0.029
1637	ENSG00000162032.16	SPSB3	chr16	-	1777945	1778612	1777945	1778048	1778133	1778612	1637	31,24,12	219,88,67	41,20,29	156,110,117	184	99	0.189217966812	0.6833947026033735	0.071,0.128,0.088	0.124,0.089,0.118	-0.015
1638	ENSG00000162032.16	SPSB3	chr16	-	1778133	1778612	1778133	1778321	1778434	1778612	1638	35,14,20	41,37,28	46,25,30	60,34,33	212	99	0.33471120475	0.9793504284317368	0.285,0.15,0.25	0.264,0.256,0.298	-0.044
1639	ENSG00000197774.14	EME2	chr16	+	1775040	1775408	1775040	1775132	1775314	1775408	1639	89,43,49	23,9,6	46,43,53	15,14,16	281	99	0.10893001432	0.4772001039446116	0.577,0.627,0.742	0.519,0.52,0.539	0.123
1640	ENSG00000187535.14	IFT140	chr16	-	1523827	1524695	1523827	1523956	1524551	1524695	1640	51,34,20	130,28,27	48,47,33	71,50,59	694	99	0.392924516487	1.0	0.053,0.148,0.096	0.088,0.118,0.074	0.006
1641	ENSG00000187535.14	IFT140	chr16	-	1525886	1526796	1525886	1526077	1526618	1526796	1641	29,5,4	69,21,11	19,15,14	45,21,29	640	99	0.242431984279	0.8045744592212832	0.061,0.036,0.053	0.061,0.099,0.069	-0.026
1642	ENSG00000187535.14	IFT140	chr16	-	1525886	1526796	1525886	1526077	1526732	1526796	1642	107,28,14	8,4,0	65,60,62	2,1,0	754	99	0.00296130486017	0.03344458232471121	0.637,0.479,1.0	0.81,0.887,1.0	-0.194
1643	ENSG00000103249.18	CLCN7	chr16	-	1449275	1450666	1449275	1449327	1450496	1450666	1643	374,360,372	85,28,21	86,106,88	68,42,45	1268	99	1.02687086612e-08	1.0060495213691799e-06	0.256,0.501,0.58	0.09,0.165,0.132	0.317
1645	ENSG00000007516.14	BAIAP3	chr16	+	1344021	1344317	1344021	1344146	1344226	1344317	1645	4,0,0	1,0,0	2,0,0	1,0,0	179	99	1	1.0	0.689,NA,NA	0.525,NA,NA	0.164
1648	ENSG00000260807.7	CEROX1	chr16	-	975760	977029	975760	976400	976777	977029	1648	55,33,23	3,2,0	47,29,30	1,1,1	476	99	0.484184321968	1.0	0.792,0.774,1.0	0.907,0.858,0.862	-0.02
1652	ENSG00000103245.14	CIAO3	chr16	-	730842	732900	730842	731000	732300	732900	1652	183,201,165	5,6,7	95,66,79	0,0,2	1399	99	0.000173052032724	0.0035684638367722986	0.721,0.703,0.625	1.0,1.0,0.737	-0.229
1653	ENSG00000127580.17	WDR24	chr16	-	685868	686186	685868	685990	686067	686186	1653	59,36,38	36,15,8	12,9,19	43,22,23	176	99	3.42121349917e-07	2.1018118109588994e-05	0.48,0.574,0.728	0.136,0.187,0.317	0.381
1654	ENSG00000140983.14	RHOT2	chr16	+	668131	668411	668131	668236	668352	668411	1654	17,11,7	109,28,31	8,9,2	94,60,75	215	99	0.00184015776568	0.023330197239699584	0.067,0.153,0.094	0.038,0.065,0.012	0.066
1655	ENSG00000140983.14	RHOT2	chr16	+	668352	668569	668352	668411	668487	668569	1655	32,25,16	218,82,64	37,39,45	209,126,123	175	99	0.136547513246	0.5568770634202878	0.077,0.147,0.124	0.091,0.149,0.171	-0.021
1656	ENSG00000140983.14	RHOT2	chr16	+	668352	668699	668352	668411	668655	668699	1656	164,148,128	16,23,23	144,123,96	26,22,30	343	99	0.07037603175	0.35354310846053877	0.747,0.65,0.616	0.615,0.617,0.48	0.1
1657	ENSG00000140983.14	RHOT2	chr16	+	668352	668699	668352	668569	668655	668699	1657	153,141,119	734,238,172	127,108,76	570,379,397	185	99	0.000259289311785	0.0049389419273618085	0.1,0.241,0.27	0.107,0.132,0.093	0.093
1658	ENSG00000140983.14	RHOT2	chr16	+	668352	668699	668352	668411	668658	668699	1658	175,154,132	0,0,0	153,126,102	0,1,0	346	99	1	1.0	1.0,1.0,1.0	1.0,0.973,1.0	0.009
1659	ENSG00000140983.14	RHOT2	chr16	+	668487	668699	668487	668569	668658	668699	1659	164,147,123	4,3,0	136,111,82	5,5,1	188	99	0.113013837481	0.49014161257569555	0.956,0.963,1.0	0.935,0.921,0.977	0.029
1660	ENSG00000140983.14	RHOT2	chr16	+	668655	670175	668655	668699	670122	670175	1660	275,296,278	30,16,15	135,200,156	10,5,4	1522	99	0.088476860496	0.4148014398211374	0.374,0.546,0.547	0.468,0.722,0.717	-0.147
1661	ENSG00000140983.14	RHOT2	chr16	+	669552	670175	669552	669606	670122	670175	1661	223,228,204	431,155,120	105,143,139	362,238,238	615	99	4.67960190598e-08	3.76849759549753e-06	0.077,0.191,0.215	0.045,0.088,0.086	0.088
1662	ENSG00000140983.14	RHOT2	chr16	+	670122	670357	670122	670175	670248	670357	1662	113,76,81	226,120,68	101,50,64	238,153,155	172	99	0.00202991827141	0.025296636840666235	0.223,0.267,0.407	0.196,0.158,0.192	0.117
1663	ENSG00000140983.14	RHOT2	chr16	+	670122	670357	670122	670175	670265	670357	1663	168,112,117	49,27,20	146,95,105	48,25,31	189	99	0.223503550894	0.7641822920563589	0.642,0.685,0.754	0.614,0.666,0.64	0.054
1664	ENSG00000140983.14	RHOT2	chr16	+	670891	671203	670891	671000	671082	671203	1664	184,113,81	161,102,89	184,146,122	139,92,83	181	99	0.0210443184873	0.14963284650167155	0.385,0.377,0.332	0.42,0.465,0.446	-0.079
1665	ENSG00000140983.14	RHOT2	chr16	+	670891	671203	670891	671000	671114	671203	1665	296,170,128	19,9,6	285,201,193	9,16,13	213	99	0.945435991849	1.0	0.879,0.898,0.908	0.936,0.854,0.873	0.007
1666	ENSG00000140983.14	RHOT2	chr16	+	671859	672181	671859	672002	672083	672181	1666	96,130,126	356,145,98	40,52,43	315,193,189	180	99	1.01384061724e-06	5.231614447214175e-05	0.129,0.33,0.414	0.065,0.129,0.111	0.189
1667	ENSG00000140983.14	RHOT2	chr16	+	672253	672566	672253	672384	672488	672566	1667	125,95,77	237,118,52	65,58,65	235,144,148	203	99	5.90760853477e-05	0.0014905190677167238	0.205,0.282,0.419	0.119,0.164,0.176	0.149
1668	ENSG00000140983.14	RHOT2	chr16	+	672253	672825	672253	672384	672702	672825	1668	243,167,180	7,4,4	100,112,115	4,8,19	417	99	0.000588556959508	0.009310060237455417	0.892,0.908,0.914	0.856,0.769,0.59	0.166
1669	ENSG00000140983.14	RHOT2	chr16	+	672253	672825	672253	672566	672702	672825	1669	139,95,119	104,46,21	49,63,63	108,76,76	235	99	3.39770837858e-05	0.0009405635433412863	0.36,0.465,0.705	0.16,0.259,0.259	0.284
1670	ENSG00000161996.19	WDR90	chr16	+	653745	655147	653745	653803	655028	655147	1670	198,177,143	7,6,2	152,188,115	10,11,7	1324	99	0.0205497091603	0.14690209036582985	0.679,0.688,0.842	0.532,0.561,0.551	0.188
1671	ENSG00000161996.19	WDR90	chr16	+	655057	655468	655057	655147	655306	655468	1671	21,25,26	22,4,4	11,13,8	15,12,23	258	99	0.00161709940285	0.02106928474529179	0.268,0.706,0.714	0.22,0.294,0.118	0.352
1672	ENSG00000161996.19	WDR90	chr16	+	655772	656537	655772	655885	656301	656537	1672	187,177,143	3,1,0	107,132,103	3,2,1	515	99	0.173579928107	0.6497023365413415	0.923,0.971,1.0	0.873,0.927,0.952	0.047
1673	ENSG00000161996.19	WDR90	chr16	+	655772	656537	655772	655889	656301	656537	1673	186,177,140	8,2,0	105,131,102	3,8,4	511	99	0.0499213114216	0.2801074375358184	0.818,0.945,1.0	0.871,0.76,0.832	0.1
1674	ENSG00000161996.19	WDR90	chr16	+	666454	666792	666454	666598	666672	666792	1674	59,92,69	87,29,7	28,27,26	57,40,39	173	99	0.00160380595653	0.02099563709102697	0.28,0.645,0.849	0.219,0.279,0.276	0.333
1675	ENSG00000172366.20	MCRIP2	chr16	+	647416	647884	647416	647544	647782	647884	1675	102,82,53	175,71,46	31,33,20	149,100,79	337	99	2.37926345292e-11	5.88176058245107e-09	0.146,0.253,0.253	0.058,0.088,0.069	0.146
1677	ENSG00000007541.17	PIGQ	chr16	+	580182	580972	580182	580263	580857	580972	1677	114,85,69	25,9,12	80,48,60	48,20,22	693	99	3.70491120613e-05	0.0010059567336184393	0.394,0.574,0.451	0.192,0.255,0.28	0.231
1678	ENSG00000102977.18	ACD	chr16	-	67657532	67657853	67657532	67657684	67657761	67657853	1678	12,7,6	57,35,35	5,8,13	50,29,30	176	99	0.565634429977	1.0	0.106,0.101,0.088	0.053,0.134,0.196	-0.029
1679	ENSG00000102977.18	ACD	chr16	-	67657985	67658362	67657985	67658028	67658205	67658362	1679	484,234,196	12,2,8	318,244,275	3,2,4	276	99	0.0204185026377	0.14620995826119973	0.935,0.977,0.898	0.974,0.978,0.961	-0.034
1680	ENSG00000102977.18	ACD	chr16	-	67657985	67658641	67657985	67658028	67658554	67658641	1680	601,288,243	0,0,0	393,296,315	0,0,1	625	99	1	1.0	1.0,1.0,1.0	1.0,1.0,0.98	0.007
1681	ENSG00000102977.18	ACD	chr16	-	67657985	67658641	67657985	67658362	67658554	67658641	1681	10,8,6	63,41,22	3,6,2	59,44,51	291	99	0.00542276323519	0.05305473832496061	0.051,0.062,0.085	0.017,0.044,0.013	0.041
1682	ENSG00000102977.18	ACD	chr16	-	67658719	67659613	67658719	67658816	67658927	67659613	1682	39,32,25	109,58,38	30,14,23	89,64,66	210	99	0.0272168041883	0.18167323612033218	0.144,0.206,0.237	0.137,0.093,0.141	0.072
1683	ENSG00000102977.18	ACD	chr16	-	67658719	67659613	67658719	67658832	67658927	67659613	1683	36,30,20	4,1,2	30,13,22	0,0,1	194	99	0.00205756580331	0.025506617480099476	0.821,0.939,0.836	1.0,1.0,0.918	-0.107
1684	ENSG00000102977.18	ACD	chr16	-	67658927	67659613	67658927	67659079	67659228	67659613	1684	39,30,15	49,26,15	17,14,20	57,23,32	248	99	0.00331346386109	0.03642411669429855	0.241,0.315,0.285	0.106,0.195,0.2	0.113
1686	ENSG00000102977.18	ACD	chr16	-	67658927	67659613	67658927	67659079	67659536	67659613	1686	63,47,35	13,4,9	24,19,27	1,4,5	556	99	0.61036203102	1.0	0.463,0.677,0.409	0.81,0.458,0.49	-0.07
1687	ENSG00000102977.18	ACD	chr16	-	67658927	67659613	67658927	67659419	67659536	67659613	1687	26,18,17	91,33,14	10,8,7	57,51,64	216	99	5.36515419939e-05	0.0013825839791397746	0.116,0.2,0.358	0.074,0.067,0.048	0.162
1688	ENSG00000102977.18	ACD	chr16	-	67659228	67659613	67659228	67659263	67659536	67659613	1688	43,25,23	5,3,2	17,9,17	1,1,1	372	99	0.0885427561372	0.4148124714581031	0.696,0.689,0.754	0.819,0.705,0.819	-0.068
1689	ENSG00000102977.18	ACD	chr16	-	67657985	67659795	67657985	67659613	67659701	67659795	1689	16,8,20	57,23,18	8,10,3	31,37,35	187	99	0.0134325121968	0.10683696569546128	0.129,0.156,0.37	0.12,0.125,0.043	0.122
1690	ENSG00000102977.18	ACD	chr16	-	67658927	67659795	67658927	67659079	67659701	67659795	1690	70,53,51	5,4,1	31,24,30	0,1,0	721	99	7.26201929176e-05	0.0017547726277431	0.658,0.645,0.875	1.0,0.767,1.0	-0.196
1691	ENSG00000102977.18	ACD	chr16	-	67659902	67660290	67659902	67660045	67660121	67660290	1691	48,34,32	69,24,19	18,12,20	80,57,37	175	99	1.57469491058e-06	7.574211266726425e-05	0.282,0.445,0.488	0.113,0.106,0.234	0.254
1692	ENSG00000242612.7	DECR2	chr16	+	406345	406833	406345	406397	406684	406833	1692	32,19,11	5,2,2	18,8,5	6,11,11	386	99	6.48613954005e-05	0.0015922936195544451	0.621,0.709,0.585	0.435,0.157,0.104	0.406
1693	ENSG00000242612.7	DECR2	chr16	+	406345	406833	406345	406397	406735	406833	1693	37,24,15	2,0,0	25,18,8	1,2,1	437	99	0.0642624185539	0.332575223577389	0.807,1.0,1.0	0.85,0.671,0.644	0.214
1694	ENSG00000242612.7	DECR2	chr16	+	406684	406952	406684	406833	406889	406952	1694	10,3,3	27,13,18	9,4,3	12,9,5	155	99	0.0786402537482	0.3831099437870605	0.191,0.128,0.096	0.324,0.221,0.277	-0.136
1695	ENSG00000242612.7	DECR2	chr16	+	410971	411578	410971	411076	411360	411578	1695	39,29,24	102,24,25	13,3,8	40,20,18	383	99	0.00290111392541	0.03292988897715782	0.09,0.238,0.199	0.077,0.037,0.103	0.103
1696	ENSG00000086504.18	MRPL28	chr16	-	368500	369220	368500	368635	369067	369220	1696	304,150,124	978,446,315	197,123,112	688,410,440	531	99	0.0827158296921	0.396388186513018	0.055,0.059,0.068	0.051,0.053,0.045	0.011
1697	ENSG00000086504.18	MRPL28	chr16	-	368500	370225	368500	369211	369930	370225	1697	199,91,72	32,15,15	109,86,82	30,20,14	818	99	0.188298762915	0.6818653891284109	0.429,0.423,0.367	0.305,0.342,0.415	0.052
1698	ENSG00000086504.18	MRPL28	chr16	-	368500	370225	368500	369220	369930	370225	1698	35,29,12	1203,476,411	31,37,27	831,440,591	809	99	1	1.0	0.004,0.007,0.004	0.005,0.01,0.006	-0.002
1699	ENSG00000103126.15	AXIN1	chr16	-	289439	293718	289439	289607	293487	293718	1699	393,215,180	340,192,176	342,276,271	155,105,139	3979	99	9.51327794319e-10	1.348348593814796e-07	0.028,0.027,0.025	0.052,0.061,0.046	-0.026
1700	ENSG00000167515.11	TRAPPC2L	chr16	+	88859344	88859750	88859344	88859443	88859572	88859750	1700	53,30,23	1,0,0	44,34,35	1,0,0	228	99	1	1.0	0.958,1.0,1.0	0.95,1.0,1.0	0.003
1701	ENSG00000185615.16	PDIA2	chr16	+	284386	284792	284386	284593	284658	284792	1701	17,7,9	6,3,6	2,2,5	6,1,0	164	99	0.923674366324	1.0	0.631,0.585,0.475	0.168,0.547,1.0	-0.008
1702	ENSG00000185615.16	PDIA2	chr16	+	284877	285703	284877	285015	285505	285703	1702	36,22,20	0,1,0	4,12,6	0,0,0	589	99	1	1.0	1.0,0.787,1.0	1.0,1.0,1.0	-0.071
1703	ENSG00000007392.17	LUC7L	chr16	-	188968	190135	188968	189339	189967	190135	1703	363,229,219	781,273,220	150,111,111	420,249,291	727	99	2.26733201214e-07	1.4877616845091482e-05	0.06,0.103,0.119	0.046,0.057,0.049	0.043
1704	ENSG00000007392.17	LUC7L	chr16	-	227241	228402	227241	227336	228332	228402	1704	799,313,256	34,18,21	417,228,191	31,11,18	1095	99	0.346306103028	0.997500234337377	0.68,0.611,0.524	0.549,0.652,0.49	0.041
1705	ENSG00000007384.15	RHBDF1	chr16	-	58973	59349	58973	59093	59248	59349	1705	9,8,12	0,1,0	3,9,10	0,0,1	254	99	1	1.0	1.0,0.757,1.0	1.0,1.0,0.796	-0.013
1706	ENSG00000007384.15	RHBDF1	chr16	-	58973	59349	58973	59127	59248	59349	1706	8,6,11	13,2,4	1,8,10	13,6,10	220	99	0.117649475818	0.502952712920185	0.217,0.574,0.553	0.033,0.375,0.31	0.209
1708	ENSG00000161981.11	SNRNP25	chr16	+	55776	56613	55776	55882	56538	56613	1708	62,35,28	1186,513,475	42,35,34	686,438,490	755	99	1	1.0	0.007,0.009,0.008	0.008,0.01,0.009	-0.001
1709	ENSG00000131876.18	SNRPA1	chr15	-	101285725	101287010	101285725	101285801	101286907	101287010	1709	383,205,137	75,44,39	191,100,118	35,25,31	1205	99	0.888760487693	1.0	0.296,0.277,0.224	0.31,0.247,0.238	0.001
1710	ENSG00000131871.15	SELENOS	chr15	-	101274591	101275361	101274591	101274681	101275254	101275361	1710	51,10,16	682,322,282	31,18,15	288,201,242	672	99	0.292132561182	0.9022277325182978	0.011,0.005,0.008	0.016,0.013,0.009	-0.005
1711	ENSG00000101003.11	GINS1	chr20	+	25417103	25418195	25417103	25417202	25418104	25418195	1711	37,18,13	171,81,64	22,12,17	119,72,96	1001	99	0.368914514068	1.0	0.021,0.022,0.02	0.018,0.016,0.017	0.004
1712	ENSG00000101003.11	GINS1	chr20	+	25445922	25448541	25445922	25447685	25447922	25448541	1712	456,258,217	0,0,1	281,231,225	0,1,0	336	99	1	1.0	1.0,1.0,0.985	1.0,0.986,1.0	-0.0
1715	ENSG00000160294.11	MCM3AP	chr21	-	46246306	46246886	46246306	46246404	46246627	46246886	1715	89,35,30	49,20,10	46,20,42	26,19,16	322	99	0.606155571741	1.0	0.358,0.35,0.48	0.352,0.245,0.447	0.048
1716	ENSG00000103852.13	TTC23	chr15	-	99218587	99219048	99218587	99218713	99218897	99219048	1716	10,2,6	43,10,11	6,9,1	17,13,15	283	99	0.768233459567	1.0	0.075,0.065,0.16	0.11,0.195,0.023	-0.009
1717	ENSG00000248441.8	LETR1	chr15	-	95288301	95289554	95288301	95288468	95289421	95289554	1717	0,0,0	2,2,0	0,1,0	1,4,3	1052	99	1	1.0	0.0,0.0,NA	0.0,0.023,0.0	-0.008
1720	ENSG00000022277.13	RTF2	chr20	+	56516934	56517201	56516934	56516989	56517105	56517201	1720	37,22,28	1614,856,774	30,17,13	799,480,535	215	99	0.380774823553	1.0	0.01,0.012,0.016	0.017,0.016,0.011	-0.002
1721	ENSG00000284946.1	ENSG00000284946	chr15	-	90980883	90981669	90980883	90981033	90981498	90981669	1721	164,66,57	536,188,160	121,77,83	277,128,150	564	99	0.000811997881418	0.0120300173929942	0.051,0.058,0.059	0.071,0.096,0.089	-0.029
1722	ENSG00000198901.14	PRC1	chr15	-	90981498	90981981	90981498	90981669	90981747	90981981	1722	54,30,28	850,325,258	63,32,37	376,241,222	177	99	3.53153942515e-05	0.0009714469868435705	0.034,0.049,0.057	0.086,0.069,0.085	-0.033
1723	ENSG00000166965.13	RCCD1	chr15	+	90956611	90957503	90956611	90956900	90957112	90957503	1723	58,37,22	16,4,3	47,30,55	15,6,1	311	99	0.599485696178	1.0	0.536,0.746,0.7	0.499,0.614,0.946	-0.026
1724	ENSG00000140553.18	UNC45A	chr15	+	90935945	90936460	90935945	90935982	90936136	90936460	1724	3,11,6	7,4,7	9,13,8	10,5,5	253	99	0.453863162986	1.0	0.144,0.518,0.251	0.26,0.504,0.385	-0.079
1725	ENSG00000140553.18	UNC45A	chr15	+	90935945	90936460	90935945	90935982	90936284	90936460	1725	20,21,12	116,54,37	23,30,17	79,47,38	401	99	0.0251960302364	0.17146850282518056	0.041,0.088,0.074	0.067,0.136,0.099	-0.033
1726	ENSG00000140553.18	UNC45A	chr15	+	90948141	90948794	90948141	90948283	90948653	90948794	1726	36,12,15	154,40,43	18,15,15	67,39,48	469	99	0.587277163737	1.0	0.047,0.06,0.069	0.054,0.075,0.062	-0.005
1727	ENSG00000140553.18	UNC45A	chr15	+	90949653	90950267	90949653	90949720	90950153	90950267	1727	42,14,27	140,47,32	38,26,26	74,46,51	532	99	0.15866202859	0.6141942330341223	0.053,0.053,0.136	0.087,0.095,0.087	-0.009
1729	ENSG00000185043.13	CIB1	chr15	-	90230933	90231213	90230933	90231022	90231094	90231213	1729	60,51,38	401,127,106	36,18,21	250,150,171	171	99	0.000163424645123	0.0034096250788174486	0.08,0.189,0.172	0.077,0.065,0.066	0.078
1730	ENSG00000185043.13	CIB1	chr15	-	90231094	90231507	90231094	90231213	90231356	90231507	1730	11,11,10	254,95,80	3,3,4	147,114,122	242	99	0.00117414704593	0.016262127815291075	0.017,0.045,0.049	0.008,0.011,0.013	0.026
1732	ENSG00000255571.9	MIR9-3HG	chr15	+	89387430	89387881	89387430	89387538	89387816	89387881	1732	6,1,2	0,0,1	5,3,1	0,0,3	377	99	0.0976687822659	0.44283180016486123	1.0,1.0,0.344	1.0,1.0,0.08	0.088
1733	ENSG00000255571.9	MIR9-3HG	chr15	+	89387816	89389482	89387816	89387881	89389344	89389482	1733	5,1,0	0,0,0	5,5,0	1,0,0	1562	99	1	1.0	1.0,1.0,NA	0.241,1.0,NA	0.379
1734	ENSG00000255571.9	MIR9-3HG	chr15	+	89388500	89389482	89388500	89388581	89389344	89389482	1734	4,0,0	5,0,4	4,5,0	1,0,3	862	99	1	1.0	0.084,NA,0.0	0.315,1.0,0.0	-0.396
1736	ENSG00000140543.15	DET1	chr15	-	88530622	88531715	88530622	88531473	88531612	88531715	1736	93,31,32	16,6,4	51,26,26	10,9,12	238	99	0.0592067999036	0.31571019963645247	0.707,0.682,0.769	0.68,0.546,0.474	0.153
1738	ENSG00000177082.13	WDR73	chr15	-	84645470	84646348	84645470	84645836	84645972	84646348	1738	43,50,31	8,3,2	25,35,16	7,8,3	235	99	0.0394061938347	0.23753208985702357	0.694,0.875,0.867	0.601,0.648,0.692	0.165
1739	ENSG00000177082.13	WDR73	chr15	-	84645470	84646348	84645470	84645836	84646183	84646348	1739	87,71,56	62,60,54	44,50,25	29,20,23	446	99	0.214166442984	0.7428945470040463	0.238,0.208,0.187	0.252,0.357,0.194	-0.057
1740	ENSG00000177082.13	WDR73	chr15	-	84645972	84646348	84645972	84646085	84646183	84646348	1740	33,19,22	4,4,3	12,9,8	6,1,7	197	99	0.0448615011024	0.26044661754151394	0.806,0.705,0.787	0.501,0.819,0.365	0.204
1741	ENSG00000177082.13	WDR73	chr15	-	84647889	84648625	84647889	84647954	84648536	84648625	1741	106,48,47	94,53,51	58,29,29	39,26,32	681	99	0.43883698229	1.0	0.141,0.116,0.118	0.178,0.14,0.116	-0.02
1743	ENSG00000176371.14	ZSCAN2	chr15	+	84620601	84622714	84620601	84620772	84622645	84622714	1743	499,188,213	1,0,1	285,182,212	0,0,5	1972	99	1	1.0	0.962,1.0,0.914	1.0,1.0,0.68	0.065
1745	ENSG00000250988.7	SNHG21	chr15	+	82756903	82757206	82756903	82756939	82757045	82757206	1745	32,21,4	1,0,1	31,14,12	0,0,0	205	99	1	1.0	0.939,1.0,0.659	1.0,1.0,1.0	-0.134
1746	ENSG00000182774.13	RPS17	chr15	-	82538305	82538985	82538305	82538371	82538879	82538985	1746	116,78,80	2866,1350,1238	88,88,106	1909,1247,1408	607	99	0.539848801851	1.0	0.007,0.009,0.01	0.007,0.011,0.012	-0.001
1747	ENSG00000182774.13	RPS17	chr15	-	82539980	82540457	82539980	82540132	82540425	82540457	1747	374,262,250	964,495,522	202,140,182	601,460,633	392	99	0.000161954556247	0.0033855986881132943	0.089,0.118,0.108	0.078,0.071,0.068	0.033
1748	ENSG00000172345.14	STARD5	chr15	-	81322407	81324141	81322407	81322540	81323801	81324141	1748	14,4,6	1,0,2	13,8,6	0,0,1	1360	99	0.0149760741324	0.1156945261827122	0.505,1.0,0.179	1.0,1.0,0.304	-0.207
1749	ENSG00000103876.14	FAH	chr15	+	80152793	80153135	80152793	80152841	80153025	80153135	1749	5,4,2	2,0,0	2,3,3	2,0,0	283	99	0.75370374816	1.0	0.467,1.0,1.0	0.259,1.0,1.0	0.069
1750	ENSG00000103876.14	FAH	chr15	+	80168051	80168316	80168051	80168149	80168263	80168316	1750	2,0,0	48,27,17	0,0,0	34,16,18	213	99	1	1.0	0.019,0.0,0.0	0.0,0.0,0.0	0.006
1751	ENSG00000185787.15	MORF4L1	chr15	+	78890988	78891572	78890988	78891014	78891483	78891572	1751	25,16,7	2116,823,767	24,9,18	1104,621,686	568	99	1	1.0	0.002,0.003,0.002	0.004,0.003,0.005	-0.002
1752	ENSG00000041357.16	PSMA4	chr15	+	78540443	78542645	78540443	78540539	78542176	78542645	1752	287,98,82	0,0,0	146,84,79	1,0,1	1736	99	1	1.0	1.0,1.0,1.0	0.893,1.0,0.818	0.096
1753	ENSG00000041357.16	PSMA4	chr15	+	78542176	78542645	78542176	78542219	78542482	78542645	1753	331,101,93	895,408,372	121,50,54	388,222,219	362	99	0.367878417259	1.0	0.092,0.063,0.064	0.079,0.058,0.063	0.006
1754	ENSG00000041357.16	PSMA4	chr15	+	78542176	78542645	78542176	78542219	78542575	78542645	1754	1561,636,592	9,1,3	685,325,397	4,5,3	455	99	0.211407209327	0.7365809660688988	0.974,0.993,0.977	0.974,0.934,0.966	0.023
1755	ENSG00000140400.18	MAN2C1	chr15	-	75356605	75356902	75356605	75356685	75356792	75356902	1755	97,65,52	36,13,8	66,72,44	32,32,17	206	99	0.0210194711111	0.14950617458079157	0.564,0.706,0.758	0.498,0.52,0.554	0.152
1756	ENSG00000140400.18	MAN2C1	chr15	-	75358461	75358808	75358461	75358618	75358703	75358808	1756	26,5,6	76,28,20	6,11,11	66,48,60	184	99	0.0367604333725	0.2262671724086132	0.155,0.088,0.139	0.047,0.11,0.09	0.045
1757	ENSG00000140400.18	MAN2C1	chr15	-	75359058	75359425	75359058	75359153	75359327	75359425	1757	121,84,70	25,9,2	57,61,65	21,18,20	273	99	0.000880384096881	0.012802302256969945	0.637,0.772,0.927	0.496,0.551,0.541	0.249
1758	ENSG00000140400.18	MAN2C1	chr15	-	75361285	75361720	75361285	75361381	75361603	75361720	1758	20,36,43	51,19,13	5,9,11	37,30,31	321	99	2.32474741932e-05	0.0006817121397895613	0.108,0.369,0.505	0.04,0.085,0.099	0.253
1759	ENSG00000178761.15	FAM219B	chr15	-	74899991	74902063	74899991	74900137	74901949	74902063	1759	1289,444,374	20,5,12	834,530,553	5,1,6	1911	99	0.001706322794	0.02202575749874924	0.77,0.821,0.618	0.896,0.965,0.827	-0.16
1760	ENSG00000178761.15	FAM219B	chr15	-	74899991	74902786	74899991	74900137	74902603	74902786	1760	1747,573,492	4,0,2	1075,659,687	1,0,0	2565	99	0.116087022249	0.4984871930950798	0.944,1.0,0.905	0.976,1.0,1.0	-0.042
1761	ENSG00000178761.15	FAM219B	chr15	-	74899991	74902786	74899991	74902063	74902603	74902786	1761	403,114,110	7,2,8	210,117,126	9,8,12	639	99	0.0277565281057	0.18440743360224437	0.899,0.898,0.681	0.783,0.694,0.619	0.127
1762	ENSG00000178761.15	FAM219B	chr15	-	74904663	74905231	74904663	74904712	74905153	74905231	1762	61,16,8	55,19,22	42,27,25	41,26,21	540	99	0.311629459986	0.9369597396835468	0.169,0.134,0.063	0.158,0.16,0.179	-0.044
1763	ENSG00000178761.15	FAM219B	chr15	-	74904663	74906365	74904663	74905231	74906277	74906365	1763	51,28,17	39,14,11	68,26,30	27,22,25	1145	99	0.7240859707	1.0	0.102,0.147,0.118	0.179,0.093,0.094	0.0
1765	ENSG00000103653.17	CSK	chr15	+	74800411	74800746	74800411	74800505	74800680	74800746	1765	35,23,22	440,139,149	19,13,14	223,150,167	274	99	0.143281990403	0.5749669905563948	0.028,0.056,0.051	0.03,0.03,0.029	0.015
1766	ENSG00000103653.17	CSK	chr15	+	74800680	74800922	74800680	74800746	74800822	74800922	1766	30,19,31	302,149,104	20,13,17	200,123,139	175	99	0.11186712493	0.48685671975676564	0.053,0.067,0.144	0.054,0.056,0.065	0.03
1767	ENSG00000103653.17	CSK	chr15	+	74801694	74802083	74801694	74801890	74801996	74802083	1767	19,31,31	122,62,56	7,7,5	113,78,61	205	99	1.04199540107e-08	1.0161845058141377e-06	0.07,0.194,0.211	0.029,0.042,0.038	0.122
1768	ENSG00000140465.15	CYP1A1	chr15	-	74720719	74721053	74720719	74720774	74720966	74721053	1768	14,8,6	18,10,4	11,7,2	8,6,10	291	99	0.767697981968	1.0	0.209,0.214,0.338	0.319,0.284,0.064	0.031
1769	ENSG00000140465.15	CYP1A1	chr15	-	74722272	74723123	74722272	74722341	74722534	74723123	1769	78,38,23	2,0,0	35,27,35	3,0,1	292	99	0.422012435761	1.0	0.93,1.0,1.0	0.798,1.0,0.922	0.07
1770	ENSG00000179335.20	CLK3	chr15	+	74620008	74622216	74620008	74620225	74622119	74622216	1770	171,76,62	161,109,108	106,57,92	94,69,68	1993	99	0.0287662760991	0.18894314439162496	0.05,0.033,0.028	0.053,0.039,0.063	-0.015
1771	ENSG00000179335.20	CLK3	chr15	+	74622119	74622560	74622119	74622216	74622493	74622560	1771	34,17,16	128,97,95	24,14,18	64,55,62	376	99	0.08873775248	0.4154513582305219	0.065,0.044,0.042	0.09,0.063,0.071	-0.024
1775	ENSG00000103855.18	CD276	chr15	+	73712933	73714514	73712933	73713063	73713289	73714514	1775	1822,690,579	1,2,0	853,486,575	2,4,0	325	99	1	1.0	0.998,0.991,1.0	0.992,0.974,1.0	0.008
1776	ENSG00000168872.17	DDX19A	chr16	+	70370222	70371563	70370222	70370385	70371371	70371563	1776	62,34,41	46,19,19	29,32,39	27,13,11	1085	99	0.51466596371	1.0	0.11,0.14,0.165	0.089,0.183,0.244	-0.034
1777	ENSG00000125835.20	SNRPB	chr20	-	2463088	2463899	2463088	2463227	2463746	2463899	1777	120,102,75	4818,2859,2600	113,71,76	3390,2308,2566	618	99	1	1.0	0.004,0.006,0.005	0.005,0.005,0.005	0.0
1778	ENSG00000125835.20	SNRPB	chr20	-	2465707	2467315	2465707	2465819	2467191	2467315	1778	299,128,148	80,37,40	208,130,172	45,19,14	1471	99	0.0059725517328	0.05722701231525254	0.201,0.189,0.199	0.237,0.315,0.453	-0.139
1779	ENSG00000125835.20	SNRPB	chr20	-	2465707	2467758	2465707	2465819	2467606	2467758	1779	576,226,229	6029,2969,2792	333,185,234	3706,2306,2588	1886	99	1	1.0	0.005,0.004,0.004	0.005,0.004,0.005	-0.0
1780	ENSG00000125835.20	SNRPB	chr20	-	2465707	2467758	2465707	2467315	2467606	2467758	1780	267,95,74	45,25,31	121,50,60	24,11,9	390	99	0.247871265191	0.814740738707585	0.601,0.491,0.377	0.561,0.536,0.629	-0.086
1781	ENSG00000213614.11	HEXA	chr15	-	72345445	72346325	72345445	72345550	72346234	72346325	1781	127,67,67	129,72,81	86,59,51	89,68,57	783	99	0.942866708558	1.0	0.111,0.105,0.095	0.109,0.099,0.102	0.0
1784	ENSG00000213614.11	HEXA	chr15	-	72347685	72348134	72347685	72347758	72348030	72348134	1784	14,5,8	1,0,1	8,9,10	0,0,0	371	99	1	1.0	0.789,1.0,0.681	1.0,1.0,1.0	-0.177
1785	ENSG00000213614.11	HEXA	chr15	-	72347685	72348134	72347685	72347758	72348047	72348134	1785	16,7,9	226,73,65	8,10,11	130,52,64	388	99	0.346940166489	0.9985858800605333	0.018,0.024,0.034	0.015,0.047,0.042	-0.009
1786	ENSG00000213614.11	HEXA	chr15	-	72353067	72355624	72353067	72353178	72353690	72355624	1786	15,9,3	88,28,28	16,13,8	76,39,43	611	99	0.405456476357	1.0	0.027,0.05,0.017	0.033,0.051,0.029	-0.006
1787	ENSG00000213614.11	HEXA	chr15	-	72353067	72355624	72353067	72353178	72355558	72355624	1787	63,53,34	16,11,6	83,42,46	11,9,1	2479	99	0.177127219053	0.6571945335195079	0.136,0.161,0.185	0.232,0.157,0.648	-0.185
1788	ENSG00000213614.11	HEXA	chr15	-	72353690	72355624	72353690	72353737	72355558	72355624	1788	59,48,34	110,48,37	78,35,41	82,35,43	1920	99	0.145847140808	0.5818559229833139	0.027,0.049,0.045	0.047,0.049,0.047	-0.007
1789	ENSG00000167619.13	TMEM145	chr19	+	42323582	42325064	42323582	42323789	42324736	42325064	1789	39,15,10	0,0,0	33,42,44	0,0,1	1046	99	1	1.0	1.0,1.0,1.0	1.0,1.0,0.806	0.065
1792	ENSG00000141295.14	SCRN2	chr17	-	47837691	47838450	47837691	47838002	47838269	47838450	1792	101,42,29	42,11,4	87,52,42	54,27,30	366	99	0.00963105678417	0.08276324463680446	0.394,0.508,0.662	0.304,0.343,0.275	0.214
1796	ENSG00000175826.12	CTDNEP1	chr17	-	7243590	7244245	7243590	7243951	7244188	7244245	1796	816,548,462	3,0,0	497,378,369	8,3,10	336	99	4.74281370955e-06	0.000187137261465141	0.988,1.0,1.0	0.948,0.974,0.916	0.05
1798	ENSG00000174444.15	RPL4	chr15	-	66500948	66501504	66500948	66501105	66501374	66501504	1798	786,249,280	4428,2113,1944	448,272,263	2964,1826,2314	368	99	0.498476427012	1.0	0.046,0.031,0.037	0.039,0.039,0.03	0.002
1799	ENSG00000174444.15	RPL4	chr15	-	66502611	66503164	66502611	66502750	66503057	66503164	1799	681,406,367	8320,3464,3052	512,277,412	4677,2792,3300	406	99	0.501425804208	1.0	0.02,0.028,0.028	0.026,0.024,0.03	-0.001
1800	ENSG00000174444.15	RPL4	chr15	-	66503057	66503529	66503057	66503164	66503357	66503529	1800	67,90,78	12357,4143,3767	79,70,110	6314,3406,4129	292	99	1	1.0	0.002,0.007,0.007	0.004,0.007,0.009	-0.001
1802	ENSG00000170638.10	TRABD	chr22	+	50197822	50198186	50197822	50197995	50198074	50198186	1802	250,152,108	160,65,46	140,103,100	145,72,78	178	99	0.00127180293361	0.01743296606611773	0.465,0.565,0.566	0.349,0.443,0.416	0.129
1804	ENSG00000185088.14	RPS27L	chr15	-	63153852	63155731	63153852	63154060	63155620	63155731	1804	57,20,23	567,187,159	55,25,49	363,190,224	1659	99	0.830796329759	1.0	0.006,0.006,0.009	0.009,0.008,0.013	-0.003
1805	ENSG00000185088.14	RPS27L	chr15	-	63156412	63157477	63156412	63156521	63157399	63157477	1805	11,8,5	127,53,54	18,13,13	93,59,76	977	99	0.021770486988	0.15376762570261795	0.009,0.015,0.009	0.019,0.022,0.017	-0.008
1807	ENSG00000140416.23	TPM1	chr15	+	63060868	63061273	63060868	63060939	63061197	63061273	1807	44,21,10	579,256,186	47,22,22	550,330,386	357	99	0.962978275679	1.0	0.021,0.022,0.015	0.023,0.018,0.016	0.0
1808	ENSG00000140416.23	TPM1	chr15	+	63061197	63062277	63061197	63061273	63062214	63062277	1808	123,46,35	665,270,238	151,69,68	593,414,420	1040	99	0.291142740051	0.9000573874486346	0.017,0.016,0.014	0.024,0.016,0.015	-0.003
1809	ENSG00000090905.19	TNRC6A	chr16	+	24805013	24805733	24805013	24805151	24805604	24805733	1809	4,8,5	57,25,27	9,4,9	29,23,30	552	99	0.141791042389	0.5707546539996782	0.012,0.054,0.032	0.053,0.03,0.051	-0.012
1810	ENSG00000090905.19	TNRC6A	chr16	+	24805013	24805733	24805013	24805151	24805673	24805733	1810	97,57,34	2,4,2	68,26,32	9,3,6	621	99	0.00428102235691	0.04415764978698021	0.885,0.694,0.73	0.546,0.58,0.46	0.241
1811	ENSG00000157456.8	CCNB2	chr15	+	59107321	59107670	59107321	59107450	59107556	59107670	1811	2,2,3	324,124,122	3,3,0	203,116,140	205	99	1	1.0	0.003,0.008,0.012	0.007,0.012,0.0	0.001
1812	ENSG00000130529.16	TRPM4	chr19	+	49188640	49189091	49188640	49188770	49188945	49189091	1812	0,2,4	4,2,0	1,3,4	3,3,4	274	99	0.889840409923	1.0	0.0,0.265,1.0	0.107,0.265,0.265	0.209
1813	ENSG00000130529.16	TRPM4	chr19	+	49211163	49211834	49211163	49211269	49211493	49211834	1813	3,0,2	0,2,0	2,4,0	6,7,6	323	99	0.0475268186321	0.27081751919550956	1.0,0.0,1.0	0.093,0.149,0.0	0.586
1814	ENSG00000137845.15	ADAM10	chr15	-	58610296	58611991	58610296	58610517	58611807	58611991	1814	74,29,33	0,0,1	34,15,23	0,0,1	1389	99	1	1.0	1.0,1.0,0.702	1.0,1.0,0.621	0.027
1817	ENSG00000137876.11	RSL24D1	chr15	-	55183314	55185425	55183314	55183400	55185361	55185425	1817	18,6,18	787,337,301	10,5,6	352,211,271	2060	99	1	1.0	0.001,0.001,0.003	0.001,0.001,0.001	0.001
1819	ENSG00000197535.16	MYO5A	chr15	-	52336462	52340394	52336462	52336556	52340195	52340394	1819	12,4,5	68,19,19	3,2,3	33,19,28	3738	99	1	1.0	0.005,0.006,0.007	0.002,0.003,0.003	0.003
1820	ENSG00000102103.18	PQBP1	chrX	+	48897930	48898576	48897930	48898093	48898491	48898576	1820	71,34,17	75,29,18	37,34,25	33,14,14	497	99	0.0597741744114	0.3175409665133343	0.159,0.189,0.158	0.183,0.326,0.262	-0.088
1821	ENSG00000102103.18	PQBP1	chrX	+	48901189	48902042	48901189	48901301	48901518	48902042	1821	16,17,7	1,1,0	9,17,9	1,0,1	316	99	1	1.0	0.834,0.842,1.0	0.738,1.0,0.738	0.067
1822	ENSG00000102103.18	PQBP1	chrX	+	48901189	48902042	48901189	48901301	48901929	48902042	1822	73,53,47	720,359,315	50,53,33	403,227,274	727	99	0.256238206529	0.8332248808208228	0.014,0.02,0.02	0.017,0.031,0.016	-0.003
1823	ENSG00000102103.18	PQBP1	chrX	+	48902232	48902795	48902232	48902384	48902731	48902795	1823	2124,905,811	13,5,8	1117,737,789	10,2,7	446	99	0.878782369904	1.0	0.973,0.976,0.957	0.961,0.988,0.962	-0.002
1824	ENSG00000102103.18	PQBP1	chrX	+	48902232	48902795	48902232	48902517	48902731	48902795	1824	127,70,35	842,430,345	66,63,52	519,289,382	313	99	0.554469097362	1.0	0.046,0.049,0.031	0.039,0.065,0.041	-0.006
1825	ENSG00000102103.18	PQBP1	chrX	+	48902232	48903084	48902232	48902795	48902927	48903084	1825	60,32,33	737,433,357	36,20,14	474,288,370	231	99	0.0854105386598	0.4050475924345692	0.034,0.031,0.038	0.032,0.029,0.016	0.009
1827	ENSG00000092439.16	TRPM7	chr15	-	50575723	50575919	50575723	50575789	50575868	50575919	1827	5,3,3	92,29,27	12,4,6	51,28,34	178	99	0.00926385250305	0.0804532288459326	0.029,0.054,0.058	0.116,0.074,0.089	-0.046
1828	ENSG00000166147.15	FBN1	chr15	-	48427566	48428471	48427566	48427773	48428345	48428471	1828	1,1,0	64,30,11	0,2,0	35,23,27	671	99	1	1.0	0.002,0.005,0.0	0.0,0.013,0.0	-0.002
1829	ENSG00000128951.14	DUT	chr15	+	48341288	48342395	48341288	48341363	48342021	48342395	1829	18,6,5	1,2,0	11,7,8	2,4,7	757	99	0.0513447766849	0.28560699956069435	0.702,0.282,1.0	0.418,0.186,0.13	0.417
1831	ENSG00000140263.15	SORD	chr15	+	45040407	45043421	45040407	45040441	45043256	45043421	1831	16,7,4	95,45,37	15,3,5	77,65,55	2914	99	1	1.0	0.006,0.005,0.004	0.007,0.002,0.003	0.001
1834	ENSG00000166710.23	B2M	chr15	+	44715422	44716356	44715422	44715701	44716328	44716356	1834	86,42,29	830,393,346	33,32,36	310,252,267	726	99	0.2456599194	0.8101023555830619	0.014,0.014,0.011	0.014,0.017,0.018	-0.003
1835	ENSG00000166710.23	B2M	chr15	+	44717606	44718145	44717606	44717791	44717843	44718145	1835	1018,352,379	1,3,2	371,232,309	2,0,1	151	99	1	1.0	0.999,0.987,0.992	0.992,1.0,0.995	-0.003
1837	ENSG00000104133.16	SPG11	chr15	-	44622219	44622799	44622219	44622347	44622727	44622799	1837	2,2,0	12,6,2	2,0,1	14,2,7	479	99	0.683781916866	1.0	0.033,0.064,0.0	0.029,0.0,0.029	0.013
1838	ENSG00000167004.14	PDIA3	chr15	+	43765449	43766012	43765449	43765566	43765886	43766012	1838	4,9,7	1490,715,600	6,3,1	756,481,560	419	99	1	1.0	0.001,0.003,0.003	0.002,0.001,0.0	0.001
1839	ENSG00000167004.14	PDIA3	chr15	+	43768488	43769646	43768488	43768597	43769496	43769646	1839	28,21,15	0,0,3	22,13,11	0,0,0	998	99	0.164116929081	0.62585218157167	1.0,1.0,0.332	1.0,1.0,1.0	-0.223
1840	ENSG00000167004.14	PDIA3	chr15	+	43768488	43769646	43768488	43768597	43769517	43769646	1840	29,21,15	1317,552,516	22,13,11	688,434,505	1019	99	1	1.0	0.002,0.004,0.003	0.003,0.003,0.002	0.0
1841	ENSG00000167004.14	PDIA3	chr15	+	43768488	43769646	43768488	43768597	43769521	43769646	1841	29,21,15	0,1,0	22,13,11	0,0,0	1023	99	1	1.0	1.0,0.67,1.0	1.0,1.0,1.0	-0.11
1842	ENSG00000167004.14	PDIA3	chr15	+	43769517	43770329	43769517	43769646	43770249	43770329	1842	5,4,0	671,401,357	5,3,9	390,266,297	702	99	1	1.0	0.001,0.001,0.0	0.002,0.002,0.004	-0.002
1843	ENSG00000167004.14	PDIA3	chr15	+	43769517	43770329	43769517	43769646	43770254	43770329	1843	13,5,1	0,0,2	10,10,13	0,0,1	707	99	0.190278137082	0.6856463041293763	1.0,1.0,0.065	1.0,1.0,0.645	-0.193
1844	ENSG00000167004.14	PDIA3	chr15	+	43769517	43770580	43769517	43770329	43770522	43770580	1844	28,15,22	1517,737,718	10,13,17	815,535,656	292	99	1	1.0	0.006,0.007,0.01	0.004,0.008,0.009	0.001
1846	ENSG00000167004.14	PDIA3	chr15	+	43770522	43771517	43770522	43770580	43771104	43771517	1846	128,64,59	1147,503,538	69,45,46	600,371,447	623	99	0.867788358457	1.0	0.017,0.02,0.017	0.018,0.019,0.016	0.0
1847	ENSG00000166762.19	CATSPER2	chr15	-	43632198	43635416	43632198	43632363	43635359	43635416	1847	67,31,16	2,0,0	52,65,43	1,0,0	3095	99	0.794166594272	1.0	0.517,1.0,1.0	0.625,1.0,1.0	-0.036
1849	ENSG00000221983.8	UBA52	chr19	+	18574869	18575241	18574869	18574972	18575056	18575241	1849	120,80,69	8159,3853,3549	68,62,46	4812,3067,3533	183	99	0.934789040701	1.0	0.008,0.011,0.01	0.008,0.011,0.007	0.001
1850	ENSG00000221983.8	UBA52	chr19	+	18574869	18575241	18574869	18574972	18575102	18575241	1850	831,455,420	4,3,3	597,384,380	0,0,1	229	99	0.715265749865	1.0	0.989,0.985,0.984	1.0,1.0,0.994	-0.012
1851	ENSG00000137822.13	TUBGCP4	chr15	+	43401715	43403799	43401715	43401850	43403682	43403799	1851	95,59,44	24,16,16	63,41,36	18,9,5	1931	99	0.442807494174	1.0	0.169,0.159,0.124	0.152,0.189,0.27	-0.053
1852	ENSG00000166946.14	CCNDBP1	chr15	+	43185819	43186233	43185819	43185879	43186153	43186233	1852	34,7,8	37,24,17	18,7,7	37,21,22	373	99	0.148103576965	0.5871120727719373	0.196,0.072,0.111	0.114,0.081,0.078	0.035
1853	ENSG00000166946.14	CCNDBP1	chr15	+	43194080	43194461	43194080	43194137	43194414	43194461	1853	13,13,9	1,1,0	12,9,3	1,1,1	376	99	0.690395279675	1.0	0.774,0.774,1.0	0.76,0.703,0.441	0.215
1854	ENSG00000159433.12	STARD9	chr15	+	42662793	42663917	42662793	42662891	42663280	42663917	1854	6,2,0	6,5,6	2,0,0	11,3,2	488	99	0.0164685987469	0.12433324195990555	0.169,0.075,0.0	0.036,0.0,0.0	0.069
1855	ENSG00000159433.12	STARD9	chr15	+	42662793	42663917	42662793	42662891	42663819	42663917	1855	22,16,11	0,0,0	25,8,11	0,0,1	1027	99	1	1.0	1.0,1.0,1.0	1.0,1.0,0.515	0.162
1856	ENSG00000159433.12	STARD9	chr15	+	42663280	42663917	42663280	42663490	42663819	42663917	1856	10,6,7	7,1,1	8,3,7	2,3,1	428	99	0.950300369442	1.0	0.248,0.581,0.618	0.481,0.188,0.618	0.053
1857	ENSG00000180979.10	LRRC57	chr15	-	42547260	42548244	42547260	42547529	42548105	42548244	1857	10,4,9	58,31,25	4,6,8	41,21,36	675	99	0.726347434717	1.0	0.025,0.019,0.05	0.014,0.04,0.032	0.003
1858	ENSG00000092531.10	SNAP23	chr15	+	42512954	42513447	42512954	42512996	42513173	42513447	1858	14,3,0	0,0,1	8,12,3	0,0,0	276	99	1	1.0	1.0,1.0,0.0	1.0,1.0,1.0	-0.333
1860	ENSG00000092531.10	SNAP23	chr15	+	42512954	42513447	42512954	42512996	42513398	42513447	1860	23,5,4	216,72,60	11,13,9	84,74,76	501	99	0.130456795417	0.5396179483674212	0.021,0.014,0.013	0.025,0.034,0.023	-0.011
1861	ENSG00000258461.5	ENSG00000258461	chr15	+	42402123	42403002	42402123	42402135	42402793	42403002	1861	9,2,3	0,1,0	3,1,6	0,0,1	757	99	1	1.0	1.0,0.207,1.0	1.0,1.0,0.44	-0.078
1862	ENSG00000159337.7	PLA2G4D	chr15	-	42069908	42070883	42069908	42070095	42070716	42070883	1862	0,1,0	0,0,0	0,0,0	1,0,0	720	99	1	1.0	NA,1.0,NA	0.0,NA,NA	1.0
1863	ENSG00000062524.16	LTK	chr15	-	41504341	41504640	41504341	41504432	41504505	41504640	1863	1,2,1	4,0,0	2,1,0	6,2,2	172	99	0.0132730133922	0.10576621616123388	0.126,1.0,1.0	0.161,0.223,0.0	0.581
1864	ENSG00000062524.16	LTK	chr15	-	41507094	41507657	41507094	41507290	41507513	41507657	1864	5,0,2	1,0,0	8,1,4	0,1,0	322	99	1	1.0	0.606,NA,1.0	1.0,0.235,1.0	0.058
1866	ENSG00000062524.16	LTK	chr15	-	41507094	41507657	41507094	41507290	41507561	41507657	1866	5,0,3	1,0,3	8,1,4	2,0,0	370	99	1	1.0	0.572,NA,0.211	0.517,1.0,1.0	-0.448
1867	ENSG00000166140.17	ZFYVE19	chr15	+	40809851	40810216	40809851	40809970	40810070	40810216	1867	20,14,17	73,30,15	7,5,3	56,26,48	199	99	2.61306853397e-05	0.0007517433969174858	0.12,0.188,0.361	0.059,0.087,0.03	0.164
1868	ENSG00000166140.17	ZFYVE19	chr15	+	40813337	40813811	40813337	40813417	40813712	40813811	1868	18,21,30	40,15,4	11,7,9	30,20,20	394	99	0.00573153449698	0.055488353099177955	0.102,0.26,0.653	0.084,0.081,0.102	0.249
1869	ENSG00000166140.17	ZFYVE19	chr15	+	40813942	40814569	40813942	40814070	40814147	40814569	1869	11,6,12	14,5,3	19,2,22	15,8,11	176	99	0.598416440421	1.0	0.307,0.403,0.692	0.416,0.123,0.529	0.111
1870	ENSG00000188549.13	CCDC9B	chr15	-	40338747	40339619	40338747	40338903	40339511	40339619	1870	11,10,9	12,6,3	13,12,4	6,2,7	707	99	0.683774707061	1.0	0.114,0.189,0.296	0.233,0.457,0.074	-0.055
1872	ENSG00000137841.12	PLCB2	chr15	-	40290576	40290837	40290576	40290672	40290760	40290837	1872	26,13,11	4,1,7	11,2,10	8,11,3	187	99	0.0195109128906	0.14113712421032867	0.775,0.873,0.454	0.421,0.088,0.638	0.318
1874	ENSG00000108424.11	KPNB1	chr17	+	47678307	47680134	47678307	47678413	47680019	47680134	1874	215,156,106	923,509,397	190,142,143	588,383,407	1705	99	0.018235778279	0.13391801250830399	0.013,0.017,0.015	0.018,0.021,0.02	-0.005
1875	ENSG00000140319.11	SRP14	chr15	-	40038281	40038948	40038281	40038394	40038875	40038948	1875	69,22,22	821,418,411	32,14,23	468,314,321	580	99	0.740690363511	1.0	0.014,0.009,0.009	0.012,0.008,0.012	0.0
1877	ENSG00000137801.11	THBS1	chr15	+	39593396	39594196	39593396	39593668	39594098	39594196	1877	0,0,0	15,13,10	7,5,3	33,21,41	529	99	0.0190851449068	0.1386706017493397	0.0,0.0,0.0	0.038,0.043,0.014	-0.032
1878	ENSG00000021776.11	AQR	chr15	-	34873827	34874864	34873827	34873999	34874676	34874864	1878	24,6,7	107,36,27	16,5,8	62,33,34	776	99	1	1.0	0.028,0.021,0.032	0.032,0.019,0.029	0.0
1881	ENSG00000176454.15	LPCAT4	chr15	-	34359588	34360209	34359588	34359745	34360110	34360209	1881	59,16,14	2,1,3	29,28,21	6,3,2	464	99	0.199986779674	0.7081059778243097	0.863,0.773,0.499	0.508,0.666,0.691	0.09
1886	ENSG00000256463.10	SALL3	chr18	+	78992073	78995462	78992073	78994905	78995121	78995462	1886	16,10,7	71,47,55	1,10,8	72,55,67	315	99	0.0261282074406	0.17589793862797848	0.066,0.063,0.038	0.004,0.054,0.036	0.024
1890	ENSG00000184470.21	TXNRD2	chr22	-	19875521	19877234	19875521	19875807	19877039	19877234	1890	111,67,47	46,41,21	71,51,46	22,18,26	1331	99	0.358949336363	1.0	0.152,0.108,0.143	0.194,0.174,0.116	-0.027
1891	ENSG00000184470.21	TXNRD2	chr22	-	19875521	19877234	19875521	19875807	19877108	19877234	1891	187,108,85	5,0,0	106,82,68	1,1,0	1400	99	1	1.0	0.726,1.0,1.0	0.882,0.853,1.0	-0.003
1896	ENSG00000115257.15	PCSK4	chr19	-	1483649	1483941	1483649	1483767	1483837	1483941	1896	2,3,2	1,1,2	1,0,2	0,3,4	169	99	0.0213905590312	0.1516480935363988	0.54,0.637,0.369	1.0,0.0,0.227	0.106
1898	ENSG00000115257.15	PCSK4	chr19	-	1486852	1487313	1486852	1487065	1487140	1487313	1898	4,2,7	3,1,0	6,3,2	2,1,2	174	99	0.433106237202	1.0	0.431,0.532,1.0	0.631,0.631,0.363	0.113
1899	ENSG00000076382.17	SPAG5	chr17	-	28578009	28578292	28578009	28578090	28578217	28578292	1899	19,18,17	272,84,82	5,5,9	150,84,105	226	99	0.00140158635735	0.018847391497318785	0.03,0.086,0.083	0.014,0.025,0.036	0.041
1900	ENSG00000076382.17	SPAG5	chr17	-	28578217	28578528	28578217	28578292	28578372	28578528	1900	52,26,23	262,115,100	25,19,16	144,109,105	179	99	0.190506277388	0.6862357602963198	0.099,0.111,0.113	0.088,0.088,0.078	0.023
1901	ENSG00000076382.17	SPAG5	chr17	-	28579140	28579485	28579140	28579252	28579364	28579485	1901	26,17,10	193,71,68	8,5,8	112,89,81	211	99	0.00266295104854	0.030869323496161612	0.059,0.101,0.065	0.032,0.026,0.044	0.041
1902	ENSG00000076382.17	SPAG5	chr17	-	28579750	28580120	28579750	28579837	28580008	28580120	1902	28,14,18	200,74,55	31,15,15	116,73,88	270	99	0.47082452832	1.0	0.049,0.065,0.107	0.089,0.07,0.059	0.001
1904	ENSG00000267575.8	ENSG00000267575	chr19	+	27805604	27806782	27805604	27806185	27806322	27806782	1904	25,24,21	6,2,3	19,10,20	3,2,2	236	99	0.810280660902	1.0	0.636,0.834,0.746	0.727,0.677,0.808	0.001
1905	ENSG00000221926.13	TRIM16	chr17	-	15627965	15629198	15627965	15628061	15628873	15629198	1905	260,142,98	1,1,0	114,78,117	0,0,0	911	99	1	1.0	0.966,0.939,1.0	1.0,1.0,1.0	-0.032
1906	ENSG00000221926.13	TRIM16	chr17	-	15683035	15684299	15683035	15683157	15684195	15684299	1906	177,63,47	24,18,11	93,53,73	9,6,8	1137	99	0.0330163457105	0.20935372240872652	0.391,0.234,0.271	0.474,0.435,0.443	-0.152
1907	ENSG00000161395.14	PGAP3	chr17	-	39673513	39674054	39673513	39673650	39673992	39674054	1907	15,5,5	5,1,2	6,4,5	5,1,5	441	99	0.146125912138	0.5824662272404159	0.402,0.529,0.359	0.212,0.473,0.183	0.141
1911	ENSG00000196535.19	MYO18A	chr17	-	29096760	29097350	29096760	29096915	29097222	29097350	1911	4,6,0	18,19,11	4,4,6	35,25,30	406	99	0.774849653013	1.0	0.051,0.071,0.0	0.027,0.038,0.047	0.003
1915	ENSG00000257556.3	LINC02298	chr14	+	105095002	105095768	105095002	105095442	105095539	105095768	1915	0,0,1	0,0,0	4,0,2	1,0,0	196	99	1	1.0	NA,NA,1.0	0.669,NA,1.0	0.165
1916	ENSG00000142208.18	AKT1	chr14	-	104770744	104772452	104770744	104770847	104772364	104772452	1916	222,138,153	265,90,55	90,96,69	182,99,138	1616	99	5.86588255747e-09	6.143283900089272e-07	0.049,0.086,0.146	0.029,0.056,0.03	0.055
1918	ENSG00000142208.18	AKT1	chr14	-	104772877	104773379	104772877	104773092	104773250	104773379	1918	25,30,37	273,104,60	6,12,12	222,143,132	257	99	9.904490339e-09	9.801440157692781e-07	0.034,0.1,0.192	0.01,0.031,0.034	0.084
1919	ENSG00000142208.18	AKT1	chr14	-	104773454	104773980	104773454	104773580	104773911	104773980	1919	46,18,25	130,37,27	27,20,19	87,64,79	430	99	0.0153759172124	0.11818221255807085	0.075,0.101,0.176	0.067,0.067,0.052	0.055
1923	ENSG00000075413.19	MARK3	chr14	+	103465556	103466442	103465556	103465793	103466342	103466442	1923	79,48,39	2,1,0	44,35,33	0,0,0	648	99	0.527069484331	1.0	0.858,0.88,1.0	1.0,1.0,1.0	-0.087
1924	ENSG00000075413.19	MARK3	chr14	+	103490951	103492034	103490951	103491107	103491776	103492034	1924	59,24,26	2,1,0	70,27,29	2,2,3	768	99	0.0440719446047	0.2569856122588925	0.792,0.756,1.0	0.819,0.635,0.555	0.18
1925	ENSG00000100664.11	EIF5	chr14	+	103334236	103334597	103334236	103334260	103334388	103334597	1925	22,18,23	3,2,2	8,9,8	3,2,9	227	99	0.00360090274829	0.038722909675592006	0.762,0.797,0.834	0.538,0.662,0.279	0.305
1926	ENSG00000100664.11	EIF5	chr14	+	103339171	103339803	103339171	103339333	103339638	103339803	1926	1,2,2	388,167,168	7,0,4	234,138,139	404	99	1	1.0	0.001,0.003,0.003	0.007,0.0,0.007	-0.002
1927	ENSG00000185215.11	TNFAIP2	chr14	+	103129739	103130124	103129739	103129854	103130001	103130124	1927	1,0,0	16,10,9	1,1,0	26,14,13	246	99	1	1.0	0.025,0.0,0.0	0.015,0.028,0.0	-0.006
1930	ENSG00000162004.19	CCDC78	chr16	-	722921	723161	722921	723022	723094	723161	1930	6,4,6	1,0,2	3,3,6	0,0,3	171	99	0.603399266943	1.0	0.776,1.0,0.635	1.0,1.0,0.537	-0.042
1932	ENSG00000162004.19	CCDC78	chr16	-	722921	723936	722921	723161	723856	723936	1932	12,3,13	3,1,0	3,10,4	1,1,1	794	99	0.607972952369	1.0	0.333,0.272,1.0	0.272,0.555,0.333	0.148
1933	ENSG00000162004.19	CCDC78	chr16	-	724321	724806	724321	724509	724680	724806	1933	7,3,4	2,0,0	4,5,4	0,0,0	270	99	0.884314814584	1.0	0.562,1.0,1.0	1.0,1.0,1.0	-0.146
1934	ENSG00000162004.19	CCDC78	chr16	-	724910	725145	724910	724989	725077	725145	1934	13,6,7	0,0,0	4,10,7	0,1,1	187	99	1	1.0	1.0,1.0,1.0	1.0,0.841,0.787	0.124
1935	ENSG00000162004.19	CCDC78	chr16	-	725077	725293	725077	725145	725236	725293	1935	6,6,4	6,0,1	2,4,3	2,1,6	190	99	0.118374199846	0.5049429150734269	0.343,1.0,0.676	0.343,0.676,0.207	0.264
1937	ENSG00000197102.14	DYNC1H1	chr14	+	102004517	102004950	102004517	102004683	102004761	102004950	1937	67,34,19	440,159,137	42,18,31	267,151,175	177	99	0.654577695244	1.0	0.078,0.107,0.072	0.081,0.063,0.09	0.008
1938	ENSG00000197102.14	DYNC1H1	chr14	+	102015855	102016489	102015855	102016086	102016348	102016489	1938	2,1,4	236,95,82	6,5,2	158,112,108	361	99	1	1.0	0.002,0.003,0.013	0.01,0.012,0.005	-0.003
1939	ENSG00000197102.14	DYNC1H1	chr14	+	102015855	102016999	102015855	102016489	102016765	102016999	1939	20,14,14	364,141,126	9,7,7	203,146,134	375	99	0.0490900207159	0.2773462238692623	0.014,0.026,0.028	0.012,0.012,0.014	0.01
1940	ENSG00000197102.14	DYNC1H1	chr14	+	102040597	102041734	102040597	102040673	102041573	102041734	1940	61,35,21	205,109,113	26,14,13	137,105,110	999	99	0.00172463768745	0.022194792515246368	0.029,0.031,0.018	0.018,0.013,0.012	0.012
1941	ENSG00000197102.14	DYNC1H1	chr14	+	102042227	102042507	102042227	102042288	102042383	102042507	1941	25,9,6	380,146,147	13,5,6	213,127,143	194	99	0.457568087217	1.0	0.032,0.03,0.02	0.03,0.02,0.021	0.004
1942	ENSG00000197102.14	DYNC1H1	chr14	+	102042383	102042748	102042383	102042507	102042634	102042748	1942	15,21,8	171,93,68	12,6,10	102,67,100	226	99	0.294012922356	0.9050490303542646	0.037,0.09,0.049	0.049,0.038,0.042	0.016
1943	ENSG00000197102.14	DYNC1H1	chr14	+	102048515	102049582	102048515	102048669	102049439	102049582	1943	215,99,91	240,124,92	113,80,90	142,102,131	869	99	0.215393629295	0.7450811192339245	0.093,0.083,0.101	0.083,0.082,0.073	0.013
1944	ENSG00000197102.14	DYNC1H1	chr14	+	102049439	102049882	102049439	102049582	102049713	102049882	1944	47,13,20	319,123,102	23,10,12	142,98,130	230	99	0.313720337807	0.9407971908928011	0.06,0.044,0.078	0.065,0.042,0.038	0.012
1946	ENSG00000197102.14	DYNC1H1	chr14	+	102050070	102050773	102050070	102050198	102050413	102050773	1946	24,29,26	1,0,2	18,13,15	0,0,0	314	99	0.778914425474	1.0	0.883,1.0,0.804	1.0,1.0,1.0	-0.104
1947	ENSG00000197102.14	DYNC1H1	chr14	+	102050070	102050773	102050070	102050198	102050434	102050773	1947	29,30,27	758,293,223	23,13,15	372,234,261	335	99	0.300089915084	0.9161274547222631	0.011,0.029,0.035	0.018,0.016,0.017	0.008
1949	ENSG00000088970.16	KIZ	chr20	+	21244244	21246622	21244244	21244288	21246478	21246622	1949	238,92,57	83,23,34	195,122,123	48,34,37	2289	99	0.0752748815573	0.37139567925462935	0.11,0.147,0.068	0.149,0.134,0.126	-0.028
1953	ENSG00000198399.16	ITSN2	chr2	-	24202863	24204418	24202863	24203783	24204244	24204418	1953	10,1,0	38,14,15	3,3,2	27,7,10	560	99	0.67745223586	1.0	0.044,0.012,0.0	0.019,0.07,0.034	-0.022
1954	ENSG00000062598.18	ELMO2	chr20	-	46368890	46370525	46368890	46368968	46370442	46370525	1954	40,23,25	123,49,50	41,28,24	77,32,43	1573	99	0.0375918196786	0.23016733607672038	0.02,0.029,0.031	0.032,0.052,0.034	-0.013
1955	ENSG00000185507.21	IRF7	chr11	-	613784	614037	613784	613865	613950	614037	1955	15,6,13	32,13,10	9,16,10	14,18,28	184	99	0.832643351464	1.0	0.201,0.199,0.412	0.257,0.324,0.161	0.023
1956	ENSG00000185507.21	IRF7	chr11	-	615096	615647	615096	615259	615344	615647	1956	60,42,37	9,4,0	24,18,26	20,13,23	184	99	8.57441895263e-11	1.7698266692515903e-08	0.782,0.85,1.0	0.392,0.427,0.378	0.478
1957	ENSG00000203875.13	SNHG5	chr6	-	85677006	85677492	85677006	85677191	85677423	85677492	1957	43,20,13	1501,747,612	28,17,16	822,559,780	331	99	1	1.0	0.008,0.008,0.006	0.01,0.009,0.006	-0.001
1958	ENSG00000203875.13	SNHG5	chr6	-	85677423	85677875	85677423	85677492	85677790	85677875	1958	80,37,31	9,10,4	41,34,53	3,3,5	397	99	0.100554316703	0.4521541398277876	0.689,0.48,0.659	0.773,0.739,0.726	-0.137
1959	ENSG00000203875.13	SNHG5	chr6	-	85677078	85677875	85677078	85677492	85677794	85677875	1959	95,40,34	1661,735,615	47,38,57	826,485,601	401	99	0.0536269040923	0.29434810360310343	0.014,0.013,0.013	0.014,0.019,0.023	-0.005
1960	ENSG00000203875.13	SNHG5	chr6	-	85677423	85678032	85677423	85677492	85677953	85678032	1960	111,48,42	35,15,35	61,53,79	117,72,161	560	99	1.53182821983e-09	2.048218110288415e-07	0.359,0.361,0.175	0.084,0.115,0.08	0.205
1961	ENSG00000203875.13	SNHG5	chr6	-	85677423	85678032	85677423	85677875	85677953	85678032	1961	52,28,27	2488,1079,906	42,30,41	1258,732,859	177	99	0.00254919371613	0.029898439771531053	0.012,0.014,0.016	0.018,0.022,0.026	-0.008
1962	ENSG00000203875.13	SNHG5	chr6	-	85677794	85678032	85677794	85677868	85677953	85678032	1962	71,41,34	53,15,11	48,36,46	16,14,13	184	99	0.173287263605	0.6493038961818047	0.419,0.595,0.624	0.617,0.58,0.656	-0.072
1963	ENSG00000203875.13	SNHG5	chr6	-	85677794	85678032	85677794	85677899	85677953	85678032	1963	38,16,17	2,4,0	25,20,27	0,1,1	153	99	0.060004358411	0.318525008693598	0.925,0.721,1.0	1.0,0.928,0.946	-0.076
1964	ENSG00000203875.13	SNHG5	chr6	-	85677423	85678188	85677423	85677492	85678135	85678188	1964	123,60,50	2,1,4	67,52,81	9,3,5	742	99	0.0273530674139	0.18235378275933334	0.891,0.889,0.625	0.498,0.698,0.684	0.175
1965	ENSG00000203875.13	SNHG5	chr6	-	85677423	85678188	85677423	85678032	85678135	85678188	1965	153,64,50	895,326,333	57,41,53	492,326,416	202	99	0.0124797007436	0.1012665793163878	0.077,0.088,0.069	0.054,0.058,0.059	0.021
1966	ENSG00000203875.13	SNHG5	chr6	-	85678135	85678748	85678135	85678188	85678402	85678748	1966	501,172,176	2,0,4	275,138,159	1,0,6	313	99	0.485452183384	1.0	0.988,1.0,0.933	0.989,1.0,0.893	0.013
1968	ENSG00000203875.13	SNHG5	chr6	-	85678135	85678733	85678135	85678188	85678693	85678733	1968	624,223,216	374,98,116	346,182,220	177,98,119	604	99	0.928490627899	1.0	0.215,0.272,0.234	0.243,0.233,0.233	0.004
1969	ENSG00000203875.13	SNHG5	chr6	-	85678135	85678748	85678135	85678188	85678697	85678748	1969	624,223,216	11,3,2	346,182,220	5,3,5	608	99	0.861388332592	1.0	0.902,0.924,0.946	0.918,0.908,0.878	0.023
1973	ENSG00000223756.8	TSSC2	chr11	+	3406498	3407697	3406498	3406715	3407621	3407697	1973	1,0,0	0,0,0	3,0,0	0,2,1	1005	99	1	1.0	1.0,NA,NA	1.0,0.0,0.0	0.667
1974	ENSG00000065029.15	ZNF76	chr6	+	35286127	35286399	35286127	35286208	35286321	35286399	1974	11,9,7	74,30,21	16,17,18	59,36,43	212	99	0.0423282210311	0.24969422284161652	0.065,0.123,0.135	0.112,0.181,0.164	-0.045
1975	ENSG00000065029.15	ZNF76	chr6	+	35290640	35291403	35290640	35290716	35291277	35291403	1975	8,6,1	91,26,28	5,4,2	48,22,50	660	99	0.687681651016	1.0	0.013,0.033,0.005	0.015,0.027,0.006	0.001
1976	ENSG00000005700.15	IBTK	chr6	-	82191072	82191879	82191072	82191216	82191786	82191879	1976	23,1,3	168,77,75	6,5,14	110,66,63	669	99	0.477779420297	1.0	0.02,0.002,0.006	0.008,0.011,0.032	-0.008
1977	ENSG00000068796.19	KIF2A	chr5	+	62361465	62362541	62361465	62361529	62362449	62362541	1977	27,12,9	199,78,91	14,6,3	128,69,70	1019	99	0.446601276719	1.0	0.013,0.015,0.01	0.011,0.008,0.004	0.005
1978	ENSG00000068796.19	KIF2A	chr5	+	62363177	62363899	62363177	62363320	62363694	62363899	1978	8,2,2	445,141,137	9,4,4	224,116,134	473	99	1	1.0	0.004,0.003,0.003	0.008,0.007,0.006	-0.004
1981	ENSG00000149131.17	SERPING1	chr11	+	57606009	57606547	57606009	57606213	57606407	57606547	1981	0,0,0	24,7,8	0,1,1	21,13,25	293	99	1	1.0	0.0,0.0,0.0	0.0,0.025,0.013	-0.013
1982	ENSG00000196497.17	IPO4	chr14	-	24183455	24183667	24183455	24183513	24183589	24183667	1982	42,26,20	178,60,46	26,18,16	166,108,91	175	99	0.00108476113612	0.015232511065991548	0.118,0.197,0.197	0.081,0.086,0.09	0.085
1983	ENSG00000196497.17	IPO4	chr14	-	24188215	24188423	24188215	24188257	24188343	24188423	1983	1,6,2	213,83,68	1,1,0	172,141,136	185	99	0.925039727945	1.0	0.003,0.037,0.015	0.003,0.004,0.0	0.016
1984	ENSG00000196497.17	IPO4	chr14	-	24188343	24188638	24188343	24188391	24188551	24188638	1984	113,71,62	1,0,0	99,81,67	0,0,0	259	99	1	1.0	0.977,1.0,1.0	1.0,1.0,1.0	-0.008
1985	ENSG00000196497.17	IPO4	chr14	-	24188343	24188638	24188343	24188423	24188551	24188638	1985	21,28,24	143,47,44	12,8,3	123,93,74	227	99	3.45786346223e-08	2.917229254246421e-06	0.06,0.206,0.192	0.041,0.036,0.017	0.121
1986	ENSG00000196497.17	IPO4	chr14	-	24188551	24188797	24188551	24188638	24188718	24188797	1986	3,6,7	68,25,19	8,5,5	58,54,38	179	99	0.664565434082	1.0	0.024,0.117,0.169	0.071,0.049,0.068	0.041
1987	ENSG00000198160.15	MIER1	chr1	+	66984571	66988619	66984571	66984592	66986402	66988619	1987	1380,543,410	16,9,5	822,485,533	8,1,8	1909	99	0.244659556345	0.8083080291988656	0.817,0.758,0.81	0.842,0.962,0.776	-0.065
1988	ENSG00000198160.15	MIER1	chr1	+	66984571	66988619	66984571	66984652	66986402	66988619	1988	1214,487,359	1,1,0	716,414,468	1,1,1	1849	99	0.403987171384	1.0	0.985,0.963,1.0	0.975,0.957,0.962	0.018
1989	ENSG00000006607.14	FARP2	chr2	+	241494007	241494840	241494007	241494141	241494476	241494840	1989	68,26,8	0,0,1	40,36,30	0,0,0	434	99	1	1.0	1.0,1.0,0.646	1.0,1.0,1.0	-0.118
1991	ENSG00000112146.17	FBXO9	chr6	+	53092733	53093561	53092733	53092824	53093465	53093561	1991	247,117,96	157,70,71	94,63,63	69,48,61	740	99	0.127499572356	0.531811047339329	0.174,0.183,0.153	0.154,0.149,0.121	0.029
1992	ENSG00000101333.19	PLCB4	chr20	+	9409056	9411088	9409056	9409181	9411036	9411088	1992	29,11,8	48,17,9	20,19,10	19,16,10	1954	99	0.0920738706427	0.42581911896101854	0.03,0.032,0.043	0.051,0.057,0.048	-0.017
1993	ENSG00000099797.15	TECR	chr19	+	14563657	14563903	14563657	14563702	14563770	14563903	1993	76,43,42	12,5,7	39,11,21	4,4,1	167	99	0.522094658676	1.0	0.79,0.836,0.781	0.853,0.62,0.926	0.003
1994	ENSG00000099797.15	TECR	chr19	+	14563657	14563903	14563657	14563702	14563799	14563903	1994	108,56,54	751,303,258	60,28,27	518,324,324	196	99	0.00011758875324	0.0026232286399605455	0.068,0.085,0.096	0.055,0.042,0.04	0.037
1995	ENSG00000099797.15	TECR	chr19	+	14563657	14563903	14563657	14563702	14563834	14563903	1995	321,162,139	3,1,3	203,121,102	2,2,1	231	99	0.867558358929	1.0	0.979,0.986,0.952	0.978,0.963,0.978	-0.001
1996	ENSG00000099797.15	TECR	chr19	+	14563981	14564287	14563981	14564097	14564181	14564287	1996	16,12,15	466,238,171	11,8,4	290,192,188	183	99	0.124735603177	0.5233121638489069	0.018,0.027,0.045	0.02,0.022,0.011	0.012
1997	ENSG00000099797.15	TECR	chr19	+	14564785	14564992	14564785	14564858	14564948	14564992	1997	90,65,75	329,123,117	32,37,39	240,132,148	189	99	1.9382077559e-05	0.0005933329232392432	0.125,0.217,0.251	0.065,0.128,0.121	0.093
1998	ENSG00000099797.15	TECR	chr19	+	14564785	14565123	14564785	14564858	14565065	14565123	1998	81,65,79	22,11,12	34,36,44	8,2,4	306	99	0.151457260076	0.5948607702227526	0.544,0.657,0.681	0.579,0.853,0.781	-0.11
1999	ENSG00000099797.15	TECR	chr19	+	14564785	14565123	14564785	14564992	14565065	14565123	1999	9,17,13	662,234,216	8,10,13	434,237,265	172	99	0.699876777436	1.0	0.008,0.04,0.033	0.01,0.024,0.027	0.007
2000	ENSG00000099797.15	TECR	chr19	+	14565065	14565290	14565065	14565123	14565201	14565290	2000	9,8,3	999,372,341	4,2,3	641,373,404	177	99	1	1.0	0.005,0.012,0.005	0.003,0.003,0.004	0.004
2001	ENSG00000174177.13	CTU2	chr16	+	88714382	88714737	88714382	88714486	88714586	88714737	2001	9,7,5	139,91,69	5,2,1	115,48,55	199	99	0.0504106814274	0.28196029653946963	0.031,0.037,0.035	0.021,0.02,0.009	0.018
2002	ENSG00000112759.19	SLC29A1	chr6	+	44229906	44230481	44229906	44230046	44230346	44230481	2002	92,32,42	140,39,30	58,54,45	117,53,71	399	99	0.210868599948	0.7356654389794749	0.14,0.169,0.258	0.11,0.202,0.136	0.04
2004	ENSG00000112759.19	SLC29A1	chr6	+	44232342	44233006	44232342	44232428	44232806	44233006	2004	106,89,46	85,25,16	63,66,49	52,34,36	477	99	0.101228882758	0.4542353132128845	0.206,0.425,0.374	0.201,0.287,0.22	0.099
2005	ENSG00000107099.18	DOCK8	chr9	+	368017	370300	368017	368135	370229	370300	2005	17,7,2	27,13,8	12,3,6	25,16,21	2193	99	0.212969094044	0.740688498671374	0.028,0.024,0.011	0.021,0.008,0.013	0.007
2007	ENSG00000096080.12	MRPS18A	chr6	-	43675201	43675617	43675201	43675271	43675493	43675617	2007	192,183,203	241,98,96	36,38,42	222,126,145	321	99	0	0.0	0.197,0.365,0.395	0.048,0.085,0.082	0.247
2008	ENSG00000124574.15	ABCC10	chr6	+	43437933	43438795	43437933	43438013	43438623	43438795	2008	16,12,11	66,32,18	19,11,7	45,27,24	709	99	0.703794910267	1.0	0.033,0.05,0.079	0.056,0.054,0.039	0.004
2009	ENSG00000124574.15	ABCC10	chr6	+	43442969	43444010	43442969	43443159	43443932	43444010	2009	118,53,50	16,5,2	59,45,36	17,13,7	872	99	0.00457114810242	0.04636574840527157	0.456,0.546,0.739	0.283,0.282,0.369	0.269
2010	ENSG00000044090.13	CUL7	chr6	-	43038565	43038987	43038565	43038692	43038841	43038987	2010	23,8,8	1,0,2	10,13,12	10,3,2	248	99	0.00187901091559	0.023732588158071614	0.902,1.0,0.615	0.285,0.634,0.705	0.298
2011	ENSG00000044090.13	CUL7	chr6	-	43040529	43041075	43040529	43040746	43040914	43041075	2011	8,10,6	22,8,4	2,2,4	24,8,9	267	99	0.00219087466798	0.02673822930037589	0.119,0.317,0.357	0.03,0.085,0.141	0.179
2012	ENSG00000044090.13	CUL7	chr6	-	43045226	43045682	43045226	43045402	43045586	43045682	2012	4,5,4	49,14,6	1,3,3	25,16,26	283	99	0.148426900223	0.5878457337445939	0.028,0.111,0.189	0.014,0.062,0.039	0.071
2013	ENSG00000044090.13	CUL7	chr6	-	43046510	43047107	43046510	43046601	43046879	43047107	2013	21,12,12	33,5,1	26,22,9	14,11,28	377	99	0.325612245097	0.9623962645297122	0.143,0.387,0.759	0.328,0.344,0.078	0.18
2015	ENSG00000137098.14	SPAG8	chr9	-	35810438	35810682	35810438	35810553	35810636	35810682	2015	3,2,0	1,0,0	0,2,1	2,1,0	182	99	1	1.0	0.62,1.0,NA	0.0,0.521,1.0	0.303
2016	ENSG00000088305.19	DNMT3B	chr20	+	32796789	32797299	32796789	32796869	32796940	32797299	2016	16,6,4	1,0,0	12,5,2	0,0,0	170	99	1	1.0	0.903,1.0,1.0	1.0,1.0,1.0	-0.032
2017	ENSG00000088305.19	DNMT3B	chr20	+	32796789	32797299	32796789	32796869	32797186	32797299	2017	26,14,9	55,20,21	17,12,4	46,28,24	416	99	0.115088186801	0.4963032152919391	0.101,0.143,0.093	0.081,0.093,0.038	0.042
2024	ENSG00000100714.17	MTHFD1	chr14	+	64440125	64441453	64440125	64440266	64441384	64441453	2024	211,90,61	1016,394,351	171,106,93	555,289,323	1217	99	0.000228949059492	0.004477881329162759	0.017,0.018,0.014	0.024,0.029,0.023	-0.009
2025	ENSG00000064995.19	TAF11	chr6	-	34879966	34880376	34879966	34880063	34880288	34880376	2025	66,38,38	115,63,46	38,17,23	74,33,49	324	99	0.175266122009	0.6532256503748818	0.149,0.156,0.202	0.136,0.136,0.125	0.037
2026	ENSG00000173821.20	RNF213	chr17	+	80381546	80383070	80381546	80381727	80382978	80383070	2026	88,33,24	43,18,20	37,50,39	26,19,25	1350	99	0.880621123064	1.0	0.13,0.119,0.081	0.094,0.162,0.103	-0.01
2027	ENSG00000173821.20	RNF213	chr17	+	80388611	80389367	80388611	80388689	80389172	80389367	2027	24,12,8	40,13,13	19,11,14	23,9,13	582	99	0.219445020446	0.7545529895975999	0.093,0.136,0.095	0.123,0.172,0.155	-0.042
2029	ENSG00000204209.13	DAXX	chr6	-	33318996	33319219	33318996	33319049	33319201	33319219	2029	814,436,377	0,0,1	408,253,322	2,0,0	251	99	1	1.0	1.0,1.0,0.993	0.988,1.0,1.0	0.002
2030	ENSG00000154134.15	ROBO3	chr11	+	124877160	124877309	124877160	124877184	124877266	124877309	2030	11,2,2	1,0,2	3,6,1	0,2,1	181	99	0.480020432467	1.0	0.857,1.0,0.354	1.0,0.621,0.354	0.079
2031	ENSG00000154134.15	ROBO3	chr11	+	124877518	124878131	124877518	124877658	124877936	124878131	2031	21,14,11	1,0,0	20,14,26	0,2,6	377	99	0.000116959235623	0.0026146722916351	0.846,1.0,1.0	1.0,0.648,0.532	0.222
2032	ENSG00000154134.15	ROBO3	chr11	+	124877518	124878131	124877518	124877752	124877936	124878131	2032	7,1,5	0,0,1	3,4,7	1,0,0	283	99	1	1.0	1.0,1.0,0.636	0.512,1.0,1.0	0.041
2033	ENSG00000154134.15	ROBO3	chr11	+	124878583	124879341	124878583	124878796	124879189	124879341	2033	12,11,14	12,6,6	16,16,12	9,15,7	492	99	0.881601394993	1.0	0.168,0.269,0.32	0.263,0.177,0.256	0.02
2034	ENSG00000231500.7	RPS18	chr6	+	33275964	33276267	33275964	33276066	33276175	33276267	2034	1981,869,846	15183,6014,5525	1380,917,1035	9563,5844,7212	208	99	0.646154025533	1.0	0.058,0.064,0.068	0.064,0.069,0.064	-0.002
2035	ENSG00000231500.7	RPS18	chr6	+	33275964	33276510	33275964	33276066	33276390	33276510	2035	2094,950,941	114,110,127	1419,959,1082	50,52,68	423	99	0.000292353213141	0.005390965165828518	0.811,0.669,0.634	0.869,0.812,0.788	-0.118
2036	ENSG00000171877.21	FRMD5	chr15	-	43873274	43874462	43873274	43873939	43874118	43874462	2036	5,4,5	0,0,2	2,2,1	0,1,0	278	99	0.734751224877	1.0	1.0,1.0,0.471	1.0,0.416,1.0	0.018
2039	ENSG00000204257.15	HLA-DMA	chr6	-	32949610	32950803	32949610	32949889	32950518	32950803	2039	3,0,1	3,0,1	2,3,1	2,1,0	728	99	1	1.0	0.12,NA,0.12	0.12,0.29,1.0	-0.35
2040	ENSG00000149792.9	MRPL49	chr11	+	65125725	65127363	65125725	65125942	65126056	65127363	2040	806,376,332	2,0,0	405,220,239	1,0,0	213	99	1	1.0	0.995,1.0,1.0	0.995,1.0,1.0	0.0
2046	ENSG00000204344.16	STK19	chr6	+	31979413	31980548	31979413	31979553	31980450	31980548	2046	312,203,192	48,17,15	127,100,94	37,20,21	996	99	0.000303747189651	0.0055765675751124864	0.392,0.543,0.56	0.254,0.332,0.308	0.2
2047	ENSG00000204371.11	EHMT2	chr6	-	31884391	31884799	31884391	31884559	31884644	31884799	2047	22,14,7	86,31,25	16,15,15	78,47,49	184	99	0.604720125809	1.0	0.121,0.195,0.131	0.099,0.147,0.141	0.02
2048	ENSG00000204396.11	VWA7	chr6	-	31766244	31766764	31766244	31766384	31766462	31766764	2048	2,3,2	1,0,0	0,0,1	0,0,0	177	99	1	1.0	0.528,1.0,1.0	NA,NA,1.0	-0.157
2049	ENSG00000204410.16	MSH5	chr6	+	31743903	31744299	31743903	31744025	31744138	31744299	2049	17,11,7	1,2,2	11,8,19	0,2,1	212	99	0.124021925855	0.5213972995209215	0.888,0.72,0.62	1.0,0.651,0.899	-0.107
2050	ENSG00000204410.16	MSH5	chr6	+	31743903	31744299	31743903	31744025	31744189	31744299	2050	24,21,14	31,12,12	18,15,29	36,19,26	263	99	0.230634997882	0.779470896364757	0.226,0.397,0.305	0.158,0.229,0.296	0.082
2051	ENSG00000204410.16	MSH5	chr6	+	31759096	31759512	31759096	31759177	31759424	31759512	2051	88,37,33	31,8,10	51,43,54	16,12,11	346	99	0.594244937693	1.0	0.448,0.57,0.486	0.477,0.506,0.584	-0.021
2055	ENSG00000204435.15	CSNK2B	chr6	+	31666820	31668654	31666820	31666903	31668512	31668654	2055	137,93,97	0,1,0	87,80,65	0,0,0	1708	99	1	1.0	1.0,0.844,1.0	1.0,1.0,1.0	-0.052
2056	ENSG00000204435.15	CSNK2B	chr6	+	31666820	31668654	31666820	31666903	31668538	31668654	2056	171,104,114	0,0,1	98,85,74	1,0,1	1734	99	1	1.0	1.0,1.0,0.867	0.848,1.0,0.809	0.07
2057	ENSG00000006534.17	ALDH3B1	chr11	+	68015296	68018637	68015296	68015459	68018526	68018637	2057	8,5,6	0,0,0	13,5,12	2,0,0	3166	99	0.366615978688	1.0	1.0,1.0,1.0	0.169,1.0,1.0	0.277
2058	ENSG00000204463.14	BAG6	chr6	-	31640644	31640938	31640644	31640704	31640791	31640938	2058	56,30,30	895,341,319	19,16,14	430,305,296	186	99	0.00942309305982	0.0815032377753349	0.032,0.045,0.048	0.023,0.027,0.025	0.017
2059	ENSG00000204463.14	BAG6	chr6	-	31640791	31641592	31640791	31640938	31641538	31641592	2059	452,190,130	11,6,9	231,132,96	0,1,1	699	99	1	1.0	0.853,0.818,0.672	1.0,0.949,0.931	-0.179
2060	ENSG00000204463.14	BAG6	chr6	-	31641319	31641592	31641319	31641422	31641538	31641592	2060	22,16,15	727,396,295	8,5,6	393,281,310	215	99	0.0169603840281	0.12691931166399367	0.014,0.018,0.023	0.009,0.008,0.009	0.01
2061	ENSG00000198563.14	DDX39B	chr6	-	31532779	31535485	31532779	31532911	31535366	31535485	2061	9054,5828,4967	1818,745,671	5184,3554,3694	1142,689,795	2554	99	0.000257795194179	0.004919861605247342	0.162,0.233,0.223	0.15,0.167,0.153	0.049
2063	ENSG00000204525.18	HLA-C	chr6	-	31269492	31270085	31269492	31269525	31269965	31270085	2063	35,16,15	389,180,157	18,15,21	232,132,214	539	99	0.962250117038	1.0	0.016,0.016,0.017	0.014,0.02,0.018	-0.001
2064	ENSG00000204525.18	HLA-C	chr6	-	31269492	31270085	31269492	31269543	31269965	31270085	2064	34,17,15	0,1,1	18,14,21	3,0,1	521	99	0.0897657563323	0.41818030682957796	1.0,0.764,0.74	0.533,1.0,0.8	0.057
2067	ENSG00000206503.13	HLA-A	chr6	+	29942756	29943543	29942756	29943026	29943267	29943543	2067	6,9,5	1,0,0	3,2,1	0,0,2	340	99	0.341426367696	0.9905464761486026	0.636,1.0,1.0	1.0,1.0,0.127	0.17
2069	ENSG00000206503.13	HLA-A	chr6	+	29944499	29945091	29944499	29944616	29945058	29945091	2069	20,13,10	271,88,73	9,3,10	172,96,117	541	99	0.0348443077522	0.21820028948800355	0.013,0.026,0.024	0.009,0.006,0.015	0.011
2072	ENSG00000140525.20	FANCI	chr15	+	89281764	89283250	89281764	89281835	89283135	89283250	2072	417,178,153	55,31,17	299,196,228	21,19,20	1399	99	0.00951101934676	0.08209674028100593	0.349,0.289,0.389	0.502,0.422,0.447	-0.115
2073	ENSG00000140525.20	FANCI	chr15	+	89301325	89305242	89301325	89301442	89305114	89305242	2073	268,96,114	0,0,0	235,169,217	0,1,0	3771	99	1	1.0	1.0,1.0,1.0	1.0,0.816,1.0	0.061
2079	ENSG00000130294.18	KIF1A	chr2	-	240725270	240726940	240725270	240725404	240726825	240726940	2079	1,2,0	21,6,12	6,3,4	7,8,6	1520	99	0.016491911114	0.12442087660881473	0.003,0.021,0.0	0.053,0.024,0.042	-0.032
2080	ENSG00000235109.8	ZSCAN31	chr6	-	28353861	28354204	28353861	28353952	28354130	28354204	2080	7,0,2	0,0,0	6,0,0	0,1,0	277	99	1	1.0	1.0,NA,1.0	1.0,0.0,NA	0.5
2082	ENSG00000281706.4	LINC01012	chr6	+	27710680	27711230	27710680	27710889	27711089	27711230	2082	21,9,8	0,3,1	17,12,13	1,0,0	299	99	0.0824364019686	0.3957653125653896	1.0,0.498,0.726	0.849,1.0,1.0	-0.208
2083	ENSG00000166526.18	ZNF3	chr7	-	100075134	100075630	100075134	100075261	100075541	100075630	2083	39,24,23	52,28,32	16,20,6	37,24,20	379	99	0.0922449303587	0.42623934349618825	0.164,0.183,0.158	0.101,0.179,0.073	0.051
2084	ENSG00000111801.16	BTN3A3	chr6	+	26443956	26445985	26443956	26444304	26445703	26445985	2084	25,10,5	5,2,3	15,12,9	0,3,2	1498	99	0.413307036659	1.0	0.248,0.248,0.099	1.0,0.209,0.229	-0.281
2085	ENSG00000111801.16	BTN3A3	chr6	+	26448247	26448754	26448247	26448448	26448727	26448754	2085	5,3,0	1,2,0	6,1,3	0,1,2	378	99	1	1.0	0.567,0.282,NA	1.0,0.208,0.282	-0.072
2086	ENSG00000124549.15	BTN2A3P	chr6	+	26422932	26423759	26422932	26423277	26423360	26423759	2086	5,2,6	3,2,0	7,4,5	1,1,0	182	99	0.00761464599588	0.06880041388542661	0.476,0.352,1.0	0.792,0.685,1.0	-0.216
2088	ENSG00000272462.4	ENSG00000272462	chr6	+	25997902	26001775	25997902	25998285	26001028	26001775	2088	82,26,15	0,0,0	60,45,37	1,0,0	2842	99	1	1.0	1.0,1.0,1.0	0.676,1.0,1.0	0.108
2092	ENSG00000214176.10	PLEKHM1P1	chr17	-	64821766	64822393	64821766	64822052	64822253	64822393	2092	0,0,0	6,12,5	0,1,0	9,6,5	300	99	1	1.0	0.0,0.0,0.0	0.0,0.052,0.0	-0.017
2093	ENSG00000166783.22	MARF1	chr16	-	15634756	15636342	15634756	15634931	15635655	15636342	2093	15,7,2	67,18,26	7,5,6	42,22,29	823	99	0.710609231861	1.0	0.026,0.045,0.009	0.02,0.027,0.024	0.003
2094	ENSG00000148985.20	PGAP2	chr11	+	3823882	3824376	3823882	3824135	3824269	3824376	2094	19,5,8	15,7,2	14,4,9	24,4,11	233	99	0.160843100442	0.6190304698401375	0.35,0.233,0.63	0.199,0.298,0.258	0.153
2095	ENSG00000112514.18	CUTA	chr6	-	33416549	33416776	33416549	33416660	33416748	33416776	2095	1136,532,406	1,0,0	756,404,531	0,1,2	187	99	1	1.0	0.998,1.0,1.0	1.0,0.995,0.993	0.003
2096	ENSG00000112514.18	CUTA	chr6	-	33417096	33417310	33417096	33417142	33417246	33417310	2096	24,8,14	1,1,1	9,11,9	4,1,1	203	99	0.0412796877594	0.24534698399911767	0.921,0.796,0.872	0.523,0.843,0.814	0.136
2097	ENSG00000112514.18	CUTA	chr6	-	33417096	33417310	33417096	33417142	33417250	33417310	2097	25,8,14	677,265,248	9,11,9	447,284,293	207	99	0.163294565956	0.6238351252874322	0.017,0.014,0.026	0.01,0.018,0.014	0.005
2100	ENSG00000135597.19	REPS1	chr6	-	138926400	138930098	138926400	138926481	138929976	138930098	2100	93,44,33	163,65,64	91,53,69	99,50,43	3594	99	6.49350220204e-05	0.0015922936195544451	0.015,0.018,0.014	0.025,0.028,0.042	-0.016
2102	ENSG00000124523.17	SIRT5	chr6	+	13599031	13600949	13599031	13599155	13600833	13600949	2102	77,16,11	8,4,3	53,29,25	6,2,3	1777	99	0.350835490828	1.0	0.349,0.182,0.17	0.33,0.447,0.317	-0.131
2104	ENSG00000064703.13	DDX20	chr1	+	111760705	111761125	111760705	111760848	111760986	111761125	2104	5,0,2	75,49,44	11,5,2	50,19,26	237	99	0.000339731389572	0.006100244376943176	0.027,0.0,0.019	0.084,0.099,0.031	-0.056
2106	ENSG00000064703.13	DDX20	chr1	+	111760705	111761284	111760705	111760848	111761225	111761284	2106	45,17,15	0,0,2	31,12,16	0,1,2	476	99	0.822462796177	1.0	1.0,1.0,0.609	1.0,0.714,0.625	0.09
2107	ENSG00000064703.13	DDX20	chr1	+	111760705	111761284	111760705	111761125	111761225	111761284	2107	30,12,8	155,69,50	7,7,11	54,30,30	199	99	0.673176777536	1.0	0.088,0.08,0.074	0.061,0.104,0.154	-0.026
2108	ENSG00000064703.13	DDX20	chr1	+	111761225	111762337	111761225	111761284	111762254	111762337	2108	71,33,25	73,36,22	37,15,24	31,17,16	1069	99	0.50973048114	1.0	0.083,0.078,0.095	0.1,0.076,0.122	-0.014
2109	ENSG00000064703.13	DDX20	chr1	+	111761225	111762782	111761225	111761284	111762676	111762782	2109	83,38,32	0,0,0	43,21,30	0,1,0	1491	99	1	1.0	1.0,1.0,1.0	1.0,0.582,1.0	0.139
2110	ENSG00000064703.13	DDX20	chr1	+	111761225	111762782	111761225	111762337	111762676	111762782	2110	12,5,7	71,43,24	6,6,6	35,16,26	438	99	0.537417085217	1.0	0.037,0.026,0.062	0.037,0.078,0.05	-0.013
2111	ENSG00000064703.13	DDX20	chr1	+	111760705	111763007	111760705	111762782	111762905	111763007	2111	11,15,8	210,116,80	8,1,9	98,57,64	222	99	0.811602236369	1.0	0.023,0.055,0.043	0.035,0.008,0.059	0.006
2112	ENSG00000137203.15	TFAP2A	chr6	-	10409900	10410335	10409900	10410138	10410281	10410335	2112	418,187,153	1,0,0	254,172,221	1,0,5	242	99	0.583643507338	1.0	0.994,1.0,1.0	0.99,1.0,0.948	0.019
2113	ENSG00000167595.16	PROSER3	chr19	+	35758178	35759470	35758178	35758226	35759373	35759470	2113	281,179,147	2,2,1	261,179,175	3,2,2	1246	99	0.461467191232	1.0	0.918,0.877,0.921	0.874,0.877,0.874	0.03
2114	ENSG00000167595.16	PROSER3	chr19	+	35766767	35768065	35766767	35766955	35767050	35768065	2114	4,1,1	6,3,0	4,0,1	2,4,3	194	99	0.830859245778	1.0	0.254,0.145,1.0	0.505,0.0,0.145	0.25
2115	ENSG00000167595.16	PROSER3	chr19	+	35766767	35768065	35766767	35766955	35767071	35768065	2115	8,1,2	105,59,57	10,2,4	66,47,53	215	99	0.0967040362581	0.44028913747927284	0.034,0.008,0.016	0.065,0.019,0.034	-0.02
2121	ENSG00000159314.12	ARHGAP27	chr17	-	45396206	45396585	45396206	45396284	45396486	45396585	2121	8,2,0	7,0,1	5,2,4	2,2,4	301	99	0.468210556263	1.0	0.273,1.0,0.0	0.451,0.247,0.247	0.109
2122	ENSG00000159314.12	ARHGAP27	chr17	-	45403618	45404096	45403618	45403709	45404028	45404096	2122	2,3,2	11,2,5	2,0,0	10,5,6	418	99	0.0237999622843	0.1642212515538728	0.041,0.262,0.087	0.045,0.0,0.0	0.115
2123	ENSG00000159314.12	ARHGAP27	chr17	-	45404600	45405106	45404600	45404681	45404923	45405106	2123	1,3,1	7,4,4	4,2,2	1,5,8	341	99	0.314243479633	0.9418886757363005	0.04,0.179,0.068	0.537,0.104,0.068	-0.141
2124	ENSG00000159314.12	ARHGAP27	chr17	-	45404600	45405106	45404600	45404681	45405027	45405106	2124	24,11,6	1,2,0	18,10,14	1,0,0	445	99	0.600317563997	1.0	0.842,0.55,1.0	0.8,1.0,1.0	-0.136
2125	ENSG00000124784.9	RIOK1	chr6	+	7402602	7402897	7402602	7402715	7402816	7402897	2125	19,11,7	465,260,229	18,7,12	209,150,152	200	99	0.0189879855332	0.138200812199874	0.02,0.021,0.015	0.041,0.023,0.038	-0.015
2126	ENSG00000248275.3	TRIM52-AS1	chr5	+	181263627	181264581	181263627	181263766	181264051	181264581	2126	164,56,60	8,7,10	118,77,86	8,5,4	384	99	0.173865970586	0.6506584289136349	0.841,0.673,0.607	0.792,0.799,0.847	-0.106
2127	ENSG00000248275.3	TRIM52-AS1	chr5	+	181263627	181264581	181263627	181263789	181264051	181264581	2127	159,52,54	2,2,4	113,76,80	1,0,0	361	99	0.00186856144359	0.023646200173049643	0.956,0.877,0.787	0.969,1.0,1.0	-0.116
2128	ENSG00000146063.20	TRIM41	chr5	+	181233412	181233763	181233412	181233435	181233635	181233763	2128	92,72,57	77,46,33	37,34,24	71,44,31	299	99	2.22036176544e-05	0.000659286189011933	0.283,0.341,0.364	0.147,0.204,0.204	0.144
2129	ENSG00000132300.19	PTCD3	chr2	+	86130647	86131106	86130647	86130737	86131077	86131106	2129	32,19,19	330,121,127	22,12,9	109,58,70	439	99	0.135329341192	0.5535016917548903	0.021,0.034,0.033	0.044,0.045,0.028	-0.01
2130	ENSG00000132300.19	PTCD3	chr2	+	86133177	86133436	86133177	86133256	86133345	86133436	2130	19,7,9	82,55,42	10,7,8	38,27,18	188	99	0.212983241048	0.740688498671374	0.109,0.063,0.101	0.122,0.12,0.19	-0.053
2131	ENSG00000165810.17	BTNL9	chr5	+	181053468	181054259	181053468	181053501	181054238	181054259	2131	95,45,23	1,0,0	78,48,64	3,0,3	836	99	0.00179067970827	0.02287257134557071	0.918,1.0,1.0	0.755,1.0,0.716	0.149
2132	ENSG00000165810.17	BTNL9	chr5	+	181055432	181056015	181055432	181055453	181055988	181056015	2132	40,20,9	4,2,1	34,29,43	4,0,3	634	99	0.351300464353	1.0	0.61,0.61,0.584	0.57,1.0,0.691	-0.152
2133	ENSG00000196670.14	ZFP62	chr5	-	180847610	180851493	180847610	180848082	180851380	180851493	2133	2378,754,617	7,4,3	1842,1050,1231	5,5,2	3397	99	0.513278822406	1.0	0.908,0.846,0.857	0.915,0.86,0.947	-0.037
2134	ENSG00000037280.16	FLT4	chr5	-	180608967	180610025	180608967	180609053	180609904	180610025	2134	51,46,45	92,42,31	31,28,26	71,46,39	950	99	0.0124661915988	0.10119558357788774	0.055,0.102,0.131	0.044,0.06,0.065	0.04
2135	ENSG00000037280.16	FLT4	chr5	-	180613010	180614179	180613010	180613110	180614067	180614179	2135	60,26,16	55,10,18	36,38,22	26,15,20	1056	99	0.407028355119	1.0	0.093,0.196,0.077	0.115,0.192,0.093	-0.011
2136	ENSG00000037280.16	FLT4	chr5	-	180619252	180619769	180619252	180619366	180619664	180619769	2136	1,3,1	5,0,0	0,1,0	0,1,0	397	99	1	1.0	0.048,1.0,1.0	NA,0.2,NA	0.483
2138	ENSG00000107937.19	GTPBP4	chr10	+	996105	997308	996105	996242	997207	997308	2138	47,15,20	157,86,87	21,22,17	65,44,42	1064	99	0.0348294390661	0.2181714421170554	0.027,0.016,0.021	0.029,0.044,0.036	-0.015
2142	ENSG00000135363.12	LMO2	chr11	-	33869345	33869987	33869345	33869586	33869709	33869987	2142	3,1,1	1,0,0	0,1,0	0,0,0	222	99	1	1.0	0.572,1.0,1.0	NA,1.0,NA	-0.143
2146	ENSG00000184840.12	TMED9	chr5	+	177593649	177594285	177593649	177593775	177594138	177594285	2146	77,44,32	470,318,276	50,30,39	289,219,236	462	99	0.503604076189	1.0	0.034,0.029,0.024	0.036,0.029,0.034	-0.004
2147	ENSG00000075711.21	DLG1	chr3	-	197065275	197065809	197065275	197065448	197065707	197065809	2147	21,11,8	117,43,43	22,14,17	67,41,44	358	99	0.0220209978088	0.15527303980000862	0.047,0.066,0.049	0.083,0.086,0.097	-0.035
2148	ENSG00000075711.21	DLG1	chr3	-	197065275	197065809	197065275	197065464	197065707	197065809	2148	20,11,8	4,3,1	21,13,17	4,2,7	342	99	0.628075746898	1.0	0.591,0.515,0.698	0.603,0.653,0.413	0.045
2149	ENSG00000169223.16	LMAN2	chr5	-	177334283	177337250	177334283	177334403	177337135	177337250	2149	291,142,152	797,435,372	180,130,139	458,303,344	2831	99	0.367641999643	1.0	0.013,0.011,0.014	0.014,0.015,0.014	-0.002
2150	ENSG00000213347.11	MXD3	chr5	-	177310425	177311484	177310425	177310540	177311378	177311484	2150	76,37,35	0,3,3	77,62,51	1,1,0	937	99	1	1.0	1.0,0.566,0.552	0.891,0.868,1.0	-0.214
2151	ENSG00000169228.14	RAB24	chr5	-	177301924	177302496	177301924	177301987	177302127	177302496	2151	71,55,45	111,30,19	41,42,27	91,68,68	239	99	0.000351724670463	0.0062574615012915315	0.209,0.432,0.495	0.157,0.204,0.141	0.211
2152	ENSG00000169228.14	RAB24	chr5	-	177302127	177302496	177302127	177302178	177302396	177302496	2152	139,68,54	102,38,22	89,83,74	84,58,49	317	99	0.13935990276	0.5644928815696247	0.299,0.359,0.434	0.249,0.309,0.32	0.071
2153	ENSG00000048162.22	NOP16	chr5	-	176388234	176388598	176388234	176388343	176388432	176388598	2153	36,20,26	500,314,240	7,17,12	277,196,194	188	99	0.0655746814469	0.3370690830660285	0.037,0.032,0.054	0.013,0.044,0.032	0.011
2155	ENSG00000181163.14	NPM1	chr5	+	171390050	171391424	171390050	171390130	171391304	171391424	2155	709,272,306	6484,2804,2614	379,207,260	3284,1889,2035	1273	99	1	1.0	0.008,0.007,0.009	0.009,0.008,0.01	-0.001
2156	ENSG00000181163.14	NPM1	chr5	+	171391304	171391799	171391304	171391424	171391705	171391799	2156	658,234,210	5550,2955,2470	312,168,196	3080,1911,2102	380	99	1	1.0	0.03,0.02,0.022	0.026,0.022,0.024	0.0
2158	ENSG00000181163.14	NPM1	chr5	+	171392709	171392978	171392709	171392816	171392913	171392978	2158	17,10,5	8724,3061,3098	9,4,7	4136,2531,2649	196	99	1	1.0	0.001,0.002,0.001	0.001,0.001,0.001	0.0
2159	ENSG00000181163.14	NPM1	chr5	+	171392709	171392978	171392709	171392825	171392920	171392978	2159	17,15,3	2,0,1	9,7,5	0,0,0	194	99	0.658534786023	1.0	0.813,1.0,0.605	1.0,1.0,1.0	-0.194
2160	ENSG00000181163.14	NPM1	chr5	+	171400152	171400925	171400152	171400210	171400838	171400925	2160	59,39,28	8854,3638,3357	48,42,49	4488,2712,2857	727	99	1	1.0	0.001,0.001,0.001	0.001,0.002,0.002	-0.001
2161	ENSG00000181163.14	NPM1	chr5	+	171405301	171407774	171405301	171405403	171406396	171407774	2161	2097,993,784	2559,1197,1038	1113,657,666	1844,1208,1405	1092	99	8.32576607424e-06	0.0003008379917881406	0.069,0.07,0.064	0.052,0.047,0.041	0.021
2162	ENSG00000181163.14	NPM1	chr5	+	171405301	171407774	171405301	171405403	171407699	171407774	2162	4209,2244,1780	5842,2676,2457	2699,1752,1989	2987,1841,1875	2395	99	0.00452092870797	0.04605411803135707	0.029,0.034,0.029	0.036,0.038,0.042	-0.008
2163	ENSG00000181163.14	NPM1	chr5	+	171406396	171407774	171406396	171407161	171407699	171407774	2163	351,199,149	14,6,21	210,141,148	5,2,5	637	99	0.0148858044003	0.1153164932269654	0.796,0.838,0.524	0.867,0.916,0.821	-0.149
2165	ENSG00000140497.16	SCAMP2	chr15	-	74852068	74854119	74852068	74852186	74854020	74854119	2165	83,59,47	551,234,202	48,41,39	323,183,203	1933	99	0.658977675408	1.0	0.008,0.013,0.012	0.008,0.011,0.01	0.001
2167	ENSG00000137221.14	TJAP1	chr6	+	43500743	43501687	43500743	43500772	43501525	43501687	2167	90,62,53	166,89,76	70,73,76	69,72,74	852	99	0.00179166272771	0.02287257134557071	0.059,0.075,0.075	0.105,0.105,0.107	-0.036
2168	ENSG00000137221.14	TJAP1	chr6	+	43502587	43503508	43502587	43502617	43503400	43503508	2168	15,10,8	0,0,0	2,8,14	0,1,0	882	99	1	1.0	1.0,1.0,1.0	1.0,0.473,1.0	0.176
2169	ENSG00000137221.14	TJAP1	chr6	+	43503622	43506553	43503622	43503706	43504760	43506553	2169	181,144,114	112,72,63	120,92,109	39,53,54	1153	99	0.192858969447	0.6908220970034231	0.122,0.147,0.134	0.209,0.13,0.148	-0.028
2171	ENSG00000144354.15	CDCA7	chr2	+	173363817	173364989	173363817	173363895	173363999	173364989	2171	131,42,32	10,2,8	64,22,21	6,4,1	203	99	0.851645204938	1.0	0.865,0.911,0.661	0.839,0.728,0.911	-0.014
2172	ENSG00000144354.15	CDCA7	chr2	+	173363817	173364989	173363817	173363895	173364794	173364989	2172	405,145,129	161,54,43	183,90,78	98,63,66	998	99	6.19380114585e-05	0.001540119442816035	0.2,0.21,0.229	0.156,0.124,0.105	0.085
2173	ENSG00000144354.15	CDCA7	chr2	+	173363999	173364989	173363999	173364161	173364794	173364989	2173	252,91,86	0,1,1	106,63,48	0,0,0	732	99	1	1.0	1.0,0.925,0.921	1.0,1.0,1.0	-0.051
2174	ENSG00000144354.15	CDCA7	chr2	+	173365451	173366432	173365451	173365592	173366282	173366432	2174	35,18,18	574,160,142	32,19,25	265,163,196	789	99	0.0824251116368	0.3957653125653896	0.008,0.014,0.016	0.015,0.014,0.016	-0.002
2175	ENSG00000081760.17	AACS	chr12	+	125124704	125125024	125124704	125124769	125124901	125125024	2175	19,13,8	48,17,12	18,12,12	45,24,38	231	99	0.31598118639	0.9457087397985983	0.145,0.247,0.222	0.146,0.176,0.119	0.058
2180	ENSG00000127054.22	INTS11	chr1	-	1312225	1312501	1312225	1312368	1312439	1312501	2180	27,22,13	59,7,8	8,16,11	55,35,25	170	99	0.00166141377776	0.021577065922527554	0.21,0.647,0.486	0.078,0.21,0.204	0.284
2181	ENSG00000127054.22	INTS11	chr1	-	1312225	1312700	1312225	1312368	1312592	1312700	2181	31,21,15	2,3,1	16,23,13	2,8,6	323	99	0.0120606168695	0.09840520359985265	0.826,0.682,0.821	0.71,0.468,0.399	0.251
2182	ENSG00000127054.22	INTS11	chr1	-	1312225	1312700	1312225	1312501	1312592	1312700	2182	11,8,8	101,30,24	11,9,5	117,67,73	190	99	0.058669097634	0.3136296242642293	0.054,0.122,0.148	0.047,0.065,0.034	0.059
2183	ENSG00000127054.22	INTS11	chr1	-	1312592	1312949	1312592	1312700	1312786	1312949	2183	103,49,45	49,17,10	45,43,33	60,58,38	185	99	3.83776622703e-08	3.1871449213538202e-06	0.529,0.607,0.707	0.286,0.284,0.317	0.319
2184	ENSG00000127054.22	INTS11	chr1	-	1312592	1313124	1312592	1312700	1313034	1313124	2184	247,131,89	0,1,0	166,119,115	0,0,0	433	99	1	1.0	1.0,0.968,1.0	1.0,1.0,1.0	-0.011
2185	ENSG00000127054.22	INTS11	chr1	-	1312592	1313124	1312592	1312949	1313034	1313124	2185	20,25,15	229,45,54	1,9,7	199,116,145	184	99	1.62750435351e-09	2.149114444448609e-07	0.045,0.23,0.13	0.003,0.04,0.025	0.112
2186	ENSG00000127054.22	INTS11	chr1	-	1313034	1313592	1313034	1313124	1313508	1313592	2186	50,55,41	131,34,21	24,26,27	113,92,73	483	99	4.38097784494e-07	2.5800440161613406e-05	0.073,0.249,0.286	0.042,0.055,0.07	0.147
2187	ENSG00000127054.22	INTS11	chr1	-	1320455	1321093	1320455	1320529	1320995	1321093	2187	179,135,130	121,50,21	92,71,64	91,50,58	565	99	0.00136701265097	0.01851126685326255	0.206,0.321,0.52	0.15,0.199,0.162	0.179
2189	ENSG00000145907.16	G3BP1	chr5	+	151794158	151795575	151794158	151794249	151795478	151795575	2189	50,24,18	680,226,249	28,28,26	403,190,241	1328	99	1	1.0	0.005,0.008,0.005	0.005,0.011,0.008	-0.002
2190	ENSG00000145907.16	G3BP1	chr5	+	151795478	151797428	151795478	151795575	151797196	151797428	2190	32,31,18	0,0,2	43,16,20	0,0,0	1720	99	0.563646899287	1.0	1.0,1.0,0.341	1.0,1.0,1.0	-0.22
2192	ENSG00000145907.16	G3BP1	chr5	+	151795478	151797428	151795478	151795575	151797226	151797428	2192	35,32,22	1568,560,587	47,20,27	1007,532,624	1750	99	1	1.0	0.001,0.003,0.002	0.003,0.002,0.002	-0.0
2193	ENSG00000145907.16	G3BP1	chr5	+	151795478	151797428	151795478	151795575	151797288	151797428	2193	944,316,316	0,0,0	535,321,382	0,0,1	1812	99	1	1.0	1.0,1.0,1.0	1.0,1.0,0.954	0.015
2194	ENSG00000145907.16	G3BP1	chr5	+	151799888	151800346	151799888	151800000	151800217	151800346	2194	64,20,18	2059,848,747	31,7,23	1358,820,958	316	99	1	1.0	0.01,0.007,0.007	0.007,0.003,0.007	0.002
2195	ENSG00000145907.16	G3BP1	chr5	+	151799888	151800346	151799888	151800043	151800217	151800346	2195	62,20,16	3,2,2	31,6,20	2,1,1	273	99	0.49789861067	1.0	0.882,0.784,0.744	0.849,0.685,0.879	-0.001
2197	ENSG00000145907.16	G3BP1	chr5	+	151803884	151812785	151803884	151803996	151804405	151812785	2197	4285,1952,1807	9,2,4	2734,1782,2035	6,4,9	508	99	0.467243412261	1.0	0.989,0.995,0.989	0.989,0.989,0.978	0.006
2198	ENSG00000145907.16	G3BP1	chr5	+	151803884	151812785	151803884	151804141	151804405	151812785	2198	2147,1029,926	0,2,1	1347,851,1014	1,1,1	363	99	1	1.0	1.0,0.993,0.996	0.997,0.996,0.996	0.0
2199	ENSG00000145907.16	G3BP1	chr5	+	151803884	151812785	151803884	151804162	151804405	151812785	2199	1735,855,753	1,0,0	1117,687,831	0,0,0	342	99	1	1.0	0.998,1.0,1.0	1.0,1.0,1.0	-0.001
2204	ENSG00000131469.15	RPL27	chr17	+	42998418	43000102	42998418	42998471	42999932	43000102	2204	936,614,548	1,0,0	457,305,332	1,1,0	1560	99	1	1.0	0.983,1.0,1.0	0.967,0.951,1.0	0.022
2206	ENSG00000159348.13	CYB5R1	chr1	-	202965886	202966600	202965886	202965993	202966527	202966600	2206	48,20,20	93,49,41	20,25,20	65,41,38	633	99	0.771418213727	1.0	0.075,0.06,0.071	0.046,0.087,0.076	-0.001
2208	ENSG00000162755.14	KLHDC9	chr1	+	161098360	161099062	161098360	161098404	161098665	161099062	2208	40,14,7	2,0,0	10,6,10	3,1,2	360	99	0.000215844865257	0.004288655920900767	0.846,1.0,1.0	0.478,0.623,0.579	0.389
2211	ENSG00000109065.12	NAT9	chr17	-	74771959	74772277	74771959	74771977	74772217	74772277	2211	255,137,108	21,11,14	119,115,100	8,10,9	339	99	0.552180435102	1.0	0.78,0.784,0.693	0.813,0.771,0.764	-0.03
2212	ENSG00000109065.12	NAT9	chr17	-	74771959	74772277	74771959	74772039	74772217	74772277	2212	164,94,76	7,3,3	83,83,69	5,3,3	277	99	0.788930956672	1.0	0.893,0.918,0.901	0.856,0.908,0.892	0.019
2213	ENSG00000109065.12	NAT9	chr17	-	74771959	74772277	74771959	74772054	74772217	74772277	2213	115,78,58	89,32,28	58,65,53	41,26,27	262	99	0.826913091281	1.0	0.328,0.479,0.439	0.348,0.486,0.426	-0.005
2214	ENSG00000124155.19	PIGT	chr20	+	45416516	45418979	45416516	45416654	45418771	45418979	2214	196,134,117	0,1,0	132,80,88	0,0,0	2216	99	1	1.0	1.0,0.857,1.0	1.0,1.0,1.0	-0.048
2215	ENSG00000124155.19	PIGT	chr20	+	45416516	45418979	45416516	45416694	45418771	45418979	2215	148,111,101	1,1,1	101,55,55	0,0,2	2176	99	0.141226506331	0.5694055612738593	0.871,0.835,0.821	1.0,1.0,0.556	-0.01
2216	ENSG00000124155.19	PIGT	chr20	+	45416516	45418979	45416516	45416654	45418851	45418979	2216	206,137,124	0,0,0	136,82,92	0,0,1	2296	99	1	1.0	1.0,1.0,1.0	1.0,1.0,0.799	0.067
2217	ENSG00000124155.19	PIGT	chr20	+	45416516	45418979	45416516	45416664	45418851	45418979	2217	189,131,119	0,1,0	121,77,80	0,0,0	2286	99	1	1.0	1.0,0.85,1.0	1.0,1.0,1.0	-0.05
2218	ENSG00000124155.19	PIGT	chr20	+	45416516	45418979	45416516	45416694	45418851	45418979	2218	158,114,108	112,40,27	105,57,59	91,57,39	2256	99	8.44651957309e-05	0.0019864270588926263	0.058,0.111,0.149	0.048,0.042,0.062	0.055
2219	ENSG00000124155.19	PIGT	chr20	+	45418771	45419395	45418771	45418979	45419294	45419395	2219	31,19,29	164,57,49	32,12,16	128,67,88	414	99	0.078226149465	0.3817924558369835	0.043,0.074,0.124	0.056,0.041,0.042	0.034
2220	ENSG00000124155.19	PIGT	chr20	+	45420527	45421583	45420527	45420693	45421382	45421583	2220	69,36,32	583,292,239	59,23,33	372,250,289	788	99	0.956022992553	1.0	0.015,0.015,0.017	0.02,0.011,0.014	0.001
2221	ENSG00000113580.15	NR3C1	chr5	-	143300484	143300763	143300484	143300592	143300685	143300763	2221	229,105,75	0,0,0	149,94,118	0,1,0	192	99	1	1.0	1.0,1.0,1.0	1.0,0.98,1.0	0.007
2223	ENSG00000164620.9	RELL2	chr5	+	141636949	141638409	141636949	141637741	141638169	141638409	2223	24,18,13	9,1,5	18,9,13	3,1,4	527	99	0.746163908386	1.0	0.334,0.772,0.328	0.53,0.628,0.379	-0.034
2224	ENSG00000168701.19	TMEM208	chr16	+	67228494	67228881	67228494	67228631	67228796	67228881	2224	24,16,15	127,89,89	22,13,16	84,40,53	264	99	0.049816674691	0.27981572098564333	0.066,0.063,0.059	0.089,0.109,0.102	-0.037
2225	ENSG00000168701.19	TMEM208	chr16	+	67228494	67228881	67228494	67228657	67228796	67228881	2225	23,14,10	23,22,13	17,13,15	9,12,14	238	99	0.150835237904	0.5932945712930694	0.294,0.209,0.242	0.44,0.311,0.308	-0.105
2226	ENSG00000168701.19	TMEM208	chr16	+	67228796	67229278	67228796	67228836	67228975	67229278	2226	72,49,49	2,3,0	45,29,34	1,0,0	238	99	0.197398507977	0.7014361155926827	0.937,0.872,1.0	0.949,1.0,1.0	-0.047
2227	ENSG00000168701.19	TMEM208	chr16	+	67228796	67229278	67228796	67228881	67228975	67229278	2227	9,9,7	52,39,31	5,5,6	35,20,17	193	99	0.981938290764	1.0	0.082,0.106,0.104	0.068,0.114,0.153	-0.014
2229	ENSG00000140365.16	COMMD4	chr15	+	75338061	75338420	75338061	75338133	75338354	75338420	2229	31,8,15	247,90,64	25,11,9	196,110,132	320	99	0.215781514373	0.7458161267387384	0.037,0.027,0.068	0.038,0.03,0.021	0.014
2230	ENSG00000140365.16	COMMD4	chr15	+	75338061	75338420	75338061	75338138	75338354	75338420	2230	29,7,15	0,0,0	25,9,9	1,0,0	315	99	1	1.0	1.0,1.0,1.0	0.887,1.0,1.0	0.038
2231	ENSG00000140365.16	COMMD4	chr15	+	75338984	75339878	75338984	75339104	75339701	75339878	2231	202,107,102	4,0,3	131,95,81	9,7,12	696	99	1.74255986555e-05	0.0005432085445981378	0.878,1.0,0.829	0.674,0.659,0.49	0.295
2233	ENSG00000140043.12	PTGR2	chr14	+	73876997	73880176	73876997	73877168	73880054	73880176	2233	179,55,59	15,1,7	97,52,60	6,6,13	2985	99	0.279998773281	0.8809782481579317	0.284,0.646,0.218	0.349,0.223,0.133	0.148
2234	ENSG00000113108.20	APBB3	chr5	-	140561586	140561849	140561586	140561701	140561843	140561849	2234	81,31,27	11,3,5	29,28,26	4,6,11	241	99	0.131036182203	0.5408715113695788	0.752,0.809,0.689	0.749,0.657,0.493	0.117
2235	ENSG00000113108.20	APBB3	chr5	-	140561586	140561849	140561586	140561722	140561843	140561849	2235	65,28,21	2,1,1	27,23,19	1,0,1	220	99	1	1.0	0.936,0.926,0.904	0.924,1.0,0.895	-0.018
2236	ENSG00000113108.20	APBB3	chr5	-	140561586	140562227	140561586	140561701	140562099	140562227	2236	144,69,70	5,1,1	76,64,65	0,0,0	497	99	0.00176713457361	0.022645739020463292	0.852,0.932,0.933	1.0,1.0,1.0	-0.094
2238	ENSG00000119723.17	COQ6	chr14	+	73958146	73959078	73958146	73958277	73958970	73959078	2238	89,39,32	10,7,1	46,41,37	2,7,8	792	99	0.673691366435	1.0	0.527,0.411,0.8	0.742,0.423,0.366	0.069
2239	ENSG00000119723.17	COQ6	chr14	+	73959414	73961375	73959414	73959522	73961172	73961375	2239	76,19,28	19,6,8	48,36,30	27,8,6	1749	99	0.406952138876	1.0	0.185,0.152,0.165	0.091,0.203,0.221	-0.004
2241	ENSG00000168036.18	CTNNB1	chr3	+	41224953	41225207	41224953	41224991	41225102	41225207	2241	1541,711,624	0,0,0	1029,512,658	0,0,1	210	99	1	1.0	1.0,1.0,1.0	1.0,1.0,0.997	0.001
2242	ENSG00000168036.18	CTNNB1	chr3	+	41233340	41233867	41233340	41233444	41233528	41233867	2242	150,49,65	1008,382,348	69,37,51	592,340,350	183	99	0.103833574995	0.46269163789429885	0.075,0.065,0.092	0.059,0.056,0.073	0.015
2243	ENSG00000168036.18	CTNNB1	chr3	+	41239133	41239900	41239133	41239354	41239640	41239900	2243	425,162,156	0,3,2	190,132,117	0,1,0	385	99	0.660865746044	1.0	1.0,0.933,0.953	1.0,0.971,1.0	-0.028
2244	ENSG00000168036.18	CTNNB1	chr3	+	41239133	41239900	41239133	41239354	41239659	41239900	2244	438,167,161	220,118,121	192,139,127	152,74,133	404	99	0.154718091139	0.6032104561920301	0.328,0.258,0.246	0.236,0.315,0.19	0.03
2245	ENSG00000168036.18	CTNNB1	chr3	+	41239133	41239955	41239133	41239354	41239812	41239955	2245	1007,417,373	90,27,37	498,318,324	45,37,38	557	99	0.165645598601	0.6304377777044863	0.665,0.733,0.642	0.663,0.604,0.602	0.057
2246	ENSG00000168036.18	CTNNB1	chr3	+	41239133	41239904	41239133	41239354	41239818	41239904	2246	1028,437,388	624,231,207	516,331,336	426,244,262	563	99	0.00102647918685	0.014548631674954	0.225,0.25,0.248	0.176,0.193,0.184	0.057
2247	ENSG00000015479.20	MATR3	chr5	+	139314674	139316188	139314674	139314736	139316075	139316188	2247	201,68,74	26,8,14	145,75,88	43,27,41	1438	99	9.84427836792e-06	0.0003414182024502108	0.347,0.369,0.267	0.188,0.161,0.129	0.168
2251	ENSG00000007402.12	CACNA2D2	chr3	-	50364887	50365184	50364887	50364970	50365074	50365184	2251	2,1,0	0,0,0	1,2,3	3,1,0	203	99	1	1.0	1.0,1.0,NA	0.14,0.494,1.0	0.455
2252	ENSG00000007402.12	CACNA2D2	chr3	-	50364887	50365184	50364887	50364976	50365074	50365184	2252	2,1,0	1,1,0	1,2,2	3,1,1	197	99	1	1.0	0.501,0.334,NA	0.143,0.501,0.501	0.036
2254	ENSG00000111642.16	CHD4	chr12	-	6578028	6578546	6578028	6578117	6578408	6578546	2254	112,42,41	1,2,1	62,43,46	5,4,0	390	99	0.0396445538697	0.23838317486778393	0.966,0.842,0.912	0.759,0.732,1.0	0.076
2256	ENSG00000111642.16	CHD4	chr12	-	6578028	6578546	6578028	6578137	6578408	6578546	2256	22,9,11	1078,342,302	16,14,15	562,314,332	370	99	0.905943352179	1.0	0.005,0.007,0.01	0.008,0.012,0.012	-0.003
2257	ENSG00000111642.16	CHD4	chr12	-	6583026	6583378	6583026	6583113	6583195	6583378	2257	269,138,149	1,0,4	92,60,73	4,0,0	181	99	0.617421073777	1.0	0.993,1.0,0.953	0.926,1.0,1.0	0.007
2258	ENSG00000111642.16	CHD4	chr12	-	6583026	6583378	6583026	6583113	6583197	6583378	2258	321,156,170	973,309,238	118,80,86	594,419,427	183	99	9.28586096904e-11	1.8624283415263245e-08	0.151,0.215,0.279	0.097,0.094,0.098	0.119
2259	ENSG00000111642.16	CHD4	chr12	-	6587383	6587949	6587383	6587559	6587660	6587949	2259	65,19,13	1,0,0	37,20,26	0,0,0	200	99	1	1.0	0.97,1.0,1.0	1.0,1.0,1.0	-0.01
2260	ENSG00000111642.16	CHD4	chr12	-	6587383	6587949	6587383	6587559	6587711	6587949	2260	94,25,19	757,220,189	55,29,37	373,217,271	251	99	0.264269209199	0.8504094697448246	0.047,0.043,0.038	0.055,0.05,0.051	-0.009
2261	ENSG00000143387.14	CTSK	chr1	-	150799167	150799709	150799167	150799273	150799543	150799709	2261	1,0,1	4,1,1	1,0,0	0,2,1	369	99	1	1.0	0.063,0.0,0.212	1.0,0.0,0.0	-0.242
2263	ENSG00000143387.14	CTSK	chr1	-	150804020	150806016	150804020	150804239	150805860	150806016	2263	2,3,0	4,2,0	0,0,0	0,0,1	1720	99	1	1.0	0.028,0.079,NA	NA,NA,0.0	0.053
2264	ENSG00000143387.14	CTSK	chr1	-	150806101	150806806	150806101	150806224	150806685	150806806	2264	4,1,0	0,0,0	1,1,1	0,2,0	560	99	1	1.0	1.0,1.0,NA	1.0,0.081,1.0	0.306
2267	ENSG00000131435.13	PDLIM4	chr5	+	132271302	132271908	132271302	132271466	132271790	132271908	2267	35,17,9	4,0,0	16,6,9	2,5,4	423	99	0.00138579519049	0.01869416608490952	0.672,1.0,1.0	0.652,0.219,0.345	0.485
2268	ENSG00000090097.22	PCBP4	chr3	-	51959894	51960320	51959894	51960023	51960188	51960320	2268	4,3,2	30,12,14	2,3,2	10,11,4	264	99	0.583348399081	1.0	0.048,0.086,0.051	0.07,0.093,0.158	-0.045
2269	ENSG00000090097.22	PCBP4	chr3	-	51960525	51960898	51960525	51960637	51960865	51960898	2269	7,2,4	3,0,0	2,1,1	1,3,6	327	99	0.000305052075942	0.0055860526567846	0.414,1.0,1.0	0.377,0.092,0.048	0.632
2270	ENSG00000090097.22	PCBP4	chr3	-	51960525	51960898	51960525	51960642	51960865	51960898	2270	7,2,4	48,29,36	2,1,1	31,14,18	322	99	0.0734524242529	0.36434870266370833	0.043,0.021,0.033	0.019,0.021,0.017	0.013
2274	ENSG00000168944.17	CEP120	chr5	-	123389923	123391337	123389923	123390005	123391109	123391337	2274	167,62,64	23,9,8	87,60,64	8,6,3	1203	99	0.107752978857	0.4739971716324891	0.374,0.362,0.397	0.472,0.451,0.637	-0.142
2275	ENSG00000168944.17	CEP120	chr5	-	123389923	123391337	123389923	123390140	123391109	123391337	2275	20,5,9	76,27,30	13,3,9	49,31,25	1068	99	0.7388644243	1.0	0.024,0.017,0.027	0.024,0.009,0.032	0.001
2277	ENSG00000197081.16	IGF2R	chr6	+	160088032	160089253	160088032	160088147	160089106	160089253	2277	21,19,16	180,91,68	9,6,11	73,36,43	1058	99	0.940825197531	1.0	0.011,0.019,0.022	0.011,0.015,0.023	0.001
2278	ENSG00000070756.17	PABPC1	chr8	-	100712651	100713181	100712651	100712789	100713086	100713181	2278	85,35,45	7727,2755,2404	56,33,48	3915,2247,2666	396	99	1	1.0	0.003,0.003,0.005	0.004,0.004,0.004	-0.0
2279	ENSG00000070756.17	PABPC1	chr8	-	100717772	100718280	100717772	100717888	100718086	100718280	2279	186,68,62	3298,1128,1014	93,62,91	1522,869,997	297	99	0.0785020099324	0.3827496312005026	0.018,0.02,0.02	0.02,0.023,0.03	-0.005
2280	ENSG00000070756.17	PABPC1	chr8	-	100717772	100718280	100717772	100717888	100718182	100718280	2280	4027,1597,1418	10,1,4	2089,1222,1488	11,3,3	393	99	0.725917260311	1.0	0.99,0.998,0.989	0.98,0.99,0.992	0.005
2281	ENSG00000070756.17	PABPC1	chr8	-	100717772	100718280	100717772	100717888	100718230	100718280	2281	5144,2084,1918	7,5,6	2727,1666,2007	2,12,3	441	99	0.837339889544	1.0	0.994,0.989,0.986	0.997,0.969,0.993	0.003
2282	ENSG00000070756.17	PABPC1	chr8	-	100721390	100722087	100721390	100721452	100721728	100722087	2282	15144,6762,6164	2,0,1	8707,5490,6658	1,0,0	375	99	1	1.0	1.0,1.0,0.999	1.0,1.0,1.0	-0.0
2283	ENSG00000070756.17	PABPC1	chr8	-	100721390	100721886	100721390	100721619	100721733	100721886	2283	8292,3668,3357	2,0,0	4841,3008,3630	2,5,1	213	99	1	1.0	0.999,1.0,1.0	0.999,0.996,0.999	0.002
2288	ENSG00000123349.15	PFDN5	chr12	+	53295838	53296275	53295838	53295941	53296218	53296275	2288	386,149,143	4,1,1	216,124,168	0,2,2	376	99	0.600374348516	1.0	0.962,0.975,0.974	1.0,0.942,0.957	0.004
2289	ENSG00000288663.1	ENSG00000288663	chr12	+	53295838	53296275	53295838	53295941	53296243	53296275	2289	402,155,144	870,349,358	220,124,169	587,349,448	401	99	0.115146138251	0.4964524232845792	0.102,0.099,0.09	0.085,0.081,0.085	0.013
2290	ENSG00000288663.1	ENSG00000288663	chr12	+	53303033	53306861	53303033	53303193	53306679	53306861	2290	347,200,160	1,3,1	197,133,120	0,1,7	3585	99	0.408922314308	1.0	0.906,0.648,0.815	1.0,0.786,0.321	0.087
2292	ENSG00000153187.20	HNRNPU	chr1	-	244855903	244856625	244855903	244856158	244856456	244856625	2292	411,127,102	4281,1671,1501	235,140,131	2638,1611,1861	397	99	0.979211961688	1.0	0.023,0.019,0.017	0.022,0.021,0.017	-0.0
2293	ENSG00000153187.20	HNRNPU	chr1	-	244856727	244858274	244856727	244856856	244858010	244858274	2293	978,372,314	0,0,0	554,315,360	0,0,1	1253	99	1	1.0	1.0,1.0,1.0	1.0,1.0,0.966	0.011
2294	ENSG00000153187.20	HNRNPU	chr1	-	244859274	244862381	244859274	244859374	244860334	244862381	2294	92,58,37	3822,1294,1120	80,66,77	2085,1145,1298	1059	99	1	1.0	0.002,0.004,0.003	0.004,0.005,0.006	-0.002
2295	ENSG00000153187.20	HNRNPU	chr1	-	244859274	244862381	244859274	244859374	244860357	244862381	2295	636,258,207	1,0,0	411,274,284	1,1,1	1082	99	0.43013114647	1.0	0.983,1.0,1.0	0.974,0.962,0.963	0.028
2296	ENSG00000153187.20	HNRNPU	chr1	-	244860334	244862534	244860334	244860474	244862460	244862534	2296	555,245,212	1315,494,461	430,255,293	745,431,500	2085	99	0.0138078819658	0.10888559740093026	0.02,0.023,0.021	0.027,0.027,0.027	-0.006
2297	ENSG00000205084.12	TMEM231	chr16	-	75555803	75556238	75555803	75555973	75556070	75556238	2297	1,1,1	14,1,5	0,3,0	5,8,4	196	99	0.765799933323	1.0	0.035,0.336,0.092	0.0,0.159,0.0	0.101
2299	ENSG00000178719.17	GRINA	chr8	+	143991691	143992373	143991691	143991804	143991877	143992373	2299	18,13,10	371,216,213	5,5,10	201,156,163	172	99	0.225536882231	0.768169515576908	0.027,0.033,0.026	0.014,0.018,0.034	0.007
2300	ENSG00000178719.17	GRINA	chr8	+	143991691	143992373	143991691	143991804	143992244	143992373	2300	919,522,449	8,3,2	344,268,263	3,1,2	539	99	0.665280722459	1.0	0.955,0.97,0.976	0.955,0.98,0.96	0.002
2301	ENSG00000178719.17	GRINA	chr8	+	143991877	143992373	143991877	143991949	143992244	143992373	2301	1024,568,498	0,0,0	393,309,305	1,0,0	394	99	1	1.0	1.0,1.0,1.0	0.99,1.0,1.0	0.003
2302	ENSG00000178719.17	GRINA	chr8	+	143991877	143992373	143991877	143992078	143992244	143992373	2302	267,228,222	203,93,76	55,54,55	105,71,71	265	99	1.01484521897e-08	9.98870803486213e-07	0.329,0.478,0.522	0.164,0.221,0.224	0.24
2303	ENSG00000183401.12	CCDC159	chr19	+	11353450	11353874	11353450	11353572	11353791	11353874	2303	35,20,20	5,6,2	14,14,14	3,4,2	318	99	0.710880397579	1.0	0.685,0.509,0.757	0.592,0.521,0.685	0.051
2305	ENSG00000173575.22	CHD2	chr15	+	93014695	93014909	93014695	93014726	93014815	93014909	2305	241,100,110	0,0,0	157,110,138	1,1,5	188	99	0.29973693893	0.91570733175051	1.0,1.0,1.0	0.988,0.983,0.936	0.031
2306	ENSG00000074317.11	SNCB	chr5	-	176626397	176626761	176626397	176626516	176626719	176626761	2306	1,0,0	3,6,0	0,0,1	4,4,4	302	99	1	1.0	0.099,0.0,NA	0.0,0.0,0.076	0.024
2307	ENSG00000047410.14	TPR	chr1	-	186341251	186343473	186341251	186341389	186343325	186343473	2307	114,28,38	467,139,107	76,50,49	195,122,122	2035	99	0.00365521277712	0.039181515555915696	0.012,0.01,0.017	0.019,0.02,0.019	-0.006
2308	ENSG00000248323.8	LUCAT1	chr5	-	91310626	91312413	91310626	91311032	91312294	91312413	2308	8,12,6	5,0,1	0,1,1	0,0,0	1361	99	1	1.0	0.104,1.0,0.304	NA,1.0,1.0	-0.531
2313	ENSG00000248323.8	LUCAT1	chr5	-	91314079	91314386	91314079	91314244	91314331	91314386	2313	1,4,6	0,1,0	0,1,2	0,0,0	186	99	1	1.0	1.0,0.68,1.0	NA,1.0,1.0	-0.107
2314	ENSG00000248323.8	LUCAT1	chr5	-	91314079	91314402	91314079	91314247	91314331	91314402	2314	1,4,6	0,0,1	0,1,2	0,0,0	183	99	1	1.0	1.0,1.0,0.764	NA,1.0,1.0	-0.079
2316	ENSG00000113522.14	RAD50	chr5	+	132579316	132580066	132579316	132579502	132579861	132580066	2316	26,5,8	227,82,64	23,9,14	99,68,54	458	99	0.00623128465359	0.05893109952638941	0.024,0.013,0.026	0.048,0.028,0.053	-0.022
2317	ENSG00000186468.13	RPS23	chr5	-	82275208	82276255	82275208	82275295	82276177	82276255	2317	6176,2451,2200	1,0,0	3478,2063,2581	0,0,0	981	99	1	1.0	0.998,1.0,1.0	1.0,1.0,1.0	-0.001
2318	ENSG00000168002.12	POLR2G	chr11	+	62761794	62762866	62761794	62761904	62762541	62762866	2318	388,237,228	25,21,11	184,117,113	16,10,7	736	99	0.521555895414	1.0	0.676,0.603,0.736	0.607,0.611,0.685	0.037
2321	ENSG00000247828.9	TMEM161B-DT	chr5	+	88269467	88270585	88269467	88269617	88270525	88270585	2321	120,35,37	0,0,0	82,54,64	0,1,0	1007	99	1	1.0	1.0,1.0,1.0	1.0,0.841,1.0	0.053
2322	ENSG00000247828.9	TMEM161B-DT	chr5	+	88269467	88270585	88269467	88269687	88270525	88270585	2322	117,35,37	1,0,0	79,54,61	1,0,0	937	99	1	1.0	0.925,1.0,1.0	0.893,1.0,1.0	0.011
2323	ENSG00000247828.9	TMEM161B-DT	chr5	+	88269467	88282106	88269467	88270585	88282041	88282106	2323	1191,440,386	18,14,13	952,607,683	35,14,12	11555	99	0.753309206905	1.0	0.362,0.212,0.203	0.189,0.271,0.328	-0.004
2324	ENSG00000071082.11	RPL31	chr2	+	101002292	101002808	101002292	101002315	101002701	101002808	2324	135,85,71	826,279,244	53,54,52	372,234,281	485	99	0.0708457471172	0.3549801045749875	0.032,0.059,0.056	0.028,0.045,0.036	0.013
2325	ENSG00000163050.18	COQ8A	chr1	+	226982026	226982763	226982026	226982149	226982677	226982763	2325	41,30,20	166,57,41	31,30,24	120,68,69	627	99	0.733792699938	1.0	0.038,0.077,0.072	0.039,0.065,0.052	0.01
2326	ENSG00000163050.18	COQ8A	chr1	+	226982893	226984235	226982893	226983034	226984093	226984235	2326	131,87,64	1,0,0	55,62,49	0,0,0	1158	99	1	1.0	0.918,1.0,1.0	1.0,1.0,1.0	-0.027
2327	ENSG00000163050.18	COQ8A	chr1	+	226983760	226984235	226983760	226983854	226984093	226984235	2327	67,23,27	65,16,7	45,47,29	40,28,13	338	99	0.888517325163	1.0	0.232,0.296,0.53	0.248,0.33,0.395	0.028
2328	ENSG00000188827.11	SLX4	chr16	-	3600978	3602307	3600978	3601191	3602117	3602307	2328	188,130,97	65,10,16	80,59,68	43,21,22	1025	99	0.00693397888056	0.06401943383242249	0.218,0.557,0.369	0.152,0.213,0.23	0.183
2329	ENSG00000215039.8	CD27-AS1	chr12	-	6446960	6448150	6446960	6447087	6448036	6448150	2329	159,56,58	0,0,0	56,33,40	1,0,0	1048	99	1	1.0	1.0,1.0,1.0	0.841,1.0,1.0	0.053
2330	ENSG00000145741.17	BTF3	chr5	+	73502487	73503117	73502487	73502601	73502915	73503117	2330	120,57,40	6532,2271,2002	82,60,71	3416,1967,2268	413	99	1	1.0	0.004,0.006,0.005	0.006,0.007,0.007	-0.002
2332	ENSG00000124782.21	RREB1	chr6	+	7181123	7182082	7181123	7181246	7181869	7182082	2332	52,32,23	30,31,17	36,22,21	24,11,19	722	99	0.852231199931	1.0	0.192,0.124,0.156	0.171,0.215,0.132	-0.015
2333	ENSG00000124782.21	RREB1	chr6	+	7181123	7182082	7181123	7181289	7181869	7182082	2333	42,28,21	3,0,0	32,21,19	1,0,3	679	99	0.0816516267799	0.39340503742274324	0.671,1.0,1.0	0.823,1.0,0.48	0.123
2337	ENSG00000152942.19	RAD17	chr5	+	69372033	69372217	69372033	69372054	69372156	69372217	2337	146,20,17	0,2,0	33,20,14	0,0,0	201	99	1	1.0	1.0,0.831,1.0	1.0,1.0,1.0	-0.056
2338	ENSG00000168394.12	TAP1	chr6	-	32847067	32847675	32847067	32847204	32847512	32847675	2338	12,1,3	92,18,31	0,5,4	45,41,54	407	99	0.147740069808	0.5865460101060841	0.031,0.013,0.023	0.0,0.029,0.018	0.007
2339	ENSG00000183323.13	CCDC125	chr5	-	69320236	69320580	69320236	69320345	69320464	69320580	2339	203,82,81	12,7,1	108,59,62	7,7,11	218	99	0.0365169646301	0.22542121603830603	0.885,0.842,0.974	0.875,0.793,0.719	0.105
2340	ENSG00000134317.18	GRHL1	chr2	+	9958785	9961436	9958785	9958856	9961045	9961436	2340	31,17,9	73,35,31	27,18,32	41,19,23	2288	99	0.00058420669279	0.009261919678385832	0.018,0.021,0.012	0.028,0.039,0.057	-0.024
2343	ENSG00000113597.18	TRAPPC13	chr5	+	65660698	65664384	65660698	65660897	65664233	65664384	2343	179,97,66	0,3,1	96,81,66	2,1,0	3435	99	0.619535786934	1.0	1.0,0.482,0.655	0.58,0.7,1.0	-0.048
2344	ENSG00000188725.8	SMIM15	chr5	-	61162216	61162468	61162216	61162359	61162445	61162468	2344	112,31,32	0,0,0	58,30,33	1,0,1	185	99	1	1.0	1.0,1.0,1.0	0.969,1.0,0.946	0.028
2345	ENSG00000103723.17	AP3B2	chr15	-	82659844	82661922	82659844	82659983	82661824	82661922	2345	1,0,2	2,0,1	0,0,4	1,3,1	1940	99	1	1.0	0.025,NA,0.093	0.0,0.0,0.17	0.002
2346	ENSG00000103723.17	AP3B2	chr15	-	82662167	82662922	82662167	82662252	82662693	82662922	2346	3,1,1	0,0,0	1,2,0	0,2,0	540	99	1	1.0	1.0,1.0,1.0	1.0,0.155,NA	0.422
2351	ENSG00000103723.17	AP3B2	chr15	-	82663126	82663975	82663126	82663620	82663800	82663975	2351	0,0,1	0,1,0	0,2,0	3,1,4	279	99	1	1.0	NA,0.0,1.0	0.0,0.415,0.0	0.362
2352	ENSG00000103723.17	AP3B2	chr15	-	82664366	82664943	82664366	82664490	82664834	82664943	2352	0,0,0	1,0,1	1,2,1	1,1,0	443	99	1	1.0	0.0,NA,0.0	0.183,0.309,1.0	-0.497
2354	ENSG00000103723.17	AP3B2	chr15	-	82680731	82681019	82680731	82680755	82680836	82681019	2354	0,2,1	1,1,2	1,0,0	3,4,0	180	99	1	1.0	0.0,0.524,0.216	0.155,0.0,NA	0.169
2356	ENSG00000103723.17	AP3B2	chr15	-	82688735	82689232	82688735	82688831	82689157	82689232	2356	7,3,2	1,0,0	3,1,3	1,3,1	425	99	8.33459911398e-06	0.0003008379917881406	0.62,1.0,1.0	0.411,0.072,0.411	0.575
2364	ENSG00000141994.16	DUS3L	chr19	-	5786748	5787171	5786748	5786845	5787060	5787171	2364	35,40,38	131,82,47	23,21,13	76,32,41	314	99	0.418052545122	1.0	0.078,0.133,0.203	0.087,0.171,0.091	0.022
2365	ENSG00000141994.16	DUS3L	chr19	-	5786748	5787171	5786748	5786919	5787060	5787171	2365	25,27,33	7,9,4	12,14,7	14,9,8	240	99	0.000270290635852	0.005085291078065062	0.596,0.553,0.773	0.261,0.391,0.265	0.335
2368	ENSG00000164172.20	MOCS2	chr5	-	53100410	53101509	53100410	53100487	53101358	53101509	2368	159,44,44	0,0,0	61,40,46	0,1,1	970	99	1	1.0	1.0,1.0,1.0	1.0,0.803,0.824	0.124
2369	ENSG00000164172.20	MOCS2	chr5	-	53100410	53101509	53100410	53100534	53101358	53101509	2369	12,4,7	90,53,31	6,6,16	54,20,31	923	99	0.0317777312833	0.20355365082342813	0.014,0.008,0.024	0.012,0.031,0.052	-0.016
2370	ENSG00000151092.18	NGLY1	chr3	-	25736308	25737455	25736308	25736400	25737333	25737455	2370	47,16,17	8,5,4	29,17,27	8,4,3	1032	99	0.901756568546	1.0	0.36,0.235,0.29	0.258,0.29,0.463	-0.042
2371	ENSG00000084774.14	CAD	chr2	+	27233311	27233808	27233311	27233536	27233625	27233808	2371	45,27,18	95,34,27	15,8,4	81,58,48	188	99	6.16013873245e-09	6.419830855484657e-07	0.2,0.295,0.26	0.089,0.068,0.042	0.185
2372	ENSG00000084774.14	CAD	chr2	+	27242619	27242973	27242619	27242775	27242871	27242973	2372	8,0,2	280,116,77	1,4,3	203,132,138	195	99	1	1.0	0.014,0.0,0.013	0.002,0.015,0.011	-0.0
2373	ENSG00000079819.19	EPB41L2	chr6	-	130869851	130870126	130869851	130869944	130870038	130870126	2373	1044,393,330	5,1,0	575,353,337	6,3,12	193	99	0.000763270291882	0.011467933855414362	0.991,0.995,1.0	0.98,0.984,0.935	0.029
2374	ENSG00000117751.18	PPP1R8	chr1	+	27850092	27851676	27850092	27850414	27851539	27851676	2374	1922,1084,937	8,13,9	989,635,700	7,2,3	1224	99	0.138437344206	0.5626522159594916	0.951,0.871,0.894	0.92,0.963,0.95	-0.039
2375	ENSG00000141698.17	NT5C3B	chr17	-	41835587	41835957	41835587	41835682	41835858	41835957	2375	22,21,21	5,4,3	16,31,17	12,7,15	275	99	0.0135076202744	0.1071543837471903	0.613,0.654,0.716	0.324,0.615,0.29	0.251
2377	ENSG00000132676.16	DAP3	chr1	+	155738156	155739010	155738156	155738258	155738608	155739010	2377	1532,815,740	1,2,4	707,447,494	1,2,1	449	99	1	1.0	0.997,0.989,0.976	0.994,0.98,0.991	-0.001
2378	ENSG00000237441.10	RGL2	chr6	-	33293412	33293699	33293412	33293524	33293603	33293699	2378	4,4,2	7,1,2	4,0,6	10,7,17	178	99	0.061146581009	0.32286726970446783	0.241,0.69,0.357	0.182,0.0,0.164	0.314
2379	ENSG00000237441.10	RGL2	chr6	-	33293794	33294066	33293794	33293916	33294033	33294066	2379	8,8,10	19,1,7	6,4,10	25,5,16	216	99	0.0697132416925	0.3515514832286649	0.162,0.786,0.396	0.099,0.268,0.223	0.251
2382	ENSG00000102030.16	NAA10	chrX	-	153932070	153932431	153932070	153932115	153932315	153932431	2382	136,59,62	1674,500,467	100,76,58	927,555,558	299	99	0.385998982501	1.0	0.026,0.038,0.042	0.034,0.043,0.033	-0.001
2385	ENSG00000141294.10	LRRC46	chr17	+	47834424	47835399	47834424	47834533	47835352	47835399	2385	13,11,9	6,1,1	2,2,0	3,2,4	918	99	4.5372112413e-05	0.0011923499504331025	0.189,0.543,0.493	0.067,0.097,0.0	0.354
2387	ENSG00000086189.11	DIMT1	chr5	-	62390875	62392234	62390875	62390982	62392170	62392234	2387	83,42,24	593,281,231	61,29,34	210,107,65	1287	99	5.69116671567e-08	4.497925813202387e-06	0.011,0.011,0.008	0.022,0.02,0.039	-0.017
2388	ENSG00000086189.11	DIMT1	chr5	-	62390875	62392990	62390875	62390982	62392925	62392990	2388	133,67,49	8,5,7	93,42,63	5,2,6	2042	99	0.586936565734	1.0	0.446,0.394,0.253	0.474,0.504,0.337	-0.074
2389	ENSG00000086189.11	DIMT1	chr5	-	62390875	62392990	62390875	62392234	62392925	62392990	2389	58,30,30	292,174,155	38,13,29	138,53,60	790	99	0.00699827861308	0.06438877765376608	0.024,0.021,0.024	0.033,0.03,0.057	-0.017
2390	ENSG00000086189.11	DIMT1	chr5	-	62398645	62398881	62398645	62398739	62398819	62398881	2390	6,6,9	183,125,107	7,8,5	72,44,42	179	99	0.0134976100785	0.10715429061572442	0.018,0.026,0.044	0.051,0.091,0.062	-0.039
2391	ENSG00000086189.11	DIMT1	chr5	-	62398645	62398881	62398645	62398739	62398823	62398881	2391	6,6,9	0,0,1	8,8,5	1,0,0	183	99	1	1.0	1.0,1.0,0.83	0.812,1.0,1.0	0.006
2392	ENSG00000126249.8	PDCD2L	chr19	+	34404648	34404990	34404648	34404815	34404929	34404990	2392	66,35,34	40,34,16	28,21,15	32,26,25	213	99	0.00736371654007	0.06693142951769483	0.434,0.324,0.497	0.289,0.273,0.218	0.158
2397	ENSG00000130332.15	LSM7	chr19	-	2328386	2328586	2328386	2328477	2328560	2328586	2397	47,21,27	31,11,12	24,6,11	21,13,10	182	99	0.0295455864237	0.19314174806655027	0.452,0.509,0.55	0.383,0.201,0.374	0.184
2400	ENSG00000165782.11	PIP4P1	chr14	-	20457857	20458702	20457857	20458346	20458588	20458702	2400	487,309,287	8,4,3	228,170,163	3,1,2	341	99	0.297564182051	0.911295665572495	0.946,0.957,0.965	0.957,0.98,0.959	-0.009
2401	ENSG00000165782.11	PIP4P1	chr14	-	20457857	20459296	20457857	20458702	20459205	20459296	2401	56,43,45	127,106,108	33,31,29	61,39,49	602	99	0.0440174964902	0.25680899434183646	0.068,0.063,0.064	0.082,0.116,0.089	-0.031
2402	ENSG00000151491.14	EPS8	chr12	-	15682892	15684302	15682892	15682972	15684168	15684302	2402	2,1,1	0,0,1	3,0,1	0,0,0	1295	99	1	1.0	1.0,1.0,0.071	1.0,NA,1.0	-0.31
2404	ENSG00000139613.12	SMARCC2	chr12	-	56164302	56164731	56164302	56164368	56164647	56164731	2404	551,234,181	3,0,0	409,281,287	3,0,2	378	99	0.560485600196	1.0	0.98,1.0,1.0	0.973,1.0,0.974	0.011
2405	ENSG00000139613.12	SMARCC2	chr12	-	56178403	56178847	56178403	56178534	56178809	56178847	2405	66,54,40	548,154,111	68,44,52	382,220,239	374	99	0.52826782828	1.0	0.031,0.085,0.087	0.045,0.05,0.054	0.018
2406	ENSG00000139613.12	SMARCC2	chr12	-	56180976	56181597	56180976	56181101	56181481	56181597	2406	97,54,55	356,117,100	59,51,48	220,153,157	479	99	0.109949185552	0.48047681086033295	0.053,0.087,0.102	0.053,0.064,0.059	0.022
2407	ENSG00000182979.18	MTA1	chr14	+	105450057	105450324	105450057	105450184	105450260	105450324	2407	141,65,41	458,134,88	100,84,64	235,137,129	175	99	0.0520680468368	0.28827257180999166	0.148,0.215,0.209	0.194,0.258,0.219	-0.033
2408	ENSG00000182979.18	MTA1	chr14	+	105464462	105464863	105464462	105464567	105464673	105464863	2408	15,10,13	531,185,150	14,14,5	294,199,175	205	99	0.810629684205	1.0	0.013,0.025,0.04	0.022,0.033,0.014	0.003
2409	ENSG00000182979.18	MTA1	chr14	+	105469466	105469992	105469466	105469498	105469840	105469992	2409	124,35,50	326,126,99	66,73,51	177,128,136	441	99	0.387594011954	1.0	0.079,0.059,0.102	0.077,0.113,0.078	-0.009
2410	ENSG00000145495.16	MARCHF6	chr5	+	10400783	10402139	10400783	10400842	10402058	10402139	2410	872,249,277	316,99,110	398,203,206	150,59,65	1315	99	0.292991241484	0.9039317651937078	0.172,0.159,0.159	0.166,0.206,0.193	-0.025
2411	ENSG00000171720.10	HDAC3	chr5	-	141628113	141628639	141628113	141628187	141628558	141628639	2411	43,14,16	370,171,104	23,19,18	257,153,166	470	99	0.693694957009	1.0	0.024,0.017,0.031	0.019,0.025,0.022	0.002
2412	ENSG00000171720.10	HDAC3	chr5	-	141629859	141630125	141629859	141629916	141630043	141630125	2412	74,25,23	173,52,53	49,13,27	118,59,80	226	99	0.162745473482	0.6229811592914476	0.158,0.174,0.16	0.154,0.088,0.129	0.04
2414	ENSG00000159214.13	CCDC24	chr1	+	43991846	43992387	43991846	43992004	43992152	43992387	2414	4,1,1	0,0,0	2,5,3	1,1,0	247	99	1	1.0	1.0,1.0,1.0	0.445,0.667,1.0	0.296
2416	ENSG00000159214.13	CCDC24	chr1	+	43993889	43995162	43993889	43993964	43995107	43995162	2416	24,20,7	12,1,1	44,33,23	10,3,2	1242	99	0.418872057606	1.0	0.137,0.615,0.358	0.26,0.467,0.478	-0.032
2417	ENSG00000159214.13	CCDC24	chr1	+	43995600	43995856	43995600	43995670	43995777	43995856	2417	6,4,1	15,3,2	7,6,4	14,8,5	206	99	0.73389981089	1.0	0.161,0.391,0.194	0.194,0.265,0.278	0.003
2418	ENSG00000127445.14	PIN1	chr19	+	9849089	9849682	9849089	9849201	9849532	9849682	2418	2815,1580,1430	21,2,7	1743,1166,1210	5,1,5	430	99	0.0339745258772	0.2140143467108954	0.969,0.995,0.979	0.988,0.996,0.982	-0.008
2419	ENSG00000127445.14	PIN1	chr19	+	9849089	9849682	9849089	9849311	9849532	9849682	2419	1796,1077,985	4,1,0	1121,795,800	4,2,2	320	99	1	1.0	0.993,0.997,1.0	0.989,0.992,0.992	0.006
2420	ENSG00000053524.13	MCF2L2	chr3	-	183224097	183228366	183224097	183224190	183228296	183228366	2420	4,0,0	0,0,0	4,1,2	0,0,1	4205	99	1	1.0	1.0,NA,NA	1.0,1.0,0.045	0.318
2424	ENSG00000148396.19	SEC16A	chr9	-	136474048	136477684	136474048	136474486	136475197	136477684	2424	1910,1004,789	52,28,21	1108,705,777	25,17,19	810	99	0.395006454384	1.0	0.818,0.814,0.821	0.844,0.835,0.833	-0.02
2425	ENSG00000248994.2	ENSG00000248994	chr5	+	1958581	1959189	1958581	1958826	1958946	1959189	2425	3,1,2	0,0,0	3,5,0	1,1,1	219	99	0.279187947442	0.8795679464907009	1.0,1.0,1.0	0.576,0.693,0.0	0.577
2427	ENSG00000221978.13	CCNL2	chr1	-	1390765	1391575	1390765	1390865	1391296	1391575	2427	814,323,252	1,1,0	708,420,391	1,2,2	530	99	0.650257569339	1.0	0.993,0.984,1.0	0.992,0.975,0.973	0.012
2428	ENSG00000221978.13	CCNL2	chr1	-	1390765	1392803	1390765	1390865	1392678	1392803	2428	2623,938,719	3,1,3	2047,1196,1077	5,1,1	1912	99	0.862344801174	1.0	0.978,0.98,0.925	0.955,0.984,0.982	-0.013
2429	ENSG00000221978.13	CCNL2	chr1	-	1390765	1392803	1390765	1390865	1392789	1392803	2429	2789,1001,763	6,0,1	2182,1269,1140	5,3,5	2023	99	0.108343195668	0.4754130732511208	0.958,1.0,0.974	0.955,0.954,0.918	0.035
2430	ENSG00000221978.13	CCNL2	chr1	-	1390765	1392803	1390765	1391575	1392789	1392803	2430	1675,540,391	7,6,0	1191,654,564	12,1,1	1313	99	0.775204233481	1.0	0.947,0.872,1.0	0.882,0.98,0.977	-0.007
2438	ENSG00000249898.9	MCPH1-AS1	chr8	-	6620134	6621635	6620134	6620224	6621422	6621635	2438	2,0,2	0,0,0	1,2,0	1,0,0	1297	99	1	1.0	1.0,NA,1.0	0.071,1.0,NA	0.465
2439	ENSG00000167508.12	MVD	chr16	-	88657435	88658029	88657435	88657582	88657734	88658029	2439	11,4,4	0,1,0	8,3,13	0,0,0	251	99	1	1.0	1.0,0.612,1.0	1.0,1.0,1.0	-0.129
2440	ENSG00000167508.12	MVD	chr16	-	88657435	88658029	88657435	88657582	88657914	88658029	2440	14,9,6	104,30,19	13,5,16	66,35,38	431	99	0.414375925342	1.0	0.03,0.064,0.068	0.043,0.032,0.088	-0.0
2441	ENSG00000100532.13	CGRRF1	chr14	+	54530048	54530763	54530048	54530226	54530612	54530763	2441	18,8,7	0,0,0	12,8,6	1,0,0	485	99	1	1.0	1.0,1.0,1.0	0.71,1.0,1.0	0.097
2442	ENSG00000225138.8	SLC9A3-AS1	chr5	+	479781	480216	479781	479997	480067	480216	2442	79,26,32	1,0,0	76,54,45	0,0,0	169	99	1	1.0	0.979,1.0,1.0	1.0,1.0,1.0	-0.007
2443	ENSG00000185686.18	PRAME	chr22	-	22556811	22557580	22556811	22556909	22557544	22557580	2443	63,13,18	15,4,5	66,47,61	12,6,9	734	99	0.0947779009693	0.4348248110935084	0.362,0.305,0.327	0.426,0.514,0.478	-0.141
2444	ENSG00000185686.18	PRAME	chr22	-	22556811	22557580	22556811	22556930	22557544	22557580	2444	54,10,14	17,4,12	60,40,59	14,7,7	713	99	0.00479991778037	0.048226017018273254	0.306,0.258,0.139	0.373,0.442,0.539	-0.217
2448	ENSG00000172602.11	RND1	chr12	-	48860996	48862118	48860996	48861131	48862008	48862118	2448	4,0,1	9,5,5	3,1,2	13,3,6	976	99	0.783605034807	1.0	0.043,0.0,0.02	0.023,0.033,0.033	-0.009
2449	ENSG00000136883.16	KIF12	chr9	-	114093228	114093497	114093228	114093333	114093406	114093497	2449	1,1,1	0,1,0	1,0,1	2,0,0	172	99	1	1.0	1.0,0.365,1.0	0.223,NA,1.0	0.177
2451	ENSG00000129292.21	PHF20L1	chr8	+	132814636	132817545	132814636	132814889	132817338	132817545	2451	174,61,65	1,0,0	116,52,62	0,0,0	2548	99	1	1.0	0.871,1.0,1.0	1.0,1.0,1.0	-0.043
2455	ENSG00000285171.1	ENSG00000285171	chrX	-	71110896	71111571	71110896	71111050	71111424	71111571	2455	1,0,0	0,0,1	0,0,0	2,1,1	473	99	1	1.0	1.0,NA,0.0	0.0,0.0,0.0	0.5
2463	ENSG00000185813.11	PCYT2	chr17	-	81905669	81906177	81905669	81905735	81906099	81906177	2463	14,30,21	45,16,12	4,4,2	27,9,9	463	99	6.36957299135e-05	0.0015691439373823985	0.062,0.286,0.272	0.031,0.087,0.045	0.152
2464	ENSG00000185813.11	PCYT2	chr17	-	81906099	81906546	81906099	81906177	81906463	81906546	2464	37,27,28	26,8,5	16,11,13	18,7,5	385	99	0.0970295393357	0.4411565453971304	0.268,0.465,0.59	0.186,0.288,0.401	0.149
2465	ENSG00000185813.11	PCYT2	chr17	-	81907553	81907857	81907553	81907598	81907772	81907857	2465	10,10,11	121,39,35	5,7,1	41,17,17	273	99	0.842322354966	1.0	0.029,0.085,0.102	0.042,0.13,0.021	0.008
2467	ENSG00000006468.14	ETV1	chr7	-	13989267	13989666	13989267	13989464	13989562	13989666	2467	1,0,1	1,1,0	2,0,0	0,0,0	197	99	1	1.0	0.334,0.0,1.0	1.0,NA,NA	-0.555
2468	ENSG00000198221.11	AFDN-DT	chr6	-	167824104	167824806	167824104	167824228	167824582	167824806	2468	15,4,1	0,0,0	17,16,7	1,0,1	453	99	1	1.0	1.0,1.0,1.0	0.788,1.0,0.605	0.202
2470	ENSG00000198221.11	AFDN-DT	chr6	-	167825402	167826788	167825402	167825531	167826703	167826788	2470	18,7,6	2,0,0	6,16,17	0,0,0	1271	99	0.649511837726	1.0	0.412,1.0,1.0	1.0,1.0,1.0	-0.196
2471	ENSG00000168538.16	TRAPPC11	chr4	+	183708406	183708574	183708406	183708416	183708535	183708574	2471	69,26,23	0,1,0	62,26,48	0,0,0	218	99	1	1.0	1.0,0.922,1.0	1.0,1.0,1.0	-0.026
2472	ENSG00000164117.14	FBXO8	chr4	-	174262763	174263100	174262763	174262795	174262918	174263100	2472	76,31,40	0,0,0	73,28,44	1,0,1	222	99	1	1.0	1.0,1.0,1.0	0.97,1.0,0.952	0.026
2473	ENSG00000134884.15	ARGLU1	chr13	-	106557047	106559657	106557047	106557131	106559431	106559657	2473	3510,1342,1082	339,110,105	2740,1484,1557	194,120,127	2399	99	0.0966086387516	0.44021244790536385	0.299,0.335,0.298	0.368,0.338,0.336	-0.037
2474	ENSG00000141644.18	MBD1	chr18	-	50268845	50271540	50268845	50269818	50271468	50271540	2474	909,430,392	24,11,6	519,348,375	11,5,8	1749	99	0.434986901021	1.0	0.682,0.689,0.787	0.728,0.798,0.726	-0.031
2475	ENSG00000141644.18	MBD1	chr18	-	50276661	50276998	50276661	50276744	50276831	50276998	2475	7,5,2	79,40,34	7,6,11	48,24,46	186	99	0.0205265589155	0.1467859544377834	0.045,0.062,0.03	0.072,0.117,0.113	-0.055
2478	ENSG00000090621.15	PABPC4	chr1	-	39560815	39562203	39560815	39561122	39562072	39562203	2478	339,161,115	6,5,7	192,175,160	3,10,13	1049	99	0.299389578679	0.9149090761413742	0.842,0.752,0.608	0.858,0.623,0.537	0.061
2479	ENSG00000090621.15	PABPC4	chr1	-	39562322	39563922	39562322	39562416	39563613	39563922	2479	275,157,131	469,238,162	155,133,124	242,147,175	1296	99	0.40651667002	1.0	0.043,0.048,0.058	0.047,0.065,0.051	-0.005
2480	ENSG00000090621.15	PABPC4	chr1	-	39563613	39563922	39563613	39563741	39563835	39563922	2480	101,54,45	177,61,82	59,62,47	111,75,82	193	99	0.934956320451	1.0	0.226,0.312,0.22	0.214,0.298,0.227	0.006
2481	ENSG00000090621.15	PABPC4	chr1	-	39562322	39564542	39562322	39562416	39564422	39564542	2481	719,435,325	0,1,0	413,339,304	0,0,0	2105	99	1	1.0	1.0,0.953,1.0	1.0,1.0,1.0	-0.016
2482	ENSG00000090621.15	PABPC4	chr1	-	39562322	39564542	39562322	39563922	39564422	39564542	2482	166,95,63	169,90,87	102,79,66	136,99,121	599	99	0.0367858809988	0.22629277489423844	0.14,0.149,0.107	0.11,0.117,0.083	0.029
2483	ENSG00000090621.15	PABPC4	chr1	-	39563613	39564542	39563613	39563741	39564422	39564542	2483	258,148,108	107,60,37	154,135,108	36,23,23	780	99	0.000111492120122	0.002508277750046265	0.234,0.238,0.27	0.352,0.427,0.373	-0.137
2484	ENSG00000090621.15	PABPC4	chr1	-	39562322	39564542	39562322	39563922	39564470	39564542	2484	363,183,152	72,39,27	213,162,154	43,24,28	647	99	0.560390132393	1.0	0.435,0.418,0.463	0.431,0.508,0.457	-0.027
2485	ENSG00000090621.15	PABPC4	chr1	-	39563613	39564542	39563613	39563741	39564470	39564542	2485	455,236,197	23,21,22	265,218,196	7,10,0	828	99	0.000486333725646	0.008040011669699813	0.703,0.573,0.517	0.819,0.723,1.0	-0.25
2486	ENSG00000090621.15	PABPC4	chr1	-	39562322	39564773	39562322	39563922	39564685	39564773	2486	316,151,133	0,0,0	195,145,142	1,0,0	862	99	1	1.0	1.0,1.0,1.0	0.957,1.0,1.0	0.014
2487	ENSG00000090621.15	PABPC4	chr1	-	39562322	39564773	39562322	39564542	39564685	39564773	2487	55,32,25	390,241,157	41,29,33	242,140,165	242	99	0.103422658301	0.4616346242870586	0.055,0.052,0.061	0.065,0.078,0.076	-0.017
2488	ENSG00000090621.15	PABPC4	chr1	-	39567750	39568939	39567750	39567846	39568801	39568939	2488	290,152,111	1364,526,425	154,108,98	703,368,420	1054	99	0.919755633844	1.0	0.02,0.026,0.024	0.02,0.027,0.021	0.001
2489	ENSG00000090621.15	PABPC4	chr1	-	39575758	39576790	39575758	39576223	39576551	39576790	2489	2005,1089,863	3,6,0	1129,751,847	1,1,0	427	99	1	1.0	0.994,0.977,1.0	0.996,0.994,1.0	-0.006
2490	ENSG00000070061.16	ELP1	chr9	-	108880051	108881765	108880051	108880165	108881662	108881765	2490	27,17,8	23,6,7	22,23,27	11,6,8	1596	99	0.0372257287558	0.22853566079939588	0.068,0.149,0.066	0.11,0.192,0.173	-0.064
2491	ENSG00000070061.16	ELP1	chr9	-	108880051	108881765	108880051	108880165	108881704	108881765	2491	34,21,12	277,117,80	38,27,31	174,98,130	1638	99	0.0409281601221	0.2441896775284478	0.007,0.011,0.009	0.013,0.016,0.014	-0.005
2492	ENSG00000070061.16	ELP1	chr9	-	108892985	108894066	108892985	108893083	108893942	108894066	2492	26,13,17	334,143,137	42,21,22	226,116,149	958	99	0.00290102419535	0.03292988897715782	0.008,0.009,0.013	0.019,0.018,0.015	-0.007
2493	ENSG00000070061.16	ELP1	chr9	-	108896495	108897038	108896495	108896644	108896890	108897038	2493	24,7,6	4,1,0	27,14,22	3,2,3	345	99	0.667761512509	1.0	0.633,0.668,1.0	0.721,0.668,0.678	0.078
2494	ENSG00000070061.16	ELP1	chr9	-	108896495	108897038	108896495	108896644	108896952	108897038	2494	29,9,11	162,74,62	29,17,27	117,81,80	407	99	0.0267472753996	0.17932736518306402	0.042,0.029,0.041	0.057,0.049,0.076	-0.023
2496	ENSG00000070061.16	ELP1	chr9	-	108897147	108898581	108897147	108897285	108898501	108898581	2496	13,8,8	117,45,43	19,9,4	97,54,55	1315	99	0.933392816932	1.0	0.008,0.013,0.014	0.015,0.012,0.005	0.001
2497	ENSG00000070061.16	ELP1	chr9	-	108906302	108908404	108906302	108906485	108908304	108908404	2497	35,12,16	237,88,70	53,29,46	138,78,79	1918	99	9.28745134021e-07	4.863330430858734e-05	0.008,0.007,0.012	0.019,0.019,0.029	-0.013
2498	ENSG00000070061.16	ELP1	chr9	-	108916203	108919349	108916203	108916297	108917546	108919349	2498	15,3,0	74,49,21	15,10,12	72,38,44	1348	99	0.0565554779123	0.3059367926874256	0.015,0.004,0.0	0.015,0.019,0.02	-0.012
2500	ENSG00000070061.16	ELP1	chr9	-	108917546	108919349	108917546	108917670	108919252	108919349	2500	486,165,164	1,0,1	395,224,250	2,0,1	1681	99	1	1.0	0.966,1.0,0.906	0.921,1.0,0.936	0.005
2501	ENSG00000070061.16	ELP1	chr9	-	108930996	108934124	108930996	108931201	108933863	108934124	2501	197,99,74	137,39,45	193,113,105	76,40,48	2761	99	0.0140138465065	0.11006072284011452	0.049,0.083,0.056	0.083,0.092,0.073	-0.02
2502	ENSG00000151503.14	NCAPD3	chr11	-	134153288	134157095	134153288	134153363	134153708	134157095	2502	224,113,85	3,0,0	100,77,64	0,0,2	444	99	0.49147495125	1.0	0.943,1.0,1.0	1.0,1.0,0.877	0.022
2503	ENSG00000151503.14	NCAPD3	chr11	-	134153288	134157095	134153288	134153363	134156751	134157095	2503	963,544,478	3,0,2	504,349,368	3,2,5	3487	99	0.0142535053748	0.1114079133339147	0.901,1.0,0.872	0.827,0.832,0.676	0.146
2504	ENSG00000151503.14	NCAPD3	chr11	-	134153288	134157095	134153288	134153363	134157017	134157095	2504	1054,604,524	747,302,299	552,383,410	329,186,166	3753	99	0.0827353563028	0.396388186513018	0.036,0.05,0.044	0.042,0.052,0.061	-0.008
2506	ENSG00000151503.14	NCAPD3	chr11	-	134156751	134157095	134156751	134156818	134157017	134157095	2506	94,64,48	0,0,2	48,34,43	3,3,3	298	99	0.000208012507526	0.004179911068055539	1.0,1.0,0.889	0.842,0.79,0.826	0.144
2507	ENSG00000151503.14	NCAPD3	chr11	-	134156751	134157095	134156751	134156922	134157017	134157095	2507	66,46,30	1,2,0	36,24,25	2,0,2	194	99	0.615580274314	1.0	0.971,0.921,1.0	0.902,1.0,0.864	0.042
2508	ENSG00000151503.14	NCAPD3	chr11	-	134203141	134203906	134203141	134203198	134203653	134203906	2508	5,6,4	194,99,81	4,2,3	99,32,40	554	99	1	1.0	0.005,0.011,0.009	0.007,0.011,0.013	-0.002
2509	ENSG00000151503.14	NCAPD3	chr11	-	134208863	134209206	134208863	134208951	134209144	134209206	2509	33,13,13	344,137,126	12,6,10	135,68,83	292	99	0.906986127679	1.0	0.031,0.031,0.034	0.029,0.029,0.039	-0.0
2510	ENSG00000127463.16	EMC1	chr1	-	19239230	19239985	19239230	19239302	19239817	19239985	2510	53,23,27	96,58,66	37,23,30	60,24,43	614	99	0.0383742634739	0.23302966051274324	0.082,0.06,0.062	0.09,0.134,0.101	-0.04
2512	ENSG00000127463.16	EMC1	chr1	-	19243949	19245030	19243949	19244015	19244905	19245030	2512	20,26,6	306,109,119	11,9,5	149,78,73	989	99	0.649621802911	1.0	0.007,0.023,0.005	0.007,0.011,0.007	0.003
2513	ENSG00000113194.13	FAF2	chr5	+	176493998	176494275	176493998	176494084	176494183	176494275	2513	4,3,2	114,60,57	2,1,2	52,24,35	198	99	0.956311785845	1.0	0.017,0.024,0.017	0.019,0.02,0.028	-0.003
2514	ENSG00000172375.14	C2CD2L	chr11	+	119111520	119112392	119111520	119111629	119112327	119112392	2514	56,25,35	43,44,29	33,28,23	27,15,15	797	99	0.107948523696	0.4742685707329944	0.139,0.066,0.13	0.132,0.188,0.16	-0.048
2515	ENSG00000172375.14	C2CD2L	chr11	+	119112699	119113988	119112699	119112874	119113851	119113988	2515	104,61,45	0,0,0	49,50,37	0,0,1	1076	99	1	1.0	1.0,1.0,1.0	1.0,1.0,0.773	0.076
2516	ENSG00000172375.14	C2CD2L	chr11	+	119114079	119117121	119114079	119114365	119116024	119117121	2516	83,62,55	3,4,2	70,63,36	2,0,2	1758	99	0.189100978284	0.683148993293271	0.609,0.466,0.608	0.663,1.0,0.503	-0.161
2517	ENSG00000167272.11	POP5	chr12	-	120579513	120579923	120579513	120579597	120579773	120579923	2517	44,38,30	43,20,16	28,16,16	16,11,22	275	99	0.508638442955	1.0	0.269,0.406,0.403	0.387,0.344,0.207	0.047
2518	ENSG00000137343.18	ATAT1	chr6	+	30642767	30644679	30642767	30643011	30643528	30644679	2518	224,89,76	6,2,4	140,96,104	2,3,2	616	99	0.31686615785	0.9474788348651196	0.857,0.877,0.753	0.918,0.837,0.893	-0.054
2519	ENSG00000137343.18	ATAT1	chr6	+	30645894	30646109	30645894	30645974	30646066	30646109	2519	48,24,17	41,25,20	22,22,14	27,23,17	191	99	0.466962970805	1.0	0.378,0.332,0.306	0.297,0.331,0.299	0.03
2520	ENSG00000137343.18	ATAT1	chr6	+	30646066	30646823	30646066	30646109	30646468	30646823	2520	65,29,41	19,16,5	57,42,38	13,9,14	458	99	0.818358733271	1.0	0.425,0.281,0.639	0.487,0.502,0.37	-0.005
2523	ENSG00000145431.11	PDGFC	chr4	-	156767772	156767990	156767772	156767876	156767961	156767990	2523	119,36,30	0,0,0	88,63,90	0,2,0	184	99	1	1.0	1.0,1.0,1.0	1.0,0.944,1.0	0.019
2526	ENSG00000079134.13	THOC1	chr18	-	224923	225403	224923	224994	225088	225403	2526	20,20,7	179,70,62	9,3,15	80,36,58	193	99	0.947661333154	1.0	0.054,0.128,0.055	0.055,0.041,0.117	0.008
2527	ENSG00000079134.13	THOC1	chr18	-	224923	225403	224923	224994	225336	225403	2527	84,59,32	0,0,2	60,38,41	0,0,0	441	99	1	1.0	1.0,1.0,0.782	1.0,1.0,1.0	-0.073
2528	ENSG00000079134.13	THOC1	chr18	-	225088	225403	225088	225139	225336	225403	2528	73,47,29	139,58,50	61,41,38	51,18,37	296	99	0.000437192544281	0.007423892565027204	0.149,0.213,0.162	0.286,0.432,0.256	-0.15
2529	ENSG00000090447.12	TFAP4	chr16	-	4260089	4260595	4260089	4260245	4260454	4260595	2529	15,6,8	197,65,55	7,8,6	109,59,57	308	99	0.959813339828	1.0	0.024,0.029,0.045	0.02,0.042,0.033	0.001
2530	ENSG00000090447.12	TFAP4	chr16	-	4261778	4262422	4261778	4261949	4262323	4262422	2530	48,26,31	364,98,96	49,39,28	225,131,106	473	99	0.159845611447	0.6170905573566768	0.027,0.053,0.063	0.044,0.059,0.052	-0.004
2531	ENSG00000111300.10	NAA25	chr12	-	112039228	112040578	112039228	112039339	112040480	112040578	2531	106,56,34	60,28,21	59,43,37	14,20,14	1240	99	0.0479144617542	0.2722633785879375	0.124,0.138,0.114	0.252,0.147,0.174	-0.066
2532	ENSG00000173039.20	RELA	chr11	-	65653601	65655000	65653601	65654509	65654818	65655000	2532	1427,980,861	29,20,10	793,551,652	10,13,13	408	99	0.885432547223	1.0	0.923,0.922,0.954	0.951,0.911,0.924	0.004
2533	ENSG00000173039.20	RELA	chr11	-	65653600	65655762	65653600	65655000	65655687	65655762	2533	61,31,49	681,386,347	52,24,43	369,228,268	786	99	0.0597004579166	0.3173645038015161	0.011,0.01,0.017	0.017,0.013,0.02	-0.004
2535	ENSG00000173039.20	RELA	chr11	-	65661686	65662088	65661686	65661835	65661936	65662088	2535	46,41,32	637,359,284	5,6,14	340,213,257	200	99	1.2149609141e-07	8.58141828364319e-06	0.035,0.054,0.053	0.007,0.014,0.026	0.032
2536	ENSG00000173039.20	RELA	chr11	-	65661686	65662088	65661686	65661868	65661936	65662088	2536	37,33,23	1,0,0	3,5,12	0,0,0	167	99	1	1.0	0.956,1.0,1.0	1.0,1.0,1.0	-0.015
2537	ENSG00000173039.20	RELA	chr11	-	65661936	65662205	65661936	65662088	65662178	65662205	2537	14,28,24	160,104,83	7,6,7	76,62,83	189	99	0.00237171313348	0.028279652954450254	0.044,0.124,0.132	0.046,0.048,0.042	0.055
2548	ENSG00000140464.20	PML	chr15	+	74034477	74036394	74034477	74034530	74035171	74036394	2548	121,58,50	41,22,17	88,57,65	15,13,13	740	99	0.0104353262252	0.08782859681225336	0.283,0.261,0.282	0.44,0.37,0.401	-0.128
2549	ENSG00000170445.16	HARS1	chr5	-	140675016	140676896	140675016	140675133	140676653	140676896	2549	131,72,55	536,257,277	79,45,57	225,159,143	1619	99	0.0142949906606	0.11169110674176995	0.015,0.017,0.012	0.021,0.017,0.024	-0.006
2550	ENSG00000170445.16	HARS1	chr5	-	140677654	140679127	140677654	140677753	140677907	140679127	2550	39,30,19	307,187,141	24,14,12	150,106,101	253	99	0.907897927969	1.0	0.047,0.059,0.05	0.059,0.049,0.044	0.001
2551	ENSG00000170445.16	HARS1	chr5	-	140677654	140679127	140677654	140677753	140679001	140679127	2551	452,264,223	8,5,7	219,168,149	0,0,5	1347	99	0.0267983974758	0.17961347110198866	0.806,0.795,0.701	1.0,1.0,0.687	-0.128
2552	ENSG00000170445.16	HARS1	chr5	-	140677907	140679127	140677907	140678015	140679001	140679127	2552	413,233,198	326,180,177	193,154,132	132,84,121	1085	99	0.245412362576	0.8095371339590008	0.104,0.106,0.093	0.118,0.143,0.091	-0.016
2553	ENSG00000170445.16	HARS1	chr5	-	140677907	140679127	140677907	140678015	140679061	140679127	2553	580,342,268	7,9,2	266,207,177	3,1,0	1145	99	0.0106288370751	0.08903430899000235	0.878,0.767,0.921	0.885,0.947,1.0	-0.089
2554	ENSG00000166348.20	USP54	chr10	-	73575511	73576361	73575511	73575675	73575797	73576361	2554	25,11,17	21,11,8	25,12,16	6,8,11	221	99	0.266239654141	0.8537337929166908	0.348,0.309,0.488	0.651,0.402,0.395	-0.101
2555	ENSG00000166348.20	USP54	chr10	-	73575511	73576361	73575511	73575675	73576135	73576361	2555	129,73,78	21,6,16	109,54,50	7,6,5	559	99	0.0892908069276	0.4168472892579657	0.521,0.683,0.463	0.734,0.614,0.639	-0.107
2556	ENSG00000182208.15	MOB2	chr11	-	1480392	1480885	1480392	1480486	1480724	1480885	2556	53,33,26	203,102,83	20,19,17	99,64,75	337	99	0.244886649988	0.808806925391468	0.071,0.087,0.084	0.056,0.08,0.062	0.015
2557	ENSG00000113013.16	HSPA9	chr5	-	138553755	138556592	138553755	138556114	138556451	138556592	2557	81,40,34	2920,1224,1185	35,38,18	1164,644,647	436	99	0.834019892181	1.0	0.006,0.007,0.006	0.007,0.013,0.006	-0.002
2558	ENSG00000113013.16	HSPA9	chr5	-	138556773	138557496	138556773	138556866	138557401	138557496	2558	386,227,180	2184,1070,961	160,120,97	872,558,496	634	99	0.825900810483	1.0	0.027,0.032,0.028	0.028,0.032,0.03	-0.001
2560	ENSG00000113013.16	HSPA9	chr5	-	138556773	138561789	138556773	138556866	138561579	138561789	2560	3325,1931,1632	0,1,0	1313,933,946	0,0,0	4812	99	1	1.0	1.0,0.975,1.0	1.0,1.0,1.0	-0.008
2561	ENSG00000132463.15	GRSF1	chr4	-	70825295	70826245	70825295	70825431	70826123	70826245	2561	202,128,123	640,354,283	132,77,73	306,194,217	791	99	0.575962478272	1.0	0.038,0.043,0.052	0.051,0.047,0.04	-0.002
2562	ENSG00000246876.7	LINC02466	chr4	-	129724172	129725789	129724172	129724655	129725600	129725789	2562	0,0,0	1,0,0	1,0,0	0,0,0	1044	99	1	1.0	0.0,NA,NA	1.0,NA,NA	-1.0
2563	ENSG00000141425.18	RPRD1A	chr18	-	35989823	35993300	35989823	35990595	35993101	35993300	2563	1574,533,534	1,0,0	789,497,514	0,0,1	2605	99	1	1.0	0.984,1.0,1.0	1.0,1.0,0.951	0.011
2564	ENSG00000141425.18	RPRD1A	chr18	-	36025598	36027075	36025598	36025678	36026899	36027075	2564	208,93,78	5,2,1	158,91,108	0,0,0	1320	99	2.29778640167e-05	0.0006766058019321912	0.757,0.777,0.854	1.0,1.0,1.0	-0.204
2565	ENSG00000138709.19	LARP1B	chr4	+	128107138	128108901	128107138	128107313	128107882	128108901	2565	26,19,24	39,27,17	22,18,11	25,21,21	668	99	0.650102665238	1.0	0.09,0.094,0.173	0.115,0.113,0.072	0.019
2568	ENSG00000164073.11	MFSD8	chr4	-	127920556	127921771	127920556	127920836	127921523	127921771	2568	70,25,29	32,13,14	39,16,18	18,12,9	786	99	0.597978983184	1.0	0.216,0.195,0.207	0.214,0.144,0.201	0.02
2569	ENSG00000164073.11	MFSD8	chr4	-	127921523	127921963	127921523	127921771	127921859	127921963	2569	1,1,1	13,3,3	3,0,0	6,4,4	187	99	0.277100730844	0.87522827778093	0.039,0.15,0.15	0.209,0.0,0.0	0.043
2570	ENSG00000169738.8	DCXR	chr17	-	82036190	82036448	82036190	82036308	82036383	82036448	2570	117,56,38	378,88,87	87,52,62	262,168,147	174	99	0.280932124848	0.8822254053065013	0.15,0.266,0.199	0.159,0.15,0.194	0.037
2571	ENSG00000169738.8	DCXR	chr17	-	82036190	82036448	82036190	82036322	82036383	82036448	2571	68,46,33	0,0,0	61,43,53	0,0,1	160	99	1	1.0	1.0,1.0,1.0	1.0,1.0,0.97	0.01
2572	ENSG00000169738.8	DCXR	chr17	-	82036190	82036643	82036190	82036308	82036543	82036643	2572	247,142,117	5,6,5	155,99,122	3,1,0	334	99	0.00534825728881	0.052451946816104614	0.936,0.875,0.874	0.939,0.967,1.0	-0.074
2573	ENSG00000169738.8	DCXR	chr17	-	82036190	82036643	82036190	82036448	82036543	82036643	2573	175,106,94	127,30,26	93,55,76	108,53,59	194	99	0.000439110365192	0.007439941703694534	0.413,0.643,0.649	0.305,0.346,0.397	0.219
2574	ENSG00000169738.8	DCXR	chr17	-	82036190	82036763	82036190	82036308	82036720	82036763	2574	353,201,169	4,1,1	213,149,149	0,1,0	511	99	0.278093956413	0.877681696048434	0.945,0.975,0.97	1.0,0.967,1.0	-0.026
2575	ENSG00000169738.8	DCXR	chr17	-	82036190	82036763	82036190	82036448	82036720	82036763	2575	281,165,146	5,5,0	151,105,103	6,4,4	371	99	0.049895788737	0.2801074375358184	0.937,0.898,1.0	0.87,0.875,0.873	0.072
2576	ENSG00000169738.8	DCXR	chr17	-	82036190	82036763	82036190	82036643	82036720	82036763	2576	108,62,52	121,36,35	58,50,27	115,61,58	176	99	0.000262631826992	0.0049707882457837365	0.334,0.492,0.455	0.221,0.316,0.208	0.179
2577	ENSG00000169738.8	DCXR	chr17	-	82036720	82037013	82036720	82036763	82036858	82037013	2577	4,4,1	196,63,63	8,0,5	153,96,75	194	99	0.356654228309	1.0	0.01,0.031,0.008	0.026,0.0,0.033	-0.003
2578	ENSG00000169738.8	DCXR	chr17	-	82036858	82037547	82036858	82037013	82037449	82037547	2578	242,93,97	95,34,18	133,117,106	56,24,33	535	99	0.943344321715	1.0	0.32,0.336,0.499	0.305,0.474,0.373	0.001
2581	ENSG00000164112.14	SMIM43	chr4	-	121761537	121761892	121761537	121761695	121761829	121761892	2581	1,1,1	3,0,0	0,1,0	0,0,0	233	99	1	1.0	0.124,1.0,1.0	NA,1.0,NA	-0.292
2582	ENSG00000164111.15	ANXA5	chr4	-	121696580	121696975	121696580	121696624	121696862	121696975	2582	28,15,15	347,215,185	9,18,11	183,109,166	337	99	0.857880656606	1.0	0.023,0.02,0.023	0.014,0.046,0.019	-0.004
2584	ENSG00000184575.12	XPOT	chr12	+	64425037	64425457	64425037	64425138	64425337	64425457	2584	185,49,65	5,0,3	101,54,59	1,0,0	298	99	0.00713476868975	0.0652520671987613	0.925,1.0,0.878	0.971,1.0,1.0	-0.056
2585	ENSG00000184575.12	XPOT	chr12	+	64425037	64425457	64425037	64425182	64425337	64425457	2585	78,18,28	68,35,42	51,26,31	32,20,18	254	99	0.00502074746055	0.04991010708643666	0.309,0.167,0.206	0.383,0.336,0.402	-0.146
2586	ENSG00000204394.13	VARS1	chr6	-	31781690	31781952	31781690	31781761	31781846	31781952	2586	16,18,11	262,74,61	4,6,5	188,121,125	184	99	1.62899937277e-05	0.0005176760338578506	0.032,0.116,0.088	0.011,0.026,0.021	0.059
2587	ENSG00000204394.13	VARS1	chr6	-	31782529	31782845	31782529	31782633	31782720	31782845	2587	43,33,31	158,59,41	19,13,11	143,92,93	186	99	7.94282170036e-08	5.9043492779599165e-06	0.127,0.229,0.287	0.066,0.07,0.059	0.149
2588	ENSG00000137411.19	VARS2	chr6	+	30923352	30924560	30923352	30923505	30924353	30924560	2588	27,29,20	28,14,2	13,15,10	20,13,14	947	99	0.0236476794564	0.16344267400619766	0.092,0.178,0.511	0.064,0.108,0.069	0.18
2589	ENSG00000180801.14	ARSJ	chr4	-	113978436	113979647	113978436	113979092	113979455	113979647	2589	164,69,60	8,3,1	96,55,67	0,0,2	462	99	0.000400159291842	0.006933485366390317	0.815,0.831,0.928	1.0,1.0,0.878	-0.101
2590	ENSG00000145362.21	ANK2	chr4	+	113236986	113240583	113236986	113237172	113240484	113240583	2590	7,2,0	20,5,3	1,0,2	4,2,2	3411	99	1	1.0	0.01,0.011,0.0	0.007,0.0,0.028	-0.005
2592	ENSG00000145362.21	ANK2	chr4	+	113369513	113373173	113369513	113369805	113373089	113373173	2592	23,5,4	31,11,13	12,5,8	22,2,15	3383	99	0.903478169912	1.0	0.021,0.013,0.009	0.016,0.068,0.015	-0.019
2593	ENSG00000174720.18	LARP7	chr4	+	112646790	112647127	112646790	112646955	112647033	112647127	2593	41,15,15	328,135,120	18,15,16	195,90,113	177	99	0.934077526058	1.0	0.065,0.059,0.065	0.049,0.085,0.073	-0.006
2594	ENSG00000174720.18	LARP7	chr4	+	112647033	112647549	112647033	112647127	112647198	112647549	2594	58,19,22	406,157,165	38,23,34	229,125,170	170	99	0.0988695535495	0.4474173496088485	0.077,0.066,0.072	0.088,0.097,0.104	-0.025
2595	ENSG00000174720.18	LARP7	chr4	+	112647033	112647549	112647033	112647127	112647201	112647549	2595	78,27,30	19,7,3	59,31,49	16,8,5	173	99	0.959540885582	1.0	0.701,0.688,0.851	0.678,0.689,0.849	0.008
2596	ENSG00000073331.18	ALPK1	chr4	+	112425664	112426543	112425664	112425751	112426466	112426543	2596	10,5,6	23,11,5	4,4,5	15,9,7	814	99	0.432565871453	1.0	0.05,0.052,0.127	0.031,0.051,0.08	0.022
2598	ENSG00000162910.19	MRPL55	chr1	-	228108436	228109021	228108436	228108474	228108954	228109021	2598	344,121,132	14,2,7	169,107,87	7,5,2	579	99	0.839839815314	1.0	0.808,0.912,0.763	0.805,0.785,0.881	0.004
2599	ENSG00000073605.19	GSDMB	chr17	-	39906110	39906987	39906110	39906271	39906960	39906987	2599	86,39,32	13,3,2	22,15,16	2,1,6	788	99	0.451183463539	1.0	0.454,0.62,0.668	0.58,0.653,0.251	0.086
2600	ENSG00000188517.17	COL25A1	chr4	-	109301722	109302367	109301722	109302075	109302302	109302367	2600	94,30,19	1,1,0	57,37,31	1,1,0	326	99	1	1.0	0.966,0.901,1.0	0.945,0.918,1.0	0.001
2601	ENSG00000115355.18	CCDC88A	chr2	-	55290654	55291775	55290654	55291164	55291675	55291775	2601	63,27,21	73,30,29	56,28,23	37,25,24	610	99	0.0733424065388	0.3640821089144677	0.123,0.127,0.105	0.197,0.154,0.135	-0.044
2602	ENSG00000115355.18	CCDC88A	chr2	-	55295596	55296056	55295596	55295727	55295949	55296056	2602	412,160,167	6,1,0	193,87,114	3,4,5	321	99	0.0117926574563	0.09694968968327068	0.955,0.98,1.0	0.952,0.87,0.875	0.079
2603	ENSG00000115355.18	CCDC88A	chr2	-	55299838	55301277	55299838	55299919	55301205	55301277	2603	20,11,6	127,49,29	6,4,9	51,40,28	1385	99	0.568721544881	1.0	0.011,0.016,0.015	0.008,0.007,0.022	0.002
2604	ENSG00000115355.18	CCDC88A	chr2	-	55332130	55332693	55332130	55332432	55332565	55332693	2604	9,3,3	0,0,0	2,2,2	0,2,0	232	99	0.532846144194	1.0	1.0,1.0,1.0	1.0,0.299,1.0	0.234
2607	ENSG00000146556.15	WASH2P	chr2	+	113595692	113596203	113595692	113595829	113596067	113596203	2607	20,6,8	3,3,1	27,12,19	5,1,1	337	99	0.329641942741	0.9698466157458225	0.662,0.37,0.702	0.613,0.779,0.848	-0.169
2608	ENSG00000146556.15	WASH2P	chr2	+	113595692	113596203	113595692	113595909	113596067	113596203	2608	14,4,8	0,0,0	16,9,17	1,0,0	257	99	1	1.0	1.0,1.0,1.0	0.86,1.0,1.0	0.047
2609	ENSG00000072310.18	SREBF1	chr17	-	17817547	17817916	17817547	17817591	17817695	17817916	2609	11,3,3	0,0,0	3,4,2	1,0,0	203	99	1	1.0	1.0,1.0,1.0	0.594,1.0,1.0	0.135
2610	ENSG00000197912.16	SPG7	chr16	+	89529476	89530808	89529476	89529579	89530682	89530808	2610	61,45,25	100,41,36	53,35,32	65,34,45	1202	99	0.592495179981	1.0	0.048,0.083,0.054	0.063,0.078,0.055	-0.004
2612	ENSG00000197912.16	SPG7	chr16	+	89530682	89532066	89530682	89530808	89531903	89532066	2612	152,131,100	86,40,28	151,92,130	58,37,34	1194	99	0.512742462584	1.0	0.128,0.214,0.228	0.178,0.171,0.241	-0.007
2613	ENSG00000197912.16	SPG7	chr16	+	89530682	89532066	89530682	89530808	89531924	89532066	2613	186,155,116	0,0,1	166,108,143	0,0,0	1215	99	1	1.0	1.0,1.0,0.904	1.0,1.0,1.0	-0.032
2614	ENSG00000197912.16	SPG7	chr16	+	89540943	89541346	89540943	89541027	89541152	89541346	2614	149,57,44	0,0,0	102,69,69	0,1,0	224	99	1	1.0	1.0,1.0,1.0	1.0,0.968,1.0	0.011
2615	ENSG00000197912.16	SPG7	chr16	+	89540943	89542279	89540943	89540977	89541152	89542279	2615	178,70,56	1,1,0	129,82,74	0,0,1	274	99	1	1.0	0.985,0.962,1.0	1.0,1.0,0.964	-0.006
2617	ENSG00000197912.16	SPG7	chr16	+	89545871	89546181	89545871	89546030	89546131	89546181	2617	26,15,10	0,1,0	14,13,10	0,0,1	200	99	1	1.0	1.0,0.881,1.0	1.0,1.0,0.832	0.016
2619	ENSG00000197912.16	SPG7	chr16	+	89545871	89546760	89545871	89545995	89546657	89546760	2619	73,59,30	0,0,0	33,31,25	0,0,1	761	99	1	1.0	1.0,1.0,1.0	1.0,1.0,0.765	0.078
2620	ENSG00000197912.16	SPG7	chr16	+	89545871	89546760	89545871	89546030	89546657	89546760	2620	68,56,30	8,3,5	32,31,24	2,0,0	726	99	0.000154829263538	0.0032655457766050397	0.537,0.718,0.45	0.686,1.0,1.0	-0.327
2621	ENSG00000197912.16	SPG7	chr16	+	89545871	89546760	89545871	89546181	89546657	89546760	2621	45,46,22	4,4,2	23,19,18	5,1,4	575	99	0.249423067367	0.8180679832514577	0.66,0.664,0.654	0.442,0.766,0.437	0.111
2622	ENSG00000197912.16	SPG7	chr16	+	89554485	89556085	89554485	89554563	89555877	89556085	2622	105,86,51	0,0,0	100,48,67	1,0,1	1413	99	1	1.0	1.0,1.0,1.0	0.875,1.0,0.824	0.1
2625	ENSG00000197912.16	SPG7	chr16	+	89554485	89557747	89554485	89554563	89556886	89557747	2625	146,132,78	193,68,69	143,86,100	126,98,74	2422	99	0.928586567159	1.0	0.03,0.074,0.044	0.044,0.035,0.052	0.006
2626	ENSG00000197912.16	SPG7	chr16	+	89554485	89557747	89554485	89556085	89556886	89557747	2626	29,37,22	12,3,5	25,30,26	6,8,8	900	99	0.643849611542	1.0	0.21,0.576,0.326	0.314,0.292,0.263	0.081
2627	ENSG00000197912.16	SPG7	chr16	+	89556886	89557747	89556886	89557173	89557271	89557747	2627	190,106,66	0,0,0	117,83,93	1,0,0	197	99	1	1.0	1.0,1.0,1.0	0.983,1.0,1.0	0.006
2628	ENSG00000124357.13	NAGK	chr2	+	71068649	71070586	71068649	71068712	71070501	71070586	2628	231,127,126	14,6,7	125,70,65	9,4,4	1888	99	0.628810624866	1.0	0.464,0.526,0.486	0.421,0.479,0.46	0.039
2630	ENSG00000124357.13	NAGK	chr2	+	71072640	71073594	71072640	71072751	71073481	71073594	2630	99,60,48	94,41,50	76,44,35	62,30,32	829	99	0.589844969387	1.0	0.112,0.149,0.103	0.128,0.149,0.116	-0.01
2632	ENSG00000124357.13	NAGK	chr2	+	71075554	71076701	71075554	71075642	71076603	71076701	2632	52,41,32	34,34,34	52,29,33	38,23,13	1060	99	0.295810857894	0.9077567608005832	0.125,0.101,0.081	0.113,0.105,0.192	-0.034
2633	ENSG00000164032.12	H2AZ1	chr4	-	99948087	99948940	99948087	99948523	99948810	99948940	2633	74,40,30	2975,1106,971	45,21,29	1681,931,991	386	99	1	1.0	0.006,0.009,0.008	0.007,0.006,0.007	0.001
2634	ENSG00000164032.12	H2AZ1	chr4	-	99948087	99948940	99948087	99948523	99948813	99948940	2634	103,69,45	10,9,10	75,36,44	10,9,15	389	99	0.152243272612	0.596929012580568	0.724,0.661,0.534	0.656,0.504,0.427	0.111
2638	ENSG00000189171.15	S100A13	chr1	-	153626319	153627598	153626319	153626533	153627482	153627598	2638	64,56,45	45,19,16	51,49,56	19,11,16	1048	99	0.052503390503	0.28992781353085195	0.118,0.218,0.21	0.202,0.296,0.248	-0.067
2639	ENSG00000124198.10	ARFGEF2	chr20	+	49013563	49013960	49013563	49013694	49013830	49013960	2639	8,7,4	87,27,36	5,2,5	40,23,35	235	99	0.732054536974	1.0	0.037,0.098,0.045	0.05,0.035,0.057	0.013
2640	ENSG00000119139.21	TJP2	chr9	+	69251034	69252900	69251034	69251364	69252814	69252900	2640	14,12,7	191,96,91	9,15,7	75,54,70	1549	99	0.89849630764	1.0	0.005,0.008,0.005	0.008,0.017,0.006	-0.004
2641	ENSG00000119139.21	TJP2	chr9	+	69252814	69255187	69252814	69252900	69254208	69255187	2641	106,56,50	248,131,134	50,41,54	102,69,78	1407	99	0.0333738561641	0.211231968457507	0.029,0.029,0.026	0.033,0.04,0.046	-0.012
2642	ENSG00000039139.11	DNAH5	chr5	-	13913742	13914642	13913742	13913958	13914519	13914642	2642	3,0,1	5,2,2	3,0,0	4,1,3	660	99	0.721497866378	1.0	0.083,0.0,0.07	0.101,0.0,0.0	0.017
2643	ENSG00000039139.11	DNAH5	chr5	-	13913742	13916455	13913742	13914642	13916347	13916455	2643	1,0,0	1,0,1	1,0,0	1,0,5	1804	99	1	1.0	0.052,NA,0.0	0.052,NA,0.0	0.0
2644	ENSG00000039139.11	DNAH5	chr5	-	13917142	13919352	13917142	13917256	13919175	13919352	2644	4,0,1	2,1,2	0,2,2	0,0,1	2018	99	1	1.0	0.089,0.0,0.024	NA,1.0,0.089	-0.507
2646	ENSG00000107897.20	ACBD5	chr10	-	27240318	27240797	27240318	27240484	27240673	27240797	2646	46,20,15	10,9,6	18,16,9	15,12,11	288	99	0.0028426919541	0.03247481512314132	0.613,0.433,0.462	0.292,0.314,0.22	0.227
2648	ENSG00000164039.15	BDH2	chr4	-	103085348	103086540	103085348	103085462	103086479	103086540	2648	34,15,16	60,27,26	25,14,13	27,15,15	1116	99	0.10418353665	0.4634739462605148	0.048,0.047,0.052	0.076,0.076,0.071	-0.025
2649	ENSG00000138646.9	HERC5	chr4	+	88504231	88504597	88504231	88504415	88504494	88504597	2649	7,3,2	69,35,35	6,4,5	54,37,22	178	99	0.280975927532	0.8822254053065013	0.053,0.046,0.031	0.058,0.057,0.112	-0.032
2650	ENSG00000118762.8	PKD2	chr4	+	88065373	88065879	88065373	88065495	88065761	88065879	2650	26,14,5	77,21,20	18,9,10	62,31,19	365	99	0.579905394373	1.0	0.084,0.153,0.064	0.073,0.073,0.125	0.01
2652	ENSG00000177628.16	GBA	chr1	-	155235194	155235844	155235194	155235311	155235680	155235844	2652	17,12,14	147,86,91	9,7,4	91,71,61	468	99	0.11695299371	0.5011934380718807	0.024,0.029,0.032	0.02,0.02,0.014	0.01
2653	ENSG00000138678.11	GPAT3	chr4	+	83536107	83536763	83536107	83536206	83536503	83536763	2653	46,30,31	1,0,0	9,7,10	0,0,0	396	99	1	1.0	0.92,1.0,1.0	1.0,1.0,1.0	-0.027
2654	ENSG00000168283.14	BMI1	chr10	+	22326430	22326986	22326430	22326561	22326889	22326986	2654	7,3,2	203,75,84	6,5,5	119,51,70	427	99	0.542505403937	1.0	0.008,0.009,0.005	0.012,0.022,0.016	-0.009
2656	ENSG00000162413.17	KLHL21	chr1	-	6590723	6595557	6590723	6593658	6595484	6595557	2656	446,410,385	382,339,297	236,115,138	104,69,88	1925	99	0.000813966275018	0.012050782038219136	0.057,0.059,0.062	0.105,0.079,0.075	-0.027
2659	ENSG00000175203.17	DCTN2	chr12	-	57532014	57532643	57532014	57532106	57532571	57532643	2659	87,49,34	7,9,8	49,28,42	2,4,6	564	99	0.360249590072	1.0	0.686,0.489,0.427	0.811,0.551,0.551	-0.104
2660	ENSG00000175203.17	DCTN2	chr12	-	57532983	57533303	57532983	57533022	57533237	57533303	2660	41,21,17	396,180,128	24,13,25	260,144,190	314	99	0.666209835034	1.0	0.032,0.035,0.04	0.028,0.028,0.04	0.004
2662	ENSG00000120733.14	KDM3B	chr5	+	138386021	138386621	138386021	138386190	138386288	138386621	2662	620,226,226	1,0,0	426,264,263	1,0,1	197	99	1	1.0	0.997,1.0,1.0	0.995,1.0,0.992	0.003
2666	ENSG00000163743.14	RCHY1	chr4	-	75490580	75491782	75490580	75490701	75491723	75491782	2666	13,9,5	1,4,0	22,14,8	14,4,13	1121	99	0.111459614422	0.48558020545322134	0.534,0.166,1.0	0.122,0.236,0.052	0.43
2667	ENSG00000266865.7	ENSG00000266865	chr17	+	31021909	31024426	31021909	31022042	31024376	31024426	2667	71,18,15	17,6,2	35,11,10	19,9,17	2433	99	0.00013689319224	0.002951672684606897	0.145,0.109,0.234	0.07,0.047,0.023	0.116
2668	ENSG00000065534.20	MYLK	chr3	-	123626817	123629626	123626817	123626941	123629473	123629626	2668	25,4,3	18,5,3	40,14,24	21,13,14	2631	99	0.243346183728	0.8063696041823684	0.05,0.029,0.036	0.067,0.039,0.061	-0.017
2669	ENSG00000065534.20	MYLK	chr3	-	123666218	123667187	123666218	123666346	123667136	123667187	2669	1,0,0	32,12,3	1,1,3	13,11,15	889	99	1	1.0	0.003,0.0,0.0	0.008,0.01,0.022	-0.012
2671	ENSG00000081041.9	CXCL2	chr4	-	74098798	74099195	74098798	74098922	74099020	74099195	2671	0,0,0	4,0,0	2,0,1	1,0,0	197	99	1	1.0	0.0,NA,NA	0.501,NA,1.0	-0.75
2674	ENSG00000162772.17	ATF3	chr1	+	212615021	212615261	212615021	212615060	212615147	212615261	2674	545,332,336	0,1,1	205,132,175	0,0,1	186	99	1	1.0	1.0,0.994,0.994	1.0,1.0,0.989	-0.0
2676	ENSG00000162772.17	ATF3	chr1	+	212615021	212615261	212615021	212615060	212615151	212615261	2676	552,335,345	0,1,0	209,133,181	0,0,0	190	99	1	1.0	1.0,0.994,1.0	1.0,1.0,1.0	-0.002
2677	ENSG00000162772.17	ATF3	chr1	+	212619045	212619555	212619045	212619266	212619357	212619555	2677	82,50,42	2,0,1	25,18,23	0,1,0	190	99	0.688866004037	1.0	0.955,1.0,0.956	1.0,0.904,1.0	0.002
2678	ENSG00000011143.19	MKS1	chr17	-	58206464	58207218	58206464	58206547	58207084	58207218	2678	68,33,14	13,1,4	48,22,34	15,7,7	636	99	0.184848216938	0.6741933594273255	0.449,0.837,0.353	0.332,0.329,0.431	0.182
2679	ENSG00000011143.19	MKS1	chr17	-	58206282	58208001	58206282	58206380	58207893	58208001	2679	189,95,72	2,1,2	118,75,83	1,3,8	1612	99	0.0449387194399	0.2606102496705603	0.853,0.854,0.689	0.879,0.606,0.389	0.174
2680	ENSG00000011143.19	MKS1	chr17	-	58207084	58208001	58207084	58207218	58207893	58208001	2680	97,52,46	17,9,3	48,41,34	16,11,4	774	99	0.165580436025	0.6303026087540734	0.422,0.425,0.662	0.277,0.323,0.521	0.129
2682	ENSG00000011143.19	MKS1	chr17	-	58208104	58208583	58208104	58208174	58208512	58208583	2682	20,17,13	60,31,23	15,5,4	61,37,41	437	99	0.000568921639169	0.009073723967541589	0.07,0.111,0.114	0.053,0.03,0.022	0.063
2683	ENSG00000011143.19	MKS1	chr17	-	58208104	58208583	58208104	58208250	58208512	58208583	2683	16,12,7	7,4,3	13,4,2	0,0,3	361	99	0.0358724944966	0.22286652045520633	0.385,0.451,0.39	1.0,1.0,0.155	-0.31
2684	ENSG00000011143.19	MKS1	chr17	-	58211759	58213090	58211759	58212434	58212981	58213090	2684	14,5,8	65,26,28	4,7,3	54,29,32	646	99	0.0566456402952	0.30620043546299314	0.032,0.029,0.042	0.011,0.036,0.014	0.014
2685	ENSG00000011143.19	MKS1	chr17	-	58212981	58213869	58212981	58213090	58213764	58213869	2685	18,6,11	108,36,34	10,10,9	70,42,32	773	99	0.962855799105	1.0	0.021,0.021,0.04	0.018,0.03,0.035	-0.0
2686	ENSG00000011143.19	MKS1	chr17	-	58213764	58216243	58213764	58213869	58214258	58216243	2686	0,2,2	55,36,27	5,4,0	44,28,27	488	99	0.856474328832	1.0	0.0,0.011,0.015	0.023,0.028,0.0	-0.008
2687	ENSG00000011143.19	MKS1	chr17	-	58214258	58216243	58214258	58214387	58214740	58216243	2687	22,5,5	90,23,14	11,3,3	57,21,23	452	99	0.159371673385	0.6159319716715325	0.051,0.045,0.073	0.041,0.03,0.028	0.023
2688	ENSG00000011143.19	MKS1	chr17	-	58213764	58216243	58213764	58213869	58216087	58216243	2688	153,54,45	1,1,1	101,60,49	0,1,0	2317	99	0.536190235723	1.0	0.867,0.698,0.658	1.0,0.719,1.0	-0.165
2689	ENSG00000011143.19	MKS1	chr17	-	58214258	58216243	58214258	58214387	58216087	58216243	2689	95,31,29	14,19,4	70,40,33	5,2,6	1799	99	0.0254088400856	0.17258514291112678	0.272,0.082,0.285	0.435,0.524,0.232	-0.184
2690	ENSG00000011143.19	MKS1	chr17	-	58214740	58216243	58214740	58214838	58216087	58216243	2690	73,26,24	77,24,16	61,38,30	65,24,32	1348	99	0.984355259499	1.0	0.065,0.074,0.099	0.064,0.104,0.064	0.002
2691	ENSG00000011143.19	MKS1	chr17	-	58214740	58216243	58214740	58214898	58216087	58216243	2691	71,24,23	5,0,2	58,33,28	1,3,2	1288	99	0.899226470462	1.0	0.522,1.0,0.469	0.817,0.458,0.518	0.066
2692	ENSG00000011143.19	MKS1	chr17	-	58214258	58216736	58214258	58214387	58216665	58216736	2692	115,46,32	0,1,0	90,48,47	1,0,0	2377	99	1	1.0	1.0,0.657,1.0	0.789,1.0,1.0	-0.044
2693	ENSG00000011143.19	MKS1	chr17	-	58214258	58216736	58214258	58216243	58216665	58216736	2693	1,1,0	86,49,27	1,1,2	52,30,31	521	99	1	1.0	0.002,0.004,0.0	0.004,0.006,0.012	-0.005
2694	ENSG00000112640.16	PPP2R5D	chr6	+	43007934	43008260	43007934	43008065	43008200	43008260	2694	10,6,6	265,93,65	15,4,8	150,95,109	234	99	0.239002422611	0.796300188796405	0.016,0.027,0.038	0.041,0.018,0.03	-0.003
2695	ENSG00000112640.16	PPP2R5D	chr6	+	43008366	43009227	43008366	43008475	43009056	43009227	2695	27,15,6	64,58,47	14,18,12	61,46,76	680	99	0.573420791539	1.0	0.058,0.036,0.018	0.032,0.054,0.022	0.001
2703	ENSG00000145833.16	DDX46	chr5	+	134811220	134811845	134811220	134811358	134811695	134811845	2703	1,2,2	915,397,306	6,3,3	463,293,338	436	99	1	1.0	0.0,0.001,0.001	0.003,0.002,0.002	-0.002
2704	ENSG00000145833.16	DDX46	chr5	+	134816429	134817714	134816429	134816603	134817495	134817714	2704	17,20,11	45,29,16	23,12,21	19,11,24	991	99	0.0178100671017	0.13174232325809598	0.036,0.064,0.064	0.108,0.098,0.08	-0.041
2705	ENSG00000145833.16	DDX46	chr5	+	134816429	134817714	134816429	134816606	134817495	134817714	2705	13,17,8	188,68,89	12,10,14	113,74,89	988	99	0.630884361006	1.0	0.007,0.024,0.009	0.011,0.013,0.016	0.0
2706	ENSG00000186654.21	PRR5	chr22	+	44702217	44702608	44702217	44702409	44702491	44702608	2706	72,46,29	6,6,2	47,37,49	3,0,2	181	99	0.019567353255	0.1414972551705102	0.868,0.807,0.888	0.895,1.0,0.931	-0.088
2707	ENSG00000091136.15	LAMB1	chr7	-	108001557	108002971	108001557	108001733	108002848	108002971	2707	45,19,20	33,16,10	12,11,5	19,11,11	1214	99	0.00771160890541	0.06944040886447123	0.1,0.088,0.14	0.049,0.075,0.036	0.056
2709	ENSG00000196730.13	DAPK1	chr9	+	87639649	87639815	87639649	87639698	87639788	87639815	2709	1,2,2	41,18,17	3,6,2	36,14,11	189	99	0.0410022591686	0.24433151702492378	0.013,0.055,0.058	0.042,0.183,0.087	-0.062
2710	ENSG00000161904.12	LEMD2	chr6	-	33771221	33772778	33771221	33771658	33771696	33772778	2710	127,101,90	1,0,0	70,45,81	0,0,0	137	99	1	1.0	0.989,1.0,1.0	1.0,1.0,1.0	-0.004
2711	ENSG00000161904.12	LEMD2	chr6	-	33778241	33780179	33778241	33778387	33780099	33780179	2711	76,41,40	207,99,98	50,45,48	87,69,63	1811	99	0.00235890655428	0.02816350844687569	0.02,0.022,0.022	0.03,0.034,0.04	-0.013
2712	ENSG00000273297.3	ENSG00000273297	chr7	-	134417291	134418219	134417291	134417836	134417971	134418219	2712	4,4,0	0,0,1	4,0,1	0,0,0	234	99	1	1.0	1.0,1.0,0.0	1.0,NA,1.0	-0.333
2713	ENSG00000273297.3	ENSG00000273297	chr7	-	134417291	134418974	134417291	134418219	134418626	134418974	2713	10,6,4	1,1,0	5,2,4	0,0,0	506	99	1	1.0	0.662,0.54,1.0	1.0,1.0,1.0	-0.266
2714	ENSG00000174233.12	ADCY6	chr12	-	48770765	48771973	48770765	48770970	48771709	48771973	2714	25,5,3	25,17,8	14,10,16	22,21,16	838	99	0.869378424154	1.0	0.106,0.034,0.042	0.07,0.053,0.106	-0.016
2715	ENSG00000174233.12	ADCY6	chr12	-	48773468	48774098	48773468	48773647	48773939	48774098	2715	10,2,2	18,4,4	5,5,6	16,8,11	391	99	0.821324157046	1.0	0.123,0.112,0.112	0.073,0.137,0.121	0.005
2716	ENSG00000174233.12	ADCY6	chr12	-	48777103	48777521	48777103	48777231	48777409	48777521	2716	4,6,4	50,11,12	5,5,6	37,29,32	277	99	0.732496712593	1.0	0.028,0.163,0.106	0.046,0.058,0.063	0.043
2718	ENSG00000072135.13	PTPN18	chr2	+	130370556	130370782	130370556	130370623	130370704	130370782	2718	9,3,1	27,13,2	7,3,3	32,25,20	180	99	0.228282078704	0.7746651226252259	0.155,0.113,0.216	0.107,0.062,0.076	0.08
2722	ENSG00000100241.22	SBF1	chr22	-	50446805	50447453	50446805	50447201	50447321	50447453	2722	25,27,21	0,0,0	30,29,25	1,0,0	219	99	1	1.0	1.0,1.0,1.0	0.931,1.0,1.0	0.023
2723	ENSG00000100241.22	SBF1	chr22	-	50446805	50447453	50446805	50447240	50447321	50447453	2723	2,6,6	166,55,48	3,1,2	136,72,92	180	99	0.0387238761468	0.2344161750800023	0.007,0.057,0.064	0.012,0.008,0.012	0.032
2724	ENSG00000100241.22	SBF1	chr22	-	50446805	50447609	50446805	50447453	50447521	50447609	2724	14,7,6	160,63,55	13,6,5	134,92,104	167	99	0.340592194353	0.9893414471846945	0.049,0.062,0.061	0.054,0.037,0.028	0.018
2725	ENSG00000100241.22	SBF1	chr22	-	50447321	50447609	50447321	50447422	50447521	50447609	2725	211,84,71	0,0,3	155,89,118	0,0,0	198	99	1	1.0	1.0,1.0,0.922	1.0,1.0,1.0	-0.026
2726	ENSG00000100241.22	SBF1	chr22	-	50447521	50448444	50447521	50447609	50448232	50448444	2726	37,32,25	193,89,53	26,42,18	149,96,111	722	99	0.348926741666	1.0	0.026,0.047,0.061	0.023,0.057,0.022	0.011
2728	ENSG00000100241.22	SBF1	chr22	-	50448232	50448650	50448232	50448375	50448542	50448650	2728	86,59,28	0,0,0	66,49,51	0,0,1	266	99	1	1.0	1.0,1.0,1.0	1.0,1.0,0.95	0.017
2729	ENSG00000100241.22	SBF1	chr22	-	50448232	50448650	50448232	50448433	50448542	50448650	2729	28,23,8	5,1,0	16,26,10	0,2,1	208	99	0.156088545251	0.6065513566141948	0.727,0.916,1.0	1.0,0.861,0.826	-0.015
2730	ENSG00000100241.22	SBF1	chr22	-	50448232	50448650	50448232	50448444	50448542	50448650	2730	14,13,5	277,136,105	4,8,3	238,173,176	197	99	0.00353249527646	0.038277701109857086	0.025,0.046,0.023	0.008,0.023,0.008	0.018
2731	ENSG00000100241.22	SBF1	chr22	-	50448232	50448650	50448232	50448444	50448544	50448650	2731	16,13,5	0,0,0	5,9,3	2,3,0	199	99	0.00232131874849	0.0278509317117895	1.0,1.0,1.0	0.554,0.599,1.0	0.282
2732	ENSG00000100241.22	SBF1	chr22	-	50454511	50454944	50454511	50454706	50454813	50454944	2732	144,53,56	0,0,1	101,74,84	0,0,0	206	99	1	1.0	1.0,1.0,0.964	1.0,1.0,1.0	-0.012
2734	ENSG00000100241.22	SBF1	chr22	-	50454511	50454944	50454511	50454742	50454813	50454944	2734	9,4,3	130,50,38	7,6,8	105,58,80	170	99	0.580784549168	1.0	0.039,0.045,0.044	0.037,0.057,0.055	-0.007
2736	ENSG00000100241.22	SBF1	chr22	-	50454813	50455142	50454813	50454944	50455015	50455142	2736	34,9,4	175,79,49	23,23,15	141,103,126	170	99	0.661085622528	1.0	0.102,0.062,0.045	0.087,0.115,0.065	-0.019
2737	ENSG00000100241.22	SBF1	chr22	-	50454813	50455409	50454813	50455142	50455223	50455409	2737	26,30,26	129,54,45	10,16,9	113,68,75	180	99	2.94026041379e-05	0.0008290442492994085	0.1,0.234,0.241	0.046,0.115,0.062	0.117
2738	ENSG00000100241.22	SBF1	chr22	-	50455015	50455409	50455015	50455130	50455223	50455409	2738	44,43,40	1,0,1	24,22,24	0,1,2	192	99	1	1.0	0.958,1.0,0.954	1.0,0.919,0.861	0.044
2739	ENSG00000100241.22	SBF1	chr22	-	50455480	50456395	50455480	50455582	50456215	50456395	2739	34,40,35	49,15,18	27,30,22	44,32,29	732	99	0.0133250848443	0.10610161190629888	0.086,0.265,0.208	0.077,0.113,0.093	0.092
2741	ENSG00000100241.22	SBF1	chr22	-	50456491	50457111	50456491	50456673	50457033	50457111	2741	53,48,23	66,13,14	59,52,50	62,51,57	459	99	0.091704393306	0.42438733166860254	0.148,0.443,0.262	0.17,0.18,0.159	0.115
2742	ENSG00000100241.22	SBF1	chr22	-	50456491	50459392	50456491	50456673	50459254	50459392	2742	146,134,100	111,47,46	134,146,116	62,54,47	2680	99	0.112590343848	0.48900320943993464	0.046,0.095,0.074	0.074,0.091,0.084	-0.011
2743	ENSG00000100241.22	SBF1	chr22	-	50456491	50459392	50456491	50457111	50459254	50459392	2743	101,92,78	44,17,11	88,101,82	72,29,42	2242	99	0.000725796673957	0.011019679949554648	0.092,0.193,0.238	0.051,0.133,0.079	0.087
2744	ENSG00000100241.22	SBF1	chr22	-	50459469	50460159	50459469	50459666	50459951	50460159	2744	40,28,27	156,59,45	22,28,16	114,101,83	384	99	0.00685104508691	0.06346545470488306	0.062,0.109,0.134	0.047,0.067,0.047	0.048
2745	ENSG00000100241.22	SBF1	chr22	-	50459469	50460159	50459469	50459666	50459969	50460159	2745	67,42,40	1,0,0	49,41,38	1,0,0	402	99	1	1.0	0.943,1.0,1.0	0.923,1.0,1.0	0.007
2746	ENSG00000100241.22	SBF1	chr22	-	50459254	50460408	50459254	50459410	50460271	50460408	2746	346,203,138	0,0,0	262,209,236	0,0,1	960	99	1	1.0	1.0,1.0,1.0	1.0,1.0,0.961	0.013
2747	ENSG00000100241.22	SBF1	chr22	-	50460533	50461286	50460533	50460685	50461158	50461286	2747	50,31,20	1,1,0	38,22,32	0,0,0	572	99	1	1.0	0.896,0.843,1.0	1.0,1.0,1.0	-0.087
2748	ENSG00000100241.22	SBF1	chr22	-	50460533	50461286	50460533	50460712	50461158	50461286	2748	28,19,14	152,54,41	18,13,15	103,90,91	545	99	0.0511913577846	0.2850555326391846	0.032,0.06,0.058	0.031,0.026,0.029	0.021
2749	ENSG00000100241.22	SBF1	chr22	-	50461795	50462119	50461795	50461869	50461946	50462119	2749	3,1,4	268,80,73	11,4,9	176,135,131	176	99	0.0046541086613	0.04710068009997934	0.006,0.007,0.03	0.034,0.016,0.037	-0.015
2750	ENSG00000100241.22	SBF1	chr22	-	50461795	50462119	50461795	50461869	50462007	50462119	2750	109,30,39	2,0,0	103,48,60	1,0,0	237	99	1	1.0	0.958,1.0,1.0	0.977,1.0,1.0	-0.006
2751	ENSG00000100241.22	SBF1	chr22	-	50463282	50464441	50463282	50463432	50464328	50464441	2751	9,11,7	98,36,29	8,18,7	66,40,61	995	99	0.574760481471	1.0	0.009,0.03,0.023	0.012,0.043,0.011	-0.001
2752	ENSG00000100241.22	SBF1	chr22	-	50465960	50466258	50465960	50465998	50466149	50466258	2752	149,64,55	0,0,0	108,65,89	4,2,0	250	99	0.131230140964	0.5414230151163673	1.0,1.0,1.0	0.914,0.928,1.0	0.053
2753	ENSG00000100241.22	SBF1	chr22	-	50465960	50466258	50465960	50466043	50466149	50466258	2753	50,25,33	0,1,0	38,24,38	1,0,0	205	99	1	1.0	1.0,0.924,1.0	0.948,1.0,1.0	-0.008
2754	ENSG00000100241.22	SBF1	chr22	-	50465960	50466258	50465960	50466074	50466149	50466258	2754	21,6,13	134,68,45	13,7,8	135,81,86	174	99	0.0384412540247	0.23333012124705851	0.082,0.048,0.141	0.052,0.047,0.05	0.041
2755	ENSG00000100241.22	SBF1	chr22	-	50467337	50467693	50467337	50467443	50467531	50467693	2755	13,18,19	3,0,1	17,7,12	0,4,3	187	99	0.0952732375689	0.43650419342641283	0.696,1.0,0.91	1.0,0.481,0.679	0.149
2756	ENSG00000100241.22	SBF1	chr22	-	50467337	50467693	50467337	50467448	50467531	50467693	2756	11,18,18	174,68,38	13,6,10	136,78,108	182	99	0.00716431721144	0.06548296814927532	0.033,0.126,0.205	0.049,0.04,0.048	0.076
2757	ENSG00000100241.22	SBF1	chr22	-	50467337	50467693	50467337	50467448	50467540	50467693	2757	32,25,21	13,4,1	26,17,22	9,3,5	191	99	0.567982399733	1.0	0.561,0.764,0.916	0.6,0.746,0.695	0.067
2758	ENSG00000100241.22	SBF1	chr22	-	50467531	50467923	50467531	50467611	50467785	50467923	2758	190,93,53	7,2,1	187,123,143	4,2,2	273	99	0.295120285304	0.9067039649389713	0.908,0.944,0.951	0.944,0.957,0.963	-0.02
2759	ENSG00000100241.22	SBF1	chr22	-	50467531	50467923	50467531	50467690	50467785	50467923	2759	1,2,5	198,74,57	7,2,4	155,95,96	194	99	0.323472952439	0.9590064103825323	0.003,0.014,0.043	0.023,0.011,0.021	0.002
2760	ENSG00000100241.22	SBF1	chr22	-	50467531	50467923	50467531	50467693	50467785	50467923	2760	0,2,4	44,16,15	3,2,3	32,26,30	191	99	0.662732111054	1.0	0.0,0.061,0.121	0.046,0.038,0.049	0.016
2761	ENSG00000127184.13	COX7C	chr5	+	86619352	86619878	86619352	86619496	86619738	86619878	2761	35,15,14	4,0,1	27,9,18	0,0,0	341	99	0.0129148939074	0.10373564762419404	0.718,1.0,0.803	1.0,1.0,1.0	-0.16
2762	ENSG00000164053.22	ATRIP	chr3	+	48460109	48460799	48460109	48460419	48460708	48460799	2762	184,124,75	3,1,1	89,60,60	3,1,0	388	99	0.831777442438	1.0	0.94,0.969,0.95	0.883,0.939,1.0	0.012
2763	ENSG00000164053.22	ATRIP	chr3	+	48465486	48467645	48465486	48466309	48466629	48467645	2763	24,7,14	1,0,0	17,8,17	0,1,0	419	99	1	1.0	0.85,1.0,1.0	1.0,0.654,1.0	0.065
2764	ENSG00000154832.16	CXXC1	chr18	-	50285748	50286257	50285748	50285928	50286021	50286257	2764	4,1,3	51,30,19	7,1,2	30,16,15	192	99	0.184753504997	0.6741933594273255	0.039,0.017,0.075	0.107,0.031,0.064	-0.024
2765	ENSG00000072849.11	DERL2	chr17	-	5481100	5481389	5481100	5481142	5481295	5481389	2765	38,12,11	0,2,2	27,18,30	1,1,2	252	99	0.363215596265	1.0	1.0,0.702,0.684	0.914,0.876,0.855	-0.086
2766	ENSG00000174326.15	SLC16A11	chr17	-	7041620	7042763	7041620	7041908	7041995	7042763	2766	1,0,0	1,0,0	0,0,2	0,0,1	186	99	1	1.0	0.347,NA,NA	NA,NA,0.516	-0.169
2767	ENSG00000174326.15	SLC16A11	chr17	-	7043311	7044092	7043311	7043519	7043774	7044092	2767	5,1,1	1,0,0	6,5,4	1,0,0	354	99	1	1.0	0.583,1.0,1.0	0.627,1.0,1.0	-0.015
2768	ENSG00000160789.24	LMNA	chr1	+	156114712	156115274	156114712	156114791	156114963	156115274	2768	1013,608,529	0,0,1	521,403,417	1,0,0	271	99	1	1.0	1.0,1.0,0.995	0.995,1.0,1.0	0.0
2769	ENSG00000160789.24	LMNA	chr1	+	156114710	156115274	156114710	156115001	156115090	156115274	2769	616,434,384	0,1,1	343,241,272	2,2,0	188	99	1	1.0	1.0,0.996,0.995	0.989,0.984,1.0	0.006
2770	ENSG00000160789.24	LMNA	chr1	+	156135860	156136436	156135860	156136121	156136213	156136436	2770	32,10,8	189,124,103	22,6,7	105,65,74	191	99	0.552252059101	1.0	0.081,0.04,0.039	0.098,0.046,0.047	-0.01
2771	ENSG00000160789.24	LMNA	chr1	+	156136213	156137028	156136213	156136436	156136920	156137028	2771	30,12,19	373,198,156	20,12,15	172,139,131	583	99	0.356906701038	1.0	0.013,0.01,0.02	0.019,0.014,0.019	-0.003
2773	ENSG00000160789.24	LMNA	chr1	+	156136920	156137232	156136920	156137028	156137112	156137232	2773	3,2,2	1042,480,473	2,3,2	472,287,404	183	99	1	1.0	0.002,0.002,0.002	0.002,0.006,0.003	-0.002
2774	ENSG00000160789.24	LMNA	chr1	+	156137653	156138757	156137653	156137743	156138487	156138757	2774	259,158,135	65,47,37	170,76,99	26,18,25	843	99	0.155908889564	0.6061856240180395	0.319,0.283,0.3	0.434,0.331,0.317	-0.06
2778	ENSG00000163945.19	UVSSA	chr4	+	1383765	1388049	1383765	1383940	1385867	1388049	2778	23,31,10	23,4,6	29,24,30	9,3,9	2026	99	0.0925382458123	0.42722325862529814	0.047,0.275,0.075	0.136,0.281,0.14	-0.053
2779	ENSG00000187778.14	MCRS1	chr12	-	49566076	49566841	49566076	49566215	49566721	49566841	2779	91,36,28	175,59,54	40,42,43	111,61,66	605	99	0.901919877667	1.0	0.078,0.091,0.078	0.056,0.101,0.096	-0.002
2780	ENSG00000213523.12	SRA1	chr5	-	140551060	140552184	140551060	140551169	140551981	140552184	2780	55,43,21	52,37,21	35,15,27	55,26,33	911	99	0.0254405265077	0.1726901639698921	0.103,0.112,0.098	0.065,0.059,0.082	0.036
2781	ENSG00000160813.7	PPP1R35	chr7	-	100435630	100436064	100435630	100435767	100435847	100436064	2781	69,26,22	36,13,16	47,17,27	44,27,30	179	99	0.0033916411342	0.037110803146213074	0.515,0.525,0.432	0.371,0.258,0.332	0.17
2782	ENSG00000100983.12	GSS	chr20	-	34942487	34943006	34942487	34942627	34942930	34943006	2782	73,23,27	339,92,85	92,48,45	146,96,84	402	99	1.84440543838e-07	1.233083635847761e-05	0.05,0.058,0.073	0.134,0.11,0.117	-0.06
2783	ENSG00000115421.13	PAPOLG	chr2	+	60793970	60795020	60793970	60794191	60794963	60795020	2783	8,4,7	0,0,0	10,8,14	0,0,1	871	99	1	1.0	1.0,1.0,1.0	1.0,1.0,0.614	0.129
2784	ENSG00000001630.18	CYP51A1	chr7	-	92117043	92117212	92117043	92117092	92117176	92117212	2784	566,235,229	0,1,0	333,199,234	0,0,0	183	99	1	1.0	1.0,0.992,1.0	1.0,1.0,1.0	-0.003
2786	ENSG00000070010.19	UFD1	chr22	-	19450620	19454830	19450620	19450744	19454801	19454830	2786	1525,977,908	7,20,29	1219,763,1067	1,1,0	4156	99	1	1.0	0.838,0.538,0.427	0.967,0.948,1.0	-0.371
2787	ENSG00000109171.15	SLAIN2	chr4	+	48382567	48382927	48382567	48382639	48382727	48382927	2787	210,79,75	1,3,0	129,69,87	3,0,4	187	99	0.138570102572	0.5628583073520672	0.991,0.933,1.0	0.958,1.0,0.92	0.015
2788	ENSG00000115942.9	ORC2	chr2	-	200913294	200913992	200913294	200913413	200913930	200913992	2788	94,33,33	81,30,18	59,30,38	46,18,22	616	99	0.435135827427	1.0	0.157,0.15,0.228	0.171,0.211,0.217	-0.021
2789	ENSG00000233184.8	ENSG00000233184	chr1	+	101080388	101083574	101080388	101080613	101083460	101083574	2789	169,59,57	0,0,1	75,56,65	0,0,0	2946	99	1	1.0	1.0,1.0,0.657	1.0,1.0,1.0	-0.114
2791	ENSG00000090520.12	DNAJB11	chr3	+	186577667	186581513	186577667	186577800	186581370	186581513	2791	265,126,149	288,200,205	150,96,106	145,115,110	3669	99	0.103265182103	0.461125345832762	0.024,0.017,0.019	0.027,0.022,0.025	-0.005
2792	ENSG00000090520.12	DNAJB11	chr3	+	186577667	186582077	186577667	186581513	186581994	186582077	2792	39,35,30	770,470,457	24,12,17	307,229,271	580	99	0.932160990429	1.0	0.009,0.013,0.011	0.013,0.009,0.011	0.0
2794	ENSG00000161914.10	ZNF653	chr19	-	11486986	11487903	11486986	11487158	11487291	11487903	2794	14,8,9	56,39,22	10,3,4	35,29,20	232	99	0.309242779117	0.9330828106766137	0.096,0.08,0.149	0.109,0.042,0.079	0.032
2797	ENSG00000120885.22	CLU	chr8	-	27598459	27600009	27598459	27598635	27599779	27600009	2797	15,11,8	258,89,76	16,10,9	124,65,72	1243	99	1	1.0	0.005,0.01,0.008	0.01,0.012,0.01	-0.003
2798	ENSG00000120885.22	CLU	chr8	-	27604923	27605335	27604923	27605069	27605171	27605335	2798	947,298,280	4,0,0	451,267,255	4,1,2	201	99	0.743035732435	1.0	0.991,1.0,1.0	0.982,0.992,0.984	0.011
2799	ENSG00000139531.13	SUOX	chr12	+	56002211	56002720	56002211	56002271	56002542	56002720	2799	8,2,3	10,3,2	4,4,2	5,1,3	370	99	0.870054972547	1.0	0.176,0.151,0.286	0.176,0.517,0.151	-0.077
2801	ENSG00000109184.15	DCUN1D4	chr4	+	51886567	51887244	51886567	51886638	51887122	51887244	2801	38,8,10	0,4,0	46,30,11	2,0,0	583	99	0.0944576233571	0.43401103794509316	1.0,0.254,1.0	0.796,1.0,1.0	-0.181
2802	ENSG00000129422.15	MTUS1	chr8	-	17653424	17654666	17653424	17653498	17654560	17654666	2802	21,18,6	32,11,17	26,11,4	22,19,26	1161	99	0.459798483524	1.0	0.053,0.122,0.029	0.092,0.047,0.013	0.017
2803	ENSG00000196998.19	WDR45	chrX	-	49076644	49077911	49076644	49076750	49077836	49077911	2803	382,205,222	75,32,16	209,178,165	60,33,44	1185	99	0.0155851811248	0.11935913210131412	0.299,0.349,0.537	0.225,0.311,0.239	0.137
2804	ENSG00000196998.19	WDR45	chrX	-	49076644	49077911	49076644	49076753	49077836	49077911	2804	380,203,221	5,0,0	207,175,162	3,5,5	1182	99	0.00219723618945	0.02677922524252493	0.864,1.0,1.0	0.852,0.746,0.731	0.178
2805	ENSG00000196998.19	WDR45	chrX	-	49100581	49101144	49100581	49100677	49101049	49101144	2805	50,22,23	0,0,0	38,25,33	0,0,3	471	99	0.612954454602	1.0	1.0,1.0,1.0	1.0,1.0,0.698	0.101
2806	ENSG00000100867.15	DHRS2	chr14	+	23639793	23643219	23639793	23639895	23641665	23643219	2806	1,0,1	0,0,2	7,6,11	2,2,2	1869	99	1	1.0	1.0,NA,0.026	0.156,0.137,0.226	0.34
2807	ENSG00000100867.15	DHRS2	chr14	+	23639793	23643219	23639793	23639895	23643151	23643219	2807	7,0,3	1,0,1	67,38,66	7,9,16	3355	99	1	1.0	0.171,NA,0.081	0.22,0.111,0.109	-0.021
[truncated: 19,296 more rows]
