# Supplementary material for: SFSWAP is a negative regulator of OGT intron detention and global pre-mRNA splicing
Source: eLife. 2025 Apr 23;13:RP104439. doi: 10.7554/eLife.104439 (PMC12017769; doi:10.7554/eLife.104439)
Supplement: Supplementary file 4. [file elife-104439-supp4.zip › SE.MATS.JCEC.txt]

ID	GeneID	geneSymbol	chr	strand	exonStart_0base	exonEnd	upstreamES	upstreamEE	downstreamES	downstreamEE	ID	IJC_SAMPLE_1	SJC_SAMPLE_1	IJC_SAMPLE_2	SJC_SAMPLE_2	IncFormLen	SkipFormLen	PValue	FDR	IncLevel1	IncLevel2	IncLevelDifference
0	ENSG00000271254.7	ENSG00000271254	chrKI270711.1	-	21056	21159	20006	20221	22932	23142	0	7,2,1	10,2,1	5,0,0	3,2,1	202	99	0.321042104504	1.0	0.255,0.329,0.329	0.45,0.0,0.0	0.154
79	ENSG00000214827.11	MTCP1	chrX	-	155065905	155066057	155065618	155065789	155070693	155071136	79	18,10,2	3,2,3	5,6,7	6,5,4	251	99	0.113510882059	0.8163778799009086	0.703,0.664,0.208	0.247,0.321,0.408	0.2
83	ENSG00000185010.15	F8	chrX	-	154999478	154999600	154996972	154997095	155026779	155026940	83	8,4,1	2,0,0	4,0,1	0,0,0	221	99	1	1.0	0.642,1.0,1.0	1.0,NA,1.0	-0.119
84	ENSG00000185010.15	F8	chrX	-	155022409	155022496	154999478	154999600	155026779	155026868	84	2,1,0	3,2,0	1,1,1	0,0,1	186	99	1	1.0	0.262,0.21,NA	1.0,1.0,0.347	-0.546
85	ENSG00000130826.19	DKC1	chrX	+	154764898	154764966	154762741	154762981	154765443	154765530	85	830,470,427	0,2,0	441,260,311	2,2,1	167	99	1	1.0	1.0,0.993,1.0	0.992,0.987,0.995	0.006
86	ENSG00000130826.19	DKC1	chrX	+	154764898	154764966	154762741	154762981	154765906	154765998	86	279,125,116	0,0,0	125,91,106	0,0,2	167	99	1	1.0	1.0,1.0,1.0	1.0,1.0,0.969	0.01
87	ENSG00000130826.19	DKC1	chrX	+	154764898	154765530	154762918	154762981	154765906	154765998	87	1354,610,555	0,0,0	570,378,400	0,0,2	731	99	1	1.0	1.0,1.0,1.0	1.0,1.0,0.964	0.012
88	ENSG00000130826.19	DKC1	chrX	+	154765319	154765530	154764898	154764966	154765906	154765998	88	993,433,398	9,3,7	399,247,256	6,5,2	310	99	0.583239899327	1.0	0.972,0.979,0.948	0.955,0.94,0.976	0.009
89	ENSG00000130826.19	DKC1	chrX	+	154765443	154765530	154762741	154762981	154765906	154765998	89	983,423,391	0,0,0	392,245,248	0,0,2	186	99	1	1.0	1.0,1.0,1.0	1.0,1.0,0.985	0.005
90	ENSG00000130826.19	DKC1	chrX	+	154765443	154765530	154764898	154764966	154765906	154765998	90	1546,770,711	9,3,7	711,418,454	6,5,2	186	99	0.691585998521	1.0	0.989,0.993,0.982	0.984,0.978,0.992	0.003
91	ENSG00000130826.19	DKC1	chrX	+	154766996	154767061	154766215	154766400	154767255	154767382	91	1726,814,772	44,18,22	795,440,528	13,10,18	164	99	0.60175810017	1.0	0.959,0.965,0.955	0.974,0.964,0.947	-0.002
92	ENSG00000130826.19	DKC1	chrX	+	154768301	154768312	154767255	154767382	154769166	154769310	92	2,4,1	4,2,4	1,1,2	1,1,2	110	99	0.382836256213	1.0	0.31,0.643,0.184	0.474,0.474,0.474	-0.095
93	ENSG00000130826.19	DKC1	chrX	+	154768301	154768312	154767255	154767382	154770758	154770879	93	2,3,2	0,0,0	1,0,2	0,0,1	110	99	1	1.0	1.0,1.0,1.0	1.0,NA,0.643	0.178
94	ENSG00000130826.19	DKC1	chrX	+	154768301	154768432	154767255	154767382	154769166	154769310	94	1623,900,791	4,2,4	801,492,464	1,1,2	230	99	1	1.0	0.994,0.995,0.988	0.997,0.995,0.99	-0.002
95	ENSG00000130826.19	DKC1	chrX	+	154768301	154768802	154767255	154767382	154769166	154769310	95	1091,596,492	4,2,4	555,311,323	1,1,2	600	99	0.224863798489	1.0	0.978,0.98,0.953	0.989,0.981,0.964	-0.008
96	ENSG00000130826.19	DKC1	chrX	+	154769166	154769310	154767255	154767382	154770758	154770879	96	613,371,282	0,0,0	331,178,219	0,0,1	243	99	1	1.0	1.0,1.0,1.0	1.0,1.0,0.989	0.004
97	ENSG00000130826.19	DKC1	chrX	+	154769166	154769310	154767255	154767382	154773130	154773249	97	214,133,106	0,0,1	117,72,70	0,0,0	243	99	1	1.0	1.0,1.0,0.977	1.0,1.0,1.0	-0.008
98	ENSG00000130826.19	DKC1	chrX	+	154769166	154769310	154768301	154768312	154770758	154770879	98	609,374,279	0,3,2	330,178,217	0,0,0	243	99	1	1.0	1.0,0.981,0.983	1.0,1.0,1.0	-0.012
99	ENSG00000130826.19	DKC1	chrX	+	154769205	154769310	154768301	154768312	154770758	154770879	99	423,252,190	0,3,2	235,111,162	0,0,0	204	99	1	1.0	1.0,0.976,0.979	1.0,1.0,1.0	-0.015
100	ENSG00000130826.19	DKC1	chrX	+	154770758	154770879	154767255	154767382	154773130	154773249	100	1066,586,471	0,0,1	485,302,359	0,0,0	220	99	1	1.0	1.0,1.0,0.995	1.0,1.0,1.0	-0.002
101	ENSG00000130826.19	DKC1	chrX	+	154770758	154770879	154769046	154769310	154773130	154773249	101	1466,824,649	1,0,2	700,409,508	1,1,1	220	99	1	1.0	0.998,1.0,0.993	0.997,0.995,0.996	0.001
102	ENSG00000130826.19	DKC1	chrX	+	154774785	154774844	154774601	154774705	154775194	154775273	102	2,4,0	622,414,339	1,1,1	325,229,226	158	99	1	1.0	0.002,0.006,0.0	0.002,0.003,0.003	0.0
106	ENSG00000269335.7	IKBKG	chrX	+	154561687	154561784	154558531	154558706	154562809	154562953	106	3,3,0	0,1,0	3,0,0	0,0,0	196	99	1	1.0	1.0,0.602,NA	1.0,NA,NA	-0.199
108	ENSG00000071889.17	FAM3A	chrX	-	154507405	154507490	154507202	154507329	154508288	154508347	108	114,33,21	1,1,3	82,44,66	0,3,0	184	99	0.293639983653	1.0	0.984,0.947,0.79	1.0,0.888,1.0	-0.056
109	ENSG00000071889.17	FAM3A	chrX	-	154507810	154507861	154507405	154507490	154508288	154508347	109	106,37,23	48,15,8	117,71,98	26,23,22	150	99	0.0138821367614	0.17993104058542103	0.593,0.619,0.655	0.748,0.671,0.746	-0.099
110	ENSG00000071889.17	FAM3A	chrX	-	154507810	154507882	154507405	154507490	154508288	154508347	110	71,25,9	48,15,8	74,45,60	26,23,22	171	99	0.0234498533237	0.26545829145052324	0.461,0.491,0.394	0.622,0.531,0.612	-0.14
111	ENSG00000071889.17	FAM3A	chrX	-	154508288	154508347	154507202	154507329	154508473	154508597	111	67,16,21	1,0,0	54,35,37	0,0,0	158	99	1	1.0	0.977,1.0,1.0	1.0,1.0,1.0	-0.008
112	ENSG00000071889.17	FAM3A	chrX	-	154508288	154508347	154507679	154507861	154508473	154508597	112	114,31,31	0,0,0	112,65,82	0,0,1	158	99	1	1.0	1.0,1.0,1.0	1.0,1.0,0.981	0.006
116	ENSG00000071889.17	FAM3A	chrX	-	154511847	154511871	154508452	154508597	154512822	154512936	116	95,36,28	0,0,0	84,33,53	4,0,0	123	99	0.421341346593	1.0	1.0,1.0,1.0	0.944,1.0,1.0	0.019
117	ENSG00000071889.17	FAM3A	chrX	-	154512313	154512411	154511847	154511871	154512822	154512936	117	35,13,5	78,27,28	23,13,18	66,34,49	197	99	0.875799874331	1.0	0.184,0.195,0.082	0.149,0.161,0.156	-0.002
118	ENSG00000071889.17	FAM3A	chrX	-	154512313	154512431	154511867	154511871	154512822	154512936	118	21,5,3	78,27,28	6,6,7	66,34,49	217	99	0.101864491192	0.7591391658372644	0.109,0.078,0.047	0.04,0.075,0.061	0.019
119	ENSG00000071889.17	FAM3A	chrX	-	154512822	154512936	154511847	154511871	154515759	154515812	119	138,62,47	12,5,7	136,82,95	6,5,6	213	99	0.0764713045997	0.6209073095589369	0.842,0.852,0.757	0.913,0.884,0.88	-0.075
120	ENSG00000102178.13	UBL4A	chrX	-	154485770	154485979	154483716	154485649	154486227	154486333	120	705,277,235	2,1,1	499,298,313	0,0,0	308	99	1	1.0	0.991,0.989,0.987	1.0,1.0,1.0	-0.011
121	ENSG00000102178.13	UBL4A	chrX	-	154485770	154486083	154485375	154485649	154486227	154486333	121	550,219,203	2,1,1	388,236,248	0,0,0	412	99	1	1.0	0.985,0.981,0.98	1.0,1.0,1.0	-0.018
123	ENSG00000203879.12	GDI1	chrX	+	154438215	154438386	154437165	154437299	154438522	154438630	123	2,3,2	296,126,127	1,4,2	206,122,124	270	99	1	1.0	0.002,0.009,0.006	0.002,0.012,0.006	-0.001
124	ENSG00000203879.12	GDI1	chrX	+	154438475	154438630	154437153	154437299	154438764	154438864	124	688,332,303	0,0,0	375,241,276	0,1,0	254	99	1	1.0	1.0,1.0,1.0	1.0,0.989,1.0	0.004
125	ENSG00000203879.12	GDI1	chrX	+	154438522	154438630	154436912	154437299	154438764	154438864	125	982,451,429	0,0,0	580,359,400	0,1,0	207	99	1	1.0	1.0,1.0,1.0	1.0,0.994,1.0	0.002
126	ENSG00000203879.12	GDI1	chrX	+	154438764	154438864	154436912	154437299	154439940	154439972	126	0,2,1	0,0,0	0,1,0	0,0,1	199	99	1	1.0	NA,1.0,1.0	NA,1.0,0.0	0.5
127	ENSG00000203879.12	GDI1	chrX	+	154438764	154438864	154438005	154438630	154439005	154439052	127	1082,481,460	3,0,0	561,345,437	0,0,0	199	99	1	1.0	0.994,1.0,1.0	1.0,1.0,1.0	-0.002
128	ENSG00000203879.12	GDI1	chrX	+	154439005	154439140	154438764	154438864	154439940	154439972	128	822,429,380	0,2,1	494,272,400	0,0,0	234	99	1	1.0	1.0,0.989,0.994	1.0,1.0,1.0	-0.006
130	ENSG00000203879.12	GDI1	chrX	+	154439940	154440139	154439005	154439140	154440374	154440506	130	990,544,512	0,0,0	657,385,463	0,0,1	298	99	1	1.0	1.0,1.0,1.0	1.0,1.0,0.994	0.002
131	ENSG00000203879.12	GDI1	chrX	+	154441095	154441195	154439992	154440506	154441622	154441794	131	912,502,413	1,0,0	528,347,419	0,0,0	199	99	1	1.0	0.998,1.0,1.0	1.0,1.0,1.0	-0.001
132	ENSG00000203879.12	GDI1	chrX	+	154442110	154442255	154440523	154441794	154442373	154442428	132	1030,457,416	18,27,25	590,343,431	13,14,15	244	99	0.265876029341	1.0	0.959,0.873,0.871	0.948,0.909,0.921	-0.025
133	ENSG00000203879.12	GDI1	chrX	+	154442373	154442428	154440523	154441794	154442519	154442728	133	269,116,148	2,7,10	201,90,96	1,2,0	154	99	0.000468343283061	0.012863652035120144	0.989,0.914,0.905	0.992,0.967,1.0	-0.05
134	ENSG00000071553.18	ATP6AP1	chrX	+	154429291	154429452	154429081	154429174	154432265	154432459	134	7,0,4	0,5,5	1,2,4	0,1,0	260	99	6.23569305567e-05	0.0025809450414844056	1.0,0.0,0.233	1.0,0.432,1.0	-0.4
135	ENSG00000071553.18	ATP6AP1	chrX	+	154431519	154431657	154429047	154429403	154431829	154431904	135	1,2,1	1,0,0	0,0,1	1,0,1	237	99	1	1.0	0.295,1.0,1.0	0.0,NA,0.295	0.618
136	ENSG00000071553.18	ATP6AP1	chrX	+	154431829	154431904	154428844	154429174	154432265	154432315	136	598,301,306	0,5,5	357,218,286	0,1,0	174	99	0.815942301491	1.0	1.0,0.972,0.972	1.0,0.992,1.0	-0.016
137	ENSG00000071553.18	ATP6AP1	chrX	+	154432930	154432965	154432265	154432459	154433634	154433720	137	182,83,76	0,0,1	115,61,82	0,0,0	134	99	1	1.0	1.0,1.0,0.983	1.0,1.0,1.0	-0.006
138	ENSG00000071553.18	ATP6AP1	chrX	+	154432930	154432971	154432265	154432459	154433634	154433720	138	474,239,213	0,0,1	284,165,188	0,0,0	140	99	1	1.0	1.0,1.0,0.993	1.0,1.0,1.0	-0.002
139	ENSG00000071553.18	ATP6AP1	chrX	+	154434830	154435050	154434207	154434446	154435138	154435186	139	3,9,2	330,205,173	3,3,1	226,132,162	319	99	1	1.0	0.003,0.013,0.004	0.004,0.007,0.002	0.002
141	ENSG00000071553.18	ATP6AP1	chrX	+	154435138	154435186	154434207	154434446	154435273	154435379	141	509,311,253	0,0,1	332,198,254	1,0,0	147	99	1	1.0	1.0,1.0,0.994	0.996,1.0,1.0	-0.001
142	ENSG00000013563.14	DNASE1L1	chrX	-	154409111	154409196	154405433	154405655	154411890	154412112	142	39,7,5	1,2,1	17,8,19	0,0,0	184	99	0.23120177986	1.0	0.955,0.653,0.729	1.0,1.0,1.0	-0.221
143	ENSG00000013563.14	DNASE1L1	chrX	-	154409417	154409675	154409111	154409196	154411890	154412090	143	54,26,8	2,0,0	40,30,34	2,0,1	357	99	0.708343519289	1.0	0.882,1.0,1.0	0.847,1.0,0.904	0.044
144	ENSG00000013563.14	DNASE1L1	chrX	-	154409417	154409813	154409111	154409196	154411890	154412089	144	35,19,9	2,0,0	32,27,21	2,0,1	495	99	0.852143728174	1.0	0.778,1.0,1.0	0.762,1.0,0.808	0.069
145	ENSG00000147403.18	RPL10	chrX	+	154399486	154399594	154399337	154399396	154399802	154399941	145	19118,7959,7041	18,18,26	11626,6821,8513	9,10,18	207	99	1	1.0	0.998,0.995,0.992	0.998,0.997,0.996	-0.002
146	ENSG00000147403.18	RPL10	chrX	+	154399486	154399594	154399337	154399396	154400463	154400626	146	7489,3225,2850	0,1,0	4602,2769,3457	0,0,0	207	99	1	1.0	1.0,0.999,1.0	1.0,1.0,1.0	-0.0
147	ENSG00000147403.18	RPL10	chrX	+	154399802	154399941	154399337	154399396	154400463	154400626	147	5976,2783,2414	0,1,0	3981,2393,2931	0,0,0	238	99	1	1.0	1.0,0.999,1.0	1.0,1.0,1.0	-0.0
148	ENSG00000147403.18	RPL10	chrX	+	154399802	154399941	154399337	154399594	154400463	154400626	148	17585,7499,6577	1,0,0	10996,6435,7968	0,0,0	238	99	1	1.0	1.0,1.0,1.0	1.0,1.0,1.0	0.0
149	ENSG00000147403.18	RPL10	chrX	+	154400463	154400626	154399802	154399941	154400701	154400811	149	18415,8031,6895	164,124,109	11641,6869,8117	175,133,198	262	99	8.30999098769e-05	0.0032350396819195893	0.977,0.961,0.96	0.962,0.951,0.939	0.015
150	ENSG00000147403.18	RPL10	chrX	+	154400463	154400626	154399802	154399941	154403262	154403497	150	12626,5373,4599	8,2,5	7840,4573,5455	7,3,4	262	99	1	1.0	0.998,0.999,0.997	0.998,0.998,0.998	0.0
151	ENSG00000196924.19	FLNA	chrX	-	154350908	154351041	154350030	154350207	154351580	154351696	151	2460,814,529	0,1,0	1949,1089,1106	0,0,0	232	99	1	1.0	1.0,0.997,1.0	1.0,1.0,1.0	-0.001
152	ENSG00000196924.19	FLNA	chrX	-	154350908	154351041	154350030	154350207	154351883	154352021	152	1288,431,280	1,0,0	947,570,547	0,0,0	232	99	1	1.0	0.998,1.0,1.0	1.0,1.0,1.0	-0.001
153	ENSG00000196924.19	FLNA	chrX	-	154350908	154351696	154350030	154350207	154351883	154352021	153	3538,1198,902	1,0,0	2276,1387,1302	0,0,0	887	99	1	1.0	0.997,1.0,1.0	1.0,1.0,1.0	-0.001
154	ENSG00000196924.19	FLNA	chrX	-	154351580	154351696	154350030	154350207	154351883	154352021	154	1592,416,291	1,0,0	1073,611,591	0,0,0	215	99	1	1.0	0.999,1.0,1.0	1.0,1.0,1.0	-0.0
155	ENSG00000196924.19	FLNA	chrX	-	154351580	154351696	154350908	154351041	154351883	154352021	155	2772,801,544	8,2,4	2076,1132,1150	0,2,0	215	99	1	1.0	0.994,0.995,0.984	1.0,0.996,1.0	-0.008
156	ENSG00000196924.19	FLNA	chrX	-	154351883	154352021	154350908	154351041	154352180	154352447	156	1356,442,347	0,1,0	1034,635,636	0,0,0	237	99	1	1.0	1.0,0.995,1.0	1.0,1.0,1.0	-0.002
157	ENSG00000196924.19	FLNA	chrX	-	154352180	154352447	154350908	154351041	154354150	154354291	157	4272,1275,965	1,0,0	3266,1798,1755	0,0,0	366	99	1	1.0	0.999,1.0,1.0	1.0,1.0,1.0	-0.0
158	ENSG00000196924.19	FLNA	chrX	-	154352552	154352675	154352180	154352447	154352771	154352783	158	3017,884,574	155,61,38	2539,1315,1309	16,8,9	222	99	0	0.0	0.897,0.866,0.871	0.986,0.987,0.985	-0.108
159	ENSG00000196924.19	FLNA	chrX	-	154352552	154352675	154352180	154352447	154354150	154354291	159	1770,514,322	0,0,1	1455,744,711	0,0,0	222	99	1	1.0	1.0,1.0,0.993	1.0,1.0,1.0	-0.002
160	ENSG00000196924.19	FLNA	chrX	-	154352771	154352924	154352552	154352675	154353000	154353169	160	3568,1088,726	0,0,0	2771,1552,1558	1,0,0	252	99	1	1.0	1.0,1.0,1.0	0.999,1.0,1.0	0.0
161	ENSG00000196924.19	FLNA	chrX	-	154353295	154353457	154352180	154352447	154354150	154354291	161	821,222,143	0,0,1	573,328,317	0,0,0	261	99	1	1.0	1.0,1.0,0.982	1.0,1.0,1.0	-0.006
162	ENSG00000196924.19	FLNA	chrX	-	154353553	154353727	154353295	154353457	154353914	154354043	162	4515,1359,916	8,9,1	3272,1785,1887	19,7,19	273	99	0.012736481404	0.16861119659820162	0.995,0.982,0.997	0.984,0.989,0.973	0.009
163	ENSG00000196924.19	FLNA	chrX	-	154353553	154353727	154353295	154353457	154354150	154354291	163	3368,1029,705	3,2,1	2375,1325,1380	1,0,0	273	99	1	1.0	0.998,0.995,0.996	0.999,1.0,1.0	-0.003
164	ENSG00000196924.19	FLNA	chrX	-	154353914	154354043	154353295	154353457	154354150	154354291	164	1915,622,404	3,2,1	1431,824,819	1,0,0	228	99	1	1.0	0.996,0.993,0.994	0.998,1.0,1.0	-0.005
165	ENSG00000196924.19	FLNA	chrX	-	154353914	154354043	154353553	154353727	154354150	154354291	165	3057,946,615	3,3,1	2310,1279,1308	1,2,1	228	99	1	1.0	0.998,0.993,0.996	0.999,0.996,0.998	-0.002
166	ENSG00000196924.19	FLNA	chrX	-	154354615	154354711	154354380	154354483	154354824	154354889	166	2394,715,510	9,10,3	1880,1074,1050	8,5,6	195	99	0.861239411027	1.0	0.993,0.973,0.989	0.992,0.991,0.989	-0.006
167	ENSG00000196924.19	FLNA	chrX	-	154357250	154357274	154354824	154355072	154357433	154357623	167	1950,359,353	557,229,186	1107,481,358	591,367,530	123	99	0.0096893670731	0.13787184104785455	0.738,0.558,0.604	0.601,0.513,0.352	0.145
168	ENSG00000196924.19	FLNA	chrX	-	154359989	154360587	154359731	154359905	154361307	154361570	168	7295,2323,1595	2,0,0	5720,3216,3048	2,1,2	697	99	1	1.0	0.998,1.0,1.0	0.998,0.998,0.995	0.002
169	ENSG00000196924.19	FLNA	chrX	-	154361307	154361570	154359989	154360587	154361669	154361787	169	3981,1299,855	0,1,0	3254,1764,1826	0,0,0	362	99	1	1.0	1.0,0.997,1.0	1.0,1.0,1.0	-0.001
170	ENSG00000196924.19	FLNA	chrX	-	154362417	154362578	154362241	154362332	154362660	154362784	170	3522,1096,781	2,2,0	2707,1581,1593	2,1,0	260	99	1	1.0	0.999,0.995,1.0	0.998,0.998,1.0	-0.001
171	ENSG00000196924.19	FLNA	chrX	-	154364525	154364719	154364258	154364372	154364820	154364957	171	3765,1086,725	3,5,5	2910,1618,1613	0,0,0	293	99	0.921060479729	1.0	0.998,0.987,0.98	1.0,1.0,1.0	-0.012
172	ENSG00000196924.19	FLNA	chrX	-	154365348	154365486	154365135	154365259	154366023	154366224	172	2863,861,571	2,0,0	2287,1313,1271	4,2,1	237	99	1	1.0	0.998,1.0,1.0	0.996,0.996,0.998	0.003
173	ENSG00000196924.19	FLNA	chrX	-	154365348	154365486	154365135	154365259	154366307	154366470	173	2564,795,588	14,17,17	1993,1145,1116	8,2,9	237	99	6.08212290204e-05	0.0025254640445998727	0.987,0.951,0.935	0.99,0.996,0.981	-0.031
175	ENSG00000196924.19	FLNA	chrX	-	154365744	154366224	154365348	154365486	154366307	154366470	175	1990,662,395	318,120,113	1864,1073,1040	183,134,121	579	99	6.61097392159e-05	0.0027064115867917043	0.517,0.485,0.374	0.635,0.578,0.595	-0.144
176	ENSG00000196924.19	FLNA	chrX	-	154366023	154366224	154365135	154365259	154366307	154366334	176	1913,606,346	14,17,17	1815,1029,999	8,2,9	300	99	8.99441967794e-07	7.905106834951435e-05	0.978,0.922,0.87	0.987,0.994,0.973	-0.061
177	ENSG00000196924.19	FLNA	chrX	-	154366023	154366224	154365348	154365486	154366307	154366334	177	2528,792,442	318,120,113	2288,1329,1274	183,134,121	300	99	8.77478904074e-05	0.0033728394170166836	0.724,0.685,0.563	0.805,0.766,0.777	-0.125
178	ENSG00000196924.19	FLNA	chrX	-	154367640	154367738	154367396	154367544	154367841	154368090	178	3168,982,631	0,0,0	2496,1384,1310	1,0,0	197	99	1	1.0	1.0,1.0,1.0	0.999,1.0,1.0	0.0
179	ENSG00000196924.19	FLNA	chrX	-	154367640	154367738	154367396	154367544	154370872	154371203	179	1388,438,293	0,5,1	1124,645,595	4,0,1	197	99	1	1.0	1.0,0.978,0.993	0.993,1.0,0.997	-0.006
180	ENSG00000196924.19	FLNA	chrX	-	154367841	154368090	154367396	154367544	154370872	154371203	180	2624,829,604	0,5,1	2135,1188,1237	4,0,1	348	99	1	1.0	1.0,0.979,0.994	0.993,1.0,0.997	-0.006
181	ENSG00000196924.19	FLNA	chrX	-	154367841	154368090	154367640	154367738	154370872	154371203	181	4404,1373,942	0,0,0	3509,1927,1953	3,0,1	348	99	1	1.0	1.0,1.0,1.0	0.997,1.0,0.998	0.002
182	ENSG00000196924.19	FLNA	chrX	-	154370872	154371361	154367841	154368090	154374505	154374634	182	3973,1255,831	0,0,0	3152,1766,1816	1,1,0	588	99	1	1.0	1.0,1.0,1.0	0.998,0.997,1.0	0.002
185	ENSG00000184216.14	IRAK1	chrX	-	154012528	154012678	154010505	154011917	154013042	154013343	185	2911,1381,1074	40,67,75	1497,1076,1084	5,5,16	249	99	7.77156117238e-16	6.485158885416368e-13	0.967,0.891,0.851	0.992,0.988,0.964	-0.078
186	ENSG00000184216.14	IRAK1	chrX	-	154012528	154012678	154010505	154011917	154014041	154014278	186	1819,826,712	0,0,0	959,679,649	1,1,1	249	99	1	1.0	1.0,1.0,1.0	0.997,0.996,0.996	0.004
187	ENSG00000184216.14	IRAK1	chrX	-	154012528	154012678	154010505	154011917	154016031	154016073	187	1811,820,709	4,2,6	950,674,643	0,1,1	249	99	1	1.0	0.994,0.994,0.979	1.0,0.996,0.996	-0.008
188	ENSG00000184216.14	IRAK1	chrX	-	154012528	154012678	154010505	154011917	154016436	154016644	188	1811,821,709	0,1,1	950,674,643	0,0,0	249	99	1	1.0	1.0,0.997,0.996	1.0,1.0,1.0	-0.002
189	ENSG00000184216.14	IRAK1	chrX	-	154013042	154013343	154012528	154012678	154014041	154014278	189	3242,1746,1290	8,7,4	1822,1295,1308	9,5,6	400	99	0.266477002035	1.0	0.99,0.984,0.988	0.98,0.985,0.982	0.005
190	ENSG00000184216.14	IRAK1	chrX	-	154013042	154013343	154012528	154012678	154016031	154016097	190	3184,1726,1281	0,1,1	1786,1263,1263	0,0,0	400	99	1	1.0	1.0,0.998,0.997	1.0,1.0,1.0	-0.002
191	ENSG00000184216.14	IRAK1	chrX	-	154013042	154013343	154012528	154012678	154016436	154016644	191	3182,1722,1275	0,2,1	1778,1262,1258	0,0,0	400	99	1	1.0	1.0,0.995,0.997	1.0,1.0,1.0	-0.003
192	ENSG00000184216.14	IRAK1	chrX	-	154013042	154013433	154011730	154011917	154014041	154014246	192	3766,2189,1738	0,0,0	2059,1467,1449	1,1,1	490	99	1	1.0	1.0,1.0,1.0	0.998,0.997,0.997	0.003
193	ENSG00000184216.14	IRAK1	chrX	-	154013042	154013433	154011730	154011917	154016031	154016097	193	2744,1557,1280	4,2,6	1571,1071,1070	0,1,1	490	99	1	1.0	0.993,0.994,0.977	1.0,0.995,0.995	-0.009
194	ENSG00000184216.14	IRAK1	chrX	-	154013042	154013433	154011730	154011917	154016436	154016644	194	2741,1556,1272	0,1,1	1565,1067,1065	0,0,0	490	99	1	1.0	1.0,0.997,0.996	1.0,1.0,1.0	-0.002
195	ENSG00000184216.14	IRAK1	chrX	-	154013042	154013433	154012528	154012678	154014041	154014246	195	4826,2684,2029	8,7,4	2601,1864,1874	9,5,6	490	99	0.335127750439	1.0	0.992,0.987,0.99	0.983,0.987,0.984	0.005
196	ENSG00000184216.14	IRAK1	chrX	-	154013042	154013433	154012528	154012678	154016031	154016097	196	3804,2052,1571	0,1,1	2113,1468,1495	0,0,0	490	99	1	1.0	1.0,0.998,0.997	1.0,1.0,1.0	-0.002
197	ENSG00000184216.14	IRAK1	chrX	-	154013042	154013433	154012528	154012678	154016436	154016644	197	3801,2051,1563	0,2,1	2107,1464,1490	0,0,0	490	99	1	1.0	1.0,0.995,0.997	1.0,1.0,1.0	-0.003
198	ENSG00000184216.14	IRAK1	chrX	-	154014041	154014278	154010506	154011917	154016031	154016073	198	2041,867,704	4,2,6	1077,707,730	0,1,1	336	99	1	1.0	0.993,0.992,0.972	1.0,0.995,0.995	-0.011
199	ENSG00000184216.14	IRAK1	chrX	-	154014041	154014278	154010506	154011917	154016436	154016644	199	651,356,303	0,1,1	337,229,250	0,0,0	336	99	1	1.0	1.0,0.991,0.989	1.0,1.0,1.0	-0.007
200	ENSG00000184216.14	IRAK1	chrX	-	154014041	154014278	154012528	154012678	154016031	154016073	200	2049,874,708	0,1,1	1085,711,735	0,0,0	336	99	1	1.0	1.0,0.996,0.995	1.0,1.0,1.0	-0.003
201	ENSG00000184216.14	IRAK1	chrX	-	154014041	154014278	154012528	154012678	154016436	154016644	201	659,363,307	0,2,1	345,233,255	0,0,0	336	99	1	1.0	1.0,0.982,0.989	1.0,1.0,1.0	-0.01
202	ENSG00000184216.14	IRAK1	chrX	-	154014041	154014278	154013042	154013343	154016031	154016073	202	2102,896,721	3,9,8	1120,740,779	8,2,5	336	99	0.942055028774	1.0	0.995,0.967,0.964	0.976,0.991,0.979	-0.007
203	ENSG00000184216.14	IRAK1	chrX	-	154014041	154014278	154013042	154013343	154016436	154016644	203	712,385,320	1,5,2	380,262,299	0,1,0	336	99	0.79885261133	1.0	0.995,0.958,0.979	1.0,0.987,1.0	-0.018
204	ENSG00000184216.14	IRAK1	chrX	-	154014041	154014278	154013042	154013433	154016031	154016073	204	3069,1502,1173	6,3,10	1570,1106,1113	6,4,5	336	99	0.894603179373	1.0	0.993,0.993,0.972	0.987,0.988,0.985	-0.001
205	ENSG00000184216.14	IRAK1	chrX	-	154014041	154014278	154013042	154013433	154016436	154016644	205	1679,991,772	3,2,2	830,628,633	0,0,0	336	99	1	1.0	0.994,0.993,0.991	1.0,1.0,1.0	-0.007
206	ENSG00000184216.14	IRAK1	chrX	-	154016031	154016097	154010505	154011917	154016436	154016644	206	894,416,314	0,1,1	499,382,343	0,0,0	165	99	1	1.0	1.0,0.996,0.995	1.0,1.0,1.0	-0.003
207	ENSG00000184216.14	IRAK1	chrX	-	154016031	154016097	154010505	154011917	154016948	154016994	207	5,0,6	1,0,0	0,1,2	0,0,0	165	99	1	1.0	0.75,NA,1.0	NA,1.0,1.0	-0.125
208	ENSG00000184216.14	IRAK1	chrX	-	154016031	154016097	154012528	154012678	154016436	154016644	208	890,416,309	0,2,1	499,381,342	0,0,0	165	99	1	1.0	1.0,0.992,0.995	1.0,1.0,1.0	-0.004
209	ENSG00000184216.14	IRAK1	chrX	-	154016031	154016097	154013042	154013343	154016436	154016644	209	892,424,313	1,5,2	507,383,347	0,1,0	165	99	1	1.0	0.998,0.981,0.989	1.0,0.996,1.0	-0.009
210	ENSG00000184216.14	IRAK1	chrX	-	154016031	154016097	154013042	154013433	154016436	154016644	210	896,418,317	3,2,2	503,385,347	0,0,0	165	99	1	1.0	0.994,0.992,0.99	1.0,1.0,1.0	-0.008
211	ENSG00000184216.14	IRAK1	chrX	-	154016031	154016097	154014041	154014278	154016436	154016644	211	2326,979,736	72,60,41	1243,856,828	16,13,22	165	99	2.79543230786e-08	3.969667331816709e-06	0.951,0.907,0.915	0.979,0.975,0.958	-0.046
212	ENSG00000184216.14	IRAK1	chrX	-	154016436	154016644	154010505	154011917	154016948	154016994	212	2069,1179,972	1,0,0	1173,822,777	0,0,0	307	99	1	1.0	0.999,1.0,1.0	1.0,1.0,1.0	-0.0
213	ENSG00000184216.14	IRAK1	chrX	-	154016436	154016644	154016031	154016097	154016948	154016994	213	4086,2004,1599	1,0,0	2210,1537,1476	0,0,1	307	99	1	1.0	0.999,1.0,1.0	1.0,1.0,0.998	0.0
214	ENSG00000184216.14	IRAK1	chrX	-	154018005	154018120	154014041	154014278	154018598	154018638	214	59,34,40	0,0,1	38,25,29	0,0,0	214	99	1	1.0	1.0,1.0,0.949	1.0,1.0,1.0	-0.017
216	ENSG00000184216.14	IRAK1	chrX	-	154018290	154018355	154018005	154018120	154018598	154018638	216	2257,1106,915	0,0,1	1216,755,765	0,0,0	164	99	1	1.0	1.0,1.0,0.998	1.0,1.0,1.0	-0.001
217	ENSG00000184216.14	IRAK1	chrX	-	154018290	154018355	154018005	154018120	154018974	154019078	217	712,363,329	1,0,0	403,257,214	0,0,0	164	99	1	1.0	0.998,1.0,1.0	1.0,1.0,1.0	-0.001
218	ENSG00000184216.14	IRAK1	chrX	-	154018290	154018355	154018005	154018120	154019196	154019328	218	706,350,320	0,0,0	401,256,214	2,0,2	164	99	1	1.0	1.0,1.0,1.0	0.992,1.0,0.985	0.008
219	ENSG00000184216.14	IRAK1	chrX	-	154018598	154018787	154018005	154018120	154018974	154019078	219	3256,1623,1384	1,0,0	1798,1144,1163	0,0,0	288	99	1	1.0	0.999,1.0,1.0	1.0,1.0,1.0	-0.0
220	ENSG00000184216.14	IRAK1	chrX	-	154018598	154018787	154018005	154018120	154019196	154019328	220	1752,886,792	0,0,0	1004,659,629	2,0,2	288	99	1	1.0	1.0,1.0,1.0	0.994,1.0,0.991	0.005
221	ENSG00000184216.14	IRAK1	chrX	-	154018598	154018787	154018290	154018355	154018974	154019078	221	4865,2424,2022	8,16,11	2643,1675,1738	2,1,0	288	99	0.536230494985	1.0	0.995,0.981,0.984	0.998,0.998,1.0	-0.012
222	ENSG00000184216.14	IRAK1	chrX	-	154018598	154018787	154018290	154018355	154019196	154019328	222	3361,1687,1430	0,2,2	1849,1190,1204	0,0,0	288	99	1	1.0	1.0,0.997,0.996	1.0,1.0,1.0	-0.002
223	ENSG00000184216.14	IRAK1	chrX	-	154018974	154019078	154018005	154018120	154019196	154019328	223	757,454,348	0,0,0	412,276,314	2,0,2	203	99	1	1.0	1.0,1.0,1.0	0.99,1.0,0.987	0.008
224	ENSG00000184216.14	IRAK1	chrX	-	154018974	154019078	154018290	154018355	154019196	154019328	224	764,470,359	0,2,2	414,277,314	0,0,0	203	99	1	1.0	1.0,0.991,0.989	1.0,1.0,1.0	-0.007
225	ENSG00000184216.14	IRAK1	chrX	-	154018974	154019078	154018598	154018787	154019196	154019328	225	2260,1191,941	0,0,1	1206,761,848	0,0,0	203	99	1	1.0	1.0,1.0,0.998	1.0,1.0,1.0	-0.001
226	ENSG00000184216.14	IRAK1	chrX	-	154019196	154019328	154018974	154019078	154019430	154019598	226	1848,1063,825	2,0,0	979,680,808	0,0,0	231	99	1	1.0	0.997,1.0,1.0	1.0,1.0,1.0	-0.001
231	ENSG00000089820.16	ARHGAP4	chrX	-	153911128	153911189	153910921	153910999	153912699	153912737	231	4,2,0	0,1,0	4,1,1	0,0,0	160	99	1	1.0	1.0,0.553,NA	1.0,1.0,1.0	-0.224
232	ENSG00000089820.16	ARHGAP4	chrX	-	153913217	153913302	153913023	153913051	153913408	153913600	232	3,2,0	1,0,0	2,0,3	0,0,0	184	99	1	1.0	0.617,1.0,NA	1.0,NA,1.0	-0.192
234	ENSG00000089820.16	ARHGAP4	chrX	-	153919566	153919686	153919154	153919283	153920625	153920808	234	0,0,0	2,0,0	1,0,0	3,0,0	219	99	1	1.0	0.0,NA,NA	0.131,NA,NA	-0.131
238	ENSG00000089820.16	ARHGAP4	chrX	-	153932315	153932431	153932070	153932115	153932538	153932584	238	2617,918,824	0,0,0	1590,908,933	0,0,1	215	99	1	1.0	1.0,1.0,1.0	1.0,1.0,0.998	0.001
239	ENSG00000089820.16	ARHGAP4	chrX	-	153932538	153932584	153932070	153932115	153933942	153934001	239	403,129,119	1,2,1	236,126,118	0,0,0	145	99	1	1.0	0.996,0.978,0.988	1.0,1.0,1.0	-0.013
240	ENSG00000089820.16	ARHGAP4	chrX	-	153933942	153934001	153932538	153932584	153934376	153934475	240	1200,474,382	2,2,2	713,407,393	5,3,3	158	99	1	1.0	0.997,0.993,0.992	0.989,0.988,0.988	0.006
241	ENSG00000089820.16	ARHGAP4	chrX	-	153933942	153934001	153932538	153932584	153934883	153934999	241	472,219,176	1,0,0	311,190,175	2,0,1	158	99	1	1.0	0.997,1.0,1.0	0.99,1.0,0.991	0.005
242	ENSG00000089820.16	ARHGAP4	chrX	-	153934376	153934475	153932538	153932584	153934883	153934999	242	1739,563,523	1,0,0	1025,598,578	2,0,1	198	99	1	1.0	0.999,1.0,1.0	0.996,1.0,0.997	0.002
243	ENSG00000089820.16	ARHGAP4	chrX	-	153934376	153934475	153933942	153934001	153934883	153934999	243	2493,830,735	3,0,1	1439,821,803	1,3,0	198	99	1	1.0	0.998,1.0,0.997	0.999,0.993,1.0	0.001
246	ENSG00000067829.20	IDH3G	chrX	-	153786211	153786272	153785767	153785973	153786354	153786449	246	386,114,105	62,48,50	273,161,160	5,3,4	160	99	0	0.0	0.794,0.595,0.565	0.971,0.971,0.961	-0.316
247	ENSG00000067829.20	IDH3G	chrX	-	153786800	153786947	153785766	153786449	153787050	153787153	247	496,143,112	5,5,10	232,165,141	10,9,11	246	99	0.0408802343634	0.39991824883474353	0.976,0.92,0.818	0.903,0.881,0.838	0.031
248	ENSG00000067829.20	IDH3G	chrX	-	153786800	153786947	153785766	153786449	153787463	153787553	248	400,113,79	28,27,32	171,117,103	1,0,1	246	99	4.05231403988e-14	2.5883447191681256e-11	0.852,0.627,0.498	0.986,1.0,0.976	-0.328
249	ENSG00000067829.20	IDH3G	chrX	-	153786800	153786947	153785766	153786449	153787822	153787955	249	397,113,78	7,9,14	171,116,103	0,1,0	246	99	2.72700869663e-08	3.893877404060125e-06	0.958,0.835,0.692	1.0,0.979,1.0	-0.165
250	ENSG00000067829.20	IDH3G	chrX	-	153787050	153787153	153785766	153786449	153787463	153787553	250	433,139,105	28,27,32	258,165,169	1,0,1	202	99	0	0.0	0.883,0.716,0.617	0.992,1.0,0.988	-0.255
251	ENSG00000067829.20	IDH3G	chrX	-	153787050	153787153	153785766	153786449	153787822	153787955	251	9,14,15	7,9,14	12,11,16	0,1,0	202	99	7.40384420439e-11	2.2235692171271722e-08	0.387,0.433,0.344	1.0,0.844,1.0	-0.56
252	ENSG00000067829.20	IDH3G	chrX	-	153787050	153787153	153785766	153786449	153788074	153788135	252	6,6,11	3,11,7	10,9,14	0,0,1	202	99	1.68044411719e-09	3.326850667312427e-07	0.495,0.211,0.435	1.0,1.0,0.873	-0.577
253	ENSG00000067829.20	IDH3G	chrX	-	153787050	153787153	153786800	153786947	153787463	153787553	253	527,164,130	3,0,2	309,205,196	0,1,0	202	99	1	1.0	0.989,1.0,0.97	1.0,0.99,1.0	-0.01
254	ENSG00000067829.20	IDH3G	chrX	-	153787050	153787153	153786800	153786947	153787822	153787955	254	103,39,40	0,0,1	63,51,43	0,0,0	202	99	1	1.0	1.0,1.0,0.951	1.0,1.0,1.0	-0.016
255	ENSG00000067829.20	IDH3G	chrX	-	153787463	153787597	153785766	153786449	153787822	153787955	255	549,217,173	7,9,14	257,194,188	0,1,0	233	99	1.65100549676e-07	1.8330176334986633e-05	0.971,0.911,0.84	1.0,0.988,1.0	-0.089
256	ENSG00000067829.20	IDH3G	chrX	-	153787463	153787597	153786800	153786947	153787822	153787955	256	524,190,143	0,0,1	256,195,187	0,0,0	233	99	1	1.0	1.0,1.0,0.984	1.0,1.0,1.0	-0.005
257	ENSG00000067829.20	IDH3G	chrX	-	153787463	153787597	153787050	153787153	153787822	153787955	257	948,323,236	3,8,5	504,350,342	2,2,2	233	99	0.0570378114203	0.5067807422386859	0.993,0.945,0.953	0.991,0.987,0.986	-0.024
258	ENSG00000067829.20	IDH3G	chrX	-	153787822	153787955	153785766	153786449	153788074	153788135	258	750,302,247	3,11,7	421,261,292	0,0,1	232	99	0.000209149334798	0.006751765089989014	0.991,0.921,0.938	1.0,1.0,0.992	-0.047
259	ENSG00000067829.20	IDH3G	chrX	-	153787822	153787955	153787050	153787153	153788074	153788135	259	746,301,238	0,0,1	423,262,294	0,0,0	232	99	1	1.0	1.0,1.0,0.99	1.0,1.0,1.0	-0.003
260	ENSG00000067829.20	IDH3G	chrX	-	153788074	153788135	153785766	153786449	153794245	153794335	260	2,7,9	0,0,1	0,0,3	0,0,0	160	99	1	1.0	1.0,1.0,0.848	NA,NA,1.0	-0.051
261	ENSG00000067829.20	IDH3G	chrX	-	153789113	153789200	153788074	153788135	153789711	153789790	261	9,1,0	427,152,127	6,5,3	245,147,152	186	99	0.820179092287	1.0	0.011,0.003,0.0	0.013,0.018,0.01	-0.009
262	ENSG00000067829.20	IDH3G	chrX	-	153789711	153789824	153788074	153788135	153790194	153790292	262	545,214,161	0,0,0	312,198,201	3,0,0	212	99	1	1.0	1.0,1.0,1.0	0.98,1.0,1.0	0.007
263	ENSG00000067829.20	IDH3G	chrX	-	153790194	153790292	153788074	153788135	153790563	153790575	263	128,63,38	0,2,0	70,69,57	0,0,0	197	99	1	1.0	1.0,0.941,1.0	1.0,1.0,1.0	-0.02
264	ENSG00000067829.20	IDH3G	chrX	-	153790194	153790292	153788074	153788135	153794245	153794335	264	4,0,3	1,2,4	8,2,5	0,0,2	197	99	0.000121057795423	0.0043747665991140106	0.668,0.0,0.274	1.0,1.0,0.557	-0.538
266	ENSG00000067829.20	IDH3G	chrX	-	153790563	153790575	153789837	153790292	153790809	153790851	266	141,70,40	6,8,2	70,70,60	1,5,4	111	99	0.414772126571	1.0	0.954,0.886,0.947	0.984,0.926,0.93	-0.018
267	ENSG00000067829.20	IDH3G	chrX	-	153790563	153790575	153789837	153790292	153794245	153794325	267	37,13,7	4,0,3	20,23,10	5,2,5	111	99	0.193056083983	1.0	0.892,1.0,0.675	0.781,0.911,0.641	0.078
268	ENSG00000067829.20	IDH3G	chrX	-	153790795	153790851	153790194	153790292	153794245	153794356	268	99,42,36	4,0,3	73,28,35	5,2,5	155	99	0.0683650918269	0.5740995851667371	0.941,1.0,0.885	0.903,0.899,0.817	0.069
269	ENSG00000067829.20	IDH3G	chrX	-	153790809	153790851	153789837	153790292	153794245	153794325	269	57,28,26	4,0,3	49,24,24	5,2,5	141	99	0.117200768005	0.8335685104519113	0.909,1.0,0.859	0.873,0.894,0.771	0.077
270	ENSG00000067829.20	IDH3G	chrX	-	153790809	153790851	153790563	153790575	153794245	153794325	270	163,82,63	8,3,3	101,71,71	4,4,4	141	99	0.966336756477	1.0	0.935,0.95,0.936	0.947,0.926,0.926	0.007
271	ENSG00000067829.20	IDH3G	chrX	-	153790809	153790971	153790194	153790292	153794245	153794356	271	8,8,3	4,0,3	1,5,1	5,2,5	261	99	0.02132993176	0.24754459162054138	0.431,1.0,0.275	0.071,0.487,0.071	0.359
272	ENSG00000067829.20	IDH3G	chrX	-	153790809	153790971	153790563	153790575	153794245	153794356	272	43,21,15	8,3,3	20,24,24	4,4,4	261	99	0.966422089665	1.0	0.671,0.726,0.655	0.655,0.695,0.695	0.002
273	ENSG00000067829.20	IDH3G	chrX	-	153792246	153792382	153790809	153790851	153794245	153794346	273	6,3,0	174,91,64	3,8,0	111,58,69	235	99	0.409977702147	1.0	0.014,0.014,0.0	0.011,0.055,0.0	-0.013
275	ENSG00000130821.17	SLC6A8	chrX	+	153690374	153690506	153687925	153688836	153693262	153693366	275	258,134,104	1,0,0	164,115,116	0,0,0	231	99	1	1.0	0.991,1.0,1.0	1.0,1.0,1.0	-0.003
276	ENSG00000130821.17	SLC6A8	chrX	+	153693040	153693175	153690374	153690506	153693262	153693366	276	484,186,150	2,1,0	278,217,174	0,0,0	234	99	1	1.0	0.99,0.987,1.0	1.0,1.0,1.0	-0.008
277	ENSG00000130821.17	SLC6A8	chrX	+	153693040	153693175	153691974	153692107	153693262	153693366	277	660,300,221	19,12,5	390,344,255	7,3,12	234	99	0.229153191791	1.0	0.936,0.914,0.949	0.959,0.98,0.9	-0.013
278	ENSG00000130821.17	SLC6A8	chrX	+	153693904	153694017	153693461	153693586	153694343	153694420	278	223,156,132	3,3,1	133,110,106	0,2,0	212	99	0.350286807332	1.0	0.972,0.96,0.984	1.0,0.963,1.0	-0.016
279	ENSG00000130821.17	SLC6A8	chrX	+	153694129	153694267	153693904	153694017	153694343	153694420	279	342,145,101	17,14,23	208,175,141	3,0,4	237	99	1.41861705716e-08	2.2355676914645646e-06	0.894,0.812,0.647	0.967,1.0,0.936	-0.183
280	ENSG00000130821.17	SLC6A8	chrX	+	153694203	153694267	153693491	153693586	153694343	153694446	280	73,29,26	3,3,1	42,30,26	0,2,0	163	99	0.0211497379449	0.2459729985500416	0.937,0.854,0.94	1.0,0.901,1.0	-0.057
281	ENSG00000130821.17	SLC6A8	chrX	+	153694343	153694446	153687925	153688836	153694532	153694576	281	366,169,147	0,0,1	207,168,129	0,0,0	202	99	1	1.0	1.0,1.0,0.986	1.0,1.0,1.0	-0.005
282	ENSG00000130821.17	SLC6A8	chrX	+	153694343	153694446	153693904	153694017	153694532	153694576	282	383,183,170	0,0,1	210,168,132	0,0,0	202	99	1	1.0	1.0,1.0,0.988	1.0,1.0,1.0	-0.004
283	ENSG00000130822.16	PNCK	chrX	-	153670449	153670594	153669732	153670130	153670743	153670831	283	4,1,0	1,0,0	4,2,3	0,0,1	244	99	1	1.0	0.619,1.0,NA	1.0,1.0,0.549	-0.04
284	ENSG00000130822.16	PNCK	chrX	-	153671879	153672018	153671238	153671672	153672125	153672200	284	0,0,0	0,1,0	1,2,1	1,0,0	238	99	1	1.0	NA,0.0,NA	0.294,1.0,1.0	-0.765
289	ENSG00000130822.16	PNCK	chrX	-	153686845	153686970	153686463	153686683	153687334	153687547	289	3,0,0	0,0,0	1,0,0	0,1,0	224	99	1	1.0	1.0,NA,NA	1.0,0.0,NA	0.5
290	ENSG00000130829.18	DUSP9	chrX	+	153647451	153647666	153642491	153642611	153647918	153648013	290	1,0,1	31,12,6	3,1,0	20,12,13	314	99	0.450571440227	1.0	0.01,0.0,0.05	0.045,0.026,0.0	-0.004
291	ENSG00000130829.18	DUSP9	chrX	+	153649231	153649687	153647918	153648326	153649979	153651326	291	539,187,176	1,2,0	350,247,202	0,0,0	555	99	1	1.0	0.99,0.943,1.0	1.0,1.0,1.0	-0.022
292	ENSG00000262919.8	CCNQ	chrX	-	153592505	153592733	153587924	153588454	153594546	153594679	292	321,173,166	5,7,1	195,123,117	2,3,3	327	99	0.946477228308	1.0	0.951,0.882,0.98	0.967,0.925,0.922	-0.0
293	ENSG00000262919.8	CCNQ	chrX	-	153592505	153592733	153587924	153588454	153596003	153596187	293	193,105,100	0,0,1	124,80,72	0,1,0	327	99	1	1.0	1.0,1.0,0.968	1.0,0.96,1.0	0.003
294	ENSG00000262919.8	CCNQ	chrX	-	153592505	153592733	153587931	153588394	153594546	153594679	294	377,183,157	6,3,2	229,151,149	3,3,2	327	99	0.851953522901	1.0	0.95,0.949,0.96	0.959,0.938,0.958	0.001
297	ENSG00000262919.8	CCNQ	chrX	-	153594546	153594679	153588054	153588454	153596003	153596063	297	411,179,117	0,0,1	268,182,131	0,1,0	232	99	1	1.0	1.0,1.0,0.98	1.0,0.987,1.0	-0.002
298	ENSG00000262919.8	CCNQ	chrX	-	153594546	153594679	153592505	153592733	153596003	153596063	298	535,240,182	1,0,0	337,222,173	0,0,0	232	99	1	1.0	0.996,1.0,1.0	1.0,1.0,1.0	-0.001
299	ENSG00000262919.8	CCNQ	chrX	-	153596003	153596187	153594546	153594679	153598961	153599054	299	511,224,166	0,0,0	324,200,178	0,0,1	283	99	1	1.0	1.0,1.0,1.0	1.0,1.0,0.984	0.005
300	ENSG00000262919.8	CCNQ	chrX	-	153597421	153597706	153596003	153596187	153598961	153599116	300	13,5,6	104,55,40	6,5,11	59,40,59	384	99	0.711470052787	1.0	0.031,0.023,0.037	0.026,0.031,0.046	-0.004
301	ENSG00000147394.20	ZNF185	chrX	+	152914444	152914523	152898066	152898238	152914709	152914833	301	9,4,1	0,0,1	9,13,11	0,0,0	178	99	1	1.0	1.0,1.0,0.357	1.0,1.0,1.0	-0.214
302	ENSG00000147394.20	ZNF185	chrX	+	152915137	152915203	152914709	152914833	152917130	152917169	302	11,1,6	2,2,1	13,18,26	1,1,2	165	99	0.105092133114	0.776038829862989	0.767,0.231,0.783	0.886,0.915,0.886	-0.302
303	ENSG00000147394.20	ZNF185	chrX	+	152920327	152920411	152918982	152919081	152920706	152920748	303	14,1,2	4,1,0	24,14,15	4,1,3	183	99	0.8261404161	1.0	0.654,0.351,1.0	0.764,0.883,0.73	-0.124
304	ENSG00000147394.20	ZNF185	chrX	+	152920327	152920411	152918982	152919081	152920709	152920748	304	7,1,2	0,1,0	16,12,14	1,2,1	183	99	0.258969610479	1.0	1.0,0.351,1.0	0.896,0.764,0.883	-0.064
305	ENSG00000147394.20	ZNF185	chrX	+	152922719	152922809	152922172	152922256	152928574	152928661	305	0,1,1	3,0,0	8,8,6	2,3,4	189	99	0.163375424142	1.0	0.0,1.0,1.0	0.677,0.583,0.44	0.1
306	ENSG00000147394.20	ZNF185	chrX	+	152922719	152922809	152922172	152922256	152931671	152931776	306	1,1,1	4,0,0	4,6,5	8,6,7	189	99	0.176815964735	1.0	0.116,1.0,1.0	0.208,0.344,0.272	0.431
307	ENSG00000147394.20	ZNF185	chrX	+	152928574	152928661	152922172	152922256	152931671	152931776	307	7,0,0	4,0,0	17,15,14	8,6,7	186	99	1	1.0	0.482,NA,NA	0.531,0.571,0.516	-0.057
308	ENSG00000147394.20	ZNF185	chrX	+	152928574	152928661	152922719	152922809	152931671	152931776	308	4,0,0	1,0,0	20,15,13	0,2,2	186	99	1	1.0	0.68,NA,NA	1.0,0.8,0.776	-0.179
310	ENSG00000147394.20	ZNF185	chrX	+	152936417	152936513	152932872	152932971	152938073	152938163	310	3,0,0	6,4,0	1,3,2	22,8,8	195	99	1	1.0	0.202,0.0,NA	0.023,0.16,0.113	0.002
311	ENSG00000147394.20	ZNF185	chrX	+	152945266	152945464	152938073	152938163	152959698	152959896	311	56,16,9	0,0,0	59,38,35	0,0,1	297	99	1	1.0	1.0,1.0,1.0	1.0,1.0,0.921	0.026
312	ENSG00000147394.20	ZNF185	chrX	+	152959698	152959896	152945266	152945464	152963838	152963949	312	64,19,11	2,0,0	87,55,61	1,2,2	297	99	1	1.0	0.914,1.0,1.0	0.967,0.902,0.91	0.045
313	ENSG00000147394.20	ZNF185	chrX	+	152959698	152959937	152945266	152945464	152963838	152963949	313	48,11,6	2,0,0	64,41,39	1,2,2	338	99	0.0718663603463	0.5946857984789634	0.875,1.0,1.0	0.949,0.857,0.851	0.073
314	ENSG00000147394.20	ZNF185	chrX	+	152963838	152963949	152959698	152959896	152967166	152967238	314	20,9,7	1,0,0	28,18,27	3,1,0	210	99	0.226402657037	1.0	0.904,1.0,1.0	0.815,0.895,1.0	0.065
315	ENSG00000147394.20	ZNF185	chrX	+	152965446	152965527	152963838	152963949	152967166	152967238	315	18,7,5	0,0,0	16,14,22	0,0,1	180	99	1	1.0	1.0,1.0,1.0	1.0,1.0,0.924	0.025
316	ENSG00000147383.11	NSDHL	chrX	+	152831633	152831700	152830966	152831117	152846281	152846432	316	44,21,10	145,72,51	20,24,16	85,36,48	166	99	0.269825143586	1.0	0.153,0.148,0.105	0.123,0.284,0.166	-0.056
317	ENSG00000147383.11	NSDHL	chrX	+	152850264	152850423	152846281	152846432	152858769	152858916	317	716,331,275	0,0,0	375,233,218	0,0,2	258	99	1	1.0	1.0,1.0,1.0	1.0,1.0,0.977	0.008
318	ENSG00000147383.11	NSDHL	chrX	+	152858769	152858916	152850264	152850423	152862595	152862724	318	534,252,216	2,2,1	302,168,154	0,0,1	246	99	1	1.0	0.991,0.981,0.989	1.0,1.0,0.984	-0.008
319	ENSG00000147383.11	NSDHL	chrX	+	152865818	152865961	152862595	152862724	152867570	152867647	319	942,424,337	0,1,0	461,256,310	0,0,0	242	99	1	1.0	1.0,0.994,1.0	1.0,1.0,1.0	-0.002
320	ENSG00000147383.11	NSDHL	chrX	+	152867570	152867673	152865818	152865961	152868783	152869363	320	650,297,260	0,0,1	311,178,223	0,0,0	202	99	1	1.0	1.0,1.0,0.992	1.0,1.0,1.0	-0.003
327	ENSG00000102181.21	CD99L2	chrX	-	150777335	150777482	150776173	150776293	150793690	150793756	327	123,30,30	0,0,0	58,54,46	0,1,1	246	99	1	1.0	1.0,1.0,1.0	1.0,0.956,0.949	0.032
328	ENSG00000102181.21	CD99L2	chrX	-	150777443	150777482	150776173	150776293	150793690	150793756	328	197,48,54	0,0,0	98,73,68	0,1,1	138	99	1	1.0	1.0,1.0,1.0	1.0,0.981,0.98	0.013
329	ENSG00000102181.21	CD99L2	chrX	-	150793690	150793756	150776901	150777482	150831230	150831248	329	48,10,14	0,0,0	13,11,7	0,1,0	165	99	1	1.0	1.0,1.0,1.0	1.0,0.868,1.0	0.044
330	ENSG00000102181.21	CD99L2	chrX	-	150795205	150795289	150793690	150793756	150831230	150831293	330	288,70,55	4,0,1	150,102,85	0,0,0	183	99	0.50905422243	1.0	0.975,1.0,0.967	1.0,1.0,1.0	-0.019
331	ENSG00000102181.21	CD99L2	chrX	-	150795417	150795486	150795205	150795289	150814861	150814864	331	515,140,136	1,0,0	287,161,175	1,0,0	168	99	1	1.0	0.997,1.0,1.0	0.994,1.0,1.0	0.001
333	ENSG00000102181.21	CD99L2	chrX	-	150814861	150814936	150777443	150777482	150831230	150831248	333	1,1,1	0,0,0	1,0,2	0,1,0	174	99	1	1.0	1.0,1.0,1.0	1.0,0.0,1.0	0.333
335	ENSG00000102181.21	CD99L2	chrX	-	150814861	150814936	150795417	150795486	150831230	150831248	335	259,60,71	25,4,7	135,79,98	6,8,6	174	99	0.188596467124	1.0	0.855,0.895,0.852	0.928,0.849,0.903	-0.026
336	ENSG00000102181.21	CD99L2	chrX	-	150816006	150816078	150814861	150814936	150831230	150831248	336	466,122,83	1,1,4	256,115,133	1,0,2	171	99	0.768325474631	1.0	0.996,0.986,0.923	0.993,1.0,0.975	-0.021
337	ENSG00000102181.21	CD99L2	chrX	-	150816278	150816455	150816006	150816078	150828305	150829604	337	4,1,3	5,3,2	8,3,2	3,3,4	276	99	0.402855933301	1.0	0.223,0.107,0.35	0.489,0.264,0.152	-0.075
338	ENSG00000102181.21	CD99L2	chrX	-	150816278	150816455	150816006	150816078	150831230	150831293	338	3,1,3	154,37,35	10,2,2	72,37,40	276	99	0.0203139153139	0.23864391641697297	0.007,0.01,0.03	0.047,0.019,0.018	-0.012
339	ENSG00000102181.21	CD99L2	chrX	-	150828305	150829604	150777335	150777482	150831230	150831293	339	16,3,0	0,0,0	2,4,3	0,1,0	1398	99	1	1.0	1.0,1.0,NA	1.0,0.221,1.0	0.26
340	ENSG00000102181.21	CD99L2	chrX	-	150828305	150829604	150795417	150795486	150831230	150831293	340	16,3,0	25,4,7	2,4,3	6,8,6	1398	99	0.526636519363	1.0	0.043,0.05,0.0	0.023,0.034,0.034	0.001
341	ENSG00000102181.21	CD99L2	chrX	-	150828305	150829604	150816006	150816078	150831230	150831293	341	18,4,2	154,37,35	4,6,4	72,37,40	1398	99	1	1.0	0.008,0.008,0.004	0.004,0.011,0.007	-0.001
342	ENSG00000102181.21	CD99L2	chrX	-	150828305	150829604	150816278	150816455	150831230	150831293	342	16,3,1	0,0,1	2,4,3	2,0,0	1398	99	0.197184501098	1.0	1.0,1.0,0.066	0.066,1.0,1.0	0.0
343	ENSG00000102181.21	CD99L2	chrX	-	150831230	150831293	150795417	150795486	150898521	150898609	343	50,7,14	1,1,0	20,19,18	0,0,0	162	99	1	1.0	0.968,0.811,1.0	1.0,1.0,1.0	-0.074
345	ENSG00000013619.15	MAMLD1	chrX	+	150445453	150445612	150363316	150363530	150462771	150462846	345	22,17,14	3,2,1	0,4,3	0,0,0	258	99	1	1.0	0.738,0.765,0.843	NA,1.0,1.0	-0.218
346	ENSG00000013619.15	MAMLD1	chrX	+	150445453	150445612	150363316	150363530	150469744	150471490	346	13,12,9	2,2,2	0,0,0	0,0,2	258	99	1	1.0	0.714,0.697,0.633	NA,NA,0.0	0.681
347	ENSG00000013619.15	MAMLD1	chrX	+	150462771	150462846	150363286	150363530	150469744	150469982	347	11,11,9	2,2,2	0,0,0	0,0,2	174	99	1	1.0	0.758,0.758,0.719	NA,NA,0.0	0.745
348	ENSG00000013619.15	MAMLD1	chrX	+	150462771	150462846	150445453	150445612	150469744	150469982	348	18,14,13	1,3,3	0,3,2	0,0,0	174	99	1	1.0	0.911,0.726,0.711	NA,1.0,1.0	-0.217
349	ENSG00000013619.15	MAMLD1	chrX	+	150473679	150473802	150469744	150471490	150503273	150503517	349	12,12,6	6,3,4	2,2,2	0,0,0	222	99	2.59064691921e-09	4.897205754765258e-07	0.471,0.641,0.401	1.0,1.0,1.0	-0.496
350	ENSG00000013619.15	MAMLD1	chrX	+	150503273	150503517	150469744	150471490	150509961	150510046	350	46,38,37	0,0,1	6,3,3	0,0,0	343	99	1	1.0	1.0,1.0,0.914	1.0,1.0,1.0	-0.029
352	ENSG00000235703.7	EOLA2-DT	chrX	+	149941056	149941239	149940658	149940886	149943650	149943762	352	2,1,0	0,0,0	2,1,3	2,0,0	282	99	1	1.0	1.0,1.0,NA	0.26,1.0,1.0	0.247
353	ENSG00000235703.7	EOLA2-DT	chrX	+	149941056	149941239	149940658	149940886	149944017	149944100	353	2,1,0	0,0,0	1,1,3	2,1,0	282	99	1	1.0	1.0,1.0,NA	0.149,0.26,1.0	0.53
354	ENSG00000235703.7	EOLA2-DT	chrX	+	149941789	149941847	149940658	149940886	149943650	149943762	354	3,0,0	0,0,0	4,0,1	2,0,0	157	99	1	1.0	1.0,NA,NA	0.558,NA,1.0	0.221
355	ENSG00000235703.7	EOLA2-DT	chrX	+	149941789	149941847	149940658	149940886	149944017	149944100	355	2,0,0	0,0,0	0,0,1	2,1,0	157	99	1	1.0	1.0,NA,NA	0.0,0.0,1.0	0.667
356	ENSG00000235703.7	EOLA2-DT	chrX	+	149941789	149941847	149941056	149941239	149943650	149943762	356	3,0,0	0,0,0	4,0,2	2,0,0	157	99	1	1.0	1.0,NA,NA	0.558,NA,1.0	0.221
357	ENSG00000235703.7	EOLA2-DT	chrX	+	149941789	149941847	149941056	149941239	149944017	149944100	357	2,0,0	0,0,0	0,0,2	1,0,0	157	99	1	1.0	1.0,NA,NA	0.0,NA,1.0	0.5
358	ENSG00000235703.7	EOLA2-DT	chrX	+	149942183	149942329	149941789	149941847	149943650	149943762	358	0,0,0	3,0,0	8,1,4	5,0,1	245	99	1	1.0	0.0,NA,NA	0.393,1.0,0.618	-0.67
359	ENSG00000235703.7	EOLA2-DT	chrX	+	149942183	149942329	149941789	149941847	149944017	149944100	359	1,0,1	2,0,0	8,2,3	0,0,1	245	99	1	1.0	0.168,NA,1.0	1.0,1.0,0.548	-0.265
362	ENSG00000235703.7	EOLA2-DT	chrX	+	149943650	149943762	149941789	149941847	149944017	149944100	362	3,0,0	2,0,0	8,2,2	0,0,1	211	99	1	1.0	0.413,NA,NA	1.0,1.0,0.484	-0.415
363	ENSG00000235703.7	EOLA2-DT	chrX	+	149943650	149943762	149942183	149942329	149944017	149944100	363	0,0,0	1,0,1	5,2,2	2,1,0	211	99	1	1.0	0.0,NA,0.0	0.54,0.484,1.0	-0.675
365	ENSG00000235703.7	EOLA2-DT	chrX	+	149945347	149945677	149944017	149944100	149945783	149948175	365	6,3,1	1,0,0	3,2,3	0,2,1	429	99	0.0287446847863	0.30882813404138576	0.581,1.0,1.0	1.0,0.188,0.409	0.328
366	ENSG00000235703.7	EOLA2-DT	chrX	+	149948077	149948175	149945857	149947347	149948305	149948394	366	4,0,1	10,4,4	1,0,2	11,12,4	197	99	0.134897631465	0.9172388267049078	0.167,0.0,0.112	0.044,0.0,0.201	0.011
367	ENSG00000235703.7	EOLA2-DT	chrX	+	149960764	149960948	149948305	149948394	150015950	150016140	367	22,8,10	0,0,0	24,12,18	1,0,0	283	99	1	1.0	1.0,1.0,1.0	0.894,1.0,1.0	0.035
368	ENSG00000235703.7	EOLA2-DT	chrX	+	149962582	149962716	149960764	149960948	150015950	150016140	368	22,4,2	0,0,0	16,3,10	1,0,0	233	99	1	1.0	1.0,1.0,1.0	0.872,1.0,1.0	0.043
369	ENSG00000235703.7	EOLA2-DT	chrX	+	150016610	150016644	150016336	150016500	150017498	150017644	369	3,0,1	1,0,0	1,1,0	0,0,0	133	99	1	1.0	0.691,NA,1.0	1.0,1.0,NA	-0.155
370	ENSG00000241769.7	EOLA1-DT	chrX	-	149535946	149535982	149534203	149534374	149536173	149536213	370	0,0,0	1,2,0	0,0,2	3,4,3	135	99	1	1.0	0.0,0.0,NA	0.0,0.0,0.328	-0.109
371	ENSG00000241769.7	EOLA1-DT	chrX	-	149536173	149536255	149533629	149534374	149538114	149538172	371	0,2,1	1,0,0	3,3,4	2,4,2	181	99	0.00119609015735	0.027360146039964253	0.0,1.0,1.0	0.451,0.291,0.522	0.245
372	ENSG00000241769.7	EOLA1-DT	chrX	-	149537632	149537742	149535935	149536213	149538114	149538172	372	0,0,1	1,0,0	1,0,1	1,1,0	209	99	1	1.0	0.0,NA,1.0	0.321,0.0,1.0	0.06
373	ENSG00000241769.7	EOLA1-DT	chrX	-	149537632	149537778	149536172	149536255	149538114	149538172	373	5,0,2	0,1,1	7,4,6	1,1,1	245	99	0.0942016934974	0.7180294284299193	1.0,0.0,0.447	0.739,0.618,0.708	-0.206
375	ENSG00000241769.7	EOLA1-DT	chrX	-	149538723	149538906	149538114	149538172	149540694	149540813	375	6,1,1	6,5,2	5,2,9	6,2,14	282	99	0.486102457573	1.0	0.26,0.066,0.149	0.226,0.26,0.184	-0.065
376	ENSG00000010404.18	IDS	chrX	-	149486924	149487098	149476987	149483218	149490313	149490440	376	541,267,244	2,2,1	325,224,279	3,1,2	273	99	0.555289876263	1.0	0.99,0.98,0.989	0.975,0.988,0.981	0.005
377	ENSG00000010404.18	IDS	chrX	-	149491537	149491667	149490313	149490440	149496345	149496516	377	43,31,11	109,50,48	18,24,18	59,53,55	229	99	0.552161372544	1.0	0.146,0.211,0.09	0.117,0.164,0.124	0.014
378	ENSG00000010404.18	IDS	chrX	-	149498106	149498307	149496345	149496516	149500948	149501037	378	703,333,312	0,1,0	421,247,396	2,2,1	300	99	1	1.0	1.0,0.991,1.0	0.986,0.976,0.992	0.012
379	ENSG00000010404.18	IDS	chrX	-	149499228	149499354	149498106	149498307	149500948	149501037	379	3,2,2	162,80,75	0,0,4	88,53,102	225	99	1	1.0	0.008,0.011,0.012	0.0,0.0,0.017	0.005
380	ENSG00000010404.18	IDS	chrX	-	149502074	149502177	149500948	149501037	149503311	149503489	380	8,0,3	178,87,77	13,4,5	95,65,69	202	99	0.00260213235218	0.05020287963288529	0.022,0.0,0.019	0.063,0.029,0.034	-0.028
381	ENSG00000010404.18	IDS	chrX	-	149502074	149502177	149500948	149501037	149504156	149504219	381	6,0,1	2,2,0	7,4,3	0,1,2	202	99	0.0666152685255	0.5635715104068239	0.595,0.0,1.0	1.0,0.662,0.424	-0.164
382	ENSG00000010404.18	IDS	chrX	-	149503311	149503489	149500948	149501037	149504156	149504219	382	286,134,120	2,2,0	160,95,107	0,1,2	277	99	1	1.0	0.981,0.96,1.0	1.0,0.971,0.95	0.007
383	ENSG00000010404.18	IDS	chrX	-	149503311	149503489	149502074	149502177	149504156	149504219	383	110,47,45	0,0,0	72,30,40	1,0,0	277	99	1	1.0	1.0,1.0,1.0	0.963,1.0,1.0	0.012
385	ENSG00000155966.14	AFF2	chrX	+	148837646	148837733	148809875	148809920	148842965	148843002	385	9,2,1	17,4,4	10,5,4	4,1,6	186	99	0.0210473954575	0.2451454557818918	0.22,0.21,0.117	0.571,0.727,0.262	-0.338
386	ENSG00000155966.14	AFF2	chrX	+	148880759	148880906	148843381	148843433	148885888	148885985	386	0,0,0	2,2,2	1,0,0	0,0,2	246	99	1	1.0	0.0,0.0,0.0	1.0,NA,0.0	-0.5
387	ENSG00000155966.14	AFF2	chrX	+	148973470	148973607	148967628	148967692	148977932	148978004	387	27,12,7	1,0,0	27,14,15	0,0,0	236	99	1	1.0	0.919,1.0,1.0	1.0,1.0,1.0	-0.027
388	ENSG00000102081.16	FMR1	chrX	+	147912727	147913077	147912093	147912230	147921932	147921985	388	16,5,7	29,12,10	7,2,1	13,15,14	449	99	0.0185000912705	0.22262242065274532	0.108,0.084,0.134	0.106,0.029,0.016	0.058
389	ENSG00000102081.16	FMR1	chrX	+	147917725	147917827	147912078	147912230	147921932	147921985	389	1,0,0	29,12,10	0,0,0	13,15,14	201	99	1	1.0	0.017,0.0,0.0	0.0,0.0,0.0	0.006
390	ENSG00000102081.16	FMR1	chrX	+	147924918	147925055	147921932	147921985	147925539	147925633	390	6,5,7	93,35,38	7,1,4	30,28,29	236	99	0.784794390652	1.0	0.026,0.057,0.072	0.089,0.015,0.055	-0.001
391	ENSG00000102081.16	FMR1	chrX	+	147925539	147925633	147921932	147921985	147928321	147928388	391	309,97,101	0,0,0	160,95,109	0,1,0	193	99	1	1.0	1.0,1.0,1.0	1.0,0.98,1.0	0.007
392	ENSG00000102081.16	FMR1	chrX	+	147928321	147928388	147925539	147925633	147928658	147928807	392	131,34,38	1,0,0	72,38,38	1,0,1	166	99	1	1.0	0.987,1.0,1.0	0.977,1.0,0.958	0.017
393	ENSG00000102081.16	FMR1	chrX	+	147928321	147928393	147925539	147925633	147928658	147928807	393	362,127,127	1,0,0	209,104,142	1,0,1	171	99	1	1.0	0.995,1.0,1.0	0.992,1.0,0.988	0.005
394	ENSG00000102081.16	FMR1	chrX	+	147930872	147930964	147930127	147930244	147932424	147932595	394	0,0,0	72,20,45	0,1,1	44,34,26	191	99	1	1.0	0.0,0.0,0.0	0.0,0.015,0.02	-0.012
395	ENSG00000102081.16	FMR1	chrX	+	147933400	147933540	147932684	147932763	147936503	147936613	395	8,1,3	280,84,96	2,3,0	163,94,125	239	99	1	1.0	0.012,0.005,0.013	0.005,0.013,0.0	0.004
396	ENSG00000102081.16	FMR1	chrX	+	147938098	147938161	147937465	147937600	147940575	147940662	396	52,22,25	196,66,54	76,43,51	93,62,89	162	99	8.34348512235e-06	0.0005026648286739812	0.14,0.169,0.221	0.333,0.298,0.259	-0.12
397	ENSG00000102081.16	FMR1	chrX	+	147943130	147943326	147940575	147940662	147944943	147945051	397	640,261,198	0,0,0	334,189,271	0,1,0	295	99	1	1.0	1.0,1.0,1.0	1.0,0.984,1.0	0.005
410	ENSG00000203930.13	LINC00632	chrX	+	140713516	140716289	140711620	140711656	140733877	140733964	410	1009,546,454	4,3,1	743,542,602	3,0,0	2872	99	0.0192923784106	0.22982643624729812	0.897,0.863,0.94	0.895,1.0,1.0	-0.065
414	ENSG00000203930.13	LINC00632	chrX	+	140768339	140768406	140733877	140733964	140772077	140773173	414	4,0,0	11,3,7	1,0,1	11,4,8	166	99	0.346797420488	1.0	0.178,0.0,0.0	0.051,0.0,0.069	0.019
415	ENSG00000203930.13	LINC00632	chrX	+	140768344	140768406	140764561	140764698	140772077	140772680	415	2,0,0	1,0,0	0,0,0	5,0,1	161	99	1	1.0	0.552,NA,NA	0.0,NA,0.0	0.552
418	ENSG00000101974.15	ATP11C	chrX	-	139731650	139731755	139726347	139728962	139737730	139737796	418	102,31,29	0,0,0	48,21,25	2,0,0	204	99	1	1.0	1.0,1.0,1.0	0.921,1.0,1.0	0.026
419	ENSG00000101974.15	ATP11C	chrX	-	139731650	139731755	139726347	139728962	139737915	139738069	419	171,63,54	27,15,15	96,35,43	22,5,20	204	99	0.414485783646	1.0	0.755,0.671,0.636	0.679,0.773,0.511	0.033
421	ENSG00000101974.15	ATP11C	chrX	-	139737730	139737796	139726352	139728962	139737915	139738069	421	0,0,0	27,15,15	2,0,0	22,5,20	165	99	1	1.0	0.0,0.0,0.0	0.052,0.0,0.0	-0.017
422	ENSG00000101974.15	ATP11C	chrX	-	139737730	139737796	139731650	139731755	139737915	139738069	422	1,0,0	70,32,25	1,0,0	49,14,18	165	99	1	1.0	0.008,0.0,0.0	0.012,0.0,0.0	-0.001
423	ENSG00000101974.15	ATP11C	chrX	-	139774689	139774953	139768259	139768434	139782546	139782728	423	713,218,175	0,0,0	344,196,184	0,0,1	363	99	1	1.0	1.0,1.0,1.0	1.0,1.0,0.98	0.007
424	ENSG00000101974.15	ATP11C	chrX	-	139782546	139782728	139774689	139774953	139783163	139783267	424	487,163,121	1,0,0	264,152,143	2,0,1	281	99	1	1.0	0.994,1.0,1.0	0.979,1.0,0.981	0.011
425	ENSG00000101974.15	ATP11C	chrX	-	139783163	139783267	139774689	139774953	139788191	139788343	425	2,0,2	1,0,0	8,2,2	0,0,0	203	99	1	1.0	0.494,NA,1.0	1.0,1.0,1.0	-0.253
426	ENSG00000101974.15	ATP11C	chrX	-	139785225	139785299	139783163	139783267	139788191	139788343	426	114,35,32	0,0,0	50,25,42	0,1,0	173	99	1	1.0	1.0,1.0,1.0	1.0,0.935,1.0	0.022
427	ENSG00000101974.15	ATP11C	chrX	-	139787172	139787244	139785225	139785299	139788191	139788343	427	266,87,60	6,1,3	116,42,76	1,0,0	171	99	0.0202090165824	0.23798228908985114	0.963,0.981,0.921	0.985,1.0,1.0	-0.04
428	ENSG00000101974.15	ATP11C	chrX	-	139798678	139798743	139798272	139798354	139800059	139800110	428	184,66,39	0,0,0	125,49,63	0,1,0	164	99	1	1.0	1.0,1.0,1.0	1.0,0.967,1.0	0.011
429	ENSG00000101974.15	ATP11C	chrX	-	139814877	139814985	139804470	139804599	139816862	139816943	429	341,115,114	2,0,0	180,93,99	0,2,0	207	99	1	1.0	0.988,1.0,1.0	1.0,0.957,1.0	0.01
430	ENSG00000101974.15	ATP11C	chrX	-	139816862	139816943	139814877	139814985	139819337	139819427	430	186,60,48	0,0,0	79,57,69	0,0,1	180	99	1	1.0	1.0,1.0,1.0	1.0,1.0,0.974	0.009
434	ENSG00000234062.9	TM9SF5P	chrX	+	136914129	136914242	136909435	136909780	136925246	136925379	434	1,0,3	0,0,0	1,1,0	3,2,0	212	99	1	1.0	1.0,NA,1.0	0.135,0.189,NA	0.838
435	ENSG00000234062.9	TM9SF5P	chrX	+	136914129	136914242	136909435	136909780	137021411	137022141	435	1,0,3	0,0,0	1,1,0	0,1,0	212	99	1	1.0	1.0,NA,1.0	1.0,0.318,NA	0.341
436	ENSG00000234062.9	TM9SF5P	chrX	+	136921243	136922776	136909394	136909780	136925246	136925379	436	142,49,44	0,0,0	98,81,68	3,2,0	1632	99	0.00547265961929	0.0888889121838886	1.0,1.0,1.0	0.665,0.711,1.0	0.208
438	ENSG00000234062.9	TM9SF5P	chrX	+	136922444	136922776	136909416	136909780	136925246	136925379	438	72,23,27	0,0,0	49,44,29	3,2,0	431	99	0.027394459786	0.29810556093125445	1.0,1.0,1.0	0.79,0.835,1.0	0.125
443	ENSG00000234062.9	TM9SF5P	chrX	+	136925246	136925379	136909392	136909780	137021411	137022143	443	1,1,0	0,0,0	7,5,1	0,1,0	232	99	1	1.0	1.0,1.0,NA	1.0,0.681,1.0	0.106
446	ENSG00000234062.9	TM9SF5P	chrX	+	136925246	136925379	136921243	136922776	136993485	136993655	446	18,7,5	1,0,0	17,13,12	0,0,0	232	99	1	1.0	0.885,1.0,1.0	1.0,1.0,1.0	-0.038
448	ENSG00000234062.9	TM9SF5P	chrX	+	136994846	136994995	136909416	136909780	137021411	137022141	448	4,1,0	0,0,0	2,2,2	0,1,0	248	99	1	1.0	1.0,1.0,NA	1.0,0.444,1.0	0.185
449	ENSG00000234062.9	TM9SF5P	chrX	+	136994846	136994995	136925246	136925379	137021411	137022141	449	4,1,0	1,0,0	5,2,3	0,0,0	248	99	1	1.0	0.615,1.0,NA	1.0,1.0,1.0	-0.193
450	ENSG00000234062.9	TM9SF5P	chrX	+	137002324	137002493	136909392	136909780	137021411	137021479	450	1,0,0	0,0,0	0,0,0	0,1,0	268	99	1	1.0	1.0,NA,NA	NA,0.0,NA	1.0
451	ENSG00000234062.9	TM9SF5P	chrX	+	137002324	137002493	136925246	136925379	137021411	137021479	451	1,0,0	1,0,0	1,0,0	0,0,0	268	99	1	1.0	0.27,NA,NA	1.0,NA,NA	-0.73
453	ENSG00000129675.16	ARHGEF6	chrX	-	136677935	136677956	136676623	136676717	136679534	136679660	453	30,10,8	1,0,0	14,0,4	4,0,1	120	99	1	1.0	0.961,1.0,1.0	0.743,NA,0.767	0.232
454	ENSG00000129675.16	ARHGEF6	chrX	-	136687931	136687991	136685676	136685823	136690609	136690748	454	46,16,18	1,0,0	21,8,12	1,0,0	159	99	1	1.0	0.966,1.0,1.0	0.929,1.0,1.0	0.012
459	ENSG00000102241.12	HTATSF1	chrX	+	136500157	136500205	136499597	136499778	136500663	136500818	459	1027,351,376	0,0,0	665,380,440	8,5,13	147	99	0.00103272707178	0.02440928237789949	1.0,1.0,1.0	0.982,0.981,0.958	0.026
460	ENSG00000022267.19	FHL1	chrX	+	136160473	136160569	136147532	136147628	136169906	136169980	460	0,0,1	242,124,95	0,0,0	174,119,125	195	99	1	1.0	0.0,0.0,0.005	0.0,0.0,0.0	0.002
464	ENSG00000022267.19	FHL1	chrX	+	136169906	136169980	136147464	136147628	136206406	136206488	464	413,200,144	6,0,1	315,190,227	1,2,3	173	99	0.887257482594	1.0	0.975,1.0,0.988	0.994,0.982,0.977	0.003
465	ENSG00000022267.19	FHL1	chrX	+	136169906	136169980	136147659	136147878	136206406	136206488	465	181,80,51	0,1,0	146,75,103	0,0,0	173	99	1	1.0	1.0,0.979,1.0	1.0,1.0,1.0	-0.007
466	ENSG00000022267.19	FHL1	chrX	+	136182723	136182865	136169906	136169980	136206406	136206542	466	1,0,0	221,102,68	0,1,1	177,99,124	241	99	1	1.0	0.002,0.0,0.0	0.0,0.004,0.003	-0.002
467	ENSG00000022267.19	FHL1	chrX	+	136207791	136207961	136207015	136207190	136208454	136208478	467	1991,691,577	0,0,1	1265,718,832	0,0,0	269	99	1	1.0	1.0,1.0,0.995	1.0,1.0,1.0	-0.002
468	ENSG00000022267.19	FHL1	chrX	+	136208454	136208641	136207791	136207961	136209870	136209954	468	1453,534,406	49,21,21	954,545,619	15,4,8	286	99	2.22994411714e-07	2.3804270035043582e-05	0.911,0.898,0.87	0.957,0.979,0.964	-0.074
469	ENSG00000022267.19	FHL1	chrX	+	136209242	136209442	136208454	136208641	136209870	136211322	469	70,32,22	362,132,105	80,57,61	243,126,146	299	99	5.27238315272e-05	0.0022574817486895908	0.06,0.074,0.065	0.098,0.13,0.122	-0.05
470	ENSG00000022267.19	FHL1	chrX	+	136209339	136209442	136208454	136208641	136209870	136211298	470	32,7,7	362,132,105	18,13,29	243,126,146	202	99	0.0456624478851	0.43284230250043615	0.042,0.025,0.032	0.035,0.048,0.089	-0.024
471	ENSG00000165359.16	INTS6L	chrX	+	135521240	135521318	135520658	135521103	135545422	135545572	471	18,8,6	0,0,0	16,11,14	0,0,2	177	99	1	1.0	1.0,1.0,1.0	1.0,1.0,0.797	0.068
472	ENSG00000165359.16	INTS6L	chrX	+	135547136	135547265	135546701	135546885	135549641	135549805	472	27,4,7	0,0,0	19,6,29	2,0,0	228	99	1	1.0	1.0,1.0,1.0	0.805,1.0,1.0	0.065
473	ENSG00000165359.16	INTS6L	chrX	+	135556167	135556300	135551993	135552146	135569336	135569431	473	29,5,2	0,0,0	15,5,11	1,0,0	232	99	1	1.0	1.0,1.0,1.0	0.865,1.0,1.0	0.045
474	ENSG00000165359.16	INTS6L	chrX	+	135570435	135570546	135569336	135569431	135572814	135573033	474	25,3,3	2,0,0	18,4,7	1,2,2	210	99	0.00980308975042	0.1390947222179531	0.855,1.0,1.0	0.895,0.485,0.623	0.284
475	ENSG00000165359.16	INTS6L	chrX	+	135581527	135581564	135581049	135581143	135582240	135582510	475	13,1,2	0,0,0	4,6,3	0,0,2	136	99	0.821515336807	1.0	1.0,1.0,1.0	1.0,1.0,0.522	0.159
476	ENSG00000165359.16	INTS6L	chrX	+	135581527	135581631	135581049	135581143	135582240	135582502	476	36,4,6	0,0,0	17,6,17	0,0,2	203	99	1	1.0	1.0,1.0,1.0	1.0,1.0,0.806	0.065
477	ENSG00000186376.15	ZNF75D	chrX	-	135291008	135291135	135285790	135287846	135295767	135296033	477	17,10,11	1,0,0	15,8,8	0,0,0	226	99	1	1.0	0.882,1.0,1.0	1.0,1.0,1.0	-0.039
478	ENSG00000186376.15	ZNF75D	chrX	-	135291008	135291135	135285790	135287846	135341767	135344109	478	18,9,9	0,0,0	15,8,8	1,0,0	226	99	1	1.0	1.0,1.0,1.0	0.868,1.0,1.0	0.044
479	ENSG00000186376.15	ZNF75D	chrX	-	135291008	135291135	135285790	135287846	135343260	135344087	479	17,9,9	1,0,0	16,8,8	0,0,0	226	99	1	1.0	0.882,1.0,1.0	1.0,1.0,1.0	-0.039
480	ENSG00000186376.15	ZNF75D	chrX	-	135291471	135291563	135291008	135291135	135292280	135292473	480	36,11,6	1,0,1	17,12,10	2,5,6	191	99	1.77894569818e-05	0.0009439785289091084	0.949,1.0,0.757	0.815,0.554,0.463	0.291
481	ENSG00000186376.15	ZNF75D	chrX	-	135291471	135291563	135291008	135291135	135295767	135296039	481	25,7,4	0,1,2	8,4,9	0,0,0	191	99	0.555425716588	1.0	1.0,0.784,0.509	1.0,1.0,1.0	-0.236
483	ENSG00000186376.15	ZNF75D	chrX	-	135292280	135292473	135291008	135291135	135295767	135296039	483	50,6,12	0,1,2	19,25,21	0,0,0	292	99	0.648332042617	1.0	1.0,0.67,0.67	1.0,1.0,1.0	-0.22
484	ENSG00000186376.15	ZNF75D	chrX	-	135292280	135292473	135291008	135291135	135343260	135344087	484	42,5,9	0,0,0	13,20,17	1,0,0	292	99	1	1.0	1.0,1.0,1.0	0.815,1.0,1.0	0.062
485	ENSG00000186376.15	ZNF75D	chrX	-	135292280	135292473	135291471	135291563	135295767	135296039	485	60,10,13	0,0,0	26,28,18	0,0,2	292	99	1	1.0	1.0,1.0,1.0	1.0,1.0,0.753	0.082
486	ENSG00000186376.15	ZNF75D	chrX	-	135293729	135294258	135291008	135291135	135295767	135296033	486	104,25,32	0,1,2	56,42,38	0,0,0	628	99	0.732072793063	1.0	1.0,0.798,0.716	1.0,1.0,1.0	-0.162
487	ENSG00000186376.15	ZNF75D	chrX	-	135293729	135294258	135292280	135292473	135295767	135296033	487	118,33,42	9,1,3	69,47,44	6,5,4	628	99	0.358632609209	1.0	0.674,0.839,0.688	0.644,0.597,0.634	0.109
488	ENSG00000186376.15	ZNF75D	chrX	-	135295767	135296039	135285790	135287846	135341767	135344109	488	50,22,21	0,0,0	50,18,26	1,0,0	371	99	1	1.0	1.0,1.0,1.0	0.93,1.0,1.0	0.023
489	ENSG00000186376.15	ZNF75D	chrX	-	135295767	135296039	135285790	135287846	135343260	135344087	489	42,20,12	1,0,0	42,18,17	0,0,0	371	99	1	1.0	0.918,1.0,1.0	1.0,1.0,1.0	-0.027
490	ENSG00000186376.15	ZNF75D	chrX	-	135295767	135296039	135291008	135291135	135341767	135344109	490	49,23,23	1,0,0	50,18,26	0,0,0	371	99	1	1.0	0.929,1.0,1.0	1.0,1.0,1.0	-0.024
491	ENSG00000186376.15	ZNF75D	chrX	-	135295767	135296039	135291008	135291135	135343260	135344087	491	41,21,14	0,0,0	42,18,17	1,0,0	371	99	1	1.0	1.0,1.0,1.0	0.918,1.0,1.0	0.027
492	ENSG00000186376.15	ZNF75D	chrX	-	135295767	135296039	135292280	135292473	135343260	135344087	492	50,21,15	1,0,0	48,23,21	0,0,0	371	99	1	1.0	0.93,1.0,1.0	1.0,1.0,1.0	-0.023
493	ENSG00000170965.10	PLAC1	chrX	-	134733434	134733519	134601556	134602122	134764233	134764322	493	1,2,0	3,1,4	4,3,1	4,3,3	184	99	0.0557877698593	0.49908077754448005	0.152,0.518,0.0	0.35,0.35,0.152	-0.061
494	ENSG00000203952.10	CCDC160	chrX	+	134238749	134238840	134237181	134237343	134244776	134246842	494	0,0,0	3,1,0	0,0,1	0,0,0	190	99	1	1.0	0.0,0.0,NA	NA,NA,1.0	-1.0
496	ENSG00000147257.16	GPC3	chrX	-	133596439	133596599	133535744	133536293	133661729	133661850	496	417,62,80	0,0,0	390,202,228	1,0,0	259	99	1	1.0	1.0,1.0,1.0	0.993,1.0,1.0	0.002
498	ENSG00000147257.16	GPC3	chrX	-	133704204	133704273	133699894	133700028	133753481	133754176	498	1,0,1	67,17,12	0,0,1	77,30,36	168	99	1	1.0	0.009,0.0,0.047	0.0,0.0,0.016	0.013
502	ENSG00000076716.9	GPC4	chrX	-	133311257	133311423	133306023	133306154	133324144	133324536	502	450,171,147	0,0,1	301,194,215	0,0,0	265	99	1	1.0	1.0,1.0,0.982	1.0,1.0,1.0	-0.006
503	ENSG00000213468.7	FIRRE	chrX	-	131695466	131695620	131691995	131692636	131695843	131695913	503	1,0,0	5,4,1	1,1,0	3,0,2	253	99	1	1.0	0.073,0.0,0.0	0.115,1.0,0.0	-0.347
504	ENSG00000213468.7	FIRRE	chrX	-	131695843	131695913	131691522	131692636	131709497	131709556	504	5,3,1	2,0,0	1,0,3	1,1,2	169	99	0.000558065118611	0.014824303130215733	0.594,1.0,1.0	0.369,0.0,0.468	0.586
505	ENSG00000213468.7	FIRRE	chrX	-	131695843	131695913	131691522	131692636	131711650	131711744	505	5,3,1	1,0,0	1,0,2	0,1,0	169	99	1	1.0	0.745,1.0,1.0	1.0,0.0,1.0	0.248
506	ENSG00000213468.7	FIRRE	chrX	-	131703416	131703518	131695843	131695913	131709497	131709556	506	2,1,0	0,0,0	0,0,2	0,0,2	201	99	1	1.0	1.0,1.0,NA	NA,NA,0.33	0.67
507	ENSG00000213468.7	FIRRE	chrX	-	131703416	131703518	131695843	131695913	131749305	131749458	507	1,2,0	0,0,0	0,0,1	2,1,0	201	99	1	1.0	1.0,1.0,NA	0.0,0.0,1.0	0.667
508	ENSG00000213468.7	FIRRE	chrX	-	131709497	131709556	131691529	131692636	131711650	131711720	508	5,1,2	1,0,0	7,3,4	0,1,0	158	99	1	1.0	0.758,1.0,1.0	1.0,0.653,1.0	0.035
509	ENSG00000213468.7	FIRRE	chrX	-	131709497	131709556	131691529	131692636	131743095	131743248	509	3,0,0	1,1,3	1,1,1	1,1,0	158	99	0.0247535337803	0.27668482537144773	0.653,0.0,0.0	0.385,0.385,1.0	-0.372
510	ENSG00000213468.7	FIRRE	chrX	-	131709497	131709556	131691529	131692636	131749305	131749458	510	6,0,0	4,0,5	5,3,1	4,2,0	158	99	1	1.0	0.485,NA,0.0	0.439,0.485,1.0	-0.399
511	ENSG00000213468.7	FIRRE	chrX	-	131709497	131709556	131695843	131695913	131711650	131711720	511	3,1,2	0,0,0	6,3,3	0,0,1	158	99	1	1.0	1.0,1.0,1.0	1.0,1.0,0.653	0.116
512	ENSG00000213468.7	FIRRE	chrX	-	131709497	131709556	131695843	131695913	131749305	131749458	512	4,0,0	0,0,0	5,2,2	2,1,0	158	99	1	1.0	1.0,NA,NA	0.61,0.556,1.0	0.278
513	ENSG00000213468.7	FIRRE	chrX	-	131709497	131709556	131702651	131703518	131749305	131749458	513	5,0,0	0,1,0	5,2,1	0,0,0	158	99	1	1.0	1.0,0.0,NA	1.0,1.0,1.0	-0.5
514	ENSG00000213468.7	FIRRE	chrX	-	131711650	131711720	131691542	131692636	131743095	131743248	514	3,0,0	1,1,3	0,0,0	1,1,0	169	99	1	1.0	0.637,0.0,0.0	0.0,0.0,NA	0.212
515	ENSG00000213468.7	FIRRE	chrX	-	131711650	131711720	131691542	131692636	131749305	131749458	515	2,0,0	4,0,5	0,1,0	4,2,0	169	99	1	1.0	0.227,NA,0.0	0.0,0.227,NA	0.0
516	ENSG00000213468.7	FIRRE	chrX	-	131711650	131711720	131709497	131709556	131743095	131743248	516	4,1,1	1,0,0	7,3,5	1,1,0	169	99	1	1.0	0.701,1.0,1.0	0.804,0.637,1.0	0.087
517	ENSG00000213468.7	FIRRE	chrX	-	131711650	131711720	131709497	131709556	131749305	131749458	517	3,1,1	4,0,0	8,4,5	5,3,3	169	99	0.166480558143	1.0	0.305,1.0,1.0	0.484,0.439,0.494	0.296
518	ENSG00000213468.7	FIRRE	chrX	-	131711650	131711744	131691557	131692636	131743095	131743248	518	2,0,0	1,1,3	0,0,2	1,1,0	193	99	0.584610335093	1.0	0.506,0.0,0.0	0.0,0.0,1.0	-0.165
519	ENSG00000213468.7	FIRRE	chrX	-	131711650	131711744	131691557	131692636	131749305	131749458	519	3,0,0	4,0,5	2,0,0	4,2,0	193	99	1	1.0	0.278,NA,0.0	0.204,0.0,NA	0.037
520	ENSG00000213468.7	FIRRE	chrX	-	131711650	131711744	131695843	131695913	131749305	131749458	520	2,0,0	0,0,0	2,0,1	2,1,0	193	99	1	1.0	1.0,NA,NA	0.339,0.0,1.0	0.554
521	ENSG00000213468.7	FIRRE	chrX	-	131711650	131711744	131709497	131709556	131743095	131743248	521	4,1,2	1,0,0	7,3,7	1,1,0	193	99	1	1.0	0.672,1.0,1.0	0.782,0.606,1.0	0.095
522	ENSG00000213468.7	FIRRE	chrX	-	131711650	131711744	131709497	131709556	131749305	131749458	522	5,1,2	4,0,0	9,3,5	5,3,3	193	99	0.122901655381	0.8609981742836135	0.391,1.0,1.0	0.48,0.339,0.461	0.37
523	ENSG00000213468.7	FIRRE	chrX	-	131743095	131743248	131691529	131692636	131749305	131749458	523	22,7,10	4,0,5	16,8,6	4,2,0	252	99	0.767733986202	1.0	0.684,1.0,0.44	0.611,0.611,1.0	-0.033
524	ENSG00000213468.7	FIRRE	chrX	-	131743095	131743248	131709497	131709556	131749305	131749458	524	22,6,7	4,0,0	16,8,6	5,3,3	252	99	0.0246063107037	0.27559494132938983	0.684,1.0,1.0	0.557,0.512,0.44	0.392
525	ENSG00000213468.7	FIRRE	chrX	-	131743095	131743248	131711650	131711720	131749305	131749458	525	23,6,7	1,0,0	15,7,6	1,1,0	252	99	1	1.0	0.9,1.0,1.0	0.855,0.733,1.0	0.104
526	ENSG00000213468.7	FIRRE	chrX	-	131743095	131743248	131711650	131711744	131749305	131749458	526	22,6,7	2,0,0	15,7,8	2,0,0	252	99	1	1.0	0.812,1.0,1.0	0.747,1.0,1.0	0.022
527	ENSG00000213468.7	FIRRE	chrX	-	131756610	131756709	131755597	131755746	131768548	131768696	527	93,23,24	2,0,0	58,30,32	0,0,0	198	99	1	1.0	0.959,1.0,1.0	1.0,1.0,1.0	-0.014
528	ENSG00000213468.7	FIRRE	chrX	-	131756642	131756709	131755597	131755746	131768548	131768696	528	34,10,10	2,0,0	24,10,8	0,0,0	166	99	1	1.0	0.91,1.0,1.0	1.0,1.0,1.0	-0.03
529	ENSG00000213468.7	FIRRE	chrX	-	131768548	131768696	131755597	131755746	131783886	131784039	529	109,21,13	0,0,1	46,15,27	0,0,0	247	99	1	1.0	1.0,1.0,0.839	1.0,1.0,1.0	-0.054
530	ENSG00000213468.7	FIRRE	chrX	-	131777622	131777744	131768548	131768696	131783886	131784039	530	59,16,8	25,7,3	23,19,7	13,4,5	221	99	0.868371347262	1.0	0.514,0.506,0.544	0.442,0.68,0.385	0.019
531	ENSG00000213468.7	FIRRE	chrX	-	131785156	131785258	131783886	131784039	131793993	131794115	531	45,19,19	8,2,0	33,19,13	3,0,3	201	99	0.597418462724	1.0	0.735,0.824,1.0	0.844,1.0,0.681	0.011
532	ENSG00000213468.7	FIRRE	chrX	-	131785156	131785258	131783886	131784039	131794296	131794466	532	33,18,15	5,2,0	25,17,13	3,0,1	201	99	0.173970422737	1.0	0.765,0.816,1.0	0.804,1.0,0.865	-0.029
533	ENSG00000213468.7	FIRRE	chrX	-	131785156	131785262	131783886	131784039	131794296	131794466	533	33,18,14	5,2,0	25,17,10	3,0,1	205	99	0.18513264419	1.0	0.761,0.813,1.0	0.801,1.0,0.828	-0.018
534	ENSG00000213468.7	FIRRE	chrX	-	131793993	131794115	131783886	131784039	131794296	131794466	534	22,14,4	5,2,0	21,12,15	3,0,1	221	99	0.121162742823	0.8531079495120429	0.663,0.758,1.0	0.758,1.0,0.87	-0.069
536	ENSG00000213468.7	FIRRE	chrX	-	131793993	131794115	131785156	131785258	131794296	131794466	536	27,13,9	1,0,1	26,14,15	0,0,3	221	99	0.605464742966	1.0	0.924,1.0,0.801	1.0,1.0,0.691	0.011
537	ENSG00000213468.7	FIRRE	chrX	-	131795808	131796331	131794323	131794466	131804971	131805037	537	218,68,57	0,1,1	89,67,44	0,0,1	622	99	1	1.0	1.0,0.915,0.901	1.0,1.0,0.875	-0.02
538	ENSG00000213468.7	FIRRE	chrX	-	131795808	131796331	131794323	131794466	131825221	131825365	538	192,66,54	8,4,3	81,55,41	2,3,2	622	99	0.441990214865	1.0	0.793,0.724,0.741	0.866,0.745,0.765	-0.039
539	ENSG00000213468.7	FIRRE	chrX	-	131804971	131805037	131794113	131794466	131825221	131825365	539	15,4,5	8,4,3	16,7,6	2,3,2	165	99	0.0549397073508	0.4937924522168261	0.529,0.375,0.5	0.828,0.583,0.643	-0.217
540	ENSG00000213468.7	FIRRE	chrX	-	131804971	131805037	131795049	131796331	131825221	131825365	540	47,11,7	6,6,0	30,20,9	7,1,1	165	99	0.630935553629	1.0	0.825,0.524,1.0	0.72,0.923,0.844	-0.046
542	ENSG00000147255.19	IGSF1	chrX	-	131279142	131279175	131278460	131278751	131279270	131279341	542	0,4,1	0,0,0	1,0,3	0,1,0	132	99	1	1.0	NA,1.0,1.0	1.0,0.0,1.0	0.333
544	ENSG00000147255.19	IGSF1	chrX	-	131286436	131286463	131285766	131286048	131286604	131286741	544	8,3,3	0,0,0	8,2,9	1,0,2	126	99	0.702573816827	1.0	1.0,1.0,1.0	0.863,1.0,0.78	0.119
545	ENSG00000147255.19	IGSF1	chrX	-	131368367	131368449	131364748	131364926	131368951	131369052	545	11,4,0	7,4,0	6,2,6	0,0,8	181	99	1	1.0	0.462,0.354,NA	1.0,1.0,0.291	-0.356
546	ENSG00000147255.19	IGSF1	chrX	-	131368951	131369052	131364748	131364926	131389016	131389148	546	13,6,0	1,0,0	3,6,16	1,0,0	200	99	1	1.0	0.866,1.0,NA	0.598,1.0,1.0	0.067
547	ENSG00000147255.19	IGSF1	chrX	-	131389016	131389148	131368951	131369052	131399573	131399704	547	19,2,4	2,0,0	7,13,10	0,0,0	231	99	1	1.0	0.803,1.0,1.0	1.0,1.0,1.0	-0.066
548	ENSG00000147255.19	IGSF1	chrX	-	131399573	131399704	131389016	131389148	131578667	131578899	548	6,4,7	2,1,1	5,8,2	0,0,0	230	99	0.0300268702859	0.318886800603155	0.564,0.633,0.751	1.0,1.0,1.0	-0.351
549	ENSG00000134597.17	RBMX2	chrX	+	130403801	130403853	130402000	130402370	130409256	130409386	549	162,74,59	0,1,1	86,57,66	0,1,0	151	99	1	1.0	1.0,0.98,0.975	1.0,0.974,1.0	-0.006
550	ENSG00000056277.16	ZNF280C	chrX	-	130220348	130220480	130215790	130216101	130228976	130229134	550	84,26,31	0,0,0	30,28,23	0,0,1	231	99	1	1.0	1.0,1.0,1.0	1.0,1.0,0.908	0.031
551	ENSG00000056277.16	ZNF280C	chrX	-	130226758	130226905	130220348	130220480	130227681	130227782	551	136,52,59	2,0,0	60,37,38	0,1,1	246	99	1	1.0	0.965,1.0,1.0	1.0,0.937,0.939	0.03
552	ENSG00000056277.16	ZNF280C	chrX	-	130226758	130226905	130220348	130220480	130228976	130229134	552	85,33,40	0,1,0	40,22,25	1,1,0	246	99	1	1.0	1.0,0.93,1.0	0.942,0.899,1.0	0.03
553	ENSG00000056277.16	ZNF280C	chrX	-	130227681	130227782	130220348	130220480	130228976	130229134	553	68,36,26	0,1,0	36,27,18	1,1,0	200	99	1	1.0	1.0,0.947,1.0	0.947,0.93,1.0	0.023
554	ENSG00000056277.16	ZNF280C	chrX	-	130227681	130227782	130226758	130226905	130228976	130229134	554	117,55,45	0,0,0	56,41,32	0,0,2	200	99	1	1.0	1.0,1.0,1.0	1.0,1.0,0.888	0.037
555	ENSG00000056277.16	ZNF280C	chrX	-	130243799	130243865	130243562	130243699	130246858	130247005	555	71,38,36	0,0,0	71,21,32	0,0,1	165	99	1	1.0	1.0,1.0,1.0	1.0,1.0,0.95	0.017
556	ENSG00000056277.16	ZNF280C	chrX	-	130260418	130260465	130246858	130247005	130268761	130268883	556	98,46,33	0,0,1	58,22,34	0,0,0	146	99	1	1.0	1.0,1.0,0.957	1.0,1.0,1.0	-0.014
557	ENSG00000102034.18	ELF4	chrX	-	130071039	130071232	130069299	130069677	130071335	130071419	557	670,364,297	0,1,0	424,287,342	0,0,0	292	99	1	1.0	1.0,0.992,1.0	1.0,1.0,1.0	-0.003
558	ENSG00000102034.18	ELF4	chrX	-	130072225	130072417	130071335	130071419	130074048	130074141	558	766,446,343	0,1,0	507,325,413	0,0,0	291	99	1	1.0	1.0,0.993,1.0	1.0,1.0,1.0	-0.002
559	ENSG00000102034.18	ELF4	chrX	-	130081255	130081312	130074580	130074752	130081436	130081539	559	55,34,40	0,0,0	39,25,49	1,0,0	156	99	1	1.0	1.0,1.0,1.0	0.961,1.0,1.0	0.013
560	ENSG00000102034.18	ELF4	chrX	-	130081255	130081539	130074580	130074752	130110324	130110497	560	243,152,142	23,11,12	153,117,145	17,11,9	383	99	0.902781966084	1.0	0.732,0.781,0.754	0.699,0.733,0.806	0.01
561	ENSG00000102034.18	ELF4	chrX	-	130081255	130081539	130074580	130074752	130110619	130110716	561	221,136,128	7,5,0	167,113,158	2,4,1	383	99	0.297811900629	1.0	0.891,0.875,1.0	0.956,0.88,0.976	-0.015
562	ENSG00000102034.18	ELF4	chrX	-	130081436	130081539	130074580	130074752	130110324	130110361	562	61,40,31	23,11,12	25,26,24	17,11,9	202	99	0.236451128672	1.0	0.565,0.641,0.559	0.419,0.537,0.567	0.081
563	ENSG00000085185.16	BCORL1	chrX	+	130005187	130005317	129982609	129982762	130012577	130012668	563	80,37,41	1,0,0	49,35,44	0,0,0	229	99	1	1.0	0.972,1.0,1.0	1.0,1.0,1.0	-0.009
564	ENSG00000085185.16	BCORL1	chrX	+	130010507	130010663	130005187	130005317	130012577	130012668	564	26,6,14	37,12,17	23,13,23	20,19,24	255	99	0.273953792927	1.0	0.214,0.163,0.242	0.309,0.21,0.271	-0.057
565	ENSG00000085185.16	BCORL1	chrX	+	130022896	130022977	130020984	130021150	130024989	130025379	565	115,62,62	0,1,0	106,57,68	0,1,0	180	99	1	1.0	1.0,0.972,1.0	1.0,0.969,1.0	0.001
566	ENSG00000085185.16	BCORL1	chrX	+	130022896	130022977	130020984	130021150	130028634	130028861	566	67,40,36	0,0,0	58,31,41	1,0,0	180	99	1	1.0	1.0,1.0,1.0	0.97,1.0,1.0	0.01
567	ENSG00000085185.16	BCORL1	chrX	+	130024989	130025379	130020984	130021150	130028634	130028861	567	458,204,172	0,0,0	307,192,268	1,0,0	489	99	1	1.0	1.0,1.0,1.0	0.984,1.0,1.0	0.005
568	ENSG00000085185.16	BCORL1	chrX	+	130024989	130025379	130022896	130022977	130028634	130028861	568	513,231,200	7,6,2	359,224,300	4,7,4	489	99	0.875746286124	1.0	0.937,0.886,0.953	0.948,0.866,0.938	0.008
569	ENSG00000085185.16	BCORL1	chrX	+	130034454	130034676	130028634	130028861	130037366	130037533	569	304,137,149	0,0,0	244,160,209	0,0,1	321	99	1	1.0	1.0,1.0,1.0	1.0,1.0,0.985	0.005
570	ENSG00000085185.16	BCORL1	chrX	+	130050716	130050794	130039136	130039282	130051859	130052016	570	104,94,62	0,0,0	116,71,92	0,0,1	177	99	1	1.0	1.0,1.0,1.0	1.0,1.0,0.981	0.006
571	ENSG00000156697.13	UTP14A	chrX	+	129911007	129911150	129908669	129908734	129911765	129911921	571	636,276,246	1,0,0	344,194,196	0,0,0	242	99	1	1.0	0.996,1.0,1.0	1.0,1.0,1.0	-0.001
572	ENSG00000156697.13	UTP14A	chrX	+	129911765	129911921	129911007	129911150	129919174	129919294	572	697,301,275	3,3,0	384,209,249	0,0,0	255	99	1	1.0	0.989,0.975,1.0	1.0,1.0,1.0	-0.012
573	ENSG00000156697.13	UTP14A	chrX	+	129919394	129919489	129919174	129919294	129920456	129920580	573	449,184,196	0,0,0	193,129,133	0,0,2	194	99	1	1.0	1.0,1.0,1.0	1.0,1.0,0.971	0.01
574	ENSG00000156697.13	UTP14A	chrX	+	129926239	129926339	129925918	129926112	129929335	129929752	574	474,260,239	1,0,0	277,154,160	0,0,0	199	99	1	1.0	0.996,1.0,1.0	1.0,1.0,1.0	-0.001
575	ENSG00000122126.18	OCRL	chrX	+	129549647	129549917	129548562	129548601	129557324	129557435	575	3,2,1	113,39,41	7,2,0	55,28,25	369	99	0.506672282866	1.0	0.007,0.014,0.007	0.033,0.019,0.0	-0.008
576	ENSG00000122126.18	OCRL	chrX	+	129553235	129554446	129548562	129548601	129557324	129557435	576	115,33,32	113,39,41	124,85,139	55,28,25	1310	99	1.91562987695e-10	5.09124562433499e-08	0.071,0.06,0.056	0.146,0.187,0.296	-0.147
577	ENSG00000122126.18	OCRL	chrX	+	129555674	129555743	129554393	129554446	129557324	129557435	577	1,0,1	0,3,2	1,3,0	2,3,5	168	99	0.316467477052	1.0	1.0,0.0,0.228	0.228,0.371,0.0	0.21
578	ENSG00000122126.18	OCRL	chrX	+	129557860	129557950	129557324	129557435	129558632	129558753	578	201,61,78	8,8,1	77,49,33	10,15,5	189	99	0.00028904639447	0.008736732156701272	0.929,0.8,0.976	0.801,0.631,0.776	0.166
579	ENSG00000122126.18	OCRL	chrX	+	129560549	129560651	129558839	129559001	129561178	129561293	579	308,121,103	0,0,0	154,72,89	0,0,1	201	99	1	1.0	1.0,1.0,1.0	1.0,1.0,0.978	0.007
580	ENSG00000122126.18	OCRL	chrX	+	129567253	129567363	129565771	129565883	129569263	129569399	580	378,120,109	0,0,0	190,77,113	0,0,1	209	99	1	1.0	1.0,1.0,1.0	1.0,1.0,0.982	0.006
581	ENSG00000122126.18	OCRL	chrX	+	129575653	129575719	129575139	129575250	129575896	129576062	581	0,0,0	231,78,70	0,1,1	102,53,71	165	99	1	1.0	0.0,0.0,0.0	0.0,0.011,0.008	-0.006
583	ENSG00000122126.18	OCRL	chrX	+	129575896	129576062	129575139	129575250	129576316	129576552	583	742,267,223	0,0,0	344,176,212	0,0,1	265	99	1	1.0	1.0,1.0,1.0	1.0,1.0,0.988	0.004
585	ENSG00000122126.18	OCRL	chrX	+	129584343	129584367	129576316	129576552	129587001	129587118	585	38,28,18	93,53,30	19,9,11	51,24,39	123	99	0.126382678873	0.878346319492951	0.247,0.298,0.326	0.231,0.232,0.185	0.074
586	ENSG00000122126.18	OCRL	chrX	+	129589236	129589364	129588885	129589013	129589844	129589956	586	13,3,1	90,43,36	3,0,6	38,31,27	227	99	0.699432538335	1.0	0.059,0.03,0.012	0.033,0.0,0.088	-0.007
587	ENSG00000102038.16	SMARCA1	chrX	-	129471203	129471326	129468772	129468905	129480700	129480814	587	410,139,115	1,0,0	277,150,185	0,0,0	222	99	1	1.0	0.995,1.0,1.0	1.0,1.0,1.0	-0.002
588	ENSG00000102038.16	SMARCA1	chrX	-	129491940	129492093	129490059	129490192	129496749	129496871	588	271,78,71	3,0,1	152,80,95	5,3,2	252	99	0.0142028420187	0.18295721764515432	0.973,1.0,0.965	0.923,0.913,0.949	0.051
589	ENSG00000102038.16	SMARCA1	chrX	-	129493039	129493075	129491940	129492093	129496749	129496871	589	109,25,30	65,21,17	66,34,39	34,16,22	135	99	0.337385035816	1.0	0.552,0.466,0.564	0.587,0.609,0.565	-0.06
590	ENSG00000102038.16	SMARCA1	chrX	-	129504733	129504802	129499731	129499841	129506079	129506211	590	215,70,60	0,1,0	128,66,77	0,0,1	168	99	1	1.0	1.0,0.976,1.0	1.0,1.0,0.978	-0.001
591	ENSG00000102038.16	SMARCA1	chrX	-	129511803	129511983	129507940	129508096	129515686	129515787	591	428,126,114	2,0,1	248,122,167	0,0,0	279	99	1	1.0	0.987,1.0,0.976	1.0,1.0,1.0	-0.012
592	ENSG00000102038.16	SMARCA1	chrX	-	129516330	129516497	129515893	129515994	129518360	129518447	592	620,176,164	0,0,0	401,212,247	1,0,0	266	99	1	1.0	1.0,1.0,1.0	0.993,1.0,1.0	0.002
593	ENSG00000102038.16	SMARCA1	chrX	-	129516330	129516497	129515893	129515994	129523196	129523464	593	432,118,120	0,0,0	272,150,184	1,0,0	266	99	1	1.0	1.0,1.0,1.0	0.99,1.0,1.0	0.003
594	ENSG00000102038.16	SMARCA1	chrX	-	129518360	129518447	129515893	129515994	129523196	129523246	594	136,40,36	0,0,0	95,49,67	1,0,0	186	99	1	1.0	1.0,1.0,1.0	0.981,1.0,1.0	0.006
595	ENSG00000102038.16	SMARCA1	chrX	-	129518360	129518447	129516330	129516497	129523196	129523246	595	322,97,79	1,0,0	221,112,130	0,1,0	186	99	1	1.0	0.994,1.0,1.0	1.0,0.984,1.0	0.003
598	ENSG00000101972.20	STAG2	chrX	+	123961785	123961856	123961313	123961435	124022530	124022671	598	86,23,34	1,0,2	50,23,33	0,0,0	170	99	0.798654561591	1.0	0.98,1.0,0.908	1.0,1.0,1.0	-0.037
599	ENSG00000101972.20	STAG2	chrX	+	123962078	123962106	123961725	123961856	124022530	124022552	599	1,0,1	92,25,35	8,0,2	52,23,38	127	99	0.00327935577199	0.06000888564985993	0.008,0.0,0.022	0.107,0.0,0.039	-0.039
600	ENSG00000101972.20	STAG2	chrX	+	124018357	124018423	123961386	123961435	124021366	124021431	600	0,0,0	2,1,1	0,1,0	1,0,1	165	99	1	1.0	0.0,0.0,0.0	0.0,1.0,0.0	-0.333
602	ENSG00000101972.20	STAG2	chrX	+	124021366	124021431	123960211	123960288	124022530	124022671	602	116,55,54	1,0,0	60,28,49	0,1,0	164	99	1	1.0	0.986,1.0,1.0	1.0,0.944,1.0	0.014
603	ENSG00000101972.20	STAG2	chrX	+	124021366	124021431	123960518	123960866	124022530	124022671	603	156,75,65	85,55,45	82,35,57	64,31,70	164	99	0.0207351746311	0.24247693398578576	0.526,0.452,0.466	0.436,0.405,0.33	0.091
604	ENSG00000101972.20	STAG2	chrX	+	124021366	124021431	123960863	123960942	124022530	124022671	604	120,56,55	3,0,1	61,28,50	1,2,0	164	99	0.582102221404	1.0	0.96,1.0,0.971	0.974,0.894,1.0	0.021
605	ENSG00000101972.20	STAG2	chrX	+	124021366	124021431	123961317	123961435	124022530	124022671	605	117,56,54	1,0,2	61,28,50	0,0,0	164	99	1	1.0	0.986,1.0,0.942	1.0,1.0,1.0	-0.024
606	ENSG00000101972.20	STAG2	chrX	+	124021366	124021431	123961705	123961856	124022530	124022671	606	159,66,66	92,25,35	70,36,58	52,23,38	164	99	0.111180886884	0.8048415565990117	0.511,0.614,0.532	0.448,0.486,0.48	0.081
607	ENSG00000101972.20	STAG2	chrX	+	124021366	124021431	123962093	123962106	124022530	124022671	607	123,57,56	5,1,1	61,28,50	10,0,0	164	99	0.143375707665	0.9552651659247785	0.937,0.972,0.971	0.786,1.0,1.0	0.031
608	ENSG00000101972.20	STAG2	chrX	+	124026564	124026687	124025839	124025918	124030960	124031125	608	12,3,6	590,189,211	15,11,20	287,191,235	222	99	4.51680263892e-05	0.0019910876773418093	0.009,0.007,0.013	0.023,0.025,0.037	-0.019
609	ENSG00000101972.20	STAG2	chrX	+	124030960	124031125	123960518	123960866	124037526	124037585	609	897,383,393	0,0,0	542,308,418	1,0,0	264	99	1	1.0	1.0,1.0,1.0	0.995,1.0,1.0	0.002
611	ENSG00000101972.20	STAG2	chrX	+	124056127	124056235	124051314	124051394	124057865	124057977	611	666,265,239	11,8,3	373,217,245	1,3,4	207	99	0.0410173785932	0.40083974006376033	0.967,0.941,0.974	0.994,0.972,0.967	-0.017
612	ENSG00000101972.20	STAG2	chrX	+	124063115	124063205	124062901	124062994	124063847	124063991	612	895,366,307	0,0,0	485,287,326	0,0,2	189	99	1	1.0	1.0,1.0,1.0	1.0,1.0,0.988	0.004
613	ENSG00000101972.20	STAG2	chrX	+	124076331	124076471	124071148	124071323	124081379	124081528	613	574,241,250	0,1,0	285,151,221	0,0,0	239	99	1	1.0	1.0,0.99,1.0	1.0,1.0,1.0	-0.003
614	ENSG00000101972.20	STAG2	chrX	+	124077956	124078058	124076331	124076471	124081379	124081528	614	828,305,310	0,0,0	440,200,306	4,0,0	201	99	1	1.0	1.0,1.0,1.0	0.982,1.0,1.0	0.006
615	ENSG00000101972.20	STAG2	chrX	+	124081379	124081528	124076331	124076471	124083420	124083549	615	412,178,176	1,0,0	222,128,160	0,0,0	248	99	1	1.0	0.994,1.0,1.0	1.0,1.0,1.0	-0.002
616	ENSG00000101972.20	STAG2	chrX	+	124090853	124090964	124090574	124090764	124094017	124094144	616	319,132,155	485,231,212	197,140,188	303,179,229	210	99	0.252063565745	1.0	0.237,0.212,0.256	0.235,0.269,0.279	-0.026
617	ENSG00000101966.13	XIAP	chrX	+	123860166	123860293	123859723	123859905	123885630	123885711	617	63,18,18	41,25,16	23,13,12	27,5,11	226	99	0.937789562245	1.0	0.402,0.24,0.33	0.272,0.532,0.323	-0.052
618	ENSG00000101966.13	XIAP	chrX	+	123860166	123860293	123859723	123859905	123888618	123888718	618	14,14,6	16,1,8	8,6,9	11,10,14	226	99	0.126252311859	0.8778333480383061	0.277,0.86,0.247	0.242,0.208,0.22	0.238
619	ENSG00000101966.13	XIAP	chrX	+	123885630	123886539	123859811	123859905	123888618	123888718	619	834,315,352	16,1,8	406,247,317	11,10,14	1008	99	0.00639392142842	0.10000134348528064	0.837,0.969,0.812	0.784,0.708,0.69	0.145
620	ENSG00000101966.13	XIAP	chrX	+	123885630	123886539	123860052	123860293	123888618	123888718	620	848,306,349	6,12,1	398,251,316	4,2,7	1008	99	0.863048083246	1.0	0.933,0.715,0.972	0.907,0.925,0.816	-0.009
621	ENSG00000101966.13	XIAP	chrX	+	123885630	123886539	123860271	123860545	123888618	123888718	621	796,292,337	2,0,0	383,245,306	0,0,0	1008	99	1	1.0	0.975,1.0,1.0	1.0,1.0,1.0	-0.008
622	ENSG00000101966.13	XIAP	chrX	+	123891237	123891309	123888618	123888718	123892730	123892773	622	65,25,24	1,2,1	19,13,25	2,0,1	171	99	0.543698188385	1.0	0.974,0.879,0.933	0.846,1.0,0.935	0.002
623	ENSG00000101966.13	XIAP	chrX	+	123891237	123891316	123888618	123888718	123892730	123892773	623	167,62,66	1,2,1	88,44,73	2,0,1	178	99	1	1.0	0.989,0.945,0.973	0.961,1.0,0.976	-0.01
624	ENSG00000101966.13	XIAP	chrX	+	123892730	123892773	123891237	123891316	123900492	123900566	624	211,73,67	0,0,0	120,62,79	0,1,0	142	99	1	1.0	1.0,1.0,1.0	1.0,0.977,1.0	0.008
625	ENSG00000101966.13	XIAP	chrX	+	123900492	123900693	123892730	123892773	123906987	123906998	625	472,171,180	0,0,0	233,144,162	1,0,0	300	99	1	1.0	1.0,1.0,1.0	0.987,1.0,1.0	0.004
626	ENSG00000125676.20	THOC2	chrX	-	123613398	123613556	123600560	123601338	123614051	123614189	626	391,161,140	1,0,1	165,113,126	0,0,0	257	99	1	1.0	0.993,1.0,0.982	1.0,1.0,1.0	-0.008
627	ENSG00000125676.20	THOC2	chrX	-	123613398	123613556	123611439	123611516	123613638	123613708	627	1595,660,545	5,5,6	607,371,405	8,4,10	257	99	0.00360093492254	0.06454860055040045	0.992,0.981,0.972	0.967,0.973,0.94	0.022
628	ENSG00000125676.20	THOC2	chrX	-	123613398	123613556	123611439	123611516	123614051	123614189	628	949,375,339	11,5,3	385,235,267	12,3,6	257	99	0.0373868427099	0.3745005892667957	0.971,0.967,0.978	0.925,0.968,0.945	0.026
629	ENSG00000125676.20	THOC2	chrX	-	123613638	123613708	123611439	123611516	123614051	123614189	629	436,195,157	11,5,3	202,131,147	12,3,6	169	99	0.0879761399104	0.6856961247249677	0.959,0.958,0.968	0.908,0.962,0.935	0.027
630	ENSG00000125676.20	THOC2	chrX	-	123613638	123613708	123613398	123613556	123614051	123614189	630	1076,473,356	0,0,0	416,264,275	0,1,0	169	99	1	1.0	1.0,1.0,1.0	1.0,0.994,1.0	0.002
631	ENSG00000125676.20	THOC2	chrX	-	123619400	123619436	123614051	123614189	123620906	123620948	631	543,240,199	0,0,0	249,141,155	0,0,1	135	99	1	1.0	1.0,1.0,1.0	1.0,1.0,0.991	0.003
632	ENSG00000125676.20	THOC2	chrX	-	123619400	123619517	123614051	123614189	123620906	123620965	632	219,80,75	0,0,0	102,47,75	0,0,1	216	99	1	1.0	1.0,1.0,1.0	1.0,1.0,0.972	0.009
633	ENSG00000125676.20	THOC2	chrX	-	123622757	123622860	123621156	123621587	123623104	123623283	633	670,259,249	1,0,0	325,216,196	0,0,0	202	99	1	1.0	0.997,1.0,1.0	1.0,1.0,1.0	-0.001
634	ENSG00000125676.20	THOC2	chrX	-	123623104	123623283	123622757	123622860	123623786	123623971	634	1161,429,428	0,0,1	473,321,360	0,0,0	278	99	1	1.0	1.0,1.0,0.993	1.0,1.0,1.0	-0.002
635	ENSG00000125676.20	THOC2	chrX	-	123623643	123623709	123623104	123623283	123623786	123623971	635	33,28,14	261,90,95	17,8,11	82,62,84	165	99	0.573312237835	1.0	0.071,0.157,0.081	0.111,0.072,0.073	0.018
636	ENSG00000125676.20	THOC2	chrX	-	123626520	123626662	123625911	123626069	123627692	123627968	636	952,451,391	0,0,0	441,280,324	0,1,1	241	99	1	1.0	1.0,1.0,1.0	1.0,0.991,0.993	0.005
637	ENSG00000125676.20	THOC2	chrX	-	123631687	123631852	123627692	123627968	123632860	123633040	637	738,298,255	0,0,0	330,164,194	0,1,0	264	99	1	1.0	1.0,1.0,1.0	1.0,0.984,1.0	0.005
638	ENSG00000125676.20	THOC2	chrX	-	123631687	123631852	123627692	123627968	123633952	123634070	638	362,142,122	1,0,1	165,81,92	0,0,0	264	99	1	1.0	0.993,1.0,0.979	1.0,1.0,1.0	-0.009
639	ENSG00000125676.20	THOC2	chrX	-	123632860	123633040	123627692	123627968	123633952	123634070	639	501,196,171	1,0,1	247,124,153	0,0,0	279	99	1	1.0	0.994,1.0,0.984	1.0,1.0,1.0	-0.007
640	ENSG00000125676.20	THOC2	chrX	-	123632860	123633040	123631687	123631852	123633952	123634070	640	882,352,306	5,0,2	414,208,257	2,2,2	279	99	0.560685249437	1.0	0.984,1.0,0.982	0.987,0.974,0.979	0.009
641	ENSG00000125676.20	THOC2	chrX	-	123668158	123668314	123667105	123667278	123671668	123671761	641	808,307,278	4,1,1	384,207,218	1,0,0	255	99	1	1.0	0.987,0.992,0.991	0.993,1.0,1.0	-0.008
642	ENSG00000125676.20	THOC2	chrX	-	123686547	123686714	123671668	123671761	123696020	123696154	642	309,137,96	2,0,0	141,70,86	0,0,0	266	99	1	1.0	0.983,1.0,1.0	1.0,1.0,1.0	-0.006
643	ENSG00000125676.20	THOC2	chrX	-	123686547	123686714	123671668	123671761	123696720	123696835	643	231,95,70	0,2,0	103,49,69	0,0,0	266	99	1	1.0	1.0,0.946,1.0	1.0,1.0,1.0	-0.018
644	ENSG00000125676.20	THOC2	chrX	-	123696020	123696154	123671668	123671761	123696720	123696835	644	464,149,188	0,2,0	208,107,132	0,0,0	233	99	1	1.0	1.0,0.969,1.0	1.0,1.0,1.0	-0.01
645	ENSG00000125676.20	THOC2	chrX	-	123696020	123696154	123686547	123686714	123696720	123696835	645	540,191,214	0,0,0	246,128,150	0,0,1	233	99	1	1.0	1.0,1.0,1.0	1.0,1.0,0.985	0.005
646	ENSG00000125676.20	THOC2	chrX	-	123703453	123703505	123697680	123697751	123706857	123706949	646	187,84,59	0,0,1	72,56,56	0,0,0	151	99	1	1.0	1.0,1.0,0.975	1.0,1.0,1.0	-0.008
649	ENSG00000125355.16	TMEM255A	chrX	-	120276884	120277047	120268243	120268387	120285126	120285215	649	18,6,1	2,0,0	7,4,1	0,0,0	262	99	1	1.0	0.773,1.0,1.0	1.0,1.0,1.0	-0.076
650	ENSG00000125355.16	TMEM255A	chrX	-	120285126	120285215	120268243	120268387	120287153	120287222	650	8,2,1	0,0,2	2,4,1	1,0,1	188	99	0.446965546345	1.0	1.0,1.0,0.208	0.513,1.0,0.345	0.117
652	ENSG00000125355.16	TMEM255A	chrX	-	120293988	120294051	120291250	120291340	120304348	120304491	652	3,1,0	1,0,0	2,1,6	0,0,0	162	99	1	1.0	0.647,1.0,NA	1.0,1.0,1.0	-0.176
653	ENSG00000177485.7	ZBTB33	chrX	+	120252668	120252770	120250811	120250977	120253413	120258398	653	19,10,8	89,41,24	12,5,5	70,37,41	201	99	0.0824864159917	0.6550799017040391	0.095,0.107,0.141	0.078,0.062,0.057	0.049
656	ENSG00000125351.13	UPF3B	chrX	-	119837756	119838051	119834021	119835027	119838366	119838527	656	1273,617,526	2,0,0	706,430,474	0,0,0	394	99	1	1.0	0.994,1.0,1.0	1.0,1.0,1.0	-0.002
657	ENSG00000125351.13	UPF3B	chrX	-	119840593	119840684	119838265	119838527	119841075	119841258	657	6,3,0	376,183,156	0,1,1	211,136,178	190	99	1	1.0	0.008,0.008,0.0	0.0,0.004,0.003	0.003
658	ENSG00000125351.13	UPF3B	chrX	-	119840645	119840684	119838366	119838527	119841075	119841258	658	51,20,7	376,183,156	18,4,2	211,136,178	138	99	0.000203130872657	0.006587619934567131	0.089,0.073,0.031	0.058,0.021,0.008	0.035
659	ENSG00000125351.13	UPF3B	chrX	-	119841734	119841778	119841075	119841258	119843190	119843301	659	337,166,143	1,0,0	178,108,125	4,0,2	143	99	0.563538570473	1.0	0.996,1.0,1.0	0.969,1.0,0.977	0.017
660	ENSG00000125351.13	UPF3B	chrX	-	119841734	119841778	119841075	119841258	119845197	119845254	660	70,28,32	0,0,0	39,23,28	0,1,0	143	99	1	1.0	1.0,1.0,1.0	1.0,0.941,1.0	0.02
661	ENSG00000125351.13	UPF3B	chrX	-	119843190	119843301	119841075	119841258	119845197	119845254	661	395,176,145	0,0,0	182,115,139	0,1,0	210	99	1	1.0	1.0,1.0,1.0	1.0,0.982,1.0	0.006
662	ENSG00000125351.13	UPF3B	chrX	-	119843190	119843301	119841734	119841778	119845197	119845254	662	668,314,256	7,0,0	320,202,236	3,2,2	210	99	0.617670728621	1.0	0.978,1.0,1.0	0.981,0.979,0.982	0.012
663	ENSG00000125351.13	UPF3B	chrX	-	119845197	119845296	119843190	119843301	119851494	119851601	663	511,213,199	2,6,4	233,133,181	0,4,1	198	99	0.216725051021	1.0	0.992,0.947,0.961	1.0,0.943,0.989	-0.011
664	ENSG00000125351.13	UPF3B	chrX	-	119845197	119845296	119843190	119843301	119851766	119851873	664	336,140,121	0,1,0	155,89,112	0,0,0	198	99	1	1.0	1.0,0.986,1.0	1.0,1.0,1.0	-0.005
665	ENSG00000125351.13	UPF3B	chrX	-	119851494	119851601	119843190	119843301	119851766	119851873	665	87,49,42	0,1,0	47,34,38	0,0,0	206	99	1	1.0	1.0,0.959,1.0	1.0,1.0,1.0	-0.014
666	ENSG00000125351.13	UPF3B	chrX	-	119851494	119851601	119845197	119845296	119851766	119851873	666	260,116,117	0,0,1	125,74,106	0,0,0	206	99	1	1.0	1.0,1.0,0.983	1.0,1.0,1.0	-0.006
667	ENSG00000018610.15	STEEP1	chrX	-	119541327	119541420	119538148	119539789	119542504	119542594	667	764,377,333	1,0,0	431,246,230	0,0,0	192	99	1	1.0	0.997,1.0,1.0	1.0,1.0,1.0	-0.001
668	ENSG00000018610.15	STEEP1	chrX	-	119542504	119542594	119541327	119541420	119560267	119560385	668	250,146,130	0,2,0	151,114,78	0,0,0	189	99	1	1.0	1.0,0.975,1.0	1.0,1.0,1.0	-0.008
669	ENSG00000018610.15	STEEP1	chrX	-	119544352	119544491	119542504	119542594	119545462	119545504	669	706,380,283	5,5,3	342,197,233	0,2,1	238	99	0.12176372692	0.8558641238432678	0.983,0.969,0.975	1.0,0.976,0.99	-0.013
670	ENSG00000018610.15	STEEP1	chrX	-	119544352	119544491	119542504	119542594	119560267	119560385	670	488,262,192	4,1,1	229,144,165	0,0,0	238	99	0.751922759021	1.0	0.981,0.991,0.988	1.0,1.0,1.0	-0.013
671	ENSG00000018610.15	STEEP1	chrX	-	119545462	119545504	119542504	119542594	119560267	119560385	671	185,109,95	4,1,1	77,51,51	0,0,0	141	99	0.568315452365	1.0	0.97,0.987,0.985	1.0,1.0,1.0	-0.019
672	ENSG00000018610.15	STEEP1	chrX	-	119545462	119545504	119544352	119544491	119560267	119560385	672	400,222,183	2,1,0	191,103,118	1,1,0	141	99	1	1.0	0.993,0.994,1.0	0.993,0.986,1.0	0.003
673	ENSG00000018610.15	STEEP1	chrX	-	119560267	119560385	119545462	119545504	119565231	119565408	673	630,349,310	0,1,0	301,169,194	0,0,0	217	99	1	1.0	1.0,0.994,1.0	1.0,1.0,1.0	-0.002
674	ENSG00000077713.19	SLC25A43	chrX	+	119406459	119406701	119399335	119399678	119410189	119410362	674	220,73,84	1,0,0	77,40,43	2,0,1	341	99	0.31634089946	1.0	0.985,1.0,1.0	0.918,1.0,0.926	0.047
675	ENSG00000077713.19	SLC25A43	chrX	+	119410189	119410362	119399408	119399678	119452008	119452143	675	136,47,64	1,0,0	54,34,20	0,1,1	272	99	1	1.0	0.98,1.0,1.0	1.0,0.925,0.879	0.059
676	ENSG00000077713.19	SLC25A43	chrX	+	119410189	119410362	119406459	119406701	119452008	119452143	676	209,62,87	0,0,0	65,39,36	0,1,0	272	99	1	1.0	1.0,1.0,1.0	1.0,0.934,1.0	0.022
677	ENSG00000077713.19	SLC25A43	chrX	+	119426181	119426354	119410189	119410362	119451849	119452143	677	8,6,1	8,3,0	7,5,1	3,2,3	272	99	0.957202333287	1.0	0.267,0.421,1.0	0.459,0.476,0.108	0.215
678	ENSG00000077713.19	SLC25A43	chrX	+	119426181	119426354	119410189	119410362	119452008	119452143	678	10,6,2	71,26,28	7,5,2	24,17,6	272	99	0.144865855029	0.962127475000477	0.049,0.077,0.025	0.096,0.097,0.108	-0.05
679	ENSG00000101856.10	PGRMC1	chrX	+	119240308	119240464	119236284	119236691	119243150	119244466	679	2566,992,925	5,1,1	1501,926,960	1,2,2	255	99	1	1.0	0.995,0.997,0.997	0.998,0.994,0.995	0.001
686	ENSG00000003096.14	KLHL13	chrX	-	117909300	117910096	117901832	117901946	118116507	118116798	686	451,166,134	0,0,0	264,146,184	1,0,1	895	99	1	1.0	1.0,1.0,1.0	0.967,1.0,0.953	0.027
687	ENSG00000003096.14	KLHL13	chrX	-	117919520	117919717	117909300	117910096	117945433	117945575	687	131,38,20	3,0,0	40,32,28	0,0,0	296	99	0.321322103715	1.0	0.936,1.0,1.0	1.0,1.0,1.0	-0.021
688	ENSG00000003096.14	KLHL13	chrX	-	117920237	117920370	117919520	117919717	117945433	117945575	688	111,41,35	0,0,0	52,26,43	1,1,1	232	99	0.368956822331	1.0	1.0,1.0,1.0	0.957,0.917,0.948	0.059
689	ENSG00000003096.14	KLHL13	chrX	-	117945433	117945575	117909300	117910096	118116507	118116798	689	84,25,28	0,0,0	50,49,31	0,1,0	241	99	1	1.0	1.0,1.0,1.0	1.0,0.953,1.0	0.016
690	ENSG00000003096.14	KLHL13	chrX	-	117945433	117945575	117920237	117920370	118116507	118116798	690	118,42,42	2,0,0	69,64,45	0,0,0	241	99	1	1.0	0.96,1.0,1.0	1.0,1.0,1.0	-0.013
691	ENSG00000003096.14	KLHL13	chrX	-	117983479	117983545	117945433	117945575	118028423	118028495	691	6,1,1	5,2,4	1,1,1	0,5,3	165	99	0.103959106714	0.7702210355241347	0.419,0.231,0.13	1.0,0.107,0.167	-0.165
692	ENSG00000003096.14	KLHL13	chrX	-	117983479	117983545	117945433	117945575	118116507	118116865	692	9,1,0	41,16,18	0,0,2	22,28,15	165	99	0.00533329580927	0.08703517076526288	0.116,0.036,0.0	0.0,0.0,0.074	0.026
693	ENSG00000003096.14	KLHL13	chrX	-	118028423	118028497	117945433	117945575	118116507	118116865	693	6,5,6	41,16,18	4,8,11	22,28,15	173	99	0.258565248134	1.0	0.077,0.152,0.16	0.094,0.141,0.296	-0.047
697	ENSG00000235244.5	DANT2	chrX	-	115951294	115951383	115946385	115946456	115968960	115969130	697	1,0,0	3,3,0	0,1,2	0,3,2	188	99	1	1.0	0.149,0.0,NA	NA,0.149,0.345	-0.172
698	ENSG00000102024.19	PLS3	chrX	+	115610242	115610323	115561173	115561260	115622245	115622409	698	884,315,310	0,0,0	472,217,258	1,0,2	180	99	1	1.0	1.0,1.0,1.0	0.996,1.0,0.986	0.006
699	ENSG00000102024.19	PLS3	chrX	+	115610802	115610921	115610242	115610323	115622245	115622409	699	8,2,1	417,183,176	6,4,5	260,121,156	218	99	0.758726279167	1.0	0.009,0.005,0.003	0.01,0.015,0.014	-0.007
700	ENSG00000102024.19	PLS3	chrX	+	115614152	115614534	115610242	115610323	115622245	115622409	700	11,13,1	417,183,176	9,9,2	260,121,156	481	99	1	1.0	0.005,0.014,0.001	0.007,0.015,0.003	-0.002
702	ENSG00000102024.19	PLS3	chrX	+	115643312	115643508	115640303	115640503	115645020	115645099	702	7382,2302,1944	0,1,0	3381,1555,1644	0,0,0	295	99	1	1.0	1.0,0.999,1.0	1.0,1.0,1.0	-0.0
703	ENSG00000102024.19	PLS3	chrX	+	115647892	115648017	115647549	115647673	115649428	115649758	703	6316,2125,1802	0,1,0	2893,1566,1577	1,0,0	224	99	1	1.0	1.0,0.999,1.0	0.999,1.0,1.0	0.0
707	ENSG00000101901.12	ALG13	chrX	+	111686136	111686174	111684964	111685103	111687886	111688128	707	25,7,8	54,32,23	35,11,10	42,20,40	137	99	0.233839553963	1.0	0.251,0.136,0.201	0.376,0.284,0.153	-0.075
708	ENSG00000101901.12	ALG13	chrX	+	111686136	111686174	111684964	111685103	111689086	111689197	708	11,2,0	2,1,0	15,6,6	3,1,2	137	99	1	1.0	0.799,0.591,NA	0.783,0.813,0.684	-0.065
709	ENSG00000101901.12	ALG13	chrX	+	111689086	111689197	111684964	111685103	111708026	111708166	709	5,2,1	12,6,9	4,2,2	11,7,6	210	99	0.77685814644	1.0	0.164,0.136,0.05	0.146,0.119,0.136	-0.017
710	ENSG00000101901.12	ALG13	chrX	+	111689086	111689197	111684964	111685103	111711674	111711725	710	10,3,1	1,0,0	6,2,3	0,0,0	210	99	1	1.0	0.825,1.0,1.0	1.0,1.0,1.0	-0.058
711	ENSG00000101901.12	ALG13	chrX	+	111689086	111689197	111684964	111685103	111712483	111712530	711	2,1,0	0,1,1	5,4,8	2,0,0	210	99	0.348060288501	1.0	1.0,0.32,0.0	0.541,1.0,1.0	-0.407
712	ENSG00000101901.12	ALG13	chrX	+	111689086	111689197	111684964	111685103	111713224	111713297	712	2,1,0	0,1,0	3,1,3	0,0,1	210	99	1	1.0	1.0,0.32,NA	1.0,1.0,0.586	-0.202
713	ENSG00000101901.12	ALG13	chrX	+	111708026	111708393	111684964	111685103	111708964	111708998	713	184,75,84	1,3,0	107,54,49	1,4,2	466	99	0.0613890085387	0.5334403086613316	0.975,0.842,1.0	0.958,0.741,0.839	0.093
714	ENSG00000101901.12	ALG13	chrX	+	111708026	111708393	111684964	111685103	111711674	111711725	714	97,46,58	1,0,0	71,37,45	0,0,0	466	99	1	1.0	0.954,1.0,1.0	1.0,1.0,1.0	-0.015
715	ENSG00000101901.12	ALG13	chrX	+	111708026	111708393	111689086	111689197	111708964	111708998	715	175,70,76	7,2,1	97,48,43	4,4,0	466	99	0.759312725493	1.0	0.842,0.881,0.942	0.837,0.718,1.0	0.037
716	ENSG00000101901.12	ALG13	chrX	+	111708026	111708393	111689086	111689197	111711674	111711725	716	88,41,50	8,2,1	61,31,39	3,1,1	466	99	0.351846897148	1.0	0.7,0.813,0.914	0.812,0.868,0.892	-0.048
717	ENSG00000101901.12	ALG13	chrX	+	111708964	111709048	111684964	111685103	111711674	111711725	717	23,17,5	1,0,0	14,14,8	0,0,0	183	99	1	1.0	0.926,1.0,1.0	1.0,1.0,1.0	-0.025
718	ENSG00000101901.12	ALG13	chrX	+	111708964	111709048	111684964	111685103	111712483	111712493	718	1,3,0	0,1,1	1,3,3	2,0,0	183	99	0.503793311837	1.0	1.0,0.619,0.0	0.213,1.0,1.0	-0.198
719	ENSG00000101901.12	ALG13	chrX	+	111708964	111709048	111684964	111685103	111713224	111713297	719	1,3,0	0,1,0	1,3,2	0,0,1	183	99	1	1.0	1.0,0.619,NA	1.0,1.0,0.52	-0.03
720	ENSG00000101901.12	ALG13	chrX	+	111708964	111709048	111708026	111708393	111711674	111711725	720	108,44,31	0,1,0	49,27,11	0,0,2	183	99	1	1.0	1.0,0.96,1.0	1.0,1.0,0.748	0.071
721	ENSG00000101901.12	ALG13	chrX	+	111711674	111711725	111684964	111685103	111712483	111712493	721	35,15,9	0,1,1	25,13,7	2,0,0	150	99	1	1.0	1.0,0.908,0.856	0.892,1.0,1.0	-0.043
722	ENSG00000101901.12	ALG13	chrX	+	111711674	111711725	111689086	111689197	111712483	111712493	722	42,17,10	0,0,0	28,14,8	2,3,6	150	99	8.05126142644e-07	7.21925123351014e-05	1.0,1.0,1.0	0.902,0.755,0.468	0.292
723	ENSG00000101901.12	ALG13	chrX	+	111711674	111711725	111708964	111709048	111712483	111712493	723	94,33,24	0,0,0	46,31,15	0,0,1	150	99	1	1.0	1.0,1.0,1.0	1.0,1.0,0.908	0.031
724	ENSG00000101901.12	ALG13	chrX	+	111712483	111712530	111684964	111685103	111713224	111713297	724	42,16,13	0,1,0	21,11,13	0,0,1	146	99	1	1.0	1.0,0.916,1.0	1.0,1.0,0.898	0.006
725	ENSG00000101901.12	ALG13	chrX	+	111712483	111712530	111689086	111689197	111713224	111713297	725	42,15,12	0,0,0	21,14,17	0,0,1	146	99	1	1.0	1.0,1.0,1.0	1.0,1.0,0.92	0.027
727	ENSG00000101901.12	ALG13	chrX	+	111716952	111717004	111713224	111713297	111717845	111717927	727	3,3,0	24,5,17	4,0,0	16,11,5	151	99	0.496832904314	1.0	0.076,0.282,0.0	0.141,0.0,0.0	0.072
728	ENSG00000101901.12	ALG13	chrX	+	111717845	111717927	111713224	111713297	111718111	111718274	728	77,29,33	0,0,0	32,27,21	2,3,1	181	99	0.0102028615735	0.14335172902562524	1.0,1.0,1.0	0.897,0.831,0.92	0.117
729	ENSG00000101901.12	ALG13	chrX	+	111721602	111721711	111720094	111720170	111722792	111722857	729	159,66,55	0,0,0	113,58,67	0,0,2	208	99	1	1.0	1.0,1.0,1.0	1.0,1.0,0.941	0.02
730	ENSG00000101901.12	ALG13	chrX	+	111721602	111721711	111720094	111720170	111723797	111723881	730	79,33,30	2,0,0	67,30,36	0,0,0	208	99	1	1.0	0.949,1.0,1.0	1.0,1.0,1.0	-0.017
731	ENSG00000101901.12	ALG13	chrX	+	111722792	111722857	111720094	111720170	111723797	111723898	731	31,19,9	2,0,0	21,10,5	0,0,0	164	99	1	1.0	0.903,1.0,1.0	1.0,1.0,1.0	-0.032
733	ENSG00000101901.12	ALG13	chrX	+	111722792	111722857	111721602	111721711	111723797	111723898	733	113,52,34	6,1,1	70,41,37	4,3,2	164	99	0.425945619456	1.0	0.919,0.969,0.954	0.914,0.892,0.918	0.039
735	ENSG00000101901.12	ALG13	chrX	+	111723797	111723898	111722792	111722857	111724933	111725061	735	114,65,35	0,0,0	62,35,27	0,0,1	200	99	1	1.0	1.0,1.0,1.0	1.0,1.0,0.93	0.023
736	ENSG00000101901.12	ALG13	chrX	+	111728184	111728305	111727613	111727770	111730394	111730427	736	191,73,53	1,0,0	119,67,67	3,0,0	220	99	0.820029501229	1.0	0.988,1.0,1.0	0.947,1.0,1.0	0.014
737	ENSG00000101901.12	ALG13	chrX	+	111730394	111730427	111728184	111728305	111735050	111735122	737	28,5,8	0,0,0	15,9,10	1,0,0	132	99	1	1.0	1.0,1.0,1.0	0.918,1.0,1.0	0.027
738	ENSG00000101901.12	ALG13	chrX	+	111730524	111730580	111730394	111730427	111735050	111735122	738	87,40,29	2,0,0	80,26,22	0,0,1	155	99	1	1.0	0.965,1.0,1.0	1.0,1.0,0.934	0.01
739	ENSG00000101901.12	ALG13	chrX	+	111735050	111735122	111728184	111728305	111736713	111736879	739	39,10,13	0,0,0	17,7,14	1,0,1	171	99	1	1.0	1.0,1.0,1.0	0.908,1.0,0.89	0.067
740	ENSG00000101901.12	ALG13	chrX	+	111735050	111735122	111730524	111730580	111736713	111736879	740	77,23,25	1,0,0	45,9,26	0,1,3	171	99	0.440664285111	1.0	0.978,1.0,1.0	1.0,0.839,0.834	0.102
741	ENSG00000101901.12	ALG13	chrX	+	111736713	111736879	111730524	111730580	111752789	111752830	741	44,17,15	0,0,0	24,16,23	2,1,0	265	99	0.710253230775	1.0	1.0,1.0,1.0	0.818,0.857,1.0	0.108
742	ENSG00000101901.12	ALG13	chrX	+	111744667	111744904	111736713	111736879	111752789	111752830	742	259,129,126	0,3,0	197,107,102	1,0,3	336	99	0.568604385729	1.0	1.0,0.927,1.0	0.983,1.0,0.909	0.012
754	ENSG00000101935.12	AMMECR1	chrX	-	110200769	110200843	110194185	110198634	110200953	110201050	754	0,1,0	47,20,19	0,0,0	19,4,15	173	99	1	1.0	0.0,0.028,0.0	0.0,0.0,0.0	0.009
755	ENSG00000101935.12	AMMECR1	chrX	-	110202445	110202536	110200953	110201050	110216517	110216632	755	116,41,38	0,0,0	57,33,29	2,1,0	190	99	0.283092890256	1.0	1.0,1.0,1.0	0.937,0.945,1.0	0.039
757	ENSG00000101935.12	AMMECR1	chrX	-	110210114	110210249	110202445	110202536	110216517	110216632	757	0,2,2	27,19,18	2,1,0	19,11,10	234	99	1	1.0	0.0,0.043,0.045	0.043,0.037,0.0	0.003
758	ENSG00000101935.12	AMMECR1	chrX	-	110216517	110216632	110200953	110201050	110317598	110318084	758	8,6,5	2,0,0	3,3,3	0,0,0	214	99	1	1.0	0.649,1.0,1.0	1.0,1.0,1.0	-0.117
759	ENSG00000101935.12	AMMECR1	chrX	-	110264488	110264599	110216517	110216632	110317598	110317771	759	71,22,20	4,2,3	30,12,15	1,1,2	210	99	0.347685946719	1.0	0.893,0.838,0.759	0.934,0.85,0.78	-0.025
761	ENSG00000157600.12	TMEM164	chrX	+	110003882	110004164	110002686	110002772	110067346	110067396	761	243,108,117	17,4,1	169,97,97	15,12,5	381	99	0.0328057498255	0.34020099336048465	0.788,0.875,0.968	0.745,0.677,0.834	0.125
762	ENSG00000157600.12	TMEM164	chrX	+	110067346	110067396	110002634	110002772	110109079	110109146	762	25,11,5	1,0,0	24,15,7	3,6,2	149	99	1.03421032577e-05	0.000598962138370945	0.943,1.0,1.0	0.842,0.624,0.699	0.259
763	ENSG00000157600.12	TMEM164	chrX	+	110067346	110067396	110002634	110002772	110144797	110144876	763	6,2,0	0,0,0	6,1,5	0,0,1	149	99	1	1.0	1.0,1.0,NA	1.0,1.0,0.769	0.077
764	ENSG00000157600.12	TMEM164	chrX	+	110067346	110067396	110003500	110004164	110109079	110109146	764	101,40,39	2,2,1	72,37,28	2,0,0	149	99	0.578352989468	1.0	0.971,0.93,0.963	0.96,1.0,1.0	-0.032
765	ENSG00000157600.12	TMEM164	chrX	+	110067346	110067396	110003500	110004164	110144797	110144876	765	43,18,24	3,0,1	46,18,12	0,0,0	149	99	0.679422418063	1.0	0.905,1.0,0.941	1.0,1.0,1.0	-0.051
766	ENSG00000157600.12	TMEM164	chrX	+	110109079	110109146	110002634	110002772	110144797	110144876	766	47,15,7	0,0,0	39,17,23	0,0,1	166	99	1	1.0	1.0,1.0,1.0	1.0,1.0,0.932	0.023
767	ENSG00000157600.12	TMEM164	chrX	+	110109079	110109146	110003500	110004164	110144797	110144876	767	48,17,8	3,0,1	38,11,21	0,0,0	166	99	0.456683505946	1.0	0.905,1.0,0.827	1.0,1.0,1.0	-0.089
768	ENSG00000157600.12	TMEM164	chrX	+	110109079	110109146	110067346	110067396	110144797	110144876	768	118,39,24	1,0,0	75,45,41	0,0,1	166	99	1	1.0	0.986,1.0,1.0	1.0,1.0,0.961	0.008
769	ENSG00000068366.21	ACSL4	chrX	-	109677987	109678111	109674401	109674473	109678264	109678415	769	319,162,137	0,0,0	125,82,88	1,0,0	223	99	1	1.0	1.0,1.0,1.0	0.982,1.0,1.0	0.006
770	ENSG00000068366.21	ACSL4	chrX	-	109682718	109682896	109681265	109681375	109683135	109683372	770	378,202,171	0,0,0	158,111,87	1,0,0	277	99	1	1.0	1.0,1.0,1.0	0.983,1.0,1.0	0.006
772	ENSG00000068366.21	ACSL4	chrX	-	109691002	109691131	109683135	109683372	109696143	109696196	772	2,0,0	34,19,21	1,0,1	4,8,2	228	99	1	1.0	0.025,0.0,0.0	0.098,0.0,0.178	-0.084
773	ENSG00000068366.21	ACSL4	chrX	-	109691002	109691131	109683135	109683375	109696143	109696196	773	3,0,0	80,51,33	1,0,1	33,21,23	228	99	1	1.0	0.016,0.0,0.0	0.013,0.0,0.019	-0.005
774	ENSG00000068366.21	ACSL4	chrX	-	109696143	109696196	109683135	109683372	109733138	109733198	774	43,20,23	3,2,3	6,9,4	0,0,4	152	99	0.815085472975	1.0	0.903,0.867,0.833	1.0,1.0,0.394	0.07
775	ENSG00000068366.21	ACSL4	chrX	-	109696143	109696196	109683135	109683375	109733138	109733198	775	88,50,35	14,9,5	35,19,25	9,1,9	152	99	0.488929188869	1.0	0.804,0.783,0.82	0.717,0.925,0.644	0.04
776	ENSG00000068366.21	ACSL4	chrX	-	109696143	109696196	109683135	109683552	109733138	109733198	776	12,2,4	1,2,0	3,2,2	0,0,0	152	99	0.573216647317	1.0	0.887,0.394,1.0	1.0,1.0,1.0	-0.24
777	ENSG00000068366.21	ACSL4	chrX	-	109696143	109696196	109683135	109683666	109733138	109733198	777	12,2,4	1,0,0	2,2,2	2,0,0	152	99	0.646715601342	1.0	0.887,1.0,1.0	0.394,1.0,1.0	0.164
778	ENSG00000197565.17	COL4A6	chrX	-	108164599	108164698	108162891	108163038	108164876	108165038	778	22,7,5	5,4,1	30,13,14	1,0,4	198	99	0.0268796892518	0.2939512666913536	0.688,0.467,0.714	0.938,1.0,0.636	-0.235
779	ENSG00000197565.17	COL4A6	chrX	-	108165369	108165486	108164876	108165038	108169494	108169620	779	20,4,4	9,1,7	6,9,6	4,1,6	216	99	0.678266441061	1.0	0.505,0.647,0.208	0.407,0.805,0.314	-0.055
780	ENSG00000197565.17	COL4A6	chrX	-	108169944	108170016	108169494	108169620	108170608	108170716	780	48,12,6	2,2,1	24,12,15	4,0,1	171	99	0.822822713596	1.0	0.933,0.776,0.776	0.776,1.0,0.897	-0.063
781	ENSG00000197565.17	COL4A6	chrX	-	108171386	108171461	108170809	108170917	108172468	108172532	781	109,23,16	0,0,0	53,29,29	1,0,0	174	99	1	1.0	1.0,1.0,1.0	0.968,1.0,1.0	0.011
782	ENSG00000197565.17	COL4A6	chrX	-	108175089	108175215	108174439	108174621	108175653	108175797	782	31,18,12	3,0,2	30,6,8	10,2,6	225	99	0.000727060220538	0.018382223643939415	0.82,1.0,0.725	0.569,0.569,0.37	0.346
783	ENSG00000197565.17	COL4A6	chrX	-	108178683	108178845	108176840	108177011	108179216	108179438	783	101,30,31	1,0,0	61,30,16	0,0,0	261	99	1	1.0	0.975,1.0,1.0	1.0,1.0,1.0	-0.008
785	ENSG00000197565.17	COL4A6	chrX	-	108188516	108188677	108187847	108188027	108190391	108190496	785	103,23,17	0,0,2	49,31,29	1,3,2	260	99	0.0187678948553	0.22516831539621426	1.0,1.0,0.764	0.949,0.797,0.847	0.057
786	ENSG00000197565.17	COL4A6	chrX	-	108194533	108194587	108193627	108193697	108195081	108195126	786	46,16,13	0,0,0	47,17,17	0,3,0	153	99	0.749123710181	1.0	1.0,1.0,1.0	1.0,0.786,1.0	0.071
787	ENSG00000197565.17	COL4A6	chrX	-	108202927	108202981	108196510	108196579	108204319	108204412	787	44,23,6	0,0,0	28,10,12	1,1,0	153	99	1	1.0	1.0,1.0,1.0	0.948,0.866,1.0	0.062
788	ENSG00000197565.17	COL4A6	chrX	-	108205438	108205480	108204319	108204412	108206517	108206580	788	14,1,0	0,0,0	8,5,5	2,0,0	141	99	1	1.0	1.0,1.0,NA	0.737,1.0,1.0	0.088
789	ENSG00000197565.17	COL4A6	chrX	-	108205659	108205695	108205438	108205480	108206517	108206580	789	42,11,14	0,0,0	21,13,8	1,2,0	135	99	0.786151544932	1.0	1.0,1.0,1.0	0.939,0.827,1.0	0.078
790	ENSG00000197565.17	COL4A6	chrX	-	108310747	108310828	108221239	108221374	108437941	108437993	790	65,16,21	0,0,0	37,15,20	0,0,1	180	99	1	1.0	1.0,1.0,1.0	1.0,1.0,0.917	0.028
791	ENSG00000101842.14	VSIG1	chrX	+	108061427	108061535	108058037	108058201	108066935	108067118	791	0,0,0	0,1,0	2,0,0	0,0,0	207	99	1	1.0	NA,0.0,NA	1.0,NA,NA	-1.0
792	ENSG00000101842.14	VSIG1	chrX	+	108076076	108076218	108073249	108073369	108077047	108079184	792	0,0,1	0,1,0	0,0,1	0,0,0	241	99	1	1.0	NA,0.0,1.0	NA,NA,1.0	-0.5
795	ENSG00000080561.14	MID2	chrX	+	107840669	107841385	107825865	107826430	107903957	107904065	795	189,86,98	1,1,0	160,75,87	0,0,0	815	99	1	1.0	0.958,0.913,1.0	1.0,1.0,1.0	-0.043
796	ENSG00000080561.14	MID2	chrX	+	107854608	107854704	107840669	107841385	107903957	107904065	796	91,46,31	0,0,0	57,24,35	0,1,0	195	99	1	1.0	1.0,1.0,1.0	1.0,0.924,1.0	0.025
797	ENSG00000080561.14	MID2	chrX	+	107916001	107916129	107905477	107905626	107924342	107924504	797	33,9,14	0,0,0	12,13,15	1,0,1	227	99	1	1.0	1.0,1.0,1.0	0.84,1.0,0.867	0.098
798	ENSG00000080561.14	MID2	chrX	+	107917505	107917649	107916001	107916129	107924342	107924504	798	64,32,29	0,0,0	56,30,28	0,1,0	243	99	1	1.0	1.0,1.0,1.0	1.0,0.924,1.0	0.025
799	ENSG00000080561.14	MID2	chrX	+	107917505	107917739	107916001	107916129	107924342	107924504	799	63,25,26	0,0,0	55,27,31	0,1,0	333	99	1	1.0	1.0,1.0,1.0	1.0,0.889,1.0	0.037
801	ENSG00000147224.13	PRPS1	chrX	+	107636587	107636679	107628484	107628750	107639294	107639478	801	0,1,0	1019,524,441	0,0,0	460,283,320	191	99	1	1.0	0.0,0.001,0.0	0.0,0.0,0.0	0.0
803	ENSG00000147224.13	PRPS1	chrX	+	107639294	107639478	107628427	107628750	107640901	107640911	803	2269,1298,1024	1,1,1	1097,666,731	5,1,1	283	99	1	1.0	0.999,0.998,0.997	0.987,0.996,0.996	0.005
804	ENSG00000147224.13	PRPS1	chrX	+	107639294	107639478	107628427	107628750	107645176	107645350	804	1452,823,665	3,0,0	681,424,487	3,0,0	283	99	1	1.0	0.994,1.0,1.0	0.988,1.0,1.0	0.002
805	ENSG00000147224.13	PRPS1	chrX	+	107640901	107641000	107628515	107628750	107645176	107645569	805	1,1,1	3,0,0	5,1,1	3,0,0	198	99	0.422582286248	1.0	0.143,1.0,1.0	0.455,1.0,1.0	-0.104
806	ENSG00000147224.13	PRPS1	chrX	+	107640901	107641000	107639294	107639478	107642365	107642490	806	1262,741,582	7,9,5	659,375,403	2,0,1	198	99	0.228402592815	1.0	0.989,0.976,0.983	0.994,1.0,0.995	-0.014
807	ENSG00000147224.13	PRPS1	chrX	+	107640901	107641000	107639294	107639478	107645176	107645569	807	817,470,358	1,0,0	413,242,240	0,0,0	198	99	1	1.0	0.998,1.0,1.0	1.0,1.0,1.0	-0.001
808	ENSG00000147224.13	PRPS1	chrX	+	107640903	107641000	107639294	107639478	107642365	107642490	808	445,271,224	7,9,5	246,133,163	2,0,1	196	99	0.00122307845664	0.027823813315242776	0.97,0.938,0.958	0.984,1.0,0.988	-0.035
809	ENSG00000147224.13	PRPS1	chrX	+	107642365	107642490	107639294	107639478	107645176	107645350	809	652,367,325	1,0,0	324,197,234	0,0,0	224	99	1	1.0	0.997,1.0,1.0	1.0,1.0,1.0	-0.001
814	ENSG00000147224.13	PRPS1	chrX	+	107646123	107646245	107645176	107645350	107647605	107647765	814	1,2,0	250,207,152	0,0,0	151,120,117	221	99	1	1.0	0.002,0.004,0.0	0.0,0.0,0.0	0.002
815	ENSG00000147224.13	PRPS1	chrX	+	107646147	107646245	107645176	107645350	107647605	107647765	815	1,1,0	250,207,152	0,0,0	151,120,117	197	99	1	1.0	0.002,0.002,0.0	0.0,0.0,0.0	0.001
816	ENSG00000147224.13	PRPS1	chrX	+	107647961	107648048	107647605	107647765	107649939	107651026	816	2,0,0	360,195,210	0,0,0	186,120,131	186	99	1	1.0	0.003,0.0,0.0	0.0,0.0,0.0	0.001
817	ENSG00000147234.11	FRMPD3	chrX	+	107533504	107533550	107530408	107530511	107545736	107545841	817	0,1,1	0,1,1	1,0,0	0,2,0	145	99	1	1.0	NA,0.406,0.406	1.0,0.0,NA	-0.094
820	ENSG00000089682.17	RBM41	chrX	-	107067555	107067693	107064419	107065758	107069254	107069277	820	177,90,72	0,0,0	124,79,100	0,0,1	237	99	1	1.0	1.0,1.0,1.0	1.0,1.0,0.977	0.008
821	ENSG00000089682.17	RBM41	chrX	-	107069254	107069402	107064419	107065758	107088435	107088839	821	139,71,67	0,0,0	88,63,74	0,0,1	247	99	1	1.0	1.0,1.0,1.0	1.0,1.0,0.967	0.011
822	ENSG00000089682.17	RBM41	chrX	-	107088435	107088839	107069254	107069402	107113396	107113468	822	559,233,248	2,1,1	351,206,272	4,3,2	503	99	0.0325286594725	0.33818998553457497	0.982,0.979,0.98	0.945,0.931,0.964	0.034
823	ENSG00000089682.17	RBM41	chrX	-	107088435	107088839	107069254	107069402	107115351	107115556	823	567,234,243	1,0,0	343,210,284	1,1,0	503	99	1	1.0	0.991,1.0,1.0	0.985,0.976,1.0	0.01
824	ENSG00000089682.17	RBM41	chrX	-	107088734	107088839	107069309	107069402	107113396	107113468	824	139,45,43	2,1,1	91,44,56	4,3,2	204	99	0.0397416010417	0.3916178897139445	0.971,0.956,0.954	0.917,0.877,0.931	0.052
825	ENSG00000089682.17	RBM41	chrX	-	107088734	107088839	107069309	107069402	107115351	107115454	825	147,46,38	1,0,0	83,48,68	1,1,0	204	99	1	1.0	0.986,1.0,1.0	0.976,0.959,1.0	0.017
826	ENSG00000089682.17	RBM41	chrX	-	107113396	107113468	107069309	107069402	107115351	107115556	826	63,28,34	1,0,0	56,32,38	1,1,0	171	99	1	1.0	0.973,1.0,1.0	0.97,0.949,1.0	0.018
827	ENSG00000089682.17	RBM41	chrX	-	107113396	107113468	107088435	107088839	107115351	107115556	827	138,60,67	95,36,30	118,60,79	62,38,55	171	99	0.896952726189	1.0	0.457,0.491,0.564	0.524,0.478,0.454	0.019
828	ENSG00000089682.17	RBM41	chrX	-	107116150	107116244	107115861	107116054	107116649	107116768	828	13,1,7	53,40,25	17,14,8	38,38,20	193	99	0.00615050334333	0.09712644425813714	0.112,0.013,0.126	0.187,0.159,0.17	-0.088
829	ENSG00000133138.20	TBC1D8B	chrX	+	106823225	106823466	106821976	106822202	106826029	106826237	829	113,26,36	0,0,0	48,26,30	1,0,0	340	99	1	1.0	1.0,1.0,1.0	0.933,1.0,1.0	0.022
830	ENSG00000133138.20	TBC1D8B	chrX	+	106839307	106839457	106827169	106827337	106840047	106840198	830	35,3,13	1,0,0	15,12,11	0,0,0	249	99	1	1.0	0.933,1.0,1.0	1.0,1.0,1.0	-0.022
831	ENSG00000133138.20	TBC1D8B	chrX	+	106839325	106839457	106827169	106827337	106840047	106840198	831	23,3,7	1,0,0	7,9,6	0,0,0	231	99	1	1.0	0.908,1.0,1.0	1.0,1.0,1.0	-0.031
833	ENSG00000157502.13	PWWP3B	chrX	+	106177223	106177359	106171011	106171139	106203984	106204170	833	1,2,0	38,7,11	1,0,4	40,10,20	235	99	0.687056572065	1.0	0.011,0.107,0.0	0.01,0.0,0.078	0.01
834	ENSG00000231728.5	TMSB15B-AS1	chrX	-	103914736	103914794	103881804	103882115	103918086	103918194	834	1,0,0	2,1,0	0,0,0	4,0,2	157	99	1	1.0	0.24,0.0,NA	0.0,NA,0.0	0.12
835	ENSG00000231728.5	TMSB15B-AS1	chrX	-	103918086	103918225	103880645	103882115	103918408	103918460	835	6,3,4	0,0,0	15,5,8	0,0,1	238	99	1	1.0	1.0,1.0,1.0	1.0,1.0,0.769	0.077
836	ENSG00000231728.5	TMSB15B-AS1	chrX	-	103918408	103918460	103880645	103882115	103918831	103919080	836	1,0,0	0,1,0	2,2,1	0,0,0	151	99	1	1.0	1.0,0.0,NA	1.0,1.0,1.0	-0.5
842	ENSG00000288597.1	ENSG00000288597	chrX	-	103764961	103765154	103761191	103761538	103766783	103766941	842	1,0,0	1,0,0	1,0,0	0,0,0	292	99	1	1.0	0.253,NA,NA	1.0,NA,NA	-0.747
843	ENSG00000288597.1	ENSG00000288597	chrX	-	103788409	103788505	103776346	103776653	103792680	103792738	843	1,0,0	0,0,0	0,0,0	1,0,0	195	99	1	1.0	1.0,NA,NA	0.0,NA,NA	1.0
844	ENSG00000288597.1	ENSG00000288597	chrX	-	103791253	103791400	103776397	103776653	103792680	103792738	844	0,1,0	0,0,0	0,0,0	1,0,0	246	99	1	1.0	NA,1.0,NA	0.0,NA,NA	1.0
850	ENSG00000123562.18	MORF4L2	chrX	-	103678498	103678600	103675495	103677051	103684680	103684729	850	1634,600,556	2,1,2	779,431,488	2,0,0	201	99	1	1.0	0.998,0.997,0.993	0.995,1.0,1.0	-0.002
851	ENSG00000123562.18	MORF4L2	chrX	-	103678498	103678600	103675495	103677051	103685170	103685260	851	1731,672,594	24,11,9	856,486,573	5,5,8	201	99	0.0734959772404	0.603952648212461	0.973,0.968,0.97	0.988,0.98,0.972	-0.01
852	ENSG00000123562.18	MORF4L2	chrX	-	103678498	103678620	103676825	103677051	103684680	103684729	852	1588,582,534	2,1,2	748,409,474	2,0,0	221	99	1	1.0	0.997,0.996,0.992	0.994,1.0,1.0	-0.003
853	ENSG00000123562.18	MORF4L2	chrX	-	103678498	103678620	103676825	103677051	103685170	103685260	853	1605,591,538	24,11,9	751,410,478	5,5,8	221	99	0.115083339891	0.8241461988294037	0.968,0.96,0.964	0.985,0.973,0.964	-0.01
854	ENSG00000123562.18	MORF4L2	chrX	-	103678498	103678651	103675497	103677051	103684680	103684729	854	1690,644,569	2,1,2	777,422,483	2,0,0	252	99	1	1.0	0.997,0.996,0.991	0.993,1.0,1.0	-0.003
855	ENSG00000123562.18	MORF4L2	chrX	-	103678498	103678651	103675497	103677051	103685170	103685260	855	1767,685,610	24,11,9	837,460,516	5,5,8	252	99	0.126562615354	0.8791638316472006	0.967,0.961,0.964	0.985,0.973,0.962	-0.009
856	ENSG00000123562.18	MORF4L2	chrX	-	103684680	103684729	103676494	103677051	103685170	103685260	856	215,75,65	24,11,9	92,41,51	5,5,8	148	99	0.325325937148	1.0	0.857,0.82,0.829	0.925,0.846,0.81	-0.025
857	ENSG00000123562.18	MORF4L2	chrX	-	103684680	103684729	103678498	103678600	103685170	103685260	857	267,98,92	151,96,67	119,64,68	109,78,102	148	99	0.00607644986747	0.09630735595116446	0.542,0.406,0.479	0.422,0.354,0.308	0.114
858	ENSG00000123562.18	MORF4L2	chrX	-	103684680	103684729	103678498	103678620	103685170	103685260	858	217,76,66	22,11,9	91,42,52	4,2,6	148	99	0.0333828528754	0.3446926131251054	0.868,0.822,0.831	0.938,0.934,0.853	-0.068
859	ENSG00000123562.18	MORF4L2	chrX	-	103684680	103684729	103678498	103678651	103685170	103685260	859	318,132,103	182,101,81	120,52,62	90,49,44	148	99	0.333132465327	1.0	0.539,0.466,0.46	0.471,0.415,0.485	0.031
860	ENSG00000172465.14	TCEAL1	chrX	+	103629493	103629561	103628998	103629025	103629884	103630447	860	146,45,42	4,3,1	98,47,70	2,0,3	167	99	0.316584217351	1.0	0.956,0.899,0.961	0.967,1.0,0.933	-0.028
861	ENSG00000172465.14	TCEAL1	chrX	+	103629493	103629573	103628974	103629025	103629884	103630953	861	34,16,12	4,3,1	24,26,18	2,0,3	179	99	0.23782925783	1.0	0.825,0.747,0.869	0.869,1.0,0.768	-0.065
862	ENSG00000133142.19	TCEAL4	chrX	+	103585858	103586107	103585522	103585624	103586218	103586291	862	52,11,16	77,30,27	33,13,26	73,50,47	348	99	0.148738180816	0.978798885814169	0.161,0.094,0.144	0.114,0.069,0.136	0.027
863	ENSG00000133142.19	TCEAL4	chrX	+	103585858	103586291	103585532	103585624	103586648	103587694	863	359,117,116	1,0,1	240,147,172	4,0,2	532	99	0.0784578116873	0.6315524254542686	0.985,1.0,0.956	0.918,1.0,0.941	0.027
864	ENSG00000133142.19	TCEAL4	chrX	+	103585969	103586291	103585562	103585624	103586648	103586949	864	313,109,101	1,0,1	218,138,157	4,0,2	421	99	0.115806945028	0.8272439386161796	0.987,1.0,0.96	0.928,1.0,0.949	0.023
865	ENSG00000133142.19	TCEAL4	chrX	+	103586218	103586291	103585514	103585624	103586648	103586905	865	315,123,104	1,0,1	259,172,182	4,0,2	172	99	0.627499963105	1.0	0.995,1.0,0.984	0.974,1.0,0.981	0.008
867	ENSG00000234405.2	ENSG00000234405	chrX	+	103497434	103497613	103486460	103486583	103517647	103517911	867	17,10,7	1,0,0	14,12,11	0,0,0	278	99	1	1.0	0.858,1.0,1.0	1.0,1.0,1.0	-0.047
868	ENSG00000234405.2	ENSG00000234405	chrX	+	103497434	103497613	103490550	103491370	103517647	103517911	868	43,22,21	1,0,0	33,27,19	0,0,1	278	99	1	1.0	0.939,1.0,1.0	1.0,1.0,0.871	0.023
869	ENSG00000166681.14	BEX3	chrX	+	103377027	103377106	103376394	103376613	103377462	103378077	869	1130,281,262	39,25,37	558,334,354	15,5,4	178	99	2.76158214074e-08	3.93239162594988e-06	0.942,0.862,0.798	0.954,0.974,0.98	-0.102
870	ENSG00000166681.14	BEX3	chrX	+	103377027	103377106	103376394	103376613	103377509	103378164	870	1516,415,334	43,27,27	913,454,571	8,6,11	178	99	5.89990245548e-09	1.0243128187024182e-06	0.951,0.895,0.873	0.984,0.977,0.967	-0.07
871	ENSG00000133134.12	BEX2	chrX	-	103310357	103310433	103309345	103309981	103310859	103310990	871	499,224,196	0,1,0	289,201,243	0,0,0	175	99	1	1.0	1.0,0.992,1.0	1.0,1.0,1.0	-0.003
872	ENSG00000180964.17	TCEAL8	chrX	-	103254604	103254677	103252994	103254017	103255077	103255155	872	516,143,154	23,5,6	333,156,178	18,15,18	172	99	0.00863554372271	0.12612590686828498	0.928,0.943,0.937	0.914,0.857,0.851	0.062
873	ENSG00000158301.20	GPRASP2	chrX	+	102713129	102713217	102712444	102712552	102713781	102713849	873	45,10,6	2,2,2	31,15,18	1,1,1	187	99	0.286189912634	1.0	0.923,0.726,0.614	0.943,0.888,0.905	-0.158
874	ENSG00000286237.1	ARMCX5-GPRASP2	chrX	+	102713781	102713849	102713129	102713217	102714188	102714266	874	54,14,14	0,0,0	30,18,17	0,1,1	167	99	1	1.0	1.0,1.0,1.0	1.0,0.914,0.91	0.059
875	ENSG00000286237.1	ARMCX5-GPRASP2	chrX	+	102747816	102747911	102720956	102721027	102748698	102753530	875	25,16,13	1,1,0	16,7,6	3,1,5	194	99	1	1.0	0.927,0.891,1.0	0.731,0.781,0.38	0.309
876	ENSG00000158301.20	GPRASP2	chrX	+	102713090	102713217	102712444	102712552	102713781	102713849	876	26,7,6	2,2,2	12,13,9	1,1,1	226	99	0.49722094095	1.0	0.851,0.605,0.568	0.84,0.851,0.798	-0.155
877	ENSG00000125962.16	ARMCX5	chrX	+	102600919	102601032	102599514	102599847	102601463	102601509	877	50,22,14	11,3,1	36,22,19	11,3,3	212	99	0.538222068125	1.0	0.68,0.774,0.867	0.604,0.774,0.747	0.065
878	ENSG00000125962.16	ARMCX5	chrX	+	102600919	102601032	102599521	102599859	102601463	102601509	878	17,9,4	2,1,0	15,8,9	0,0,0	212	99	0.699128739915	1.0	0.799,0.808,1.0	1.0,1.0,1.0	-0.131
886	ENSG00000184867.14	ARMCX2	chrX	-	101658460	101658525	101658072	101658142	101659075	101659136	886	13,8,5	3,0,0	17,4,6	10,5,4	164	99	9.83842772828e-05	0.0037028177608190967	0.723,1.0,1.0	0.506,0.326,0.475	0.472
887	ENSG00000184867.14	ARMCX2	chrX	-	101658460	101658569	101658072	101658142	101659075	101659136	887	6,1,4	3,0,0	9,4,7	10,5,4	208	99	0.00718848610679	0.10963341904363656	0.488,1.0,1.0	0.3,0.276,0.454	0.486
888	ENSG00000184867.14	ARMCX2	chrX	-	101659075	101659136	101658460	101658525	101659418	101659501	888	6,2,1	0,0,0	11,7,3	0,0,1	160	99	1	1.0	1.0,1.0,1.0	1.0,1.0,0.65	0.117
889	ENSG00000184867.14	ARMCX2	chrX	-	101659075	101659148	101658072	101658142	101659757	101659834	889	4,2,3	0,0,0	9,7,6	0,1,0	172	99	1	1.0	1.0,1.0,1.0	1.0,0.801,1.0	0.066
890	ENSG00000184867.14	ARMCX2	chrX	-	101659075	101659148	101658460	101658525	101659418	101659501	890	13,10,4	0,0,0	17,7,9	0,0,1	172	99	1	1.0	1.0,1.0,1.0	1.0,1.0,0.838	0.054
891	ENSG00000184867.14	ARMCX2	chrX	-	101659407	101659501	101659075	101659136	101659757	101659835	891	13,4,6	0,0,1	16,8,14	1,0,1	193	99	1	1.0	1.0,1.0,0.755	0.891,1.0,0.878	-0.005
892	ENSG00000184867.14	ARMCX2	chrX	-	101659407	101659501	101659075	101659148	101659757	101659835	892	13,3,7	3,2,3	16,9,16	0,5,3	193	99	0.310559365664	1.0	0.69,0.435,0.545	1.0,0.48,0.732	-0.181
893	ENSG00000184867.14	ARMCX2	chrX	-	101659418	101659501	101659075	101659136	101659757	101659796	893	17,6,6	0,0,1	22,13,17	1,0,1	182	99	1	1.0	1.0,1.0,0.765	0.923,1.0,0.902	-0.02
894	ENSG00000184867.14	ARMCX2	chrX	-	101659418	101659501	101659075	101659148	101659757	101659796	894	22,10,9	3,2,3	25,13,24	0,5,3	182	99	0.526834348451	1.0	0.8,0.731,0.62	1.0,0.586,0.813	-0.083
895	ENSG00000102401.20	ARMCX3	chrX	+	101623785	101623893	101622796	101623276	101624157	101624218	895	383,174,177	0,0,0	235,142,186	0,1,7	207	99	0.236986604513	1.0	1.0,1.0,1.0	1.0,0.985,0.927	0.029
896	ENSG00000102401.20	ARMCX3	chrX	+	101623785	101623893	101623126	101623430	101624157	101624218	896	312,146,137	0,0,1	185,117,138	0,1,0	207	99	1	1.0	1.0,1.0,0.985	1.0,0.982,1.0	0.001
897	ENSG00000102401.20	ARMCX3	chrX	+	101623813	101623893	101623127	101623276	101624157	101624218	897	411,176,169	0,0,0	230,152,175	0,1,7	179	99	0.381274478777	1.0	1.0,1.0,1.0	1.0,0.988,0.933	0.026
898	ENSG00000102401.20	ARMCX3	chrX	+	101623813	101623893	101623127	101623276	101624479	101624550	898	148,55,55	0,0,0	89,53,59	0,1,0	179	99	1	1.0	1.0,1.0,1.0	1.0,0.967,1.0	0.011
899	ENSG00000102401.20	ARMCX3	chrX	+	101623813	101623893	101623255	101623430	101624157	101624218	899	259,121,115	0,0,1	142,98,115	0,1,0	179	99	1	1.0	1.0,1.0,0.985	1.0,0.982,1.0	0.001
900	ENSG00000102401.20	ARMCX3	chrX	+	101624157	101624218	101622796	101623276	101624479	101624532	900	116,61,50	0,0,0	71,41,53	0,1,0	160	99	1	1.0	1.0,1.0,1.0	1.0,0.962,1.0	0.013
902	ENSG00000102401.20	ARMCX3	chrX	+	101624479	101624550	101624157	101624218	101624833	101624952	902	331,160,145	1,0,0	200,115,161	0,0,0	170	99	1	1.0	0.995,1.0,1.0	1.0,1.0,1.0	-0.002
903	ENSG00000196440.12	ARMCX4	chrX	+	101444051	101444155	101418909	101419000	101445997	101446044	903	14,2,7	0,0,0	8,8,4	0,0,1	203	99	1	1.0	1.0,1.0,1.0	1.0,1.0,0.661	0.113
904	ENSG00000196440.12	ARMCX4	chrX	+	101444051	101444155	101418909	101419000	101486022	101486092	904	5,0,2	3,0,0	2,2,3	0,1,1	203	99	1	1.0	0.448,NA,1.0	1.0,0.494,0.594	0.028
905	ENSG00000196440.12	ARMCX4	chrX	+	101445997	101446044	101418909	101419000	101486022	101486092	905	2,2,0	3,0,0	1,0,1	0,1,1	146	99	1	1.0	0.311,1.0,NA	1.0,0.0,0.404	0.188
906	ENSG00000196440.12	ARMCX4	chrX	+	101445997	101446044	101418909	101419000	101487192	101487272	906	0,0,0	1,0,1	3,0,5	1,1,1	146	99	1	1.0	0.0,NA,0.0	0.67,0.0,0.772	-0.481
907	ENSG00000196440.12	ARMCX4	chrX	+	101445997	101446044	101444051	101444155	101486022	101486092	907	8,4,4	0,0,0	4,3,1	0,0,1	146	99	1	1.0	1.0,1.0,1.0	1.0,1.0,0.404	0.199
908	ENSG00000196440.12	ARMCX4	chrX	+	101486022	101486092	101418909	101419000	101487192	101487272	908	14,5,1	1,0,1	8,3,3	1,1,1	169	99	0.501054418282	1.0	0.891,1.0,0.369	0.824,0.637,0.637	0.054
909	ENSG00000196440.12	ARMCX4	chrX	+	101486022	101486092	101445997	101446044	101487192	101487272	909	17,9,3	0,0,1	10,2,2	3,0,4	169	99	0.000314728554328	0.009367142545418511	1.0,1.0,0.637	0.661,1.0,0.227	0.25
910	ENSG00000196440.12	ARMCX4	chrX	+	101486025	101486092	101445997	101446044	101487192	101487272	910	11,5,1	0,0,1	8,3,2	3,0,4	166	99	0.000736151313328	0.018564299961902352	1.0,1.0,0.374	0.614,1.0,0.23	0.177
911	ENSG00000196440.12	ARMCX4	chrX	+	101488443	101489315	101488007	101488099	101498144	101498335	911	124,41,48	2,0,0	132,68,79	0,1,0	971	99	1	1.0	0.863,1.0,1.0	1.0,0.874,1.0	-0.004
912	ENSG00000196440.12	ARMCX4	chrX	+	101524203	101524432	101511024	101511055	101531643	101532012	912	6,2,0	0,1,0	6,0,1	3,1,0	328	99	1	1.0	1.0,0.376,NA	0.376,0.0,1.0	0.229
914	ENSG00000102393.14	GLA	chrX	-	101399743	101399800	101398784	101398946	101400665	101400757	914	2,2,1	201,92,73	3,1,0	67,52,62	156	99	1	1.0	0.006,0.014,0.009	0.028,0.012,0.0	-0.004
915	ENSG00000102393.14	GLA	chrX	-	101400665	101400757	101398369	101398946	101401631	101401809	915	347,148,139	0,0,0	123,81,108	1,0,0	191	99	1	1.0	1.0,1.0,1.0	0.985,1.0,1.0	0.005
916	ENSG00000102393.14	GLA	chrX	-	101401232	101401347	101400665	101400757	101401631	101401809	916	27,6,12	203,69,84	6,8,6	86,45,58	214	99	0.427262797693	1.0	0.058,0.039,0.062	0.031,0.076,0.046	0.002
917	ENSG00000102393.14	GLA	chrX	-	101401232	101401809	101400665	101400757	101403810	101403985	917	541,324,271	0,0,0	228,138,174	1,0,0	676	99	1	1.0	1.0,1.0,1.0	0.971,1.0,1.0	0.01
918	ENSG00000102393.14	GLA	chrX	-	101401631	101401809	101400665	101400757	101403810	101403985	918	578,289,257	0,0,0	257,146,194	1,0,0	277	99	1	1.0	1.0,1.0,1.0	0.989,1.0,1.0	0.004
919	ENSG00000102393.14	GLA	chrX	-	101401667	101401809	101400665	101400757	101403810	101403985	919	335,195,163	0,0,0	153,92,115	1,0,0	241	99	1	1.0	1.0,1.0,1.0	0.984,1.0,1.0	0.005
921	ENSG00000241343.10	RPL36A	chrX	+	101391754	101391822	101391113	101391564	101395334	101395457	921	21657,8056,7470	0,1,0	13489,8265,9677	0,0,0	167	99	1	1.0	1.0,1.0,1.0	1.0,1.0,1.0	0.0
922	ENSG00000241343.10	RPL36A	chrX	+	101392049	101392095	101391754	101391822	101395334	101395457	922	0,3,0	3089,1421,1327	1,1,5	2014,1330,1533	145	99	1	1.0	0.0,0.001,0.0	0.0,0.001,0.002	-0.001
923	ENSG00000241343.10	RPL36A	chrX	+	101395334	101395457	101391754	101391822	101395727	101395786	923	12602,5054,4866	48,23,25	8109,4822,6112	24,22,29	222	99	1	1.0	0.992,0.99,0.989	0.993,0.99,0.989	-0.0
924	ENSG00000126953.8	TIMM8A	chrX	-	101348060	101348401	101345660	101346660	101348532	101348685	924	64,34,46	148,98,59	36,25,17	93,78,65	440	99	0.0359600092534	0.3641294727848123	0.089,0.072,0.149	0.08,0.067,0.056	0.036
927	ENSG00000102385.13	DRP2	chrX	+	101245016	101245077	101242903	101243098	101245387	101245449	927	1,2,2	1,0,0	2,2,2	0,0,0	160	99	1	1.0	0.382,1.0,1.0	1.0,1.0,1.0	-0.206
928	ENSG00000102385.13	DRP2	chrX	+	101245387	101245449	101242903	101243098	101248088	101248290	928	2,0,0	0,0,0	1,0,0	0,0,1	161	99	1	1.0	1.0,NA,NA	1.0,NA,0.0	0.5
929	ENSG00000102385.13	DRP2	chrX	+	101247089	101247164	101245387	101245449	101248088	101248290	929	4,0,0	1,0,1	0,1,3	1,0,1	174	99	1	1.0	0.695,NA,0.0	0.0,1.0,0.631	-0.196
930	ENSG00000102385.13	DRP2	chrX	+	101250422	101250580	101248513	101248599	101250916	101251083	930	2,2,1	0,0,0	0,1,1	0,0,1	257	99	1	1.0	1.0,1.0,1.0	NA,1.0,0.278	0.361
931	ENSG00000102384.14	CENPI	chrX	+	101098443	101098539	101098188	101098248	101099808	101099930	931	11,2,4	1,0,0	12,3,10	0,0,0	195	99	1	1.0	0.848,1.0,1.0	1.0,1.0,1.0	-0.051
932	ENSG00000102384.14	CENPI	chrX	+	101098443	101098539	101098188	101098248	101101057	101101296	932	56,16,13	2,1,1	44,17,34	0,0,0	195	99	0.0767355037101	0.6224012856319001	0.934,0.89,0.868	1.0,1.0,1.0	-0.103
933	ENSG00000102384.14	CENPI	chrX	+	101098711	101098843	101098443	101098539	101101057	101101205	933	3,1,1	50,17,13	0,2,0	39,16,28	231	99	0.574155868696	1.0	0.025,0.025,0.032	0.0,0.051,0.0	0.01
934	ENSG00000102384.14	CENPI	chrX	+	101099808	101099930	101098203	101098539	101101057	101101159	934	16,3,9	50,17,13	12,8,10	39,16,28	221	99	0.819741650272	1.0	0.125,0.073,0.237	0.121,0.183,0.138	-0.002
935	ENSG00000102384.14	CENPI	chrX	+	101099808	101100065	101098217	101098248	101101057	101101295	935	30,8,5	2,1,1	17,4,12	0,0,0	356	99	0.0716133280347	0.5933828673351407	0.807,0.69,0.582	1.0,1.0,1.0	-0.307
936	ENSG00000102384.14	CENPI	chrX	+	101099808	101100065	101098443	101098539	101101057	101101295	936	34,10,9	50,17,13	24,5,16	39,16,28	356	99	0.460414971404	1.0	0.159,0.141,0.161	0.146,0.08,0.137	0.033
937	ENSG00000102384.14	CENPI	chrX	+	101126708	101126798	101120737	101120784	101127137	101127266	937	22,5,13	12,6,1	12,13,6	9,6,10	189	99	0.283128167969	1.0	0.49,0.304,0.872	0.411,0.532,0.239	0.161
938	ENSG00000102384.14	CENPI	chrX	+	101127497	101127665	101127137	101127266	101128715	101128836	938	228,66,58	0,0,0	142,61,64	0,1,0	267	99	1	1.0	1.0,1.0,1.0	1.0,0.958,1.0	0.014
939	ENSG00000102384.14	CENPI	chrX	+	101140665	101140760	101132391	101132456	101145063	101145199	939	45,27,30	0,1,0	42,13,19	0,0,1	194	99	1	1.0	1.0,0.932,1.0	1.0,1.0,0.907	0.008
940	ENSG00000102384.14	CENPI	chrX	+	101161527	101161569	101147942	101148161	101162832	101163681	940	73,30,20	5,1,1	54,25,19	1,1,0	141	99	1	1.0	0.911,0.955,0.934	0.974,0.946,1.0	-0.04
945	ENSG00000165194.15	PCDH19	chrX	-	100403523	100403664	100402523	100402851	100406450	100410273	945	0,0,0	0,1,0	1,0,0	0,0,0	240	99	1	1.0	NA,0.0,NA	1.0,NA,NA	-1.0
947	ENSG00000147202.19	DIAPH2	chrX	+	96735757	96735790	96684711	96685190	96738585	96738762	947	99,25,31	13,5,4	55,25,31	5,4,7	132	99	0.881459559067	1.0	0.851,0.789,0.853	0.892,0.824,0.769	0.003
948	ENSG00000147202.19	DIAPH2	chrX	+	96738585	96738762	96684711	96685190	96758153	96758258	948	135,41,59	0,0,0	98,47,60	0,0,1	276	99	1	1.0	1.0,1.0,1.0	1.0,1.0,0.956	0.015
949	ENSG00000147202.19	DIAPH2	chrX	+	96738585	96738762	96684711	96685190	96881578	96881718	949	47,21,26	2,0,0	34,21,26	0,0,0	276	99	1	1.0	0.894,1.0,1.0	1.0,1.0,1.0	-0.035
950	ENSG00000147202.19	DIAPH2	chrX	+	96758153	96758258	96684711	96685190	96881578	96881718	950	17,9,2	2,0,0	17,12,17	0,0,0	204	99	1	1.0	0.805,1.0,1.0	1.0,1.0,1.0	-0.065
951	ENSG00000147202.19	DIAPH2	chrX	+	96758153	96758258	96738585	96738762	96881578	96881718	951	109,29,35	4,0,0	82,38,52	1,0,2	204	99	0.693697985813	1.0	0.93,1.0,1.0	0.975,1.0,0.927	0.009
952	ENSG00000147202.19	DIAPH2	chrX	+	97072940	97073042	96965092	96965207	97075166	97075261	952	245,74,64	0,0,2	143,76,102	0,0,0	201	99	1	1.0	1.0,1.0,0.94	1.0,1.0,1.0	-0.02
963	ENSG00000188419.14	CHM	chrX	-	85873051	85873212	85861179	85864821	85878964	85879063	963	190,72,70	0,0,0	104,51,47	1,0,0	260	99	1	1.0	1.0,1.0,1.0	0.975,1.0,1.0	0.008
964	ENSG00000188419.14	CHM	chrX	-	85873051	85873212	85861179	85864821	85894187	85894284	964	85,39,38	2,0,0	48,19,21	0,0,0	260	99	1	1.0	0.942,1.0,1.0	1.0,1.0,1.0	-0.019
965	ENSG00000188419.14	CHM	chrX	-	85878964	85879063	85861179	85864821	85894187	85894284	965	58,18,14	2,0,0	34,17,18	0,0,0	198	99	1	1.0	0.935,1.0,1.0	1.0,1.0,1.0	-0.022
966	ENSG00000188419.14	CHM	chrX	-	85878964	85879063	85873051	85873212	85894187	85894284	966	165,51,46	2,0,0	89,49,44	0,0,0	198	99	1	1.0	0.976,1.0,1.0	1.0,1.0,1.0	-0.008
967	ENSG00000188419.14	CHM	chrX	-	85900645	85900709	85894187	85894284	85901083	85901188	967	107,52,55	0,0,0	65,25,42	1,0,2	163	99	0.381526213656	1.0	1.0,1.0,1.0	0.975,1.0,0.927	0.033
968	ENSG00000188419.14	CHM	chrX	-	85901083	85901188	85894187	85894284	85911260	85911338	968	42,33,23	0,0,0	40,15,27	0,0,1	204	99	1	1.0	1.0,1.0,1.0	1.0,1.0,0.929	0.024
969	ENSG00000188419.14	CHM	chrX	-	85978766	85978891	85963664	85964052	86027490	86027557	969	97,36,31	2,0,0	54,23,24	1,1,0	224	99	1	1.0	0.955,1.0,1.0	0.96,0.91,1.0	0.028
970	ENSG00000188419.14	CHM	chrX	-	85978766	85978891	85969086	85971586	86027490	86027557	970	98,32,32	1,0,0	43,22,23	0,0,0	224	99	1	1.0	0.977,1.0,1.0	1.0,1.0,1.0	-0.008
971	ENSG00000188419.14	CHM	chrX	-	85981736	85981809	85978655	85978891	86027490	86027557	971	149,59,48	2,0,0	87,37,51	1,0,1	172	99	1	1.0	0.977,1.0,1.0	0.98,1.0,0.967	0.01
974	ENSG00000155008.16	APOOL	chrX	+	85046445	85046550	85003876	85003927	85051388	85051508	974	102,44,38	0,0,0	92,31,62	1,0,0	204	99	1	1.0	1.0,1.0,1.0	0.978,1.0,1.0	0.007
975	ENSG00000155008.16	APOOL	chrX	+	85055826	85055925	85054343	85054398	85067126	85067218	975	137,58,56	0,0,0	87,47,48	0,1,0	198	99	1	1.0	1.0,1.0,1.0	1.0,0.959,1.0	0.014
976	ENSG00000155008.16	APOOL	chrX	+	85067126	85067218	85055826	85055925	85087589	85093315	976	31,24,12	1,0,0	30,17,14	0,0,0	191	99	1	1.0	0.941,1.0,1.0	1.0,1.0,1.0	-0.02
977	ENSG00000155008.16	APOOL	chrX	+	85073997	85074111	85067126	85067218	85087589	85093315	977	100,42,45	0,0,0	57,38,47	0,0,1	213	99	1	1.0	1.0,1.0,1.0	1.0,1.0,0.956	0.015
978	ENSG00000155008.16	APOOL	chrX	+	85074273	85074391	85073997	85074111	85087589	85093315	978	322,108,90	1,0,0	162,83,103	3,0,0	217	99	1	1.0	0.993,1.0,1.0	0.961,1.0,1.0	0.011
979	ENSG00000072133.11	RPS6KA6	chrX	-	84148041	84148123	84146977	84147058	84156074	84156191	979	11,5,3	1,0,0	14,6,11	0,0,0	181	99	1	1.0	0.857,1.0,1.0	1.0,1.0,1.0	-0.048
980	ENSG00000072133.11	RPS6KA6	chrX	-	84186060	84186170	84164327	84164387	84187818	84187898	980	2,0,4	8,2,1	1,0,0	4,6,4	209	99	0.0146410400507	0.18717281182351111	0.106,0.0,0.655	0.106,0.0,0.0	0.218
981	ENSG00000198157.11	HMGN5	chrX	-	81118431	81118485	81116203	81116341	81121534	81121688	981	81,22,19	0,0,0	52,30,33	1,0,0	153	99	1	1.0	1.0,1.0,1.0	0.971,1.0,1.0	0.01
982	ENSG00000198157.11	HMGN5	chrX	-	81118729	81118759	81118431	81118485	81119787	81119817	982	122,23,23	2,0,1	36,20,31	3,3,3	129	99	0.00121668583653	0.027714153516215784	0.979,1.0,0.946	0.902,0.837,0.888	0.099
983	ENSG00000198157.11	HMGN5	chrX	-	81118729	81118759	81118431	81118485	81121534	81121638	983	61,9,9	4,0,1	17,8,12	1,3,5	129	99	0.0175505255812	0.21394601042129932	0.921,1.0,0.874	0.929,0.672,0.648	0.182
984	ENSG00000198157.11	HMGN5	chrX	-	81118729	81118780	81118431	81118485	81119787	81119817	984	49,8,6	2,0,1	14,7,11	3,3,3	150	99	0.000651769489911	0.01682675416967168	0.942,1.0,0.798	0.755,0.606,0.708	0.224
985	ENSG00000198157.11	HMGN5	chrX	-	81118729	81118780	81118431	81118485	81121534	81121688	985	47,7,6	4,0,1	13,8,9	1,3,5	150	99	0.0226750370946	0.259239677189677	0.886,1.0,0.798	0.896,0.638,0.543	0.202
986	ENSG00000198157.11	HMGN5	chrX	-	81119787	81119817	81118431	81118485	81121534	81121672	986	17,4,3	4,0,1	12,7,5	1,3,5	129	99	0.184454094557	1.0	0.765,1.0,0.697	0.902,0.642,0.434	0.161
987	ENSG00000198157.11	HMGN5	chrX	-	81119787	81119817	81118729	81118759	81121534	81121672	987	94,22,22	16,2,3	32,18,24	4,2,3	129	99	0.461975769314	1.0	0.818,0.894,0.849	0.86,0.874,0.86	-0.011
988	ENSG00000198157.11	HMGN5	chrX	-	81119787	81119817	81118729	81118780	81121534	81121672	988	17,5,2	0,0,0	10,4,4	0,1,0	129	99	1	1.0	1.0,1.0,1.0	1.0,0.754,1.0	0.082
989	ENSG00000198157.11	HMGN5	chrX	-	81195117	81195297	81121534	81121672	81201736	81201886	989	14,8,7	2,2,1	7,3,9	0,0,0	279	99	0.001855965928	0.03866687028412564	0.713,0.587,0.713	1.0,1.0,1.0	-0.329
999	ENSG00000131174.7	COX7B	chrX	+	77901743	77901867	77899439	77899593	77902642	77902767	999	7,1,4	1763,706,632	8,3,3	962,560,588	223	99	1	1.0	0.002,0.001,0.003	0.004,0.002,0.002	-0.001
1000	ENSG00000131174.7	COX7B	chrX	+	77902642	77902767	77899467	77899593	77905183	77905385	1000	5844,2368,2022	12,4,2	3099,1782,1840	4,2,2	224	99	1	1.0	0.995,0.996,0.998	0.997,0.997,0.998	-0.001
1001	ENSG00000131174.7	COX7B	chrX	+	77902649	77902767	77899484	77899593	77905183	77905461	1001	4071,1649,1385	12,4,2	2134,1220,1249	4,2,2	217	99	1	1.0	0.994,0.995,0.997	0.996,0.996,0.997	-0.001
1002	ENSG00000102158.22	MAGT1	chrX	-	77830804	77830895	77825746	77829235	77841245	77841320	1002	572,247,245	7,3,1	400,217,262	5,0,1	190	99	0.350947811076	1.0	0.977,0.977,0.992	0.977,1.0,0.993	-0.008
1003	ENSG00000102158.22	MAGT1	chrX	-	77830804	77830895	77826408	77826809	77841245	77841320	1003	272,140,137	1,0,0	205,116,136	1,0,0	190	99	1	1.0	0.993,1.0,1.0	0.991,1.0,1.0	0.001
1004	ENSG00000102158.22	MAGT1	chrX	-	77841245	77841320	77830804	77830895	77855500	77855590	1004	178,86,65	4,3,4	109,68,86	9,0,5	174	99	0.326601235111	1.0	0.962,0.942,0.902	0.873,1.0,0.907	0.009
1005	ENSG00000102158.22	MAGT1	chrX	-	77853900	77853964	77841245	77841320	77855500	77855590	1005	735,291,282	5,0,0	451,273,353	2,0,0	163	99	1	1.0	0.989,1.0,1.0	0.993,1.0,1.0	-0.001
1006	ENSG00000102158.22	MAGT1	chrX	-	77855500	77855590	77830804	77830895	77870807	77870925	1006	4,3,3	0,0,0	9,0,5	0,0,1	189	99	1	1.0	1.0,1.0,1.0	1.0,NA,0.724	0.138
1007	ENSG00000102158.22	MAGT1	chrX	-	77855500	77855590	77852811	77853964	77856732	77856873	1007	685,282,249	6,6,1	417,256,330	1,4,3	189	99	0.398097143242	1.0	0.984,0.961,0.992	0.995,0.971,0.983	-0.004
1008	ENSG00000102158.22	MAGT1	chrX	-	77856732	77856873	77853900	77853964	77857356	77857497	1008	1225,461,434	0,0,1	703,405,511	0,0,0	240	99	1	1.0	1.0,1.0,0.994	1.0,1.0,1.0	-0.002
1009	ENSG00000102158.22	MAGT1	chrX	-	77870807	77870925	77857356	77857497	77875427	77875597	1009	993,386,353	0,2,0	586,344,424	0,0,0	217	99	1	1.0	1.0,0.989,1.0	1.0,1.0,1.0	-0.004
1010	ENSG00000102158.22	MAGT1	chrX	-	77879568	77879613	77875427	77875597	77883932	77884028	1010	6,1,3	4,0,0	2,2,5	1,0,6	144	99	0.196255251041	1.0	0.508,1.0,1.0	0.579,1.0,0.364	0.188
1011	ENSG00000102158.22	MAGT1	chrX	-	77879568	77879613	77875427	77875597	77895308	77895431	1011	11,0,4	273,94,117	3,6,8	185,108,105	144	99	0.367230239197	1.0	0.027,0.0,0.023	0.011,0.037,0.05	-0.016
1012	ENSG00000102158.22	MAGT1	chrX	-	77883932	77884028	77875427	77875597	77895308	77895431	1012	7,1,0	273,94,117	1,2,3	185,108,105	195	99	1	1.0	0.013,0.005,0.0	0.003,0.009,0.014	-0.003
1013	ENSG00000102158.22	MAGT1	chrX	-	77883932	77884028	77879568	77879613	77895308	77895431	1013	3,2,0	5,0,2	1,2,2	2,4,4	195	99	0.468912293611	1.0	0.233,1.0,0.0	0.202,0.202,0.202	0.209
1014	ENSG00000085224.23	ATRX	chrX	-	77521402	77521498	77520787	77520916	77522262	77522388	1014	305,105,123	0,0,0	202,131,129	0,1,0	195	99	1	1.0	1.0,1.0,1.0	1.0,0.985,1.0	0.005
1015	ENSG00000085224.23	ATRX	chrX	-	77522262	77522388	77521402	77521498	77523251	77523401	1015	270,114,103	0,0,0	195,126,131	0,0,3	225	99	1	1.0	1.0,1.0,1.0	1.0,1.0,0.951	0.016
1016	ENSG00000085224.23	ATRX	chrX	-	77595711	77595785	77593695	77593849	77599410	77599580	1016	72,40,38	47,17,6	37,21,35	35,12,31	173	99	0.0260497373711	0.28759028642458023	0.467,0.574,0.784	0.377,0.5,0.393	0.185
1017	ENSG00000085224.23	ATRX	chrX	-	77663381	77663558	77656559	77656653	77664644	77664778	1017	511,200,177	0,0,0	381,219,290	2,0,0	276	99	1	1.0	1.0,1.0,1.0	0.986,1.0,1.0	0.005
1018	ENSG00000085224.23	ATRX	chrX	-	77676225	77676298	77664644	77664778	77681519	77683451	1018	189,72,76	0,0,0	124,78,84	1,0,0	172	99	1	1.0	1.0,1.0,1.0	0.986,1.0,1.0	0.005
1019	ENSG00000085224.23	ATRX	chrX	-	77681519	77684593	77676225	77676298	77684938	77685006	1019	6063,2315,2245	1,0,0	3739,2175,2641	0,1,0	3173	99	1	1.0	0.995,1.0,1.0	1.0,0.985,1.0	0.003
1020	ENSG00000085224.23	ATRX	chrX	-	77688817	77688924	77664644	77664778	77693823	77693937	1020	34,9,18	0,0,1	22,13,8	0,0,0	206	99	1	1.0	1.0,1.0,0.896	1.0,1.0,1.0	-0.035
1021	ENSG00000085224.23	ATRX	chrX	-	77688817	77688927	77664644	77664778	77693823	77693937	1021	110,32,29	0,0,1	49,33,43	0,0,0	209	99	1	1.0	1.0,1.0,0.932	1.0,1.0,1.0	-0.023
1022	ENSG00000085224.23	ATRX	chrX	-	77690802	77690925	77688817	77688927	77693823	77693937	1022	4,3,3	110,32,28	6,0,2	48,32,43	222	99	0.91881993578	1.0	0.016,0.04,0.046	0.053,0.0,0.02	0.01
1023	ENSG00000085224.23	ATRX	chrX	-	77690802	77690925	77688817	77688927	77696576	77696704	1023	2,4,1	23,14,9	3,0,1	12,14,13	222	99	0.257840290521	1.0	0.037,0.113,0.047	0.1,0.0,0.033	0.021
1025	ENSG00000085224.23	ATRX	chrX	-	77693823	77693937	77688817	77688924	77696576	77696704	1025	182,31,58	26,13,10	87,45,66	19,15,10	213	99	0.791917977153	1.0	0.765,0.526,0.729	0.68,0.582,0.754	0.001
1026	ENSG00000085224.23	ATRX	chrX	-	77693823	77693937	77688817	77688927	77696576	77696704	1026	258,54,69	23,14,9	114,65,101	12,14,13	213	99	0.896955277477	1.0	0.839,0.642,0.781	0.815,0.683,0.783	-0.006
1027	ENSG00000085224.23	ATRX	chrX	-	77693823	77693937	77690802	77690925	77696576	77696704	1027	150,22,43	0,1,0	69,33,59	0,0,0	213	99	1	1.0	1.0,0.911,1.0	1.0,1.0,1.0	-0.03
1028	ENSG00000085224.23	ATRX	chrX	-	77697582	77697635	77696576	77696704	77698573	77698580	1028	171,70,63	0,0,0	83,67,69	0,1,3	152	99	0.430195573612	1.0	1.0,1.0,1.0	1.0,0.978,0.937	0.028
1029	ENSG00000085224.23	ATRX	chrX	-	77699509	77699547	77698573	77698629	77717130	77717243	1029	0,1,0	70,23,39	0,0,0	47,30,38	137	99	1	1.0	0.0,0.03,0.0	0.0,0.0,0.0	0.01
1030	ENSG00000085224.23	ATRX	chrX	-	77717130	77717243	77698573	77698629	77785844	77786233	1030	111,44,64	2,0,2	84,60,69	0,0,0	212	99	0.383985938629	1.0	0.963,1.0,0.937	1.0,1.0,1.0	-0.033
1031	ENSG00000085224.23	ATRX	chrX	-	77717130	77717243	77698573	77698629	77785981	77786204	1031	167,71,98	6,4,5	119,86,101	8,6,1	212	99	0.789651427499	1.0	0.929,0.892,0.902	0.874,0.87,0.979	0.0
1032	ENSG00000131269.19	ABCB7	chrX	-	75069006	75069136	75065069	75065241	75069290	75069454	1032	471,243,171	0,0,1	258,144,188	0,0,1	229	99	1	1.0	1.0,1.0,0.987	1.0,1.0,0.988	-0.0
1033	ENSG00000131269.19	ABCB7	chrX	-	75069290	75069454	75069006	75069136	75070364	75070522	1033	637,297,228	0,0,0	312,194,225	0,1,0	263	99	1	1.0	1.0,1.0,1.0	1.0,0.986,1.0	0.005
1034	ENSG00000131269.19	ABCB7	chrX	-	75070364	75070522	75069055	75069454	75073688	75073776	1034	217,100,71	1,3,3	107,67,74	0,0,0	257	99	0.0997772420007	0.7485856655872153	0.988,0.928,0.901	1.0,1.0,1.0	-0.061
1035	ENSG00000131269.19	ABCB7	chrX	-	75070364	75070522	75069055	75069454	75098941	75099061	1035	217,100,71	0,0,2	106,67,74	0,0,0	257	99	1	1.0	1.0,1.0,0.932	1.0,1.0,1.0	-0.023
1036	ENSG00000131269.19	ABCB7	chrX	-	75071508	75071683	75070364	75070522	75073688	75073776	1036	444,167,140	0,0,0	219,125,136	1,1,0	274	99	1	1.0	1.0,1.0,1.0	0.988,0.978,1.0	0.011
1037	ENSG00000131269.19	ABCB7	chrX	-	75071508	75071704	75070364	75070522	75073688	75073776	1037	276,94,81	0,0,0	146,78,88	1,1,0	295	99	1	1.0	1.0,1.0,1.0	0.98,0.963,1.0	0.019
1038	ENSG00000131269.19	ABCB7	chrX	-	75076521	75076654	75075361	75075630	75098941	75099061	1038	321,151,121	0,0,0	167,121,122	1,0,0	232	99	1	1.0	1.0,1.0,1.0	0.986,1.0,1.0	0.005
1039	ENSG00000131269.19	ABCB7	chrX	-	75097455	75097538	75076639	75076654	75098941	75099061	1039	2,0,1	155,67,58	1,1,3	95,54,76	182	99	1	1.0	0.007,0.0,0.009	0.006,0.01,0.021	-0.007
1040	ENSG00000131269.19	ABCB7	chrX	-	75098941	75099061	75076521	75076654	75112885	75112972	1040	452,180,169	0,2,2	241,148,180	0,0,0	219	99	1	1.0	1.0,0.976,0.974	1.0,1.0,1.0	-0.017
1041	ENSG00000131269.19	ABCB7	chrX	-	75098941	75099061	75076521	75076654	75156104	75156286	1041	205,87,80	0,0,1	120,67,94	0,0,0	219	99	1	1.0	1.0,1.0,0.973	1.0,1.0,1.0	-0.009
1042	ENSG00000131269.19	ABCB7	chrX	-	75112885	75112972	75076521	75076654	75156104	75156282	1042	3,5,4	0,0,1	1,2,1	0,0,0	186	99	1	1.0	1.0,1.0,0.68	1.0,1.0,1.0	-0.107
1043	ENSG00000131269.19	ABCB7	chrX	-	75112885	75112972	75098941	75099061	75156104	75156282	1043	248,97,91	3,2,1	121,82,87	0,1,2	186	99	0.564933524894	1.0	0.978,0.963,0.98	1.0,0.978,0.959	-0.005
1045	ENSG00000131269.19	ABCB7	chrX	-	75114753	75114831	75112885	75112972	75156104	75156133	1045	271,118,104	3,3,2	173,104,112	1,2,1	177	99	0.225797357936	1.0	0.981,0.957,0.967	0.99,0.967,0.984	-0.012
1046	ENSG00000131269.19	ABCB7	chrX	-	75114753	75114834	75112885	75112972	75156104	75156272	1046	294,111,111	3,3,2	164,96,104	1,2,1	180	99	0.267092960764	1.0	0.982,0.953,0.968	0.989,0.964,0.983	-0.011
1047	ENSG00000131263.13	RLIM	chrX	-	74612581	74612643	74595808	74596000	74614421	74614617	1047	113,71,56	74,51,27	44,29,23	70,46,39	161	99	5.60984004583e-07	5.364845922325113e-05	0.484,0.461,0.561	0.279,0.279,0.266	0.227
1049	ENSG00000147100.11	SLC16A2	chrX	+	74525749	74525893	74524358	74524809	74529212	74529441	1049	85,21,21	0,0,0	62,30,33	0,2,0	243	99	1	1.0	1.0,1.0,1.0	1.0,0.859,1.0	0.047
1050	ENSG00000147100.11	SLC16A2	chrX	+	74529212	74529441	74525749	74525893	74531332	74533916	1050	75,28,25	1,3,0	57,37,33	2,1,1	328	99	0.358570332818	1.0	0.958,0.738,1.0	0.896,0.918,0.909	-0.009
1054	ENSG00000230590.12	FTX	chrX	-	74247331	74247424	74196350	74203909	74274341	74274410	1054	1,1,3	1,0,0	2,1,0	0,0,0	192	99	1	1.0	0.34,1.0,1.0	1.0,1.0,NA	-0.22
1055	ENSG00000230590.12	FTX	chrX	-	74261911	74262030	74202646	74203953	74274341	74274410	1055	0,0,1	1,0,0	0,0,0	0,1,0	218	99	1	1.0	0.0,NA,1.0	NA,0.0,NA	0.5
1061	ENSG00000230590.12	FTX	chrX	-	74274341	74274410	74201495	74203953	74280393	74280476	1061	7,4,3	1,0,0	2,8,5	0,0,0	168	99	1	1.0	0.805,1.0,1.0	1.0,1.0,1.0	-0.065
1062	ENSG00000230590.12	FTX	chrX	-	74274341	74274457	74202674	74203953	74280393	74280494	1062	4,1,2	1,0,0	1,1,1	0,0,0	215	99	1	1.0	0.648,1.0,1.0	1.0,1.0,1.0	-0.117
1063	ENSG00000230590.12	FTX	chrX	-	74280930	74281001	74280376	74280494	74281701	74281848	1063	20,7,6	0,0,0	19,12,13	0,1,0	170	99	1	1.0	1.0,1.0,1.0	1.0,0.875,1.0	0.042
1064	ENSG00000230590.12	FTX	chrX	-	74280930	74281085	74278125	74280494	74281701	74281816	1064	48,24,19	0,0,0	38,24,26	0,1,0	254	99	1	1.0	1.0,1.0,1.0	1.0,0.903,1.0	0.032
1065	ENSG00000230590.12	FTX	chrX	-	74284742	74284944	74281701	74281848	74291757	74292027	1065	6,6,7	0,1,1	5,4,6	0,0,0	301	99	1	1.0	1.0,0.664,0.697	1.0,1.0,1.0	-0.213
1066	ENSG00000230590.12	FTX	chrX	-	74284742	74284944	74281701	74281848	74292168	74292359	1066	6,6,7	2,1,2	5,4,6	8,2,1	301	99	0.157518764614	1.0	0.497,0.664,0.535	0.171,0.397,0.664	0.155
1067	ENSG00000230590.12	FTX	chrX	-	74284742	74284944	74281701	74281848	74292426	74292594	1067	6,6,7	9,4,1	5,4,6	5,1,2	301	99	0.815412030067	1.0	0.18,0.33,0.697	0.247,0.568,0.497	-0.035
1068	ENSG00000230590.12	FTX	chrX	-	74284742	74284948	74281701	74281848	74285914	74286170	1068	7,7,7	1,2,1	5,4,8	1,0,1	305	99	0.0189652365324	0.22681709760108404	0.694,0.532,0.694	0.619,1.0,0.722	-0.14
1070	ENSG00000230590.12	FTX	chrX	-	74284742	74284948	74281701	74281848	74291757	74292064	1070	6,6,7	0,1,1	5,4,6	0,0,0	305	99	1	1.0	1.0,0.661,0.694	1.0,1.0,1.0	-0.215
1071	ENSG00000230590.12	FTX	chrX	-	74284742	74284948	74281701	74281848	74292426	74292620	1071	7,6,7	9,4,1	5,4,6	5,1,2	305	99	0.877307374019	1.0	0.202,0.327,0.694	0.245,0.565,0.493	-0.027
1072	ENSG00000230590.12	FTX	chrX	-	74284742	74284948	74281701	74281848	74293351	74293543	1072	6,6,7	1,0,1	5,4,6	0,0,1	305	99	1	1.0	0.661,1.0,0.694	1.0,1.0,0.661	-0.102
1073	ENSG00000230590.12	FTX	chrX	-	74285914	74286170	74281701	74281848	74291757	74292079	1073	7,3,2	0,1,1	8,0,11	0,0,0	355	99	1	1.0	1.0,0.456,0.358	1.0,NA,1.0	-0.395
1074	ENSG00000230590.12	FTX	chrX	-	74285914	74286170	74281701	74281848	74292168	74292349	1074	7,3,2	2,1,2	8,0,11	8,2,1	355	99	0.59768030824	1.0	0.494,0.456,0.218	0.218,0.0,0.754	0.065
1075	ENSG00000230590.12	FTX	chrX	-	74285914	74286170	74281701	74281848	74292426	74292620	1075	8,3,2	9,4,1	8,0,11	5,1,2	355	99	0.36588923423	1.0	0.199,0.173,0.358	0.309,0.0,0.605	-0.061
1077	ENSG00000230590.12	FTX	chrX	-	74285914	74286170	74284742	74284948	74292426	74292620	1077	8,2,1	1,0,0	7,0,12	0,0,0	355	99	1	1.0	0.69,1.0,1.0	1.0,NA,1.0	-0.103
1080	ENSG00000204116.12	CHIC1	chrX	+	73577406	73577461	73563196	73563580	73584416	73584572	1080	36,33,19	0,1,0	22,14,12	0,0,2	154	99	1	1.0	1.0,0.955,1.0	1.0,1.0,0.794	0.054
1081	ENSG00000204116.12	CHIC1	chrX	+	73578703	73578785	73577406	73577461	73584416	73584572	1081	0,2,0	21,27,17	1,2,1	19,14,10	181	99	0.295565185004	1.0	0.0,0.039,0.0	0.028,0.072,0.052	-0.038
1082	ENSG00000204116.12	CHIC1	chrX	+	73679653	73679713	73679325	73679382	73680954	73681116	1082	29,20,18	2,4,3	14,9,5	4,5,1	159	99	0.0815186048629	0.6492541922198498	0.9,0.757,0.789	0.685,0.528,0.757	0.159
1085	ENSG00000067177.15	PHKA1	chrX	-	72582397	72582598	72578813	72581175	72584248	72584302	1085	293,119,99	1,0,1	149,106,95	2,0,2	300	99	0.52315363999	1.0	0.99,1.0,0.97	0.961,1.0,0.94	0.02
1087	ENSG00000067177.15	PHKA1	chrX	-	72601990	72602029	72593103	72593274	72602157	72602273	1087	4,1,2	149,54,52	2,4,3	74,43,56	138	99	0.22323206689	1.0	0.019,0.013,0.027	0.019,0.063,0.037	-0.02
1088	ENSG00000067177.15	PHKA1	chrX	-	72603118	72603220	72602157	72602273	72605270	72605400	1088	299,96,118	2,1,0	155,76,69	1,10,7	201	99	1.25676446527e-06	0.00010504304048653054	0.987,0.979,1.0	0.987,0.789,0.829	0.12
1089	ENSG00000067177.15	PHKA1	chrX	-	72611027	72611184	72609623	72609703	72618709	72618849	1089	329,150,143	0,0,0	211,103,125	0,0,1	256	99	1	1.0	1.0,1.0,1.0	1.0,1.0,0.98	0.007
1090	ENSG00000067177.15	PHKA1	chrX	-	72620724	72620901	72619213	72619305	72623108	72623275	1090	165,67,66	0,0,0	103,45,62	1,0,0	276	99	1	1.0	1.0,1.0,1.0	0.974,1.0,1.0	0.009
1091	ENSG00000067177.15	PHKA1	chrX	-	72626970	72627049	72623108	72623275	72635154	72635299	1091	220,75,99	0,0,0	116,77,80	0,0,1	178	99	1	1.0	1.0,1.0,1.0	1.0,1.0,0.978	0.007
1092	ENSG00000067177.15	PHKA1	chrX	-	72676069	72676150	72667374	72667473	72684497	72684580	1092	330,111,118	3,2,6	158,86,115	2,3,1	180	99	0.461549677887	1.0	0.984,0.968,0.915	0.978,0.94,0.984	-0.012
1093	ENSG00000067177.15	PHKA1	chrX	-	72712778	72712937	72705197	72705245	72713802	72714181	1093	202,89,80	0,0,0	95,67,82	0,0,1	258	99	1	1.0	1.0,1.0,1.0	1.0,1.0,0.969	0.01
1094	ENSG00000147099.21	HDAC8	chrX	-	72330657	72330768	72329537	72330076	72351732	72351838	1094	0,0,0	100,27,27	0,1,4	40,26,37	210	99	0.504334418509	1.0	0.0,0.0,0.0	0.0,0.018,0.048	-0.022
1095	ENSG00000147099.21	HDAC8	chrX	-	72330690	72330768	72329556	72330076	72351732	72351838	1095	3,1,0	100,27,27	0,0,4	40,26,37	177	99	0.618323737631	1.0	0.017,0.02,0.0	0.0,0.0,0.057	-0.007
1096	ENSG00000147099.21	HDAC8	chrX	-	72330690	72330876	72329556	72330076	72351732	72351838	1096	18,2,6	100,27,27	0,6,3	40,26,37	285	99	0.0465543803278	0.43904827811096614	0.059,0.025,0.072	0.0,0.074,0.027	0.018
1098	ENSG00000147099.21	HDAC8	chrX	-	72330815	72330876	72329567	72330076	72351732	72351838	1098	2,1,2	100,27,27	2,1,0	40,26,37	160	99	0.824821513772	1.0	0.012,0.022,0.044	0.03,0.023,0.0	0.008
1099	ENSG00000147099.21	HDAC8	chrX	-	72349691	72349926	72329537	72330076	72351732	72351838	1099	8,7,2	100,27,27	8,4,6	40,26,37	334	99	0.260580258224	1.0	0.023,0.071,0.021	0.056,0.044,0.046	-0.01
1100	ENSG00000147099.21	HDAC8	chrX	-	72393958	72394098	72351732	72351838	72462003	72462098	1100	0,2,0	56,17,22	0,0,0	21,22,21	239	99	1	1.0	0.0,0.046,0.0	0.0,0.0,0.0	0.015
1101	ENSG00000147099.21	HDAC8	chrX	-	72462361	72462442	72460258	72462098	72464558	72464564	1101	0,0,0	53,27,14	0,0,1	15,10,19	180	99	1	1.0	0.0,0.0,0.0	0.0,0.0,0.028	-0.009
1102	ENSG00000147099.21	HDAC8	chrX	-	72488932	72489041	72460154	72464731	72495155	72495268	1102	77,18,27	0,0,0	39,17,39	0,1,0	208	99	1	1.0	1.0,1.0,1.0	1.0,0.89,1.0	0.037
1103	ENSG00000147099.21	HDAC8	chrX	-	72488932	72489041	72460154	72464731	72567888	72568030	1103	69,14,25	8,5,0	33,11,27	2,0,1	208	99	0.0110303882116	0.1518042751462014	0.804,0.571,1.0	0.887,1.0,0.928	-0.147
1104	ENSG00000147099.21	HDAC8	chrX	-	72488932	72489041	72473415	72474729	72490928	72491000	1104	148,56,51	1,0,0	93,63,66	0,0,1	208	99	1	1.0	0.986,1.0,1.0	1.0,1.0,0.969	0.006
1105	ENSG00000147099.21	HDAC8	chrX	-	72488932	72489041	72473415	72474729	72495155	72495268	1105	37,27,15	1,0,0	42,31,38	0,0,0	208	99	1	1.0	0.946,1.0,1.0	1.0,1.0,1.0	-0.018
1106	ENSG00000147099.21	HDAC8	chrX	-	72488932	72489041	72473415	72474729	72567888	72568030	1106	29,23,13	0,0,0	36,25,26	2,0,1	208	99	0.408000096669	1.0	1.0,1.0,1.0	0.895,1.0,0.925	0.06
1107	ENSG00000147099.21	HDAC8	chrX	-	72490928	72491000	72473430	72474729	72495155	72495268	1107	1,0,0	1,0,0	0,0,1	0,0,0	171	99	1	1.0	0.367,NA,NA	NA,NA,1.0	-0.633
1108	ENSG00000147099.21	HDAC8	chrX	-	72490928	72491000	72488932	72489041	72495155	72495268	1108	103,26,34	11,4,2	49,33,36	6,6,12	171	99	0.0635458457329	0.5460678666756104	0.844,0.79,0.908	0.825,0.761,0.635	0.107
1109	ENSG00000147099.21	HDAC8	chrX	-	72490928	72491006	72351143	72351838	72567888	72568030	1109	1,1,0	0,0,0	1,2,1	0,1,0	177	99	1	1.0	1.0,1.0,NA	1.0,0.528,1.0	0.157
1110	ENSG00000147099.21	HDAC8	chrX	-	72490928	72491006	72473415	72474729	72495155	72495179	1110	30,12,3	1,0,0	13,10,16	0,0,0	177	99	1	1.0	0.944,1.0,1.0	1.0,1.0,1.0	-0.019
1111	ENSG00000147099.21	HDAC8	chrX	-	72490928	72491006	72473415	72474729	72567888	72568030	1111	1,0,0	0,0,0	1,2,2	2,0,1	177	99	1	1.0	1.0,NA,NA	0.219,1.0,0.528	0.418
1112	ENSG00000147099.21	HDAC8	chrX	-	72490928	72491006	72484850	72489041	72494195	72494380	1112	111,29,36	0,0,0	52,35,38	0,1,0	177	99	1	1.0	1.0,1.0,1.0	1.0,0.951,1.0	0.016
1113	ENSG00000147099.21	HDAC8	chrX	-	72490928	72491006	72484850	72489041	72495155	72495179	1113	150,45,40	11,4,2	70,48,55	6,6,12	177	99	0.055201695734	0.4954146049262092	0.884,0.863,0.918	0.867,0.817,0.719	0.087
1114	ENSG00000147099.21	HDAC8	chrX	-	72490928	72491006	72484850	72489041	72567888	72568030	1114	108,28,35	3,0,0	53,36,39	0,0,0	177	99	0.514873941777	1.0	0.953,1.0,1.0	1.0,1.0,1.0	-0.016
1115	ENSG00000147099.21	HDAC8	chrX	-	72494195	72494381	72484850	72489041	72495155	72495268	1115	0,0,5	11,4,2	1,3,0	6,6,12	285	99	0.687776441937	1.0	0.0,0.0,0.465	0.055,0.148,0.0	0.087
1116	ENSG00000147099.21	HDAC8	chrX	-	72494195	72494381	72490928	72491006	72495155	72495268	1116	3,1,6	42,17,6	1,3,0	18,14,17	285	99	0.153577642604	1.0	0.024,0.02,0.258	0.019,0.069,0.0	0.071
1117	ENSG00000147099.21	HDAC8	chrX	-	72495155	72495266	72490928	72491006	72567888	72568030	1117	42,18,9	0,0,0	21,16,18	1,2,1	210	99	0.228366236109	1.0	1.0,1.0,1.0	0.908,0.79,0.895	0.136
1118	ENSG00000147099.21	HDAC8	chrX	-	72495155	72495268	72464558	72464731	72567888	72568030	1118	54,21,28	8,5,0	49,22,25	2,0,1	212	99	0.00294986325912	0.05533649699958102	0.759,0.662,1.0	0.92,1.0,0.921	-0.14
1120	ENSG00000147099.21	HDAC8	chrX	-	72495155	72495268	72473415	72474729	72567888	72568030	1120	55,21,28	0,0,0	49,21,25	2,0,1	212	99	0.31811796323	1.0	1.0,1.0,1.0	0.92,1.0,0.921	0.053
1121	ENSG00000147099.21	HDAC8	chrX	-	72495155	72495268	72488932	72489041	72567888	72568030	1121	65,25,30	3,0,0	55,27,37	0,0,0	212	99	0.511245508548	1.0	0.91,1.0,1.0	1.0,1.0,1.0	-0.03
1122	ENSG00000147099.21	HDAC8	chrX	-	72495155	72495268	72490928	72491006	72567888	72568030	1122	96,38,34	0,0,0	67,35,42	1,2,1	212	99	0.717109356106	1.0	1.0,1.0,1.0	0.969,0.891,0.951	0.063
1126	ENSG00000147099.21	HDAC8	chrX	-	72567888	72568030	72495155	72495268	72572056	72572095	1126	138,56,62	4,0,0	85,65,56	0,1,0	241	99	0.564805063563	1.0	0.934,1.0,1.0	1.0,0.964,1.0	-0.01
1127	ENSG00000147099.21	HDAC8	chrX	-	72568753	72568884	72495155	72495268	72572056	72572104	1127	117,57,44	4,0,0	86,53,58	0,1,0	230	99	0.670694862192	1.0	0.926,1.0,1.0	1.0,0.958,1.0	-0.011
1128	ENSG00000147099.21	HDAC8	chrX	-	72568753	72568884	72567581	72568030	72572056	72572104	1128	237,108,83	4,5,0	178,94,115	1,3,3	230	99	0.913315174048	1.0	0.962,0.903,1.0	0.987,0.931,0.943	0.001
1129	ENSG00000147099.21	HDAC8	chrX	-	72572056	72572104	72568753	72568884	72572650	72572704	1129	56,17,16	0,0,0	39,14,19	2,0,0	147	99	1	1.0	1.0,1.0,1.0	0.929,1.0,1.0	0.024
1130	ENSG00000147099.21	HDAC8	chrX	-	72572056	72572109	72568753	72568884	72572650	72572659	1130	148,62,61	0,0,0	112,57,64	2,0,0	152	99	1	1.0	1.0,1.0,1.0	0.973,1.0,1.0	0.009
1133	ENSG00000125931.11	CITED1	chrX	-	72305301	72305422	72302809	72302934	72306476	72306495	1133	0,0,0	8,7,7	0,0,1	0,0,4	220	99	1	1.0	0.0,0.0,0.0	NA,NA,0.101	-0.101
1134	ENSG00000198034.11	RPS4X	chrX	-	72273800	72273972	72273231	72273389	72275052	72275150	1134	40688,15132,13761	0,0,0	22701,13215,16391	0,0,1	271	99	1	1.0	1.0,1.0,1.0	1.0,1.0,1.0	0.0
1135	ENSG00000147140.17	NONO	chrX	+	71284396	71284453	71283589	71283721	71284983	71285097	1135	193,76,60	0,0,2	119,61,122	0,0,0	156	99	1	1.0	1.0,1.0,0.95	1.0,1.0,1.0	-0.017
1136	ENSG00000147140.17	NONO	chrX	+	71284396	71284453	71283589	71283721	71290628	71290791	1136	877,361,397	65,30,30	537,302,378	63,36,62	156	99	0.000267516753629	0.00823305645399084	0.895,0.884,0.894	0.844,0.842,0.795	0.064
1137	ENSG00000147140.17	NONO	chrX	+	71284983	71285097	71283589	71283721	71290628	71290791	1137	139,62,65	65,30,30	88,39,73	63,36,62	213	99	0.00157924994983	0.03402061668466537	0.498,0.49,0.502	0.394,0.335,0.354	0.136
1138	ENSG00000147140.17	NONO	chrX	+	71284983	71285097	71284396	71284453	71285364	71286174	1138	152,58,53	0,3,1	95,53,105	1,1,1	213	99	1	1.0	1.0,0.9,0.961	0.978,0.961,0.98	-0.019
1139	ENSG00000147140.17	NONO	chrX	+	71284983	71285097	71284396	71284453	71290628	71290791	1139	247,103,94	813,345,373	162,81,148	496,281,329	213	99	0.0763876974632	0.6203582722194537	0.124,0.122,0.105	0.132,0.118,0.173	-0.024
1142	ENSG00000147140.17	NONO	chrX	+	71291778	71291972	71290628	71290791	71294226	71294348	1142	6085,2414,2296	0,0,1	3757,2129,2570	0,0,0	293	99	1	1.0	1.0,1.0,0.999	1.0,1.0,1.0	-0.0
1143	ENSG00000147140.17	NONO	chrX	+	71291784	71291972	71290643	71290791	71294226	71294528	1143	3244,1253,1209	0,0,1	2010,1129,1356	0,0,0	287	99	1	1.0	1.0,1.0,0.998	1.0,1.0,1.0	-0.001
1144	ENSG00000147140.17	NONO	chrX	+	71294226	71294348	71291778	71291972	71296564	71296660	1144	2610,1100,1081	0,0,1	1675,986,1183	0,0,0	221	99	1	1.0	1.0,1.0,0.998	1.0,1.0,1.0	-0.001
1145	ENSG00000147140.17	NONO	chrX	+	71294226	71294348	71291778	71291972	71296850	71297047	1145	2609,1100,1085	0,0,1	1675,985,1181	0,0,0	221	99	1	1.0	1.0,1.0,0.998	1.0,1.0,1.0	-0.001
1146	ENSG00000147140.17	NONO	chrX	+	71294226	71294528	71290628	71291972	71296564	71296660	1146	7348,3270,3057	0,0,1	4653,2771,3313	0,0,0	401	99	1	1.0	1.0,1.0,0.999	1.0,1.0,1.0	-0.0
1147	ENSG00000147140.17	NONO	chrX	+	71294397	71294528	71291868	71291972	71296564	71296660	1147	2331,1175,1072	0,0,1	1513,963,1197	0,0,0	230	99	1	1.0	1.0,1.0,0.998	1.0,1.0,1.0	-0.001
1148	ENSG00000147140.17	NONO	chrX	+	71296564	71296660	71291778	71291972	71296850	71297047	1148	2364,1017,956	0,0,1	1433,921,1009	0,0,0	195	99	1	1.0	1.0,1.0,0.998	1.0,1.0,1.0	-0.001
1149	ENSG00000147140.17	NONO	chrX	+	71296564	71296660	71294226	71294348	71296850	71297047	1149	2365,1018,955	0,1,4	1433,922,1011	0,0,0	195	99	1	1.0	1.0,0.998,0.992	1.0,1.0,1.0	-0.003
1150	ENSG00000147140.17	NONO	chrX	+	71297587	71297677	71297376	71297461	71297835	71297938	1150	0,0,0	4794,1711,1606	0,0,1	2878,1618,1843	189	99	1	1.0	0.0,0.0,0.0	0.0,0.0,0.0	0.0
1151	ENSG00000147140.17	NONO	chrX	+	71297835	71297938	71297376	71297461	71298468	71298508	1151	10306,3728,3432	1,0,0	5946,3347,3892	0,0,0	202	99	1	1.0	1.0,1.0,1.0	1.0,1.0,1.0	0.0
1152	ENSG00000147140.17	NONO	chrX	+	71297839	71297938	71297376	71297461	71298468	71298508	1152	5496,2011,1824	1,0,0	3054,1723,2041	0,0,0	198	99	1	1.0	1.0,1.0,1.0	1.0,1.0,1.0	0.0
1153	ENSG00000147140.17	NONO	chrX	+	71298468	71298508	71297376	71297938	71298706	71298816	1153	6815,2519,2281	1,0,0	3848,2226,2558	0,0,2	139	99	1	1.0	1.0,1.0,1.0	1.0,1.0,0.999	0.0
1154	ENSG00000147140.17	NONO	chrX	+	71298468	71298508	71297376	71297938	71299941	71300076	1154	3169,1139,1051	1,0,0	1762,1008,1197	0,0,0	139	99	1	1.0	1.0,1.0,1.0	1.0,1.0,1.0	0.0
1155	ENSG00000147140.17	NONO	chrX	+	71298477	71298508	71297835	71297938	71298706	71298816	1155	1460,577,510	1,0,0	884,561,581	0,0,2	130	99	1	1.0	0.999,1.0,1.0	1.0,1.0,0.996	0.001
1157	ENSG00000147140.17	NONO	chrX	+	71298706	71298816	71296850	71298508	71299941	71300076	1157	4723,1897,1660	1,1,0	2827,1652,1860	0,0,0	209	99	1	1.0	1.0,0.999,1.0	1.0,1.0,1.0	-0.0
1158	ENSG00000147140.17	NONO	chrX	+	71298706	71298816	71297376	71297938	71299941	71300076	1158	1045,500,419	1,0,0	709,417,478	0,0,0	209	99	1	1.0	0.998,1.0,1.0	1.0,1.0,1.0	-0.001
1159	ENSG00000147140.17	NONO	chrX	+	71299660	71299758	71298706	71298816	71299941	71300110	1159	0,0,0	822,384,319	1,0,0	567,323,358	197	99	1	1.0	0.0,0.0,0.0	0.001,0.0,0.0	-0.0
1166	ENSG00000196338.15	NLGN3	chrX	+	71148845	71148905	71147549	71148206	71153476	71153536	1166	7,1,2	0,1,1	2,3,3	0,0,0	159	99	1	1.0	1.0,0.384,0.555	1.0,1.0,1.0	-0.354
1167	ENSG00000196338.15	NLGN3	chrX	+	71148845	71148905	71147549	71148206	71155213	71155363	1167	1,0,1	0,1,1	1,0,0	1,1,1	159	99	1	1.0	1.0,0.0,0.384	0.384,0.0,0.0	0.333
1168	ENSG00000196338.15	NLGN3	chrX	+	71153476	71153536	71147549	71148206	71155213	71155363	1168	3,5,2	0,1,1	2,0,1	1,1,1	159	99	0.0123518584589	0.16505868748366653	1.0,0.757,0.555	0.555,0.0,0.384	0.458
1169	ENSG00000196338.15	NLGN3	chrX	+	71153476	71153536	71147549	71148905	71155213	71155363	1169	10,5,2	0,0,0	4,3,4	1,0,0	159	99	1	1.0	1.0,1.0,1.0	0.714,1.0,1.0	0.095
1171	ENSG00000196338.15	NLGN3	chrX	+	71167010	71167800	71161740	71164328	71169253	71169744	1171	47,24,14	2,0,0	16,17,17	0,0,0	889	99	1	1.0	0.724,1.0,1.0	1.0,1.0,1.0	-0.092
1172	ENSG00000184634.17	MED12	chrX	+	71119338	71119477	71118595	71118853	71119685	71119877	1172	74,25,19	0,0,0	72,42,56	0,1,0	238	99	1	1.0	1.0,1.0,1.0	1.0,0.946,1.0	0.018
1173	ENSG00000184634.17	MED12	chrX	+	71119372	71119477	71118542	71118853	71119685	71119877	1173	102,34,26	0,0,0	111,66,81	0,1,0	204	99	1	1.0	1.0,1.0,1.0	1.0,0.97,1.0	0.01
1174	ENSG00000184634.17	MED12	chrX	+	71124763	71124844	71123593	71124388	71124975	71125146	1174	60,31,9	5,7,4	62,38,43	8,12,5	180	99	0.956971273454	1.0	0.868,0.709,0.553	0.81,0.635,0.825	-0.047
1175	ENSG00000184634.17	MED12	chrX	+	71125350	71125495	71124975	71125146	71125662	71125713	1175	230,58,54	0,2,0	242,150,148	0,0,0	244	99	1	1.0	1.0,0.922,1.0	1.0,1.0,1.0	-0.026
1176	ENSG00000184634.17	MED12	chrX	+	71125662	71125713	71125350	71125495	71126035	71126154	1176	74,17,16	4,3,3	67,51,38	9,6,6	150	99	0.283530378219	1.0	0.924,0.789,0.779	0.831,0.849,0.807	0.002
1177	ENSG00000184634.17	MED12	chrX	+	71130011	71130214	71129679	71129855	71131549	71131621	1177	150,46,26	0,1,0	130,69,100	0,0,0	302	99	1	1.0	1.0,0.938,1.0	1.0,1.0,1.0	-0.021
1178	ENSG00000184634.17	MED12	chrX	+	71130034	71130214	71129679	71129855	71131549	71131621	1178	184,48,31	0,1,0	157,82,124	0,0,0	279	99	1	1.0	1.0,0.945,1.0	1.0,1.0,1.0	-0.018
1179	ENSG00000184634.17	MED12	chrX	+	71131549	71131621	71129679	71130214	71132072	71132206	1179	206,51,32	0,5,4	173,88,129	1,0,3	171	99	0.0290106193352	0.31094511761998916	1.0,0.855,0.822	0.99,1.0,0.961	-0.091
1180	ENSG00000184634.17	MED12	chrX	+	71131549	71131621	71129679	71130214	71132376	71132538	1180	87,22,10	1,0,0	70,24,48	0,0,0	171	99	1	1.0	0.981,1.0,1.0	1.0,1.0,1.0	-0.006
1181	ENSG00000184634.17	MED12	chrX	+	71132072	71132206	71130034	71130214	71132376	71132538	1181	104,41,32	1,0,0	76,47,76	0,0,0	233	99	1	1.0	0.978,1.0,1.0	1.0,1.0,1.0	-0.007
1182	ENSG00000184634.17	MED12	chrX	+	71132072	71132206	71131125	71131621	71132376	71132538	1182	223,65,52	0,0,0	178,111,155	0,0,1	233	99	1	1.0	1.0,1.0,1.0	1.0,1.0,0.985	0.005
1183	ENSG00000184634.17	MED12	chrX	+	71132376	71132538	71131125	71131621	71133122	71133212	1183	37,15,14	1,0,0	43,26,24	0,0,0	261	99	1	1.0	0.933,1.0,1.0	1.0,1.0,1.0	-0.022
1184	ENSG00000184634.17	MED12	chrX	+	71132844	71132956	71131289	71132538	71133122	71133212	1184	171,54,38	3,2,1	165,88,119	1,0,0	211	99	0.113129861756	0.8142789882615595	0.964,0.927,0.947	0.987,1.0,1.0	-0.05
1185	ENSG00000184634.17	MED12	chrX	+	71134356	71134466	71133122	71133212	71134712	71134848	1185	117,44,23	13,4,5	96,69,79	1,1,2	209	99	2.93323375433e-06	0.00021314282653420784	0.81,0.839,0.685	0.978,0.97,0.949	-0.188
1186	ENSG00000184634.17	MED12	chrX	+	71135091	71135253	71134434	71134848	71136280	71136655	1186	189,75,48	0,0,0	183,132,147	0,1,0	261	99	1	1.0	1.0,1.0,1.0	1.0,0.98,1.0	0.007
1187	ENSG00000184634.17	MED12	chrX	+	71135091	71135374	71134712	71134848	71136280	71136655	1187	175,63,41	0,0,0	164,123,128	0,1,0	382	99	1	1.0	1.0,1.0,1.0	1.0,0.97,1.0	0.01
1188	ENSG00000184634.17	MED12	chrX	+	71137186	71137383	71136878	71137029	71137557	71137635	1188	289,93,77	0,2,1	229,154,175	0,0,0	296	99	1	1.0	1.0,0.94,0.963	1.0,1.0,1.0	-0.032
1189	ENSG00000184634.17	MED12	chrX	+	71137186	71137392	71136878	71137029	71137557	71137635	1189	305,98,83	0,2,1	239,169,194	0,0,0	305	99	1	1.0	1.0,0.941,0.964	1.0,1.0,1.0	-0.032
1190	ENSG00000147168.14	IL2RG	chrX	-	71108598	71108695	71108276	71108346	71109227	71109390	1190	7,3,2	0,1,1	3,1,0	0,0,0	196	99	1	1.0	1.0,0.602,0.503	1.0,1.0,NA	-0.298
1196	ENSG00000120509.12	PDZD11	chrX	-	70286985	70287116	70281117	70282275	70287275	70287336	1196	598,243,208	1,5,0	301,174,223	0,0,1	230	99	0.931475335065	1.0	0.996,0.954,1.0	1.0,1.0,0.99	-0.013
1197	ENSG00000120509.12	PDZD11	chrX	-	70288116	70288173	70287731	70287830	70288429	70288513	1197	402,179,154	1,0,0	212,129,128	1,0,5	156	99	0.569915875058	1.0	0.996,1.0,1.0	0.993,1.0,0.942	0.02
1198	ENSG00000120509.12	PDZD11	chrX	-	70289521	70289593	70289254	70289354	70289859	70289945	1198	6,2,2	19,18,13	1,6,2	16,11,10	171	99	0.888755094994	1.0	0.155,0.06,0.082	0.035,0.24,0.104	-0.027
1203	ENSG00000158813.18	EDA	chrX	+	70023217	70023241	69957023	69957132	70027856	70028036	1203	20,5,5	1,1,0	13,3,6	1,1,0	123	99	1	1.0	0.942,0.801,1.0	0.913,0.707,1.0	0.041
1204	ENSG00000158813.18	EDA	chrX	+	70033397	70033522	70030468	70030520	70035357	70039469	1204	8,8,4	3,2,0	9,7,7	0,0,0	224	99	0.00224273277087	0.044685370838546144	0.541,0.639,1.0	1.0,1.0,1.0	-0.273
1205	ENSG00000158813.18	EDA	chrX	+	70033397	70033528	70030468	70030520	70035357	70039469	1205	8,11,3	3,2,0	5,8,8	0,0,0	230	99	0.00271468357394	0.05191557417206518	0.534,0.703,1.0	1.0,1.0,1.0	-0.254
1206	ENSG00000158813.18	EDA	chrX	+	70033406	70033522	70030468	70030520	70035357	70035637	1206	4,0,1	3,2,0	8,1,2	0,0,0	215	99	1.83121886155e-05	0.0009657735030203826	0.38,0.0,1.0	1.0,1.0,1.0	-0.54
1207	ENSG00000181704.12	YIPF6	chrX	+	68510678	68510776	68499050	68499123	68511848	68511977	1207	3,3,1	140,67,61	1,0,0	82,49,62	197	99	1	1.0	0.011,0.022,0.008	0.006,0.0,0.0	0.012
1208	ENSG00000181704.12	YIPF6	chrX	+	68510678	68510776	68499080	68499157	68511848	68511977	1208	2,1,0	8,10,6	0,0,2	8,2,5	197	99	0.546137031117	1.0	0.112,0.048,0.0	0.0,0.0,0.167	-0.002
1209	ENSG00000181704.12	YIPF6	chrX	+	68511848	68511977	68499033	68499157	68513326	68513405	1209	363,168,142	2,1,1	201,129,161	0,1,2	228	99	1	1.0	0.987,0.986,0.984	1.0,0.982,0.972	0.001
1210	ENSG00000181704.12	YIPF6	chrX	+	68511848	68511977	68499050	68499123	68513326	68513405	1210	495,225,197	14,8,4	275,176,218	2,5,2	228	99	0.0212895201292	0.2472234773524907	0.939,0.924,0.955	0.984,0.939,0.979	-0.028
1211	ENSG00000181704.12	YIPF6	chrX	+	68513326	68513405	68499048	68499157	68521371	68521497	1211	4,1,0	0,0,0	1,1,3	2,0,0	178	99	1	1.0	1.0,1.0,NA	0.218,1.0,1.0	0.261
1212	ENSG00000181704.12	YIPF6	chrX	+	68518769	68518812	68513326	68513405	68521371	68521497	1212	269,110,103	2,0,0	144,75,114	1,0,2	142	99	1	1.0	0.989,1.0,1.0	0.99,1.0,0.975	0.008
1222	ENSG00000147065.17	MSN	chrX	+	65716817	65716901	65667653	65667853	65727813	65727909	1222	1450,587,536	0,0,0	837,551,633	0,0,3	183	99	1	1.0	1.0,1.0,1.0	1.0,1.0,0.991	0.003
1223	ENSG00000147065.17	MSN	chrX	+	65727813	65727909	65716817	65716901	65729437	65729589	1223	1295,571,477	15,17,9	781,493,536	9,6,6	195	99	0.0893331200209	0.6929321451616158	0.978,0.945,0.964	0.978,0.977,0.978	-0.015
1224	ENSG00000147065.17	MSN	chrX	+	65733183	65733280	65731837	65731984	65735266	65735430	1224	1494,619,560	1,0,0	905,554,614	0,0,0	196	99	1	1.0	0.999,1.0,1.0	1.0,1.0,1.0	-0.0
1225	ENSG00000147065.17	MSN	chrX	+	65738524	65738617	65737177	65737338	65738969	65739194	1225	1522,611,590	0,1,0	977,539,661	0,0,0	192	99	1	1.0	1.0,0.997,1.0	1.0,1.0,1.0	-0.001
1226	ENSG00000233382.8	NKAPP1	chrX	-	120240226	120240355	120137041	120137189	120244763	120245267	1226	27,13,12	1,1,0	16,7,19	0,2,0	228	99	1	1.0	0.921,0.85,1.0	1.0,0.603,1.0	0.056
1231	ENSG00000131089.17	ARHGEF9	chrX	-	63655493	63655737	63643979	63644048	63665885	63666017	1231	140,46,35	1,0,0	91,62,39	0,0,0	343	99	1	1.0	0.976,1.0,1.0	1.0,1.0,1.0	-0.008
1232	ENSG00000131089.17	ARHGEF9	chrX	-	63655493	63658064	63643979	63644048	63665885	63666017	1232	162,58,52	1,0,0	127,87,74	0,0,0	2670	99	1	1.0	0.857,1.0,1.0	1.0,1.0,1.0	-0.048
1233	ENSG00000131089.17	ARHGEF9	chrX	-	63656509	63658064	63655615	63655737	63665885	63666017	1233	41,22,22	35,12,7	54,35,32	28,17,10	1654	99	0.196283697369	1.0	0.066,0.099,0.158	0.103,0.11,0.161	-0.017
1234	ENSG00000131089.17	ARHGEF9	chrX	-	63665885	63666017	63655493	63655737	63674037	63674138	1234	102,26,21	3,1,2	64,33,29	5,2,3	231	99	0.13177608587	0.9027732097481657	0.936,0.918,0.818	0.846,0.876,0.806	0.048
1236	ENSG00000131089.17	ARHGEF9	chrX	-	63703169	63703284	63697124	63697304	63706257	63706449	1236	3,4,1	48,20,4	2,1,4	35,19,13	214	99	0.802611555431	1.0	0.028,0.085,0.104	0.026,0.024,0.125	0.014
1237	ENSG00000131089.17	ARHGEF9	chrX	-	63706257	63706449	63697124	63697304	63724531	63724711	1237	150,44,33	2,0,0	98,55,41	0,0,0	291	99	1	1.0	0.962,1.0,1.0	1.0,1.0,1.0	-0.013
1240	ENSG00000131089.17	ARHGEF9	chrX	-	63719673	63719856	63706257	63706449	63754314	63754676	1240	0,0,0	3,1,1	1,0,0	0,2,1	282	99	1	1.0	0.0,0.0,0.0	1.0,0.0,0.0	-0.333
1241	ENSG00000131089.17	ARHGEF9	chrX	-	63722761	63722897	63706257	63706449	63724531	63724711	1241	3,1,2	40,8,10	4,1,1	15,7,9	235	99	0.472544399828	1.0	0.031,0.05,0.078	0.101,0.057,0.045	-0.015
1242	ENSG00000131089.17	ARHGEF9	chrX	-	63724531	63724711	63706257	63706449	63754303	63754676	1242	61,19,13	1,0,0	36,17,22	0,1,0	279	99	1	1.0	0.956,1.0,1.0	1.0,0.858,1.0	0.033
1243	ENSG00000131089.17	ARHGEF9	chrX	-	63724531	63724711	63706257	63706449	63754307	63754684	1243	61,23,13	3,0,0	31,17,22	3,0,0	279	99	0.560595164702	1.0	0.878,1.0,1.0	0.786,1.0,1.0	0.031
1244	ENSG00000131089.17	ARHGEF9	chrX	-	63724531	63724711	63706257	63706449	63754314	63754340	1244	73,23,14	3,1,1	43,20,25	0,2,1	279	99	0.196206008859	1.0	0.896,0.891,0.832	1.0,0.78,0.899	-0.02
1245	ENSG00000131089.17	ARHGEF9	chrX	-	63724531	63724711	63706257	63706449	63754920	63755056	1245	65,20,15	1,0,0	33,19,23	0,0,0	279	99	1	1.0	0.958,1.0,1.0	1.0,1.0,1.0	-0.014
1246	ENSG00000131089.17	ARHGEF9	chrX	-	63724531	63724711	63706257	63706449	63755207	63755335	1246	59,19,13	0,0,1	31,17,21	0,0,0	279	99	1	1.0	1.0,1.0,0.822	1.0,1.0,1.0	-0.059
1252	ENSG00000131089.17	ARHGEF9	chrX	-	63732005	63732310	63724531	63724711	63754314	63754676	1252	10,2,4	14,4,1	8,4,3	12,3,4	404	99	0.771771895136	1.0	0.149,0.109,0.495	0.14,0.246,0.155	0.071
1253	ENSG00000131089.17	ARHGEF9	chrX	-	63736989	63737118	63724531	63724711	63754303	63754676	1253	2,0,0	2,0,0	2,1,0	5,0,1	228	99	1	1.0	0.303,NA,NA	0.148,1.0,0.0	-0.08
1254	ENSG00000131089.17	ARHGEF9	chrX	-	63736989	63737118	63724531	63724711	63754314	63755124	1254	3,0,0	14,4,1	1,1,0	12,3,4	228	99	0.882171827521	1.0	0.085,0.0,0.0	0.035,0.126,0.0	-0.025
1256	ENSG00000131089.17	ARHGEF9	chrX	-	63743368	63743446	63724531	63724711	63754314	63754740	1256	0,0,1	14,4,1	0,0,0	12,3,4	177	99	1	1.0	0.0,0.0,0.359	0.0,0.0,0.0	0.12
1257	ENSG00000131089.17	ARHGEF9	chrX	-	63754303	63754676	63706257	63706449	63754920	63755078	1257	88,34,26	1,0,0	59,28,33	0,0,0	472	99	1	1.0	0.949,1.0,1.0	1.0,1.0,1.0	-0.017
1258	ENSG00000131089.17	ARHGEF9	chrX	-	63754303	63754676	63724531	63724711	63754920	63755078	1258	89,34,26	6,1,2	64,27,34	2,2,2	472	99	0.584017278768	1.0	0.757,0.877,0.732	0.87,0.739,0.781	-0.008
1261	ENSG00000165591.7	FAAH2	chrX	+	57331597	57331807	57310592	57310729	57341270	57341390	1261	43,11,13	1,0,0	21,22,17	1,0,0	309	99	1	1.0	0.932,1.0,1.0	0.871,1.0,1.0	0.02
1262	ENSG00000165591.7	FAAH2	chrX	+	57431917	57432037	57380911	57381029	57446927	57447039	1262	26,5,4	5,0,1	17,5,13	3,0,0	219	99	0.0288196379606	0.30941091838836876	0.702,1.0,0.644	0.719,1.0,1.0	-0.124
1263	ENSG00000204272.13	NBDY	chrX	+	56732062	56732199	56729240	56729589	56817319	56817376	1263	498,217,127	4,2,0	284,162,210	1,3,3	236	99	0.487120169599	1.0	0.981,0.979,1.0	0.992,0.958,0.967	0.014
1264	ENSG00000204272.13	NBDY	chrX	+	56811019	56811179	56732062	56732199	56817319	56817569	1264	17,6,2	110,37,20	5,2,8	51,14,28	259	99	0.800949441514	1.0	0.056,0.058,0.037	0.036,0.052,0.098	-0.012
1265	ENSG00000102349.18	KLF8	chrX	+	56250230	56250304	56232355	56233341	56265179	56265744	1265	9,8,1	2,1,0	7,5,11	1,4,1	173	99	0.0603186133622	0.5269120113222527	0.72,0.821,1.0	0.8,0.417,0.863	0.154
1267	ENSG00000102349.18	KLF8	chrX	+	56270181	56270321	56265179	56269489	56284312	56285097	1267	38,12,5	1,0,0	36,32,15	0,1,1	239	99	1	1.0	0.94,1.0,1.0	1.0,0.93,0.861	0.05
1278	ENSG00000083750.13	RRAGB	chrX	+	55722185	55722285	55719313	55719347	55729293	55729360	1278	84,25,26	0,0,1	90,51,49	1,0,0	199	99	1	1.0	1.0,1.0,0.928	0.978,1.0,1.0	-0.017
1279	ENSG00000083750.13	RRAGB	chrX	+	55727306	55727390	55722185	55722285	55729293	55729360	1279	8,5,3	57,11,15	5,3,8	37,27,19	183	99	0.937833651292	1.0	0.071,0.197,0.098	0.068,0.057,0.186	0.018
1280	ENSG00000083750.13	RRAGB	chrX	+	55751100	55751196	55731363	55731586	55753391	55753475	1280	91,22,22	3,0,0	59,45,53	0,0,0	195	99	0.318040614312	1.0	0.939,1.0,1.0	1.0,1.0,1.0	-0.02
1281	ENSG00000169188.5	APEX2	chrX	+	55002250	55002431	55001545	55001629	55002961	55003108	1281	522,234,202	16,7,4	262,151,185	7,4,1	280	99	0.196078451607	1.0	0.92,0.922,0.947	0.93,0.93,0.985	-0.019
1282	ENSG00000169188.5	APEX2	chrX	+	55002250	55002431	55001545	55001629	55003798	55003868	1282	290,130,100	0,1,1	144,76,89	0,2,0	280	99	1	1.0	1.0,0.979,0.972	1.0,0.931,1.0	0.007
1283	ENSG00000169188.5	APEX2	chrX	+	55002961	55003108	55001545	55001629	55003798	55003868	1283	215,123,94	0,1,1	95,68,87	0,2,0	246	99	1	1.0	1.0,0.98,0.974	1.0,0.932,1.0	0.007
1284	ENSG00000169188.5	APEX2	chrX	+	55002961	55003108	55002250	55002431	55003798	55003868	1284	431,218,191	0,2,0	211,141,188	5,2,8	246	99	4.1485036735e-05	0.0018636687472396005	1.0,0.978,1.0	0.944,0.966,0.904	0.055
1285	ENSG00000102302.8	FGD1	chrX	-	54448805	54448967	54447310	54447454	54449142	54449268	1285	276,130,106	0,1,0	128,91,86	0,0,0	261	99	1	1.0	1.0,0.98,1.0	1.0,1.0,1.0	-0.007
1286	ENSG00000102302.8	FGD1	chrX	-	54450270	54450301	54449658	54449760	54455447	54455527	1286	210,84,64	0,1,2	95,52,67	1,5,5	130	99	0.0014969540139	0.03263275651761893	1.0,0.985,0.961	0.986,0.888,0.911	0.054
1287	ENSG00000102302.8	FGD1	chrX	-	54455691	54455784	54455447	54455527	54456219	54456366	1287	162,76,61	0,0,0	89,57,45	0,0,1	192	99	1	1.0	1.0,1.0,1.0	1.0,1.0,0.959	0.014
1288	ENSG00000102302.8	FGD1	chrX	-	54467783	54467932	54465695	54465852	54468786	54468876	1288	120,42,44	0,0,0	60,34,39	0,0,1	248	99	1	1.0	1.0,1.0,1.0	1.0,1.0,0.94	0.02
1289	ENSG00000184083.12	FAM120C	chrX	-	54080231	54080289	54068323	54073287	54081321	54081460	1289	57,30,38	0,1,0	31,15,18	0,0,0	157	99	1	1.0	1.0,0.95,1.0	1.0,1.0,1.0	-0.017
1290	ENSG00000184083.12	FAM120C	chrX	-	54081321	54081460	54080231	54080289	54085714	54085916	1290	65,29,39	1,0,0	32,16,13	0,0,0	238	99	1	1.0	0.964,1.0,1.0	1.0,1.0,1.0	-0.012
1291	ENSG00000184083.12	FAM120C	chrX	-	54085714	54085916	54081321	54081460	54087754	54087964	1291	80,33,38	1,0,0	27,14,14	0,0,0	301	99	1	1.0	0.963,1.0,1.0	1.0,1.0,1.0	-0.012
1292	ENSG00000184083.12	FAM120C	chrX	-	54087754	54087964	54081321	54081460	54091311	54091426	1292	28,11,10	3,3,2	20,4,5	3,0,1	309	99	0.371143918871	1.0	0.749,0.54,0.616	0.681,1.0,0.616	-0.131
1293	ENSG00000184083.12	FAM120C	chrX	-	54159369	54159616	54157688	54157771	54182499	54183254	1293	75,28,32	0,0,0	28,11,16	0,0,2	346	99	1	1.0	1.0,1.0,1.0	1.0,1.0,0.696	0.101
1294	ENSG00000172943.21	PHF8	chrX	-	53962843	53962939	53944133	53944243	53984913	53985227	1294	195,90,78	2,0,0	114,75,82	0,0,0	195	99	1	1.0	0.98,1.0,1.0	1.0,1.0,1.0	-0.007
1295	ENSG00000172943.21	PHF8	chrX	-	53993600	53993903	53992735	53992839	53995692	53995782	1295	550,257,239	41,28,21	306,195,254	21,25,10	402	99	0.473892417775	1.0	0.768,0.693,0.737	0.782,0.658,0.862	-0.035
1298	ENSG00000172943.21	PHF8	chrX	-	54011121	54011284	54002594	54002682	54022258	54022367	1298	226,88,67	0,0,0	134,54,89	1,0,0	262	99	1	1.0	1.0,1.0,1.0	0.981,1.0,1.0	0.006
1300	ENSG00000172943.21	PHF8	chrX	-	54016594	54016736	54014376	54014563	54022258	54022367	1300	89,65,56	0,3,2	70,28,36	1,2,0	241	99	0.314022743174	1.0	1.0,0.899,0.92	0.966,0.852,1.0	0.0
1301	ENSG00000172943.21	PHF8	chrX	-	54017660	54017821	54016594	54016736	54022258	54022367	1301	311,151,129	1,0,0	193,95,147	0,0,0	260	99	1	1.0	0.992,1.0,1.0	1.0,1.0,1.0	-0.003
1302	ENSG00000072506.14	HSD17B10	chrX	-	53431797	53431906	53431260	53431594	53431987	53432116	1302	1009,600,523	10,15,14	679,380,462	3,4,4	208	99	0.00140083125333	0.031007675483721613	0.98,0.95,0.947	0.991,0.978,0.982	-0.025
1303	ENSG00000072506.14	HSD17B10	chrX	-	53431824	53431906	53431257	53431594	53431987	53432116	1303	650,337,313	10,15,14	397,221,252	3,4,4	181	99	0.00266697926674	0.051201648479293614	0.973,0.925,0.924	0.986,0.968,0.972	-0.035
1304	ENSG00000072506.14	HSD17B10	chrX	-	53432246	53432411	53431987	53432116	53433721	53433886	1304	1508,910,761	4,0,0	834,563,621	2,1,1	264	99	1	1.0	0.993,1.0,1.0	0.994,0.995,0.996	0.003
1305	ENSG00000158423.17	RIBC1	chrX	+	53426276	53426393	53423313	53423402	53428002	53428084	1305	40,20,10	0,1,2	35,26,33	0,0,2	216	99	1	1.0	1.0,0.902,0.696	1.0,1.0,0.883	-0.095
1306	ENSG00000158423.17	RIBC1	chrX	+	53428282	53428627	53428002	53428084	53429853	53429972	1306	30,12,11	1,0,2	29,32,35	6,1,1	444	99	0.114273878776	0.8203069684849003	0.87,1.0,0.551	0.519,0.877,0.886	0.046
1307	ENSG00000158423.17	RIBC1	chrX	+	53429853	53429972	53428002	53428084	53430395	53430790	1307	5,1,5	0,0,0	17,5,4	1,0,0	218	99	1	1.0	1.0,1.0,1.0	0.885,1.0,1.0	0.038
1308	ENSG00000158423.17	RIBC1	chrX	+	53430395	53430790	53428002	53428084	53430906	53431115	1308	45,17,7	3,3,0	34,31,38	0,3,4	494	99	0.82938982825	1.0	0.75,0.532,1.0	1.0,0.674,0.656	-0.016
1314	ENSG00000124313.18	IQSEC2	chrX	-	53279563	53279659	53255799	53256061	53291894	53291916	1314	0,1,1	4,1,0	2,0,0	2,2,1	195	99	1	1.0	0.0,0.337,1.0	0.337,0.0,0.0	0.333
1315	ENSG00000124313.18	IQSEC2	chrX	-	53279563	53279659	53266327	53266884	53281495	53281535	1315	7,3,3	1,0,0	0,1,4	0,0,2	195	99	1	1.0	0.78,1.0,1.0	NA,1.0,0.504	0.175
1316	ENSG00000124313.18	IQSEC2	chrX	-	53279563	53279659	53266327	53267064	53281495	53281535	1316	12,6,7	1,3,4	3,5,4	1,3,0	195	99	0.603442618677	1.0	0.859,0.504,0.47	0.604,0.458,1.0	-0.076
1317	ENSG00000124313.18	IQSEC2	chrX	-	53279563	53279659	53266327	53267064	53291894	53291916	1317	6,3,4	0,0,0	3,4,0	2,0,0	195	99	1	1.0	1.0,1.0,1.0	0.432,1.0,NA	0.284
1318	ENSG00000124313.18	IQSEC2	chrX	-	53279563	53279776	53266641	53267064	53281495	53281581	1318	11,4,7	1,3,4	15,8,4	1,3,0	312	99	0.103597175277	0.7682892048876547	0.777,0.297,0.357	0.826,0.458,1.0	-0.284
1319	ENSG00000124313.18	IQSEC2	chrX	-	53291894	53291924	53255799	53256061	53320416	53321319	1319	5,1,2	0,0,0	2,2,1	0,1,0	129	99	1	1.0	1.0,1.0,1.0	1.0,0.606,1.0	0.131
1320	ENSG00000126012.13	KDM5C	chrX	-	53179744	53179826	53176282	53176622	53193436	53193636	1320	7,6,5	3,2,4	1,3,3	1,0,1	181	99	0.00657982946492	0.10235202354271027	0.561,0.621,0.406	0.354,1.0,0.621	-0.129
1321	ENSG00000126012.13	KDM5C	chrX	-	53179744	53179826	53176342	53176634	53193436	53193636	1321	4,6,3	1,0,0	3,0,1	0,0,0	181	99	1	1.0	0.686,1.0,1.0	1.0,NA,1.0	-0.105
1322	ENSG00000126012.13	KDM5C	chrX	-	53185054	53185156	53176292	53176622	53193436	53193636	1322	0,0,0	3,2,4	3,1,0	1,0,1	201	99	0.124585288737	0.869213211911196	0.0,0.0,0.0	0.596,1.0,0.0	-0.532
1323	ENSG00000126012.13	KDM5C	chrX	-	53198489	53198637	53197770	53197876	53198976	53199158	1323	405,186,142	0,1,0	255,133,180	0,0,0	247	99	1	1.0	1.0,0.987,1.0	1.0,1.0,1.0	-0.004
1324	ENSG00000126012.13	KDM5C	chrX	-	53198763	53198888	53198489	53198637	53198976	53199158	1324	1014,418,372	1,4,2	666,465,494	0,2,1	224	99	1	1.0	0.998,0.979,0.988	1.0,0.99,0.995	-0.007
1325	ENSG00000126012.13	KDM5C	chrX	-	53201549	53201744	53198976	53199158	53201853	53201973	1325	1091,481,413	1,0,0	691,450,526	2,2,2	294	99	1	1.0	0.997,1.0,1.0	0.991,0.987,0.989	0.01
1326	ENSG00000126012.13	KDM5C	chrX	-	53210413	53210576	53201853	53201973	53211496	53211655	1326	1193,552,445	0,2,1	781,516,648	0,0,0	262	99	1	1.0	1.0,0.991,0.994	1.0,1.0,1.0	-0.005
1327	ENSG00000126012.13	KDM5C	chrX	-	53210675	53210857	53208890	53210576	53211496	53211655	1327	1377,579,487	9,6,0	927,533,726	4,5,6	281	99	0.786198161727	1.0	0.982,0.971,1.0	0.988,0.974,0.977	0.005
1328	ENSG00000126012.13	KDM5C	chrX	-	53218275	53218398	53217795	53217966	53220838	53220916	1328	1071,469,421	14,18,11	698,446,485	17,20,34	222	99	0.0012202896107	0.027784009249812	0.972,0.921,0.945	0.948,0.909,0.864	0.039
1329	ENSG00000126012.13	KDM5C	chrX	-	53218275	53218398	53217795	53217966	53224739	53224801	1329	486,211,180	0,0,0	298,196,217	0,0,1	222	99	1	1.0	1.0,1.0,1.0	1.0,1.0,0.99	0.003
1330	ENSG00000126012.13	KDM5C	chrX	-	53218563	53218712	53218314	53218398	53220838	53220916	1330	1,1,1	595,262,244	1,2,0	404,254,270	248	99	1	1.0	0.001,0.002,0.002	0.001,0.003,0.0	0.0
1331	ENSG00000126012.13	KDM5C	chrX	-	53220838	53220916	53217795	53217966	53224739	53224801	1331	345,170,161	0,0,0	239,177,213	0,0,1	177	99	1	1.0	1.0,1.0,1.0	1.0,1.0,0.992	0.003
1332	ENSG00000126012.13	KDM5C	chrX	-	53220838	53220916	53218275	53218398	53224739	53224801	1332	903,403,385	10,4,3	608,396,441	4,4,2	177	99	0.277052459051	1.0	0.981,0.983,0.986	0.988,0.982,0.992	-0.004
1333	ENSG00000126012.13	KDM5C	chrX	-	53221687	53221730	53220838	53220916	53224739	53225208	1333	61,16,13	612,281,253	38,22,16	408,259,301	142	99	0.885817649341	1.0	0.065,0.038,0.035	0.061,0.056,0.036	-0.005
1334	ENSG00000184205.14	TSPYL2	chrX	+	53084754	53084866	53082380	53082666	53085226	53085321	1334	26,32,25	1,2,0	15,18,25	1,0,1	211	99	1	1.0	0.924,0.882,1.0	0.876,1.0,0.921	0.003
1335	ENSG00000184205.14	TSPYL2	chrX	+	53084754	53084866	53084531	53084622	53085226	53085321	1335	126,59,50	0,0,2	55,51,44	0,0,0	211	99	1	1.0	1.0,1.0,0.921	1.0,1.0,1.0	-0.026
1336	ENSG00000184205.14	TSPYL2	chrX	+	53084953	53085099	53084531	53084866	53085226	53085321	1336	274,108,91	8,20,17	186,122,131	4,2,6	245	99	0.000108879443264	0.004020793753959545	0.933,0.686,0.684	0.949,0.961,0.898	-0.168
1337	ENSG00000184194.6	GPR173	chrX	+	53070987	53071110	53049282	53049484	53076524	53076778	1337	0,0,1	2,0,1	3,3,1	0,0,3	222	99	1	1.0	0.0,NA,0.308	1.0,1.0,0.129	-0.556
1346	ENSG00000147082.18	CCNB3	chrX	+	50351240	50351371	50347625	50347775	50351606	50351716	1346	4,2,0	0,0,0	4,2,4	0,0,1	230	99	1	1.0	1.0,1.0,NA	1.0,1.0,0.633	0.122
1349	ENSG00000049768.17	FOXP3	chrX	-	49255428	49255509	49253916	49254067	49255714	49255802	1349	0,0,0	2,0,0	0,1,2	0,0,0	180	99	1	1.0	0.0,NA,NA	NA,1.0,1.0	-1.0
1352	ENSG00000101997.13	CCDC22	chrX	+	49237085	49237263	49235469	49235686	49242015	49242148	1352	313,137,101	1,0,1	203,94,131	0,0,0	277	99	1	1.0	0.991,1.0,0.973	1.0,1.0,1.0	-0.012
1353	ENSG00000101997.13	CCDC22	chrX	+	49237085	49237263	49235469	49235686	49242065	49242148	1353	171,91,65	0,1,0	129,58,92	0,0,0	277	99	1	1.0	1.0,0.97,1.0	1.0,1.0,1.0	-0.01
1354	ENSG00000101997.13	CCDC22	chrX	+	49243117	49243184	49242885	49242992	49243283	49243346	1354	152,52,53	0,1,0	84,63,71	0,0,0	166	99	1	1.0	1.0,0.969,1.0	1.0,1.0,1.0	-0.01
1355	ENSG00000101997.13	CCDC22	chrX	+	49247495	49247558	49246730	49246925	49247648	49247768	1355	191,77,41	0,2,1	123,76,70	1,1,0	162	99	1	1.0	1.0,0.959,0.962	0.987,0.979,1.0	-0.015
1356	ENSG00000101997.13	CCDC22	chrX	+	49248190	49248310	49247648	49247768	49248406	49248523	1356	205,63,54	2,6,2	124,74,107	0,1,3	219	99	0.0586566830889	0.5166981325535952	0.979,0.826,0.924	1.0,0.971,0.942	-0.061
1357	ENSG00000101997.13	CCDC22	chrX	+	49248816	49248924	49248632	49248734	49249166	49249262	1357	389,109,99	0,1,0	239,125,152	0,0,0	207	99	1	1.0	1.0,0.981,1.0	1.0,1.0,1.0	-0.006
1358	ENSG00000101997.13	CCDC22	chrX	+	49249166	49249262	49248816	49248924	49249508	49249568	1358	391,117,86	10,11,7	230,123,148	2,2,4	195	99	0.000974359645847	0.02333831934432169	0.952,0.844,0.862	0.983,0.969,0.949	-0.081
1359	ENSG00000102003.12	SYP	chrX	-	49194165	49194361	49191992	49193463	49198967	49199033	1359	25,1,6	3,0,0	24,16,27	0,0,1	295	99	0.665598929882	1.0	0.737,1.0,1.0	1.0,1.0,0.901	-0.055
1363	ENSG00000102007.11	PLP2	chrX	+	49173128	49173281	49171897	49172096	49173387	49173483	1363	891,406,386	0,0,0	418,235,230	0,1,0	252	99	1	1.0	1.0,1.0,1.0	1.0,0.989,1.0	0.004
1364	ENSG00000102007.11	PLP2	chrX	+	49173128	49173281	49171897	49172096	49174334	49174425	1364	462,218,217	1,0,0	246,124,132	0,0,0	252	99	1	1.0	0.995,1.0,1.0	1.0,1.0,1.0	-0.002
1365	ENSG00000102007.11	PLP2	chrX	+	49173387	49173483	49171897	49172096	49174334	49174425	1365	366,169,147	1,0,0	173,89,109	0,0,0	195	99	1	1.0	0.995,1.0,1.0	1.0,1.0,1.0	-0.002
1366	ENSG00000102007.11	PLP2	chrX	+	49173387	49173483	49173128	49173281	49174334	49174425	1366	771,349,313	2,0,0	337,197,201	0,0,0	195	99	1	1.0	0.995,1.0,1.0	1.0,1.0,1.0	-0.002
1367	ENSG00000269313.5	MAGIX	chrX	+	49164862	49165090	49164706	49164789	49165189	49165361	1367	6,3,2	5,4,3	10,7,6	1,2,1	327	99	0.00122680055697	0.027895424560273604	0.266,0.185,0.168	0.752,0.514,0.645	-0.431
1368	ENSG00000269313.5	MAGIX	chrX	+	49164907	49165090	49163931	49164789	49165189	49165361	1368	6,2,1	5,4,3	4,7,5	1,2,1	282	99	0.0042519505364	0.07304259780800892	0.296,0.149,0.105	0.584,0.551,0.637	-0.407
1369	ENSG00000147144.13	CCDC120	chrX	+	49061958	49062117	49053571	49053877	49062234	49062289	1369	80,31,30	2,0,0	58,41,40	1,0,0	258	99	1	1.0	0.939,1.0,1.0	0.957,1.0,1.0	-0.006
1370	ENSG00000147144.13	CCDC120	chrX	+	49065035	49065098	49064369	49064664	49065453	49065628	1370	29,12,10	4,2,4	17,14,8	3,2,3	162	99	0.947819435362	1.0	0.816,0.786,0.604	0.776,0.811,0.62	-0.0
1371	ENSG00000068323.17	TFE3	chrX	-	49031396	49031544	49028725	49030601	49033464	49033540	1371	443,277,280	6,8,2	209,163,165	2,0,0	247	99	0.00455940617237	0.07697740855114546	0.967,0.933,0.982	0.977,1.0,1.0	-0.032
1372	ENSG00000068323.17	TFE3	chrX	-	49031396	49031544	49028725	49030601	49033725	49033782	1372	235,143,138	0,1,1	102,79,87	0,0,0	247	99	1	1.0	1.0,0.983,0.982	1.0,1.0,1.0	-0.012
1373	ENSG00000068323.17	TFE3	chrX	-	49033464	49033540	49028725	49030601	49033725	49033782	1373	273,170,105	0,1,1	122,67,98	0,0,0	175	99	1	1.0	1.0,0.99,0.983	1.0,1.0,1.0	-0.009
1374	ENSG00000068323.17	TFE3	chrX	-	49033464	49033540	49031396	49031544	49033725	49033782	1374	444,283,221	1,0,0	213,142,157	0,0,0	175	99	1	1.0	0.996,1.0,1.0	1.0,1.0,1.0	-0.001
1375	ENSG00000068323.17	TFE3	chrX	-	49033464	49033540	49031396	49031544	49038009	49038114	1375	68,64,53	4,2,1	55,44,35	1,0,0	175	99	0.0205288995434	0.2405413024228289	0.906,0.948,0.968	0.969,1.0,1.0	-0.049
1376	ENSG00000068323.17	TFE3	chrX	-	49033725	49033782	49031396	49031544	49038009	49038114	1376	0,2,0	4,2,1	0,0,0	1,0,0	156	99	1	1.0	0.0,0.388,0.0	0.0,NA,NA	0.129
1377	ENSG00000068323.17	TFE3	chrX	-	49033725	49033782	49033464	49033540	49038009	49038114	1377	203,126,107	0,0,1	90,59,61	0,0,0	156	99	1	1.0	1.0,1.0,0.985	1.0,1.0,1.0	-0.005
1378	ENSG00000068323.17	TFE3	chrX	-	49034133	49034251	49033725	49033782	49038009	49038114	1378	602,339,256	0,3,0	249,137,201	0,0,0	217	99	1	1.0	1.0,0.981,1.0	1.0,1.0,1.0	-0.006
1379	ENSG00000068323.17	TFE3	chrX	-	49038196	49038442	49038009	49038114	49039106	49039345	1379	796,470,428	0,1,0	327,209,273	0,0,0	345	99	1	1.0	1.0,0.993,1.0	1.0,1.0,1.0	-0.002
1380	ENSG00000068400.13	GRIPAP1	chrX	-	48975154	48975309	48973722	48974285	48976017	48976111	1380	327,101,63	0,1,1	219,128,193	0,0,0	254	99	1	1.0	1.0,0.975,0.961	1.0,1.0,1.0	-0.021
1381	ENSG00000068400.13	GRIPAP1	chrX	-	48976240	48976363	48976017	48976111	48978304	48978435	1381	225,76,48	1,0,1	153,108,126	0,0,0	222	99	1	1.0	0.99,1.0,0.955	1.0,1.0,1.0	-0.018
1382	ENSG00000068400.13	GRIPAP1	chrX	-	48981794	48981872	48981595	48981691	48982978	48983092	1382	159,39,29	32,22,26	124,79,77	26,13,21	177	99	0.0260435849018	0.2875428154629522	0.735,0.498,0.384	0.727,0.773,0.672	-0.185
1383	ENSG00000068400.13	GRIPAP1	chrX	-	48982978	48983092	48981595	48981691	48983227	48983440	1383	198,111,66	3,5,3	127,93,116	2,2,1	213	99	0.0909500035146	0.7012905458080873	0.968,0.912,0.911	0.967,0.956,0.982	-0.038
1384	ENSG00000068400.13	GRIPAP1	chrX	-	48985267	48985402	48983774	48983870	48987784	48987817	1384	514,147,136	0,1,0	348,222,248	0,0,0	234	99	1	1.0	1.0,0.984,1.0	1.0,1.0,1.0	-0.005
1385	ENSG00000068400.13	GRIPAP1	chrX	-	48987784	48987877	48985267	48985402	48988120	48988198	1385	241,74,56	16,5,7	177,126,123	5,6,3	192	99	0.00886241755716	0.12861650807685066	0.886,0.884,0.805	0.948,0.915,0.955	-0.081
1386	ENSG00000068400.13	GRIPAP1	chrX	-	48990684	48990732	48989971	48990003	48990925	48991102	1386	144,69,71	1,0,2	127,69,75	0,0,0	147	99	1	1.0	0.99,1.0,0.96	1.0,1.0,1.0	-0.017
1387	ENSG00000068400.13	GRIPAP1	chrX	-	48990925	48991102	48989971	48990003	48997249	48997357	1387	220,103,65	0,0,0	142,90,96	0,1,0	276	99	1	1.0	1.0,1.0,1.0	1.0,0.97,1.0	0.01
1388	ENSG00000068400.13	GRIPAP1	chrX	-	48990925	48991110	48989971	48990003	48997249	48997307	1388	232,106,67	0,0,0	147,94,98	0,1,0	284	99	1	1.0	1.0,1.0,1.0	1.0,0.97,1.0	0.01
1389	ENSG00000068400.13	GRIPAP1	chrX	-	48993427	48993578	48990925	48991110	48997249	48997357	1389	280,106,97	12,3,0	192,118,141	5,4,2	250	99	0.596680354455	1.0	0.902,0.933,1.0	0.938,0.921,0.965	0.004
1390	ENSG00000068400.13	GRIPAP1	chrX	-	48997249	48997357	48993427	48993578	48998153	48998180	1390	261,101,99	3,0,1	159,116,120	2,4,2	207	99	0.0853691514027	0.6711444221920261	0.977,1.0,0.979	0.974,0.933,0.966	0.028
1391	ENSG00000068400.13	GRIPAP1	chrX	-	48997249	48997357	48993427	48993578	48999237	48999299	1391	165,57,53	3,0,1	98,63,72	1,0,0	207	99	0.410613451466	1.0	0.963,1.0,0.962	0.979,1.0,1.0	-0.018
1392	ENSG00000068400.13	GRIPAP1	chrX	-	48998153	48998180	48993427	48993578	48999237	48999299	1392	14,3,2	3,0,1	3,7,5	1,0,0	126	99	0.139336953626	0.9369537841694268	0.786,1.0,0.611	0.702,1.0,1.0	-0.102
1393	ENSG00000068400.13	GRIPAP1	chrX	-	48998153	48998180	48997249	48997357	48999237	48999299	1393	119,59,53	12,12,7	67,59,62	6,3,12	126	99	0.475444450681	1.0	0.886,0.794,0.856	0.898,0.939,0.802	-0.034
1394	ENSG00000068400.13	GRIPAP1	chrX	-	48998153	48998180	48997249	48997357	48999437	48999504	1394	37,21,23	1,0,0	20,24,15	0,0,0	126	99	1	1.0	0.967,1.0,1.0	1.0,1.0,1.0	-0.011
1395	ENSG00000068400.13	GRIPAP1	chrX	-	48999237	48999299	48997249	48997357	48999437	48999504	1395	33,17,15	1,0,0	23,14,22	0,0,0	161	99	1	1.0	0.953,1.0,1.0	1.0,1.0,1.0	-0.016
1396	ENSG00000068400.13	GRIPAP1	chrX	-	48999237	48999299	48998153	48998180	48999437	48999504	1396	98,37,35	0,0,0	64,49,61	0,0,1	161	99	1	1.0	1.0,1.0,1.0	1.0,1.0,0.974	0.009
1397	ENSG00000068400.13	GRIPAP1	chrX	-	49000565	49000689	48999437	48999504	49000860	49000959	1397	3,1,2	5,4,1	1,4,2	9,2,4	223	99	0.971847301918	1.0	0.21,0.1,0.47	0.047,0.47,0.182	0.027
1398	ENSG00000068400.13	GRIPAP1	chrX	-	49000860	49000959	48999437	48999504	49002187	49002224	1398	5,4,1	16,5,6	9,2,4	4,3,5	198	99	0.0401260999309	0.39430530056820834	0.135,0.286,0.077	0.529,0.25,0.286	-0.189
1399	ENSG00000102096.9	PIM2	chrX	-	48914394	48914571	48913181	48914294	48915019	48915392	1399	293,102,119	0,1,0	136,83,86	0,0,1	276	99	1	1.0	1.0,0.973,1.0	1.0,1.0,0.969	0.001
1400	ENSG00000102096.9	PIM2	chrX	-	48915019	48915392	48913181	48914294	48917780	48917831	1400	179,69,47	0,2,0	96,69,77	0,1,1	472	99	1	1.0	1.0,0.879,1.0	1.0,0.935,0.942	0.001
1401	ENSG00000102096.9	PIM2	chrX	-	48918535	48918645	48917780	48917831	48918773	48919024	1401	104,49,33	2,3,2	56,52,36	0,0,4	209	99	0.312496081811	1.0	0.961,0.886,0.887	1.0,1.0,0.81	-0.025
1402	ENSG00000094631.21	HDAC6	chrX	+	48802662	48802785	48801699	48801944	48802870	48802930	1402	214,48,52	0,0,1	131,84,89	0,0,0	222	99	1	1.0	1.0,1.0,0.959	1.0,1.0,1.0	-0.014
1404	ENSG00000094631.21	HDAC6	chrX	+	48802662	48802785	48802015	48802272	48802870	48802930	1404	216,50,54	1,0,0	131,78,86	0,0,0	222	99	1	1.0	0.99,1.0,1.0	1.0,1.0,1.0	-0.003
1406	ENSG00000094631.21	HDAC6	chrX	+	48806367	48806464	48805630	48805671	48806608	48806648	1406	112,23,28	0,0,1	76,39,48	0,0,0	196	99	1	1.0	1.0,1.0,0.934	1.0,1.0,1.0	-0.022
1407	ENSG00000094631.21	HDAC6	chrX	+	48806608	48806706	48805630	48805671	48808032	48808046	1407	40,13,8	2,4,0	26,13,10	0,0,0	197	99	0.00466500663477	0.07831116264286407	0.91,0.62,1.0	1.0,1.0,1.0	-0.157
1408	ENSG00000094631.21	HDAC6	chrX	+	48808257	48808326	48808032	48808137	48814439	48814566	1408	65,14,23	1,1,1	45,25,19	0,0,0	168	99	0.383661047778	1.0	0.975,0.892,0.931	1.0,1.0,1.0	-0.067
1409	ENSG00000094631.21	HDAC6	chrX	+	48810629	48810751	48808257	48808326	48814439	48814566	1409	1,0,0	50,10,14	0,0,0	28,12,12	221	99	1	1.0	0.009,0.0,0.0	0.0,0.0,0.0	0.003
1411	ENSG00000094631.21	HDAC6	chrX	+	48814674	48814740	48814439	48814566	48814833	48814893	1411	83,9,22	1,0,0	55,36,23	0,0,0	165	99	1	1.0	0.98,1.0,1.0	1.0,1.0,1.0	-0.007
1412	ENSG00000094631.21	HDAC6	chrX	+	48815574	48815642	48814961	48815490	48815883	48816011	1412	103,25,14	0,0,1	44,57,22	0,0,0	167	99	1	1.0	1.0,1.0,0.892	1.0,1.0,1.0	-0.036
1413	ENSG00000094631.21	HDAC6	chrX	+	48817325	48817459	48816464	48816633	48818040	48818109	1413	51,13,13	3,0,5	28,12,23	1,1,4	233	99	0.860739560662	1.0	0.878,1.0,0.525	0.922,0.836,0.71	-0.022
1414	ENSG00000094631.21	HDAC6	chrX	+	48817359	48817459	48816472	48816633	48818040	48818109	1414	23,7,4	3,0,5	6,2,8	1,1,4	199	99	0.556937630173	1.0	0.792,1.0,0.285	0.749,0.499,0.499	0.11
1415	ENSG00000094631.21	HDAC6	chrX	+	48818219	48818412	48818040	48818109	48820105	48820180	1415	87,22,12	2,1,5	82,40,45	0,0,1	292	99	0.000258656378413	0.008002894022792879	0.937,0.882,0.449	1.0,1.0,0.938	-0.223
1416	ENSG00000094631.21	HDAC6	chrX	+	48818219	48818412	48818040	48818109	48822619	48822794	1416	56,13,6	0,1,0	43,23,20	0,0,0	292	99	1	1.0	1.0,0.815,1.0	1.0,1.0,1.0	-0.062
1417	ENSG00000094631.21	HDAC6	chrX	+	48820105	48820255	48818040	48818109	48822619	48822794	1417	66,28,27	0,1,0	60,31,30	0,0,0	249	99	1	1.0	1.0,0.918,1.0	1.0,1.0,1.0	-0.027
1418	ENSG00000094631.21	HDAC6	chrX	+	48820105	48820255	48818219	48818412	48822619	48822794	1418	95,36,28	0,0,0	99,48,55	0,0,1	249	99	1	1.0	1.0,1.0,1.0	1.0,1.0,0.956	0.015
1419	ENSG00000094631.21	HDAC6	chrX	+	48823921	48824068	48823671	48823785	48824165	48824294	1419	188,48,42	0,0,0	139,69,59	0,1,0	246	99	1	1.0	1.0,1.0,1.0	1.0,0.965,1.0	0.012
1420	ENSG00000094631.21	HDAC6	chrX	+	48823921	48824068	48823671	48823785	48824543	48824860	1420	116,25,26	5,4,4	78,41,33	0,0,2	246	99	9.06698453136e-05	0.0034620521683548133	0.903,0.716,0.723	1.0,1.0,0.869	-0.176
1421	ENSG00000094631.21	HDAC6	chrX	+	48824165	48824294	48823671	48823785	48824543	48824860	1421	162,21,23	5,4,4	100,53,37	0,0,2	228	99	0.00010146703181	0.003792174558462249	0.934,0.695,0.714	1.0,1.0,0.889	-0.182
1422	ENSG00000094631.21	HDAC6	chrX	+	48824165	48824294	48823921	48824068	48824543	48824860	1422	237,44,42	3,0,3	161,80,63	0,0,0	228	99	0.245823318036	1.0	0.972,1.0,0.859	1.0,1.0,1.0	-0.056
1425	ENSG00000101940.18	WDR13	chrX	+	48600318	48600626	48599586	48599717	48601783	48601964	1425	488,226,117	4,0,0	296,199,200	3,0,2	407	99	0.739143831685	1.0	0.967,1.0,1.0	0.96,1.0,0.961	0.015
1426	ENSG00000102317.18	RBM3	chrX	+	48575560	48575630	48575167	48575283	48576313	48576419	1426	792,462,415	23,22,11	347,237,247	11,8,10	169	99	0.88373024348	1.0	0.953,0.925,0.957	0.949,0.946,0.935	0.002
1427	ENSG00000102317.18	RBM3	chrX	+	48575560	48575667	48574951	48575283	48576313	48576419	1427	3414,2147,1782	23,22,11	1415,1061,978	11,8,10	206	99	0.933442333385	1.0	0.986,0.979,0.987	0.984,0.985,0.979	0.001
1428	ENSG00000102317.18	RBM3	chrX	+	48575560	48575667	48574951	48575283	48577025	48577109	1428	1472,877,738	1,6,4	592,437,426	0,0,1	206	99	1	1.0	0.999,0.986,0.989	1.0,1.0,0.995	-0.007
1429	ENSG00000102317.18	RBM3	chrX	+	48575560	48576083	48575167	48575283	48576313	48576419	1429	1784,989,875	23,22,11	828,568,569	11,8,10	622	99	0.737851084649	1.0	0.925,0.877,0.927	0.923,0.919,0.901	-0.005
1430	ENSG00000102317.18	RBM3	chrX	+	48575814	48576083	48575560	48575667	48576313	48576419	1430	222,89,97	1943,1275,1048	171,102,111	824,624,552	368	99	2.29581020861e-10	5.919224154464706e-08	0.03,0.018,0.024	0.053,0.042,0.051	-0.025
1431	ENSG00000102317.18	RBM3	chrX	+	48575921	48576083	48575560	48575667	48576313	48576419	1431	146,51,59	1943,1275,1048	110,72,70	824,624,552	261	99	9.98947591313e-10	2.1594519992043645e-07	0.028,0.015,0.021	0.048,0.042,0.046	-0.024
1432	ENSG00000102317.18	RBM3	chrX	+	48576313	48576419	48575167	48575283	48577025	48577109	1432	122,71,57	1,6,4	49,39,37	0,0,1	205	99	0.000919771117239	0.022278326256070482	0.983,0.851,0.873	1.0,1.0,0.947	-0.08
1433	ENSG00000102317.18	RBM3	chrX	+	48576313	48576419	48575560	48575667	48577025	48577109	1433	2038,1322,1094	1,5,4	862,655,577	1,0,0	205	99	1	1.0	0.999,0.992,0.992	0.998,1.0,1.0	-0.005
1434	ENSG00000102317.18	RBM3	chrX	+	48576507	48576604	48575898	48576419	48577025	48577109	1434	7378,3247,2922	1,0,0	2673,1820,1580	2,2,1	196	99	1	1.0	1.0,1.0,1.0	0.999,0.998,0.999	0.001
1435	ENSG00000068354.16	TBC1D25	chrX	+	48541284	48541442	48539797	48539920	48544868	48545023	1435	50,15,8	0,1,0	24,17,18	0,0,3	257	99	0.613946889172	1.0	1.0,0.852,1.0	1.0,1.0,0.698	0.051
1436	ENSG00000068354.16	TBC1D25	chrX	+	48541332	48541442	48539713	48539920	48544868	48545023	1436	75,32,22	0,1,0	49,36,29	0,0,3	209	99	0.797435287998	1.0	1.0,0.938,1.0	1.0,1.0,0.821	0.039
1437	ENSG00000068354.16	TBC1D25	chrX	+	48541332	48541442	48539713	48539920	48558896	48559024	1437	75,31,26	4,3,1	41,27,27	0,2,0	209	99	0.00719310965796	0.10968237903834242	0.899,0.83,0.925	1.0,0.865,1.0	-0.07
1438	ENSG00000068354.16	TBC1D25	chrX	+	48544868	48545023	48539713	48539920	48558896	48559024	1438	69,28,19	4,3,1	43,32,19	0,2,0	254	99	0.0036115190848	0.06466156421616999	0.871,0.784,0.881	1.0,0.862,1.0	-0.109
1439	ENSG00000068354.16	TBC1D25	chrX	+	48544868	48545023	48541284	48541442	48558896	48559024	1439	97,35,23	28,7,8	56,45,23	5,4,5	254	99	0.0104066239088	0.14535933316528668	0.575,0.661,0.528	0.814,0.814,0.642	-0.169
1440	ENSG00000068354.16	TBC1D25	chrX	+	48558896	48559024	48544868	48545023	48559157	48559284	1440	84,37,27	0,0,0	66,33,38	1,0,0	227	99	1	1.0	1.0,1.0,1.0	0.966,1.0,1.0	0.011
1441	ENSG00000147155.11	EBP	chrX	+	48522144	48522252	48521855	48521907	48523698	48524072	1441	12,5,2	111,61,59	5,3,0	69,47,49	207	99	0.121219596371	0.8533921164755136	0.049,0.038,0.016	0.033,0.03,0.0	0.013
1442	ENSG00000147155.11	EBP	chrX	+	48522192	48522252	48521868	48521907	48523698	48524072	1442	3,0,0	111,61,59	2,1,1	69,47,49	159	99	1	1.0	0.017,0.0,0.0	0.018,0.013,0.013	-0.009
1443	ENSG00000102312.24	PORCN	chrX	+	48509423	48509577	48509029	48509103	48509783	48509956	1443	11,4,4	2,0,1	11,2,11	4,2,4	253	99	0.023682155324	0.2675027066551698	0.683,1.0,0.61	0.518,0.281,0.518	0.325
1444	ENSG00000102312.24	PORCN	chrX	+	48509423	48509707	48508965	48509103	48509783	48509956	1444	30,9,7	2,0,1	31,8,17	4,2,4	383	99	0.0113458880745	0.15503283562103123	0.795,1.0,0.644	0.667,0.508,0.523	0.247
1445	ENSG00000102312.24	PORCN	chrX	+	48509783	48509956	48509423	48509707	48511365	48511487	1445	16,3,5	0,1,1	10,6,10	0,1,0	272	99	1	1.0	1.0,0.522,0.645	1.0,0.686,1.0	-0.173
1447	ENSG00000102312.24	PORCN	chrX	+	48511294	48511487	48509233	48509956	48514524	48514625	1447	27,10,8	0,1,3	24,12,12	0,0,0	292	99	0.0677095295351	0.570167724511824	1.0,0.772,0.475	1.0,1.0,1.0	-0.251
1449	ENSG00000102312.24	PORCN	chrX	+	48511365	48511487	48509567	48509956	48514524	48514625	1449	7,4,6	0,1,3	10,2,4	0,0,0	221	99	0.0416775918554	0.4055458834593659	1.0,0.642,0.473	1.0,1.0,1.0	-0.295
1451	ENSG00000102312.24	PORCN	chrX	+	48511891	48511935	48511294	48511487	48514524	48514625	1451	9,6,0	0,0,2	1,3,2	0,0,0	143	99	0.26617570659	1.0	1.0,1.0,0.0	1.0,1.0,1.0	-0.333
1453	ENSG00000102312.24	PORCN	chrX	+	48512834	48512852	48512588	48512719	48514239	48514365	1453	2,2,0	4,1,0	5,1,1	12,7,13	117	99	1	1.0	0.297,0.629,NA	0.261,0.108,0.061	0.32
1454	ENSG00000102312.24	PORCN	chrX	+	48512834	48514141	48512588	48512719	48514239	48514625	1454	20,8,6	4,1,0	11,10,17	12,7,13	1406	99	0.0383784150335	0.38125899604324126	0.26,0.36,1.0	0.061,0.091,0.084	0.461
1455	ENSG00000102312.24	PORCN	chrX	+	48512834	48514365	48512588	48512719	48514524	48514625	1455	65,24,17	1,2,0	47,35,48	0,0,0	1630	99	0.494779132185	1.0	0.798,0.422,1.0	1.0,1.0,1.0	-0.26
1456	ENSG00000102312.24	PORCN	chrX	+	48514126	48514141	48512588	48512719	48514239	48514365	1456	1,0,0	4,1,0	0,1,0	12,7,13	114	99	1	1.0	0.178,0.0,NA	0.0,0.11,0.0	0.052
1457	ENSG00000102312.24	PORCN	chrX	+	48514126	48514141	48512834	48512852	48514239	48514365	1457	1,0,0	2,2,0	0,1,0	5,1,0	114	99	1	1.0	0.303,0.0,NA	0.0,0.465,NA	-0.081
1458	ENSG00000102312.24	PORCN	chrX	+	48514239	48514365	48511891	48511935	48514524	48514625	1458	43,19,10	4,6,0	36,28,31	0,1,1	225	99	0.00028510308481	0.008638064782425672	0.825,0.582,1.0	1.0,0.925,0.932	-0.15
1459	ENSG00000102312.24	PORCN	chrX	+	48514239	48514365	48512588	48512719	48514524	48514625	1459	46,16,9	1,2,0	47,31,43	0,0,0	225	99	0.83180039607	1.0	0.953,0.779,1.0	1.0,1.0,1.0	-0.089
1460	ENSG00000068438.15	FTSJ1	chrX	+	48476562	48476668	48476160	48476396	48477960	48478168	1460	4,0,0	133,43,32	3,0,3	93,65,49	205	99	1	1.0	0.014,0.0,0.0	0.015,0.0,0.029	-0.01
1461	ENSG00000068438.15	FTSJ1	chrX	+	48477960	48478168	48476198	48476396	48478448	48478518	1461	519,176,111	0,0,0	366,220,179	0,2,0	307	99	1	1.0	1.0,1.0,1.0	1.0,0.973,1.0	0.009
1462	ENSG00000068438.15	FTSJ1	chrX	+	48477960	48478168	48476198	48476396	48479037	48479116	1462	376,133,93	0,1,0	270,170,126	0,0,0	307	99	1	1.0	1.0,0.977,1.0	1.0,1.0,1.0	-0.008
1463	ENSG00000068438.15	FTSJ1	chrX	+	48477960	48478518	48476259	48476396	48479037	48479116	1463	434,175,123	0,1,0	302,208,151	0,0,0	657	99	1	1.0	1.0,0.963,1.0	1.0,1.0,1.0	-0.012
1464	ENSG00000068438.15	FTSJ1	chrX	+	48478009	48478168	48476202	48476396	48478448	48478518	1464	237,78,42	0,0,0	174,94,86	0,2,0	258	99	1	1.0	1.0,1.0,1.0	1.0,0.947,1.0	0.018
1465	ENSG00000068438.15	FTSJ1	chrX	+	48478009	48478168	48476202	48476396	48479037	48479070	1465	94,35,24	0,1,0	78,44,33	0,0,0	258	99	1	1.0	1.0,0.931,1.0	1.0,1.0,1.0	-0.023
1467	ENSG00000068438.15	FTSJ1	chrX	+	48478448	48478518	48476160	48476396	48481150	48481203	1467	1,0,0	18,22,24	0,0,0	2,5,0	169	99	1	1.0	0.032,0.0,0.0	0.0,0.0,NA	0.011
1468	ENSG00000068438.15	FTSJ1	chrX	+	48478448	48478518	48477960	48478168	48479037	48479070	1468	100,23,15	0,1,4	59,34,30	0,0,1	169	99	0.146411358368	0.9682900743539996	1.0,0.931,0.687	1.0,1.0,0.946	-0.109
1469	ENSG00000068438.15	FTSJ1	chrX	+	48478616	48478680	48477960	48478518	48479037	48479116	1469	32,13,12	0,1,0	41,22,27	0,0,0	163	99	1	1.0	1.0,0.888,1.0	1.0,1.0,1.0	-0.037
1470	ENSG00000068438.15	FTSJ1	chrX	+	48478616	48478707	48478448	48478518	48479037	48479070	1470	292,88,69	0,1,0	239,132,151	0,0,0	190	99	1	1.0	1.0,0.979,1.0	1.0,1.0,1.0	-0.007
1471	ENSG00000068438.15	FTSJ1	chrX	+	48478616	48478707	48478448	48478518	48481150	48481203	1471	115,34,29	1,0,0	126,68,72	0,0,0	190	99	1	1.0	0.984,1.0,1.0	1.0,1.0,1.0	-0.005
1472	ENSG00000068438.15	FTSJ1	chrX	+	48479037	48479116	48476020	48476396	48481150	48481203	1472	114,32,39	18,22,24	89,50,38	2,5,0	178	99	4.43466030564e-08	5.893086432868114e-06	0.779,0.447,0.475	0.961,0.848,1.0	-0.369
1473	ENSG00000068438.15	FTSJ1	chrX	+	48479037	48479116	48477960	48478518	48481150	48481203	1473	114,32,39	1,0,0	89,50,38	0,0,0	178	99	1	1.0	0.984,1.0,1.0	1.0,1.0,1.0	-0.005
1474	ENSG00000068438.15	FTSJ1	chrX	+	48479037	48479116	48478616	48478707	48481150	48481203	1474	287,87,83	2,1,3	202,115,117	2,1,0	178	99	0.599855793	1.0	0.988,0.98,0.939	0.983,0.985,1.0	-0.02
1475	ENSG00000068438.15	FTSJ1	chrX	+	48481150	48481203	48479037	48479116	48481288	48481342	1475	173,62,57	0,0,0	143,71,69	1,1,0	152	99	1	1.0	1.0,1.0,1.0	0.989,0.979,1.0	0.011
1476	ENSG00000068438.15	FTSJ1	chrX	+	48481631	48481715	48481425	48481528	48482402	48482506	1476	186,67,53	0,1,0	155,91,90	0,0,0	183	99	1	1.0	1.0,0.973,1.0	1.0,1.0,1.0	-0.009
1477	ENSG00000068438.15	FTSJ1	chrX	+	48481631	48481715	48481425	48481528	48482408	48482506	1477	122,48,24	0,1,0	94,63,69	0,0,0	183	99	1	1.0	1.0,0.963,1.0	1.0,1.0,1.0	-0.012
1478	ENSG00000068438.15	FTSJ1	chrX	+	48483240	48483341	48482985	48483027	48485735	48485984	1478	1,1,0	103,51,31	0,0,0	93,54,61	200	99	1	1.0	0.005,0.01,0.0	0.0,0.0,0.0	0.005
1482	ENSG00000147118.12	ZNF182	chrX	-	47988523	47988617	47983284	47983411	48002594	48002653	1482	38,15,13	72,27,20	25,14,23	27,17,31	193	99	0.11129676797	0.8052149679431773	0.213,0.222,0.25	0.322,0.297,0.276	-0.07
1483	ENSG00000197779.15	ZNF81	chrX	+	47842649	47842768	47836901	47836987	47846104	47846321	1483	2,1,1	3,0,0	4,3,0	2,0,0	218	99	1	1.0	0.232,1.0,1.0	0.476,1.0,NA	0.006
1484	ENSG00000197779.15	ZNF81	chrX	+	47842649	47842768	47836945	47837007	47846104	47846321	1484	2,1,1	1,1,0	4,3,0	1,0,0	218	99	1	1.0	0.476,0.312,1.0	0.645,1.0,NA	-0.227
1486	ENSG00000102265.12	TIMP1	chrX	+	47583407	47583536	47582407	47582474	47584935	47585015	1486	2056,764,657	12,11,10	1140,840,931	1,1,0	228	99	0.00154420722951	0.033465441567537856	0.987,0.968,0.966	0.998,0.997,1.0	-0.025
1487	ENSG00000102265.12	TIMP1	chrX	+	47585204	47585331	47584935	47585015	47585542	47585667	1487	1319,609,541	0,0,1	922,604,771	0,1,0	226	99	1	1.0	1.0,1.0,0.996	1.0,0.996,1.0	0.0
1488	ENSG00000102265.12	TIMP1	chrX	+	47585542	47585667	47585204	47585331	47586520	47586789	1488	1307,615,469	2,1,3	837,524,734	0,0,0	224	99	1	1.0	0.997,0.996,0.986	1.0,1.0,1.0	-0.007
1489	ENSG00000283743.2	ENSG00000283743	chrX	-	47577438	47577501	47576497	47576640	47604977	47605067	1489	10,3,2	0,0,0	3,11,3	1,0,0	162	99	1	1.0	1.0,1.0,1.0	0.647,1.0,1.0	0.118
1491	ENSG00000102225.17	CDK16	chrX	+	47222260	47222342	47218709	47219105	47223551	47223759	1491	134,23,28	335,124,75	73,42,46	322,175,205	181	99	0.0248324380125	0.2773470798586853	0.18,0.092,0.17	0.11,0.116,0.109	0.036
1492	ENSG00000102225.17	CDK16	chrX	+	47222260	47222380	47218412	47218664	47223551	47223759	1492	150,52,40	85,9,3	65,39,24	48,14,22	219	99	0.0162910528452	0.2027720043471678	0.444,0.723,0.858	0.38,0.557,0.33	0.253
1493	ENSG00000102225.17	CDK16	chrX	+	47222260	47222380	47218690	47219105	47223551	47223759	1493	209,61,55	335,124,75	96,67,52	322,175,205	219	99	5.60080610001e-07	5.364845922325113e-05	0.22,0.182,0.249	0.119,0.148,0.103	0.094
1494	ENSG00000102225.17	CDK16	chrX	+	47222272	47222342	47218310	47218664	47223551	47223728	1494	47,3,6	85,9,3	28,13,16	48,14,22	169	99	0.822281296036	1.0	0.245,0.163,0.54	0.255,0.352,0.299	0.014
1495	ENSG00000102225.17	CDK16	chrX	+	47222272	47222342	47218775	47219105	47223551	47223728	1495	62,6,8	335,124,75	35,16,18	322,175,205	169	99	0.105325273586	0.7769472156185652	0.098,0.028,0.059	0.06,0.051,0.049	0.008
1496	ENSG00000102225.17	CDK16	chrX	+	47224384	47224476	47223637	47223759	47224617	47224743	1496	606,136,131	1,6,2	427,282,236	2,1,5	191	99	0.65481329217	1.0	0.997,0.922,0.971	0.991,0.993,0.961	-0.018
1497	ENSG00000102225.17	CDK16	chrX	+	47224384	47224518	47222852	47223759	47224617	47224731	1497	1444,377,326	1,6,2	1028,612,582	2,1,5	233	99	0.912939208849	1.0	0.998,0.964,0.986	0.995,0.996,0.98	-0.008
1498	ENSG00000102225.17	CDK16	chrX	+	47224833	47224890	47224617	47224743	47224987	47225036	1498	1467,338,261	2,1,0	1043,544,558	5,5,8	156	99	0.819704855756	1.0	0.998,0.995,1.0	0.993,0.986,0.978	0.012
1499	ENSG00000102225.17	CDK16	chrX	+	47225771	47225866	47224987	47225102	47225964	47226027	1499	2256,579,458	6,19,9	1652,969,1026	3,2,2	194	99	0.00215022204069	0.04331686714134638	0.995,0.94,0.963	0.996,0.996,0.996	-0.03
1500	ENSG00000102225.17	CDK16	chrX	+	47226278	47226402	47225964	47226027	47226582	47226703	1500	1639,368,255	70,35,33	1320,671,738	18,17,10	223	99	2.71005440311e-13	1.481101985970103e-10	0.912,0.824,0.774	0.97,0.946,0.97	-0.125
1501	ENSG00000102225.17	CDK16	chrX	+	47226582	47226703	47225964	47226027	47226993	47227099	1501	198,89,81	0,0,0	106,87,80	0,1,0	220	99	1	1.0	1.0,1.0,1.0	1.0,0.975,1.0	0.008
1502	ENSG00000102225.17	CDK16	chrX	+	47226811	47226909	47225964	47226703	47226993	47227099	1502	1603,386,318	12,7,11	1290,677,741	1,2,9	197	99	0.00157469050173	0.03395639865439113	0.985,0.965,0.936	0.998,0.994,0.976	-0.027
1503	ENSG00000102225.17	CDK16	chrX	+	47226993	47227099	47226491	47226703	47227180	47227223	1503	710,248,160	0,0,0	646,394,441	0,0,1	205	99	1	1.0	1.0,1.0,1.0	1.0,1.0,0.995	0.002
1504	ENSG00000102225.17	CDK16	chrX	+	47226993	47227223	47225964	47226703	47228566	47228990	1504	146,72,45	0,1,0	119,76,84	0,0,0	329	99	1	1.0	1.0,0.956,1.0	1.0,1.0,1.0	-0.015
1505	ENSG00000102225.17	CDK16	chrX	+	47227159	47227223	47226993	47227099	47227378	47227469	1505	647,135,90	0,0,0	436,217,217	0,1,0	163	99	1	1.0	1.0,1.0,1.0	1.0,0.992,1.0	0.003
1506	ENSG00000102225.17	CDK16	chrX	+	47227180	47227223	47226491	47226703	47228566	47228644	1506	0,6,1	0,1,0	0,0,1	0,0,0	142	99	1	1.0	NA,0.807,1.0	NA,NA,1.0	-0.097
1507	ENSG00000102225.17	CDK16	chrX	+	47227180	47227223	47226993	47227099	47227378	47227452	1507	1219,321,205	0,0,0	1001,555,586	0,1,0	142	99	1	1.0	1.0,1.0,1.0	1.0,0.997,1.0	0.001
1508	ENSG00000102225.17	CDK16	chrX	+	47227378	47227469	47226993	47227223	47228566	47228644	1508	1452,365,245	14,24,13	1116,605,625	4,1,4	190	99	5.43082023796e-10	1.2733058470910082e-07	0.982,0.888,0.908	0.993,0.997,0.988	-0.067
1509	ENSG00000130985.17	UBA1	chrX	+	47198166	47198355	47193836	47194024	47198802	47198919	1509	127,88,69	291,106,96	124,105,88	205,128,160	288	99	0.668017987033	1.0	0.13,0.222,0.198	0.172,0.22,0.159	-0.0
1510	ENSG00000130985.17	UBA1	chrX	+	47198308	47198355	47193828	47194024	47198802	47198919	1510	34,9,11	291,106,96	10,5,20	205,128,160	146	99	0.0644355861905	0.5509986338934431	0.073,0.054,0.072	0.032,0.026,0.078	0.021
1511	ENSG00000130985.17	UBA1	chrX	+	47199208	47199377	47199047	47199106	47199479	47199566	1511	3031,1223,948	33,48,41	2220,1462,1649	10,5,8	268	99	0	0.0	0.971,0.904,0.895	0.988,0.991,0.987	-0.065
1512	ENSG00000130985.17	UBA1	chrX	+	47200893	47201000	47199479	47199614	47201275	47201366	1512	1091,400,352	2,0,4	746,449,558	0,0,2	206	99	1	1.0	0.996,1.0,0.977	1.0,1.0,0.993	-0.007
1513	ENSG00000130985.17	UBA1	chrX	+	47203540	47203696	47203133	47203214	47205947	47206113	1513	3681,1216,934	0,0,0	2310,1403,1497	2,0,0	255	99	1	1.0	1.0,1.0,1.0	0.998,1.0,1.0	0.001
1514	ENSG00000130985.17	UBA1	chrX	+	47203540	47203696	47203133	47203214	47206077	47206113	1514	2058,738,561	0,0,0	1299,884,882	0,0,1	255	99	1	1.0	1.0,1.0,1.0	1.0,1.0,0.997	0.001
1515	ENSG00000130985.17	UBA1	chrX	+	47205947	47206113	47203540	47203696	47206247	47206444	1515	3669,1233,1010	0,0,0	2405,1364,1542	2,0,0	265	99	1	1.0	1.0,1.0,1.0	0.998,1.0,1.0	0.001
1516	ENSG00000130985.17	UBA1	chrX	+	47206077	47206113	47203540	47203696	47206247	47206664	1516	487,208,160	0,0,0	339,193,251	2,0,0	135	99	1	1.0	1.0,1.0,1.0	0.992,1.0,1.0	0.003
1517	ENSG00000130985.17	UBA1	chrX	+	47206247	47206444	47203540	47203696	47209622	47209687	1517	5367,1863,1553	6,3,0	3488,2165,2213	2,0,1	296	99	1	1.0	0.997,0.995,1.0	0.998,1.0,0.999	-0.002
1518	ENSG00000130985.17	UBA1	chrX	+	47210841	47210916	47209927	47210123	47212423	47212512	1518	940,354,302	1,0,0	615,386,377	0,0,0	174	99	1	1.0	0.998,1.0,1.0	1.0,1.0,1.0	-0.001
1519	ENSG00000130985.17	UBA1	chrX	+	47211035	47211225	47210841	47210916	47212423	47212512	1519	3891,1323,1149	3,6,4	2541,1527,1593	0,2,3	289	99	1	1.0	0.998,0.987,0.99	1.0,0.996,0.995	-0.005
1520	ENSG00000130985.17	UBA1	chrX	+	47214536	47214637	47214326	47214428	47214793	47215126	1520	5303,1681,1218	24,29,26	3207,1851,1894	6,3,5	200	99	5.76017618392e-06	0.0003694415148175996	0.991,0.966,0.959	0.996,0.997,0.995	-0.024
1521	ENSG00000147123.12	NDUFB11	chrX	-	47142583	47142744	47142070	47142440	47144472	47145466	1521	2910,1419,1279	0,0,0	1672,1208,1344	0,0,1	260	99	1	1.0	1.0,1.0,1.0	1.0,1.0,0.998	0.001
1522	ENSG00000147123.12	NDUFB11	chrX	-	47142613	47142737	47142215	47142440	47144472	47144710	1522	1221,501,414	0,0,0	646,424,399	0,0,1	223	99	1	1.0	1.0,1.0,1.0	1.0,1.0,0.994	0.002
1523	ENSG00000147123.12	NDUFB11	chrX	-	47142613	47142744	47142215	47142440	47144472	47144702	1523	3490,1610,1406	0,0,0	1935,1340,1434	0,0,1	230	99	1	1.0	1.0,1.0,1.0	1.0,1.0,0.998	0.001
1527	ENSG00000102218.6	RP2	chrX	+	46853475	46854141	46837042	46837202	46859987	46860102	1527	655,285,299	2,0,0	347,177,233	0,0,0	765	99	1	1.0	0.977,1.0,1.0	1.0,1.0,1.0	-0.008
1528	ENSG00000102218.6	RP2	chrX	+	46877504	46877590	46859987	46860102	46879685	46882358	1528	245,78,86	0,2,1	97,61,80	0,1,0	185	99	1	1.0	1.0,0.954,0.979	1.0,0.97,1.0	-0.012
1529	ENSG00000251192.8	ZNF674	chrX	-	46528782	46528909	46528334	46528445	46542072	46542116	1529	23,13,13	0,0,1	16,6,15	1,1,1	226	99	0.485308642018	1.0	1.0,1.0,0.851	0.875,0.724,0.868	0.128
1530	ENSG00000147121.16	KRBOX4	chrX	+	46450430	46450475	46448199	46448310	46462747	46462874	1530	50,26,20	1,0,1	33,27,20	0,0,0	144	99	1	1.0	0.972,1.0,0.932	1.0,1.0,1.0	-0.032
1531	ENSG00000147121.16	KRBOX4	chrX	+	46462747	46462874	46450430	46450475	46463197	46463293	1531	94,46,38	1,3,4	77,52,46	0,0,1	226	99	0.0024438200603	0.04780819248793592	0.976,0.87,0.806	1.0,1.0,0.953	-0.1
1532	ENSG00000147121.16	KRBOX4	chrX	+	46471141	46471185	46463197	46463293	46472749	46474639	1532	11,12,5	23,12,9	9,9,7	9,16,8	143	99	0.673857731621	1.0	0.249,0.409,0.278	0.409,0.28,0.377	-0.043
1533	ENSG00000147121.16	KRBOX4	chrX	+	46471141	46471185	46463197	46463293	46472752	46473594	1533	4,1,1	0,2,0	3,1,3	1,2,0	143	99	0.635357241666	1.0	1.0,0.257,1.0	0.675,0.257,1.0	0.108
1534	ENSG00000147121.16	KRBOX4	chrX	+	46471141	46471185	46463197	46463308	46472024	46472526	1534	4,4,3	0,0,0	10,6,5	0,0,2	143	99	1	1.0	1.0,1.0,1.0	1.0,1.0,0.634	0.122
1535	ENSG00000147121.16	KRBOX4	chrX	+	46471141	46471185	46463197	46463308	46472749	46474639	1535	16,7,4	18,7,9	24,11,4	11,0,6	143	99	0.0475272640997	0.44545932197625643	0.381,0.409,0.235	0.602,1.0,0.316	-0.298
1536	ENSG00000147121.16	KRBOX4	chrX	+	46471141	46471185	46463197	46463308	46472752	46473594	1536	3,0,1	0,1,0	4,2,1	1,1,1	143	99	0.584200938287	1.0	1.0,0.0,1.0	0.735,0.581,0.409	0.092
1539	ENSG00000069535.14	MAOB	chrX	-	43803299	43803404	43802171	43802263	43838867	43839005	1539	35,16,8	0,0,1	22,13,17	0,0,0	204	99	1	1.0	1.0,1.0,0.795	1.0,1.0,1.0	-0.068
1540	ENSG00000069535.14	MAOB	chrX	-	43844455	43844645	43843669	43843764	43882253	43882435	1540	0,0,0	13,0,4	2,0,1	5,2,3	289	99	1	1.0	0.0,NA,0.0	0.121,0.0,0.102	-0.074
1541	ENSG00000069535.14	MAOB	chrX	-	43844505	43844645	43843669	43843764	43882253	43882303	1541	1,0,0	13,0,4	2,0,1	5,2,3	239	99	1	1.0	0.031,NA,0.0	0.142,0.0,0.121	-0.072
1542	ENSG00000189221.11	MAOA	chrX	+	43657861	43657969	43654906	43656414	43683512	43683607	1542	5,0,1	63,27,17	5,0,2	25,15,16	207	99	0.255312042362	1.0	0.037,0.0,0.027	0.087,0.0,0.056	-0.026
1543	ENSG00000189221.11	MAOA	chrX	+	43693290	43693428	43683512	43683607	43711871	43711976	1543	95,51,33	0,0,0	54,51,48	1,0,0	237	99	1	1.0	1.0,1.0,1.0	0.958,1.0,1.0	0.014
1544	ENSG00000189221.11	MAOA	chrX	+	43711871	43711976	43693290	43693428	43712704	43712761	1544	119,33,39	0,0,0	62,35,49	0,0,1	204	99	1	1.0	1.0,1.0,1.0	1.0,1.0,0.96	0.013
1545	ENSG00000189221.11	MAOA	chrX	+	43728172	43728314	43712704	43712796	43731240	43731390	1545	93,36,39	0,1,0	74,41,27	0,0,0	241	99	1	1.0	1.0,0.937,1.0	1.0,1.0,1.0	-0.021
1549	ENSG00000215301.11	DDX3X	chrX	+	41336082	41336159	41334256	41334297	41337407	41337465	1549	5,5,7	1279,541,478	1,0,1	703,398,383	176	99	1	1.0	0.002,0.005,0.008	0.001,0.0,0.001	0.004
1550	ENSG00000215301.11	DDX3X	chrX	+	41336082	41336159	41334605	41334769	41337407	41337465	1550	6,7,5	0,0,1	0,0,1	1,0,0	176	99	1	1.0	1.0,1.0,0.738	0.0,NA,1.0	0.413
1552	ENSG00000215301.11	DDX3X	chrX	+	41337407	41337465	41333347	41334297	41339035	41339083	1552	2502,1030,848	0,0,2	1248,647,696	0,0,0	157	99	1	1.0	1.0,1.0,0.996	1.0,1.0,1.0	-0.001
1553	ENSG00000215301.11	DDX3X	chrX	+	41337407	41337465	41333347	41334297	41341483	41341616	1553	588,216,230	7,5,3	291,190,193	2,0,2	157	99	0.0810912022182	0.6467078029503222	0.981,0.965,0.98	0.989,1.0,0.984	-0.016
1554	ENSG00000215301.11	DDX3X	chrX	+	41337407	41339083	41334161	41334297	41341483	41341616	1554	2255,805,726	7,5,3	1129,616,700	2,0,2	1775	99	0.0159339259259	0.19955914716459217	0.947,0.9,0.931	0.969,1.0,0.951	-0.047
1555	ENSG00000215301.11	DDX3X	chrX	+	41337690	41338912	41337407	41337465	41339035	41339083	1555	496,169,138	1942,845,635	292,161,161	984,483,543	1321	99	0.00405726171548	0.07058234761074668	0.019,0.015,0.016	0.022,0.024,0.022	-0.006
1556	ENSG00000215301.11	DDX3X	chrX	+	41337690	41339083	41337407	41337465	41341483	41341616	1556	1584,568,477	6,5,1	806,417,500	12,17,19	1492	99	1.35002715673e-08	2.138167500514048e-06	0.946,0.883,0.969	0.817,0.619,0.636	0.242
1557	ENSG00000215301.11	DDX3X	chrX	+	41339035	41339083	41333347	41334297	41341483	41341494	1557	984,360,301	7,5,3	460,214,282	2,0,2	147	99	0.849892485082	1.0	0.99,0.98,0.985	0.994,1.0,0.99	-0.01
1558	ENSG00000215301.11	DDX3X	chrX	+	41339035	41339083	41337407	41337465	41341483	41341494	1558	2902,1195,927	6,5,1	1436,693,818	12,17,19	147	99	1.15565523131e-05	0.0006567980950644002	0.997,0.994,0.998	0.988,0.965,0.967	0.023
1559	ENSG00000215301.11	DDX3X	chrX	+	41339038	41339083	41337407	41337465	41341483	41341616	1559	874,340,264	6,5,1	413,200,260	12,17,19	144	99	3.10819148197e-11	1.0374808952678014e-08	0.99,0.979,0.995	0.959,0.89,0.904	0.07
1560	ENSG00000215301.11	DDX3X	chrX	+	41340635	41340814	41339035	41339083	41341483	41341616	1560	13,4,9	2322,898,703	11,4,6	1091,515,651	278	99	1	1.0	0.002,0.002,0.005	0.004,0.003,0.003	-0.0
1561	ENSG00000215301.11	DDX3X	chrX	+	41341948	41342046	41341483	41341616	41342494	41342506	1561	3,3,1	2542,877,770	5,1,0	1210,592,727	197	99	1	1.0	0.001,0.002,0.001	0.002,0.001,0.0	0.0
1562	ENSG00000215301.11	DDX3X	chrX	+	41342736	41342836	41340011	41342653	41343736	41343822	1562	1728,753,687	1,1,1	884,510,577	0,0,0	199	99	1	1.0	0.999,0.997,0.997	1.0,1.0,1.0	-0.002
1563	ENSG00000215301.11	DDX3X	chrX	+	41342736	41342836	41340011	41342653	41344029	41344109	1563	1727,753,689	1,0,0	884,511,579	0,0,0	199	99	1	1.0	0.999,1.0,1.0	1.0,1.0,1.0	-0.0
1564	ENSG00000215301.11	DDX3X	chrX	+	41342736	41344128	41342494	41342653	41345179	41345324	1564	2944,1295,1154	0,0,0	1544,892,994	0,0,1	1491	99	1	1.0	1.0,1.0,1.0	1.0,1.0,0.985	0.005
1565	ENSG00000215301.11	DDX3X	chrX	+	41343215	41343351	41340005	41342836	41343736	41343822	1565	3105,1294,1157	1,1,0	1523,832,937	0,1,1	235	99	1	1.0	0.999,0.998,1.0	1.0,0.997,0.997	0.001
1566	ENSG00000215301.11	DDX3X	chrX	+	41343215	41343351	41340005	41342836	41344029	41344128	1566	2511,1047,914	0,1,2	1236,692,760	0,2,3	235	99	1	1.0	1.0,0.998,0.995	1.0,0.993,0.991	0.003
1567	ENSG00000215301.11	DDX3X	chrX	+	41343220	41343351	41342736	41342836	41343736	41343822	1567	1172,508,482	1,1,0	575,293,357	0,1,1	230	99	1	1.0	0.998,0.995,1.0	1.0,0.992,0.994	0.002
1568	ENSG00000215301.11	DDX3X	chrX	+	41343288	41343351	41342736	41342836	41343736	41343822	1568	452,181,181	1,1,0	198,104,128	0,1,1	162	99	1	1.0	0.996,0.991,1.0	1.0,0.985,0.987	0.005
1569	ENSG00000215301.11	DDX3X	chrX	+	41343736	41343822	41340011	41342653	41344029	41344109	1569	1144,485,409	1,0,0	588,314,328	0,0,0	185	99	1	1.0	0.998,1.0,1.0	1.0,1.0,1.0	-0.001
1570	ENSG00000215301.11	DDX3X	chrX	+	41343736	41343822	41342639	41343351	41344029	41344109	1570	1736,730,650	0,1,3	877,453,505	2,0,0	185	99	1	1.0	1.0,0.997,0.991	0.996,1.0,1.0	-0.003
1571	ENSG00000215301.11	DDX3X	chrX	+	41343736	41343822	41342639	41343351	41344238	41344399	1571	345,152,167	0,0,1	189,86,110	0,0,0	185	99	1	1.0	1.0,1.0,0.989	1.0,1.0,1.0	-0.004
1572	ENSG00000215301.11	DDX3X	chrX	+	41343736	41343822	41342736	41342836	41344029	41344109	1572	1144,485,408	0,1,2	588,315,329	0,2,3	185	99	1	1.0	1.0,0.996,0.991	1.0,0.988,0.983	0.005
1573	ENSG00000215301.11	DDX3X	chrX	+	41343736	41344128	41341483	41342653	41345179	41345324	1573	99,42,46	0,0,0	75,44,52	0,0,1	491	99	1	1.0	1.0,1.0,1.0	1.0,1.0,0.913	0.029
1574	ENSG00000215301.11	DDX3X	chrX	+	41343736	41344128	41343215	41343351	41344238	41344399	1574	2523,1071,965	0,0,1	1335,683,788	0,0,0	491	99	1	1.0	1.0,1.0,0.995	1.0,1.0,1.0	-0.002
1575	ENSG00000215301.11	DDX3X	chrX	+	41344029	41344128	41340011	41342653	41345179	41345324	1575	1,0,0	0,0,0	0,1,0	0,0,1	198	99	1	1.0	1.0,NA,NA	NA,1.0,0.0	0.5
1576	ENSG00000215301.11	DDX3X	chrX	+	41344029	41344128	41343215	41343351	41344238	41344399	1576	2080,877,752	0,0,1	1074,553,626	0,0,0	198	99	1	1.0	1.0,1.0,0.997	1.0,1.0,1.0	-0.001
1577	ENSG00000215301.11	DDX3X	chrX	+	41344029	41344128	41343736	41343822	41344238	41344399	1577	3473,1458,1236	1,0,0	1761,922,1022	1,0,0	198	99	1	1.0	0.999,1.0,1.0	0.999,1.0,1.0	0.0
1578	ENSG00000215301.11	DDX3X	chrX	+	41344238	41344399	41339942	41344128	41345179	41345324	1578	4405,1853,1613	0,0,0	2283,1187,1307	0,1,0	260	99	1	1.0	1.0,1.0,1.0	1.0,0.998,1.0	0.001
1579	ENSG00000215301.11	DDX3X	chrX	+	41344238	41344564	41344029	41344128	41345179	41345324	1579	3125,1272,1108	0,0,0	1577,812,931	0,1,0	425	99	1	1.0	1.0,1.0,1.0	1.0,0.995,1.0	0.002
1580	ENSG00000215301.11	DDX3X	chrX	+	41346858	41347012	41346228	41346622	41347311	41347451	1580	2762,1103,1007	1,0,1	1345,741,808	1,0,2	253	99	1	1.0	0.999,1.0,0.997	0.998,1.0,0.994	0.001
1581	ENSG00000215301.11	DDX3X	chrX	+	41346858	41347012	41346228	41346622	41347314	41347451	1581	2326,901,863	0,0,0	1129,619,685	1,0,0	253	99	1	1.0	1.0,1.0,1.0	0.998,1.0,1.0	0.001
1582	ENSG00000215301.11	DDX3X	chrX	+	41347311	41347451	41346493	41346622	41347859	41347915	1582	1079,400,344	1,0,0	554,298,307	0,0,0	239	99	1	1.0	0.998,1.0,1.0	1.0,1.0,1.0	-0.001
1583	ENSG00000215301.11	DDX3X	chrX	+	41347311	41347451	41346858	41347012	41347639	41347915	1583	5014,1950,1730	1,3,1	2503,1394,1378	3,3,2	239	99	1	1.0	1.0,0.996,0.999	0.997,0.995,0.997	0.002
1584	ENSG00000215301.11	DDX3X	chrX	+	41347314	41347451	41346858	41347012	41347639	41347694	1584	4574,1748,1585	1,3,1	2285,1272,1255	3,3,2	236	99	1	1.0	0.999,0.996,0.998	0.997,0.994,0.996	0.002
1585	ENSG00000215301.11	DDX3X	chrX	+	41347314	41347454	41346858	41347012	41347639	41349884	1585	1621,579,554	1,3,1	839,435,476	3,3,2	239	99	1	1.0	0.999,0.988,0.996	0.991,0.984,0.99	0.006
1586	ENSG00000215301.11	DDX3X	chrX	+	41347639	41347915	41347311	41347451	41357832	41357990	1586	5054,2099,1864	0,1,0	2567,1520,1446	1,2,0	375	99	1	1.0	1.0,0.998,1.0	0.999,0.995,1.0	0.001
1588	ENSG00000215301.11	DDX3X	chrX	+	41347859	41347915	41347311	41347451	41357832	41358000	1588	2,1,1	0,1,0	4,3,5	1,2,0	155	99	0.531546212826	1.0	1.0,0.39,1.0	0.719,0.489,1.0	0.061
1593	ENSG00000124486.14	USP9X	chrX	+	41123470	41123724	41085444	41086109	41128999	41129145	1593	2405,923,846	8,1,2	1177,588,659	0,0,2	353	99	1	1.0	0.988,0.996,0.992	1.0,1.0,0.989	-0.004
1594	ENSG00000124486.14	USP9X	chrX	+	41128999	41129145	41123470	41123724	41131456	41131536	1594	2297,863,786	1,0,0	1195,596,619	2,0,0	245	99	1	1.0	0.999,1.0,1.0	0.996,1.0,1.0	0.001
1595	ENSG00000124486.14	USP9X	chrX	+	41136803	41137022	41134724	41134837	41140655	41140771	1595	910,355,306	2,0,0	441,209,237	0,0,0	318	99	1	1.0	0.993,1.0,1.0	1.0,1.0,1.0	-0.002
1596	ENSG00000124486.14	USP9X	chrX	+	41140655	41140771	41136803	41137022	41140965	41141217	1596	478,222,176	0,0,0	272,122,119	0,0,3	215	99	1	1.0	1.0,1.0,1.0	1.0,1.0,0.948	0.017
1597	ENSG00000124486.14	USP9X	chrX	+	41143290	41143443	41141292	41141431	41144521	41144626	1597	1578,585,524	0,0,1	836,388,408	1,0,0	252	99	1	1.0	1.0,1.0,0.995	0.997,1.0,1.0	-0.001
1598	ENSG00000124486.14	USP9X	chrX	+	41143290	41143443	41141292	41141431	41148368	41148575	1598	778,283,251	0,0,1	421,188,204	0,0,0	252	99	1	1.0	1.0,1.0,0.99	1.0,1.0,1.0	-0.003
1599	ENSG00000124486.14	USP9X	chrX	+	41144521	41144626	41141292	41141431	41148368	41148575	1599	881,282,273	0,0,1	424,188,199	0,0,0	204	99	1	1.0	1.0,1.0,0.993	1.0,1.0,1.0	-0.002
1600	ENSG00000124486.14	USP9X	chrX	+	41144521	41144626	41143290	41143443	41148368	41148575	1600	1681,584,546	0,0,1	838,388,403	0,0,0	204	99	1	1.0	1.0,1.0,0.996	1.0,1.0,1.0	-0.001
1601	ENSG00000124486.14	USP9X	chrX	+	41150920	41151057	41148368	41148575	41152947	41153081	1601	1303,434,428	1,4,2	652,298,297	4,1,4	236	99	0.726343932066	1.0	0.998,0.979,0.989	0.986,0.992,0.969	0.006
1602	ENSG00000124486.14	USP9X	chrX	+	41152947	41153081	41150920	41151057	41162789	41162877	1602	1377,441,430	0,0,1	634,265,294	0,0,0	233	99	1	1.0	1.0,1.0,0.995	1.0,1.0,1.0	-0.002
1603	ENSG00000124486.14	USP9X	chrX	+	41162789	41162877	41152947	41153081	41165871	41166214	1603	1221,416,388	0,0,1	569,240,293	0,0,2	187	99	1	1.0	1.0,1.0,0.995	1.0,1.0,0.987	0.003
1604	ENSG00000124486.14	USP9X	chrX	+	41165871	41166214	41152947	41153081	41167481	41167577	1604	2117,730,714	1,0,0	1087,470,543	0,0,0	442	99	1	1.0	0.998,1.0,1.0	1.0,1.0,1.0	-0.001
1605	ENSG00000124486.14	USP9X	chrX	+	41169994	41170235	41168006	41168218	41170469	41170619	1605	2566,921,875	0,0,1	1297,548,680	1,0,2	340	99	1	1.0	1.0,1.0,0.996	0.997,1.0,0.99	0.003
1606	ENSG00000124486.14	USP9X	chrX	+	41186516	41186642	41184396	41184675	41187991	41188117	1606	1403,561,553	1,1,0	731,424,429	0,0,1	225	99	1	1.0	0.998,0.996,1.0	1.0,1.0,0.995	-0.0
1607	ENSG00000124486.14	USP9X	chrX	+	41187991	41188117	41186516	41186642	41189308	41189475	1607	1049,401,392	0,0,0	545,294,277	1,0,1	225	99	1	1.0	1.0,1.0,1.0	0.996,1.0,0.992	0.004
1608	ENSG00000124486.14	USP9X	chrX	+	41189308	41189475	41187991	41188117	41196591	41196738	1608	852,334,323	1,0,0	470,224,259	0,0,0	266	99	1	1.0	0.997,1.0,1.0	1.0,1.0,1.0	-0.001
1609	ENSG00000124486.14	USP9X	chrX	+	41196250	41196359	41189308	41189475	41196591	41196738	1609	2326,845,717	0,0,0	1205,570,552	7,5,6	208	99	0.31666187283	1.0	1.0,1.0,1.0	0.988,0.982,0.978	0.017
1610	ENSG00000124486.14	USP9X	chrX	+	41196591	41196738	41196250	41196359	41197363	41197510	1610	2542,882,806	3,1,0	1296,598,622	0,2,3	246	99	1	1.0	0.997,0.997,1.0	1.0,0.992,0.988	0.005
1611	ENSG00000124486.14	USP9X	chrX	+	41198527	41198750	41197363	41197510	41201059	41201280	1611	1845,606,534	0,1,0	850,374,421	0,0,0	322	99	1	1.0	1.0,0.995,1.0	1.0,1.0,1.0	-0.002
1612	ENSG00000124486.14	USP9X	chrX	+	41201059	41201280	41198527	41198750	41205302	41205493	1612	2401,894,816	0,0,0	1238,619,627	0,1,1	320	99	1	1.0	1.0,1.0,1.0	1.0,0.995,0.995	0.003
1613	ENSG00000124486.14	USP9X	chrX	+	41205302	41205493	41201059	41201280	41210508	41210682	1613	1919,697,666	1,0,0	920,459,502	0,0,0	290	99	1	1.0	0.998,1.0,1.0	1.0,1.0,1.0	-0.001
1614	ENSG00000124486.14	USP9X	chrX	+	41210508	41210682	41205302	41205493	41214567	41214709	1614	1404,492,448	0,1,0	698,380,360	0,0,0	273	99	1	1.0	1.0,0.994,1.0	1.0,1.0,1.0	-0.002
1615	ENSG00000124486.14	USP9X	chrX	+	41219101	41219231	41218371	41218597	41223216	41223402	1615	942,378,289	2,2,0	419,210,238	2,0,7	229	99	0.331622367116	1.0	0.995,0.988,1.0	0.989,1.0,0.936	0.019
1616	ENSG00000124486.14	USP9X	chrX	+	41223216	41223402	41219101	41219231	41224741	41224962	1616	2126,803,655	3,3,0	1008,505,580	0,0,0	285	99	1	1.0	0.996,0.989,1.0	1.0,1.0,1.0	-0.005
1617	ENSG00000124486.14	USP9X	chrX	+	41225048	41225137	41224741	41224962	41229252	41229409	1617	1329,551,413	0,0,0	652,344,329	0,0,1	188	99	1	1.0	1.0,1.0,1.0	1.0,1.0,0.994	0.002
1618	ENSG00000185753.13	CXorf38	chrX	-	40636532	40636712	40626920	40630773	40637006	40637156	1618	356,119,114	0,0,2	228,138,128	1,2,1	279	99	0.529383772283	1.0	1.0,1.0,0.953	0.988,0.961,0.978	0.009
1619	ENSG00000185753.13	CXorf38	chrX	-	40639008	40639128	40637006	40637156	40647006	40647141	1619	107,41,35	3,1,0	71,63,56	4,1,1	219	99	0.395499302407	1.0	0.942,0.949,1.0	0.889,0.966,0.962	0.025
1620	ENSG00000185753.13	CXorf38	chrX	-	40639008	40639128	40637006	40637156	40647304	40647561	1620	68,35,31	0,0,1	49,45,26	0,0,0	219	99	1	1.0	1.0,1.0,0.933	1.0,1.0,1.0	-0.022
1621	ENSG00000185753.13	CXorf38	chrX	-	40639008	40639172	40637006	40637156	40647006	40647554	1621	52,19,17	3,1,0	36,33,24	4,1,1	263	99	0.361133848379	1.0	0.867,0.877,1.0	0.772,0.925,0.9	0.049
1622	ENSG00000185753.13	CXorf38	chrX	-	40639008	40639172	40637006	40637156	40647304	40647561	1622	49,14,15	0,0,1	33,33,21	0,0,0	263	99	1	1.0	1.0,1.0,0.85	1.0,1.0,1.0	-0.05
1623	ENSG00000185753.13	CXorf38	chrX	-	40639008	40640320	40637006	40637156	40647006	40647141	1623	106,33,24	3,1,0	68,37,42	4,1,1	1411	99	0.259102244463	1.0	0.713,0.698,1.0	0.544,0.722,0.747	0.133
1624	ENSG00000185753.13	CXorf38	chrX	-	40647006	40647141	40637006	40637156	40647304	40647521	1624	45,15,11	0,0,1	37,22,16	0,0,0	234	99	1	1.0	1.0,1.0,0.823	1.0,1.0,1.0	-0.059
1625	ENSG00000185753.13	CXorf38	chrX	-	40647006	40647141	40639008	40639128	40647304	40647521	1625	104,41,33	23,21,18	72,52,51	17,13,6	234	99	0.0439187481284	0.4213051133810396	0.657,0.452,0.437	0.642,0.629,0.782	-0.169
1631	ENSG00000156298.13	TSPAN7	chrX	+	38655995	38656155	38561543	38561627	38666120	38666309	1631	0,0,0	38,4,5	2,0,0	29,10,14	259	99	1	1.0	0.0,0.0,0.0	0.026,0.0,0.0	-0.009
1632	ENSG00000156298.13	TSPAN7	chrX	+	38681203	38681287	38675704	38675860	38687598	38687674	1632	62,17,12	0,0,0	61,21,25	2,0,0	183	99	1	1.0	1.0,1.0,1.0	0.943,1.0,1.0	0.019
1634	ENSG00000156313.15	RPGR	chrX	-	38272310	38272589	38269401	38269832	38273385	38273477	1634	0,1,1	179,60,66	0,0,0	63,33,47	378	99	1	1.0	0.0,0.004,0.004	0.0,0.0,0.0	0.003
1635	ENSG00000156313.15	RPGR	chrX	-	38273385	38273477	38269162	38269832	38275088	38275146	1635	263,115,115	0,1,0	106,65,80	0,0,0	191	99	1	1.0	1.0,0.984,1.0	1.0,1.0,1.0	-0.005
1636	ENSG00000156313.15	RPGR	chrX	-	38275088	38275146	38273385	38273477	38276586	38276772	1636	173,102,86	2,1,4	101,56,71	0,5,2	157	99	0.577171816264	1.0	0.982,0.985,0.931	1.0,0.876,0.957	0.022
1638	ENSG00000156313.15	RPGR	chrX	-	38287093	38287245	38276586	38276772	38287860	38288041	1638	308,161,112	1,2,0	145,79,94	0,2,0	251	99	1	1.0	0.992,0.969,1.0	1.0,0.94,1.0	0.007
1639	ENSG00000156313.15	RPGR	chrX	-	38287093	38287245	38276586	38276772	38287864	38288041	1639	185,100,69	2,0,0	80,51,60	0,0,1	251	99	1	1.0	0.973,1.0,1.0	1.0,1.0,0.959	0.005
1640	ENSG00000156313.15	RPGR	chrX	-	38287093	38287245	38276586	38276772	38290958	38291024	1640	184,97,68	40,8,14	78,51,59	24,6,11	251	99	0.514693523425	1.0	0.645,0.827,0.657	0.562,0.77,0.679	0.039
1641	ENSG00000156313.15	RPGR	chrX	-	38287093	38288041	38276586	38276772	38290958	38291024	1641	350,205,143	40,8,14	193,124,133	24,6,11	1047	99	0.866035731629	1.0	0.453,0.708,0.491	0.432,0.661,0.533	0.009
1642	ENSG00000156313.15	RPGR	chrX	-	38287860	38288041	38276586	38276772	38290958	38291024	1642	104,80,48	40,8,14	70,51,50	24,6,11	280	99	0.86055592928	1.0	0.479,0.78,0.548	0.508,0.75,0.616	-0.022
1644	ENSG00000156313.15	RPGR	chrX	-	38287864	38288041	38276586	38276772	38290958	38291024	1644	101,77,48	40,8,14	68,49,51	24,6,11	276	99	0.845864088325	1.0	0.475,0.775,0.552	0.504,0.746,0.624	-0.024
1646	ENSG00000156313.15	RPGR	chrX	-	38291392	38291484	38290958	38291024	38297283	38297452	1646	116,71,49	3,1,1	61,24,29	5,9,7	191	99	1.00074495879e-06	8.696955573556184e-05	0.952,0.974,0.962	0.863,0.58,0.682	0.254
1647	ENSG00000156313.15	RPGR	chrX	-	38295984	38296144	38291392	38291484	38297283	38297452	1647	2,2,1	74,41,31	0,0,2	26,10,13	259	99	1	1.0	0.01,0.018,0.012	0.0,0.0,0.056	-0.005
1649	ENSG00000156313.15	RPGR	chrX	-	38301246	38301371	38298955	38299141	38310614	38310773	1649	33,22,15	0,0,0	13,11,11	0,0,1	224	99	1	1.0	1.0,1.0,1.0	1.0,1.0,0.829	0.057
1650	ENSG00000156313.15	RPGR	chrX	-	38302612	38302672	38301246	38301371	38304634	38304790	1650	0,0,0	42,20,21	0,0,1	24,12,11	159	99	1	1.0	0.0,0.0,0.0	0.0,0.0,0.054	-0.018
1651	ENSG00000156313.15	RPGR	chrX	-	38304634	38304790	38301246	38301371	38310614	38310773	1651	185,95,86	0,0,0	96,50,45	0,0,1	255	99	1	1.0	1.0,1.0,1.0	1.0,1.0,0.946	0.018
1653	ENSG00000156313.15	RPGR	chrX	-	38318828	38318987	38317315	38317465	38327339	38327422	1653	132,65,63	0,1,0	65,31,44	0,0,0	258	99	1	1.0	1.0,0.961,1.0	1.0,1.0,1.0	-0.013
1654	ENSG00000156313.15	RPGR	chrX	-	38321026	38321089	38318828	38318987	38322852	38322945	1654	185,74,73	2,1,0	101,58,57	3,3,1	162	99	0.0563990030525	0.5028897605437256	0.983,0.978,1.0	0.954,0.922,0.972	0.038
1655	ENSG00000156313.15	RPGR	chrX	-	38321026	38321089	38318828	38318987	38327339	38327422	1655	93,35,28	1,1,1	50,29,31	0,0,0	162	99	0.490133406765	1.0	0.983,0.955,0.945	1.0,1.0,1.0	-0.039
1656	ENSG00000156313.15	RPGR	chrX	-	38322852	38322945	38318828	38318987	38327339	38327422	1656	8,2,3	1,1,1	4,7,1	0,0,0	192	99	0.615658917966	1.0	0.805,0.508,0.607	1.0,1.0,1.0	-0.36
1658	ENSG00000156313.15	RPGR	chrX	-	38322852	38322945	38321026	38321089	38327339	38327422	1658	101,42,48	2,3,0	51,34,26	0,0,0	192	99	0.389149715907	1.0	0.963,0.878,1.0	1.0,1.0,1.0	-0.053
1659	ENSG00000156313.15	RPGR	chrX	-	38323398	38323524	38321026	38321089	38327339	38327422	1659	41,29,18	2,3,0	13,19,17	0,0,0	225	99	0.0590989989895	0.5193248119008163	0.9,0.81,1.0	1.0,1.0,1.0	-0.097
1660	ENSG00000156313.15	RPGR	chrX	-	38323398	38323524	38322852	38322945	38327339	38327422	1660	86,44,33	6,1,3	36,35,27	1,4,0	225	99	0.381771659977	1.0	0.863,0.951,0.829	0.941,0.794,1.0	-0.031
1662	ENSG00000165168.9	CYBB	chrX	+	37793664	37793810	37791974	37792059	37795950	37796141	1662	4,4,3	1,0,0	2,0,1	0,0,0	245	99	1	1.0	0.618,1.0,1.0	1.0,NA,1.0	-0.127
1663	ENSG00000165168.9	CYBB	chrX	+	37795950	37796141	37791974	37792059	37798954	37799084	1663	3,0,0	1,0,0	1,0,2	0,0,0	290	99	1	1.0	0.506,NA,NA	1.0,NA,1.0	-0.494
1664	ENSG00000130962.18	PRRG1	chrX	+	37386598	37386689	37349329	37349469	37406208	37406259	1664	9,5,1	6,2,4	5,6,3	1,7,4	190	99	0.892015118879	1.0	0.439,0.566,0.115	0.723,0.309,0.281	-0.064
1665	ENSG00000130962.18	PRRG1	chrX	+	37386598	37386689	37349371	37349395	37406208	37406259	1665	11,5,1	18,12,7	7,8,2	24,9,6	190	99	0.888606281955	1.0	0.242,0.178,0.069	0.132,0.317,0.148	-0.036
1666	ENSG00000130962.18	PRRG1	chrX	+	37406208	37406259	37349329	37349469	37453135	37453647	1666	8,4,2	1,0,0	1,2,1	0,0,0	150	99	1	1.0	0.841,1.0,1.0	1.0,1.0,1.0	-0.053
1667	ENSG00000130962.18	PRRG1	chrX	+	37425839	37426000	37406208	37406259	37453135	37453308	1667	170,63,65	9,7,2	121,59,63	5,3,2	260	99	0.293699359345	1.0	0.878,0.774,0.925	0.902,0.882,0.923	-0.043
1668	ENSG00000157625.16	TAB3	chrX	-	30834050	30834152	30827441	30831575	30842965	30843049	1668	130,40,52	1,2,0	88,47,56	0,1,2	201	99	1	1.0	0.985,0.908,1.0	1.0,0.959,0.932	0.001
1669	ENSG00000157625.16	TAB3	chrX	-	30842965	30843049	30834050	30834152	30846550	30846644	1669	102,24,43	13,6,6	76,45,53	11,1,4	183	99	0.130787489788	0.8989366692487404	0.809,0.684,0.795	0.789,0.961,0.878	-0.113
1670	ENSG00000157625.16	TAB3	chrX	-	30845932	30846071	30842987	30843049	30846550	30846644	1670	3,0,0	37,13,18	2,2,1	27,22,26	238	99	0.470128351469	1.0	0.033,0.0,0.0	0.03,0.036,0.016	-0.016
1671	ENSG00000157625.16	TAB3	chrX	-	30846550	30846644	30842965	30843049	30852777	30852887	1671	95,31,39	1,0,0	70,50,57	4,2,0	193	99	0.0657068459703	0.55791579254888	0.98,1.0,1.0	0.9,0.928,1.0	0.051
1672	ENSG00000157625.16	TAB3	chrX	-	30867464	30867549	30867114	30867218	30871698	30871801	1672	29,7,11	0,0,0	7,7,3	0,0,1	184	99	1	1.0	1.0,1.0,1.0	1.0,1.0,0.617	0.128
1674	ENSG00000198814.14	GK	chrX	+	30668011	30668118	30665510	30665584	30677374	30677452	1674	48,17,11	0,2,0	30,12,11	0,0,0	206	99	1	1.0	1.0,0.803,1.0	1.0,1.0,1.0	-0.066
1676	ENSG00000198814.14	GK	chrX	+	30677374	30677452	30668011	30668118	30691122	30691199	1676	15,10,8	0,0,0	16,9,9	0,0,1	177	99	1	1.0	1.0,1.0,1.0	1.0,1.0,0.834	0.055
1678	ENSG00000198814.14	GK	chrX	+	30691122	30691199	30677374	30677452	30694399	30694537	1678	15,10,8	2,1,1	15,9,7	0,0,0	176	99	0.0125229479759	0.16668482988040398	0.808,0.849,0.818	1.0,1.0,1.0	-0.175
1679	ENSG00000198814.14	GK	chrX	+	30694399	30694537	30691122	30691199	30696041	30696062	1679	54,18,22	0,0,0	36,20,14	2,2,2	237	99	0.0016685761649	0.0355550581694754	1.0,1.0,1.0	0.883,0.807,0.745	0.188
1680	ENSG00000198814.14	GK	chrX	+	30695082	30695132	30694399	30694537	30696041	30696151	1680	1,0,0	33,9,10	0,0,0	17,9,6	149	99	1	1.0	0.02,0.0,0.0	0.0,0.0,0.0	0.007
1681	ENSG00000198814.14	GK	chrX	+	30697731	30697749	30696616	30696683	30700413	30700449	1681	23,8,5	35,12,5	9,4,3	12,11,9	117	99	0.311128759612	1.0	0.357,0.361,0.458	0.388,0.235,0.22	0.111
1682	ENSG00000198814.14	GK	chrX	+	30700413	30700449	30696616	30696683	30700837	30700885	1682	42,17,7	1,0,0	16,16,11	0,0,0	135	99	1	1.0	0.969,1.0,1.0	1.0,1.0,1.0	-0.01
1683	ENSG00000198814.14	GK	chrX	+	30727465	30727552	30724100	30724181	30728731	30729249	1683	34,27,8	1,2,2	17,8,11	1,2,3	186	99	0.241877408202	1.0	0.948,0.878,0.68	0.9,0.68,0.661	0.088
1684	ENSG00000158290.19	CUL4B	chrX	-	120528759	120528821	120526409	120526856	120530101	120530254	1684	0,0,1	501,143,124	1,3,2	256,103,150	161	99	1	1.0	0.0,0.0,0.005	0.002,0.018,0.008	-0.008
1685	ENSG00000158290.19	CUL4B	chrX	-	120530101	120530254	120505919	120526856	120532421	120532594	1685	1263,418,408	0,1,0	651,333,394	1,0,0	252	99	1	1.0	1.0,0.994,1.0	0.996,1.0,1.0	-0.001
1686	ENSG00000158290.19	CUL4B	chrX	-	120530101	120530254	120505919	120526856	120534480	120534586	1686	779,252,218	2,0,0	399,185,245	0,0,0	252	99	1	1.0	0.994,1.0,1.0	1.0,1.0,1.0	-0.002
1687	ENSG00000158290.19	CUL4B	chrX	-	120532421	120532594	120526659	120526856	120534480	120534586	1687	636,208,216	2,0,0	344,203,230	0,0,0	272	99	1	1.0	0.991,1.0,1.0	1.0,1.0,1.0	-0.003
1688	ENSG00000158290.19	CUL4B	chrX	-	120532421	120532594	120529975	120530254	120534480	120534586	1688	1123,375,405	3,2,0	595,351,380	0,0,1	272	99	1	1.0	0.993,0.986,1.0	1.0,1.0,0.993	-0.005
1689	ENSG00000158290.19	CUL4B	chrX	-	120534480	120534586	120505919	120526856	120536926	120537034	1689	26,8,10	2,0,0	14,9,5	0,0,0	205	99	1	1.0	0.863,1.0,1.0	1.0,1.0,1.0	-0.046
1690	ENSG00000158290.19	CUL4B	chrX	-	120534480	120534586	120530101	120530254	120535829	120535943	1690	373,119,131	0,0,0	157,99,129	1,0,0	205	99	1	1.0	1.0,1.0,1.0	0.987,1.0,1.0	0.004
1691	ENSG00000158290.19	CUL4B	chrX	-	120535829	120535943	120534480	120534586	120536926	120537034	1691	974,283,332	0,0,1	427,236,307	0,0,0	213	99	1	1.0	1.0,1.0,0.994	1.0,1.0,1.0	-0.002
1692	ENSG00000158290.19	CUL4B	chrX	-	120536926	120537034	120535829	120535943	120538123	120538209	1692	704,219,226	0,0,0	314,162,220	0,0,1	207	99	1	1.0	1.0,1.0,1.0	1.0,1.0,0.991	0.003
1693	ENSG00000158290.19	CUL4B	chrX	-	120537299	120537475	120536926	120537034	120538123	120538209	1693	1,0,1	244,72,73	0,0,0	115,53,78	275	99	1	1.0	0.001,0.0,0.005	0.0,0.0,0.0	0.002
1695	ENSG00000158290.19	CUL4B	chrX	-	120538659	120538770	120538117	120538209	120539267	120539372	1695	608,208,201	1,0,0	293,144,177	0,0,0	210	99	1	1.0	0.997,1.0,1.0	1.0,1.0,1.0	-0.001
1696	ENSG00000158290.19	CUL4B	chrX	-	120539267	120539372	120538123	120538770	120540369	120540562	1696	868,300,269	0,0,0	361,192,242	1,3,5	204	99	0.373337346382	1.0	1.0,1.0,1.0	0.994,0.969,0.959	0.026
1697	ENSG00000158290.19	CUL4B	chrX	-	120541601	120541720	120538123	120540562	120542965	120543033	1697	456,205,206	1,0,0	276,151,192	0,0,0	218	99	1	1.0	0.995,1.0,1.0	1.0,1.0,1.0	-0.002
1698	ENSG00000158290.19	CUL4B	chrX	-	120544480	120544550	120544113	120544203	120545443	120545517	1698	139,42,44	0,0,0	51,19,31	0,0,1	169	99	1	1.0	1.0,1.0,1.0	1.0,1.0,0.948	0.017
1699	ENSG00000158290.19	CUL4B	chrX	-	120544480	120544643	120544113	120544203	120545443	120545517	1699	486,181,172	0,0,0	236,133,166	0,0,1	262	99	1	1.0	1.0,1.0,1.0	1.0,1.0,0.984	0.005
1700	ENSG00000158290.19	CUL4B	chrX	-	120545443	120545517	120544480	120544643	120546546	120546616	1700	347,142,123	0,0,0	175,118,120	0,0,1	173	99	1	1.0	1.0,1.0,1.0	1.0,1.0,0.986	0.005
1701	ENSG00000158290.19	CUL4B	chrX	-	120547135	120547239	120546546	120546616	120557923	120558039	1701	491,173,151	1,0,0	245,133,129	0,1,0	203	99	1	1.0	0.996,1.0,1.0	1.0,0.985,1.0	0.004
1702	ENSG00000158290.19	CUL4B	chrX	-	120554907	120554953	120547135	120547239	120557923	120558039	1702	2,0,0	105,30,33	0,0,3	67,22,32	145	99	1	1.0	0.013,0.0,0.0	0.0,0.0,0.06	-0.016
1703	ENSG00000158290.19	CUL4B	chrX	-	120558248	120558292	120557923	120558039	120559778	120559978	1703	0,1,0	15,3,2	0,0,0	8,6,5	143	99	1	1.0	0.0,0.188,0.0	0.0,0.0,0.0	0.063
1704	ENSG00000158290.19	CUL4B	chrX	-	120558248	120558292	120557923	120558039	120560082	120560776	1704	0,0,0	245,85,94	0,0,1	147,49,88	143	99	1	1.0	0.0,0.0,0.0	0.0,0.0,0.008	-0.003
1708	ENSG00000101868.13	POLA1	chrX	+	24703250	24703347	24699424	24699549	24704388	24704469	1708	937,365,289	14,12,8	543,278,302	3,3,7	196	99	0.0281992478308	0.3045729625468819	0.971,0.939,0.948	0.989,0.979,0.956	-0.022
1709	ENSG00000101868.13	POLA1	chrX	+	24716883	24716971	24716361	24716454	24717289	24717491	1709	693,265,276	6,4,1	403,232,241	5,7,6	187	99	0.0257801178633	0.28536468790461555	0.984,0.972,0.993	0.977,0.946,0.955	0.024
1710	ENSG00000101868.13	POLA1	chrX	+	24724334	24724451	24723154	24723267	24726932	24727071	1710	609,227,211	1,0,0	336,165,190	0,0,0	216	99	1	1.0	0.996,1.0,1.0	1.0,1.0,1.0	-0.001
1711	ENSG00000101868.13	POLA1	chrX	+	24725980	24726055	24724334	24724451	24726932	24727071	1711	862,293,283	4,1,1	428,194,277	8,6,8	174	99	5.17720121466e-05	0.0022216305085148136	0.992,0.994,0.994	0.968,0.948,0.952	0.037
1713	ENSG00000101868.13	POLA1	chrX	+	24735398	24735488	24732369	24732454	24737624	24737741	1713	486,159,169	1,0,0	209,124,146	0,0,1	189	99	1	1.0	0.996,1.0,1.0	1.0,1.0,0.987	0.003
1714	ENSG00000101868.13	POLA1	chrX	+	24737624	24737741	24735398	24735488	24739374	24739550	1714	1589,545,502	0,0,0	741,397,436	0,0,2	216	99	1	1.0	1.0,1.0,1.0	1.0,1.0,0.99	0.003
1717	ENSG00000101868.13	POLA1	chrX	+	24742001	24742121	24741374	24741504	24743229	24743329	1717	1464,508,494	3,6,0	703,326,391	2,3,2	219	99	1	1.0	0.995,0.975,1.0	0.994,0.98,0.989	0.002
1718	ENSG00000101868.13	POLA1	chrX	+	24743229	24743329	24742001	24742121	24748310	24748460	1718	807,280,261	0,0,0	381,167,234	2,0,1	199	99	1	1.0	1.0,1.0,1.0	0.99,1.0,0.991	0.006
1719	ENSG00000101868.13	POLA1	chrX	+	24744599	24744893	24743229	24743329	24745417	24745542	1719	7,8,4	216,112,93	4,3,3	119,70,60	393	99	0.936945176865	1.0	0.008,0.018,0.011	0.008,0.011,0.012	0.002
1720	ENSG00000101868.13	POLA1	chrX	+	24745417	24745542	24743229	24743329	24748310	24748460	1720	507,206,206	17,7,7	257,148,124	11,7,17	224	99	0.0164946852912	0.20461741475525372	0.929,0.929,0.929	0.912,0.903,0.763	0.07
1721	ENSG00000101868.13	POLA1	chrX	+	24748310	24748460	24699424	24699549	24810707	24810781	1721	588,273,209	0,0,0	286,169,163	0,0,1	249	99	1	1.0	1.0,1.0,1.0	1.0,1.0,0.985	0.005
1722	ENSG00000101868.13	POLA1	chrX	+	24748869	24748992	24748310	24748460	24809897	24809930	1722	1614,634,583	4,0,2	754,366,475	0,0,3	222	99	1	1.0	0.994,1.0,0.992	1.0,1.0,0.986	0.0
1723	ENSG00000101868.13	POLA1	chrX	+	24748869	24748992	24748310	24748460	24810707	24810781	1723	1033,396,366	0,0,0	455,229,283	1,1,2	222	99	1	1.0	1.0,1.0,1.0	0.995,0.99,0.984	0.01
1724	ENSG00000101868.13	POLA1	chrX	+	24775196	24775356	24748869	24748992	24809897	24809930	1724	2,4,3	581,238,217	3,4,2	299,137,193	259	99	1	1.0	0.001,0.006,0.005	0.004,0.011,0.004	-0.002
1725	ENSG00000101868.13	POLA1	chrX	+	24775196	24775356	24748869	24748992	24810707	24810781	1725	2,2,3	0,0,0	2,3,3	0,0,1	259	99	1	1.0	1.0,1.0,1.0	1.0,1.0,0.534	0.155
1726	ENSG00000101868.13	POLA1	chrX	+	24809897	24809930	24748310	24748460	24810707	24810781	1726	352,116,83	0,0,0	135,71,94	1,1,2	132	99	1	1.0	1.0,1.0,1.0	0.99,0.982,0.972	0.019
1727	ENSG00000101868.13	POLA1	chrX	+	24809897	24809930	24748869	24748992	24810707	24810781	1727	920,353,295	0,0,0	429,206,277	0,0,1	132	99	1	1.0	1.0,1.0,1.0	1.0,1.0,0.995	0.002
1728	ENSG00000101868.13	POLA1	chrX	+	24809897	24809930	24775196	24775356	24810707	24810781	1728	348,118,81	0,0,0	136,72,91	0,0,1	132	99	1	1.0	1.0,1.0,1.0	1.0,1.0,0.986	0.005
1729	ENSG00000101868.13	POLA1	chrX	+	24821451	24821583	24814978	24815111	24826426	24826601	1729	1343,635,494	0,0,1	748,405,440	0,0,0	231	99	1	1.0	1.0,1.0,0.995	1.0,1.0,1.0	-0.002
1730	ENSG00000101868.13	POLA1	chrX	+	24888005	24888122	24699424	24699549	24930452	24930549	1730	842,300,285	1,0,0	416,192,217	0,0,0	216	99	1	1.0	0.997,1.0,1.0	1.0,1.0,1.0	-0.001
1731	ENSG00000101868.13	POLA1	chrX	+	24888005	24888122	24748869	24748992	24995804	24996954	1731	275,111,76	0,0,0	137,70,67	0,0,2	216	99	1	1.0	1.0,1.0,1.0	1.0,1.0,0.939	0.02
1732	ENSG00000101868.13	POLA1	chrX	+	24888005	24888122	24843545	24843677	24930452	24930549	1732	1213,449,426	6,0,1	638,300,310	1,1,1	216	99	1	1.0	0.989,1.0,0.995	0.997,0.993,0.993	0.0
1733	ENSG00000101868.13	POLA1	chrX	+	24888005	24888122	24843545	24843677	24995804	24996954	1733	646,259,218	0,0,1	358,178,160	0,0,0	216	99	1	1.0	1.0,1.0,0.99	1.0,1.0,1.0	-0.003
1734	ENSG00000101868.13	POLA1	chrX	+	24930452	24930549	24843545	24843677	24995804	24996954	1734	569,241,219	0,0,1	273,162,168	0,0,0	196	99	1	1.0	1.0,1.0,0.991	1.0,1.0,1.0	-0.003
1735	ENSG00000101868.13	POLA1	chrX	+	24930452	24930549	24888005	24888122	24995804	24996954	1735	1141,438,433	11,7,7	559,288,321	7,5,4	196	99	0.879106603559	1.0	0.981,0.969,0.969	0.976,0.967,0.976	0.0
1736	ENSG00000102230.14	PCYT1B	chrX	-	24587240	24587319	24579315	24579458	24590022	24590174	1736	53,26,24	0,0,1	19,13,9	0,1,1	178	99	1	1.0	1.0,1.0,0.93	1.0,0.878,0.833	0.073
1737	ENSG00000102230.14	PCYT1B	chrX	-	24590022	24590174	24579315	24579458	24607744	24607861	1737	59,26,19	0,0,1	11,9,17	0,0,0	251	99	1	1.0	1.0,1.0,0.882	1.0,1.0,1.0	-0.039
1738	ENSG00000102230.14	PCYT1B	chrX	-	24618984	24619084	24607744	24607861	24646988	24647038	1738	89,54,50	1,0,0	21,21,21	1,0,0	199	99	1	1.0	0.978,1.0,1.0	0.913,1.0,1.0	0.022
1739	ENSG00000005889.16	ZFX	chrX	+	24151690	24151800	24149172	24149253	24152719	24152830	1739	48,27,22	2,1,1	30,18,12	1,0,0	209	99	0.0596952874462	0.5231747574872724	0.919,0.927,0.912	0.934,1.0,1.0	-0.059
1740	ENSG00000005889.16	ZFX	chrX	+	24151690	24151800	24149172	24149253	24172714	24172800	1740	3,0,2	20,10,8	1,2,1	12,7,6	209	99	0.580933888272	1.0	0.066,0.0,0.106	0.038,0.119,0.073	-0.019
1741	ENSG00000005889.16	ZFX	chrX	+	24151690	24151800	24149728	24149794	24152719	24152830	1741	78,43,40	4,8,6	44,33,31	5,5,1	209	99	0.630871997726	1.0	0.902,0.718,0.759	0.807,0.758,0.936	-0.041
1742	ENSG00000005889.16	ZFX	chrX	+	24151690	24151800	24149728	24149794	24172714	24172800	1742	33,16,20	62,27,23	15,17,20	41,28,41	209	99	0.247954482482	1.0	0.201,0.219,0.292	0.148,0.223,0.188	0.051
1743	ENSG00000005889.16	ZFX	chrX	+	24152719	24152830	24149172	24149253	24161714	24161842	1743	26,12,5	1,0,0	18,17,12	1,0,0	210	99	1	1.0	0.925,1.0,1.0	0.895,1.0,1.0	0.01
1744	ENSG00000005889.16	ZFX	chrX	+	24152719	24152830	24149172	24149253	24172714	24172800	1744	120,27,33	20,10,8	63,36,44	12,7,6	210	99	0.389614552535	1.0	0.739,0.56,0.66	0.712,0.708,0.776	-0.079
1745	ENSG00000005889.16	ZFX	chrX	+	24152719	24152830	24149172	24149253	24179182	24179219	1745	22,7,4	1,0,0	11,8,6	0,0,0	210	99	1	1.0	0.912,1.0,1.0	1.0,1.0,1.0	-0.029
1746	ENSG00000005889.16	ZFX	chrX	+	24152719	24152830	24149728	24149794	24161714	24161842	1746	28,19,10	0,2,0	22,22,13	0,0,2	210	99	1	1.0	1.0,0.817,1.0	1.0,1.0,0.754	0.021
1747	ENSG00000005889.16	ZFX	chrX	+	24152719	24152830	24149728	24149794	24172714	24172800	1747	122,34,38	62,27,23	67,41,45	41,28,41	210	99	0.341422655393	1.0	0.481,0.373,0.438	0.435,0.408,0.341	0.036
1748	ENSG00000005889.16	ZFX	chrX	+	24152719	24152830	24149728	24149794	24179182	24179219	1748	24,14,9	1,0,0	15,13,7	1,0,0	210	99	1	1.0	0.919,1.0,1.0	0.876,1.0,1.0	0.014
1749	ENSG00000005889.16	ZFX	chrX	+	24152719	24152830	24151690	24151800	24172714	24172800	1749	164,53,52	1,0,0	91,52,55	0,0,0	210	99	1	1.0	0.987,1.0,1.0	1.0,1.0,1.0	-0.004
1750	ENSG00000005889.16	ZFX	chrX	+	24161714	24161842	24149172	24149253	24172714	24172800	1750	53,15,15	20,10,8	30,13,27	12,7,6	227	99	0.438430516246	1.0	0.536,0.395,0.45	0.522,0.447,0.662	-0.083
1751	ENSG00000005889.16	ZFX	chrX	+	24161714	24161842	24149744	24149794	24172714	24172800	1751	52,17,15	62,27,23	29,13,29	41,28,41	227	99	0.513498548636	1.0	0.268,0.215,0.221	0.236,0.168,0.236	0.021
1752	ENSG00000005889.16	ZFX	chrX	+	24161714	24161842	24152719	24152830	24172714	24172800	1752	56,21,16	98,21,29	36,22,33	52,28,38	227	99	0.423302420039	1.0	0.199,0.304,0.194	0.232,0.255,0.275	-0.022
1753	ENSG00000005889.16	ZFX	chrX	+	24172714	24172800	24149628	24149794	24179182	24179219	1753	178,82,84	1,0,0	94,72,85	1,0,0	185	99	1	1.0	0.99,1.0,1.0	0.981,1.0,1.0	0.003
1754	ENSG00000005889.16	ZFX	chrX	+	24172714	24172800	24149628	24149794	24207325	24207475	1754	35,23,16	0,0,1	30,19,23	0,0,1	185	99	1	1.0	1.0,1.0,0.895	1.0,1.0,0.925	-0.01
1755	ENSG00000005889.16	ZFX	chrX	+	24172714	24172800	24152719	24152830	24179182	24179219	1755	219,77,93	0,1,0	112,74,86	0,0,0	185	99	1	1.0	1.0,0.976,1.0	1.0,1.0,1.0	-0.008
1756	ENSG00000005889.16	ZFX	chrX	+	24173606	24173723	24172714	24172800	24175388	24175443	1756	38,23,22	20,12,14	38,28,36	19,12,10	216	99	0.23763227161	1.0	0.465,0.468,0.419	0.478,0.517,0.623	-0.089
1757	ENSG00000005889.16	ZFX	chrX	+	24173606	24173723	24172714	24172800	24179182	24179770	1757	43,35,28	171,70,77	43,34,41	80,62,69	216	99	0.00654364347308	0.10193215483176364	0.103,0.186,0.143	0.198,0.201,0.214	-0.06
1758	ENSG00000005889.16	ZFX	chrX	+	24175388	24175443	24172755	24172800	24177683	24177866	1758	10,5,3	3,2,4	5,2,0	0,0,3	154	99	0.101596706192	0.7578348693518215	0.682,0.616,0.325	1.0,1.0,0.0	-0.126
1759	ENSG00000005889.16	ZFX	chrX	+	24175388	24175443	24172755	24172800	24179182	24179550	1759	28,15,12	171,70,77	23,11,17	80,62,69	154	99	0.167169824876	1.0	0.095,0.121,0.091	0.156,0.102,0.137	-0.029
1760	ENSG00000005889.16	ZFX	chrX	+	24175388	24175443	24173606	24173723	24179182	24179550	1760	22,11,7	17,18,10	19,8,18	17,12,17	154	99	0.73766933716	1.0	0.454,0.282,0.31	0.418,0.3,0.405	-0.026
1761	ENSG00000005889.16	ZFX	chrX	+	24177683	24177866	24172755	24172800	24179182	24179550	1761	52,23,28	171,70,77	25,22,33	80,62,69	282	99	0.466427679739	1.0	0.096,0.103,0.113	0.099,0.111,0.144	-0.014
1762	ENSG00000005889.16	ZFX	chrX	+	24177683	24177866	24175388	24175443	24179182	24179550	1762	54,21,24	26,12,10	27,23,30	27,16,20	282	99	0.058512094741	0.5157580431205715	0.422,0.381,0.457	0.26,0.335,0.345	0.107
1763	ENSG00000005889.16	ZFX	chrX	+	24179182	24179770	24149723	24149794	24207325	24207475	1763	1016,519,446	0,0,1	756,365,532	0,0,1	687	99	1	1.0	1.0,1.0,0.985	1.0,1.0,0.987	-0.001
1764	ENSG00000005889.16	ZFX	chrX	+	24179182	24179770	24172714	24172800	24207325	24207475	1764	1186,589,523	0,1,0	835,427,601	1,0,1	687	99	1	1.0	1.0,0.988,1.0	0.992,1.0,0.989	0.002
1765	ENSG00000005889.16	ZFX	chrX	+	24207325	24207475	24179182	24179770	24207711	24207855	1765	643,321,279	1,0,0	487,267,316	0,0,0	249	99	1	1.0	0.996,1.0,1.0	1.0,1.0,1.0	-0.001
1766	ENSG00000005889.16	ZFX	chrX	+	24207711	24207855	24179182	24179770	24208899	24209001	1766	93,41,32	1,0,0	61,34,49	0,0,0	243	99	1	1.0	0.974,1.0,1.0	1.0,1.0,1.0	-0.009
1768	ENSG00000005889.16	ZFX	chrX	+	24208899	24209040	24179182	24179770	24210192	24211986	1768	448,226,210	0,0,0	313,172,239	0,0,1	240	99	1	1.0	1.0,1.0,1.0	1.0,1.0,0.99	0.003
1769	ENSG00000005889.16	ZFX	chrX	+	24208899	24209040	24208217	24208370	24210192	24211986	1769	550,304,279	0,2,0	405,219,296	1,0,2	240	99	1	1.0	1.0,0.984,1.0	0.994,1.0,0.984	0.002
1771	ENSG00000184831.14	APOO	chrX	-	23833606	23833612	23833356	23833510	23840312	23840377	1771	86,36,46	340,129,132	30,20,17	194,103,90	105	99	0.00443575766546	0.07549981563454079	0.193,0.208,0.247	0.127,0.155,0.151	0.072
1772	ENSG00000184831.14	APOO	chrX	-	23833606	23833612	23833356	23833510	23856301	23856382	1772	1,1,1	3,1,0	0,0,0	0,0,1	105	99	1	1.0	0.239,0.485,1.0	NA,NA,0.0	0.575
1773	ENSG00000184831.14	APOO	chrX	-	23840312	23840377	23833352	23833612	23856301	23856382	1773	554,210,203	3,2,1	232,131,125	1,0,0	164	99	1	1.0	0.991,0.984,0.992	0.993,1.0,1.0	-0.009
1774	ENSG00000184831.14	APOO	chrX	-	23840312	23840377	23833362	23833510	23856301	23856382	1774	655,246,222	3,1,0	321,168,169	0,0,1	164	99	1	1.0	0.992,0.993,1.0	1.0,1.0,0.99	-0.002
1775	ENSG00000184831.14	APOO	chrX	-	23856301	23856382	23840026	23840377	23858641	23858733	1775	1277,457,421	45,13,15	557,281,306	28,11,6	180	99	0.609471777589	1.0	0.94,0.951,0.939	0.916,0.934,0.966	0.005
1776	ENSG00000184831.14	APOO	chrX	-	23858641	23858733	23840312	23840377	23868592	23868612	1776	157,61,50	2,0,2	80,46,35	0,0,0	191	99	0.418761776721	1.0	0.976,1.0,0.928	1.0,1.0,1.0	-0.032
1777	ENSG00000184831.14	APOO	chrX	-	23858641	23858733	23840312	23840377	23874402	23874457	1777	42,12,15	2,0,1	26,10,9	0,0,0	191	99	0.436200884064	1.0	0.916,1.0,0.886	1.0,1.0,1.0	-0.066
1778	ENSG00000184831.14	APOO	chrX	-	23858641	23858733	23840312	23840377	23878914	23879007	1778	42,12,17	0,0,0	25,10,6	0,1,0	191	99	1	1.0	1.0,1.0,1.0	1.0,0.838,1.0	0.054
1779	ENSG00000184831.14	APOO	chrX	-	23868592	23868688	23840026	23840377	23874402	23874457	1779	221,139,106	2,0,1	106,65,81	0,0,0	195	99	1	1.0	0.982,1.0,0.982	1.0,1.0,1.0	-0.012
1780	ENSG00000184831.14	APOO	chrX	-	23868592	23868688	23840026	23840377	23878914	23879007	1780	3,8,5	0,0,0	2,1,0	0,1,0	195	99	1	1.0	1.0,1.0,1.0	1.0,0.337,NA	0.332
1781	ENSG00000184831.14	APOO	chrX	-	23868592	23868688	23858641	23858733	23874402	23874457	1781	348,193,146	1,0,1	169,106,113	2,0,3	195	99	0.490487351891	1.0	0.994,1.0,0.987	0.977,1.0,0.95	0.018
1782	ENSG00000184831.14	APOO	chrX	-	23868592	23868688	23858641	23858733	23878914	23879007	1782	130,62,45	1,0,3	65,42,32	1,0,0	195	99	0.699898312214	1.0	0.985,1.0,0.884	0.971,1.0,1.0	-0.034
1783	ENSG00000184831.14	APOO	chrX	-	23874402	23874457	23840312	23840377	23878914	23879034	1783	493,261,253	0,0,0	258,165,192	0,1,0	154	99	1	1.0	1.0,1.0,1.0	1.0,0.991,1.0	0.003
1784	ENSG00000184831.14	APOO	chrX	-	23874402	23874457	23858641	23858733	23878914	23879034	1784	492,261,253	1,0,3	260,165,195	1,0,0	154	99	1	1.0	0.997,1.0,0.982	0.994,1.0,1.0	-0.005
1785	ENSG00000184831.14	APOO	chrX	-	23874402	23874457	23868592	23868688	23878914	23879034	1785	699,389,353	1,8,3	358,228,269	2,1,0	154	99	0.933082976262	1.0	0.998,0.969,0.987	0.991,0.993,1.0	-0.01
1786	ENSG00000184831.14	APOO	chrX	-	23878914	23879034	23858641	23858733	23907693	23907903	1786	125,64,58	3,0,0	47,28,42	0,0,0	219	99	0.758777766211	1.0	0.95,1.0,1.0	1.0,1.0,1.0	-0.017
1787	ENSG00000184831.14	APOO	chrX	-	23880844	23880952	23878914	23879034	23907693	23907903	1787	484,234,241	13,10,3	276,138,181	4,1,4	207	99	0.0556147432641	0.49792775331722944	0.947,0.918,0.975	0.971,0.985,0.956	-0.024
1788	ENSG00000130066.17	SAT1	chrX	+	23783799	23783883	23783657	23783709	23784293	23784403	1788	1414,510,435	0,0,0	788,494,587	0,1,0	183	99	1	1.0	1.0,1.0,1.0	1.0,0.996,1.0	0.001
1789	ENSG00000130066.17	SAT1	chrX	+	23783799	23783883	23783657	23783709	23785327	23785429	1789	2324,776,654	30,34,46	1277,891,1083	53,42,59	183	99	0.0164333363911	0.20401943752482907	0.977,0.925,0.885	0.929,0.92,0.909	0.01
1790	ENSG00000130066.17	SAT1	chrX	+	23784293	23784403	23783657	23783709	23785327	23785429	1790	193,86,64	30,34,46	85,47,56	53,42,59	209	99	0.00737128924945	0.11166431260839678	0.753,0.545,0.397	0.432,0.346,0.31	0.202
1791	ENSG00000130066.17	SAT1	chrX	+	23784293	23784403	23783799	23783883	23785327	23785429	1791	211,109,76	927,290,232	96,56,59	499,407,499	209	99	9.14408226915e-08	1.0942723956509713e-05	0.097,0.151,0.134	0.084,0.061,0.053	0.061
1792	ENSG00000130066.17	SAT1	chrX	+	23785327	23785429	23783657	23783709	23785519	23785560	1792	1478,610,503	0,0,1	891,630,767	1,1,2	201	99	1	1.0	1.0,1.0,0.996	0.998,0.997,0.995	0.002
1793	ENSG00000130066.17	SAT1	chrX	+	23785519	23785560	23783657	23783709	23785685	23786000	1793	104,32,31	0,0,0	55,36,63	1,0,1	140	99	1	1.0	1.0,1.0,1.0	0.975,1.0,0.978	0.016
1794	ENSG00000123131.13	PRDX4	chrX	+	23671393	23671433	23667498	23667811	23671528	23671646	1794	2,0,2	10303,4920,4261	1,0,3	5391,3318,3699	139	99	1	1.0	0.0,0.0,0.0	0.0,0.0,0.001	-0.0
1795	ENSG00000123131.13	PRDX4	chrX	+	23671528	23671646	23667492	23667811	23674989	23675106	1795	12185,6420,5470	0,3,0	6599,4247,4740	4,1,0	217	99	1	1.0	1.0,0.999,1.0	0.999,0.999,1.0	0.0
1796	ENSG00000123131.13	PRDX4	chrX	+	23671528	23671646	23667492	23667811	23679164	23679208	1796	10762,5516,4750	0,3,2	5854,3737,4175	0,0,0	217	99	1	1.0	1.0,0.999,0.999	1.0,1.0,1.0	-0.001
1797	ENSG00000123131.13	PRDX4	chrX	+	23674989	23675106	23667492	23667811	23679164	23679208	1797	3081,1578,1388	0,3,2	1644,1009,1121	0,0,0	216	99	1	1.0	1.0,0.996,0.997	1.0,1.0,1.0	-0.002
1798	ENSG00000123131.13	PRDX4	chrX	+	23674989	23675106	23671528	23671646	23679164	23679208	1798	4505,2479,2108	1,0,0	2385,1518,1686	0,0,0	216	99	1	1.0	1.0,1.0,1.0	1.0,1.0,1.0	0.0
1799	ENSG00000123131.13	PRDX4	chrX	+	23679164	23679287	23674989	23675106	23682395	23682526	1799	7002,3614,3017	1,1,0	3670,2365,2627	2,0,0	222	99	1	1.0	1.0,0.999,1.0	0.999,1.0,1.0	0.0
1800	ENSG00000123131.13	PRDX4	chrX	+	23682395	23682526	23679164	23679287	23686284	23686395	1800	7615,3387,2719	0,1,0	3644,2199,2282	0,0,0	230	99	1	1.0	1.0,0.999,1.0	1.0,1.0,1.0	-0.0
1801	ENSG00000123131.13	PRDX4	chrX	+	23683670	23683705	23682395	23682526	23686284	23686397	1801	1878,1341,1097	0,2,1	1133,781,989	2,1,0	134	99	1	1.0	1.0,0.998,0.999	0.998,0.998,1.0	0.0
1802	ENSG00000123131.13	PRDX4	chrX	+	23686001	23686047	23683670	23683705	23686284	23686395	1802	6,0,0	660,481,385	2,3,3	377,286,336	145	99	1	1.0	0.006,0.0,0.0	0.004,0.007,0.006	-0.004
1805	ENSG00000012174.12	MBTPS2	chrX	+	21868466	21868585	21853375	21853503	21869497	21869678	1805	345,159,139	0,0,1	183,87,106	3,0,0	218	99	1	1.0	1.0,1.0,0.984	0.965,1.0,1.0	0.006
1806	ENSG00000012174.12	MBTPS2	chrX	+	21869497	21869678	21853375	21853503	21878041	21878136	1806	594,227,211	4,6,2	280,149,156	0,0,1	280	99	0.02236079078	0.2564782041490807	0.981,0.93,0.974	1.0,1.0,0.982	-0.032
1807	ENSG00000012174.12	MBTPS2	chrX	+	21878041	21878136	21869497	21869678	21878496	21878692	1807	468,200,186	0,0,0	208,146,133	2,0,1	194	99	1	1.0	1.0,1.0,1.0	0.982,1.0,0.985	0.011
1808	ENSG00000012174.12	MBTPS2	chrX	+	21878496	21878692	21869497	21869678	21880896	21880972	1808	714,258,211	0,0,0	312,165,213	0,1,0	295	99	1	1.0	1.0,1.0,1.0	1.0,0.982,1.0	0.006
1810	ENSG00000149970.16	CNKSR2	chrX	+	21516484	21516631	21501474	21501588	21526866	21527000	1810	24,12,6	8,1,1	15,7,5	5,1,1	246	99	0.949419400409	1.0	0.547,0.828,0.707	0.547,0.738,0.668	0.043
1812	ENSG00000149970.16	CNKSR2	chrX	+	21561470	21561560	21531855	21532067	21563237	21563452	1812	9,6,5	8,3,1	9,10,3	7,8,4	189	99	0.382094426492	1.0	0.371,0.512,0.724	0.402,0.396,0.282	0.176
1813	ENSG00000149970.16	CNKSR2	chrX	+	21590714	21590786	21590571	21590620	21591021	21591194	1813	0,0,0	17,9,7	0,0,2	14,10,4	171	99	1	1.0	0.0,0.0,0.0	0.0,0.0,0.224	-0.075
1819	ENSG00000173674.11	EIF1AX	chrX	-	20130515	20130607	20124524	20128311	20132181	20132263	1819	1415,710,655	0,1,0	753,472,541	0,0,0	191	99	1	1.0	1.0,0.997,1.0	1.0,1.0,1.0	-0.001
1820	ENSG00000173674.11	EIF1AX	chrX	-	20132181	20132263	20130515	20130607	20135737	20135841	1820	1287,632,595	16,2,4	687,423,498	1,2,3	181	99	0.252953540291	1.0	0.978,0.994,0.988	0.997,0.991,0.989	-0.006
1821	ENSG00000173674.11	EIF1AX	chrX	-	20133956	20134007	20132181	20132263	20135737	20135841	1821	2106,1025,949	3,2,2	1133,652,738	5,8,19	150	99	0.0120337871029	0.1619937696283881	0.998,0.997,0.997	0.993,0.982,0.962	0.018
1822	ENSG00000173674.11	EIF1AX	chrX	-	20138538	20138622	20135737	20135841	20141624	20141838	1822	4349,2033,1881	4,13,4	2367,1413,1538	4,2,1	183	99	1	1.0	0.998,0.988,0.996	0.997,0.997,0.999	-0.004
1823	ENSG00000184368.16	MAP7D2	chrX	-	20010776	20011052	20006712	20008398	20012348	20012535	1823	517,172,155	5,1,0	233,141,142	1,2,5	375	99	0.163896489187	1.0	0.965,0.978,1.0	0.984,0.949,0.882	0.043
1824	ENSG00000184368.16	MAP7D2	chrX	-	20015222	20015327	20013568	20013625	20016093	20016325	1824	365,135,97	2,0,0	156,108,127	4,2,1	204	99	0.227740521972	1.0	0.989,1.0,1.0	0.95,0.963,0.984	0.031
1825	ENSG00000184368.16	MAP7D2	chrX	-	20016093	20016325	20013568	20013625	20024950	20025083	1825	503,177,121	1,0,0	246,125,151	0,0,0	331	99	1	1.0	0.993,1.0,1.0	1.0,1.0,1.0	-0.002
1826	ENSG00000184368.16	MAP7D2	chrX	-	20044363	20044524	20042501	20042629	20050823	20050946	1826	358,113,110	1,0,0	182,110,103	0,0,0	260	99	1	1.0	0.993,1.0,1.0	1.0,1.0,1.0	-0.002
1827	ENSG00000184368.16	MAP7D2	chrX	-	20050823	20050946	20044363	20044524	20052877	20052988	1827	309,107,97	22,4,9	149,84,75	18,18,17	222	99	0.000205523015796	0.006658242189047955	0.862,0.923,0.828	0.787,0.675,0.663	0.163
1829	ENSG00000184368.16	MAP7D2	chrX	-	20052877	20052988	20050823	20050946	20056679	20056791	1829	340,133,90	1,0,0	133,130,85	1,0,0	210	99	1	1.0	0.994,1.0,1.0	0.984,1.0,1.0	0.003
1830	ENSG00000184368.16	MAP7D2	chrX	-	20064727	20064805	20063413	20063577	20116749	20116898	1830	318,116,109	3,1,0	183,106,97	3,1,1	177	99	0.497110074247	1.0	0.983,0.985,1.0	0.972,0.983,0.982	0.01
1831	ENSG00000147010.18	SH3KBP1	chrX	-	19537716	19537780	19533976	19536458	19541924	19542193	1831	652,263,247	3,0,2	277,180,174	2,2,0	163	99	1	1.0	0.992,1.0,0.987	0.988,0.982,1.0	0.003
1832	ENSG00000147010.18	SH3KBP1	chrX	-	19541924	19542193	19537716	19537780	19545921	19546050	1832	1529,649,580	0,0,1	672,438,458	1,0,0	368	99	1	1.0	1.0,1.0,0.994	0.994,1.0,1.0	0.0
1833	ENSG00000147010.18	SH3KBP1	chrX	-	19541924	19542193	19537716	19537780	19549973	19550083	1833	1264,526,478	1,1,1	546,358,385	0,0,0	368	99	1	1.0	0.997,0.993,0.992	1.0,1.0,1.0	-0.006
1834	ENSG00000147010.18	SH3KBP1	chrX	-	19545921	19546050	19537716	19537780	19549973	19550083	1834	316,106,101	1,1,1	150,84,82	0,0,0	228	99	1	1.0	0.993,0.979,0.978	1.0,1.0,1.0	-0.017
1835	ENSG00000147010.18	SH3KBP1	chrX	-	19545921	19546050	19541924	19542193	19549973	19550083	1835	602,235,213	21,6,11	289,169,161	14,5,6	228	99	0.822692829084	1.0	0.926,0.944,0.894	0.9,0.936,0.921	0.002
1836	ENSG00000147010.18	SH3KBP1	chrX	-	19594948	19595000	19592066	19592147	19607937	19608045	1836	659,244,225	1,0,0	273,154,176	0,0,0	151	99	1	1.0	0.998,1.0,1.0	1.0,1.0,1.0	-0.001
1837	ENSG00000147010.18	SH3KBP1	chrX	-	19601499	19601650	19594948	19595000	19607937	19608045	1837	0,1,0	265,131,115	0,0,0	115,84,70	250	99	1	1.0	0.0,0.003,0.0	0.0,0.0,0.0	0.001
1838	ENSG00000147010.18	SH3KBP1	chrX	-	19645399	19645475	19631863	19631958	19683822	19684028	1838	560,182,212	1,0,0	219,124,120	0,0,0	175	99	1	1.0	0.997,1.0,1.0	1.0,1.0,1.0	-0.001
1839	ENSG00000147010.18	SH3KBP1	chrX	-	19645399	19645475	19631863	19631958	19695611	19695741	1839	320,98,105	0,2,0	115,71,54	1,0,0	175	99	1	1.0	1.0,0.965,1.0	0.985,1.0,1.0	-0.007
1840	ENSG00000147010.18	SH3KBP1	chrX	-	19683822	19684028	19631863	19631958	19695611	19695741	1840	754,298,298	0,2,0	387,169,217	1,0,0	305	99	1	1.0	1.0,0.98,1.0	0.992,1.0,1.0	-0.004
1841	ENSG00000147010.18	SH3KBP1	chrX	-	19683822	19684028	19645399	19645475	19695611	19695741	1841	996,388,407	0,1,1	494,224,283	0,0,0	305	99	1	1.0	1.0,0.992,0.992	1.0,1.0,1.0	-0.005
1843	ENSG00000147010.18	SH3KBP1	chrX	-	19694994	19695051	19683822	19684028	19695611	19695741	1843	1,0,0	297,111,116	2,0,0	154,53,92	156	99	1	1.0	0.002,0.0,0.0	0.008,0.0,0.0	-0.002
1844	ENSG00000147010.18	SH3KBP1	chrX	-	19695611	19695741	19645399	19645475	19706880	19706984	1844	297,96,112	1,0,1	104,91,88	0,0,0	229	99	1	1.0	0.992,1.0,0.98	1.0,1.0,1.0	-0.009
1845	ENSG00000147010.18	SH3KBP1	chrX	-	19706880	19706984	19695611	19695741	19746317	19746411	1845	445,163,167	0,0,0	203,129,144	0,0,1	203	99	1	1.0	1.0,1.0,1.0	1.0,1.0,0.986	0.005
1846	ENSG00000147010.18	SH3KBP1	chrX	-	19746317	19746441	19706880	19706984	19836124	19836282	1846	473,252,208	0,0,0	241,103,128	0,0,1	223	99	1	1.0	1.0,1.0,1.0	1.0,1.0,0.983	0.006
1847	ENSG00000147010.18	SH3KBP1	chrX	-	19836124	19836282	19746317	19746441	19887306	19887459	1847	582,281,246	4,2,0	287,148,169	1,0,1	257	99	1	1.0	0.982,0.982,1.0	0.991,1.0,0.985	-0.004
1848	ENSG00000131828.14	PDHA1	chrX	+	19345735	19345819	19343962	19344094	19349311	19349371	1848	0,2,0	264,107,100	1,2,1	154,120,110	183	99	1	1.0	0.0,0.01,0.0	0.004,0.009,0.005	-0.003
1849	ENSG00000131828.14	PDHA1	chrX	+	19346509	19346623	19343926	19344094	19349311	19349371	1849	22,15,9	264,107,100	23,19,17	154,120,110	213	99	0.0456121395986	0.43249748985142056	0.037,0.061,0.04	0.065,0.069,0.067	-0.021
1850	ENSG00000131828.14	PDHA1	chrX	+	19349311	19349371	19343892	19344094	19349936	19350110	1850	657,266,245	0,0,0	415,258,259	8,8,19	159	99	3.28384208714e-10	8.168136186364963e-08	1.0,1.0,1.0	0.97,0.953,0.895	0.061
1851	ENSG00000131828.14	PDHA1	chrX	+	19349936	19350110	19343892	19344094	19357651	19357719	1851	337,171,134	1,0,0	200,167,187	0,0,0	273	99	1	1.0	0.992,1.0,1.0	1.0,1.0,1.0	-0.003
1852	ENSG00000131828.14	PDHA1	chrX	+	19353081	19353173	19343892	19344094	19355348	19355504	1852	18,27,13	0,0,1	14,11,23	0,0,0	191	99	1	1.0	1.0,1.0,0.871	1.0,1.0,1.0	-0.043
1853	ENSG00000131828.14	PDHA1	chrX	+	19353081	19353173	19351259	19351407	19354490	19354583	1853	1781,797,677	2,0,1	1150,666,750	1,1,0	191	99	1	1.0	0.998,1.0,0.997	0.998,0.997,1.0	0.0
1854	ENSG00000131828.14	PDHA1	chrX	+	19353081	19353173	19351259	19351407	19355348	19355504	1854	918,397,358	3,0,2	611,369,421	0,0,0	191	99	1	1.0	0.994,1.0,0.989	1.0,1.0,1.0	-0.006
1855	ENSG00000131828.14	PDHA1	chrX	+	19353081	19353408	19343926	19344094	19355348	19355504	1855	80,50,35	0,0,1	49,34,31	0,0,0	426	99	1	1.0	1.0,1.0,0.891	1.0,1.0,1.0	-0.036
1856	ENSG00000131828.14	PDHA1	chrX	+	19353081	19353408	19351280	19351407	19354490	19354583	1856	977,421,380	2,0,1	645,391,429	1,1,0	426	99	1	1.0	0.991,1.0,0.989	0.993,0.989,1.0	-0.001
1857	ENSG00000131828.14	PDHA1	chrX	+	19353081	19353408	19351280	19351407	19355348	19355504	1857	979,420,380	3,0,2	645,390,429	0,0,0	426	99	1	1.0	0.987,1.0,0.978	1.0,1.0,1.0	-0.012
1858	ENSG00000131828.14	PDHA1	chrX	+	19354490	19354583	19351280	19351407	19355348	19355445	1858	412,194,158	3,0,2	277,154,164	0,0,0	192	99	1	1.0	0.986,1.0,0.976	1.0,1.0,1.0	-0.013
1859	ENSG00000131828.14	PDHA1	chrX	+	19354490	19354583	19352828	19353173	19355348	19355445	1859	1278,617,489	22,29,13	824,454,508	16,13,24	192	99	0.718031233812	1.0	0.968,0.916,0.951	0.964,0.947,0.916	0.003
1860	ENSG00000131828.14	PDHA1	chrX	+	19354490	19354583	19353081	19353408	19355348	19355445	1860	410,195,157	2,0,0	276,154,164	0,0,0	192	99	1	1.0	0.991,1.0,1.0	1.0,1.0,1.0	-0.003
1861	ENSG00000131828.14	PDHA1	chrX	+	19355348	19355504	19343892	19344094	19355685	19355757	1861	1360,557,473	0,0,2	850,470,554	0,0,0	255	99	1	1.0	1.0,1.0,0.989	1.0,1.0,1.0	-0.004
1862	ENSG00000131828.14	PDHA1	chrX	+	19355348	19355504	19343892	19344094	19357651	19357719	1862	421,205,165	1,0,0	276,143,170	0,0,0	255	99	1	1.0	0.994,1.0,1.0	1.0,1.0,1.0	-0.002
1863	ENSG00000131828.14	PDHA1	chrX	+	19355348	19355504	19351280	19351407	19355685	19355757	1863	1363,557,474	0,0,0	850,470,554	0,0,1	255	99	1	1.0	1.0,1.0,1.0	1.0,1.0,0.995	0.002
1864	ENSG00000131828.14	PDHA1	chrX	+	19355685	19355757	19343892	19344094	19357651	19357719	1864	448,191,165	1,0,0	250,191,201	0,0,0	171	99	1	1.0	0.996,1.0,1.0	1.0,1.0,1.0	-0.001
1865	ENSG00000131828.14	PDHA1	chrX	+	19355685	19355757	19354950	19355504	19357651	19357719	1865	1324,516,458	1,2,2	789,506,567	1,1,0	171	99	1	1.0	0.999,0.993,0.993	0.998,0.997,1.0	-0.003
1866	ENSG00000173698.18	ADGRG2	chrX	-	18994895	18995048	18989306	18991048	18996050	18996152	1866	70,17,16	8,4,1	18,11,12	3,1,2	252	99	0.714506924294	1.0	0.775,0.625,0.863	0.702,0.812,0.702	0.016
1867	ENSG00000173698.18	ADGRG2	chrX	-	19006001	19006105	19004757	19004879	19006219	19006265	1867	53,13,21	0,0,0	24,5,10	0,0,1	203	99	1	1.0	1.0,1.0,1.0	1.0,1.0,0.83	0.057
1868	ENSG00000173698.18	ADGRG2	chrX	-	19033612	19033654	19030983	19031037	19035941	19035977	1868	53,14,10	2,0,0	6,7,5	1,0,0	141	99	1	1.0	0.949,1.0,1.0	0.808,1.0,1.0	0.047
1869	ENSG00000173698.18	ADGRG2	chrX	-	19037466	19037490	19035941	19035977	19037588	19037636	1869	23,5,6	0,0,1	5,5,2	1,1,0	123	99	1	1.0	1.0,1.0,0.828	0.801,0.801,1.0	0.075
1870	ENSG00000173698.18	ADGRG2	chrX	-	19037466	19037490	19035941	19035977	19037597	19037636	1870	25,5,4	1,0,0	1,3,2	0,0,0	123	99	1	1.0	0.953,1.0,1.0	1.0,1.0,1.0	-0.016
1871	ENSG00000173698.18	ADGRG2	chrX	-	19037466	19037490	19035941	19035977	19040188	19040224	1871	18,3,3	7,1,0	1,3,1	1,1,0	123	99	0.0121018652177	0.1625718109892377	0.674,0.707,1.0	0.446,0.707,1.0	0.076
1872	ENSG00000173698.18	ADGRG2	chrX	-	19037588	19037636	19035941	19035977	19040188	19040224	1872	7,0,1	7,1,0	5,3,1	1,1,0	147	99	0.00629800016747	0.0988697483557554	0.402,0.0,1.0	0.771,0.669,1.0	-0.346
1873	ENSG00000173698.18	ADGRG2	chrX	-	19037588	19037636	19037466	19037490	19040188	19040224	1873	12,3,3	0,1,0	8,4,2	0,0,0	147	99	1	1.0	1.0,0.669,1.0	1.0,1.0,1.0	-0.11
1874	ENSG00000173698.18	ADGRG2	chrX	-	19037597	19037636	19035941	19035977	19040188	19040224	1874	6,0,0	7,1,0	4,2,1	1,1,0	138	99	1	1.0	0.381,0.0,NA	0.742,0.589,1.0	-0.587
1875	ENSG00000173698.18	ADGRG2	chrX	-	19037597	19037636	19037466	19037490	19040188	19040224	1875	12,3,1	0,1,0	4,2,2	0,0,0	138	99	1	1.0	1.0,0.683,1.0	1.0,1.0,1.0	-0.106
1876	ENSG00000286724.1	ENSG00000286724	chrX	+	19051703	19052145	19050834	19050981	19054931	19055716	1876	12,3,2	0,2,0	9,8,7	0,0,0	541	99	0.430566518717	1.0	1.0,0.215,1.0	1.0,1.0,1.0	-0.262
1877	ENSG00000044446.12	PHKA2	chrX	-	18895137	18895191	18894081	18894404	18897162	18897333	1877	80,36,23	1,0,0	68,40,67	1,1,2	153	99	0.5705850983	1.0	0.981,1.0,1.0	0.978,0.963,0.956	0.028
1878	ENSG00000044446.12	PHKA2	chrX	-	18899172	18899226	18897162	18897333	18900669	18900699	1878	39,10,12	9,2,8	25,7,15	10,7,5	153	99	0.375264037886	1.0	0.737,0.764,0.493	0.618,0.393,0.66	0.108
1879	ENSG00000044446.12	PHKA2	chrX	-	18899172	18899226	18897162	18897333	18901484	18901603	1879	11,1,4	40,6,5	4,4,5	30,8,15	153	99	0.617581241671	1.0	0.151,0.097,0.341	0.079,0.244,0.177	0.03
1880	ENSG00000044446.12	PHKA2	chrX	-	18900669	18900699	18897162	18897333	18901484	18901603	1880	21,3,11	40,6,5	25,16,8	30,8,15	129	99	0.708154794778	1.0	0.287,0.277,0.628	0.39,0.606,0.29	-0.031
1881	ENSG00000044446.12	PHKA2	chrX	-	18900669	18900699	18899172	18899226	18901484	18901603	1881	44,11,13	0,0,0	40,17,21	0,0,2	129	99	1	1.0	1.0,1.0,1.0	1.0,1.0,0.89	0.037
1882	ENSG00000044446.12	PHKA2	chrX	-	18901484	18901603	18897162	18897333	18905757	18905859	1882	158,55,35	2,0,0	129,77,52	0,1,0	218	99	1	1.0	0.973,1.0,1.0	1.0,0.972,1.0	0.0
1883	ENSG00000044446.12	PHKA2	chrX	-	18902791	18902910	18901484	18901603	18905757	18905815	1883	5,0,0	68,31,15	7,4,3	55,46,20	218	99	0.0169143513734	0.20834649935501684	0.032,0.0,0.0	0.055,0.038,0.064	-0.042
1884	ENSG00000044446.12	PHKA2	chrX	-	18902817	18902910	18901484	18901603	18905757	18905859	1884	0,0,0	68,31,15	2,1,0	55,46,20	192	99	1	1.0	0.0,0.0,0.0	0.018,0.011,0.0	-0.01
1885	ENSG00000044446.12	PHKA2	chrX	-	18906735	18906814	18906494	18906624	18907017	18907097	1885	157,64,47	0,0,0	114,65,70	0,1,0	178	99	1	1.0	1.0,1.0,1.0	1.0,0.973,1.0	0.009
1886	ENSG00000044446.12	PHKA2	chrX	-	18918680	18918854	18910871	18910960	18924055	18924134	1886	203,68,45	1,2,0	153,91,115	0,0,0	273	99	1	1.0	0.987,0.925,1.0	1.0,1.0,1.0	-0.029
1887	ENSG00000044446.12	PHKA2	chrX	-	18920031	18920201	18918680	18918854	18924055	18924134	1887	221,56,47	1,0,0	141,77,68	0,0,3	269	99	0.862775783889	1.0	0.988,1.0,1.0	1.0,1.0,0.893	0.032
1888	ENSG00000044446.12	PHKA2	chrX	-	18931640	18931748	18929227	18929306	18936054	18936150	1888	143,44,39	0,1,1	106,68,70	1,0,0	207	99	1	1.0	1.0,0.955,0.949	0.981,1.0,1.0	-0.026
1889	ENSG00000044446.12	PHKA2	chrX	-	18943709	18943808	18941528	18941675	18945077	18945158	1889	134,35,35	1,1,0	114,67,72	3,0,0	198	99	1	1.0	0.985,0.946,1.0	0.95,1.0,1.0	-0.006
1890	ENSG00000044446.12	PHKA2	chrX	-	18945077	18945158	18943709	18943808	18948743	18948826	1890	156,36,37	0,0,0	130,58,80	1,0,0	180	99	1	1.0	1.0,1.0,1.0	0.986,1.0,1.0	0.005
1891	ENSG00000044446.12	PHKA2	chrX	-	18945077	18945158	18943709	18943808	18952493	18952541	1891	64,16,14	0,0,0	53,24,39	0,0,1	180	99	1	1.0	1.0,1.0,1.0	1.0,1.0,0.955	0.015
1892	ENSG00000044446.12	PHKA2	chrX	-	18948743	18948826	18943709	18943808	18952493	18952541	1892	11,5,2	0,0,0	13,5,6	0,0,1	182	99	1	1.0	1.0,1.0,1.0	1.0,1.0,0.765	0.078
1893	ENSG00000044446.12	PHKA2	chrX	-	18948743	18948826	18945077	18945158	18952493	18952541	1893	88,21,18	2,1,0	74,35,44	0,1,0	182	99	0.7823388284	1.0	0.96,0.92,1.0	1.0,0.95,1.0	-0.023
1894	ENSG00000044446.12	PHKA2	chrX	-	18951103	18951272	18948743	18948826	18952493	18952541	1894	240,91,54	12,6,2	189,100,108	12,5,7	268	99	0.60681467044	1.0	0.881,0.849,0.909	0.853,0.881,0.851	0.018
1895	ENSG00000044446.12	PHKA2	chrX	-	18951103	18951272	18948743	18948826	18954253	18954412	1895	125,59,32	1,0,0	113,51,59	0,0,0	268	99	1	1.0	0.979,1.0,1.0	1.0,1.0,1.0	-0.007
1896	ENSG00000044446.12	PHKA2	chrX	-	18952493	18952541	18948743	18948826	18954253	18954412	1896	49,19,21	1,0,0	52,33,43	0,0,0	147	99	1	1.0	0.971,1.0,1.0	1.0,1.0,1.0	-0.01
1897	ENSG00000044446.12	PHKA2	chrX	-	18952493	18952541	18951103	18951272	18954253	18954412	1897	152,48,41	0,3,0	117,77,87	0,0,1	147	99	1	1.0	1.0,0.915,1.0	1.0,1.0,0.983	-0.023
1898	ENSG00000102098.19	SCML2	chrX	-	18242438	18242590	18239312	18241379	18246576	18246755	1898	148,57,59	35,15,12	101,61,62	42,33,44	251	99	7.63608431396e-05	0.0030296828183495896	0.625,0.6,0.66	0.487,0.422,0.357	0.206
1899	ENSG00000102098.19	SCML2	chrX	-	18256847	18257030	18247768	18247882	18258043	18258247	1899	255,103,95	1,1,0	180,102,115	0,0,0	282	99	1	1.0	0.989,0.973,1.0	1.0,1.0,1.0	-0.013
1900	ENSG00000102098.19	SCML2	chrX	-	18320331	18320420	18304971	18305215	18323858	18324093	1900	156,63,59	0,3,2	145,64,83	1,0,2	188	99	0.702792207537	1.0	1.0,0.917,0.94	0.987,1.0,0.956	-0.029
1901	ENSG00000188158.17	NHS	chrX	+	17719343	17719406	17692334	17692468	17721440	17721633	1901	1,1,1	0,0,0	3,0,3	1,0,0	162	99	1	1.0	1.0,1.0,1.0	0.647,NA,1.0	0.176
1902	ENSG00000102054.18	RBBP7	chrX	-	16852045	16852122	16848990	16849301	16857593	16857602	1902	152,63,41	2,0,0	101,64,88	0,0,0	176	99	1	1.0	0.977,1.0,1.0	1.0,1.0,1.0	-0.008
1903	ENSG00000102054.18	RBBP7	chrX	-	16852550	16852628	16852045	16852122	16857593	16857602	1903	86,29,40	1,0,0	53,25,25	0,0,0	177	99	1	1.0	0.98,1.0,1.0	1.0,1.0,1.0	-0.007
1904	ENSG00000102054.18	RBBP7	chrX	-	16852748	16852875	16852550	16852628	16853681	16853842	1904	568,227,182	0,0,1	346,183,191	0,0,0	226	99	1	1.0	1.0,1.0,0.988	1.0,1.0,1.0	-0.004
1905	ENSG00000102054.18	RBBP7	chrX	-	16853681	16853842	16848990	16849301	16857593	16857602	1905	504,185,166	2,0,0	280,129,177	0,0,0	260	99	1	1.0	0.99,1.0,1.0	1.0,1.0,1.0	-0.003
1906	ENSG00000102054.18	RBBP7	chrX	-	16853681	16853842	16852550	16852628	16857593	16857602	1906	503,185,167	1,0,2	280,129,177	0,0,0	260	99	1	1.0	0.995,1.0,0.97	1.0,1.0,1.0	-0.012
1907	ENSG00000102054.18	RBBP7	chrX	-	16857593	16857709	16852551	16853842	16862954	16863021	1907	362,138,108	0,0,0	180,97,120	0,1,0	215	99	1	1.0	1.0,1.0,1.0	1.0,0.978,1.0	0.007
1908	ENSG00000102054.18	RBBP7	chrX	-	16858675	16858822	16857593	16857709	16862954	16863100	1908	668,180,177	2,0,0	320,184,164	0,0,1	246	99	1	1.0	0.993,1.0,1.0	1.0,1.0,0.985	0.003
1909	ENSG00000102054.18	RBBP7	chrX	-	16858675	16858849	16857593	16857709	16862954	16863021	1909	1119,323,306	2,0,0	562,307,289	0,0,1	273	99	1	1.0	0.995,1.0,1.0	1.0,1.0,0.991	0.001
1910	ENSG00000102054.18	RBBP7	chrX	-	16862954	16863100	16858675	16858849	16869075	16869220	1910	653,215,191	1,0,1	358,194,231	0,0,1	245	99	1	1.0	0.996,1.0,0.987	1.0,1.0,0.989	-0.002
1911	ENSG00000102054.18	RBBP7	chrX	-	16869075	16869220	16862954	16863100	16870037	16870361	1911	645,231,236	1,0,0	360,246,240	2,0,2	244	99	1	1.0	0.996,1.0,1.0	0.986,1.0,0.98	0.01
1912	ENSG00000102054.18	RBBP7	chrX	-	16869075	16869254	16862956	16863100	16870037	16870344	1912	241,96,95	1,0,0	140,104,98	2,0,2	278	99	0.395046824825	1.0	0.988,1.0,1.0	0.961,1.0,0.946	0.027
1913	ENSG00000086712.13	TXLNG	chrX	+	16839820	16839916	16837592	16837685	16841427	16844517	1913	240,104,94	0,0,0	114,56,74	2,0,0	195	99	1	1.0	1.0,1.0,1.0	0.967,1.0,1.0	0.011
1914	ENSG00000169895.6	SYAP1	chrX	+	16735226	16735345	16719611	16719899	16736165	16736232	1914	337,141,151	0,0,0	198,76,150	0,0,2	218	99	1	1.0	1.0,1.0,1.0	1.0,1.0,0.971	0.01
1915	ENSG00000169895.6	SYAP1	chrX	+	16754944	16755093	16743700	16743840	16756662	16756721	1915	357,187,157	1,2,0	192,122,140	0,0,0	248	99	1	1.0	0.993,0.974,1.0	1.0,1.0,1.0	-0.011
1916	ENSG00000169895.6	SYAP1	chrX	+	16756662	16756721	16754944	16755093	16757161	16757309	1916	256,161,119	0,0,0	149,98,101	0,0,1	158	99	1	1.0	1.0,1.0,1.0	1.0,1.0,0.984	0.005
1917	ENSG00000169895.6	SYAP1	chrX	+	16756662	16756721	16754944	16755093	16760231	16765340	1917	124,71,54	0,0,0	71,39,47	0,1,0	158	99	1	1.0	1.0,1.0,1.0	1.0,0.961,1.0	0.013
1918	ENSG00000169895.6	SYAP1	chrX	+	16757161	16757309	16754944	16755093	16760231	16765340	1918	286,107,107	0,0,0	130,74,103	0,1,0	247	99	1	1.0	1.0,1.0,1.0	1.0,0.967,1.0	0.011
1919	ENSG00000169895.6	SYAP1	chrX	+	16757161	16757309	16756662	16756721	16760231	16765340	1919	420,198,173	1,0,0	210,134,157	0,0,0	247	99	1	1.0	0.994,1.0,1.0	1.0,1.0,1.0	-0.002
1921	ENSG00000182287.15	AP1S2	chrX	-	15828191	15828200	15825805	15827372	15845378	15845516	1921	0,1,0	106,50,34	0,0,0	40,28,31	108	99	1	1.0	0.0,0.018,0.0	0.0,0.0,0.0	0.006
1922	ENSG00000182287.15	AP1S2	chrX	-	15831451	15831568	15828191	15828200	15845378	15845516	1922	5,0,2	0,1,0	5,0,1	0,0,0	216	99	1	1.0	1.0,0.0,1.0	1.0,NA,1.0	-0.333
1923	ENSG00000182287.15	AP1S2	chrX	-	15833443	15833524	15827028	15827372	15845378	15845516	1923	6,0,0	106,50,34	4,1,5	40,28,31	180	99	0.026359196147	0.2896866372960921	0.03,0.0,0.0	0.052,0.019,0.081	-0.041
1924	ENSG00000182287.15	AP1S2	chrX	-	15833443	15833524	15830231	15831568	15845378	15845516	1924	7,0,0	5,0,2	4,1,6	5,0,1	180	99	1	1.0	0.435,NA,0.0	0.306,1.0,0.767	-0.473
1925	ENSG00000182287.15	AP1S2	chrX	-	15833443	15833524	15831289	15833007	15845378	15845516	1925	10,4,2	10,6,0	7,4,7	5,0,0	180	99	0.0530140432885	0.48178556630333513	0.355,0.268,1.0	0.435,1.0,1.0	-0.271
1926	ENSG00000182287.15	AP1S2	chrX	-	15840496	15840591	15826886	15827372	15845378	15845516	1926	0,1,0	106,50,34	0,0,0	40,28,31	194	99	1	1.0	0.0,0.01,0.0	0.0,0.0,0.0	0.003
1928	ENSG00000169249.14	ZRSR2	chrX	+	15804110	15804197	15803687	15803796	15809199	15809318	1928	47,24,19	0,0,0	12,15,16	0,0,1	186	99	1	1.0	1.0,1.0,1.0	1.0,1.0,0.895	0.035
1929	ENSG00000169249.14	ZRSR2	chrX	+	15808232	15808271	15804110	15804197	15809199	15809318	1929	57,26,16	1,1,0	26,20,16	1,1,2	138	99	1	1.0	0.976,0.949,1.0	0.949,0.935,0.852	0.063
1930	ENSG00000169249.14	ZRSR2	chrX	+	15824241	15824372	15822730	15823201	15827188	15829403	1930	3,1,2	0,0,1	0,1,0	0,0,0	230	99	1	1.0	1.0,1.0,0.463	NA,1.0,NA	-0.179
1932	ENSG00000165195.16	PIGA	chrX	-	15325019	15325152	15324664	15324871	15325913	15326046	1932	46,29,21	0,0,0	27,14,7	1,0,0	232	99	1	1.0	1.0,1.0,1.0	0.92,1.0,1.0	0.027
1934	ENSG00000165195.16	PIGA	chrX	-	15326949	15327255	15325913	15326046	15331215	15331992	1934	3,1,1	27,7,4	0,0,2	10,2,1	405	99	0.40885269252	1.0	0.026,0.034,0.058	0.0,0.0,0.328	-0.07
1935	ENSG00000165195.16	PIGA	chrX	-	15328343	15328537	15325913	15326046	15331589	15331723	1935	2,0,0	0,1,0	1,0,0	1,0,0	293	99	1	1.0	1.0,0.0,NA	0.253,NA,NA	0.247
1936	ENSG00000165195.16	PIGA	chrX	-	15331215	15331299	15325913	15326046	15331873	15331992	1936	27,6,4	0,0,0	10,2,1	1,0,1	183	99	1	1.0	1.0,1.0,1.0	0.844,1.0,0.351	0.268
1942	ENSG00000046651.16	OFD1	chrX	+	13736107	13736296	13735247	13735346	13736477	13736678	1942	4,1,0	50,27,26	0,1,3	20,26,13	288	99	0.459425430994	1.0	0.027,0.013,0.0	0.0,0.013,0.073	-0.015
1943	ENSG00000046651.16	OFD1	chrX	+	13736477	13736545	13735263	13735346	13736655	13736678	1943	27,14,12	1,0,2	15,17,10	0,0,1	167	99	0.837951397749	1.0	0.941,1.0,0.781	1.0,1.0,0.856	-0.045
1944	ENSG00000046651.16	OFD1	chrX	+	13736477	13736678	13735247	13735346	13738845	13738914	1944	109,49,44	0,0,0	44,52,30	0,0,1	300	99	1	1.0	1.0,1.0,1.0	1.0,1.0,0.908	0.031
1945	ENSG00000046651.16	OFD1	chrX	+	13736655	13736678	13735247	13735346	13738845	13738914	1945	3,2,2	0,0,0	0,0,1	0,0,1	122	99	1	1.0	1.0,1.0,1.0	NA,NA,0.448	0.552
1946	ENSG00000046651.16	OFD1	chrX	+	13740088	13740213	13739001	13739032	13744414	13744519	1946	0,0,0	27,12,10	5,2,2	17,9,13	224	99	0.000647261204547	0.016740994180994662	0.0,0.0,0.0	0.115,0.089,0.064	-0.089
1948	ENSG00000046651.16	OFD1	chrX	+	13744911	13745139	13744414	13744519	13746318	13746455	1948	0,0,0	8,2,2	1,1,0	1,4,4	327	99	1	1.0	0.0,0.0,0.0	0.232,0.07,0.0	-0.101
1949	ENSG00000046651.16	OFD1	chrX	+	13746318	13746455	13743557	13744519	13746779	13746953	1949	113,34,28	0,0,1	46,27,42	0,0,0	236	99	1	1.0	1.0,1.0,0.922	1.0,1.0,1.0	-0.026
1950	ENSG00000046651.16	OFD1	chrX	+	13746779	13746953	13746318	13746455	13749426	13749533	1950	184,75,53	0,0,0	106,62,80	1,0,5	273	99	0.0792760080127	0.6362296494381349	1.0,1.0,1.0	0.975,1.0,0.853	0.057
1951	ENSG00000046651.16	OFD1	chrX	+	13746779	13746956	13746318	13746455	13749426	13749533	1951	115,42,27	0,0,0	68,41,47	1,0,5	276	99	0.022220429363	0.25530354515528836	1.0,1.0,1.0	0.961,1.0,0.771	0.089
1952	ENSG00000046651.16	OFD1	chrX	+	13751248	13751368	13749426	13749533	13752703	13753441	1952	104,39,32	0,0,0	53,39,43	0,1,0	219	99	1	1.0	1.0,1.0,1.0	1.0,0.946,1.0	0.018
1953	ENSG00000046651.16	OFD1	chrX	+	13751248	13751368	13749426	13749533	13753367	13753441	1953	134,59,41	30,3,8	64,50,49	7,3,14	219	99	0.750656675756	1.0	0.669,0.899,0.699	0.805,0.883,0.613	-0.011
1954	ENSG00000046651.16	OFD1	chrX	+	13751248	13751368	13749426	13749533	13756577	13756767	1954	103,38,34	1,0,0	55,37,42	1,0,0	219	99	1	1.0	0.979,1.0,1.0	0.961,1.0,1.0	0.006
1955	ENSG00000046651.16	OFD1	chrX	+	13752703	13753441	13751248	13751368	13755150	13755242	1955	106,37,28	1,0,0	64,48,32	1,0,0	837	99	1	1.0	0.926,1.0,1.0	0.883,1.0,1.0	0.014
1956	ENSG00000046651.16	OFD1	chrX	+	13753367	13753441	13751248	13751368	13755150	13755242	1956	110,48,31	1,0,0	54,51,26	1,0,0	173	99	1	1.0	0.984,1.0,1.0	0.969,1.0,1.0	0.005
1957	ENSG00000046651.16	OFD1	chrX	+	13753367	13755242	13751248	13751368	13756577	13756767	1957	101,52,42	0,0,2	85,56,56	3,0,0	1974	99	0.782424141269	1.0	1.0,1.0,0.513	0.587,1.0,1.0	-0.025
1958	ENSG00000046651.16	OFD1	chrX	+	13755150	13755242	13751248	13751368	13756577	13756767	1958	43,22,19	0,0,2	45,19,26	3,0,0	191	99	0.722644468896	1.0	1.0,1.0,0.831	0.886,1.0,1.0	-0.018
1959	ENSG00000046651.16	OFD1	chrX	+	13758336	13758448	13757659	13757790	13760114	13760720	1959	113,55,52	0,0,0	82,48,52	1,0,2	211	99	0.414948307398	1.0	1.0,1.0,1.0	0.975,1.0,0.924	0.034
1960	ENSG00000046651.16	OFD1	chrX	+	13758336	13758448	13757659	13757790	13761084	13761211	1960	69,33,35	0,0,0	50,33,27	0,0,1	211	99	1	1.0	1.0,1.0,1.0	1.0,1.0,0.927	0.024
1961	ENSG00000046651.16	OFD1	chrX	+	13758336	13760720	13757659	13757790	13761084	13761211	1961	590,257,243	0,0,0	366,246,260	0,0,1	2483	99	1	1.0	1.0,1.0,1.0	1.0,1.0,0.912	0.029
1962	ENSG00000046651.16	OFD1	chrX	+	13760114	13760720	13757659	13757790	13761084	13761211	1962	456,207,180	0,0,0	287,185,212	0,0,1	705	99	1	1.0	1.0,1.0,1.0	1.0,1.0,0.968	0.011
1963	ENSG00000046651.16	OFD1	chrX	+	13760114	13760720	13758336	13758448	13761084	13761211	1963	500,229,197	0,0,0	318,200,236	0,0,1	705	99	1	1.0	1.0,1.0,1.0	1.0,1.0,0.971	0.01
1964	ENSG00000046651.16	OFD1	chrX	+	13763744	13763855	13762343	13762444	13767126	13767284	1964	113,26,38	44,19,11	70,29,34	20,16,12	210	99	0.607710861647	1.0	0.548,0.392,0.62	0.623,0.461,0.572	-0.032
1965	ENSG00000046651.16	OFD1	chrX	+	13767126	13767284	13762343	13762444	13768053	13768224	1965	219,91,72	0,0,0	102,79,98	0,1,0	257	99	1	1.0	1.0,1.0,1.0	1.0,0.968,1.0	0.011
1966	ENSG00000123595.8	RAB9A	chrX	+	13703734	13703902	13689160	13689288	13708720	13708817	1966	53,38,21	10,5,3	26,14,17	5,4,3	267	99	0.602872121351	1.0	0.663,0.738,0.722	0.658,0.565,0.678	0.074
1967	ENSG00000123595.8	RAB9A	chrX	+	13703813	13703902	13689127	13689288	13708720	13710504	1967	80,54,28	10,5,3	40,20,24	5,4,3	188	99	0.674112231086	1.0	0.808,0.85,0.831	0.808,0.725,0.808	0.049
1969	ENSG00000176896.9	TCEANC	chrX	+	13659651	13659768	13655288	13655373	13662500	13665385	1969	5,1,2	0,0,0	7,0,0	2,0,0	216	99	1	1.0	1.0,1.0,1.0	0.616,NA,NA	0.384
1970	ENSG00000176896.9	TCEANC	chrX	+	13660865	13661122	13659651	13659768	13662500	13663555	1970	6,2,0	2,0,0	4,2,1	1,0,0	356	99	1	1.0	0.455,1.0,NA	0.527,1.0,1.0	-0.115
1971	ENSG00000176896.9	TCEANC	chrX	+	13661027	13661122	13655288	13655373	13662500	13664710	1971	3,1,0	0,0,0	2,0,0	2,0,0	194	99	1	1.0	1.0,1.0,NA	0.338,NA,NA	0.662
1972	ENSG00000176896.9	TCEANC	chrX	+	13661027	13661122	13659651	13659768	13662500	13664710	1972	3,1,0	2,0,0	2,1,0	1,0,0	194	99	1	1.0	0.434,1.0,NA	0.505,1.0,NA	-0.035
1973	ENSG00000176896.9	TCEANC	chrX	+	13661030	13661122	13659651	13659768	13662500	13665409	1973	3,1,0	2,0,0	2,1,0	1,0,0	191	99	1	1.0	0.437,1.0,NA	0.509,1.0,NA	-0.036
1977	ENSG00000005302.19	MSL3	chrX	+	11760402	11760498	11759401	11759875	11760836	11760937	1977	139,48,38	0,0,0	74,47,38	2,0,2	195	99	0.512515079515	1.0	1.0,1.0,1.0	0.949,1.0,0.906	0.048
1978	ENSG00000005302.19	MSL3	chrX	+	11761499	11761582	11760836	11760937	11762129	11762219	1978	167,63,50	1,3,1	75,47,40	2,2,5	182	99	0.0425466994357	0.4117312995083152	0.989,0.92,0.965	0.953,0.927,0.813	0.06
1982	ENSG00000005302.19	MSL3	chrX	+	11766960	11767169	11765537	11765729	11768572	11769102	1982	21,7,5	45,14,14	13,11,9	22,13,16	308	99	0.27105941507	1.0	0.13,0.138,0.103	0.16,0.214,0.153	-0.052
1993	ENSG00000101871.17	MID1	chrX	-	10501406	10501559	10495583	10495691	10523091	10523187	1993	8,10,5	29,12,19	4,4,2	16,8,13	252	99	0.262637534217	1.0	0.098,0.247,0.094	0.089,0.164,0.057	0.043
1995	ENSG00000101871.17	MID1	chrX	-	10566887	10567603	10521885	10523187	10620289	10620419	1995	263,115,96	0,1,1	168,117,136	0,0,0	815	99	1	1.0	1.0,0.933,0.921	1.0,1.0,1.0	-0.049
1996	ENSG00000101871.17	MID1	chrX	-	10567001	10567603	10523091	10523187	10620289	10620585	1996	201,97,82	0,1,1	134,86,111	0,0,0	701	99	1	1.0	1.0,0.932,0.921	1.0,1.0,1.0	-0.049
2000	ENSG00000073464.13	CLCN4	chrX	+	10197938	10198061	10194910	10195098	10206357	10206564	2000	9,10,4	0,0,1	4,6,1	0,0,0	222	99	1	1.0	1.0,1.0,0.641	1.0,1.0,1.0	-0.12
2002	ENSG00000073464.13	CLCN4	chrX	+	10228345	10228595	10220660	10220877	10233493	10234746	2002	0,1,0	12,6,5	0,0,0	3,5,7	349	99	1	1.0	0.0,0.045,0.0	0.0,0.0,0.0	0.015
2003	ENSG00000047644.20	WWC3	chrX	+	10079724	10079804	10078798	10078875	10090770	10090900	2003	61,11,14	0,0,0	33,21,11	0,0,1	179	99	1	1.0	1.0,1.0,1.0	1.0,1.0,0.859	0.047
2004	ENSG00000047644.20	WWC3	chrX	+	10117123	10117689	10116417	10116507	10122618	10122739	2004	179,57,47	0,0,0	88,52,44	1,0,0	665	99	1	1.0	1.0,1.0,1.0	0.929,1.0,1.0	0.024
2005	ENSG00000047644.20	WWC3	chrX	+	10126113	10126306	10125023	10125110	10127987	10128161	2005	35,6,9	0,0,1	18,8,4	0,0,0	292	99	1	1.0	1.0,1.0,0.753	1.0,1.0,1.0	-0.082
2006	ENSG00000285679.2	ENSG00000285679	chrX	+	8062610	8062668	7928945	7929413	8228334	8228405	2006	1,0,0	5,0,1	1,0,1	2,3,4	157	99	1	1.0	0.112,NA,0.0	0.24,0.0,0.136	-0.069
2008	ENSG00000101846.9	STS	chrX	+	7190879	7191008	7147711	7148083	7253195	7253336	2008	30,9,13	0,1,0	20,15,8	0,0,0	228	99	1	1.0	1.0,0.796,1.0	1.0,1.0,1.0	-0.068
2030	ENSG00000157399.17	ARSL	chrX	-	2958273	2958423	2955415	2955537	2960377	2960420	2030	24,13,5	8,6,0	9,11,5	0,2,0	249	99	0.0011061033426	0.02578172578639904	0.544,0.463,1.0	1.0,0.686,1.0	-0.226
2031	ENSG00000157399.17	ARSL	chrX	-	2958273	2958435	2955415	2955537	2960377	2960420	2031	28,14,5	8,6,0	13,11,8	0,2,0	261	99	0.000821498605713	0.020345690376563932	0.57,0.47,1.0	1.0,0.676,1.0	-0.212
2032	ENSG00000157399.17	ARSL	chrX	-	2959602	2959886	2958273	2958435	2960377	2960420	2032	2,1,0	3,1,0	3,0,1	4,0,3	383	99	1	1.0	0.147,0.205,NA	0.162,NA,0.079	0.055
2034	ENSG00000157399.17	ARSL	chrX	-	2959602	2959888	2958273	2958435	2960377	2960420	2034	2,2,0	3,1,0	3,0,1	4,0,3	385	99	1	1.0	0.146,0.34,NA	0.162,NA,0.079	0.122
2035	ENSG00000157399.17	ARSL	chrX	-	2960377	2960420	2958273	2958435	2964223	2964243	2035	5,2,0	0,0,0	5,0,3	0,2,0	142	99	1	1.0	1.0,1.0,NA	1.0,0.0,1.0	0.333
2036	ENSG00000157399.17	ARSL	chrX	-	2960377	2960468	2958273	2958435	2964223	2964263	2036	6,0,1	0,0,0	4,0,5	0,2,0	190	99	1	1.0	1.0,NA,1.0	1.0,0.0,1.0	0.333
2046	ENSG00000079974.19	RABL2B	chr22	-	50769424	50769552	50769040	50769124	50775771	50775851	2046	1,0,0	1,0,2	1,0,0	2,0,0	227	99	1	1.0	0.304,NA,0.0	0.179,NA,NA	-0.027
2047	ENSG00000079974.19	RABL2B	chr22	-	50769454	50769552	50769040	50769124	50775771	50775851	2047	1,0,0	1,0,2	1,0,0	2,0,0	197	99	1	1.0	0.334,NA,0.0	0.201,NA,NA	-0.034
2048	ENSG00000079974.19	RABL2B	chr22	-	50769454	50769552	50769040	50769124	50776669	50776749	2048	3,0,0	0,1,0	1,0,1	0,0,0	197	99	1	1.0	1.0,0.0,NA	1.0,NA,1.0	-0.5
2049	ENSG00000079974.19	RABL2B	chr22	-	50769880	50770016	50769454	50769552	50775771	50775851	2049	88,45,38	1,0,0	58,21,30	1,0,0	235	99	1	1.0	0.974,1.0,1.0	0.961,1.0,1.0	0.004
2050	ENSG00000079974.19	RABL2B	chr22	-	50769880	50770016	50769454	50769552	50776669	50776749	2050	4,5,4	3,0,0	2,0,4	1,0,1	235	99	1	1.0	0.36,1.0,1.0	0.457,NA,0.628	0.244
2051	ENSG00000079974.19	RABL2B	chr22	-	50769904	50770016	50769454	50769552	50775771	50775851	2051	88,45,38	1,0,0	58,21,30	1,0,0	211	99	1	1.0	0.976,1.0,1.0	0.965,1.0,1.0	0.004
2052	ENSG00000079974.19	RABL2B	chr22	-	50769904	50770016	50769454	50769552	50776669	50776749	2052	4,5,4	3,0,0	2,0,4	1,0,1	211	99	1	1.0	0.385,1.0,1.0	0.484,NA,0.652	0.227
2053	ENSG00000079974.19	RABL2B	chr22	-	50775771	50775851	50769040	50769124	50776669	50776749	2053	86,24,37	0,1,0	57,38,32	0,0,0	179	99	1	1.0	1.0,0.93,1.0	1.0,1.0,1.0	-0.023
2054	ENSG00000079974.19	RABL2B	chr22	-	50775771	50775851	50769424	50769552	50776669	50776749	2054	86,24,35	3,0,0	56,38,32	1,0,1	179	99	1	1.0	0.941,1.0,1.0	0.969,1.0,0.947	0.008
2055	ENSG00000079974.19	RABL2B	chr22	-	50775771	50775851	50769781	50770016	50776669	50776749	2055	171,62,69	3,0,1	109,59,57	0,0,0	179	99	0.506890216167	1.0	0.969,1.0,0.974	1.0,1.0,1.0	-0.019
2057	ENSG00000079974.19	RABL2B	chr22	-	50780024	50780226	50777951	50777981	50782187	50782351	2057	0,1,0	17,7,7	1,1,0	10,6,5	301	99	1	1.0	0.0,0.045,0.0	0.032,0.052,0.0	-0.013
2058	ENSG00000079974.19	RABL2B	chr22	-	50780612	50780718	50777951	50777981	50782187	50782351	2058	0,0,0	17,7,7	1,0,0	10,6,5	205	99	1	1.0	0.0,0.0,0.0	0.046,0.0,0.0	-0.015
2062	ENSG00000184319.17	RPL23AP82	chr22	+	50783119	50783294	50756947	50757326	50785172	50785293	2062	2,1,5	1,0,0	3,1,1	0,0,0	274	99	1	1.0	0.419,1.0,1.0	1.0,1.0,1.0	-0.194
2063	ENSG00000184319.17	RPL23AP82	chr22	+	50783979	50784072	50783765	50783864	50785172	50785293	2063	3,0,2	32,11,8	5,0,3	9,8,9	192	99	0.0827659731478	0.6565763622855358	0.046,0.0,0.114	0.223,0.0,0.147	-0.07
2064	ENSG00000184319.17	RPL23AP82	chr22	+	50784624	50784686	50783780	50783864	50785172	50785293	2064	2,4,2	32,11,8	2,2,2	9,8,9	161	99	0.581633344481	1.0	0.037,0.183,0.133	0.12,0.133,0.12	-0.007
2065	ENSG00000184319.17	RPL23AP82	chr22	+	50784624	50784686	50783874	50784021	50785172	50785293	2065	3,11,2	95,39,28	3,2,3	56,30,30	161	99	0.289641426224	1.0	0.019,0.148,0.042	0.032,0.039,0.058	0.027
2066	ENSG00000184319.17	RPL23AP82	chr22	+	50785172	50785293	50756947	50757326	50798654	50799178	2066	144,54,48	1,0,2	79,33,67	1,0,0	220	99	1	1.0	0.985,1.0,0.915	0.973,1.0,1.0	-0.024
2067	ENSG00000184319.17	RPL23AP82	chr22	+	50788749	50788798	50785172	50785293	50788891	50789190	2067	10,6,6	0,3,0	5,7,11	0,2,7	148	99	0.031093741281	0.3272834512211157	1.0,0.572,1.0	1.0,0.701,0.512	0.12
2068	ENSG00000184319.17	RPL23AP82	chr22	+	50788749	50788798	50785172	50785293	50788894	50788954	2068	14,10,11	3,1,2	14,9,12	1,0,1	148	99	1	1.0	0.757,0.87,0.786	0.904,1.0,0.889	-0.127
2069	ENSG00000184319.17	RPL23AP82	chr22	+	50788749	50788802	50785172	50785293	50788891	50789190	2069	8,8,6	0,3,0	7,8,9	0,2,7	152	99	0.0305361648308	0.32292561257192404	1.0,0.635,1.0	1.0,0.723,0.456	0.152
2070	ENSG00000184319.17	RPL23AP82	chr22	+	50791176	50791303	50785172	50785293	50798654	50799196	2070	0,0,0	70,28,33	0,1,0	40,18,32	226	99	1	1.0	0.0,0.0,0.0	0.0,0.024,0.0	-0.008
2071	ENSG00000251322.11	SHANK3	chr22	+	50676621	50676693	50674891	50675251	50678584	50678693	2071	70,18,24	0,0,0	41,21,11	1,0,0	171	99	1	1.0	1.0,1.0,1.0	0.96,1.0,1.0	0.013
2072	ENSG00000251322.11	SHANK3	chr22	+	50679018	50679186	50678768	50678920	50684584	50684651	2072	45,22,23	0,1,0	34,10,19	0,0,0	267	99	1	1.0	1.0,0.891,1.0	1.0,1.0,1.0	-0.036
2073	ENSG00000251322.11	SHANK3	chr22	+	50679311	50679428	50679018	50679186	50683339	50683417	2073	54,16,22	0,0,1	39,22,25	0,0,0	216	99	1	1.0	1.0,1.0,0.91	1.0,1.0,1.0	-0.03
2074	ENSG00000251322.11	SHANK3	chr22	+	50679311	50679428	50679018	50679186	50684584	50684651	2074	19,3,10	0,1,0	13,10,12	0,0,0	216	99	1	1.0	1.0,0.579,1.0	1.0,1.0,1.0	-0.14
2075	ENSG00000251322.11	SHANK3	chr22	+	50683339	50683417	50679018	50679186	50684584	50684651	2075	20,3,8	0,1,0	14,9,7	0,0,0	177	99	1	1.0	1.0,0.627,1.0	1.0,1.0,1.0	-0.124
2076	ENSG00000251322.11	SHANK3	chr22	+	50683339	50683417	50679311	50679428	50684584	50684651	2076	55,16,19	0,0,0	40,21,21	0,0,1	177	99	1	1.0	1.0,1.0,1.0	1.0,1.0,0.922	0.026
2077	ENSG00000251322.11	SHANK3	chr22	+	50694774	50695048	50684584	50684651	50703859	50703935	2077	63,36,35	0,0,0	57,33,34	1,0,0	373	99	1	1.0	1.0,1.0,1.0	0.938,1.0,1.0	0.021
2078	ENSG00000251322.11	SHANK3	chr22	+	50697563	50697715	50694774	50695048	50698689	50698803	2078	50,27,18	1,3,7	36,18,38	0,0,1	251	99	2.61772711816e-05	0.0012845484080425227	0.952,0.78,0.504	1.0,1.0,0.937	-0.234
2079	ENSG00000251322.11	SHANK3	chr22	+	50697563	50697715	50694774	50695048	50703859	50703919	2079	11,15,6	0,2,1	17,5,13	2,1,0	251	99	0.614511504987	1.0	1.0,0.747,0.703	0.77,0.664,1.0	0.005
2080	ENSG00000251322.11	SHANK3	chr22	+	50698143	50698342	50697563	50697715	50698689	50698803	2080	0,0,0	39,12,13	3,1,2	19,13,25	298	99	0.583663363384	1.0	0.0,0.0,0.0	0.05,0.025,0.026	-0.034
2081	ENSG00000251322.11	SHANK3	chr22	+	50698689	50698803	50694774	50695048	50703859	50703918	2081	77,28,31	0,2,1	58,24,32	2,1,0	213	99	1	1.0	1.0,0.867,0.935	0.931,0.918,1.0	-0.016
2082	ENSG00000251322.11	SHANK3	chr22	+	50698689	50698803	50697563	50697715	50703859	50703918	2082	115,37,37	0,0,1	77,37,56	0,0,0	213	99	1	1.0	1.0,1.0,0.945	1.0,1.0,1.0	-0.018
2083	ENSG00000251322.11	SHANK3	chr22	+	50711614	50711638	50705375	50706152	50714916	50715047	2083	2,0,1	78,35,43	1,2,1	38,22,28	123	99	0.683051393586	1.0	0.02,0.0,0.018	0.021,0.068,0.028	-0.026
2084	ENSG00000251322.11	SHANK3	chr22	+	50720183	50722437	50715668	50715753	50730720	50733212	2084	956,572,510	0,0,0	629,504,492	1,0,0	2353	99	1	1.0	1.0,1.0,1.0	0.964,1.0,1.0	0.012
2086	ENSG00000100288.20	CHKB	chr22	-	50579973	50580082	50579726	50579802	50580189	50580253	2086	63,27,19	5,1,2	43,42,42	5,4,1	208	99	0.903980331137	1.0	0.857,0.928,0.819	0.804,0.833,0.952	0.005
2087	ENSG00000100288.20	CHKB	chr22	-	50579973	50580082	50579726	50579830	50580189	50580253	2087	138,41,27	0,1,4	95,64,67	2,2,4	208	99	0.436513633117	1.0	1.0,0.951,0.763	0.958,0.938,0.889	-0.024
2088	ENSG00000100288.20	CHKB	chr22	-	50580056	50580082	50579726	50579802	50580189	50580271	2088	29,14,7	5,1,2	20,15,16	5,4,1	125	99	0.646990176859	1.0	0.821,0.917,0.735	0.76,0.748,0.927	0.013
2089	ENSG00000100288.20	CHKB	chr22	-	50581419	50581553	50580564	50580660	50581748	50581862	2089	158,38,39	3,1,0	90,57,62	4,2,2	233	99	0.0838686185178	0.6629362404453439	0.957,0.942,1.0	0.905,0.924,0.929	0.047
2090	ENSG00000100288.20	CHKB	chr22	-	50581748	50581862	50580564	50580660	50582248	50582357	2090	28,8,2	0,0,0	18,19,14	0,0,1	213	99	1	1.0	1.0,1.0,1.0	1.0,1.0,0.867	0.044
2091	ENSG00000100288.20	CHKB	chr22	-	50581748	50581862	50580564	50580660	50601149	50601455	2091	8,3,1	0,1,0	6,6,7	0,0,0	213	99	1	1.0	1.0,0.582,1.0	1.0,1.0,1.0	-0.139
2092	ENSG00000100288.20	CHKB	chr22	-	50582028	50582095	50581748	50581862	50582248	50582357	2092	0,0,4	20,5,1	2,2,3	12,13,8	166	99	0.413396991472	1.0	0.0,0.0,0.705	0.09,0.084,0.183	0.116
2093	ENSG00000100288.20	CHKB	chr22	-	50582248	50582357	50581748	50581862	50601149	50601455	2093	24,5,3	0,0,0	18,13,10	0,0,1	208	99	1	1.0	1.0,1.0,1.0	1.0,1.0,0.826	0.058
2094	ENSG00000254413.8	CHKB-CPT1B	chr22	-	50569166	50569421	50568868	50569081	50569575	50569668	2094	25,14,14	0,1,0	25,37,30	0,0,0	354	99	1	1.0	1.0,0.797,1.0	1.0,1.0,1.0	-0.068
2095	ENSG00000254413.8	CHKB-CPT1B	chr22	-	50569335	50569421	50568994	50569081	50569575	50569668	2095	15,8,6	0,1,0	15,17,12	0,0,0	185	99	1	1.0	1.0,0.811,1.0	1.0,1.0,1.0	-0.063
2096	ENSG00000254413.8	CHKB-CPT1B	chr22	-	50570292	50570406	50569575	50569668	50570890	50571043	2096	52,14,16	0,1,0	33,31,28	0,0,0	213	99	1	1.0	1.0,0.867,1.0	1.0,1.0,1.0	-0.044
2097	ENSG00000254413.8	CHKB-CPT1B	chr22	-	50572202	50572308	50572005	50572122	50572874	50573060	2097	40,17,9	0,0,0	27,19,30	0,1,0	205	99	1	1.0	1.0,1.0,1.0	1.0,0.902,1.0	0.033
2098	ENSG00000254413.8	CHKB-CPT1B	chr22	-	50573519	50573715	50572874	50573060	50574334	50574419	2098	40,12,11	0,0,0	30,26,17	1,0,0	295	99	1	1.0	1.0,1.0,1.0	0.91,1.0,1.0	0.03
2099	ENSG00000254413.8	CHKB-CPT1B	chr22	-	50574492	50574600	50574334	50574419	50576034	50576112	2099	46,19,8	0,0,0	44,30,32	2,0,0	207	99	1	1.0	1.0,1.0,1.0	0.913,1.0,1.0	0.029
2100	ENSG00000254413.8	CHKB-CPT1B	chr22	-	50576856	50577034	50576535	50576637	50577323	50577463	2100	19,2,4	0,0,0	25,20,16	0,0,1	277	99	1	1.0	1.0,1.0,1.0	1.0,1.0,0.851	0.05
2101	ENSG00000254413.8	CHKB-CPT1B	chr22	-	50578548	50578659	50577774	50577934	50579035	50579255	2101	47,12,10	0,0,0	39,28,40	0,0,4	210	99	0.453111398104	1.0	1.0,1.0,1.0	1.0,1.0,0.825	0.058
2102	ENSG00000025708.14	TYMP	chr22	-	50526000	50526141	50525751	50525918	50526245	50526476	2102	27,6,8	1,0,0	8,3,5	0,0,1	240	99	1	1.0	0.918,1.0,1.0	1.0,1.0,0.673	0.082
2103	ENSG00000025708.14	TYMP	chr22	-	50526000	50526156	50525751	50525918	50526245	50526476	2103	9,3,3	1,0,0	1,2,3	0,0,1	255	99	1	1.0	0.777,1.0,1.0	1.0,1.0,0.538	0.08
2108	ENSG00000100258.18	LMF2	chr22	-	50505056	50505153	50504801	50504984	50505228	50505257	2108	156,69,46	3,0,0	132,84,109	1,3,1	196	99	0.798388511459	1.0	0.963,1.0,1.0	0.985,0.934,0.982	0.021
2109	ENSG00000100258.18	LMF2	chr22	-	50505056	50505153	50504801	50504984	50505402	50505537	2109	75,31,25	0,0,1	52,38,46	0,0,2	196	99	1	1.0	1.0,1.0,0.927	1.0,1.0,0.921	0.002
2110	ENSG00000100258.18	LMF2	chr22	-	50505056	50505537	50504833	50504984	50506034	50506220	2110	199,100,90	0,1,0	134,101,122	0,0,0	580	99	1	1.0	1.0,0.945,1.0	1.0,1.0,1.0	-0.018
2111	ENSG00000100258.18	LMF2	chr22	-	50505228	50505334	50504801	50504984	50505402	50505537	2111	106,33,25	0,0,1	89,57,66	0,0,2	205	99	1	1.0	1.0,1.0,0.924	1.0,1.0,0.941	-0.006
2112	ENSG00000100258.18	LMF2	chr22	-	50505228	50505334	50505056	50505153	50505402	50505537	2112	184,72,47	0,1,1	168,100,128	0,0,0	205	99	1	1.0	1.0,0.972,0.958	1.0,1.0,1.0	-0.023
2113	ENSG00000100258.18	LMF2	chr22	-	50505402	50505537	50504801	50504984	50506034	50506213	2113	54,12,23	0,1,0	39,29,39	0,0,0	234	99	1	1.0	1.0,0.835,1.0	1.0,1.0,1.0	-0.055
2114	ENSG00000100258.18	LMF2	chr22	-	50505673	50505815	50505056	50505537	50506034	50506213	2114	279,118,85	0,1,2	219,142,143	1,2,1	241	99	0.685767929257	1.0	1.0,0.98,0.946	0.989,0.967,0.983	-0.004
2115	ENSG00000100258.18	LMF2	chr22	-	50506284	50506502	50506034	50506213	50506637	50506666	2115	340,127,100	1,0,0	270,211,202	0,0,1	317	99	1	1.0	0.991,1.0,1.0	1.0,1.0,0.984	0.002
2116	ENSG00000100258.18	LMF2	chr22	-	50506637	50506666	50506034	50506213	50506781	50507035	2116	17,5,13	1,0,0	16,3,10	0,0,0	128	99	1	1.0	0.929,1.0,1.0	1.0,1.0,1.0	-0.024
2118	ENSG00000100258.18	LMF2	chr22	-	50506781	50507035	50506034	50506213	50507581	50507702	2118	193,82,63	4,2,1	158,108,118	0,0,0	353	99	0.0175190230887	0.2137034432288042	0.931,0.92,0.946	1.0,1.0,1.0	-0.068
2119	ENSG00000100258.18	LMF2	chr22	-	50506781	50507035	50506637	50506666	50507581	50507702	2119	235,102,85	1,0,0	193,130,147	0,0,0	353	99	1	1.0	0.985,1.0,1.0	1.0,1.0,1.0	-0.005
2120	ENSG00000100258.18	LMF2	chr22	-	50506781	50507120	50506034	50506213	50507581	50507684	2120	185,91,69	4,2,1	159,104,123	0,0,0	438	99	0.00681011657524	0.10510654586320642	0.913,0.911,0.94	1.0,1.0,1.0	-0.079
2121	ENSG00000100258.18	LMF2	chr22	-	50506781	50507120	50506637	50506666	50507581	50507684	2121	227,111,91	1,0,0	194,126,152	0,0,0	438	99	1	1.0	0.981,1.0,1.0	1.0,1.0,1.0	-0.006
2122	ENSG00000100239.16	PPP6R2	chr22	+	50372019	50372150	50343303	50343550	50393892	50394135	2122	200,80,69	0,0,0	141,87,95	1,1,0	230	99	1	1.0	1.0,1.0,1.0	0.984,0.974,1.0	0.014
2123	ENSG00000100239.16	PPP6R2	chr22	+	50388985	50389111	50343330	50343550	50393892	50394135	2123	11,6,5	0,0,0	5,8,6	1,1,0	225	99	1	1.0	1.0,1.0,1.0	0.688,0.779,1.0	0.178
2124	ENSG00000100239.16	PPP6R2	chr22	+	50388985	50389111	50372071	50372150	50391866	50392015	2124	10,1,4	2,0,0	6,5,5	2,2,0	225	99	0.0454154028853	0.43123794889472555	0.688,1.0,1.0	0.569,0.524,1.0	0.198
2125	ENSG00000100239.16	PPP6R2	chr22	+	50388985	50389111	50372071	50372150	50393892	50394135	2125	20,7,9	51,28,23	10,12,11	37,19,27	225	99	0.69493348273	1.0	0.147,0.099,0.147	0.106,0.217,0.152	-0.027
2126	ENSG00000100239.16	PPP6R2	chr22	+	50388985	50389111	50372071	50372150	50406688	50406875	2126	11,1,4	0,1,0	6,5,5	0,0,0	225	99	1	1.0	1.0,0.306,1.0	1.0,1.0,1.0	-0.231
2127	ENSG00000100239.16	PPP6R2	chr22	+	50391866	50392015	50372071	50372150	50393892	50394135	2127	2,0,1	51,28,23	7,6,3	37,19,27	248	99	0.000143139171216	0.004997057364547412	0.015,0.0,0.017	0.07,0.112,0.042	-0.064
2128	ENSG00000100239.16	PPP6R2	chr22	+	50391866	50392015	50388985	50389111	50393892	50394135	2128	0,0,1	10,7,5	5,4,3	4,7,6	248	99	1.05075627954e-05	0.0006067335701635508	0.0,0.0,0.074	0.333,0.186,0.166	-0.204
2129	ENSG00000100239.16	PPP6R2	chr22	+	50393892	50394135	50343303	50343550	50414551	50414689	2129	278,70,64	0,1,0	166,118,141	0,0,0	342	99	1	1.0	1.0,0.953,1.0	1.0,1.0,1.0	-0.016
2130	ENSG00000100239.16	PPP6R2	chr22	+	50393892	50394135	50372019	50372150	50406688	50406875	2130	418,139,129	0,1,0	273,173,196	0,0,0	342	99	1	1.0	1.0,0.976,1.0	1.0,1.0,1.0	-0.008
2131	ENSG00000100239.16	PPP6R2	chr22	+	50393892	50394135	50388985	50389111	50406688	50406875	2131	377,118,111	1,0,0	240,161,175	0,0,0	342	99	1	1.0	0.991,1.0,1.0	1.0,1.0,1.0	-0.003
2132	ENSG00000100239.16	PPP6R2	chr22	+	50406688	50406875	50393892	50394135	50414551	50414689	2132	383,148,126	0,0,1	285,151,149	0,0,0	286	99	1	1.0	1.0,1.0,0.978	1.0,1.0,1.0	-0.007
2133	ENSG00000100239.16	PPP6R2	chr22	+	50406688	50406875	50393892	50394135	50419348	50419462	2133	266,114,94	0,2,0	203,100,103	0,0,0	286	99	1	1.0	1.0,0.952,1.0	1.0,1.0,1.0	-0.016
2134	ENSG00000100239.16	PPP6R2	chr22	+	50414551	50414689	50406688	50406875	50416091	50416157	2134	260,92,74	0,0,0	214,125,124	0,0,1	237	99	1	1.0	1.0,1.0,1.0	1.0,1.0,0.981	0.006
2135	ENSG00000100239.16	PPP6R2	chr22	+	50416091	50416157	50406688	50406875	50418866	50418979	2135	55,13,14	0,0,0	34,37,27	1,0,0	165	99	1	1.0	1.0,1.0,1.0	0.953,1.0,1.0	0.016
2136	ENSG00000100239.16	PPP6R2	chr22	+	50416091	50416157	50406688	50406875	50419348	50419462	2136	25,9,5	0,0,0	9,11,9	0,0,1	165	99	1	1.0	1.0,1.0,1.0	1.0,1.0,0.844	0.052
2137	ENSG00000100239.16	PPP6R2	chr22	+	50418866	50418979	50406688	50406875	50419348	50419462	2137	129,25,23	0,0,0	111,53,59	0,0,1	212	99	1	1.0	1.0,1.0,1.0	1.0,1.0,0.965	0.012
2138	ENSG00000100239.16	PPP6R2	chr22	+	50418866	50418979	50416091	50416157	50419345	50419462	2138	102,21,22	2,3,1	61,53,41	0,0,0	212	99	0.0349105465876	0.35631852153314725	0.96,0.766,0.911	1.0,1.0,1.0	-0.121
2139	ENSG00000100239.16	PPP6R2	chr22	+	50418866	50418979	50416091	50416157	50419348	50419462	2139	220,43,42	30,16,16	168,103,96	16,16,9	212	99	0.00656231183604	0.10214094912709992	0.774,0.557,0.551	0.831,0.75,0.833	-0.177
2140	ENSG00000100239.16	PPP6R2	chr22	+	50419345	50419462	50416091	50416157	50422253	50422380	2140	147,55,45	0,0,1	118,71,77	0,0,0	216	99	1	1.0	1.0,1.0,0.954	1.0,1.0,1.0	-0.015
2141	ENSG00000100239.16	PPP6R2	chr22	+	50419348	50419462	50416091	50416157	50422253	50422380	2141	175,68,60	0,0,1	134,87,86	0,0,0	213	99	1	1.0	1.0,1.0,0.965	1.0,1.0,1.0	-0.012
2142	ENSG00000100239.16	PPP6R2	chr22	+	50432264	50432329	50431172	50431382	50436366	50436452	2142	65,26,32	0,1,0	49,34,42	0,0,0	164	99	1	1.0	1.0,0.94,1.0	1.0,1.0,1.0	-0.02
2143	ENSG00000100239.16	PPP6R2	chr22	+	50434965	50435081	50432264	50432329	50436366	50436452	2143	448,142,104	2,0,0	326,149,240	1,1,1	215	99	1	1.0	0.99,1.0,1.0	0.993,0.986,0.991	0.007
2144	ENSG00000100239.16	PPP6R2	chr22	+	50436366	50436452	50432264	50432329	50436987	50437068	2144	21,4,4	0,0,1	31,21,26	0,0,0	185	99	1	1.0	1.0,1.0,0.682	1.0,1.0,1.0	-0.106
2145	ENSG00000100239.16	PPP6R2	chr22	+	50436366	50436452	50432264	50432329	50437505	50437603	2145	115,38,25	0,0,0	36,22,26	0,0,2	185	99	1	1.0	1.0,1.0,1.0	1.0,1.0,0.874	0.042
2146	ENSG00000100239.16	PPP6R2	chr22	+	50436987	50437068	50432264	50432329	50437505	50437603	2146	55,13,15	0,0,0	76,63,64	0,0,2	180	99	1	1.0	1.0,1.0,1.0	1.0,1.0,0.946	0.018
2147	ENSG00000100239.16	PPP6R2	chr22	+	50436987	50437068	50436366	50436452	50437505	50437603	2147	75,20,19	117,39,30	109,87,89	38,24,32	180	99	0	0.0	0.261,0.22,0.258	0.612,0.666,0.605	-0.381
2148	ENSG00000100239.16	PPP6R2	chr22	+	50438173	50438298	50437842	50437900	50439700	50439857	2148	322,106,80	0,0,0	207,144,164	1,0,0	224	99	1	1.0	1.0,1.0,1.0	0.989,1.0,1.0	0.004
2149	ENSG00000100239.16	PPP6R2	chr22	+	50438598	50438762	50438173	50438298	50439697	50439857	2149	329,108,90	1,0,1	209,163,153	0,0,0	263	99	1	1.0	0.992,1.0,0.971	1.0,1.0,1.0	-0.012
2150	ENSG00000100239.16	PPP6R2	chr22	+	50438598	50438762	50438173	50438298	50439700	50439857	2150	516,190,146	0,0,1	346,268,242	0,0,0	263	99	1	1.0	1.0,1.0,0.982	1.0,1.0,1.0	-0.006
2151	ENSG00000073150.14	PANX2	chr22	+	50175431	50175482	50170760	50170956	50176938	50178402	2151	12,5,1	6,2,0	0,2,1	2,0,3	150	99	0.0330426310668	0.34179359234522905	0.569,0.623,1.0	0.0,1.0,0.18	0.337
2152	ENSG00000198355.5	PIM3	chr22	+	49961124	49961234	49960771	49961032	49961317	49961368	2152	815,483,421	0,0,0	474,306,365	1,0,0	209	99	1	1.0	1.0,1.0,1.0	0.996,1.0,1.0	0.001
2153	ENSG00000182858.14	ALG12	chr22	-	49910433	49910607	49909893	49910088	49913384	49913517	2153	179,84,86	0,2,0	125,54,67	0,0,0	273	99	1	1.0	1.0,0.938,1.0	1.0,1.0,1.0	-0.021
2154	ENSG00000182858.14	ALG12	chr22	-	49913384	49913517	49910433	49910607	49913603	49913843	2154	168,87,94	0,0,0	122,66,95	0,0,1	232	99	1	1.0	1.0,1.0,1.0	1.0,1.0,0.976	0.008
2155	ENSG00000182858.14	ALG12	chr22	-	49913603	49913843	49910433	49910607	49918262	49918438	2155	227,120,89	0,1,0	151,85,78	0,0,1	339	99	1	1.0	1.0,0.972,1.0	1.0,1.0,0.958	0.005
2192	ENSG00000075240.17	GRAMD4	chr22	+	46637839	46637960	46626750	46626961	46658186	46658307	2192	179,47,46	2,0,1	111,92,79	3,5,1	220	99	0.0176818149411	0.21518189278955727	0.976,1.0,0.954	0.943,0.892,0.973	0.041
2193	ENSG00000075240.17	GRAMD4	chr22	+	46658186	46658307	46637839	46637960	46663039	46663172	2193	88,31,31	2,2,0	48,42,42	1,0,0	220	99	0.557100180732	1.0	0.952,0.875,1.0	0.956,1.0,1.0	-0.043
2194	ENSG00000075240.17	GRAMD4	chr22	+	46661380	46661442	46658186	46658307	46663039	46663172	2194	133,36,29	4,0,0	81,53,51	0,0,4	161	99	0.844652431949	1.0	0.953,1.0,1.0	1.0,1.0,0.887	0.022
2195	ENSG00000075240.17	GRAMD4	chr22	+	46663837	46663863	46663039	46663172	46664025	46664117	2195	97,27,29	0,1,0	71,51,61	0,0,2	125	99	1	1.0	1.0,0.955,1.0	1.0,1.0,0.96	-0.002
2196	ENSG00000075240.17	GRAMD4	chr22	+	46675467	46675552	46674607	46674750	46677146	46679683	2196	88,23,16	1,0,0	54,32,42	0,0,0	184	99	1	1.0	0.979,1.0,1.0	1.0,1.0,1.0	-0.007
2197	ENSG00000075240.17	GRAMD4	chr22	+	46676599	46676668	46675467	46675552	46677146	46679683	2197	106,35,27	12,1,3	73,50,38	5,6,2	168	99	0.824674341095	1.0	0.839,0.954,0.841	0.896,0.831,0.918	-0.004
2198	ENSG00000075275.18	CELSR1	chr22	-	46364511	46364736	46361173	46364251	46365230	46365380	2198	209,69,56	0,1,0	128,82,98	0,0,0	324	99	1	1.0	1.0,0.955,1.0	1.0,1.0,1.0	-0.015
2199	ENSG00000075275.18	CELSR1	chr22	-	46372882	46373057	46369691	46369804	46377060	46377261	2199	77,28,27	0,1,0	57,35,35	1,0,1	274	99	1	1.0	1.0,0.91,1.0	0.954,1.0,0.927	0.01
2200	ENSG00000075275.18	CELSR1	chr22	-	46378590	46378717	46377060	46377261	46380787	46380955	2200	63,26,21	3,2,1	47,22,29	1,0,0	226	99	0.00771278896642	0.11558534334807195	0.902,0.851,0.902	0.954,1.0,1.0	-0.1
2201	ENSG00000075275.18	CELSR1	chr22	-	46380787	46380955	46377060	46377261	46381845	46382050	2201	56,21,14	0,2,0	36,22,12	0,0,0	267	99	1	1.0	1.0,0.796,1.0	1.0,1.0,1.0	-0.068
2202	ENSG00000075275.18	CELSR1	chr22	-	46389289	46389499	46386401	46386585	46390391	46390486	2202	119,44,30	1,0,1	86,54,68	0,0,0	309	99	1	1.0	0.974,1.0,0.906	1.0,1.0,1.0	-0.04
2203	ENSG00000075275.18	CELSR1	chr22	-	46396604	46396746	46394141	46394262	46397673	46397848	2203	123,39,36	0,1,0	82,41,41	0,0,0	241	99	1	1.0	1.0,0.941,1.0	1.0,1.0,1.0	-0.02
2204	ENSG00000075275.18	CELSR1	chr22	-	46433392	46433481	46411601	46411759	46463706	46464345	2204	26,16,7	0,0,1	15,10,12	0,0,0	188	99	1	1.0	1.0,1.0,0.787	1.0,1.0,1.0	-0.071
2205	ENSG00000075275.18	CELSR1	chr22	-	46436173	46436289	46433392	46433481	46463706	46464345	2205	16,8,6	1,0,0	20,9,17	0,0,0	215	99	1	1.0	0.88,1.0,1.0	1.0,1.0,1.0	-0.04
2206	ENSG00000075275.18	CELSR1	chr22	-	46439188	46439411	46436173	46436289	46463706	46464345	2206	77,44,31	0,0,1	83,34,46	0,0,0	322	99	1	1.0	1.0,1.0,0.905	1.0,1.0,1.0	-0.032
2207	ENSG00000100416.15	TRMU	chr22	+	46337778	46337944	46335400	46335846	46346421	46346544	2207	305,163,213	0,0,0	128,110,105	0,1,0	265	99	1	1.0	1.0,1.0,1.0	1.0,0.976,1.0	0.008
2208	ENSG00000100416.15	TRMU	chr22	+	46343261	46343368	46337778	46337944	46346421	46346544	2208	250,185,177	28,10,17	89,78,78	12,18,8	206	99	0.0452804259946	0.43032485179242314	0.811,0.899,0.833	0.781,0.676,0.824	0.087
2209	ENSG00000100416.15	TRMU	chr22	+	46343261	46343368	46337778	46337944	46350290	46350463	2209	141,112,100	1,0,0	51,40,38	0,0,0	206	99	1	1.0	0.985,1.0,1.0	1.0,1.0,1.0	-0.005
2210	ENSG00000100416.15	TRMU	chr22	+	46346421	46346544	46337778	46337944	46350290	46350392	2210	274,200,214	1,0,0	102,90,89	0,0,0	222	99	1	1.0	0.992,1.0,1.0	1.0,1.0,1.0	-0.003
2211	ENSG00000100416.15	TRMU	chr22	+	46346421	46346544	46337778	46337944	46350345	46350420	2211	61,42,47	3,0,0	39,35,22	0,0,0	222	99	0.887732076928	1.0	0.901,1.0,1.0	1.0,1.0,1.0	-0.033
2212	ENSG00000100416.15	TRMU	chr22	+	46346421	46346544	46337778	46337944	46350349	46350463	2212	53,38,44	1,0,0	34,27,18	0,0,0	222	99	1	1.0	0.959,1.0,1.0	1.0,1.0,1.0	-0.014
2213	ENSG00000100416.15	TRMU	chr22	+	46346421	46346544	46343261	46343368	46350290	46350392	2213	356,264,274	1,1,0	128,110,121	0,0,0	222	99	1	1.0	0.994,0.992,1.0	1.0,1.0,1.0	-0.005
2214	ENSG00000100416.15	TRMU	chr22	+	46347372	46347495	46346421	46346544	46350290	46350463	2214	1,0,0	233,171,176	1,0,0	79,66,74	222	99	1	1.0	0.002,0.0,0.0	0.006,0.0,0.0	-0.001
2215	ENSG00000100416.15	TRMU	chr22	+	46347372	46347495	46346421	46346544	46350345	46350463	2215	1,0,0	20,13,9	0,0,0	16,11,7	222	99	1	1.0	0.022,0.0,0.0	0.0,0.0,0.0	0.007
2216	ENSG00000100416.15	TRMU	chr22	+	46350290	46350463	46346421	46346544	46352120	46352174	2216	558,417,363	0,2,0	241,166,190	0,0,0	272	99	1	1.0	1.0,0.987,1.0	1.0,1.0,1.0	-0.004
2217	ENSG00000100416.15	TRMU	chr22	+	46350345	46350463	46346421	46346544	46352120	46352174	2217	299,205,163	0,2,0	145,86,100	0,0,0	217	99	1	1.0	1.0,0.979,1.0	1.0,1.0,1.0	-0.007
2218	ENSG00000100416.15	TRMU	chr22	+	46350349	46350463	46346421	46346544	46352120	46352174	2218	269,183,139	0,2,0	131,68,88	0,0,0	213	99	1	1.0	1.0,0.977,1.0	1.0,1.0,1.0	-0.008
2219	ENSG00000100416.15	TRMU	chr22	+	46352120	46352174	46346421	46346544	46355443	46355588	2219	0,6,3	1,1,0	0,0,0	0,1,0	153	99	1	1.0	0.0,0.795,1.0	NA,0.0,NA	0.598
2220	ENSG00000100416.15	TRMU	chr22	+	46352263	46352330	46352120	46352174	46355443	46355588	2220	142,106,96	3,7,4	72,36,61	0,1,1	166	99	1	1.0	0.966,0.9,0.935	1.0,0.955,0.973	-0.042
2221	ENSG00000100416.15	TRMU	chr22	+	46353766	46353867	46352263	46352330	46355443	46355588	2221	263,181,174	30,23,34	146,107,114	5,6,11	200	99	0.000342827352338	0.010041690698449832	0.813,0.796,0.717	0.935,0.898,0.837	-0.115
2222	ENSG00000100416.15	TRMU	chr22	+	46355989	46356072	46353516	46355588	46356841	46356979	2222	161,81,96	63,80,66	91,53,73	19,16,15	182	99	4.48759444472e-05	0.001982152842782813	0.582,0.355,0.442	0.723,0.643,0.726	-0.238
2223	ENSG00000075218.19	GTSE1	chr22	+	46308149	46308207	46297379	46297479	46308318	46308943	2223	168,74,69	39,8,13	73,68,50	26,15,20	157	99	0.0293028781036	0.3133419439349613	0.731,0.854,0.77	0.639,0.741,0.612	0.121
2224	ENSG00000075218.19	GTSE1	chr22	+	46312140	46312305	46308318	46308943	46313889	46314013	2224	616,334,262	1,0,0	357,263,255	0,0,1	264	99	1	1.0	0.996,1.0,1.0	1.0,1.0,0.99	0.002
2225	ENSG00000075218.19	GTSE1	chr22	+	46313889	46314013	46312140	46312305	46316031	46316412	2225	682,359,283	1,2,1	358,289,274	2,3,0	223	99	1	1.0	0.997,0.988,0.992	0.988,0.977,1.0	0.004
2226	ENSG00000075218.19	GTSE1	chr22	+	46316031	46316412	46313889	46314013	46323189	46323262	2226	1147,559,451	1,0,0	613,499,492	0,2,1	480	99	1	1.0	0.996,1.0,1.0	1.0,0.981,0.99	0.008
2227	ENSG00000075218.19	GTSE1	chr22	+	46326435	46326654	46323189	46323262	46328687	46328889	2227	813,485,368	2,3,6	474,388,416	1,1,2	318	99	0.259553013725	1.0	0.992,0.981,0.95	0.993,0.992,0.985	-0.016
2228	ENSG00000205643.11	CDPF1	chr22	-	46246672	46246795	46244020	46245238	46247105	46247221	2228	0,0,0	0,1,0	1,2,1	0,1,0	222	99	1	1.0	NA,0.0,NA	1.0,0.471,1.0	-0.824
2229	ENSG00000205643.11	CDPF1	chr22	-	46246672	46246795	46244020	46245238	46247109	46247221	2229	1,0,0	10,3,8	2,2,1	3,4,4	222	99	0.0254432763817	0.28254287856882165	0.043,0.0,0.0	0.229,0.182,0.1	-0.156
2230	ENSG00000205643.11	CDPF1	chr22	-	46247105	46247221	46244050	46245238	46248171	46248285	2230	10,1,3	0,0,0	11,6,8	1,0,1	215	99	1	1.0	1.0,1.0,1.0	0.835,1.0,0.786	0.126
2231	ENSG00000205643.11	CDPF1	chr22	-	46247109	46247221	46244012	46245238	46248171	46248284	2231	19,3,11	0,0,0	13,8,12	1,0,1	211	99	1	1.0	1.0,1.0,1.0	0.859,1.0,0.849	0.097
2232	ENSG00000205643.11	CDPF1	chr22	-	46247109	46247221	46244012	46245238	46250255	46250311	2232	13,3,10	0,3,0	5,4,5	0,0,0	211	99	0.18541287752	1.0	1.0,0.319,1.0	1.0,1.0,1.0	-0.227
2233	ENSG00000205643.11	CDPF1	chr22	-	46247124	46247221	46244010	46245238	46248171	46248285	2233	6,1,2	0,0,0	8,4,7	1,0,1	196	99	1	1.0	1.0,1.0,1.0	0.802,1.0,0.78	0.139
2234	ENSG00000205643.11	CDPF1	chr22	-	46248171	46248284	46244012	46245238	46250255	46250289	2234	2,5,2	0,3,0	4,1,5	0,0,0	212	99	0.285569988024	1.0	1.0,0.438,1.0	1.0,1.0,1.0	-0.187
2236	ENSG00000186951.17	PPARA	chr22	+	46175988	46176144	46151887	46151970	46176752	46176836	2236	3,1,1	3,1,2	0,2,3	9,2,0	255	99	0.578817808895	1.0	0.28,0.28,0.163	0.0,0.28,1.0	-0.186
2238	ENSG00000186951.17	PPARA	chr22	+	46176752	46176836	46151887	46151970	46198341	46198410	2238	8,2,2	5,0,0	12,2,2	3,1,1	183	99	0.577511433835	1.0	0.464,1.0,1.0	0.684,0.52,0.52	0.247
2239	ENSG00000186951.17	PPARA	chr22	+	46188722	46188822	46151887	46151970	46198344	46198410	2239	0,1,0	0,0,0	1,0,1	2,1,1	199	99	1	1.0	NA,1.0,NA	0.199,0.0,0.332	0.823
2240	ENSG00000186951.17	PPARA	chr22	+	46188722	46188822	46176752	46176836	46198344	46198410	2240	0,1,1	2,0,1	1,0,2	1,0,0	199	99	1	1.0	0.0,1.0,0.332	0.332,NA,1.0	-0.222
2241	ENSG00000186951.17	PPARA	chr22	+	46219811	46220014	46218262	46218401	46231791	46232239	2241	30,6,9	1,0,1	20,19,11	4,3,3	302	99	0.000235202124114	0.007413930155967135	0.908,1.0,0.747	0.621,0.675,0.546	0.271
2242	ENSG00000186951.17	PPARA	chr22	+	46231791	46232239	46218262	46218401	46235132	46235403	2242	50,10,10	2,1,1	67,19,42	3,0,0	547	99	0.152200935097	0.9945443328537685	0.819,0.644,0.644	0.802,1.0,1.0	-0.232
2243	ENSG00000241990.5	PRR34-AS1	chr22	+	46055598	46055733	46053704	46053920	46056846	46056945	2243	6,1,3	28,14,11	6,0,3	13,10,9	234	99	0.83495726552	1.0	0.083,0.029,0.103	0.163,0.0,0.124	-0.024
2245	ENSG00000188064.10	WNT7B	chr22	-	45949919	45950146	45931097	45931369	45976683	45976805	2245	2,1,7	0,0,0	1,2,1	1,0,0	326	99	1	1.0	1.0,1.0,1.0	0.233,1.0,1.0	0.256
2246	ENSG00000130638.17	ATXN10	chr22	+	45689711	45689903	45671833	45672179	45692995	45693078	2246	890,427,326	3,0,1	467,257,286	2,2,3	291	99	0.66520173774	1.0	0.99,1.0,0.991	0.988,0.978,0.97	0.015
2247	ENSG00000130638.17	ATXN10	chr22	+	45692995	45693078	45689711	45689903	45700281	45700322	2247	469,181,139	1,0,0	219,132,124	0,0,0	182	99	1	1.0	0.996,1.0,1.0	1.0,1.0,1.0	-0.001
2248	ENSG00000130638.17	ATXN10	chr22	+	45700281	45700378	45692995	45693078	45702688	45702847	2248	666,211,207	0,0,0	297,189,148	0,0,3	196	99	1	1.0	1.0,1.0,1.0	1.0,1.0,0.961	0.013
2249	ENSG00000130638.17	ATXN10	chr22	+	45702688	45702847	45692995	45693078	45718412	45718464	2249	866,303,279	0,0,2	376,201,245	0,0,0	258	99	1	1.0	1.0,1.0,0.982	1.0,1.0,1.0	-0.006
2250	ENSG00000130638.17	ATXN10	chr22	+	45718412	45718493	45702688	45702847	45729424	45729590	2250	1131,389,350	2,3,0	520,278,301	1,0,1	180	99	1	1.0	0.997,0.986,1.0	0.997,1.0,0.994	-0.003
2251	ENSG00000130638.17	ATXN10	chr22	+	45806958	45807022	45740368	45740538	45842990	45843178	2251	1592,559,494	0,2,2	681,406,404	8,0,0	163	99	1	1.0	1.0,0.994,0.993	0.981,1.0,1.0	0.002
2252	ENSG00000130638.17	ATXN10	chr22	+	45806958	45807104	45740368	45740538	45842990	45843178	2252	135,33,34	0,2,2	62,41,48	8,0,0	245	99	0.105437064465	0.7774788220407973	1.0,0.87,0.873	0.758,1.0,1.0	-0.005
2253	ENSG00000077942.19	FBLN1	chr22	+	45523090	45523204	45518681	45518787	45525542	45525678	2253	2,0,2	155,49,58	1,0,0	89,73,77	213	99	1	1.0	0.006,0.0,0.016	0.005,0.0,0.0	0.006
2255	ENSG00000077942.19	FBLN1	chr22	+	45533062	45533164	45531264	45531324	45533760	45533898	2255	595,172,181	3,2,0	360,253,268	2,4,3	201	99	0.535365426995	1.0	0.99,0.977,1.0	0.989,0.969,0.978	0.01
2256	ENSG00000077942.19	FBLN1	chr22	+	45541228	45541372	45535199	45535337	45542154	45542214	2256	635,213,200	0,1,0	361,236,317	0,0,0	243	99	1	1.0	1.0,0.989,1.0	1.0,1.0,1.0	-0.004
2257	ENSG00000077942.19	FBLN1	chr22	+	45543400	45543526	45542154	45542283	45547084	45547204	2257	367,169,144	0,1,1	285,176,202	1,0,0	225	99	1	1.0	1.0,0.987,0.984	0.992,1.0,1.0	-0.007
2258	ENSG00000077942.19	FBLN1	chr22	+	45548612	45548744	45547084	45547204	45550491	45550615	2258	526,149,157	6,3,5	356,183,245	2,0,0	231	99	0.00356431598521	0.06406028400838519	0.974,0.955,0.931	0.987,1.0,1.0	-0.042
2259	ENSG00000077942.19	FBLN1	chr22	+	45574510	45574653	45550491	45550615	45576976	45577108	2259	171,63,82	0,0,0	138,103,92	1,0,0	242	99	1	1.0	1.0,1.0,1.0	0.983,1.0,1.0	0.006
2260	ENSG00000077942.19	FBLN1	chr22	+	45576976	45577108	45550491	45550615	45600306	45601135	2260	67,32,26	0,0,0	64,42,57	0,1,1	231	99	1	1.0	1.0,1.0,1.0	1.0,0.947,0.961	0.031
2261	ENSG00000093000.19	NUP50	chr22	+	45165864	45166116	45164281	45164296	45168167	45168190	2261	3,6,6	279,142,143	3,0,1	159,102,94	351	99	1	1.0	0.003,0.012,0.012	0.005,0.0,0.003	0.006
2262	ENSG00000093000.19	NUP50	chr22	+	45165864	45166116	45164607	45164758	45168167	45168190	2262	3,5,4	0,0,1	3,0,1	0,0,0	351	99	1	1.0	1.0,1.0,0.53	1.0,NA,1.0	-0.157
2263	ENSG00000093000.19	NUP50	chr22	+	45166308	45166430	45163986	45164296	45168167	45168246	2263	60,22,20	279,142,143	24,15,18	159,102,94	221	99	0.551453021232	1.0	0.088,0.065,0.059	0.063,0.062,0.079	0.003
2264	ENSG00000093000.19	NUP50	chr22	+	45168167	45168246	45163924	45164296	45171599	45171667	2264	654,296,287	0,0,0	358,217,208	1,0,0	178	99	1	1.0	1.0,1.0,1.0	0.995,1.0,1.0	0.002
2265	ENSG00000093000.19	NUP50	chr22	+	45170987	45171143	45168167	45168246	45171599	45171683	2265	97,36,43	454,188,177	47,34,28	245,141,135	255	99	0.847017544127	1.0	0.077,0.069,0.086	0.069,0.086,0.075	0.001
2266	ENSG00000093000.19	NUP50	chr22	+	45170987	45171152	45168167	45168246	45171599	45171639	2266	125,60,53	454,188,177	56,43,39	245,141,135	264	99	0.492991276816	1.0	0.094,0.107,0.101	0.079,0.103,0.098	0.007
2267	ENSG00000093000.19	NUP50	chr22	+	45170987	45171177	45168165	45168246	45171599	45171683	2267	121,54,61	454,188,177	64,35,38	245,141,135	289	99	0.445918526312	1.0	0.084,0.09,0.106	0.082,0.078,0.088	0.011
2268	ENSG00000093000.19	NUP50	chr22	+	45171808	45172037	45171599	45171683	45175893	45176080	2268	48,35,27	518,202,187	40,34,19	230,126,151	328	99	0.0312853644357	0.3288766667655854	0.027,0.05,0.042	0.05,0.075,0.037	-0.014
2269	ENSG00000093000.19	NUP50	chr22	+	45175893	45176080	45171599	45171683	45178237	45178430	2269	920,396,389	1,1,3	432,260,288	3,4,5	286	99	0.0161140010575	0.20121169339695516	0.997,0.993,0.978	0.98,0.957,0.952	0.026
2270	ENSG00000093000.19	NUP50	chr22	+	45175893	45176080	45171599	45171683	45181285	45181367	2270	707,285,293	5,6,3	338,185,215	3,3,3	286	99	0.852172048734	1.0	0.98,0.943,0.971	0.975,0.955,0.961	0.001
2271	ENSG00000093000.19	NUP50	chr22	+	45175893	45176080	45171599	45171683	45183401	45183515	2271	698,284,292	0,0,0	335,182,213	0,0,1	286	99	1	1.0	1.0,1.0,1.0	1.0,1.0,0.987	0.004
2272	ENSG00000093000.19	NUP50	chr22	+	45178237	45178900	45171599	45171683	45181285	45181367	2272	1796,809,760	5,6,3	893,493,554	3,3,3	762	99	0.847062874886	1.0	0.979,0.946,0.971	0.975,0.955,0.96	0.002
2273	ENSG00000093000.19	NUP50	chr22	+	45178237	45178900	45171599	45171683	45183401	45183520	2273	1428,630,593	0,0,0	703,383,400	0,0,1	762	99	1	1.0	1.0,1.0,1.0	1.0,1.0,0.981	0.006
2274	ENSG00000093000.19	NUP50	chr22	+	45178237	45178900	45175893	45176080	45181285	45181367	2274	2017,920,855	9,1,2	987,567,624	3,3,2	762	99	0.722885353337	1.0	0.967,0.992,0.982	0.977,0.961,0.976	0.009
2275	ENSG00000093000.19	NUP50	chr22	+	45178237	45178900	45175893	45176080	45183401	45183520	2275	1649,741,688	0,0,1	797,457,470	0,0,0	762	99	1	1.0	1.0,1.0,0.989	1.0,1.0,1.0	-0.004
2276	ENSG00000093000.19	NUP50	chr22	+	45180219	45180320	45178237	45178900	45181285	45181367	2276	0,2,0	373,180,167	0,1,0	191,111,154	200	99	1	1.0	0.0,0.005,0.0	0.0,0.004,0.0	0.0
2277	ENSG00000093000.19	NUP50	chr22	+	45181285	45181367	45171599	45171683	45183401	45183515	2277	404,176,155	0,0,0	194,118,76	0,0,1	181	99	1	1.0	1.0,1.0,1.0	1.0,1.0,0.977	0.008
2278	ENSG00000093000.19	NUP50	chr22	+	45181285	45181367	45175893	45176080	45183401	45183515	2278	408,171,154	0,0,1	194,118,75	0,0,0	181	99	1	1.0	1.0,1.0,0.988	1.0,1.0,1.0	-0.004
2279	ENSG00000093000.19	NUP50	chr22	+	45181285	45181367	45177698	45178900	45183401	45183515	2279	771,349,318	5,1,0	382,223,227	1,1,0	181	99	1	1.0	0.988,0.995,1.0	0.995,0.992,1.0	-0.001
2280	ENSG00000226328.7	NUP50-DT	chr22	-	45138823	45138916	45133019	45134797	45163576	45163781	2280	15,8,7	1,0,0	7,4,3	0,0,1	192	99	1	1.0	0.886,1.0,1.0	1.0,1.0,0.607	0.093
2283	ENSG00000241484.10	ARHGAP8	chr22	+	44802076	44802164	44786456	44786606	44808306	44808438	2283	54,13,11	0,1,0	27,17,11	3,4,3	187	99	9.82066279143e-06	0.0005741185360389579	1.0,0.873,1.0	0.827,0.692,0.66	0.231
2284	ENSG00000241484.10	ARHGAP8	chr22	+	44808306	44808438	44786456	44786606	44814671	44814718	2284	50,22,8	1,0,0	38,21,19	1,0,0	231	99	1	1.0	0.955,1.0,1.0	0.942,1.0,1.0	0.004
2285	ENSG00000241484.10	ARHGAP8	chr22	+	44808671	44808732	44808306	44808438	44814671	44814758	2285	0,0,0	17,9,6	1,0,0	14,9,11	160	99	1	1.0	0.0,0.0,0.0	0.042,0.0,0.0	-0.014
2286	ENSG00000241484.10	ARHGAP8	chr22	+	44809005	44809098	44808306	44808438	44814671	44814758	2286	5,4,2	17,9,6	1,2,1	14,9,11	192	99	0.0216536861816	0.2502540535829113	0.132,0.186,0.147	0.036,0.103,0.045	0.094
2287	ENSG00000241484.10	ARHGAP8	chr22	+	44814671	44814758	44808306	44808438	44822370	44822469	2287	64,25,26	0,0,0	48,29,34	0,1,0	186	99	1	1.0	1.0,1.0,1.0	1.0,0.939,1.0	0.02
2288	ENSG00000241484.10	ARHGAP8	chr22	+	44859730	44859834	44848931	44849060	44862274	44862784	2288	23,10,7	1,1,0	22,10,10	0,0,1	203	99	1	1.0	0.918,0.83,1.0	1.0,1.0,0.83	-0.027
2292	ENSG00000138944.8	SHISAL1	chr22	-	44296671	44296885	44285427	44285745	44300878	44300977	2292	64,24,25	1,0,0	37,25,18	0,0,0	313	99	1	1.0	0.953,1.0,1.0	1.0,1.0,1.0	-0.016
2295	ENSG00000100347.15	SAMM50	chr22	+	43968730	43968818	43964451	43964553	43973235	43973322	2295	221,102,100	0,0,0	127,71,85	1,0,0	187	99	1	1.0	1.0,1.0,1.0	0.985,1.0,1.0	0.005
2296	ENSG00000100347.15	SAMM50	chr22	+	43972235	43972342	43968730	43968818	43973235	43973322	2296	376,159,145	0,0,1	172,111,112	0,0,0	206	99	1	1.0	1.0,1.0,0.986	1.0,1.0,1.0	-0.005
2297	ENSG00000100347.15	SAMM50	chr22	+	43972870	43973001	43972235	43972342	43973235	43973322	2297	600,265,238	0,2,0	323,167,194	0,0,0	230	99	1	1.0	1.0,0.983,1.0	1.0,1.0,1.0	-0.006
2298	ENSG00000100347.15	SAMM50	chr22	+	43973235	43973323	43972870	43973001	43976054	43976183	2298	480,213,200	0,1,0	251,158,153	0,0,0	187	99	1	1.0	1.0,0.991,1.0	1.0,1.0,1.0	-0.003
2299	ENSG00000100347.15	SAMM50	chr22	+	43976054	43976183	43973235	43973323	43976749	43976821	2299	645,271,230	0,1,0	338,216,224	0,0,0	228	99	1	1.0	1.0,0.992,1.0	1.0,1.0,1.0	-0.003
2300	ENSG00000100347.15	SAMM50	chr22	+	43976749	43976821	43974594	43976183	43977871	43977958	2300	531,237,159	0,0,0	314,177,185	0,1,0	171	99	1	1.0	1.0,1.0,1.0	1.0,0.99,1.0	0.003
2302	ENSG00000186976.15	EFCAB6	chr22	-	43668871	43669045	43667103	43667272	43671972	43672133	2302	9,9,7	1,0,0	4,9,4	0,0,0	273	99	1	1.0	0.765,1.0,1.0	1.0,1.0,1.0	-0.078
2303	ENSG00000186976.15	EFCAB6	chr22	-	43735856	43735993	43731698	43731811	43755765	43755832	2303	12,6,6	0,1,0	16,4,5	0,0,0	236	99	1	1.0	1.0,0.716,1.0	1.0,1.0,1.0	-0.095
2304	ENSG00000186976.15	EFCAB6	chr22	-	43755765	43755832	43731698	43731811	43765304	43765393	2304	1,4,2	0,0,0	2,1,1	0,1,0	166	99	1	1.0	1.0,1.0,1.0	1.0,0.374,1.0	0.209
2305	ENSG00000186976.15	EFCAB6	chr22	-	43772891	43773103	43765304	43765393	43782179	43782325	2305	3,2,1	0,4,1	5,3,2	0,0,2	311	99	0.00528119890397	0.08630295265139942	1.0,0.137,0.241	1.0,1.0,0.241	-0.288
2306	ENSG00000186976.15	EFCAB6	chr22	-	43782179	43782325	43765304	43765393	43808994	43809131	2306	2,6,2	0,0,0	1,6,4	2,0,2	245	99	0.00386775764182	0.06804833360940442	1.0,1.0,1.0	0.168,1.0,0.447	0.462
2309	ENSG00000186976.15	EFCAB6	chr22	-	43808994	43809131	43782179	43782325	43812167	43812190	2309	10,4,1	2,2,0	1,3,3	1,0,1	236	99	0.0554695586082	0.4969718962535175	0.677,0.456,1.0	0.296,1.0,0.557	0.093
2310	ENSG00000100304.13	TTLL12	chr22	-	43179618	43179752	43176319	43176396	43179840	43180000	2310	1316,523,431	2,4,3	829,479,493	0,0,0	233	99	1	1.0	0.996,0.982,0.984	1.0,1.0,1.0	-0.013
2311	ENSG00000100304.13	TTLL12	chr22	-	43180741	43180940	43179840	43180000	43182979	43183149	2311	857,362,299	1,1,1	555,369,300	0,0,0	298	99	1	1.0	0.996,0.992,0.99	1.0,1.0,1.0	-0.007
2312	ENSG00000100304.13	TTLL12	chr22	-	43182979	43183149	43180741	43180940	43186892	43187134	2312	899,391,359	6,4,3	617,371,392	1,2,0	269	99	0.178060310724	1.0	0.982,0.973,0.978	0.996,0.986,1.0	-0.016
2313	ENSG00000100300.18	TSPO	chr22	+	43159209	43159420	43151558	43151604	43161051	43161190	2313	429,188,123	3,1,2	221,154,146	1,0,3	310	99	0.617784554787	1.0	0.979,0.984,0.952	0.986,1.0,0.94	-0.004
2314	ENSG00000100271.17	TTLL1	chr22	-	43051800	43051887	43046409	43046573	43059383	43059527	2314	60,12,15	1,0,0	22,10,9	0,0,0	186	99	1	1.0	0.97,1.0,1.0	1.0,1.0,1.0	-0.01
2315	ENSG00000100271.17	TTLL1	chr22	-	43070170	43070242	43069603	43069844	43075473	43075590	2315	3,1,0	16,3,0	2,1,0	4,1,3	171	99	1	1.0	0.098,0.162,NA	0.224,0.367,0.0	-0.067
2316	ENSG00000100271.17	TTLL1	chr22	-	43079901	43079986	43075473	43075590	43089276	43089338	2316	29,2,4	0,0,0	16,7,5	0,0,2	184	99	1	1.0	1.0,1.0,1.0	1.0,1.0,0.574	0.142
2317	ENSG00000100266.19	PACSIN2	chr22	-	42876887	42877010	42876136	42876333	42879047	42879169	2317	810,431,346	5,1,0	432,291,292	9,7,10	222	99	1.32845220568e-06	0.00010967644880212987	0.986,0.995,1.0	0.955,0.949,0.929	0.049
2318	ENSG00000100266.19	PACSIN2	chr22	-	42880616	42880622	42879047	42879169	42882183	42882304	2318	1,2,0	208,101,104	1,0,1	107,87,114	105	99	1	1.0	0.005,0.018,0.0	0.009,0.0,0.008	0.002
2319	ENSG00000100266.19	PACSIN2	chr22	-	42890946	42891182	42888642	42888798	42893456	42893613	2319	722,356,359	1,0,0	412,254,330	0,0,0	335	99	1	1.0	0.995,1.0,1.0	1.0,1.0,1.0	-0.002
2320	ENSG00000100266.19	PACSIN2	chr22	-	42893456	42893613	42888642	42888798	42912020	42912157	2320	241,104,96	1,0,0	108,96,74	0,0,0	256	99	1	1.0	0.989,1.0,1.0	1.0,1.0,1.0	-0.004
2321	ENSG00000100266.19	PACSIN2	chr22	-	42909426	42909565	42893456	42893613	42912020	42912157	2321	0,1,0	117,44,46	0,2,2	52,54,26	238	99	1	1.0	0.0,0.009,0.0	0.0,0.015,0.031	-0.012
2322	ENSG00000100266.19	PACSIN2	chr22	-	42912020	42912157	42893456	42893613	42959798	42959881	2322	149,59,62	1,0,0	66,61,33	1,0,0	236	99	1	1.0	0.984,1.0,1.0	0.965,1.0,1.0	0.006
2323	ENSG00000100266.19	PACSIN2	chr22	-	42912020	42912157	42893456	42893613	43015020	43015098	2323	237,124,114	13,3,11	126,105,93	8,3,5	236	99	0.61877733985	1.0	0.884,0.945,0.813	0.869,0.936,0.886	-0.016
2324	ENSG00000100266.19	PACSIN2	chr22	-	42993619	42993780	42912020	42912157	43015020	43015135	2324	0,1,1	88,65,53	0,2,2	60,44,60	260	99	1	1.0	0.0,0.006,0.007	0.0,0.017,0.013	-0.006
2326	ENSG00000100227.19	POLDIP3	chr22	-	42587505	42587572	42583720	42585968	42591954	42592084	2326	475,238,197	3,5,9	271,199,233	2,3,1	166	99	0.0296576674415	0.3161339110589999	0.99,0.966,0.929	0.988,0.975,0.993	-0.024
2327	ENSG00000100227.19	POLDIP3	chr22	-	42591954	42592084	42583720	42585968	42595536	42595603	2327	646,337,283	4,1,3	393,253,283	0,0,1	229	99	0.689801949261	1.0	0.986,0.993,0.976	1.0,1.0,0.992	-0.012
2328	ENSG00000100227.19	POLDIP3	chr22	-	42591954	42592084	42583720	42585968	42599697	42599793	2328	157,82,80	1,0,0	124,68,67	0,0,0	229	99	1	1.0	0.985,1.0,1.0	1.0,1.0,1.0	-0.005
2329	ENSG00000100227.19	POLDIP3	chr22	-	42595536	42595603	42591954	42592084	42596185	42596365	2329	198,113,109	0,0,0	129,107,118	1,1,1	166	99	1	1.0	1.0,1.0,1.0	0.987,0.985,0.986	0.014
2330	ENSG00000100227.19	POLDIP3	chr22	-	42595536	42595614	42591954	42592084	42596185	42596365	2330	797,416,337	0,0,0	539,362,376	1,1,1	177	99	1	1.0	1.0,1.0,1.0	0.997,0.995,0.995	0.004
2331	ENSG00000100227.19	POLDIP3	chr22	-	42596185	42596365	42591954	42592084	42599697	42599793	2331	635,338,286	1,0,0	448,286,293	0,0,0	279	99	1	1.0	0.996,1.0,1.0	1.0,1.0,1.0	-0.001
2332	ENSG00000100227.19	POLDIP3	chr22	-	42597672	42597737	42596185	42596365	42599697	42599793	2332	2,6,4	280,125,105	1,3,0	188,116,131	164	99	0.815075385881	1.0	0.004,0.028,0.022	0.003,0.015,0.0	0.012
2333	ENSG00000100227.19	POLDIP3	chr22	-	42599697	42599793	42596185	42596365	42601969	42602056	2333	692,333,300	0,1,0	454,230,242	0,0,0	195	99	1	1.0	1.0,0.994,1.0	1.0,1.0,1.0	-0.002
2334	ENSG00000100227.19	POLDIP3	chr22	-	42601969	42602056	42599697	42599793	42602769	42603012	2334	834,371,398	52,22,24	459,223,235	59,49,60	186	99	8.29515345302e-11	2.4226109993612544e-08	0.895,0.9,0.898	0.805,0.708,0.676	0.168
2335	ENSG00000100227.19	POLDIP3	chr22	-	42601969	42602107	42599697	42599793	42602769	42603160	2335	368,190,180	52,22,24	241,105,95	59,49,60	237	99	8.63194352108e-07	7.651520375750251e-05	0.747,0.783,0.758	0.63,0.472,0.398	0.263
2336	ENSG00000100227.19	POLDIP3	chr22	-	42603595	42603686	42602767	42603160	42614798	42614877	2336	0,0,2	238,103,121	1,1,0	162,88,127	190	99	1	1.0	0.0,0.0,0.009	0.003,0.006,0.0	-0.0
2340	ENSG00000183569.18	SERHL2	chr22	+	42563388	42563481	42560185	42560265	42566303	42566338	2340	0,1,0	0,0,4	0,0,0	2,1,0	192	99	1	1.0	NA,1.0,0.0	0.0,0.0,NA	0.5
2341	ENSG00000183569.18	SERHL2	chr22	+	42566303	42566338	42560185	42560265	42571120	42571203	2341	1,0,4	0,0,0	4,1,0	1,0,1	134	99	1	1.0	1.0,NA,1.0	0.747,1.0,0.0	0.418
2343	ENSG00000189306.11	RRP7A	chr22	-	42515150	42515268	42514676	42514779	42516010	42516136	2343	1115,592,471	2,2,4	620,348,391	0,1,4	217	99	1	1.0	0.996,0.993,0.982	1.0,0.994,0.978	-0.0
2344	ENSG00000189306.11	RRP7A	chr22	-	42515150	42515268	42514676	42514779	42519713	42519794	2344	834,414,325	0,4,2	440,236,279	0,0,0	217	99	1	1.0	1.0,0.979,0.987	1.0,1.0,1.0	-0.011
2345	ENSG00000189306.11	RRP7A	chr22	-	42516010	42516136	42514676	42514779	42519713	42519794	2345	192,112,102	0,4,2	108,60,64	0,0,0	225	99	0.547152214542	1.0	1.0,0.925,0.957	1.0,1.0,1.0	-0.039
2346	ENSG00000189306.11	RRP7A	chr22	-	42516010	42516136	42515150	42515268	42519713	42519794	2346	476,290,246	2,0,0	288,171,174	0,0,0	225	99	1	1.0	0.991,1.0,1.0	1.0,1.0,1.0	-0.003
2347	ENSG00000189306.11	RRP7A	chr22	-	42516010	42516296	42515200	42515268	42519713	42519796	2347	522,332,267	2,0,0	322,189,217	0,0,0	385	99	1	1.0	0.985,1.0,1.0	1.0,1.0,1.0	-0.005
2348	ENSG00000189306.11	RRP7A	chr22	-	42518004	42518147	42516010	42516136	42519713	42519796	2348	1044,454,408	8,14,20	586,350,347	0,0,1	242	99	1.09334831189e-08	1.7807007154781813e-06	0.982,0.93,0.893	1.0,1.0,0.993	-0.063
2349	ENSG00000189306.11	RRP7A	chr22	-	42518004	42518147	42516010	42516296	42519713	42519796	2349	497,234,189	0,1,0	295,158,168	0,0,0	242	99	1	1.0	1.0,0.99,1.0	1.0,1.0,1.0	-0.003
2350	ENSG00000189306.11	RRP7A	chr22	-	42518612	42518728	42518004	42518147	42519713	42519794	2350	19,6,8	433,178,153	8,7,8	258,138,142	215	99	1	1.0	0.02,0.015,0.024	0.014,0.023,0.025	-0.001
2352	ENSG00000100207.21	TCF20	chr22	-	42168608	42168703	42161097	42161358	42169846	42169896	2352	50,14,23	62,29,26	29,13,19	54,29,51	194	99	0.0399111791274	0.39283999839698197	0.292,0.198,0.311	0.215,0.186,0.16	0.08
2353	ENSG00000100207.21	TCF20	chr22	-	42168608	42168736	42160012	42161358	42169846	42169896	2353	68,21,39	62,29,26	48,18,30	54,29,51	227	99	0.0633946674964	0.545191330421722	0.324,0.24,0.395	0.279,0.213,0.204	0.088
2354	ENSG00000100207.21	TCF20	chr22	-	42169846	42169896	42161055	42161358	42179608	42179702	2354	93,46,37	1,0,0	77,44,60	0,0,0	149	99	1	1.0	0.984,1.0,1.0	1.0,1.0,1.0	-0.005
2355	ENSG00000100207.21	TCF20	chr22	-	42179608	42179702	42169846	42169896	42209650	42210208	2355	232,114,94	1,0,0	173,97,118	0,0,0	193	99	1	1.0	0.992,1.0,1.0	1.0,1.0,1.0	-0.003
2356	ENSG00000100207.21	TCF20	chr22	-	42179608	42179702	42169846	42169896	42270338	42270653	2356	100,50,44	1,0,0	76,41,53	0,0,0	193	99	1	1.0	0.981,1.0,1.0	1.0,1.0,1.0	-0.006
2357	ENSG00000100207.21	TCF20	chr22	-	42209650	42215341	42169846	42169896	42270338	42270653	2357	8186,3818,3522	1,0,0	5142,3247,3943	0,0,0	5790	99	1	1.0	0.993,1.0,1.0	1.0,1.0,1.0	-0.002
2358	ENSG00000100207.21	TCF20	chr22	-	42209650	42215341	42179608	42179702	42270338	42270653	2358	8324,3887,3583	3,2,5	5247,3306,4010	2,2,0	5790	99	0.0782158411974	0.630323839248746	0.979,0.971,0.925	0.978,0.966,1.0	-0.023
2359	ENSG00000226450.2	CYP2D8P	chr22	-	42150754	42150939	42150162	42150304	42151143	42151285	2359	1,2,1	1,0,0	6,7,4	0,0,0	284	99	1	1.0	0.258,1.0,1.0	1.0,1.0,1.0	-0.247
2360	ENSG00000226450.2	CYP2D8P	chr22	-	42151143	42151285	42150754	42150939	42151471	42151648	2360	0,1,0	0,0,0	3,2,2	0,1,1	241	99	1	1.0	NA,1.0,NA	1.0,0.451,0.451	0.366
2362	ENSG00000205702.12	CYP2D7	chr22	-	42141511	42141675	42141151	42141339	42141867	42142044	2362	5,3,1	1,0,0	5,6,3	0,1,0	263	99	1	1.0	0.653,1.0,1.0	1.0,0.693,1.0	-0.013
2363	ENSG00000205702.12	CYP2D7	chr22	-	42141533	42141675	42141151	42141339	42141867	42142044	2363	8,7,0	1,0,0	8,6,3	0,1,0	241	99	1	1.0	0.767,1.0,NA	1.0,0.711,1.0	-0.02
2364	ENSG00000205702.12	CYP2D7	chr22	-	42141624	42141675	42141151	42141339	42141867	42141924	2364	3,2,0	1,0,0	2,3,2	0,1,0	150	99	1	1.0	0.664,1.0,NA	1.0,0.664,1.0	-0.056
2366	ENSG00000100197.23	CYP2D6	chr22	-	42127841	42127983	42127446	42127634	42128173	42128350	2366	0,0,0	3,1,0	0,0,1	1,4,2	241	99	1	1.0	0.0,0.0,NA	0.0,0.0,0.17	-0.057
2367	ENSG00000100197.23	CYP2D6	chr22	-	42129032	42129185	42128783	42128944	42129737	42129909	2367	0,0,0	3,0,0	1,1,0	0,3,4	252	99	1	1.0	0.0,NA,NA	1.0,0.116,0.0	-0.372
2368	ENSG00000237037.9	NDUFA6-DT	chr22	+	42092118	42092232	42091296	42091600	42124046	42124130	2368	0,0,0	11,2,4	0,0,1	4,7,10	213	99	1	1.0	0.0,0.0,0.0	0.0,0.0,0.044	-0.015
2378	ENSG00000198951.12	NAGA	chr22	-	42065737	42065899	42062826	42063024	42066709	42066804	2378	175,53,45	0,0,0	174,111,120	0,1,1	261	99	1	1.0	1.0,1.0,1.0	1.0,0.977,0.979	0.015
2379	ENSG00000198951.12	NAGA	chr22	-	42066709	42066804	42065737	42065899	42067112	42067290	2379	165,43,45	1,1,0	153,87,106	0,1,0	194	99	1	1.0	0.988,0.956,1.0	1.0,0.978,1.0	-0.011
2380	ENSG00000198951.12	NAGA	chr22	-	42067764	42067936	42067112	42067290	42068438	42068574	2380	238,89,59	8,3,1	236,172,136	1,3,1	271	99	0.00848195972287	0.1245048969386293	0.916,0.916,0.956	0.989,0.954,0.98	-0.045
2383	ENSG00000198911.12	SREBF2	chr22	+	41866830	41867280	41833078	41833358	41868610	41868792	2383	1935,620,517	1,3,0	1047,534,546	0,0,0	549	99	1	1.0	0.997,0.974,1.0	1.0,1.0,1.0	-0.01
2384	ENSG00000198911.12	SREBF2	chr22	+	41868610	41868792	41866830	41867280	41870888	41871035	2384	1052,312,323	0,1,0	598,293,320	0,0,0	281	99	1	1.0	1.0,0.991,1.0	1.0,1.0,1.0	-0.003
2385	ENSG00000198911.12	SREBF2	chr22	+	41873797	41874019	41870888	41871035	41880715	41880992	2385	856,282,265	1,0,1	509,264,301	0,0,2	321	99	1	1.0	0.996,1.0,0.988	1.0,1.0,0.979	0.002
2386	ENSG00000198911.12	SREBF2	chr22	+	41877228	41877421	41875542	41875724	41880715	41880992	2386	458,152,133	11,17,7	292,155,128	6,10,10	292	99	0.711151442665	1.0	0.934,0.752,0.866	0.943,0.84,0.813	-0.015
2387	ENSG00000198911.12	SREBF2	chr22	+	41877941	41878123	41877228	41877421	41880715	41880992	2387	707,198,178	0,3,3	358,225,156	1,0,0	281	99	0.734480922082	1.0	1.0,0.959,0.954	0.992,1.0,1.0	-0.026
2388	ENSG00000198911.12	SREBF2	chr22	+	41878658	41878758	41877941	41878123	41880715	41880992	2388	13,0,3	205,60,59	7,4,3	118,84,49	199	99	0.944432471589	1.0	0.031,0.0,0.025	0.029,0.023,0.03	-0.009
2389	ENSG00000198911.12	SREBF2	chr22	+	41886268	41886308	41884841	41885011	41891249	41891399	2389	0,1,0	1,0,0	1,0,0	0,1,1	139	99	1	1.0	0.0,1.0,NA	1.0,0.0,0.0	0.167
2390	ENSG00000198911.12	SREBF2	chr22	+	41886268	41886308	41884841	41885011	41893116	41893285	2390	0,1,1	102,51,41	0,0,0	57,35,46	139	99	1	1.0	0.0,0.014,0.017	0.0,0.0,0.0	0.01
2391	ENSG00000198911.12	SREBF2	chr22	+	41891249	41891399	41884841	41885011	41893116	41893285	2391	6,2,0	102,51,41	3,5,8	57,35,46	249	99	0.0121062302899	0.16258823360352678	0.023,0.015,0.0	0.02,0.054,0.065	-0.034
2392	ENSG00000198911.12	SREBF2	chr22	+	41891249	41891399	41886268	41886308	41893116	41893285	2392	5,2,0	0,1,1	4,4,8	1,0,0	249	99	1	1.0	1.0,0.443,0.0	0.614,1.0,1.0	-0.39
2393	ENSG00000198911.12	SREBF2	chr22	+	41893116	41893285	41884841	41885011	41894819	41894937	2393	545,201,171	0,0,0	291,174,195	0,0,1	268	99	1	1.0	1.0,1.0,1.0	1.0,1.0,0.986	0.005
2394	ENSG00000198911.12	SREBF2	chr22	+	41897051	41897161	41894819	41894937	41898648	41898781	2394	228,64,73	0,2,4	131,68,49	0,2,2	209	99	1	1.0	1.0,0.938,0.896	1.0,0.942,0.921	-0.01
2395	ENSG00000198911.12	SREBF2	chr22	+	41898648	41898781	41894819	41894937	41902969	41903155	2395	49,24,25	0,0,1	35,25,28	0,0,0	232	99	1	1.0	1.0,1.0,0.914	1.0,1.0,1.0	-0.029
2396	ENSG00000198911.12	SREBF2	chr22	+	41899236	41899553	41898648	41898781	41900019	41900122	2396	27,12,8	0,0,0	16,12,19	1,0,0	416	99	1	1.0	1.0,1.0,1.0	0.792,1.0,1.0	0.069
2397	ENSG00000198911.12	SREBF2	chr22	+	41899236	41899553	41898648	41898781	41900329	41900498	2397	34,17,10	242,97,63	17,10,21	124,91,81	416	99	0.83381578057	1.0	0.032,0.04,0.036	0.032,0.025,0.058	-0.002
2398	ENSG00000198911.12	SREBF2	chr22	+	41900019	41900122	41898648	41898781	41900329	41900498	2398	4,0,0	242,97,63	1,1,9	124,91,81	202	99	0.54864810078	1.0	0.008,0.0,0.0	0.004,0.005,0.052	-0.018
2399	ENSG00000198911.12	SREBF2	chr22	+	41900019	41900122	41899236	41899553	41900329	41900498	2399	4,0,0	7,5,2	0,3,9	1,0,2	202	99	0.00445567224166	0.07571423253476373	0.219,0.0,0.0	0.0,1.0,0.688	-0.49
2400	ENSG00000198911.12	SREBF2	chr22	+	41900329	41900498	41898648	41898781	41902969	41903155	2400	576,224,180	0,0,0	350,197,224	1,0,1	268	99	1	1.0	1.0,1.0,1.0	0.992,1.0,0.988	0.007
2401	ENSG00000198911.12	SREBF2	chr22	+	41900329	41900498	41898648	41898781	41904862	41904973	2401	420,148,108	1,2,0	238,142,155	0,0,0	268	99	1	1.0	0.994,0.965,1.0	1.0,1.0,1.0	-0.014
2402	ENSG00000198911.12	SREBF2	chr22	+	41902969	41903155	41898648	41898781	41904862	41904974	2402	312,146,137	1,2,0	191,114,98	0,0,0	285	99	1	1.0	0.991,0.962,1.0	1.0,1.0,1.0	-0.016
2403	ENSG00000198911.12	SREBF2	chr22	+	41902969	41903155	41900329	41900498	41904862	41904974	2403	472,222,211	4,0,2	303,169,169	1,0,3	285	99	0.750526591515	1.0	0.976,1.0,0.973	0.991,1.0,0.951	0.002
2404	ENSG00000198911.12	SREBF2	chr22	+	41904534	41904732	41902969	41903155	41904862	41904973	2404	4,3,5	149,74,73	4,5,2	85,52,49	297	99	0.507663111448	1.0	0.009,0.013,0.022	0.015,0.031,0.013	-0.005
2405	ENSG00000100147.14	CCDC134	chr22	+	41808874	41808993	41800678	41800766	41809878	41810000	2405	101,69,36	0,1,1	62,32,58	0,0,3	218	99	1	1.0	1.0,0.969,0.942	1.0,1.0,0.898	0.004
2406	ENSG00000100147.14	CCDC134	chr22	+	41809878	41810000	41800678	41800766	41813750	41813822	2406	8,7,7	0,1,0	2,1,6	0,1,0	221	99	1	1.0	1.0,0.758,1.0	1.0,0.309,1.0	0.15
2407	ENSG00000100147.14	CCDC134	chr22	+	41809878	41810000	41800678	41800766	41825697	41825893	2407	5,6,2	0,0,2	3,2,9	3,0,0	221	99	0.669565336242	1.0	1.0,1.0,0.309	0.309,1.0,1.0	0.0
2408	ENSG00000100147.14	CCDC134	chr22	+	41810206	41810291	41809878	41810000	41813263	41813445	2408	92,39,36	1,2,1	78,55,50	1,0,0	184	99	0.452958904768	1.0	0.98,0.913,0.951	0.977,1.0,1.0	-0.044
2409	ENSG00000100147.14	CCDC134	chr22	+	41810206	41810291	41809878	41810000	41813750	41813822	2409	54,27,29	3,2,5	44,34,31	1,0,0	184	99	7.69938992629e-05	0.003050121769370402	0.906,0.879,0.757	0.959,1.0,1.0	-0.139
2410	ENSG00000100147.14	CCDC134	chr22	+	41810206	41810291	41809878	41810000	41825697	41832164	2410	54,27,28	0,1,0	44,34,31	2,1,3	184	99	0.0152692924363	0.19332550922775069	1.0,0.936,1.0	0.922,0.948,0.848	0.073
2411	ENSG00000100147.14	CCDC134	chr22	+	41813263	41813445	41809878	41810000	41813750	41813822	2411	147,54,69	3,2,5	74,42,44	1,0,0	281	99	0.000933663031167	0.022554973757742007	0.945,0.905,0.829	0.963,1.0,1.0	-0.095
2412	ENSG00000100147.14	CCDC134	chr22	+	41813263	41813445	41810206	41810291	41813750	41813822	2412	184,65,76	0,1,1	109,63,63	1,0,0	281	99	1	1.0	1.0,0.958,0.964	0.975,1.0,1.0	-0.018
2413	ENSG00000100147.14	CCDC134	chr22	+	41813750	41813822	41800678	41800766	41825697	41832164	2413	96,44,44	0,0,2	59,34,47	3,0,0	171	99	0.67013748411	1.0	1.0,1.0,0.927	0.919,1.0,1.0	0.003
2414	ENSG00000100147.14	CCDC134	chr22	+	41813750	41813822	41809878	41810000	41825697	41832164	2414	99,45,49	0,1,0	60,33,47	2,1,3	171	99	0.0525761814744	0.47881560048140426	1.0,0.963,1.0	0.946,0.95,0.901	0.055
2415	ENSG00000100147.14	CCDC134	chr22	+	41813750	41813822	41810206	41810291	41825697	41832164	2415	96,44,45	0,1,0	60,33,47	1,0,0	171	99	1	1.0	1.0,0.962,1.0	0.972,1.0,1.0	-0.003
2420	ENSG00000100138.15	SNU13	chr22	-	41680243	41680364	41673932	41675195	41688793	41688867	2420	1342,763,709	0,2,1	635,411,392	1,0,1	220	99	1	1.0	1.0,0.994,0.997	0.997,1.0,0.994	0.0
2421	ENSG00000100138.15	SNU13	chr22	-	41681225	41681559	41680243	41680364	41682355	41682456	2421	3,0,1	60,45,31	1,2,1	30,31,17	433	99	1	1.0	0.011,0.0,0.007	0.008,0.015,0.013	-0.006
2422	ENSG00000100138.15	SNU13	chr22	-	41681225	41681559	41680243	41680364	41688793	41688981	2422	3,0,1	179,99,85	1,1,1	90,53,55	433	99	1	1.0	0.004,0.0,0.003	0.003,0.004,0.004	-0.001
2423	ENSG00000100138.15	SNU13	chr22	-	41682355	41682587	41680243	41680364	41688793	41688895	2423	74,63,49	179,99,85	39,41,27	90,53,55	331	99	0.864214329092	1.0	0.11,0.16,0.147	0.115,0.188,0.128	-0.005
2424	ENSG00000100138.15	SNU13	chr22	-	41687721	41688327	41680243	41680364	41688793	41688799	2424	38,13,13	179,99,85	26,10,8	90,53,55	705	99	0.401237173442	1.0	0.029,0.018,0.021	0.039,0.026,0.02	-0.006
2425	ENSG00000100138.15	SNU13	chr22	-	41688078	41688327	41680243	41680364	41688793	41688804	2425	10,5,4	179,99,85	8,1,4	90,53,55	348	99	0.794975698317	1.0	0.016,0.014,0.013	0.025,0.005,0.02	-0.002
2426	ENSG00000100138.15	SNU13	chr22	-	41688151	41688327	41680243	41680364	41688793	41688825	2426	5,3,3	179,99,85	4,1,2	90,53,55	275	99	1	1.0	0.01,0.011,0.013	0.016,0.007,0.013	-0.001
2428	ENSG00000100417.12	PMM1	chr22	-	41577807	41577923	41576899	41577440	41578805	41578881	2428	164,65,54	0,2,0	115,79,79	0,0,0	215	99	1	1.0	1.0,0.937,1.0	1.0,1.0,1.0	-0.021
2429	ENSG00000100417.12	PMM1	chr22	-	41578805	41578881	41577807	41577923	41583958	41584058	2429	110,52,40	0,1,0	95,55,64	0,0,1	175	99	1	1.0	1.0,0.967,1.0	1.0,1.0,0.973	-0.002
2430	ENSG00000100417.12	PMM1	chr22	-	41583958	41584372	41578805	41578881	41589718	41589818	2430	74,37,29	0,0,1	72,33,37	0,0,0	513	99	1	1.0	1.0,1.0,0.848	1.0,1.0,1.0	-0.051
2431	ENSG00000100417.12	PMM1	chr22	-	41584280	41584372	41583958	41584058	41584526	41584603	2431	100,18,17	19,14,11	70,43,48	13,9,4	191	99	0.0118972242348	0.1607129650071173	0.732,0.4,0.445	0.736,0.712,0.861	-0.244
2432	ENSG00000100417.12	PMM1	chr22	-	41584526	41584603	41583958	41584372	41589718	41589796	2432	52,16,6	0,0,0	46,27,18	1,0,0	176	99	1	1.0	1.0,1.0,1.0	0.963,1.0,1.0	0.012
2433	ENSG00000100417.12	PMM1	chr22	-	41586075	41586193	41584005	41584603	41589718	41589818	2433	109,39,32	2,3,0	72,29,56	4,0,1	217	99	0.841494258585	1.0	0.961,0.856,1.0	0.891,1.0,0.962	-0.012
2434	ENSG00000100417.12	PMM1	chr22	-	41586296	41586430	41586075	41586193	41589718	41589796	2434	0,1,0	37,13,13	0,0,0	26,8,17	233	99	1	1.0	0.0,0.032,0.0	0.0,0.0,0.0	0.011
2435	ENSG00000100417.12	PMM1	chr22	-	41589051	41589163	41586075	41586193	41589718	41589847	2435	5,9,5	37,13,13	11,8,6	26,8,17	211	99	0.238384209537	1.0	0.06,0.245,0.153	0.166,0.319,0.142	-0.056
2436	ENSG00000172346.15	CSDC2	chr22	+	41573654	41573777	41571842	41572141	41574732	41576666	2436	24,11,10	0,1,0	6,1,4	0,0,0	222	99	1	1.0	1.0,0.831,1.0	1.0,1.0,1.0	-0.056
2437	ENSG00000100413.17	POLR3H	chr22	-	41530686	41530888	41525798	41529336	41540698	41540795	2437	555,295,188	2,4,0	320,202,214	0,0,3	301	99	0.596289550743	1.0	0.989,0.96,1.0	1.0,1.0,0.959	-0.003
2438	ENSG00000100413.17	POLR3H	chr22	-	41532093	41532157	41530686	41530888	41540698	41540795	2438	400,143,107	1,0,0	219,121,135	0,0,0	163	99	1	1.0	0.996,1.0,1.0	1.0,1.0,1.0	-0.001
2439	ENSG00000100413.17	POLR3H	chr22	-	41532603	41532745	41532093	41532157	41540698	41540795	2439	166,84,66	9,5,1	81,59,55	3,1,2	241	99	0.217463556539	1.0	0.883,0.873,0.964	0.917,0.96,0.919	-0.025
2440	ENSG00000100413.17	POLR3H	chr22	-	41532658	41532745	41532093	41532157	41540698	41540795	2440	293,104,120	9,5,1	140,94,96	3,1,2	186	99	0.160514768919	1.0	0.945,0.917,0.985	0.961,0.98,0.962	-0.019
2441	ENSG00000100413.17	POLR3H	chr22	-	41533521	41533687	41532658	41532745	41540698	41540795	2441	18,4,5	90,33,43	11,6,8	38,37,42	265	99	0.422470546671	1.0	0.07,0.043,0.042	0.098,0.057,0.066	-0.022
2442	ENSG00000100413.17	POLR3H	chr22	-	41540698	41540795	41525798	41529336	41543990	41544121	2442	254,127,109	0,0,0	159,91,105	0,0,1	196	99	1	1.0	1.0,1.0,1.0	1.0,1.0,0.981	0.006
2443	ENSG00000100413.17	POLR3H	chr22	-	41540698	41540795	41532093	41532157	41543990	41544121	2443	261,128,110	0,1,0	162,92,104	0,0,0	196	99	1	1.0	1.0,0.985,1.0	1.0,1.0,1.0	-0.005
2444	ENSG00000100413.17	POLR3H	chr22	-	41540698	41540795	41532603	41532745	41543990	41544121	2444	342,156,152	0,0,0	197,128,144	0,1,0	196	99	1	1.0	1.0,1.0,1.0	1.0,0.985,1.0	0.005
2445	ENSG00000100410.8	PHF5A	chr22	-	41468019	41468147	41467447	41467614	41468601	41468625	2445	29,18,28	0,1,0	14,7,12	1,1,0	227	99	1	1.0	1.0,0.887,1.0	0.859,0.753,1.0	0.092
2446	ENSG00000100410.8	PHF5A	chr22	-	41468123	41468147	41467447	41467614	41468601	41468692	2446	200,108,89	0,1,0	96,61,67	1,1,0	123	99	1	1.0	1.0,0.989,1.0	0.987,0.98,1.0	0.007
2447	ENSG00000100403.12	ZC3H7B	chr22	+	41320654	41320713	41301524	41301772	41325563	41325597	2447	443,168,156	7,1,3	328,172,181	8,2,4	158	99	0.36024403384	1.0	0.975,0.991,0.97	0.963,0.982,0.966	0.008
2448	ENSG00000100403.12	ZC3H7B	chr22	+	41325563	41325597	41320654	41320713	41327205	41327364	2448	206,64,58	0,0,3	145,70,79	0,0,0	133	99	1	1.0	1.0,1.0,0.935	1.0,1.0,1.0	-0.022
2449	ENSG00000100403.12	ZC3H7B	chr22	+	41325720	41325918	41325563	41325597	41327205	41327364	2449	469,231,193	2,0,1	344,219,243	1,0,0	297	99	1	1.0	0.987,1.0,0.985	0.991,1.0,1.0	-0.006
2450	ENSG00000100403.12	ZC3H7B	chr22	+	41327205	41327364	41325720	41325918	41330022	41330103	2450	427,208,171	1,0,0	310,195,201	0,0,0	258	99	1	1.0	0.994,1.0,1.0	1.0,1.0,1.0	-0.002
2451	ENSG00000100403.12	ZC3H7B	chr22	+	41332170	41332227	41330022	41330103	41338312	41338355	2451	149,66,79	13,5,4	116,69,76	7,4,5	156	99	0.521874146863	1.0	0.879,0.893,0.926	0.913,0.916,0.906	-0.012
2452	ENSG00000100403.12	ZC3H7B	chr22	+	41332170	41332227	41330022	41330103	41339000	41339191	2452	32,22,22	0,0,0	34,21,22	0,1,0	156	99	1	1.0	1.0,1.0,1.0	1.0,0.93,1.0	0.023
2453	ENSG00000100403.12	ZC3H7B	chr22	+	41338312	41338355	41330022	41330103	41339000	41339191	2453	92,49,36	0,0,0	76,44,65	0,1,0	142	99	1	1.0	1.0,1.0,1.0	1.0,0.968,1.0	0.011
2454	ENSG00000100403.12	ZC3H7B	chr22	+	41338312	41338355	41332170	41332227	41339000	41339191	2454	191,89,83	2,2,1	148,86,110	0,0,2	142	99	0.54627898224	1.0	0.985,0.969,0.983	1.0,1.0,0.975	-0.013
2455	ENSG00000100403.12	ZC3H7B	chr22	+	41341087	41341146	41339815	41340137	41343414	41343576	2455	136,40,32	0,4,1	77,43,65	0,1,1	158	99	0.512288154691	1.0	1.0,0.862,0.952	1.0,0.964,0.976	-0.042
2456	ENSG00000100403.12	ZC3H7B	chr22	+	41342528	41342628	41341087	41341146	41343414	41343576	2456	683,300,216	0,0,1	495,278,307	0,0,0	199	99	1	1.0	1.0,1.0,0.991	1.0,1.0,1.0	-0.003
2457	ENSG00000100403.12	ZC3H7B	chr22	+	41343414	41343576	41339815	41340137	41346002	41346208	2457	487,223,154	1,0,0	320,180,234	0,0,0	261	99	1	1.0	0.995,1.0,1.0	1.0,1.0,1.0	-0.002
2458	ENSG00000100403.12	ZC3H7B	chr22	+	41343414	41343576	41342528	41342628	41346002	41346208	2458	717,341,237	0,0,0	482,297,339	0,0,1	261	99	1	1.0	1.0,1.0,1.0	1.0,1.0,0.992	0.003
2459	ENSG00000100403.12	ZC3H7B	chr22	+	41348066	41348167	41346002	41346208	41349119	41349301	2459	543,194,191	0,0,3	337,236,264	0,0,0	200	99	1	1.0	1.0,1.0,0.969	1.0,1.0,1.0	-0.01
2460	ENSG00000100401.20	RANGAP1	chr22	-	41249329	41249451	41244778	41246672	41249728	41249817	2460	2458,1154,954	0,0,1	1233,831,881	0,0,0	221	99	1	1.0	1.0,1.0,0.998	1.0,1.0,1.0	-0.001
2461	ENSG00000100401.20	RANGAP1	chr22	-	41249728	41249817	41249329	41249451	41251006	41251109	2461	1397,594,481	2,0,1	683,408,409	0,0,0	188	99	1	1.0	0.997,1.0,0.996	1.0,1.0,1.0	-0.002
2462	ENSG00000100401.20	RANGAP1	chr22	-	41251006	41251109	41249329	41249451	41254307	41254494	2462	19,11,10	0,1,0	6,5,0	0,0,0	202	99	1	1.0	1.0,0.844,1.0	1.0,1.0,NA	-0.052
2463	ENSG00000100401.20	RANGAP1	chr22	-	41252871	41252991	41251006	41251109	41254307	41254494	2463	1416,768,668	0,2,2	808,530,583	1,1,0	219	99	1	1.0	1.0,0.994,0.993	0.997,0.996,1.0	-0.002
2464	ENSG00000100401.20	RANGAP1	chr22	-	41256190	41256290	41256020	41256105	41256710	41256824	2464	1575,682,637	0,0,1	760,572,560	0,0,2	199	99	1	1.0	1.0,1.0,0.997	1.0,1.0,0.993	0.001
2465	ENSG00000100401.20	RANGAP1	chr22	-	41256710	41256824	41256190	41256290	41257947	41258106	2465	1952,913,791	5,9,8	1007,703,701	2,3,1	213	99	0.61811176589	1.0	0.995,0.979,0.979	0.996,0.991,0.997	-0.01
2466	ENSG00000100401.20	RANGAP1	chr22	-	41261445	41261580	41257947	41258106	41264663	41264843	2466	1099,586,518	11,12,11	581,399,446	3,5,4	234	99	0.0299807076956	0.31865065529346337	0.977,0.954,0.952	0.988,0.971,0.979	-0.018
2467	ENSG00000100401.20	RANGAP1	chr22	-	41261445	41261580	41257947	41258106	41268096	41268156	2467	676,357,324	2,0,0	350,225,260	0,0,0	234	99	1	1.0	0.993,1.0,1.0	1.0,1.0,1.0	-0.002
2468	ENSG00000100401.20	RANGAP1	chr22	-	41264663	41264843	41257947	41258106	41268096	41268156	2468	1680,841,646	2,0,0	893,608,636	0,0,0	279	99	1	1.0	0.997,1.0,1.0	1.0,1.0,1.0	-0.001
2469	ENSG00000100401.20	RANGAP1	chr22	-	41264663	41264843	41261445	41261580	41268096	41268156	2469	2116,1074,851	24,16,22	1136,786,832	15,9,14	279	99	0.502239667948	1.0	0.969,0.96,0.932	0.964,0.969,0.955	-0.009
2470	ENSG00000100401.20	RANGAP1	chr22	-	41268096	41268156	41261445	41261580	41285985	41286187	2470	12,6,11	0,0,1	6,5,8	0,0,0	159	99	1	1.0	1.0,1.0,0.873	1.0,1.0,1.0	-0.042
2471	ENSG00000100401.20	RANGAP1	chr22	-	41268096	41268156	41264663	41264843	41274599	41274660	2471	1654,844,624	1,0,0	899,598,637	0,1,0	159	99	1	1.0	0.999,1.0,1.0	1.0,0.997,1.0	0.001
2472	ENSG00000100401.20	RANGAP1	chr22	-	41274599	41274727	41268096	41268156	41280932	41281082	2472	2540,1254,949	3,0,2	1291,832,960	4,0,3	227	99	1	1.0	0.997,1.0,0.995	0.993,1.0,0.993	0.002
2473	ENSG00000100401.20	RANGAP1	chr22	-	41274599	41274727	41268096	41268156	41285985	41286187	2473	1444,702,525	1,0,1	741,463,542	0,0,1	227	99	1	1.0	0.998,1.0,0.996	1.0,1.0,0.996	-0.001
2474	ENSG00000100401.20	RANGAP1	chr22	-	41280932	41281082	41268096	41268156	41285985	41286187	2474	1293,599,480	1,0,1	664,421,420	0,0,1	249	99	1	1.0	0.998,1.0,0.995	1.0,1.0,0.994	-0.0
2475	ENSG00000100401.20	RANGAP1	chr22	-	41280932	41281082	41274599	41274727	41285985	41286187	2475	2386,1151,903	0,0,1	1211,790,835	1,0,0	249	99	1	1.0	1.0,1.0,0.997	0.998,1.0,1.0	-0.0
2476	ENSG00000100401.20	RANGAP1	chr22	-	41280932	41281212	41268096	41268156	41285985	41286187	2476	477,219,201	1,0,1	221,135,152	0,0,1	379	99	1	1.0	0.992,1.0,0.981	1.0,1.0,0.975	-0.001
2477	ENSG00000100401.20	RANGAP1	chr22	-	41280932	41281212	41274599	41274727	41285985	41286187	2477	1570,771,624	0,0,1	768,504,567	1,0,0	379	99	1	1.0	1.0,1.0,0.994	0.995,1.0,1.0	-0.0
2478	ENSG00000100401.20	RANGAP1	chr22	-	41284900	41285153	41280932	41281082	41285362	41285905	2478	56,30,30	6,5,2	26,23,18	1,0,3	352	99	0.0864952139002	0.6776244266039694	0.724,0.628,0.808	0.88,1.0,0.628	-0.116
2479	ENSG00000100401.20	RANGAP1	chr22	-	41284900	41285153	41280932	41281082	41285543	41285965	2479	56,30,31	30,23,9	26,23,18	8,7,17	352	99	0.815516241405	1.0	0.344,0.268,0.492	0.478,0.48,0.229	-0.028
2480	ENSG00000100401.20	RANGAP1	chr22	-	41284900	41285153	41280932	41281082	41285985	41286187	2480	68,39,44	1011,480,361	30,30,19	547,352,352	352	99	0.0797406416969	0.6390615210956391	0.019,0.022,0.033	0.015,0.023,0.015	0.007
2481	ENSG00000100401.20	RANGAP1	chr22	-	41284900	41285153	41280932	41281212	41285985	41286187	2481	59,30,37	1,2,5	27,25,16	0,0,1	352	99	0.000696651953904	0.01776096305344081	0.943,0.808,0.675	1.0,1.0,0.818	-0.131
2482	ENSG00000100395.15	L3MBTL2	chr22	+	41206006	41206125	41205301	41205386	41209695	41209933	2482	4,0,1	86,19,22	1,0,0	42,28,17	218	99	0.671171353043	1.0	0.021,0.0,0.02	0.011,0.0,0.0	0.01
2483	ENSG00000100395.15	L3MBTL2	chr22	+	41208314	41208457	41205311	41205386	41209695	41210008	2483	0,2,0	86,19,22	0,0,0	42,28,17	242	99	1	1.0	0.0,0.041,0.0	0.0,0.0,0.0	0.014
2484	ENSG00000100395.15	L3MBTL2	chr22	+	41213850	41214026	41209695	41209933	41216138	41216262	2484	186,42,60	18,8,4	76,51,46	5,5,5	275	99	0.528049142798	1.0	0.788,0.654,0.844	0.845,0.786,0.768	-0.038
2485	ENSG00000100395.15	L3MBTL2	chr22	+	41213850	41214026	41209695	41209933	41219418	41219536	2485	132,24,38	1,0,0	44,34,24	0,0,0	275	99	1	1.0	0.979,1.0,1.0	1.0,1.0,1.0	-0.007
2486	ENSG00000100395.15	L3MBTL2	chr22	+	41213892	41214026	41209695	41209933	41216138	41216262	2486	265,63,89	18,8,4	114,65,52	5,5,5	233	99	0.649160168735	1.0	0.862,0.77,0.904	0.906,0.847,0.815	-0.011
2487	ENSG00000100395.15	L3MBTL2	chr22	+	41213892	41214026	41209695	41209933	41219418	41219536	2487	211,45,67	1,0,0	82,48,30	0,0,0	233	99	1	1.0	0.989,1.0,1.0	1.0,1.0,1.0	-0.004
2488	ENSG00000100395.15	L3MBTL2	chr22	+	41217122	41217202	41216138	41216262	41220733	41220868	2488	38,28,21	1,0,0	22,9,26	1,0,0	179	99	1	1.0	0.955,1.0,1.0	0.924,1.0,1.0	0.01
2489	ENSG00000100395.15	L3MBTL2	chr22	+	41217122	41219536	41216138	41216262	41220733	41220868	2489	242,156,142	1,0,0	130,81,108	1,0,0	2513	99	1	1.0	0.905,1.0,1.0	0.837,1.0,1.0	0.023
2490	ENSG00000100395.15	L3MBTL2	chr22	+	41219418	41219536	41217122	41217202	41220733	41220868	2490	239,106,98	0,1,1	115,48,74	1,0,2	217	99	0.665861928567	1.0	1.0,0.98,0.978	0.981,1.0,0.944	0.011
2491	ENSG00000100395.15	L3MBTL2	chr22	+	41224019	41224251	41221198	41221287	41224724	41224801	2491	448,232,200	0,0,1	272,136,171	0,0,0	331	99	1	1.0	1.0,1.0,0.984	1.0,1.0,1.0	-0.005
2492	ENSG00000100395.15	L3MBTL2	chr22	+	41224019	41224251	41221198	41221287	41224966	41225071	2492	298,154,128	1,0,0	184,92,112	0,0,0	331	99	1	1.0	0.989,1.0,1.0	1.0,1.0,1.0	-0.004
2493	ENSG00000100395.15	L3MBTL2	chr22	+	41224724	41224801	41221198	41221287	41224966	41225071	2493	179,74,67	1,0,0	76,34,39	0,0,0	176	99	1	1.0	0.99,1.0,1.0	1.0,1.0,1.0	-0.003
2494	ENSG00000100395.15	L3MBTL2	chr22	+	41224724	41224801	41224019	41224251	41224966	41225071	2494	337,154,139	8,2,1	164,78,98	1,0,0	176	99	0.0442197575786	0.42320964635905517	0.96,0.977,0.987	0.989,1.0,1.0	-0.022
2495	ENSG00000100395.15	L3MBTL2	chr22	+	41224966	41225071	41224724	41224801	41225793	41225941	2495	315,145,118	2,0,3	126,64,75	0,0,0	204	99	0.659207433746	1.0	0.987,1.0,0.95	1.0,1.0,1.0	-0.021
2496	ENSG00000100395.15	L3MBTL2	chr22	+	41227088	41227323	41226661	41226744	41227803	41227869	2496	562,243,212	1,0,1	263,193,159	0,0,0	334	99	1	1.0	0.994,1.0,0.984	1.0,1.0,1.0	-0.007
2497	ENSG00000100395.15	L3MBTL2	chr22	+	41227574	41227679	41227088	41227323	41227803	41227869	2497	3,1,1	190,78,73	2,2,1	77,69,59	204	99	1	1.0	0.008,0.006,0.007	0.012,0.014,0.008	-0.004
2498	ENSG00000100395.15	L3MBTL2	chr22	+	41229539	41229656	41227088	41227869	41230138	41230654	2498	306,131,111	9,7,3	167,91,100	3,1,7	216	99	0.59241805542	1.0	0.94,0.896,0.944	0.962,0.977,0.868	-0.009
2499	ENSG00000123728.10	RAP2C	chrX	-	132216995	132217806	132214133	132214446	132217915	132218012	2499	824,333,279	1,1,0	496,356,349	0,0,1	910	99	1	1.0	0.989,0.973,1.0	1.0,1.0,0.974	-0.004
2500	ENSG00000100393.14	EP300	chr22	+	41137652	41137790	41135812	41135906	41140139	41140257	2500	312,135,114	3,0,1	215,136,179	1,0,1	237	99	1	1.0	0.977,1.0,0.979	0.989,1.0,0.987	-0.007
2501	ENSG00000100393.14	EP300	chr22	+	41140139	41140257	41137652	41137790	41141047	41141222	2501	342,144,137	1,0,0	248,164,199	0,0,0	217	99	1	1.0	0.994,1.0,1.0	1.0,1.0,1.0	-0.002
2502	ENSG00000100393.14	EP300	chr22	+	41141047	41141222	41140139	41140257	41146738	41146809	2502	541,241,194	1,0,0	392,226,282	0,0,1	274	99	1	1.0	0.995,1.0,1.0	1.0,1.0,0.99	0.002
2503	ENSG00000100393.14	EP300	chr22	+	41146738	41146816	41141047	41141222	41147836	41147946	2503	355,169,137	16,7,11	267,162,195	14,12,4	177	99	0.798247729793	1.0	0.925,0.931,0.874	0.914,0.883,0.965	-0.011
2504	ENSG00000100393.14	EP300	chr22	+	41160641	41160722	41158411	41158500	41162722	41162779	2504	304,114,115	1,0,1	228,133,148	0,1,0	180	99	1	1.0	0.994,1.0,0.984	1.0,0.987,1.0	-0.003
2505	ENSG00000100393.14	EP300	chr22	+	41162722	41162779	41158411	41158500	41164052	41164130	2505	99,49,44	0,0,0	64,39,49	0,0,2	156	99	1	1.0	1.0,1.0,1.0	1.0,1.0,0.94	0.02
2506	ENSG00000100393.14	EP300	chr22	+	41166598	41166666	41164052	41164130	41168448	41168599	2506	300,115,94	0,0,0	177,90,135	2,0,0	167	99	1	1.0	1.0,1.0,1.0	0.981,1.0,1.0	0.006
2507	ENSG00000100393.14	EP300	chr22	+	41176246	41176528	41173622	41173784	41176772	41180077	2507	567,209,217	0,1,0	390,281,359	0,0,0	381	99	1	1.0	1.0,0.982,1.0	1.0,1.0,1.0	-0.006
2508	ENSG00000100387.9	RBX1	chr22	+	40953554	40953633	40951346	40951476	40964046	40964117	2508	607,318,358	4,10,6	395,284,305	5,2,1	178	99	0.0503218752909	0.4639476630621426	0.988,0.946,0.971	0.978,0.987,0.994	-0.018
2509	ENSG00000100387.9	RBX1	chr22	+	40953554	40953633	40951346	40951476	40967798	40967884	2509	243,125,152	10,1,5	152,118,142	1,0,3	178	99	0.00412346040168	0.07142337171060871	0.931,0.986,0.944	0.988,1.0,0.963	-0.03
2510	ENSG00000100387.9	RBX1	chr22	+	40964046	40964117	40951377	40951476	40967798	40967884	2510	511,264,272	10,1,5	313,197,205	1,0,3	170	99	0.036089610149	0.36511149592273423	0.967,0.994,0.969	0.995,1.0,0.975	-0.013
2511	ENSG00000100387.9	RBX1	chr22	+	40964046	40964117	40951377	40951476	40972475	40973309	2511	11,13,5	0,1,0	7,5,4	0,0,0	170	99	1	1.0	1.0,0.883,1.0	1.0,1.0,1.0	-0.039
2512	ENSG00000100387.9	RBX1	chr22	+	40964046	40964117	40953554	40953633	40967798	40967884	2512	875,449,477	3,0,2	544,359,371	4,0,1	170	99	1	1.0	0.994,1.0,0.993	0.988,1.0,0.995	0.001
2513	ENSG00000100387.9	RBX1	chr22	+	40967798	40967884	40951377	40951476	40972475	40973309	2513	453,226,198	0,1,0	261,166,202	0,0,0	185	99	1	1.0	1.0,0.992,1.0	1.0,1.0,1.0	-0.003
2514	ENSG00000100387.9	RBX1	chr22	+	40967798	40967884	40964046	40964117	40972475	40973309	2514	958,493,452	20,14,8	565,367,409	18,11,9	185	99	0.345502647189	1.0	0.962,0.95,0.968	0.944,0.947,0.961	0.009
2515	ENSG00000196236.13	XPNPEP3	chr22	+	40860677	40860793	40857096	40857245	40861617	40862770	2515	0,0,0	11,8,2	1,0,1	4,1,2	215	99	1	1.0	0.0,0.0,0.0	0.103,0.0,0.187	-0.097
2516	ENSG00000196236.13	XPNPEP3	chr22	+	40870047	40870139	40868998	40869115	40881769	40882177	2516	16,8,9	133,85,67	7,3,12	59,36,36	191	99	0.338162911266	1.0	0.059,0.047,0.065	0.058,0.041,0.147	-0.025
2517	ENSG00000196236.13	XPNPEP3	chr22	+	40881769	40882177	40868998	40869115	40886312	40886515	2517	480,282,249	5,3,0	193,133,140	2,0,1	507	99	0.227825777575	1.0	0.949,0.948,1.0	0.95,1.0,0.965	-0.006
2518	ENSG00000196236.13	XPNPEP3	chr22	+	40907586	40907649	40886312	40886515	40909121	40909235	2518	38,27,23	0,0,0	15,14,16	1,0,0	162	99	1	1.0	1.0,1.0,1.0	0.902,1.0,1.0	0.033
2519	ENSG00000196236.13	XPNPEP3	chr22	+	40909121	40909235	40886312	40886515	40914238	40914324	2519	33,16,15	0,0,0	19,8,8	1,0,1	213	99	1	1.0	1.0,1.0,1.0	0.898,1.0,0.788	0.105
2520	ENSG00000196236.13	XPNPEP3	chr22	+	40914238	40914324	40909121	40909235	40922332	40922513	2520	75,46,31	0,0,1	41,16,20	0,0,0	185	99	1	1.0	1.0,1.0,0.943	1.0,1.0,1.0	-0.019
2521	ENSG00000100380.15	ST13	chr22	-	40827095	40827229	40824534	40826666	40829625	40829674	2521	1411,537,415	1,0,0	954,621,813	0,0,0	233	99	1	1.0	0.998,1.0,1.0	1.0,1.0,1.0	-0.001
2522	ENSG00000100380.15	ST13	chr22	-	40829625	40829674	40827095	40827229	40830839	40830956	2522	1210,385,344	4,0,0	844,513,612	1,2,3	148	99	1	1.0	0.995,1.0,1.0	0.998,0.994,0.993	0.003
2523	ENSG00000100380.15	ST13	chr22	-	40830839	40830956	40827095	40827229	40832568	40832671	2523	948,261,189	1,0,0	608,313,346	1,0,0	216	99	1	1.0	0.998,1.0,1.0	0.996,1.0,1.0	0.001
2524	ENSG00000100380.15	ST13	chr22	-	40832086	40832216	40830874	40830956	40832568	40832671	2524	11,10,7	377,109,84	7,11,7	235,133,128	229	99	0.918479886622	1.0	0.012,0.038,0.035	0.013,0.035,0.023	0.005
2525	ENSG00000100380.15	ST13	chr22	-	40832568	40832671	40830839	40830956	40835559	40835670	2525	1086,426,346	3,2,6	804,445,556	1,3,3	202	99	0.91264051263	1.0	0.994,0.991,0.966	0.997,0.986,0.989	-0.007
2526	ENSG00000100380.15	ST13	chr22	-	40844838	40844909	40830839	40830956	40850822	40850880	2526	1,1,4	0,0,1	3,3,1	0,0,0	170	99	1	1.0	1.0,1.0,0.7	1.0,1.0,1.0	-0.1
2527	ENSG00000100380.15	ST13	chr22	-	40844838	40844909	40840625	40840692	40850822	40850880	2527	138,61,59	2,1,0	118,90,81	1,1,3	170	99	0.908950019167	1.0	0.976,0.973,1.0	0.986,0.981,0.94	0.014
2528	ENSG00000100380.15	ST13	chr22	-	40844838	40844909	40840625	40840692	40856430	40856616	2528	140,58,55	0,1,0	112,89,80	0,0,0	170	99	1	1.0	1.0,0.971,1.0	1.0,1.0,1.0	-0.01
2529	ENSG00000100380.15	ST13	chr22	-	40848293	40848369	40844838	40844909	40850822	40850880	2529	2222,682,574	1,3,4	1536,856,1010	6,2,3	175	99	1	1.0	0.999,0.992,0.988	0.993,0.996,0.995	-0.002
2530	ENSG00000100380.15	ST13	chr22	-	40848293	40848369	40844838	40844909	40856430	40856639	2530	442,134,111	3,0,0	293,160,202	0,2,2	175	99	1	1.0	0.988,1.0,1.0	1.0,0.978,0.983	0.009
2531	ENSG00000100380.15	ST13	chr22	-	40850822	40850880	40840625	40840692	40856430	40856639	2531	870,215,223	0,1,0	535,318,337	0,0,0	157	99	1	1.0	1.0,0.993,1.0	1.0,1.0,1.0	-0.002
2532	ENSG00000100380.15	ST13	chr22	-	40850822	40850880	40844838	40844909	40856430	40856639	2532	869,217,227	3,0,0	540,319,337	0,2,2	157	99	1	1.0	0.995,1.0,1.0	1.0,0.99,0.991	0.005
2533	ENSG00000100380.15	ST13	chr22	-	40850822	40850880	40848293	40848369	40856430	40856639	2533	2616,750,678	0,0,0	1758,998,1135	0,1,1	157	99	1	1.0	1.0,1.0,1.0	1.0,0.998,0.999	0.001
2534	ENSG00000100372.15	SLC25A17	chr22	-	40773936	40774019	40769629	40770981	40777039	40777135	2534	331,143,143	3,6,2	135,111,101	1,0,2	182	99	0.0633717891306	0.54511539207153	0.984,0.928,0.975	0.987,1.0,0.965	-0.022
2535	ENSG00000100372.15	SLC25A17	chr22	-	40776189	40776308	40773936	40774019	40777039	40777135	2535	7,2,6	213,103,97	5,0,1	98,75,69	218	99	0.412337581489	1.0	0.015,0.009,0.027	0.023,0.0,0.007	0.007
2536	ENSG00000100372.15	SLC25A17	chr22	-	40779757	40779894	40779008	40779125	40792524	40792676	2536	5,0,2	148,61,47	1,1,0	55,42,37	236	99	1	1.0	0.014,0.0,0.018	0.008,0.01,0.0	0.005
2537	ENSG00000100372.15	SLC25A17	chr22	-	40784512	40784604	40779008	40779125	40792524	40792676	2537	1,1,1	148,61,47	1,2,0	55,42,37	191	99	1	1.0	0.003,0.008,0.011	0.009,0.024,0.0	-0.004
2538	ENSG00000100372.15	SLC25A17	chr22	-	40784512	40784604	40779008	40779125	40794513	40794580	2538	2,1,2	3,1,5	2,2,0	1,5,2	191	99	0.768773121153	1.0	0.257,0.341,0.172	0.509,0.172,0.0	0.03
2539	ENSG00000100372.15	SLC25A17	chr22	-	40792524	40792595	40779008	40779125	40794513	40794580	2539	142,59,47	3,1,5	54,40,34	1,5,2	170	99	0.445347552111	1.0	0.965,0.972,0.846	0.969,0.823,0.908	0.028
2540	ENSG00000100372.15	SLC25A17	chr22	-	40792524	40792676	40779008	40779125	40794513	40794580	2540	397,184,166	3,1,5	195,103,117	1,5,2	251	99	0.501429325161	1.0	0.981,0.986,0.929	0.987,0.89,0.958	0.02
2541	ENSG00000100372.15	SLC25A17	chr22	-	40792524	40792676	40779008	40779125	40799022	40799040	2541	251,110,107	5,0,2	108,75,80	2,0,1	251	99	0.235719651079	1.0	0.952,1.0,0.955	0.955,1.0,0.969	-0.006
2542	ENSG00000100372.15	SLC25A17	chr22	-	40792524	40792676	40779008	40779125	40819194	40819350	2542	250,110,107	19,11,19	108,74,80	10,5,2	251	99	0.0611097261428	0.5318173711284706	0.838,0.798,0.69	0.81,0.854,0.94	-0.093
2543	ENSG00000100372.15	SLC25A17	chr22	-	40792524	40792676	40784512	40784604	40794513	40794580	2543	249,123,119	1,0,1	140,61,80	1,0,0	251	99	1	1.0	0.99,1.0,0.979	0.982,1.0,1.0	-0.004
2544	ENSG00000100372.15	SLC25A17	chr22	-	40794513	40794580	40779008	40779125	40799022	40799040	2544	136,87,102	5,0,2	96,47,47	2,0,1	166	99	0.217533259827	1.0	0.942,1.0,0.968	0.966,1.0,0.966	-0.007
2545	ENSG00000100372.15	SLC25A17	chr22	-	40794513	40794580	40779008	40779125	40819194	40819326	2545	4,2,5	19,11,19	1,6,1	10,5,2	166	99	0.524900216742	1.0	0.112,0.098,0.136	0.056,0.417,0.23	-0.119
2547	ENSG00000100372.15	SLC25A17	chr22	-	40794513	40794580	40792524	40792676	40799022	40799040	2547	280,160,156	1,0,0	181,71,83	0,1,1	166	99	1	1.0	0.994,1.0,1.0	1.0,0.977,0.98	0.012
2548	ENSG00000100372.15	SLC25A17	chr22	-	40794513	40794580	40792524	40792676	40819194	40819326	2548	114,48,45	0,0,0	67,19,25	0,0,1	166	99	1	1.0	1.0,1.0,1.0	1.0,1.0,0.937	0.021
2549	ENSG00000100372.15	SLC25A17	chr22	-	40797253	40797336	40794513	40794580	40799022	40799083	2549	3,0,0	168,114,111	0,1,2	115,53,59	182	99	1	1.0	0.01,0.0,0.0	0.0,0.01,0.018	-0.006
2550	ENSG00000100372.15	SLC25A17	chr22	-	40797283	40797336	40794513	40794580	40799022	40799083	2550	3,2,1	168,114,111	1,1,3	115,53,59	152	99	1	1.0	0.011,0.011,0.006	0.006,0.012,0.032	-0.007
2552	ENSG00000100372.15	SLC25A17	chr22	-	40799022	40799040	40794513	40794580	40819194	40819316	2552	36,28,14	1,1,0	20,12,13	1,1,0	117	99	1	1.0	0.968,0.96,1.0	0.944,0.91,1.0	0.025
2553	ENSG00000100372.15	SLC25A17	chr22	-	40799022	40799083	40779008	40779125	40819194	40819326	2553	221,95,91	19,11,19	129,72,74	10,5,2	160	99	0.0102437257179	0.14367830885813726	0.878,0.842,0.748	0.889,0.899,0.958	-0.093
2554	ENSG00000100372.15	SLC25A17	chr22	-	40799022	40799083	40792524	40792676	40819194	40819326	2554	218,95,89	0,0,0	127,73,74	0,0,1	160	99	1	1.0	1.0,1.0,1.0	1.0,1.0,0.979	0.007
2555	ENSG00000100372.15	SLC25A17	chr22	-	40799022	40799083	40794513	40794580	40819194	40819326	2555	380,203,198	1,1,0	239,123,130	1,1,0	160	99	1	1.0	0.996,0.992,1.0	0.993,0.987,1.0	0.003
2556	ENSG00000100372.15	SLC25A17	chr22	-	40799560	40799671	40799022	40799083	40819194	40819375	2556	0,0,0	284,145,137	1,0,0	182,86,100	210	99	1	1.0	0.0,0.0,0.0	0.003,0.0,0.0	-0.001
2557	ENSG00000100372.15	SLC25A17	chr22	-	40817202	40817377	40799022	40799083	40819194	40819338	2557	19,10,3	284,145,137	11,7,5	182,86,100	274	99	0.940749696186	1.0	0.024,0.024,0.008	0.021,0.029,0.018	-0.004
2558	ENSG00000100359.21	SGSM3	chr22	+	40401592	40401675	40400695	40400813	40402138	40402205	2558	114,25,28	59,26,20	105,68,38	31,15,34	182	99	0.1058499981	0.7790407276351272	0.512,0.343,0.432	0.648,0.711,0.378	-0.15
2559	ENSG00000100359.21	SGSM3	chr22	+	40402138	40402205	40400695	40400813	40404246	40404455	2559	73,32,26	2,0,0	46,23,40	0,1,0	166	99	1	1.0	0.956,1.0,1.0	1.0,0.932,1.0	0.008
2560	ENSG00000100359.21	SGSM3	chr22	+	40405140	40405284	40404556	40404664	40405648	40405844	2560	147,40,38	2,2,3	105,89,78	1,2,4	243	99	0.768094808675	1.0	0.968,0.891,0.838	0.977,0.948,0.888	-0.039
2561	ENSG00000100359.21	SGSM3	chr22	+	40406077	40406223	40405648	40405844	40406437	40406662	2561	129,50,41	0,0,1	86,66,82	0,0,0	245	99	1	1.0	1.0,1.0,0.943	1.0,1.0,1.0	-0.019
2562	ENSG00000100359.21	SGSM3	chr22	+	40406437	40406662	40406077	40406223	40407016	40407071	2562	196,62,61	1,0,0	155,87,112	0,0,0	324	99	1	1.0	0.984,1.0,1.0	1.0,1.0,1.0	-0.005
2563	ENSG00000100359.21	SGSM3	chr22	+	40407788	40407843	40407016	40407568	40408070	40408120	2563	111,29,28	8,2,0	132,78,75	0,4,1	154	99	0.0246694388382	0.2760555593933329	0.899,0.903,1.0	1.0,0.926,0.98	-0.035
2564	ENSG00000100359.21	SGSM3	chr22	+	40408070	40408120	40407016	40407568	40408276	40408409	2564	23,9,3	0,0,1	16,18,14	0,0,0	149	99	1	1.0	1.0,1.0,0.666	1.0,1.0,1.0	-0.111
2565	ENSG00000100359.21	SGSM3	chr22	+	40408070	40408120	40407016	40407568	40408626	40408687	2565	2,1,0	0,0,1	1,2,1	0,0,0	149	99	1	1.0	1.0,1.0,0.0	1.0,1.0,1.0	-0.333
2566	ENSG00000100359.21	SGSM3	chr22	+	40408276	40408429	40407016	40407568	40408626	40408687	2566	115,65,76	0,0,1	92,73,60	0,0,0	252	99	1	1.0	1.0,1.0,0.968	1.0,1.0,1.0	-0.011
2567	ENSG00000100359.21	SGSM3	chr22	+	40408276	40408429	40408070	40408120	40408626	40408687	2567	164,86,85	0,1,0	147,117,102	2,0,1	252	99	1	1.0	1.0,0.971,1.0	0.967,1.0,0.976	0.009
2568	ENSG00000100359.21	SGSM3	chr22	+	40408932	40409018	40408793	40408842	40409464	40409525	2568	56,19,10	0,0,0	34,26,26	1,0,0	185	99	1	1.0	1.0,1.0,1.0	0.948,1.0,1.0	0.017
2569	ENSG00000100359.21	SGSM3	chr22	+	40408932	40409372	40408793	40408842	40409464	40409525	2569	299,143,100	0,0,0	164,135,138	1,0,0	539	99	1	1.0	1.0,1.0,1.0	0.968,1.0,1.0	0.011
2570	ENSG00000100359.21	SGSM3	chr22	+	40409249	40409372	40408932	40409018	40409464	40409525	2570	121,49,39	1,0,0	72,57,57	0,0,0	222	99	1	1.0	0.982,1.0,1.0	1.0,1.0,1.0	-0.006
2571	ENSG00000100359.21	SGSM3	chr22	+	40409339	40409372	40408932	40409018	40409464	40409525	2571	40,20,5	1,0,0	32,21,14	0,0,0	132	99	1	1.0	0.968,1.0,1.0	1.0,1.0,1.0	-0.011
2572	ENSG00000100359.21	SGSM3	chr22	+	40409464	40409525	40408932	40409018	40409681	40410047	2572	14,7,8	0,0,0	12,3,10	4,0,0	160	99	0.344742370073	1.0	1.0,1.0,1.0	0.65,1.0,1.0	0.117
2573	ENSG00000284431.1	ENSG00000284431	chr22	+	40348396	40348646	40346528	40346711	40349831	40350035	2573	7,7,3	633,273,276	1,5,5	325,182,220	349	99	1	1.0	0.003,0.007,0.003	0.001,0.008,0.006	-0.001
2574	ENSG00000284431.1	ENSG00000284431	chr22	+	40349831	40350035	40346528	40346711	40358863	40359035	2574	1323,595,557	3,0,1	713,403,479	1,0,0	303	99	1	1.0	0.993,1.0,0.995	0.996,1.0,1.0	-0.003
2575	ENSG00000284431.1	ENSG00000284431	chr22	+	40361487	40361635	40361272	40361342	40362980	40363071	2575	1641,713,623	0,0,0	920,571,539	1,1,0	247	99	1	1.0	1.0,1.0,1.0	0.997,0.996,1.0	0.002
2576	ENSG00000239900.14	ADSL	chr22	+	40364879	40365056	40364275	40364365	40366435	40366489	2576	1496,698,636	107,50,31	841,518,540	80,41,39	276	99	0.0867418175917	0.6788623535782972	0.834,0.834,0.88	0.79,0.819,0.832	0.036
2577	ENSG00000284431.1	ENSG00000284431	chr22	+	40366435	40366498	40364275	40364365	40400695	40400813	2577	87,35,25	0,1,0	58,29,30	0,0,0	162	99	1	1.0	1.0,0.955,1.0	1.0,1.0,1.0	-0.015
2578	ENSG00000239900.14	ADSL	chr22	+	40349831	40350035	40346460	40346711	40353072	40353117	2578	1576,725,658	0,1,2	864,471,558	0,0,0	303	99	1	1.0	1.0,0.996,0.991	1.0,1.0,1.0	-0.004
2579	ENSG00000239900.14	ADSL	chr22	+	40353072	40353117	40346460	40346711	40358863	40359035	2579	3,0,3	3,0,1	0,0,1	1,0,0	144	99	1	1.0	0.407,NA,0.673	0.0,NA,1.0	0.04
2580	ENSG00000239900.14	ADSL	chr22	+	40353072	40353117	40346528	40346656	40358863	40359035	2580	4,0,1	0,0,3	0,0,1	0,0,0	144	99	1	1.0	1.0,NA,0.186	NA,NA,1.0	-0.407
2582	ENSG00000239900.14	ADSL	chr22	+	40353072	40353117	40349831	40350035	40354247	40354327	2582	416,208,170	2,5,4	222,110,143	2,3,2	144	99	0.878050055914	1.0	0.993,0.966,0.967	0.987,0.962,0.98	-0.001
2583	ENSG00000239900.14	ADSL	chr22	+	40353072	40353117	40349831	40350035	40358863	40359035	2583	129,76,58	3,1,3	80,40,44	2,1,2	144	99	0.865006537511	1.0	0.967,0.981,0.93	0.965,0.965,0.938	0.003
2584	ENSG00000239900.14	ADSL	chr22	+	40353332	40353419	40349831	40350035	40354247	40354327	2584	0,0,0	2,5,4	2,0,0	2,3,2	186	99	1	1.0	0.0,0.0,0.0	0.347,0.0,0.0	-0.116
2585	ENSG00000239900.14	ADSL	chr22	+	40353332	40353419	40353072	40353117	40354247	40354327	2585	1,0,0	292,134,114	2,0,0	142,71,102	186	99	1	1.0	0.002,0.0,0.0	0.007,0.0,0.0	-0.002
2586	ENSG00000239900.14	ADSL	chr22	+	40354247	40354327	40349831	40350035	40358863	40358912	2586	337,151,138	3,1,3	148,114,99	2,1,2	179	99	0.814389484818	1.0	0.984,0.988,0.962	0.976,0.984,0.965	0.003
2587	ENSG00000239900.14	ADSL	chr22	+	40354247	40354327	40349831	40353117	40358863	40358912	2587	614,272,242	4,2,2	284,179,196	0,2,1	179	99	1	1.0	0.988,0.987,0.985	1.0,0.98,0.991	-0.004
2588	ENSG00000239900.14	ADSL	chr22	+	40361272	40363071	40360401	40360492	40364275	40364365	2588	1415,632,594	13,15,15	835,549,504	6,0,4	1898	99	0.000340424127989	0.009980715858222265	0.85,0.687,0.674	0.879,1.0,0.868	-0.179
2589	ENSG00000239900.14	ADSL	chr22	+	40361487	40361666	40361087	40361342	40362980	40363071	2589	976,473,407	0,0,0	571,363,340	1,1,0	278	99	1	1.0	1.0,1.0,1.0	0.995,0.992,1.0	0.004
2590	ENSG00000239900.14	ADSL	chr22	+	40361487	40361677	40361272	40361342	40362980	40363071	2590	980,471,408	0,0,0	574,364,340	1,1,0	289	99	1	1.0	1.0,1.0,1.0	0.995,0.992,1.0	0.004
2593	ENSG00000100354.21	TNRC6B	chr22	+	40156114	40156182	40044816	40044998	40246014	40246102	2593	17,2,5	0,0,0	8,10,5	0,0,1	167	99	1	1.0	1.0,1.0,1.0	1.0,1.0,0.748	0.084
2594	ENSG00000100354.21	TNRC6B	chr22	+	40246014	40246102	40156114	40156182	40251178	40251200	2594	57,32,19	1,0,0	28,29,29	0,0,0	187	99	1	1.0	0.968,1.0,1.0	1.0,1.0,1.0	-0.011
2595	ENSG00000100354.21	TNRC6B	chr22	+	40246014	40246102	40177924	40178140	40251178	40251200	2595	57,39,21	2,0,0	41,28,37	0,0,0	187	99	1	1.0	0.938,1.0,1.0	1.0,1.0,1.0	-0.021
[truncated: 153,213 more rows]
