# Supplementary material for: SFSWAP is a negative regulator of OGT intron detention and global pre-mRNA splicing
Source: eLife. 2025 Apr 23;13:RP104439. doi: 10.7554/eLife.104439 (PMC12017769; doi:10.7554/eLife.104439)
Supplement: Supplementary file 5. [file elife-104439-supp5.csv]

Gene	Node	Coord	Strand	Type	Psi_siNT	Psi_siSFSWAP	DeltaPsi	Probability	Complexity	Entropy
ENSG00000116604.19	22	chr1:156466210-156467627	-	TE	0.69559	0.8278	-0.13221	1	K2	0.8964
ENSG00000116604.19	23	chr1:156463727-156466209	-	TE	0.30446	0.17214	0.13232	1	K2	0.8964
ENSG00000159588.15	3	chr1:45624050-45624053	-	TS	0.12267	0.92243	-0.79976	1	K3	0.747
ENSG00000143486.16	4	chr1:206612287-206612450	-	TS	0.96254	0.072379	0.89016	1	K2	0.0027
ENSG00000174574.16	5	chr1:39000972-39001106	+	CE	0.95586	0.99608	-0.040219	1	K1	0.2805
ENSG00000116539.14	10	chr1:155562153-155562291	-	CE	0.30941	0.95705	-0.64763	1	K3	1.079
ENSG00000142675.18	51	chr1:26189883-26189884	+	TE	0.69953	0.017889	0.68164	1	K2	1.0026
ENSG00000153187.20	66	chr1:244854198-244854199	-	TE	0.46389	0.43699	0.026901	1	K4	2.0564
ENSG00000054116.12	20	chr1:36136572-36136580	-	TE	0.1483	0.25702	-0.10872	1	K3	1.6773
ENSG00000116521.11	18	chr1:155257498-155257657	-	CE	0.82024	0.96987	-0.14963	1	K4	1.4752
ENSG00000116521.11	19	chr1:155257298-155257386	-	CE	0.8052	0.97346	-0.16826	1	K4	1.4752
ENSG00000198830.11	10	chr1:26473460-26473482	+	AA	0.018468	0.00026698	0.018201	1	K1	0.1375
ENSG00000186409.19	101	chr1:42590144-42590252	+	TE	0.073889	0.89778	-0.82389	1	K2	0.4781
ENSG00000116151.14	29	chr1:2371165-2371675	-	TE	0.60603	0.96139	-0.35537	1	K1	0.9978
ENSG00000162755.14	19	chr1:161100299-161100343	+	TE	0.023625	0.87941	-0.85578	1	K2	0.8263
ENSG00000237975.7	2	chr1:152189303-152189304	+	TS	0.89852	0.093493	0.80503	1	K3	1.5354
ENSG00000134684.13	2	chr1:32817370-32817371	-	TS	0.051718	0.49335	-0.44163	1	K3	1.0702
ENSG00000134684.13	6	chr1:32817273-32817317	-	TS	0.93009	0.49283	0.43727	1	K3	1.0702
ENSG00000117308.15	26	chr1:23798226-23798230	-	AA	0.75566	0.9796	-0.22395	1	K4	2.3339
ENSG00000143374.18	24	chr1:150496482-150496628	+	CE	0.55877	0.85445	-0.29567	1	K2	1.6622
ENSG00000116171.19	1	chr1:52927276-52927276	+	TS	0.09078	0.88837	-0.79759	1	K3	0.9917
ENSG00000226476.7	2	chr1:60640499-60640503	-	TS	0.10082	0.85475	-0.75393	1	K3	0
ENSG00000226476.7	4	chr1:60640490-60640491	-	TS	0.89989	0.14736	0.75253	1	K3	0
ENSG00000229739.4	5	chr1:186434760-186434849	+	TS	0.93006	0.1395	0.79056	1	K2	0.9519
ENSG00000156097.13	16	chr1:109546933-109547237	+	TE	0.10192	0.87154	-0.76962	1	K2	0.016
ENSG00000156097.13	18	chr1:109547249-109547259	+	TE	0.90227	0.12776	0.7745	1	K2	0.016
ENSG00000134744.14	83	chr1:52408285-52408460	-	TE	0.11086	0.89477	-0.78391	1	K1	0
ENSG00000134744.14	84	chr1:52408282-52408284	-	TE	0.88628	0.11308	0.77319	1	K1	0
ENSG00000244038.11	3	chr1:20660881-20660991	-	CE	0.9992	0.948	0.051202	1	K1	0.3262
ENSG00000143337.19	31	chr1:179917452-179917725	+	TE	0.00062411	0.091046	-0.090422	1	K3	2.4569
ENSG00000143355.16	24	chr1:197931919-197932266	+	TE	0.64027	0.091848	0.54843	1	K2	1.2132
ENSG00000155363.19	84	chr1:112700740-112700746	+	TE	0.20916	0.065618	0.14354	1	K4	2.211
ENSG00000162521.19	55	chr1:32680654-32680657	+	TE	0.00055559	0.23646	-0.2359	1	K2	0.9611
ENSG00000162521.19	56	chr1:32680658-32686211	+	TE	0.99945	0.76338	0.23607	1	K2	0.9611
ENSG00000132879.14	27	chr1:11663142-11663324	+	TE	0.14527	0.90609	-0.76083	1	K1	0
ENSG00000132879.14	28	chr1:11663325-11663327	+	TE	0.86102	0.097367	0.76365	1	K1	0
ENSG00000135821.19	31	chr1:182384196-182384414	-	TE	0.50018	0.55245	-0.052268	1	K3	1.1756
ENSG00000242485.6	16	chr1:1401913-1402181	-	TE	0.25129	0.0016754	0.24961	1	K2	0.9608
ENSG00000242485.6	17	chr1:1401909-1401912	-	TE	0.74847	0.99835	-0.24988	1	K2	0.9608
ENSG00000198715.13	3	chr1:156295654-156295654	-	TS	0.7402	0.10362	0.63658	1	K3	1
ENSG00000197147.15	16	chr1:89593367-89597848	+	TE	0.66722	0.82267	-0.15545	1	K2	1.2369
ENSG00000116337.20	27	chr1:109621269-109621345	+	TS	0.78951	0.10645	0.68306	1	K1	0.684
ENSG00000285184.4	12	chr1:150066173-150066838	-	TE	0.058948	0.79206	-0.73311	1	K2	0.9987
ENSG00000123472.13	17	chr1:46653817-46653867	-	CE	0.95674	0.8274	0.12934	1	K2	0.8856
ENSG00000203666.13	35	chr1:245091494-245091789	+	TE	0.073701	0.88685	-0.81315	1	K1	0.0009
ENSG00000203666.13	36	chr1:245091790-245091806	+	TE	0.92649	0.11149	0.81499	1	K1	0.0009
ENSG00000117228.11	25	chr1:89052359-89053299	-	TE	0.034456	0.93907	-0.90461	1	K3	1.4374
ENSG00000117228.11	26	chr1:89052319-89052358	-	TE	0.55421	0.061199	0.49301	1	K3	1.4374
ENSG00000274944.4	11	chr1:38864529-38864714	-	TE	0.78677	0.10875	0.67802	1	K2	0.771
ENSG00000274944.4	13	chr1:38864501-38864502	-	TE	0.1401	0.88581	-0.74571	1	K2	0.771
ENSG00000097046.13	17	chr1:91520130-91520279	+	CE	0.99573	0.94006	0.055666	1	K1	0.3358
ENSG00000084623.12	37	chr1:32226403-32226530	+	CE	0.96307	0.98572	-0.022646	1	K9	1.2297
ENSG00000084623.12	75	chr1:32231602-32231602	+	TE	0.077995	0.025252	0.052743	1	K5	2.1987
ENSG00000084623.12	76	chr1:32231603-32231604	+	TE	0.091869	0.031356	0.060513	1	K5	2.1987
ENSG00000117114.21	27	chr1:81800480-81800512	+	AD	0.13198	0.88045	-0.74847	1	K7	2.1425
ENSG00000188290.11	11	chr1:998964-998965	-	TE	0.0067279	0.16796	-0.16123	1	K2	0.855
ENSG00000188290.11	12	chr1:998962-998963	-	TE	0.9933	0.83243	0.16088	1	K2	0.855
ENSG00000223764.2	12	chr1:916865-916869	-	TE	0.0068667	0.24455	-0.23768	1	K2	1.5661
ENSG00000198793.13	8	chr1:11247625-11247733	-	CE	0.92963	0.99413	-0.064504	1	K1	0.4179
ENSG00000024526.17	21	chr1:68476897-68477069	-	TE	0.00061811	0.12901	-0.12839	1	K2	1.5465
ENSG00000117523.18	60	chr1:171593259-171593511	+	TE	0.35292	0.30498	0.047935	1	K2	1.5812
ENSG00000196187.12	19	chr1:225862771-225862851	-	CE	0.49377	0.9672	-0.47343	1	K2	1.3697
ENSG00000234741.9	43	chr1:173864503-173864506	-	AA	0.9365	0.83545	0.10105	1	K11	4.3415
ENSG00000069424.16	11	chr1:5992706-5992710	+	TS	0.9653	0.27075	0.69455	1	K4	2.3278
ENSG00000132676.16	12	chr1:155689175-155689243	+	AD	0.4105	0.14984	0.26066	1	K6	2.1926
ENSG00000142864.15	10	chr1:67424888-67424959	-	CE	0.99338	0.93664	0.056743	1	K4	2.2928
ENSG00000160072.20	7	chr1:1482138-1482303	+	CE	0.96456	0.99838	-0.033821	1	K10	4.2489
ENSG00000160072.20	12	chr1:1485016-1485171	+	CE	0.85646	0.99495	-0.1385	1	K10	4.3005
ENSG00000160072.20	16	chr1:1486544-1486668	+	CE	0.94284	0.99722	-0.054385	1	K10	4.3005
ENSG00000160072.20	24	chr1:1490563-1490671	+	CE	0.88837	0.99758	-0.10921	1	K10	4.3005
ENSG00000171960.12	12	chr1:42658725-42658734	+	TS	0.87687	0.11593	0.76095	1	K3	1.1402
ENSG00000242125.3	6	chr1:28508830-28509633	+	TE	0.64838	0.77877	-0.13039	1	K1	0.9665
ENSG00000242125.3	7	chr1:28509634-28510892	+	TE	0.35113	0.22137	0.12976	1	K1	0.9665
ENSG00000117399.14	7	chr1:43359822-43359968	+	RI	0.038368	0.0014497	0.036918	1	K1	0.2463
ENSG00000066557.6	5	chr1:70181086-70181209	-	CE	0.99226	0.68358	0.30868	1	K3	1.5299
ENSG00000134644.16	43	chr1:30966198-30966278	-	AA	0.74811	0.45368	0.29443	1	K4	1.8662
ENSG00000143476.18	22	chr1:212104595-212105013	+	TE	0.56174	0.71234	-0.1506	1	K1	0.9958
ENSG00000116871.16	18	chr1:36176322-36176417	+	RI	0.76956	0.50281	0.26676	1	K5	2.7344
ENSG00000122406.14	9	chr1:92833389-92833458	+	CE	0.99723	0.98787	0.0093572	1	K5	0.443
ENSG00000079335.20	36	chr1:100499263-100499453	+	TE	0.87681	0.082533	0.79427	1	K2	0
ENSG00000079335.20	39	chr1:100499463-100499465	+	TE	0.12964	0.9192	-0.78956	1	K2	0
ENSG00000117222.14	4	chr1:205115858-205115883	-	CE	0.9843	0.84311	0.1412	1	K1	0.6593
ENSG00000287356.1	4	chr1:2318990-2321323	+	TE	0.27066	0.0039509	0.26671	1	K1	0.9309
ENSG00000287356.1	5	chr1:2321324-2323085	+	TE	0.72858	0.99599	-0.2674	1	K1	0.9309
ENSG00000107404.21	5	chr1:1342363-1342484	-	CE	0.84488	0.99591	-0.15104	1	K2	1.0177
ENSG00000162607.13	9	chr1:62443159-62443319	+	CE	0.99766	0.94101	0.056659	1	K2	0.6234
ENSG00000121774.18	6	chr1:32031524-32031640	+	CE	0.9808	0.93082	0.04998	1	K2	0.4607
ENSG00000213366.13	7	chr1:109668088-109668091	+	TS	0.95393	0.2817	0.67223	1	K4	2.5852
ENSG00000154309.9	34	chr1:222837381-222837383	+	TE	0.02607	0.26678	-0.24071	1	K3	1.4555
ENSG00000163382.13	30	chr1:156598310-156599350	+	TE	0.27528	0.0022192	0.27306	1	K3	1.522
ENSG00000136631.15	14	chr1:150068610-150068629	+	AA	0.014546	0.16959	-0.15505	1	K3	1.8616
ENSG00000118873.17	96	chr1:220148293-220150134	-	TE	0.94005	0.66328	0.27677	1	K3	1.0969
ENSG00000227712.2	9	chr1:119260265-119260679	-	TE	0.079567	0.64549	-0.56592	1	K1	0.9711
ENSG00000227712.2	10	chr1:119259473-119260264	-	TE	0.91819	0.35932	0.55887	1	K1	0.9711
ENSG00000183856.11	18	chr1:156548581-156548748	-	CE	0.78167	0.97127	-0.1896	1	K4	2.5938
ENSG00000183856.11	19	chr1:156548348-156548487	-	CE	0.78043	0.97172	-0.19129	1	K4	2.5938
ENSG00000183856.11	20	chr1:156548073-156548243	-	CE	0.6525	0.93761	-0.28511	1	K4	2.5938
ENSG00000232485.4	5	chr2:216498607-216498686	-	TS	0.82303	0.093926	0.72911	1	K3	0.6466
ENSG00000144567.11	28	chr2:219182309-219182413	+	RI	0.98208	0.85609	0.126	1	K1	0.6002
ENSG00000115758.13	3	chr2:10447781-10447788	-	TS	0.096559	0.89489	-0.79833	1	K1	0
ENSG00000115758.13	4	chr2:10447628-10447780	-	TS	0.90287	0.10357	0.7993	1	K1	0
ENSG00000115414.21	87	chr2:215360866-215361146	-	TE	0.0038972	0.52153	-0.51763	1	K3	1.9147
ENSG00000115414.21	88	chr2:215360865-215360865	-	TE	0.0040065	0.061891	-0.057885	1	K3	1.9147
ENSG00000115414.21	89	chr2:215360862-215360864	-	TE	0.41617	0.0056127	0.41056	1	K3	1.9147
ENSG00000135976.21	81	chr2:97249144-97249214	+	CE	0.76038	0.35565	0.40473	1	K3	1.5811
ENSG00000138035.15	11	chr2:55680712-55680759	-	CE	0.996	0.89516	0.10084	1	K2	0.7334
ENSG00000130414.13	49	chr2:239987974-239988445	-	TE	0.89658	0.091927	0.80466	1	K2	0
ENSG00000130414.13	50	chr2:239987962-239987973	-	TE	0.099947	0.91291	-0.81296	1	K2	0
ENSG00000115307.17	20	chr2:74527471-74527590	-	CE	0.95141	0.98744	-0.036033	1	K6	2.5493
ENSG00000155755.20	38	chr2:201623756-201624322	-	TE	0.56744	0.69901	-0.13157	1	K3	1.8491
ENSG00000138363.15	39	chr2:215349536-215349733	+	TE	0.50738	0.67199	-0.16461	1	K3	1.6011
ENSG00000138448.12	25	chr2:186667150-186667230	+	CE	0.99279	0.7195	0.27329	1	K1	0.9442
ENSG00000204843.13	19	chr2:74380284-74380299	-	TS	0.10649	0.73282	-0.62633	1	K3	0.6579
ENSG00000204843.13	20	chr2:74380101-74380283	-	TS	0.89339	0.13892	0.75447	1	K3	0.6579
ENSG00000178074.6	1	chr2:199911293-199911305	+	TS	0.64018	0.98864	-0.34846	1	K1	0.9716
ENSG00000178074.6	2	chr2:199911306-199911771	+	TS	0.36042	0.011257	0.34917	1	K1	0.9716
ENSG00000003137.9	10	chr2:72129393-72132619	-	TE	0.72331	0.99002	-0.26671	1	K1	0.9825
ENSG00000003137.9	11	chr2:72129238-72129392	-	TE	0.27598	0.009742	0.26623	1	K1	0.9825
ENSG00000114942.14	19	chr2:206161321-206161345	+	AA	0.0014026	0.02585	-0.024448	1	K2	0.3869
ENSG00000115661.14	17	chr2:219247113-219247246	+	CE	0.56899	0.86041	-0.29142	1	K3	2.4837
ENSG00000271991.2	1	chr2:19902025-19902050	+	TS	0.93508	0.14183	0.79325	1	K1	0
ENSG00000271991.2	2	chr2:19902051-19902569	+	TS	0.06552	0.8623	-0.79678	1	K1	0
ENSG00000115652.15	12	chr2:106160003-106160112	-	TS	0.90581	0.31396	0.59185	1	K1	0.8155
ENSG00000074054.20	46	chr2:121401868-121401870	-	CE	0.98324	0.75862	0.22462	1	K1	0.8015
ENSG00000213639.10	24	chr2:28799199-28801648	+	TE	0.7282	0.83397	-0.10577	1	K1	0.8631
ENSG00000213639.10	25	chr2:28801649-28802940	+	TE	0.27153	0.16596	0.10557	1	K1	0.8631
ENSG00000155749.13	32	chr2:201288271-201288355	-	TE	0.90457	0.10426	0.80031	1	K3	1.5026
ENSG00000013441.17	40	chr2:200853076-200853076	-	TE	0.0040688	0.12258	-0.11852	1	K4	1.8409
ENSG00000119801.13	5	chr2:30147561-30147951	+	TS	0.87285	0.12742	0.74543	1	K2	0.1203
ENSG00000134321.13	21	chr2:6895778-6897830	+	TE	0.9022	0.1332	0.769	1	K3	0.0393
ENSG00000134321.13	24	chr2:6897984-6898221	+	TE	0.10287	0.8699	-0.76703	1	K3	0.0393
ENSG00000143924.19	35	chr2:42329734-42330744	+	TE	0.31096	0.41793	-0.10698	1	K2	1.0192
ENSG00000143924.19	37	chr2:42330875-42332548	+	TE	0.68905	0.58013	0.10892	1	K2	1.0192
ENSG00000226383.7	1	chr2:156254943-156254950	-	TS	0.88946	0.0363	0.85316	1	K4	0.7006
ENSG00000226383.7	9	chr2:156254906-156254915	-	TS	0.11894	0.78693	-0.66799	1	K4	0.7006
ENSG00000123609.11	2	chr2:151289669-151289863	-	TS	0.91868	0.12465	0.79404	1	K2	0
ENSG00000123609.11	3	chr2:151289593-151289668	-	TS	0.080741	0.88073	-0.79999	1	K2	0
ENSG00000115761.17	51	chr2:10570819-10570884	-	TE	0.072733	0.0018759	0.070857	1	K4	1.6971
ENSG00000115520.9	10	chr2:197473757-197474168	+	TE	0.40469	0.18739	0.2173	1	K2	1.465
ENSG00000220804.10	2	chr2:242088642-242088658	+	TS	0.85788	0.092562	0.76532	1	K3	1.4956
ENSG00000144395.18	63	chr2:196732752-196732792	+	TE	0.012652	0.35102	-0.33837	1	K3	1.0116
ENSG00000179818.16	256	chr2:70031734-70031752	-	TE	0.0059963	0.38675	-0.38075	1	K4	1.9767
ENSG00000068724.17	42	chr2:47073702-47073923	+	TE	0.0059235	0.26754	-0.26161	1	K4	1.8087
ENSG00000171848.16	11	chr2:10122983-10123057	+	CE	0.99942	0.98091	0.018503	1	K2	0.2174
ENSG00000084754.12	43	chr2:26190655-26190670	-	TE	0.13368	0.084717	0.048961	1	K3	1.0201
ENSG00000225205.5	1	chr2:172556530-172556596	-	TS	0.90915	0.082899	0.82625	1	K2	0.964
ENSG00000123607.16	93	chr2:165857488-165857492	-	TE	0.24596	0.87445	-0.62848	1	K3	1.5234
ENSG00000144152.13	20	chr2:112188200-112188218	+	TE	0.20413	0.89703	-0.6929	1	K3	1.4462
ENSG00000138382.15	7	chr2:169824868-169824872	-	TS	0.23056	0.96449	-0.73393	1	K3	2.3219
ENSG00000138092.11	24	chr2:24819354-24819650	+	TE	0.00030902	0.22821	-0.2279	1	K2	1.1019
ENSG00000138092.11	26	chr2:24819892-24822376	+	TE	0.99969	0.75325	0.24644	1	K2	1.1019
ENSG00000204406.14	22	chr2:148055453-148056079	+	TE	0.1124	0.85815	-0.74576	1	K2	0
ENSG00000138095.20	72	chr2:43947731-43947775	-	CE	0.99158	0.88887	0.10271	1	K1	0.6171
ENSG00000003402.21	37	chr2:201140440-201140661	+	TE	0.87454	0.097759	0.77678	1	K1	0.0037
ENSG00000003402.21	38	chr2:201140662-201140735	+	TE	0.12915	0.8975	-0.76835	1	K1	0.0037
ENSG00000136717.15	30	chr2:127048038-127048633	-	TE	0.048215	0.98005	-0.93184	1	K2	0.781
ENSG00000115875.19	31	chr2:38743601-38744452	-	TE	0.006566	0.06154	-0.054974	1	K3	1.7449
ENSG00000115875.19	32	chr2:38743599-38743600	-	TE	0.084657	0.01709	0.067567	1	K3	1.7449
ENSG00000223960.8	7	chr2:178413894-178413924	+	TS	0.0072299	0.143	-0.13577	1	K5	2.2721
ENSG00000115310.19	25	chr2:54973622-54973820	-	RI	0.0021605	0.04149	-0.03933	1	K3	1.5992
ENSG00000162961.14	14	chr2:32021020-32021099	-	TE	0.13903	0.861	-0.72196	1	K1	0.1207
ENSG00000162961.14	15	chr2:32020940-32021019	-	TE	0.85433	0.14278	0.71154	1	K1	0.1207
ENSG00000143952.20	30	chr2:63892150-63892900	-	TE	0.02898	0.26209	-0.23311	1	K2	1.5425
ENSG00000143952.20	31	chr2:63892146-63892149	-	TE	0.256	0.0039847	0.25201	1	K2	1.5425
ENSG00000115392.13	160	chr2:58159294-58159313	-	TE	0.073061	0.00097876	0.072083	1	K6	2.8446
ENSG00000143727.16	16	chr2:272037-272065	+	CE	0.92555	0.84691	0.07864	1	K2	1.2993
ENSG00000196504.20	28	chr2:152676405-152676779	-	CE	0.9987	0.98295	0.015745	1	K6	1.0751
ENSG00000135913.11	5	chr2:218568178-218568291	-	TS	0.074506	0.63881	-0.56431	1	K3	0.9042
ENSG00000116127.20	39	chr2:73573578-73573580	+	TE	0.89884	0.14336	0.75548	1	K1	0
ENSG00000115677.18	135	chr2:241229224-241229438	-	TE	0.00024714	0.029707	-0.02946	1	K3	1.2711
ENSG00000185674.10	15	chr2:99242246-99242318	-	TE	0.13078	0.88005	-0.74926	1	K1	0
ENSG00000152291.15	10	chr2:85322759-85322799	-	AA	0.011212	0.13336	-0.12215	1	K1	0.5918
ENSG00000132300.19	53	chr2:86134292-86134295	+	AA	0.9968	0.92684	0.06996	1	K1	0.5032
ENSG00000151692.15	1	chr2:6917412-6917488	+	TS	0.094438	0.87276	-0.77833	1	K1	0
ENSG00000151692.15	2	chr2:6917489-6917622	+	TS	0.90028	0.13431	0.76597	1	K1	0
ENSG00000115053.17	28	chr2:231458266-231458344	-	CE	0.9952	0.99979	-0.0045928	1	K9	0.3608
ENSG00000163508.13	11	chr3:27715953-27716508	-	TE	0.22312	0.91551	-0.69239	1	K2	1.0135
ENSG00000144674.17	47	chr3:37361243-37361305	+	CE	0.55158	0.31079	0.24079	1	K1	0.9965
ENSG00000198919.13	24	chr3:108646617-108646649	+	CE	0.98904	0.57587	0.41317	1	K3	2.0317
ENSG00000170364.13	6	chr3:4303608-4303612	+	TS	0.8923	0.073868	0.81843	1	K2	0
ENSG00000170364.13	8	chr3:4303627-4303868	+	TS	0.10706	0.93209	-0.82503	1	K2	0
ENSG00000162244.12	24	chr3:51993629-51993722	-	TE	0.011485	0.048263	-0.036778	1	K3	1.2283
ENSG00000177646.20	52	chr3:128910021-128910149	+	CE	0.54661	0.91708	-0.37048	1	K5	2.638
ENSG00000173226.17	12	chr3:121828470-121828632	-	CE	0.95077	0.78511	0.16565	1	K1	0.821
ENSG00000173226.17	22	chr3:121788284-121788432	-	CE	0.95669	0.85164	0.10505	1	K1	0.6367
ENSG00000231770.7	1	chr3:194583991-194583993	+	TS	0.3711	0.014993	0.3561	1	K3	0.9816
ENSG00000178035.13	31	chr3:49028248-49028322	-	CE	0.61854	0.84266	-0.22412	1	K6	1.7488
ENSG00000133657.17	33	chr3:194437556-194437573	-	CE	0.99123	0.82356	0.16767	1	K2	0.7836
ENSG00000145022.5	14	chr3:49414820-49415265	+	TE	0.12284	0.0020501	0.12079	1	K2	0.5489
ENSG00000145022.5	16	chr3:49415443-49416476	+	TE	0.87693	0.99797	-0.12104	1	K2	0.5489
ENSG00000198590.12	4	chr3:37385604-37386268	+	TS	0.89232	0.13541	0.75691	1	K1	0.3037
ENSG00000198590.12	5	chr3:37386269-37386370	+	TS	0.11117	0.86774	-0.75657	1	K1	0.3037
ENSG00000232352.2	4	chr3:50266637-50266887	-	TE	0.12218	0.88257	-0.76039	1	K1	0
ENSG00000232352.2	5	chr3:50266631-50266636	-	TE	0.87251	0.11805	0.75446	1	K1	0
ENSG00000196428.13	12	chr3:150458680-150458861	+	TE	0.00059917	0.060322	-0.059723	1	K3	1.9238
ENSG00000145016.16	2	chr3:197749348-197749699	-	TS	0.90097	0.14477	0.7562	1	K2	0
ENSG00000145016.16	3	chr3:197749269-197749347	-	TS	0.098123	0.85834	-0.76022	1	K2	0
ENSG00000131368.9	1	chr3:15065338-15065339	-	TS	0.15299	0.0045464	0.14845	1	K4	1.6178
ENSG00000114867.22	21	chr3:184315763-184315856	+	CE	0.61424	0.82514	-0.2109	1	K9	3.4274
ENSG00000163918.12	36	chr3:186789900-186789902	-	TE	0.30841	0.54879	-0.24038	1	K3	1.7129
ENSG00000072756.17	9	chr3:3126980-3126990	+	TS	0.90935	0.24482	0.66453	1	K4	2.8078
ENSG00000163960.12	19	chr3:196354877-196356617	-	TE	0.2749	0.16741	0.10749	1	K2	1.3864
ENSG00000144655.15	6	chr3:39142338-39144044	-	TE	0.00062098	0.053972	-0.053351	1	K1	0.4347
ENSG00000144655.15	7	chr3:39141855-39142337	-	TE	0.99937	0.94586	0.053504	1	K1	0.4347
ENSG00000114744.9	7	chr3:149752210-149752287	-	CE	0.99402	0.89996	0.094059	1	K3	1.0376
ENSG00000150995.21	164	chr3:4847349-4847353	+	TE	0.21647	0.012747	0.20372	1	K5	2.3969
ENSG00000077092.20	46	chr3:25597767-25597771	+	TE	0.015593	0.32532	-0.30973	1	K4	1.9688
ENSG00000214706.12	14	chr3:50290473-50290559	-	RI	0.39681	0.086044	0.31077	1	K9	6.3904
ENSG00000175455.16	57	chr3:123897511-123897613	-	TE	0.11333	0.81227	-0.69893	1	K1	0.7102
ENSG00000175455.16	58	chr3:123897305-123897510	-	TE	0.89297	0.18676	0.7062	1	K1	0.7102
ENSG00000144908.14	57	chr3:126103573-126103846	-	TE	0.14534	0.86177	-0.71642	1	K2	0.003
ENSG00000144847.13	19	chr3:118928658-118928716	-	TE	0.71547	0.098446	0.61703	1	K1	0.8305
ENSG00000168137.20	43	chr3:9434824-9434882	+	CE	0.99607	0.94255	0.053526	1	K3	1.0608
ENSG00000178467.18	7	chr3:48990403-48990604	+	TS	0.14773	0.0071042	0.14062	1	K3	1.2446
ENSG00000178467.18	8	chr3:48990605-48990610	+	TS	0.017747	0.17719	-0.15945	1	K3	1.2446
ENSG00000243989.9	60	chr3:51988524-51988603	+	CE	0.66639	0.98266	-0.31628	1	K10	5.4635
ENSG00000225526.6	5	chr3:12545500-12545522	-	TS	0.10321	0.86163	-0.75842	1	K1	0
ENSG00000225526.6	6	chr3:12545247-12545499	-	TS	0.89412	0.13916	0.75496	1	K1	0
ENSG00000232354.8	76	chr3:42506650-42506656	-	TE	0.13618	0.8517	-0.71552	1	K3	0.3363
ENSG00000241163.9	63	chr3:72035756-72035759	-	TE	0.79076	0.12447	0.66629	1	K3	0.9051
ENSG00000233276.8	10	chr3:49357201-49357476	-	TE	0.034102	0.0016354	0.032467	1	K3	1.7479
ENSG00000144635.9	20	chr3:32530461-32530520	-	CE	0.99034	0.89322	0.09712	1	K3	1.0375
ENSG00000114503.11	3	chr3:196942524-196942528	-	TS	0.0033959	0.49879	-0.4954	1	K3	1.0101
ENSG00000114503.11	4	chr3:196942509-196942523	-	TS	0.99547	0.50003	0.49545	1	K3	1.0101
ENSG00000136522.14	1	chr3:179604641-179604649	-	TS	0.075449	0.86976	-0.79431	1	K2	0.939
ENSG00000066422.6	1	chr3:101677133-101677135	-	TS	0.11054	0.97668	-0.86615	1	K2	0.8537
ENSG00000187091.14	33	chr3:38007498-38007858	-	TE	0.088498	0.90577	-0.81727	1	K1	0.0002
ENSG00000187091.14	34	chr3:38007496-38007497	-	TE	0.91513	0.096185	0.81895	1	K1	0.0002
ENSG00000181722.17	57	chr3:114338652-114338652	-	TE	0.2588	0.0028316	0.25597	1	K4	1.9147
ENSG00000114388.14	21	chr3:50349665-50349828	-	CE	0.50522	0.89383	-0.38861	1	K8	5.6099
ENSG00000114388.14	39	chr3:50348317-50348410	-	CE	0.76674	0.96431	-0.19757	1	K6	3.9087
ENSG00000058056.10	1	chr3:179653032-179653039	+	TS	0.032685	0.89359	-0.86091	1	K3	0.7558
ENSG00000058056.10	2	chr3:179653040-179653049	+	TS	0.85604	0.092872	0.76317	1	K3	0.7558
ENSG00000240086.7	17	chr3:135354796-135354811	-	TE	0.90981	0.068653	0.84116	1	K2	0.0002
ENSG00000227110.7	16	chr3:8498485-8498549	-	TE	0.8852	0.1268	0.7584	1	K1	0.0096
ENSG00000227110.7	17	chr3:8496835-8498484	-	TE	0.10762	0.87118	-0.76356	1	K1	0.0096
ENSG00000163728.11	29	chr3:180608272-180608700	+	RI	0.043504	0.22975	-0.18625	1	K2	1.1164
ENSG00000163728.11	31	chr3:180608811-180609629	+	RI	0.58109	0.93583	-0.35474	1	K1	0.999
ENSG00000176095.12	5	chr3:49785670-49786194	-	TS	0.12579	0.88102	-0.75523	1	K1	0
ENSG00000163527.10	26	chr3:31632935-31633147	+	CE	0.99888	0.97433	0.024544	1	K2	0.3898
ENSG00000235904.3	8	chr3:29264195-29264757	-	TE	0.67416	0.060488	0.61368	1	K2	1.0166
ENSG00000090520.12	29	chr3:186585774-186585793	+	TE	0.047735	0.0023064	0.045428	1	K3	1.8241
ENSG00000060971.19	33	chr3:38126162-38126341	-	CE	0.61614	0.95257	-0.33643	1	K3	1.9355
ENSG00000178149.17	1	chr3:49022292-49022293	-	TS	0.026397	0.9586	-0.93221	1	K1	0.0151
ENSG00000178149.17	2	chr3:49022008-49022291	-	TS	0.97358	0.041409	0.93217	1	K1	0.0151
ENSG00000132170.24	60	chr3:12434340-12434344	+	TE	0.057494	0.0034309	0.054063	1	K4	1.9957
ENSG00000011376.12	42	chr3:45547555-45547609	+	TE	0.19714	0.29631	-0.099169	1	K3	1.9634
ENSG00000170142.12	12	chr3:23811460-23811510	+	CE	0.94756	0.83094	0.11663	1	K4	2.135
ENSG00000163931.17	44	chr3:53224714-53225609	-	TE	0.96704	0.0037216	0.96332	1	K1	0.1601
ENSG00000163931.17	45	chr3:53224712-53224713	-	TE	0.032818	0.99621	-0.96339	1	K1	0.1601
ENSG00000172936.16	19	chr3:38141132-38141265	+	TE	0.0015202	0.19425	-0.19273	1	K3	2.1424
ENSG00000242759.8	21	chr3:107240598-107240602	-	TS	0.094986	0.95264	-0.85765	1	K5	0.966
ENSG00000249673.8	1	chr4:2934882-2934893	+	TS	0.07429	0.88028	-0.80599	1	K3	0.9151
ENSG00000138757.15	123	chr4:75642805-75642807	-	TE	0.030033	0.083597	-0.053564	1	K4	2.76
ENSG00000138757.15	124	chr4:75642795-75642804	-	TE	0.021103	0.078816	-0.057713	1	K4	2.76
ENSG00000138757.15	127	chr4:75641849-75642781	-	TE	0.010333	0.0050047	0.0053281	1	K4	2.76
ENSG00000163319.11	9	chr4:83458346-83458429	+	CE	0.94316	0.64863	0.29453	1	K3	1.873
ENSG00000163682.17	27	chr4:39454930-39454944	-	AA	0.99295	0.96424	0.02871	1	K3	0.4051
ENSG00000174227.16	25	chr4:521056-521227	+	CE	0.78488	0.98506	-0.20018	1	K9	4.1971
ENSG00000157404.17	49	chr4:54738429-54740506	+	TE	0.23965	0.0018498	0.2378	1	K5	1.7206
ENSG00000157404.17	57	chr4:54740696-54740697	+	TE	0.48855	0.010239	0.47831	1	K5	1.7206
ENSG00000059691.12	35	chr4:151671136-151671302	-	TE	0.34034	0.026862	0.31348	1	K3	2.2339
ENSG00000154277.13	22	chr4:41261876-41261923	+	CE	0.98106	0.77506	0.206	1	K2	0.823
ENSG00000145362.21	9	chr4:112818158-112818264	+	TS	0.1491	0.9273	-0.77819	1	K4	1.3622
ENSG00000248019.3	13	chr4:88728656-88728672	+	TE	0.82301	0.019666	0.80334	1	K3	1.1817
ENSG00000157796.18	66	chr4:39285781-39285808	+	TE	0.15468	0.011784	0.1429	1	K3	1.3112
ENSG00000251669.6	6	chr4:3955364-3955392	-	TS	0.94771	0.37171	0.576	1	K3	1.5849
ENSG00000243175.1	1	chr4:143424753-143425051	+	TS	0.88742	0.10358	0.78384	1	K1	0
ENSG00000243175.1	2	chr4:143425052-143425920	+	TS	0.11257	0.89205	-0.77948	1	K1	0
ENSG00000118564.15	14	chr4:15655342-15655357	-	TS	0.24946	0.92002	-0.67056	1	K2	0.9895
ENSG00000163291.14	9	chr4:78935177-78935283	-	AA	0.86538	0.57925	0.28614	1	K3	1.0662
ENSG00000163291.14	10	chr4:78935121-78935176	-	CE	0.8736	0.59047	0.28313	1	K4	2.3082
ENSG00000109736.15	21	chr4:2931937-2932044	-	RI	0.55155	0.1426	0.40896	1	K4	2.7366
ENSG00000181004.10	4	chr4:122741883-122742465	+	TE	0.003179	0.18583	-0.18265	1	K1	0.8194
ENSG00000181004.10	5	chr4:122742466-122744939	+	TE	0.99687	0.81367	0.1832	1	K1	0.8194
ENSG00000289201.1	12	chr4:24469025-24469296	-	TE	0.086077	0.88315	-0.79708	1	K1	0
ENSG00000289201.1	13	chr4:24469022-24469024	-	TE	0.91127	0.11194	0.79933	1	K1	0
ENSG00000138795.10	5	chr4:108167555-108167594	-	TS	0.20456	0.0032437	0.20131	1	K3	1.4508
ENSG00000249592.7	13	chr4:767141-767615	-	TE	0.0011465	0.041705	-0.040558	1	K1	0.3415
ENSG00000249592.7	14	chr4:766240-767140	-	TE	0.99887	0.95802	0.040851	1	K1	0.3415
ENSG00000109332.20	24	chr4:102826637-102826844	-	AA	0.52881	0.22381	0.305	1	K7	2.1445
ENSG00000272677.2	11	chr4:82374727-82374905	+	TE	0.85628	0.087384	0.7689	1	K2	0
ENSG00000272677.2	14	chr4:82374913-82374917	+	TE	0.141	0.90797	-0.76697	1	K2	0
ENSG00000138653.10	1	chr4:115113778-115113849	-	TS	0.10831	0.73568	-0.62737	1	K2	0.994
ENSG00000164109.14	12	chr4:120055623-120059436	-	TE	0.062869	0.037679	0.02519	1	K2	1.2398
ENSG00000146001.5	6	chr5:141235130-141236918	+	TE	0.093212	0.6847	-0.59149	1	K2	1.4066
ENSG00000262576.3	1	chr5:141355021-141355039	+	TS	0.95554	0.015371	0.94017	1	K1	0.0083
ENSG00000262576.3	2	chr5:141355040-141357621	+	TS	0.044219	0.98468	-0.94046	1	K1	0.0083
ENSG00000027847.14	22	chr5:177609540-177609707	+	TE	0.10836	0.0020421	0.10632	1	K2	1.323
ENSG00000150712.11	24	chr5:32230085-32230347	-	TE	0.0088676	0.078612	-0.069744	1	K2	1.3763
ENSG00000150753.12	12	chr5:10254674-10254765	+	AA	0.99019	0.91517	0.075021	1	K4	0.5943
ENSG00000150753.12	13	chr5:10254766-10254795	+	AA	0.9905	0.91522	0.075289	1	K4	0.5943
ENSG00000150753.12	14	chr5:10254796-10254838	+	CE	0.99055	0.916	0.074555	1	K4	0.6091
ENSG00000049860.14	37	chr5:74722617-74722629	+	TE	0.063952	0.49603	-0.43207	1	K2	1.5425
ENSG00000113712.19	45	chr5:149493362-149495784	-	TE	0.21148	0.12016	0.091317	1	K3	1.7595
ENSG00000164199.18	3	chr5:90558797-90558799	+	TS	0.89916	0.12117	0.77798	1	K2	0
ENSG00000164199.18	4	chr5:90558800-90558836	+	TS	0.09974	0.87524	-0.7755	1	K2	0
ENSG00000155506.19	22	chr5:154793902-154793922	+	AD	0.67316	0.86637	-0.19321	1	K2	1.685
ENSG00000250159.7	2	chr5:137889337-137889356	-	TS	0.36156	0.91462	-0.55306	1	K2	0.9293
ENSG00000113328.19	12	chr5:163439347-163439520	+	AD	0.99373	0.9266	0.067134	1	K2	0.5298
ENSG00000250802.7	61	chr5:77139411-77139511	+	TE	0.03391	0.41909	-0.38518	1	K4	1.481
ENSG00000250802.7	74	chr5:77142218-77142239	+	TE	0.93271	0.14868	0.78404	1	K4	1.481
ENSG00000068796.19	1	chr5:62306162-62306205	+	TS	0.56089	0.010653	0.55024	1	K2	1.5142
ENSG00000164284.15	1	chr5:149345430-149345498	+	TS	0.13129	0.90743	-0.77613	1	K2	0.7833
ENSG00000164284.15	2	chr5:149345499-149345501	+	TS	0.82327	0.091558	0.73171	1	K2	0.7833
ENSG00000037474.15	9	chr5:6622016-6622100	-	CE	0.99931	0.9566	0.042706	1	K3	0.7629
ENSG00000133706.19	30	chr5:146153174-146153227	-	CE	0.97466	0.69788	0.27679	1	K11	3.6997
ENSG00000145736.14	22	chr5:71060120-71060170	-	CE	0.93084	0.68949	0.24135	1	K3	1.2863
ENSG00000171604.12	3	chr5:139648349-139648660	+	TS	0.0098943	0.41851	-0.40861	1	K2	1.5747
ENSG00000124275.15	21	chr5:7873513-7873526	+	AD	0.61425	0.37334	0.24091	1	K7	2.9429
ENSG00000131187.11	42	chr5:177402141-177402159	-	TE	0.92726	0.11251	0.81474	1	K3	0
ENSG00000063438.20	26	chr5:432525-432805	+	RI	0.66325	0.23164	0.43161	1	K3	2.0901
ENSG00000082515.18	9	chr5:154950821-154950938	+	CE	0.79501	0.60588	0.18913	1	K3	1.2726
ENSG00000213949.10	40	chr5:52952407-52952512	+	TE	0.44341	0.80832	-0.36491	1	K2	1.3608
ENSG00000226259.10	11	chr5:70422873-70422923	+	CE	0.96757	0.84822	0.11935	1	K6	2.1043
ENSG00000250320.7	28	chr5:84400658-84400782	+	TE	0.12488	0.82278	-0.69789	1	K1	0.6061
ENSG00000250320.7	29	chr5:84400783-84403145	+	TE	0.87725	0.17814	0.69911	1	K1	0.6061
ENSG00000164404.9	5	chr5:132866080-132866314	-	TS	0.089453	0.88031	-0.79086	1	K2	0.9577
ENSG00000132837.15	32	chr5:79021507-79021681	-	TE	0.07632	0.85886	-0.78254	1	K2	0.9819
ENSG00000243232.6	1	chr5:140966470-140966475	+	TS	0.0068171	0.95646	-0.94964	1	K1	0.2373
ENSG00000243232.6	2	chr5:140966476-140969331	+	TS	0.99309	0.0434	0.94968	1	K1	0.2373
ENSG00000019582.17	1	chr5:150412913-150412969	-	TS	0.74676	0.057976	0.68879	1	K3	1.5308
ENSG00000113430.10	18	chr5:1877413-1877447	-	TE	0.82362	0.018161	0.80546	1	K2	0.9798
ENSG00000247828.9	58	chr5:88282757-88282866	+	CE	0.73748	0.92224	-0.18476	1	K9	5.9708
ENSG00000169247.14	68	chr5:149003957-149004550	-	TE	0.063714	0.95281	-0.88909	1	K2	0.8
ENSG00000169247.14	69	chr5:149003947-149003956	-	TE	0.72633	0.046349	0.67998	1	K2	0.8
ENSG00000073578.18	38	chr5:250992-251043	+	CE	0.84713	0.93328	-0.086153	1	K4	1.3358
ENSG00000153113.24	83	chr5:96743673-96743746	+	TS	0.8587	0.14982	0.70888	1	K2	0.4523
ENSG00000153113.24	96	chr5:96754742-96755143	+	TE	0.14382	0.90647	-0.76265	1	K1	0.2647
ENSG00000153113.24	97	chr5:96755144-96755196	+	TE	0.85605	0.089713	0.76634	1	K1	0.2647
ENSG00000153113.24	138	chr5:96774632-96774636	+	TE	0.16859	0.0059123	0.16268	1	K4	1.8026
ENSG00000086589.12	10	chr5:150699256-150699271	-	CE	0.9979	0.96272	0.035181	1	K2	0.2572
ENSG00000086589.12	11	chr5:150699242-150699255	-	AD	0.9977	0.96259	0.035118	1	K2	0.2572
ENSG00000086589.12	27	chr5:150690792-150690793	-	TE	0.2532	0.045829	0.20737	1	K2	1.4416
ENSG00000181163.14	51	chr5:171407129-171407161	+	CE	0.14241	0.22433	-0.081925	1	K10	2.4139
ENSG00000251131.2	11	chr5:43024235-43024588	+	TE	0.11323	0.87094	-0.75771	1	K2	0.8423
ENSG00000172062.17	21	chr5:70951941-70951994	+	CE	0.7511	0.58876	0.16234	1	K5	2.0293
ENSG00000164253.14	69	chr5:77426944-77427034	-	CE	0.11341	0.83066	-0.71725	1	K2	1.4489
ENSG00000253731.3	1	chr5:141373891-141373992	+	TS	0.81644	0.025805	0.79063	1	K1	0.9949
ENSG00000253731.3	2	chr5:141373993-141376507	+	TS	0.18202	0.97446	-0.79244	1	K1	0.9949
ENSG00000145730.21	21	chr5:102865823-102865912	+	TE	0.31332	0.0036312	0.30969	1	K2	0.9993
ENSG00000145730.21	24	chr5:102866281-102866282	+	TE	0.68565	0.99636	-0.31071	1	K2	0.9993
ENSG00000177879.17	10	chr5:115870017-115870128	+	CE	0.99764	0.93495	0.062689	1	K4	1.2933
ENSG00000177034.17	8	chr5:79988239-79988315	-	CE	0.99443	0.93339	0.061039	1	K3	1.236
ENSG00000205571.14	17	chr5:70069235-70069330	+	CE	0.95568	0.98485	-0.029168	1	K6	1.7251
ENSG00000164463.12	4	chr5:173057344-173057393	+	TS	0.087698	0.87664	-0.78894	1	K1	0
ENSG00000164463.12	5	chr5:173057394-173057683	+	TS	0.91056	0.12026	0.79029	1	K1	0
ENSG00000280987.4	3	chr5:139273838-139274102	+	TS	0.066513	0.50279	-0.43627	1	K3	1
ENSG00000145555.15	59	chr5:16666562-16666793	-	TE	0.00023177	0.053923	-0.053691	1	K2	1.1705
ENSG00000081189.16	1	chr5:88904106-88904257	-	TS	0.9015	0.13048	0.77101	1	K3	0.6931
ENSG00000113013.16	18	chr5:138574068-138574121	-	CE	0.99378	0.93736	0.056421	1	K8	1.4576
ENSG00000169045.17	6	chr5:179624601-179624669	-	TS	0.89835	0.08534	0.81301	1	K2	0.911
ENSG00000169045.17	9	chr5:179624317-179624411	-	TS	0.073608	0.78575	-0.71214	1	K2	0.911
ENSG00000169045.17	97	chr5:179616860-179616868	-	AD	0.00059685	0.042253	-0.041656	1	K2	0.9226
ENSG00000072364.13	4	chr5:132963259-132963513	-	TS	0.093837	0.0084992	0.085337	1	K2	1.1321
ENSG00000146409.12	27	chr6:132769383-132769384	-	TE	0.40688	0.65183	-0.24495	1	K2	1.0224
ENSG00000120253.14	3	chr6:149746536-149746552	-	TS	0.54917	0.017374	0.5318	1	K3	1.4603
ENSG00000204227.5	5	chr6:33209915-33210130	+	CE	0.9659	0.99749	-0.031591	1	K3	1.1851
ENSG00000132424.17	35	chr6:99403829-99403882	-	CE	0.80628	0.58315	0.22313	1	K4	2.8497
ENSG00000112679.15	39	chr6:350951-351353	+	TE	0.017411	0.23345	-0.21604	1	K2	0.9212
ENSG00000112679.15	40	chr6:351354-351355	+	TE	0.22777	0.0047548	0.22301	1	K2	0.9212
ENSG00000204469.13	4	chr6:31622690-31622726	+	AA	0.64999	0.51529	0.1347	1	K3	1.2807
ENSG00000112118.20	3	chr6:52283294-52283406	-	CE	0.99902	0.97483	0.024196	1	K1	0.1723
ENSG00000096070.19	7	chr6:36200406-36200608	+	TE	0.13611	0.004114	0.13199	1	K1	0.6853
ENSG00000156508.19	45	chr6:73515750-73515764	-	TE	0.0030108	0.00041276	0.002598	1	K3	0.9973
ENSG00000111846.20	30	chr6:10626465-10626557	+	TE	0.0030253	0.51948	-0.51645	1	K3	1.938
ENSG00000124523.17	38	chr6:13601735-13603253	+	TE	0.021483	0.8875	-0.86602	1	K2	0.9032
ENSG00000124523.17	39	chr6:13603254-13603258	+	TE	0.93284	0.045707	0.88714	1	K2	0.9032
ENSG00000118418.14	3	chr6:79208547-79208576	-	CE	0.99859	0.91782	0.080772	1	K1	0.5169
ENSG00000204427.12	48	chr6:31686955-31686958	-	TE	0.92968	0.013363	0.91632	1	K2	1.5619
ENSG00000203875.13	23	chr6:85677869-85677875	-	AA	0.97974	0.90794	0.0718	1	K9	1.2594
ENSG00000203875.13	24	chr6:85677795-85677868	-	CE	0.98694	0.9205	0.066443	1	K9	1.2594
ENSG00000203875.13	57	chr6:85676079-85676195	-	TE	0.29778	0.0042608	0.29352	1	K4	2.0139
ENSG00000112769.20	15	chr6:112253790-112253955	-	TE	0.88379	0.11134	0.77244	1	K1	0
ENSG00000112769.20	16	chr6:112253784-112253789	-	TE	0.11513	0.88751	-0.77238	1	K1	0
ENSG00000204257.15	19	chr6:32948618-32948770	-	TE	0.10307	0.85904	-0.75597	1	K2	0
ENSG00000204257.15	20	chr6:32948613-32948617	-	TE	0.89699	0.14135	0.75564	1	K2	0
ENSG00000204463.14	9	chr6:31652400-31652423	-	AD	0.50474	0.36964	0.1351	1	K2	1.364
ENSG00000204463.14	77	chr6:31641104-31641228	-	CE	0.97309	0.99851	-0.025419	1	K4	0.5747
ENSG00000204463.14	89	chr6:31639500-31639646	-	CE	0.55461	0.73311	-0.17849	1	K3	1.1303
ENSG00000197498.13	7	chr6:110989028-110989065	+	CE	0.99914	0.97607	0.023064	1	K1	0.1985
ENSG00000124784.9	11	chr6:7402716-7402816	+	RI	0.002904	0.045902	-0.042998	1	K1	0.2936
ENSG00000171462.15	2	chr6:43455549-43455590	-	TS	0.082818	0.74697	-0.66415	1	K1	0.7027
ENSG00000171462.15	3	chr6:43455395-43455548	-	TS	0.918	0.2512	0.66679	1	K1	0.7027
ENSG00000112339.15	45	chr6:134969238-134969338	-	CE	0.96478	0.85624	0.10854	1	K4	2.0012
ENSG00000112339.15	49	chr6:134964633-134964841	-	TE	0.054646	0.27664	-0.22199	1	K3	1.6368
ENSG00000111799.22	40	chr6:75138320-75138340	-	CE	0.98566	0.79447	0.19119	1	K1	0.7846
ENSG00000229154.2	11	chr6:73132079-73132383	-	TE	0.068993	0.69048	-0.62149	1	K2	0.9693
ENSG00000204356.14	11	chr6:31958853-31958859	-	TS	0.10749	0.85711	-0.74961	1	K1	0
ENSG00000204356.14	12	chr6:31958671-31958852	-	TS	0.89138	0.14192	0.74946	1	K1	0
ENSG00000224843.8	1	chr6:26956932-26956963	+	TS	0.12335	0.83858	-0.71523	1	K3	1.1531
ENSG00000146426.19	24	chr6:155129480-155129810	+	TE	0.67806	0.9634	-0.28535	1	K2	0.9642
ENSG00000146426.19	69	chr6:155257663-155257723	+	TE	0.47555	0.024054	0.45149	1	K3	1.2847
ENSG00000096080.12	5	chr6:43675272-43675493	-	RI	0.34892	0.079061	0.26985	1	K2	1.1674
ENSG00000183674.12	15	chr6:10429548-10429708	-	TE	0.80612	0.11068	0.69543	1	K3	1.3075
ENSG00000287811.2	8	chr6:79538728-79539910	+	TE	0.90189	0.083216	0.81867	1	K1	0
ENSG00000287811.2	9	chr6:79539911-79539976	+	TE	0.09463	0.91803	-0.8234	1	K1	0
ENSG00000135333.15	21	chr6:93355354-93356484	-	TE	0.88582	0.11258	0.77324	1	K2	0
ENSG00000135333.15	22	chr6:93355142-93355353	-	TE	0.10999	0.88245	-0.77246	1	K2	0
ENSG00000228793.3	5	chr6:3720041-3720048	-	TS	0.086537	0.77252	-0.68598	1	K4	1.4071
ENSG00000231690.4	10	chr6:169790072-169790342	+	TS	0.93502	0.10651	0.82851	1	K4	0
ENSG00000204392.11	9	chr6:31806075-31806121	-	CE	0.99784	0.93	0.067841	1	K3	0.8695
ENSG00000082269.17	59	chr6:70561033-70561171	+	TE	0.94804	0.023771	0.92427	1	K3	1.0503
ENSG00000082269.17	60	chr6:70561172-70561174	+	TE	0.038882	0.92388	-0.885	1	K3	1.0503
ENSG00000229017.7	20	chr6:142966299-142966420	-	TE	0.86673	0.12362	0.74311	1	K2	0.034
ENSG00000229017.7	22	chr6:142966293-142966294	-	TE	0.12434	0.87947	-0.75513	1	K2	0.034
ENSG00000137171.15	57	chr6:43074909-43075087	+	TE	0.0083238	0.93038	-0.92206	1	K3	0.7006
ENSG00000137171.15	60	chr6:43075094-43075095	+	TE	0.94253	0.0073982	0.93513	1	K3	0.7006
ENSG00000272142.4	17	chr6:5031126-5031746	+	TE	0.085247	0.87106	-0.78581	1	K2	0
ENSG00000272142.4	18	chr6:5031747-5031752	+	TE	0.91625	0.116	0.80025	1	K2	0
ENSG00000155906.20	53	chr6:151404795-151404853	-	TE	0.086984	0.0051452	0.081839	1	K4	2.1837
ENSG00000146414.17	37	chr6:145922286-145922348	-	CE	0.94088	0.77458	0.1663	1	K1	0.8239
ENSG00000250903.10	42	chr6:2396572-2397220	+	TS	0.30485	0.91165	-0.6068	1	K1	0.8473
ENSG00000112249.14	1	chr6:100881365-100881372	-	TS	0.55939	0.024291	0.5351	1	K3	1.8904
ENSG00000112249.14	2	chr6:100881349-100881364	-	TS	0.26096	0.65635	-0.39539	1	K3	1.8904
ENSG00000288638.1	2	chr6:166168013-166168013	+	TS	0.15029	0.89504	-0.74475	1	K3	0.4926
ENSG00000288638.1	5	chr6:166168123-166168143	+	TS	0.77696	0.070159	0.7068	1	K3	0.4926
ENSG00000112667.13	11	chr6:43225631-43225634	-	TE	0.31833	0.0033377	0.31499	1	K2	1.5356
ENSG00000234753.6	6	chr6:41546089-41546169	-	TS	0.10989	0.91891	-0.80902	1	K2	0.9608
ENSG00000285219.3	65	chr6:8653545-8653776	+	TE	0.099339	0.76374	-0.6644	1	K3	0.5982
ENSG00000285219.3	68	chr6:8653797-8653799	+	TE	0.8074	0.1216	0.6858	1	K3	0.5982
ENSG00000137210.14	31	chr6:10802411-10802536	+	TE	0.15163	0.85514	-0.70352	1	K1	0.3117
ENSG00000204256.14	27	chr6:32975021-32975112	+	CE	0.099883	0.17168	-0.0718	1	K2	0.6663
ENSG00000135316.19	11	chr6:85642964-85642969	-	TS	0.0088419	0.33536	-0.32652	1	K4	1.5849
ENSG00000135316.19	12	chr6:85642952-85642963	-	TS	0.0093904	0.33536	-0.32597	1	K4	1.5849
ENSG00000135316.19	13	chr6:85642925-85642951	-	TS	0.98556	0.33761	0.64795	1	K4	1.5849
ENSG00000029363.17	17	chr6:136276468-136276508	-	CE	0.98446	0.93443	0.050036	1	K4	0.9942
ENSG00000029363.17	18	chr6:136275990-136276467	-	RI	0.9823	0.92721	0.055081	1	K4	0.9942
ENSG00000124788.19	31	chr6:16485135-16485971	-	TE	0.10373	0.87563	-0.7719	1	K1	0
ENSG00000204623.10	15	chr6:30058613-30058732	-	TS	0.82098	0.13212	0.68886	1	K2	0.9943
ENSG00000105835.13	20	chr7:106284558-106284632	-	TS	0.87685	0.070865	0.80598	1	K2	0.8798
ENSG00000105835.13	22	chr7:106284545-106284555	-	TS	0.12349	0.6691	-0.54561	1	K2	0.8798
ENSG00000136231.14	48	chr7:23312373-23312460	-	TE	0.60676	0.0012875	0.60548	1	K2	1.0282
ENSG00000136231.14	49	chr7:23311241-23312372	-	TE	0.38912	0.98614	-0.59702	1	K2	1.0282
ENSG00000173041.12	1	chr7:64563072-64563075	-	TS	0.88926	0.14691	0.74235	1	K2	0.9825
ENSG00000196247.13	16	chr7:64684391-64684519	+	TE	0.025586	0.19742	-0.17183	1	K3	1.5256
ENSG00000164619.10	13	chr7:33905671-33905746	+	TS	0.098028	0.8937	-0.79567	1	K4	0
ENSG00000006704.11	25	chr7:74555438-74555494	+	CE	0.573	0.83966	-0.26666	1	K4	2.4727
ENSG00000122512.16	8	chr7:6006027-6006031	-	AA	0.88722	0.14056	0.74666	1	K0	0
ENSG00000146576.13	22	chr7:6608725-6608726	+	TE	0.19164	0.0051474	0.18649	1	K2	1.1154
ENSG00000272568.6	13	chr7:29013092-29013367	+	TE	0.78226	0.12003	0.66223	1	K2	0.9522
ENSG00000087077.14	5	chr7:100867911-100867988	+	CE	0.76439	0.9224	-0.15801	1	K2	1.2931
ENSG00000182158.16	2	chr7:138002048-138002067	-	TS	0.20776	0.0046551	0.2031	1	K2	1.4765
ENSG00000136247.15	7	chr7:6577497-6577498	+	TS	0.9365	0.29199	0.64451	1	K3	2
ENSG00000146963.18	27	chr7:139423152-139423156	+	TE	0.10116	0.0062107	0.094953	1	K3	1.8269
ENSG00000009950.16	1	chr7:73624541-73624543	-	TS	0.92009	0.1951	0.72499	1	K3	0.9033
ENSG00000122786.20	31	chr7:134935688-134935765	+	CE	0.22925	0.48117	-0.25192	1	K7	2.5682
ENSG00000288558.2	19	chr7:107620051-107623317	+	TE	0.77319	0.5616	0.21159	1	K1	0.9998
ENSG00000281103.3	29	chr7:38350559-38352968	+	TE	0.89154	0.11193	0.77962	1	K2	0.313
ENSG00000003147.19	47	chr7:8113309-8113511	-	TE	0.12117	0.90496	-0.78379	1	K2	0.9949
ENSG00000172354.10	15	chr7:100676535-100676547	+	AA	0.99798	0.96103	0.036942	1	K3	0.4935
ENSG00000172354.10	16	chr7:100676548-100676573	+	CE	0.99737	0.95528	0.042087	1	K3	0.3494
ENSG00000205413.8	4	chr7:93102249-93106105	-	TE	0.096482	0.0018782	0.094604	1	K1	0.5745
ENSG00000189212.13	14	chr7:35164349-35164839	-	TE	0.15004	0.89642	-0.74638	1	K1	0.0062
ENSG00000189212.13	15	chr7:35164347-35164348	-	TE	0.85192	0.10647	0.74545	1	K1	0.0062
ENSG00000048052.24	70	chr7:18668732-18668843	+	TE	0.014173	0.24107	-0.2269	1	K3	1.4158
ENSG00000106608.17	28	chr7:43875894-43875912	-	TE	0.12745	0.00047795	0.12697	1	K3	1.3459
ENSG00000229196.4	6	chr7:130142540-130142615	+	TE	0.12611	0.85264	-0.72653	1	K2	0
ENSG00000106603.20	20	chr7:43648755-43650296	-	TS	0.90327	0.034829	0.86844	1	K1	0.5494
ENSG00000106603.20	21	chr7:43648653-43648754	-	TS	0.09758	0.96615	-0.86857	1	K1	0.5494
ENSG00000132432.14	7	chr7:54759183-54759198	-	TS	0.50089	0.010444	0.49045	1	K3	1
ENSG00000132432.14	8	chr7:54759162-54759182	-	TS	0.49903	0.98989	-0.49086	1	K3	1
ENSG00000157927.17	25	chr7:4799109-4799483	-	TE	0.055936	0.91293	-0.857	1	K2	0.8692
ENSG00000157927.17	26	chr7:4799105-4799108	-	TE	0.87739	0.0085152	0.86887	1	K2	0.8692
ENSG00000105778.20	34	chr7:32588712-32588726	+	TE	0.12537	0.0015488	0.12382	1	K2	0.7449
ENSG00000221838.10	46	chr7:100107149-100107177	+	TE	0.516	0.38845	0.12755	1	K3	0.9998
ENSG00000221838.10	47	chr7:100107178-100109039	+	TE	0.48423	0.61138	-0.12715	1	K3	0.9998
ENSG00000197150.13	25	chr7:151033605-151033698	+	TE	0.74719	0.02945	0.71774	1	K2	1.1492
ENSG00000197150.13	26	chr7:151033699-151033750	+	TE	0.065364	0.2467	-0.18134	1	K2	1.1492
ENSG00000197150.13	27	chr7:151033751-151033842	+	TE	0.19726	0.73117	-0.53391	1	K2	1.1492
ENSG00000122515.16	28	chr7:44762881-44762986	+	CE	0.89615	0.99139	-0.095247	1	K6	2.482
ENSG00000169919.17	5	chr7:65981974-65982088	-	TS	0.34939	0.0079792	0.34141	1	K3	1.543
ENSG00000169919.17	10	chr7:65979834-65979911	-	CE	0.68633	0.96488	-0.27856	1	K8	6.1479
ENSG00000169919.17	11	chr7:65979727-65979833	-	AD	0.68679	0.96457	-0.27778	1	K8	6.1479
ENSG00000062582.14	11	chr7:43866562-43866777	-	TE	0.29908	0.43187	-0.13279	1	K2	1.5784
ENSG00000062582.14	12	chr7:43866558-43866561	-	TE	0.32196	0.18072	0.14124	1	K2	1.5784
ENSG00000136240.10	15	chr7:6461089-6461761	-	TE	0.32636	0.23494	0.091414	1	K2	1.3618
ENSG00000160917.15	1	chr7:99438922-99438942	+	TS	0.63033	0.007077	0.62326	1	K2	1.3589
ENSG00000160917.15	3	chr7:99438946-99439112	+	TS	0.23383	0.74594	-0.51211	1	K2	1.3589
ENSG00000160993.4	6	chr7:102456834-102457981	-	TE	0.97066	0.89506	0.075602	1	K1	0.5032
ENSG00000160993.4	7	chr7:102456238-102456833	-	TE	0.029114	0.10499	-0.075874	1	K1	0.5032
ENSG00000179406.9	1	chr7:66493566-66493566	-	TS	0.055183	0.56647	-0.51128	1	K3	1
ENSG00000197343.11	25	chr7:99561888-99561973	+	CE	0.19654	0.36138	-0.16484	1	K5	3.5237
ENSG00000122591.13	32	chr7:22945572-22945982	-	TE	0.017533	0.066916	-0.049382	1	K4	2.2323
ENSG00000128591.16	35	chr7:128849976-128850074	+	CE	0.54647	0.85265	-0.30618	1	K1	1
ENSG00000146909.8	18	chr7:156964027-156964125	+	TE	0.062163	0.87368	-0.81151	1	K1	0.376
ENSG00000146909.8	19	chr7:156964126-156964235	+	TE	0.9384	0.12663	0.81177	1	K1	0.376
ENSG00000122566.22	25	chr7:26193599-26193652	-	CE	0.96186	0.53027	0.43158	1	K11	1.8579
ENSG00000122566.22	27	chr7:26193575-26193598	-	CE	0.9645	0.53286	0.43164	1	K11	2.2598
ENSG00000106261.17	2	chr7:100015599-100015726	+	TS	0.87763	0.12476	0.75287	1	K1	0
ENSG00000120526.12	4	chr8:109333893-109334087	-	TS	0.036634	0.63782	-0.60119	1	K2	0.9856
ENSG00000120526.12	27	chr8:109240919-109240941	-	TE	0.084426	0.0020742	0.082351	1	K2	1.4289
ENSG00000077782.22	17	chr8:38467725-38467804	-	TS	0.89454	0.1471	0.74745	1	K3	0.3986
ENSG00000077782.22	21	chr8:38467672-38467701	-	TS	0.10436	0.79751	-0.69314	1	K3	0.3986
ENSG00000077782.22	70	chr8:38424217-38424316	-	TE	0.91111	0.043505	0.8676	1	K3	1.1707
ENSG00000077782.22	74	chr8:38423313-38423691	-	TE	0.056769	0.52855	-0.47178	1	K3	1.1707
ENSG00000215374.6	23	chr8:7322690-7323099	-	TE	0.91218	0.086608	0.82557	1	K1	0.0172
ENSG00000215374.6	24	chr8:7322670-7322689	-	TE	0.089439	0.91282	-0.82338	1	K1	0.0172
ENSG00000061337.15	7	chr8:20249722-20249934	-	TE	0.0018342	0.27718	-0.27534	1	K1	0.962
ENSG00000061337.15	8	chr8:20246165-20249721	-	TE	0.9982	0.72286	0.27534	1	K1	0.962
ENSG00000254689.3	28	chr8:81923200-81923201	+	TE	0.12471	0.80989	-0.68518	1	K3	1.2784
ENSG00000153310.21	22	chr8:129939819-129939832	-	TS	0.47681	0.81759	-0.34078	1	K4	1.7389
ENSG00000154188.10	19	chr8:107251527-107252015	-	TE	0.077331	0.76858	-0.69125	1	K2	0.6544
ENSG00000154188.10	20	chr8:107251512-107251526	-	TE	0.78215	0.10994	0.6722	1	K2	0.6544
ENSG00000070501.12	8	chr8:42339012-42339069	+	CE	0.47536	0.20339	0.27197	1	K8	3.9645
ENSG00000160948.14	31	chr8:144423923-144424040	-	RI	0.77777	0.57526	0.20251	1	K3	1.6812
ENSG00000198010.13	45	chr8:1701986-1708476	+	TE	0.9116	0.18449	0.7271	1	K2	0.9361
ENSG00000196150.14	7	chr8:144901399-144901423	-	TS	0.90971	0.29891	0.6108	1	K3	2
ENSG00000185730.8	12	chr8:143295740-143295812	+	TE	0.0009742	0.56891	-0.56793	1	K3	1.7569
ENSG00000185730.8	14	chr8:143295965-143295996	+	TE	0.65658	0.26016	0.39641	1	K3	1.7569
ENSG00000185730.8	16	chr8:143296288-143299952	+	TE	0.32058	0.13396	0.18662	1	K3	1.7569
ENSG00000283674.3	16	chr8:12594985-12595296	-	TE	0.93103	0.075541	0.85549	1	K1	0
ENSG00000283674.3	17	chr8:12594970-12594984	-	TE	0.068634	0.92188	-0.85324	1	K1	0
ENSG00000249898.9	26	chr8:6619266-6619563	-	TE	0.12509	0.86189	-0.7368	1	K1	0
ENSG00000156011.18	48	chr8:18535720-18535958	-	TE	0.35989	0.17736	0.18253	1	K3	1.5617
ENSG00000078674.19	82	chr8:18027637-18027747	+	TE	0.23174	0.0020417	0.2297	1	K3	1.8869
ENSG00000179091.5	6	chr8:144096124-144096142	+	AA	0.89561	0.9987	-0.10309	1	K2	1.3416
ENSG00000179091.5	7	chr8:144096143-144096250	+	CE	0.89548	0.99904	-0.10357	1	K2	1.3416
ENSG00000121005.9	8	chr8:75000154-75000173	+	TS	0.87865	0.14919	0.72946	1	K1	0
ENSG00000121005.9	9	chr8:75000174-75000409	+	TS	0.11991	0.85274	-0.73283	1	K1	0
ENSG00000250571.7	18	chr8:143275306-143275552	+	TE	0.14545	0.0082213	0.13723	1	K2	1.304
ENSG00000179632.10	12	chr8:144106465-144106554	+	RI	0.45289	0.099478	0.35341	1	K1	0.9998
ENSG00000179632.10	19	chr8:144107218-144107392	+	TE	0.20069	0.089732	0.11095	1	K2	0.7678
ENSG00000179632.10	20	chr8:144107393-144107611	+	TE	0.79896	0.90987	-0.11091	1	K2	0.7678
ENSG00000288596.2	14	chr8:66685381-66685560	+	TE	0.13786	0.8974	-0.75954	1	K1	0
ENSG00000288596.2	15	chr8:66685561-66685564	+	TE	0.85559	0.10315	0.75243	1	K1	0
ENSG00000104408.11	70	chr8:108230514-108230724	-	TE	0.5167	0.26413	0.25258	1	K1	0.9964
ENSG00000104419.17	66	chr8:133255401-133256180	-	RI	0.0012904	0.032894	-0.031604	1	K7	2.2924
ENSG00000254111.3	21	chr8:37565630-37565633	+	TE	0.90061	0.13684	0.76377	1	K3	0.9995
ENSG00000249395.4	10	chr8:75324221-75324333	-	CE	0.31044	0.94843	-0.63799	1	K2	1.0116
ENSG00000251136.10	12	chr8:89756671-89756973	-	TE	0.90425	0.10844	0.7958	1	K2	0.0003
ENSG00000251136.10	14	chr8:89756667-89756668	-	TE	0.091675	0.88434	-0.79267	1	K2	0.0003
ENSG00000235531.11	29	chr8:72053323-72054918	+	TE	0.069948	0.90865	-0.83871	1	K3	1.5689
ENSG00000147604.14	21	chr8:73290284-73290705	-	TE	0.91794	0.17573	0.74221	1	K2	1.2354
ENSG00000120533.13	33	chr8:109343671-109343671	+	TE	0.093917	0.0020335	0.091883	1	K4	1.062
ENSG00000104368.19	1	chr8:42207691-42207709	-	TS	0.81499	0.10799	0.707	1	K3	0.2946
ENSG00000169398.20	134	chr8:140669727-140669735	-	CE	0.15767	0.037054	0.12062	1	K11	4.0086
ENSG00000121022.14	43	chr8:67043082-67043317	-	TE	0.6187	0.99509	-0.37639	1	K1	0.9999
ENSG00000121022.14	44	chr8:67043079-67043081	-	TE	0.38199	0.005051	0.37694	1	K1	0.9999
ENSG00000135052.16	1	chr9:86100150-86100173	-	TS	0.34082	0.91804	-0.57722	1	K1	0.9101
ENSG00000159069.14	21	chr9:136941755-136942045	-	AD	0.46793	0.18899	0.27894	1	K4	2.8404
ENSG00000119392.16	40	chr9:128542269-128542286	+	TE	0.0071231	0.15122	-0.1441	1	K4	1.9697
ENSG00000090054.16	59	chr9:92031158-92031159	-	TE	0.03935	0.0031115	0.036239	1	K4	2.3409
ENSG00000090054.16	60	chr9:92031147-92031157	-	TE	0.11807	0.00495	0.11312	1	K4	2.3409
ENSG00000119396.11	11	chr9:121178133-121181498	-	TE	0.72963	0.99977	-0.27013	1	K1	0.9776
ENSG00000232104.4	10	chr9:3668086-3668164	+	TS	0.073404	0.86164	-0.78823	1	K1	0
ENSG00000232104.4	11	chr9:3668165-3668408	+	TS	0.92208	0.14724	0.77484	1	K1	0
ENSG00000119333.12	7	chr9:128636281-128636438	-	CE	0.85197	0.99722	-0.14525	1	K5	2.5352
ENSG00000167113.11	6	chr9:128323148-128323282	+	RI	0.52764	0.22662	0.30102	1	K4	2.3927
ENSG00000136811.17	25	chr9:128460513-128460549	+	AA	0.88535	0.67297	0.21237	1	K3	1.6105
ENSG00000196363.10	15	chr9:134151983-134152029	+	CE	0.99916	0.95899	0.04017	1	K1	0.3654
ENSG00000160563.14	15	chr9:131884058-131884099	-	CE	0.95276	0.88835	0.064411	1	K4	0.8618
ENSG00000181090.21	145	chr9:137836115-137836127	+	TE	0.00051967	0.07141	-0.07089	1	K3	2.0019
ENSG00000119397.19	90	chr9:121166107-121166180	+	CE	0.93695	0.62456	0.31239	1	K11	3.9524
ENSG00000187796.16	39	chr9:136363973-136363991	-	TE	0.095119	0.87188	-0.77676	1	K2	0.9151
ENSG00000198917.13	21	chr9:128822091-128822797	-	TE	0.70485	0.55822	0.14663	1	K2	0.9958
ENSG00000198917.13	22	chr9:128819651-128822090	-	TE	0.29519	0.44171	-0.14652	1	K2	0.9958
ENSG00000159247.13	13	chr9:138177265-138177433	+	TE	0.27494	0.86035	-0.58542	1	K2	1.5574
ENSG00000173253.16	1	chr9:1049858-1050353	+	TS	0.10754	0.87521	-0.76767	1	K2	0.0835
ENSG00000173253.16	3	chr9:1050355-1050356	+	TS	0.87802	0.12304	0.75499	1	K2	0.0835
ENSG00000244187.8	11	chr9:136791947-136792030	+	CE	0.72244	0.93284	-0.2104	1	K5	3.1685
ENSG00000130559.19	35	chr9:135810490-135810680	-	TE	0.00065817	0.1298	-0.12915	1	K2	1.9738
ENSG00000187922.14	19	chr9:136739461-136739523	-	TE	0.95261	0.0542	0.89841	1	K3	0.1937
ENSG00000187922.14	20	chr9:136738170-136739460	-	TE	0.047523	0.92642	-0.87889	1	K3	0.1937
ENSG00000188986.9	9	chr9:137266944-137267086	+	CE	0.87488	0.9986	-0.12372	1	K4	1.3043
ENSG00000188986.9	10	chr9:137267240-137267346	+	CE	0.86979	0.99859	-0.12881	1	K4	1.3043
ENSG00000137101.14	8	chr9:35618371-35618376	-	TS	0.84511	0.12629	0.71882	1	K3	1.5316
ENSG00000165802.23	7	chr9:137455239-137455307	-	CE	0.37107	0.66397	-0.29289	1	K8	3.5548
ENSG00000177239.16	85	chr9:137109182-137109183	+	TE	0.18638	0.0018632	0.18452	1	K5	2.5396
ENSG00000173068.18	29	chr9:16418810-16419643	-	TE	0.019058	0.41182	-0.39276	1	K2	1.8718
ENSG00000173068.18	30	chr9:16418543-16418809	-	TE	0.58382	0.22032	0.3635	1	K2	1.8718
ENSG00000147996.17	59	chr9:65731868-65732241	+	TE	0.1014	0.86087	-0.75947	1	K1	0
ENSG00000136824.19	10	chr9:104100389-104100433	+	CE	0.9991	0.88078	0.11832	1	K1	0.6998
ENSG00000136824.19	32	chr9:104139653-104141419	+	TE	0.59289	0.52769	0.065197	1	K2	0.9998
ENSG00000160271.16	17	chr9:133107085-133107300	-	CE	0.78968	0.99507	-0.2054	1	K1	0.9472
ENSG00000148400.13	14	chr9:136515981-136516094	-	CE	0.77879	0.99018	-0.21138	1	K2	1.2525
ENSG00000167114.13	7	chr9:128350312-128350381	+	CE	0.75347	0.96539	-0.21192	1	K3	1.2867
ENSG00000165140.12	13	chr9:94603141-94603572	-	TE	0.14443	0.8911	-0.74667	1	K2	0.0956
ENSG00000165140.12	14	chr9:94603134-94603140	-	TE	0.85812	0.11438	0.74375	1	K2	0.0956
ENSG00000147874.11	15	chr9:19063514-19063580	-	CE	0.99618	0.90821	0.087964	1	K1	0.4766
ENSG00000157657.15	15	chr9:114028733-114028909	+	AA	0.26437	0.48957	-0.2252	1	K3	2.2015
ENSG00000157657.15	16	chr9:114028910-114028972	+	CE	0.26667	0.48852	-0.22185	1	K3	2.2015
ENSG00000225484.7	12	chr10:79825698-79825790	-	TS	0.017757	0.89533	-0.87758	1	K2	0.8066
ENSG00000225484.7	14	chr10:79825288-79825381	-	TS	0.80335	0.073163	0.73019	1	K2	0.8066
ENSG00000119929.13	13	chr10:99750369-99750396	+	CE	0.81872	0.61285	0.20587	1	K2	1.1692
ENSG00000119929.13	16	chr10:99755625-99755708	+	TE	0.0015087	0.5596	-0.55809	1	K1	0.9796
ENSG00000119929.13	17	chr10:99755709-99756134	+	TE	0.9985	0.44166	0.55684	1	K1	0.9796
ENSG00000120555.14	11	chr10:38385146-38385405	-	TE	0.085094	0.85852	-0.77343	1	K1	0
ENSG00000120555.14	12	chr10:38384945-38385145	-	TE	0.91944	0.14342	0.77603	1	K1	0
ENSG00000148773.14	4	chr10:128126099-128126192	-	AD	0.99649	0.86254	0.13395	1	K2	0.7045
ENSG00000148773.14	5	chr10:128125576-128125756	-	CE	0.99677	0.8614	0.13537	1	K1	0.6053
ENSG00000148773.14	6	chr10:128123091-128123169	-	CE	0.99848	0.86259	0.13589	1	K1	0.6053
ENSG00000148773.14	7	chr10:128122881-128122996	-	CE	0.99865	0.86332	0.13532	1	K1	0.6053
ENSG00000099290.17	37	chr10:50127160-50127222	+	CE	0.89195	0.58149	0.31046	1	K4	1.3623
ENSG00000172661.20	36	chr10:45786612-45786674	+	CE	0.77857	0.4548	0.32376	1	K4	2.1633
ENSG00000166136.16	16	chr10:100526399-100526554	-	CE	0.99525	0.96855	0.026705	1	K4	0.4936
ENSG00000096746.18	35	chr10:68342274-68343191	+	TE	0.21764	0.39322	-0.17558	1	K3	1.4286
ENSG00000197771.13	9	chr10:119858884-119858925	-	CE	0.99603	0.90919	0.086844	1	K3	0.5305
ENSG00000150093.20	71	chr10:32911448-32911526	-	AD	0.83825	0.9965	-0.15825	1	K5	0.8147
ENSG00000224934.6	3	chr10:99430923-99430924	+	TS	0.048239	0.70091	-0.65267	1	K3	0.9999
ENSG00000224934.6	34	chr10:99463039-99463259	+	TE	0.91208	0.088963	0.82312	1	K2	0.9423
ENSG00000128805.15	36	chr10:48446242-48446339	-	TE	0.3683	0.13015	0.23816	1	K3	1.6188
ENSG00000122376.12	13	chr10:87190484-87191463	+	TE	0.44263	0.96552	-0.52289	1	K1	0.9753
ENSG00000122376.12	14	chr10:87191464-87191465	+	TE	0.5564	0.034391	0.52201	1	K1	0.9753
ENSG00000171206.15	40	chr10:102658263-102658299	+	TE	0.0048048	0.14478	-0.13997	1	K3	2.1081
ENSG00000108061.13	38	chr10:111011671-111013592	+	TE	0.06142	0.00090034	0.06052	1	K3	1.7844
ENSG00000232110.9	2	chr10:89283736-89283764	+	TS	0.84599	0.10778	0.73821	1	K3	0.7727
ENSG00000138172.11	7	chr10:103451573-103451588	-	TS	0.85824	0.12533	0.73291	1	K1	0
ENSG00000138172.11	8	chr10:103451286-103451572	-	TS	0.13783	0.87553	-0.73769	1	K1	0
ENSG00000023041.12	51	chr10:112424462-112425593	-	TE	0.041529	0.93912	-0.89759	1	K2	0.3198
ENSG00000108055.11	9	chr10:110573707-110573745	+	CE	0.97947	0.8079	0.17157	1	K3	0.9508
ENSG00000198924.8	13	chr10:113834729-113835312	-	TE	0.99772	0.54396	0.45376	1	K1	0.9216
ENSG00000198924.8	14	chr10:113834725-113834728	-	TE	0.0022966	0.45527	-0.45298	1	K1	0.9216
ENSG00000130640.15	71	chr10:133279642-133279728	-	TE	0.013004	0.72069	-0.70769	1	K4	1.6296
ENSG00000099250.18	31	chr10:33194372-33194724	-	TE	0.92429	0.040126	0.88416	1	K1	0
ENSG00000099250.18	32	chr10:33194367-33194371	-	TE	0.07282	0.9623	-0.88948	1	K1	0
ENSG00000165322.18	12	chr10:31839637-31839711	-	CE	0.9258	0.75349	0.17231	1	K4	2.1585
ENSG00000227128.5	14	chr10:101238679-101238848	+	TE	0.016722	0.80246	-0.78574	1	K2	1.2376
ENSG00000227128.5	15	chr10:101238849-101238859	+	TE	0.76539	0.012999	0.75239	1	K2	1.2376
ENSG00000138193.17	73	chr10:94328371-94328389	+	TE	0.076545	0.4645	-0.38795	1	K3	1.4668
ENSG00000138193.17	75	chr10:94329651-94332823	+	TE	0.92337	0.49375	0.42962	1	K3	1.4668
ENSG00000214413.9	26	chr10:110900218-110900228	-	TE	0.66534	0.4253	0.24004	1	K4	0.9953
ENSG00000214413.9	35	chr10:110898730-110898771	-	TE	0.33464	0.57466	-0.24002	1	K4	0.9953
ENSG00000148835.12	1	chr10:103367966-103367971	+	TS	0.047264	0.76672	-0.71946	1	K3	1
ENSG00000130649.10	5	chr10:133527363-133527434	+	TS	0.81179	0.082434	0.72936	1	K2	0.951
ENSG00000087053.20	36	chr11:95910610-95910665	-	TS	0.80944	0.074437	0.735	1	K3	0.7709
ENSG00000110442.12	8	chr11:36277089-36277123	-	CE	0.99311	0.91103	0.082081	1	K4	1.5816
ENSG00000132254.13	27	chr11:6476519-6476553	-	TE	0.41344	0.29401	0.11943	1	K3	1.6666
ENSG00000110013.13	19	chr11:124636847-124637202	-	TE	0.00058354	0.073057	-0.072473	1	K1	0.5128
ENSG00000110013.13	20	chr11:124633113-124636846	-	TE	0.99943	0.92693	0.072501	1	K1	0.5128
ENSG00000228061.7	6	chr11:31767635-31767744	-	TS	0.11765	0.88803	-0.77038	1	K3	0.669
ENSG00000184363.10	17	chr11:397199-397312	+	TE	0.91824	0.083079	0.83516	1	K3	0.9784
ENSG00000142186.18	10	chr11:65526783-65526873	+	CE	0.80144	0.99238	-0.19094	1	K3	1.3617
ENSG00000142186.18	28	chr11:65536586-65536590	+	AA	0.777	0.98849	-0.21149	1	K10	4.7074
ENSG00000245552.8	18	chr11:95209112-95209699	+	TE	0.017846	0.59152	-0.57367	1	K2	0.9917
ENSG00000245552.8	19	chr11:95209700-95209708	+	TE	0.7045	0.018427	0.68607	1	K2	0.9917
ENSG00000166436.17	43	chr11:8617764-8618003	-	TE	0.003746	0.2337	-0.22995	1	K3	2.0125
ENSG00000149577.16	71	chr11:117197013-117197279	+	TE	0.020624	0.35573	-0.33511	1	K2	0.9618
ENSG00000255717.8	35	chr11:62854888-62854938	-	CE	0.70781	0.43511	0.2727	1	K10	6.0266
ENSG00000255717.8	38	chr11:62854519-62854551	-	CE	0.67227	0.99277	-0.3205	1	K11	5.5886
ENSG00000175482.9	24	chr11:67352532-67352690	-	TE	0.078396	0.61405	-0.53565	1	K1	0.9412
ENSG00000170959.15	61	chr11:30863603-30864941	-	TE	0.13835	0.85795	-0.71961	1	K1	0.2259
ENSG00000177156.11	25	chr11:764948-765005	+	TE	0.1153	0.21215	-0.096848	1	K2	1.1314
ENSG00000172638.13	57	chr11:65866448-65866564	-	TE	0.01863	0.98477	-0.96614	1	K3	1.3159
ENSG00000172638.13	59	chr11:65866442-65866446	-	TE	0.70434	0.01492	0.68942	1	K3	1.3159
ENSG00000180210.15	22	chr11:46739265-46739500	+	TE	0.88019	0.10899	0.7712	1	K1	0
ENSG00000175216.15	8	chr11:46818310-46818503	-	CE	0.99898	0.98654	0.012431	1	K2	0.1103
ENSG00000149761.9	23	chr11:64229345-64229477	+	RI	0.19227	0.7811	-0.58883	1	K3	1.7837
ENSG00000175592.9	9	chr11:65892645-65893003	-	TE	0.00022456	0.031844	-0.031619	1	K2	1.6069
ENSG00000177225.17	35	chr11:770314-770398	-	CE	0.79727	0.96446	-0.16719	1	K8	3.017
ENSG00000177225.17	36	chr11:767374-770313	-	RI	0.79053	0.9637	-0.17317	1	K8	3.017
ENSG00000166788.10	31	chr11:18083547-18083709	-	AA	0.95481	0.89665	0.058157	1	K8	2.5242
ENSG00000166788.10	32	chr11:18083535-18083546	-	CE	0.95821	0.90037	0.057834	1	K8	2.5242
ENSG00000174547.13	13	chr11:66435838-66436112	-	TE	0.00096097	0.1988	-0.19784	1	K2	1.0656
ENSG00000168014.18	70	chr11:74049742-74054023	-	TS	0.67998	0.025275	0.65471	1	K1	0.9715
ENSG00000168014.18	71	chr11:74049543-74049741	-	TS	0.32205	0.97435	-0.6523	1	K1	0.9715
ENSG00000166337.11	14	chr11:6610845-6611011	-	TE	0.1358	0.0003444	0.13546	1	K2	0.9948
ENSG00000165494.12	4	chr11:83157143-83157158	+	TS	0.078222	0.0028426	0.075379	1	K3	1.475
ENSG00000165494.12	5	chr11:83157159-83157159	+	TS	0.0025165	0.20507	-0.20255	1	K3	1.475
ENSG00000167792.13	54	chr11:67611477-67611521	+	AA	0.72742	0.91115	-0.18374	1	K6	2.7024
ENSG00000109846.9	40	chr11:111908658-111908902	-	TE	0.075274	0.86616	-0.79089	1	K4	0.9058
ENSG00000176973.8	7	chr11:65574191-65574198	+	TE	0.0011973	0.1089	-0.1077	1	K1	0.6827
ENSG00000110367.14	17	chr11:118758774-118758902	-	CE	0.97568	0.99794	-0.022257	1	K1	0.1617
ENSG00000183242.13	22	chr11:32438872-32439132	+	TE	0.46164	0.014348	0.44729	1	K1	0.9999
ENSG00000183242.13	23	chr11:32439133-32441404	+	TE	0.5383	0.98589	-0.4476	1	K1	0.9999
ENSG00000173113.7	15	chr11:64316694-64316694	-	TE	0.0003338	0.33805	-0.33771	1	K3	1.364
ENSG00000173113.7	17	chr11:64316460-64316690	-	TE	0.17081	0.088898	0.08191	1	K3	1.364
ENSG00000149485.19	65	chr11:61802058-61802217	-	TE	0.20792	0.10154	0.10638	1	K3	1.7501
ENSG00000150787.8	10	chr11:112230208-112230230	+	CE	0.88788	0.53811	0.34977	1	K2	1.4444
ENSG00000149483.13	33	chr11:61368270-61368596	+	AA	0.11802	0.29035	-0.17233	1	K4	1.8112
ENSG00000085063.17	33	chr11:33708870-33709438	-	TE	0.091938	0.038797	0.05314	1	K4	2.4685
ENSG00000175550.8	10	chr11:65919998-65920006	+	RI	0.98974	0.9617	0.028038	1	K2	0.2648
ENSG00000175550.8	11	chr11:65920007-65920041	+	CE	0.99002	0.96325	0.026767	1	K4	0.3471
ENSG00000175550.8	14	chr11:65920343-65920415	+	AA	0.9884	0.9617	0.026706	1	K4	0.4179
ENSG00000109920.13	30	chr11:47732033-47732116	-	RI	0.24235	0.12031	0.12204	1	K3	1.9709
ENSG00000278615.5	7	chr11:62663160-62663235	-	RI	0.0020501	0.033159	-0.031109	1	K1	0.2205
ENSG00000085117.12	7	chr11:44565680-44565722	+	TS	0.94959	0.4028	0.54678	1	K3	2
ENSG00000110436.13	81	chr11:35265443-35265486	-	TE	0.11765	0.86549	-0.74784	1	K3	0.922
ENSG00000173338.13	11	chr11:65592869-65593195	-	TE	0.89139	0.096249	0.79515	1	K2	0
ENSG00000173338.13	14	chr11:65592836-65592854	-	TE	0.10369	0.90616	-0.80247	1	K2	0
ENSG00000254990.6	3	chr11:111778176-111778306	-	TS	0.14078	0.79045	-0.64966	1	K2	0.603
ENSG00000160588.10	1	chr11:118252348-118252365	-	TS	0.063935	0.77576	-0.71182	1	K2	0.6144
ENSG00000160588.10	3	chr11:118252222-118252320	-	TS	0.9399	0.17626	0.76365	1	K2	0.6144
ENSG00000110536.14	9	chr11:47571928-47572119	+	TE	0.01881	0.00083807	0.017972	1	K2	0.5485
ENSG00000166037.11	4	chr11:95790516-95790521	+	TS	0.1303	0.6194	-0.4891	1	K3	1.9267
ENSG00000174775.18	22	chr11:532523-532630	-	AA	0.55063	0.26544	0.28519	1	K4	2.5475
ENSG00000110075.15	75	chr11:68614632-68615252	+	TE	0.0012721	0.10663	-0.10536	1	K2	1.5101
ENSG00000110719.10	5	chr11:68039115-68039119	+	TS	0.95303	0.49842	0.4546	1	K3	1
ENSG00000151503.14	90	chr11:134152441-134152444	-	TE	0.039176	0.00037638	0.038799	1	K4	1.7443
ENSG00000151503.14	95	chr11:134150663-134150689	-	TE	0.30014	0.47717	-0.17703	1	K4	1.7443
ENSG00000149294.17	73	chr11:113275565-113275740	+	TE	0.01579	0.00076425	0.015026	1	K3	1.5712
ENSG00000160695.16	37	chr11:119081966-119081967	+	TE	0.39359	0.0063801	0.38721	1	K2	1.4459
ENSG00000066382.17	2	chr11:30586282-30586353	-	TS	0.079483	0.72644	-0.64696	1	K1	0.7589
ENSG00000066382.17	3	chr11:30586042-30586281	-	TS	0.91564	0.26368	0.65197	1	K1	0.7589
ENSG00000149428.21	24	chr11:119055750-119055843	-	CE	0.90089	0.99559	-0.094706	1	K2	0.7685
ENSG00000198331.11	7	chr11:125900618-125900644	+	TE	0.0056989	0.16876	-0.16306	1	K2	1.0643
ENSG00000198331.11	8	chr11:125900645-125900646	+	TE	0.41792	0.015727	0.40219	1	K2	1.0643
ENSG00000137720.8	8	chr11:111883136-111883202	+	CE	0.86187	0.69732	0.16455	1	K1	0.9297
ENSG00000133812.18	43	chr11:9992415-9992543	-	CE	0.94393	0.74881	0.19512	1	K5	2.8892
ENSG00000084234.18	62	chr11:130143347-130143434	+	TE	0.36983	0.034413	0.33542	1	K4	2.399
ENSG00000084234.18	65	chr11:130143576-130143679	+	TE	0.01135	0.047486	-0.036136	1	K4	2.399
ENSG00000137504.15	11	chr11:85663698-85663814	-	AD	0.81273	0.63177	0.18096	1	K7	4.1485
ENSG00000137504.15	12	chr11:85663602-85663697	-	RI	0.79217	0.60021	0.19196	1	K7	4.1485
ENSG00000137504.15	14	chr11:85663294-85663523	-	RI	0.51973	0.29943	0.2203	1	K7	4.0753
ENSG00000173039.20	24	chr11:65661869-65661936	-	RI	0.051711	0.004213	0.047498	1	K3	1.0523
ENSG00000135362.14	25	chr11:36401065-36401264	+	TE	0.035218	0.86616	-0.83094	1	K2	0
ENSG00000135362.14	27	chr11:36401267-36401270	+	TE	0.96256	0.14285	0.81971	1	K2	0
ENSG00000170242.19	47	chr11:11954897-11954944	+	CE	0.99567	0.84495	0.15072	1	K1	0.7301
ENSG00000168066.21	43	chr11:64766900-64767079	-	CE	0.99274	0.94243	0.050305	1	K6	2.5074
ENSG00000174669.12	18	chr11:66366126-66366191	-	CE	0.84264	0.97494	-0.13229	1	K6	4.4024
ENSG00000132749.11	16	chr11:68737328-68737885	-	TE	0.24829	0.016753	0.23154	1	K1	0.9456
ENSG00000215021.10	49	chr12:6965911-6965916	-	CE	0.99919	0.93542	0.063772	1	K2	0.5017
ENSG00000196668.4	11	chr12:116536353-116536513	+	TE	0.88925	0.10283	0.78642	1	K1	0
ENSG00000196668.4	12	chr12:116536514-116536518	+	TE	0.11014	0.89964	-0.7895	1	K1	0
ENSG00000135423.13	1	chr12:56488398-56488414	-	TS	0.062528	0.8196	-0.75707	1	K4	1.3247
ENSG00000139644.13	62	chr12:49762949-49763094	+	TE	0.28984	0.32651	-0.036675	1	K3	1.5272
ENSG00000066117.15	40	chr12:50100643-50100707	+	TE	0.033833	0.069785	-0.035952	1	K2	1.5001
ENSG00000240771.8	9	chr12:57614016-57614119	+	CE	0.81712	0.9912	-0.17408	1	K5	2.0708
ENSG00000135090.14	44	chr12:118190244-118190522	-	TS	0.86104	0.1408	0.72024	1	K2	0
ENSG00000123411.15	12	chr12:56021048-56021315	+	TS	0.10899	0.83387	-0.72488	1	K2	0.5422
ENSG00000123411.15	14	chr12:56021346-56021430	+	TS	0.89144	0.16227	0.72918	1	K2	0.5422
ENSG00000170545.17	17	chr12:51245745-51246084	-	TE	0.1366	0.38236	-0.24577	1	K3	1.653
ENSG00000257337.8	14	chr12:53047085-53047095	-	TS	0.90555	0.045597	0.85996	1	K3	0.996
ENSG00000136045.12	5	chr12:107688448-107688451	+	AA	0.99867	0.95705	0.041616	1	K1	0.2523
ENSG00000136045.12	6	chr12:107688452-107688506	+	CE	0.99872	0.95745	0.041262	1	K2	0.285
ENSG00000257489.6	2	chr12:100199520-100199762	-	TS	0.84717	0.11586	0.73132	1	K1	0
ENSG00000182326.16	53	chr12:7070241-7070960	+	TE	0.50337	0.97855	-0.47517	1	K3	1.1672
ENSG00000182326.16	54	chr12:7070961-7071030	+	TE	0.46795	0.021219	0.44673	1	K3	1.1672
ENSG00000179295.19	14	chr12:112455950-112456063	+	CE	0.99833	0.96631	0.032015	1	K1	0.2302
ENSG00000051825.15	17	chr12:123227546-123227572	-	CE	0.61535	0.82153	-0.20617	1	K10	6.1507
ENSG00000089060.12	54	chr12:113298759-113298770	-	TE	0.0054949	0.41588	-0.41038	1	K3	1.2628
ENSG00000013573.17	90	chr12:31103322-31103395	+	CE	0.75027	0.9629	-0.21263	1	K5	2.8249
ENSG00000088986.11	24	chr12:120498473-120498491	+	TE	0.0090714	0.1197	-0.11063	1	K3	2.1634
ENSG00000088986.11	25	chr12:120498492-120498493	+	TE	0.36367	0.17329	0.19038	1	K3	2.1634
ENSG00000177406.5	20	chr12:663317-664142	+	TE	0.12634	0.85959	-0.73325	1	K1	0
ENSG00000257496.2	4	chr12:46384233-46384288	-	TE	0.095374	0.87821	-0.78283	1	K1	0
ENSG00000135473.16	2	chr12:56333982-56334000	-	TS	0.86463	0.16856	0.69607	1	K3	1.3285
ENSG00000225342.2	1	chr12:40223804-40224915	-	TS	0.59407	0.067758	0.52631	1	K1	0.9583
ENSG00000197653.16	99	chr12:123935715-123935720	+	TE	0.91388	0.13082	0.78306	1	K2	0.0446
ENSG00000257711.2	5	chr12:106680758-106681157	-	TE	0.69797	0.091098	0.60688	1	K2	0.8952
ENSG00000089009.16	17	chr12:112408420-112408656	-	CE	0.071865	0.040508	0.031357	1	K2	0.4623
ENSG00000111271.15	1	chr12:111686053-111686055	+	TS	0.044485	0.91117	-0.86669	1	K4	0.9509
ENSG00000151491.14	73	chr12:15620195-15620233	-	TE	0.12769	0.003575	0.12411	1	K4	1.7723
ENSG00000081760.17	24	chr12:125124902-125125024	+	CE	0.53754	0.89498	-0.35744	1	K6	4.8456
ENSG00000118596.12	1	chr12:59596029-59596066	+	TS	0.8235	0.11192	0.71158	1	K2	0.9
ENSG00000111725.11	24	chr12:119681620-119681624	+	TE	0.30729	0.001817	0.30548	1	K2	1.9655
ENSG00000110844.14	3	chr12:49568372-49568723	+	TS	0.026582	0.58387	-0.55729	1	K2	1.542
ENSG00000061987.16	44	chr12:62566014-62566031	+	CE	0.82194	0.39921	0.42273	1	K3	2.1798
ENSG00000180263.14	1	chr12:95217468-95217482	-	TS	0.11276	0.90988	-0.79712	1	K2	0
ENSG00000180263.14	2	chr12:95217465-95217467	-	TS	0.89327	0.091422	0.80185	1	K2	0
ENSG00000167272.11	15	chr12:120579514-120579597	-	CE	0.86254	0.98605	-0.12352	1	K5	3.0433
ENSG00000151135.10	2	chr12:106957082-106957149	+	CE	0.67823	0.39999	0.27824	1	K1	0.9893
ENSG00000092841.19	35	chr12:56160626-56160670	+	CE	0.18802	0.092222	0.095796	1	K3	1.1833
ENSG00000122966.17	123	chr12:119685814-119687034	-	TE	0.0089438	0.59584	-0.5869	1	K2	1.3789
ENSG00000127720.8	29	chr12:82478932-82479166	+	TE	0.035268	0.93042	-0.89516	1	K2	0.4266
ENSG00000127720.8	30	chr12:82479167-82479169	+	TE	0.88209	0.071277	0.81081	1	K2	0.4266
ENSG00000111203.13	21	chr12:2821543-2821596	+	CE	0.69884	0.98958	-0.29074	1	K1	0.9732
ENSG00000087470.19	52	chr12:32738264-32738296	+	CE	0.50829	0.31888	0.18941	1	K8	2.8736
ENSG00000135486.19	89	chr12:54284966-54285229	+	TE	0.00013277	0.1706	-0.17046	1	K3	1.5689
ENSG00000135486.19	94	chr12:54285252-54285745	+	TE	0.046391	0.024966	0.021425	1	K3	1.5689
ENSG00000256862.4	3	chr12:3871734-3871856	+	TS	0.85972	0.13566	0.72406	1	K2	0.3947
ENSG00000235162.9	10	chr12:105365807-105365842	+	CE	0.96516	0.86425	0.1009	1	K5	1.4508
ENSG00000123297.20	7	chr12:57782818-57782858	+	TS	0.97769	0.32147	0.65622	1	K3	2.3219
ENSG00000094916.16	15	chr12:54240625-54241746	-	TE	0.020183	0.0027298	0.017453	1	K2	0.7651
ENSG00000094916.16	16	chr12:54230942-54240624	-	TE	0.14104	0.20588	-0.064845	1	K2	0.7651
ENSG00000123094.16	2	chr12:25958682-25959028	+	TS	0.8781	0.036349	0.84175	1	K2	0.8686
ENSG00000184613.11	53	chr12:44508535-44508602	-	TE	0.050641	0.43708	-0.38644	1	K3	1.5287
ENSG00000110955.9	7	chr12:56645171-56645217	-	AD	0.96815	0.92677	0.041383	1	K1	0.4237
ENSG00000182199.11	82	chr12:57234695-57234699	+	TE	0.025	0.21666	-0.19166	1	K3	2.1771
ENSG00000256092.3	5	chr12:123364934-123364947	+	TS	0.75202	0.026306	0.72571	1	K3	1.4997
ENSG00000198270.13	45	chr12:111931370-111931379	-	TE	0.69427	0.086242	0.60803	1	K3	1.3306
ENSG00000023734.11	5	chr12:15883541-15883676	+	CE	0.97403	0.88945	0.084575	1	K3	0.6486
ENSG00000139133.7	8	chr12:34026153-34027029	+	TE	0.24067	0.032189	0.20848	1	K2	1.5629
ENSG00000197111.16	39	chr12:53464760-53464852	+	CE	0.61298	0.67477	-0.061793	1	K2	1.5609
ENSG00000197111.16	46	chr12:53467805-53467843	+	CE	0.68144	0.40662	0.27483	1	K3	1.7563
ENSG00000197111.16	49	chr12:53468777-53468779	+	AA	0.84959	0.88189	-0.032297	1	K3	1.7563
ENSG00000165714.11	4	chr12:12357358-12357417	+	TS	0.73229	0.074354	0.65794	1	K1	0.9562
ENSG00000165714.11	5	chr12:12357418-12357509	+	TS	0.26619	0.92696	-0.66077	1	K1	0.9562
ENSG00000189403.15	20	chr13:30460895-30460906	-	TE	0.3431	0.61884	-0.27574	1	K3	1.5942
ENSG00000189403.15	21	chr13:30459850-30460894	-	TE	0.50064	0.32859	0.17205	1	K3	1.5942
ENSG00000189403.15	22	chr13:30458747-30459849	-	TE	0.11734	0.041074	0.07627	1	K3	1.5942
ENSG00000189403.15	23	chr13:30456704-30458746	-	TE	0.039176	0.011133	0.028043	1	K3	1.5942
ENSG00000139842.15	27	chr13:113245956-113246063	+	CE	0.99753	0.94225	0.055279	1	K1	0.366
ENSG00000133104.14	33	chr13:36301638-36301651	-	TE	0.0077922	0.00044688	0.0073454	1	K3	1.4802
ENSG00000174405.15	15	chr13:108215484-108215523	-	TS	0.94574	0.37324	0.57251	1	K3	1.5849
ENSG00000102780.17	46	chr13:42229285-42229753	+	TE	0.18475	0.00037252	0.18438	1	K1	0.8531
ENSG00000102780.17	47	chr13:42229754-42242896	+	TE	0.8154	0.99961	-0.1842	1	K1	0.8531
ENSG00000151835.17	10	chr13:23375544-23375600	-	TS	0.059307	0.89837	-0.83906	1	K3	0.8402
ENSG00000253710.5	6	chr13:52012419-52012462	+	TS	0.95538	0.34767	0.60771	1	K3	1.5849
ENSG00000172915.20	137	chr13:35671375-35671387	+	TE	0.011046	0.39376	-0.38271	1	K5	2.0539
ENSG00000122034.17	21	chr13:27435133-27435192	+	CE	0.9987	0.97442	0.024281	1	K1	0.2064
ENSG00000126226.22	38	chr13:113178009-113178173	-	RI	0.78081	0.50078	0.28003	1	K2	1.5102
ENSG00000126226.22	43	chr13:113177611-113177611	-	TE	0.85774	0.0084489	0.8493	1	K3	1.0764
ENSG00000120699.14	36	chr13:37005920-37005956	+	AA	0.93656	0.84401	0.092545	1	K5	2.1158
ENSG00000134882.16	23	chr13:99385228-99385315	+	TE	0.00044878	0.14259	-0.14214	1	K3	2.116
ENSG00000136108.15	9	chr13:52460899-52460974	+	CE	0.97974	0.8566	0.12314	1	K4	1.7739
ENSG00000119689.15	25	chr14:74891290-74891350	+	TE	0.11464	0.50357	-0.38893	1	K2	1.2997
ENSG00000072110.16	62	chr14:68882873-68883055	-	CE	0.93006	0.99277	-0.062712	1	K2	0.5159
ENSG00000156411.10	23	chr14:103912516-103912516	-	TE	0.00057757	0.24152	-0.24094	1	K3	1.2752
ENSG00000270433.1	4	chr14:23295188-23295726	+	TE	0.86552	0.081622	0.7839	1	K1	0
ENSG00000270433.1	5	chr14:23295727-23295798	+	TE	0.13418	0.91219	-0.77801	1	K1	0
ENSG00000214274.10	1	chr14:20684177-20684613	+	TS	0.093136	0.74179	-0.64865	1	K1	0.8723
ENSG00000214274.10	2	chr14:20684614-20684758	+	TS	0.90854	0.25758	0.65096	1	K1	0.8723
ENSG00000020577.14	11	chr14:54687997-54688019	+	TS	0.14365	0.85546	-0.71181	1	K2	0.0036
ENSG00000126214.22	57	chr14:103701514-103701514	+	TE	0.4656	0.0004787	0.46513	1	K2	1.5568
ENSG00000126214.22	58	chr14:103701515-103701544	+	TE	0.30937	0.67241	-0.36303	1	K2	1.5568
ENSG00000080824.19	31	chr14:102081049-102081821	-	TE	0.96094	0.97085	-0.0099045	1	K1	0.2518
ENSG00000080824.19	32	chr14:102080742-102081048	-	TE	0.039135	0.029169	0.0099656	1	K1	0.2518
ENSG00000100804.19	12	chr14:23025858-23025901	-	TE	0.043961	0.24663	-0.20267	1	K2	1.3603
ENSG00000100722.20	44	chr14:88594437-88595111	+	TS	0.059189	0.95323	-0.89404	1	K2	0.0497
ENSG00000100749.9	78	chr14:96876121-96876344	+	RI	0.020991	0.60536	-0.58437	1	K9	3.0685
ENSG00000100764.14	14	chr14:90263801-90263847	+	CE	0.99002	0.84345	0.14657	1	K3	1.0285
ENSG00000197119.13	45	chr14:100292608-100292734	-	TE	0.016846	0.22965	-0.2128	1	K4	2.3364
ENSG00000197776.8	21	chr14:49751586-49751847	+	TE	0.72088	0.076201	0.64468	1	K2	0.9786
ENSG00000129515.20	29	chr14:34562660-34563175	-	TE	0.35462	0.56193	-0.20731	1	K2	1.4835
ENSG00000129515.20	30	chr14:34561094-34562659	-	TE	0.47227	0.30832	0.16395	1	K2	1.4835
ENSG00000165934.13	20	chr14:92156479-92156631	+	CE	0.99543	0.93909	0.056345	1	K1	0.3636
ENSG00000232070.9	1	chr14:21098811-21098936	+	TS	0.10063	0.89995	-0.79932	1	K2	0.0015
ENSG00000232070.9	3	chr14:21098938-21099198	+	TS	0.90382	0.098041	0.80578	1	K2	0.0015
ENSG00000165929.13	20	chr14:91782927-91783210	-	TE	0.0048958	0.17598	-0.17108	1	K3	2.2659
ENSG00000166797.11	1	chr15:64093854-64093857	-	TS	0.27818	0.0056939	0.27248	1	K3	1.5825
ENSG00000137880.6	11	chr15:40767544-40767642	+	TE	0.14222	0.85251	-0.71029	1	K2	0
ENSG00000137880.6	12	chr15:40767643-40767699	+	TE	0.85918	0.14235	0.71682	1	K2	0
ENSG00000140299.13	34	chr15:59659146-59662892	-	TE	0.33	0.17893	0.15107	1	K2	1.3999
ENSG00000140264.21	34	chr15:43799619-43799850	+	TE	0.79937	0.1375	0.66187	1	K1	0.7764
ENSG00000128915.12	8	chr15:60455003-60455162	-	CE	0.92105	0.71035	0.2107	1	K1	0.8884
ENSG00000140563.16	39	chr15:94479584-94480403	+	TE	0.091612	0.53696	-0.44535	1	K2	1.408
ENSG00000185787.15	58	chr15:78896983-78897077	+	TE	0.40961	0.15867	0.25094	1	K3	1.2403
ENSG00000185787.15	61	chr15:78897515-78897730	+	TE	0.54498	0.79636	-0.25137	1	K3	1.2403
ENSG00000128833.13	15	chr15:52271763-52271844	-	CE	0.94837	0.523	0.42537	1	K1	0.9932
ENSG00000179335.20	16	chr15:74615872-74615891	+	TS	0.95787	0.32015	0.63772	1	K3	2
ENSG00000167178.17	24	chr15:74135078-74135418	+	TE	0.033242	0.64754	-0.6143	1	K3	1
ENSG00000137818.12	4	chr15:69452884-69453018	+	TS	0.0047364	0.0001317	0.0046047	1	K3	0.888
ENSG00000137876.11	33	chr15:55181142-55181159	-	TE	0.012952	0.0014048	0.011547	1	K3	1.6558
ENSG00000187720.15	28	chr15:71777232-71778626	+	TE	0.04677	0.26094	-0.21417	1	K1	0.8909
ENSG00000086666.19	45	chr15:80138361-80138379	+	TE	0.84952	0.65126	0.19826	1	K3	1.4796
ENSG00000140400.18	9	chr15:75368589-75368592	-	TS	0.076621	0.96174	-0.88511	1	K4	0.7574
ENSG00000129038.16	6	chr15:73946417-73946554	+	CE	0.80036	0.95817	-0.15782	1	K2	1.1103
ENSG00000140398.14	62	chr15:75354964-75355215	+	TE	0.0021137	0.24413	-0.24201	1	K3	1.3749
ENSG00000074621.14	1	chr15:65611366-65611377	+	TS	0.26496	0.97819	-0.71322	1	K2	0.9872
ENSG00000074621.14	3	chr15:65611405-65611767	+	TS	0.63315	0.021545	0.61161	1	K2	0.9872
ENSG00000103723.17	103	chr15:82659312-82659317	-	TE	0.62496	0.063426	0.56153	1	K4	0.9387
ENSG00000140365.16	14	chr15:75336099-75336104	+	TS	0.075677	0.87527	-0.79959	1	K1	0
ENSG00000140365.16	15	chr15:75336105-75336221	+	TS	0.91987	0.12951	0.79036	1	K1	0
ENSG00000197535.16	130	chr15:52307296-52307313	-	TE	0.017049	0.091917	-0.074869	1	K5	2.0611
ENSG00000197535.16	131	chr15:52307286-52307295	-	TE	0.037591	0.01088	0.026711	1	K5	2.0611
ENSG00000166923.12	9	chr15:32733303-32734583	+	TE	0.6705	0.45849	0.21201	1	K2	1.5505
ENSG00000136404.16	22	chr15:83136673-83137281	+	TE	0.0086567	0.24489	-0.23623	1	K2	1.4821
ENSG00000140391.15	13	chr15:77055789-77055829	-	CE	0.99778	0.97292	0.02486	1	K3	0.3265
ENSG00000140391.15	23	chr15:77041404-77046029	-	TE	0.021997	0.010554	0.011443	1	K3	1.5353
ENSG00000103591.13	20	chr15:67203548-67203597	-	CE	0.99654	0.89988	0.096665	1	K1	0.6156
ENSG00000174444.15	42	chr15:66499323-66499345	-	TE	0.00021422	0.009082	-0.0088678	1	K3	1.6386
ENSG00000189149.12	9	chr16:21317127-21317948	+	TE	0.1795	0.87512	-0.69562	1	K1	0.8108
ENSG00000205918.9	13	chr16:2618822-2618890	-	CE	0.71672	0.97846	-0.26175	1	K4	2.5256
ENSG00000166454.10	12	chr16:81043161-81045174	+	TE	0.70082	0.78127	-0.080445	1	K2	1.356
ENSG00000168488.19	39	chr16:28833439-28833508	+	CE	0.99853	0.97343	0.025098	1	K1	0.2042
ENSG00000168488.19	66	chr16:28836449-28836485	+	CE	0.30831	0.52224	-0.21393	1	K8	3.9795
ENSG00000168676.11	37	chr16:67289435-67289682	-	TE	0.054081	0.88784	-0.83376	1	K2	0
ENSG00000168676.11	40	chr16:67289428-67289431	-	TE	0.94542	0.11546	0.82996	1	K2	0
ENSG00000170540.15	18	chr16:18793022-18793370	-	TE	0.0001303	0.040025	-0.039895	1	K2	1.4345
ENSG00000103202.13	31	chr16:401947-402043	+	CE	0.089611	0.79863	-0.70902	1	K4	1.6719
ENSG00000159593.15	60	chr16:66802878-66802879	-	TE	0.067919	0.0049141	0.063005	1	K2	0.3729
ENSG00000065057.9	26	chr16:2039818-2039819	-	TE	0.37598	0.0075345	0.36844	1	K3	1.9551
ENSG00000167930.17	51	chr16:266097-266120	+	TE	0.14674	0.28695	-0.14021	1	K2	1.544
ENSG00000038358.15	12	chr16:67877741-67877845	+	CE	0.91604	0.99359	-0.077546	1	K3	1.5427
ENSG00000103111.15	27	chr16:77198674-77198894	+	TE	0.13458	0.012228	0.12235	1	K2	1.9144
ENSG00000103429.11	13	chr16:14649974-14650556	+	TE	0.44194	0.74544	-0.3035	1	K1	0.9997
ENSG00000103429.11	14	chr16:14650557-14650589	+	TE	0.55849	0.25515	0.30334	1	K1	0.9997
ENSG00000103429.11	29	chr16:14669033-14669231	+	TE	0.0058923	0.17817	-0.17228	1	K2	1.4383
ENSG00000223959.9	32	chr16:89988852-89988951	+	CE	0.60167	0.97948	-0.37781	1	K9	5.7437
ENSG00000183044.12	47	chr16:8781523-8781531	+	TE	0.20424	0.016566	0.18768	1	K3	1.4239
ENSG00000174939.11	1	chr16:29900375-29900378	+	TS	0.87467	0.10775	0.76693	1	K2	0.2127
ENSG00000174939.11	2	chr16:29900379-29900487	+	TS	0.12306	0.88583	-0.76277	1	K2	0.2127
ENSG00000261226.1	1	chr16:88937757-88939651	-	TS	0.082003	0.74785	-0.66584	1	K1	0.62
ENSG00000261226.1	2	chr16:88937586-88937756	-	TS	0.9215	0.25334	0.66816	1	K1	0.62
ENSG00000189067.14	14	chr16:11586904-11586918	-	TS	0.035578	0.50117	-0.46559	1	K3	1
ENSG00000189067.14	15	chr16:11586886-11586903	-	TS	0.96517	0.49894	0.46623	1	K3	1
ENSG00000065054.14	8	chr16:2033264-2033270	+	TS	0.91604	0.11413	0.80191	1	K1	0
ENSG00000065054.14	9	chr16:2033271-2033426	+	TS	0.078952	0.88953	-0.81058	1	K1	0
ENSG00000167967.16	3	chr16:2223594-2223614	+	TS	0.0095477	0.43058	-0.42103	1	K3	1.4711
ENSG00000198931.11	12	chr16:88810423-88810556	-	CE	0.74386	0.97957	-0.23571	1	K5	2.577
ENSG00000158865.13	35	chr16:24911601-24911622	+	TE	0.075566	0.87447	-0.79891	1	K3	0.0072
ENSG00000158865.13	38	chr16:24911625-24911626	+	TE	0.92252	0.12436	0.79816	1	K3	0.0072
ENSG00000005339.15	25	chr16:3777613-3777657	-	CE	0.7993	0.518	0.2813	1	K4	1.8088
ENSG00000140650.13	45	chr16:8848778-8849313	+	TE	0.52517	0.0012328	0.52394	1	K2	0.9877
ENSG00000140650.13	46	chr16:8849314-8849325	+	TE	0.47476	0.99879	-0.52404	1	K2	0.9877
ENSG00000007541.17	24	chr16:575971-576002	+	AD	0.94924	0.68237	0.26687	1	K6	2.2005
ENSG00000007541.17	25	chr16:576003-576133	+	RI	0.944	0.66843	0.27557	1	K6	2.2005
ENSG00000051108.15	2	chr16:56932147-56932147	+	TS	0.0050785	0.1131	-0.10802	1	K2	1.3848
ENSG00000051108.15	4	chr16:56932160-56932391	+	TS	0.20459	0.0070956	0.19749	1	K2	1.3848
ENSG00000196118.12	29	chr16:30757467-30757654	-	TE	0.07617	0.85375	-0.77758	1	K3	0.0002
ENSG00000122299.12	20	chr16:11776320-11776358	-	CE	0.97801	0.77866	0.19935	1	K5	2.2533
ENSG00000167523.15	25	chr16:89670459-89671267	+	TE	0.005276	0.1392	-0.13392	1	K3	1.6765
ENSG00000167523.15	26	chr16:89671268-89671272	+	TE	0.16076	0.0048999	0.15586	1	K3	1.6765
ENSG00000169189.17	10	chr16:27268706-27268723	-	TS	0.97487	0.29655	0.67832	1	K4	2
ENSG00000070770.10	21	chr16:58157964-58158116	-	TE	0.094001	0.0029055	0.091095	1	K2	1.8642
ENSG00000070770.10	23	chr16:58157907-58157939	-	TE	0.26297	0.44908	-0.18612	1	K2	1.8642
ENSG00000179958.10	12	chr16:30423979-30424033	-	TE	0.00083553	0.037365	-0.03653	1	K3	1.4856
ENSG00000140983.14	86	chr16:674126-674165	+	TE	0.015719	0.085997	-0.070278	1	K3	0.6227
ENSG00000140983.14	88	chr16:674172-674174	+	TE	0.072063	0.0012508	0.070812	1	K3	0.6227
ENSG00000090581.11	12	chr16:1352160-1352238	+	RI	0.78069	0.37142	0.40927	1	K1	0.9829
ENSG00000103266.11	17	chr16:681793-681880	+	CE	0.91911	0.99759	-0.078482	1	K4	1.9934
ENSG00000103035.11	18	chr16:74305607-74305888	+	TE	0.96904	0.93189	0.037153	1	K2	0.3958
ENSG00000103035.11	19	chr16:74305889-74306288	+	TE	0.0311	0.067946	-0.036846	1	K2	0.3958
ENSG00000156853.13	10	chr16:30605047-30605447	-	TE	0.05557	0.00065462	0.054915	1	K3	1.1761
ENSG00000102934.10	7	chr16:57256755-57256980	-	TE	0.010981	0.27018	-0.2592	1	K2	0.9063
ENSG00000102934.10	8	chr16:57256097-57256754	-	TE	0.98943	0.72792	0.2615	1	K2	0.9063
ENSG00000167377.19	28	chr16:71447597-71447618	-	TE	0.11555	0.0026445	0.11291	1	K2	1.9333
ENSG00000007376.8	15	chr16:787077-787179	-	CE	0.73729	0.95376	-0.21647	1	K7	4.5666
ENSG00000103126.15	11	chr16:297056-297226	-	CE	0.94314	0.99742	-0.05428	1	K1	0.35
ENSG00000264364.3	2	chr17:58087082-58087222	+	CE	0.99858	0.94966	0.048928	1	K1	0.3238
ENSG00000091947.10	12	chr17:44014816-44014952	-	TS	0.88655	0.14249	0.74406	1	K1	0
ENSG00000259349.3	1	chr17:60526272-60526278	+	TS	0.053106	0.89917	-0.84606	1	K3	0.9382
ENSG00000004975.12	11	chr17:7230138-7230155	-	AA	0.92473	0.99645	-0.071715	1	K6	3.8439
ENSG00000133028.12	16	chr17:10680354-10681253	-	TE	0.80859	0.85024	-0.041656	1	K2	0.8417
ENSG00000167100.15	2	chr17:50129815-50129882	-	TS	0.81154	0.10873	0.70281	1	K3	1.5657
ENSG00000233223.4	1	chr17:7584073-7584098	-	TS	0.08254	0.87937	-0.79683	1	K1	0
ENSG00000233223.4	2	chr17:7583918-7584072	-	TS	0.91225	0.12341	0.78884	1	K1	0
ENSG00000176927.16	32	chr17:30073648-30073753	+	TE	0.14693	0.86508	-0.71816	1	K2	0.9687
ENSG00000108523.16	30	chr17:4943426-4943519	+	CE	0.82779	0.96068	-0.13289	1	K5	2.9632
ENSG00000141556.22	131	chr17:82945901-82945914	+	TE	0.30495	0.010628	0.29432	1	K3	0.9766
ENSG00000108671.11	30	chr17:32479851-32479886	+	CE	0.99165	0.79755	0.1941	1	K3	1.4065
ENSG00000004897.12	38	chr17:47141853-47142022	-	CE	0.99665	0.89852	0.098128	1	K3	1.5369
ENSG00000136504.13	52	chr17:49829097-49835026	+	TE	0.036725	0.058478	-0.021753	1	K4	1.8787
ENSG00000169738.8	9	chr17:82037631-82037677	-	TS	0.22822	0.95249	-0.72427	1	K4	2.5852
ENSG00000267321.4	1	chr17:35568050-35568096	+	TS	0.85867	0.13975	0.71892	1	K3	0.7507
ENSG00000168517.11	3	chr17:45161078-45161093	+	TS	0.061833	0.53699	-0.47516	1	K1	0.9915
ENSG00000170037.14	53	chr17:7949426-7949576	+	TE	0.091123	0.73165	-0.64053	1	K3	0.9444
ENSG00000170037.14	54	chr17:7949577-7949578	+	TE	0.89497	0.26035	0.63462	1	K3	0.9444
ENSG00000267532.5	6	chr17:7015822-7016014	-	TE	0.11632	0.85723	-0.74091	1	K1	0
ENSG00000073536.18	28	chr17:35128730-35128752	-	TE	0.027153	0.0011263	0.026027	1	K2	1.3501
ENSG00000170160.18	17	chr17:16708903-16709459	+	TE	0.91232	0.36885	0.54347	1	K1	0.9186
ENSG00000197063.11	7	chr17:81921560-81922797	-	TE	0.18984	0.12692	0.062914	1	K2	0.7207
ENSG00000197063.11	8	chr17:81918270-81921559	-	TE	0.81037	0.873	-0.062633	1	K2	0.7207
ENSG00000008283.16	42	chr17:63433909-63433963	-	TE	0.2831	0.049339	0.23376	1	K4	1.8074
ENSG00000178999.13	18	chr17:8207738-8207840	-	CE	0.71006	0.98728	-0.27721	1	K9	5.0999
ENSG00000072210.19	47	chr17:19659829-19659868	+	TS	0.89267	0.039261	0.85341	1	K1	0
ENSG00000072210.19	48	chr17:19659869-19661126	+	TS	0.11376	0.96072	-0.84696	1	K1	0
ENSG00000141756.19	29	chr17:41822223-41822293	+	TE	0.28633	0.00027341	0.28605	1	K2	1.6413
ENSG00000141756.19	31	chr17:41822541-41823211	+	TE	0.34039	0.55772	-0.21733	1	K2	1.6413
ENSG00000262879.6	65	chr17:46983462-46984044	-	TE	0.89517	0.13989	0.75528	1	K2	0.9917
ENSG00000108773.11	8	chr17:42119054-42119244	-	AD	0.12177	0.53411	-0.41234	1	K3	1.7771
ENSG00000167720.13	19	chr17:2323655-2323964	+	TE	0.55064	0.37486	0.17579	1	K1	0.9938
ENSG00000167720.13	20	chr17:2323965-2325260	+	TE	0.44983	0.62409	-0.17425	1	K1	0.9938
ENSG00000169696.16	20	chr17:81995148-81995150	+	TE	0.8939	0.10544	0.78845	1	K1	0
ENSG00000273559.5	13	chr17:38810401-38810467	-	RI	0.087562	0.34915	-0.26158	1	K1	0.9771
ENSG00000187595.17	19	chr17:42025576-42025624	-	TE	0.66008	0.010505	0.64958	1	K1	0.8687
ENSG00000179477.11	25	chr17:8072636-8072719	-	TE	0.92931	0.41247	0.51683	1	K2	1.2394
ENSG00000010244.19	28	chr17:32361468-32361515	+	CE	0.95837	0.73313	0.22524	1	K3	1.0201
ENSG00000108669.17	26	chr17:78696007-78696009	-	CE	0.87891	0.55844	0.32046	1	K3	1.4166
ENSG00000274712.2	3	chr17:68206239-68207493	+	TE	0.92883	0.52352	0.40531	1	K1	0.9967
ENSG00000173868.12	13	chr17:49224791-49224799	-	TE	0.61689	0.084074	0.53281	1	K3	1.2433
ENSG00000173868.12	16	chr17:49223366-49223659	-	TE	0.2955	0.91736	-0.62186	1	K3	1.2433
ENSG00000227036.9	23	chr17:72598041-72598070	-	TE	0.85805	0.1236	0.73445	1	K2	0.9905
ENSG00000011052.21	12	chr17:51171743-51171744	+	TE	0.6386	0.80733	-0.16873	1	K1	0.9848
ENSG00000185158.12	9	chr17:32021097-32021107	+	TS	0.10789	0.87055	-0.76266	1	K2	0.9417
ENSG00000131242.18	11	chr17:31488192-31488272	+	TS	0.87638	0.14103	0.73536	1	K2	0
ENSG00000008838.21	55	chr17:40027383-40027465	-	CE	0.92605	0.9916	-0.065545	1	K5	2.6128
ENSG00000108961.14	1	chr17:8288654-8288669	+	TS	0.11044	0.88423	-0.77378	1	K3	0.9032
ENSG00000108433.17	74	chr17:46941729-46942015	+	TE	0.11282	0.0018564	0.11096	1	K4	2.3438
ENSG00000108591.10	24	chr17:18098270-18098359	+	CE	0.74943	0.99291	-0.24348	1	K8	3.3512
ENSG00000108591.10	39	chr17:18100363-18100435	+	CE	0.73188	0.99432	-0.26244	1	K8	3.1875
ENSG00000108591.10	42	chr17:18101493-18101494	+	AA	0.8401	0.99236	-0.15226	1	K7	3.1875
ENSG00000141699.11	16	chr17:42587834-42587864	-	CE	0.96996	0.80717	0.16279	1	K3	1.5391
ENSG00000141699.11	30	chr17:42581329-42581612	-	TE	0.027666	0.00042483	0.027241	1	K2	1.5051
ENSG00000108774.15	21	chr17:42126755-42126848	-	CE	0.97787	0.99926	-0.021383	1	K1	0.1697
ENSG00000232938.2	5	chr17:83239926-83240391	+	TE	0.11346	0.71502	-0.60155	1	K1	0.7506
ENSG00000108604.17	30	chr17:63833298-63833420	-	CE	0.95862	0.99797	-0.039353	1	K1	0.3012
ENSG00000131095.14	75	chr17:44906939-44907204	-	TE	0.90759	0.1282	0.77939	1	K2	0
ENSG00000168675.19	74	chr18:13645713-13645777	+	TE	0.010498	0.34868	-0.33818	1	K4	2.4756
ENSG00000267313.7	1	chr18:41632129-41632185	-	TS	0.76567	0.065626	0.70004	1	K2	0.8343
ENSG00000267313.7	3	chr18:41632076-41632124	-	TS	0.21293	0.74185	-0.52892	1	K2	0.8343
ENSG00000167216.19	32	chr18:47056226-47056664	+	TE	0.13	0.88451	-0.75451	1	K1	0
ENSG00000167216.19	33	chr18:47056665-47056673	+	TE	0.87801	0.1119	0.76611	1	K1	0
ENSG00000079101.17	33	chr18:650299-650334	+	TE	0.93432	0.090466	0.84385	1	K2	0.9955
ENSG00000256463.10	1	chr18:78979818-78980274	+	TS	0.017071	0.90844	-0.89137	1	K1	0.55
ENSG00000256463.10	2	chr18:78980275-78980356	+	TS	0.98266	0.090874	0.89179	1	K1	0.55
ENSG00000267215.2	20	chr18:59084696-59085811	+	TE	0.87199	0.12253	0.74946	1	K3	1.0437
ENSG00000196628.20	24	chr18:55588536-55588617	-	TS	0.88136	0.1267	0.75466	1	K3	0
ENSG00000196628.20	25	chr18:55588470-55588535	-	TS	0.11977	0.87787	-0.7581	1	K3	0
ENSG00000066926.13	34	chr18:57544389-57549568	-	TE	0.11655	0.070512	0.046041	1	K3	1.1552
ENSG00000134769.23	19	chr18:34513515-34513848	+	TE	0.12441	0.87868	-0.75427	1	K1	0
ENSG00000141401.12	30	chr18:12030343-12030458	+	TE	0.40382	0.052995	0.35083	1	K3	1.5114
ENSG00000197563.11	46	chr18:62153445-62153568	-	TE	0.73391	0.11229	0.62162	1	K1	0.7511
ENSG00000132204.14	74	chr18:1269522-1269522	-	TE	0.80557	0.088825	0.71674	1	K4	1.4196
ENSG00000132204.14	77	chr18:1268311-1269010	-	TE	0.033187	0.50825	-0.47506	1	K4	1.4196
ENSG00000267270.7	20	chr18:80169183-80171733	+	TE	0.95417	0.46771	0.48646	1	K2	0.9872
ENSG00000133250.14	15	chr19:8511700-8511806	-	TS	0.58866	0.026622	0.56204	1	K1	0.9999
ENSG00000133250.14	16	chr19:8511617-8511699	-	TS	0.41228	0.97497	-0.56269	1	K1	0.9999
ENSG00000153885.15	35	chr19:33814010-33814176	+	TE	0.14594	0.29489	-0.14896	1	K2	1.6277
ENSG00000160460.17	38	chr19:40560404-40560507	+	TE	0.83838	0.10721	0.73116	1	K1	0.3322
ENSG00000160460.17	39	chr19:40560508-40560752	+	TE	0.15716	0.89897	-0.74181	1	K1	0.3322
ENSG00000160460.17	48	chr19:40571544-40571639	+	TS	0.10242	0.85635	-0.75393	1	K1	0
ENSG00000160460.17	49	chr19:40571640-40572018	+	TS	0.8986	0.14175	0.75685	1	K1	0
ENSG00000102575.14	5	chr19:11578989-11578990	-	TS	0.097538	0.88005	-0.78251	1	K5	0.9888
ENSG00000099840.14	36	chr19:2099591-2099593	+	TE	0.1005	0.91485	-0.81435	1	K3	0.0001
ENSG00000130751.10	15	chr19:47039036-47039076	+	AA	0.47177	0.84091	-0.36915	1	K7	5.2563
ENSG00000130751.10	16	chr19:47039077-47039151	+	CE	0.47096	0.84973	-0.37877	1	K7	5.2563
ENSG00000130751.10	23	chr19:47041025-47041125	+	CE	0.4376	0.88326	-0.44566	1	K7	4.9961
ENSG00000196235.14	24	chr19:39458294-39458305	+	CE	0.8707	0.66916	0.20154	1	K2	1.1212
ENSG00000064545.15	44	chr19:19119169-19119614	-	TE	0.056118	0.12123	-0.065113	1	K3	1.8991
ENSG00000276043.5	29	chr19:4961172-4962150	+	TE	0.62913	0.8191	-0.18996	1	K3	1.3688
ENSG00000130734.10	33	chr19:10553145-10553165	+	TE	0.02893	0.32665	-0.29772	1	K3	0.9698
ENSG00000130734.10	34	chr19:10553166-10553418	+	TE	0.97082	0.67279	0.29802	1	K3	0.9698
ENSG00000011332.22	24	chr19:38217460-38217591	-	CE	0.51167	0.88987	-0.37821	1	K3	2.4299
ENSG00000076924.12	23	chr19:7620547-7620669	-	CE	0.9279	0.99454	-0.066641	1	K2	0.6383
ENSG00000039987.7	14	chr19:12757651-12758406	+	TE	0.12457	0.88818	-0.76361	1	K1	0
ENSG00000039987.7	15	chr19:12758407-12758458	+	TE	0.87931	0.10959	0.76972	1	K1	0
ENSG00000130332.15	4	chr19:2328478-2328560	-	RI	0.55718	0.026147	0.53104	1	K1	0.9947
ENSG00000161091.14	12	chr19:3557106-3557132	-	AD	0.96561	0.43482	0.53079	1	K7	5.5335
ENSG00000161091.14	32	chr19:3544308-3544354	-	RI	0.011757	0.47914	-0.46739	1	K7	5.5335
ENSG00000161091.14	38	chr19:3538275-3538649	-	TE	0.93417	0.25997	0.6742	1	K2	1.558
ENSG00000161091.14	39	chr19:3538261-3538274	-	TE	0.0015199	0.35529	-0.35377	1	K2	1.558
ENSG00000105220.17	68	chr19:34400333-34400335	+	TE	0.90402	0.94191	-0.037892	1	K3	0.4657
ENSG00000105220.17	69	chr19:34400336-34402413	+	TE	0.09606	0.058137	0.037923	1	K3	0.4657
ENSG00000104824.18	24	chr19:38840377-38840487	-	RI	0.35546	0.099672	0.25579	1	K4	1.2525
ENSG00000266964.6	28	chr19:35143053-35143055	+	TE	0.12908	0.91939	-0.79031	1	K3	0
ENSG00000089351.15	12	chr19:35009423-35009443	+	CE	0.99225	0.89154	0.10072	1	K1	0.561
ENSG00000132024.18	58	chr19:13930660-13930676	+	TE	0.019983	0.11021	-0.090222	1	K3	1.4115
ENSG00000204524.7	5	chr19:57253073-57255135	+	TE	0.50927	0.60134	-0.092065	1	K1	1
ENSG00000204524.7	6	chr19:57255136-57262728	+	TE	0.49092	0.39856	0.092362	1	K1	1
ENSG00000198258.11	19	chr19:9830114-9830115	+	TE	0.43491	0.23331	0.2016	1	K2	1.5614
ENSG00000077312.9	18	chr19:40759431-40759439	+	AA	0.99096	0.99922	-0.0082534	1	K4	0.3984
ENSG00000007255.10	5	chr19:45165127-45165194	-	CE	0.43518	0.82147	-0.38628	1	K2	1.9332
ENSG00000104904.12	24	chr19:2272972-2273221	+	TE	0.21891	0.10539	0.11353	1	K3	1.4686
ENSG00000104904.12	25	chr19:2273222-2273269	+	TE	0.62986	0.70499	-0.075124	1	K3	1.4686
ENSG00000196357.12	16	chr19:36182992-36183733	-	TE	0.12973	0.0048072	0.12492	1	K2	1.3725
ENSG00000161847.14	26	chr19:10316215-10317600	-	TE	0.48331	0.69667	-0.21335	1	K1	1
ENSG00000104852.15	9	chr19:49090291-49090353	+	CE	0.99976	0.9823	0.01746	1	K1	0.1792
ENSG00000104852.15	19	chr19:49102174-49102185	+	AD	0.048645	0.13499	-0.086345	1	K3	0.796
ENSG00000104852.15	22	chr19:49103588-49104633	+	RI	0.041806	0.10082	-0.059018	1	K3	0.796
ENSG00000076928.18	12	chr19:41892025-41892123	+	CE	0.90587	0.58499	0.32088	1	K3	1.4443
ENSG00000126247.11	24	chr19:36143064-36143128	+	CE	0.94183	0.99231	-0.050479	1	K3	0.4381
ENSG00000249115.9	21	chr19:35618071-35618195	+	CE	0.90119	0.99227	-0.09108	1	K5	2.3998
ENSG00000249115.9	22	chr19:35618402-35618465	+	CE	0.73635	0.95222	-0.21587	1	K4	1.3451
ENSG00000013275.8	3	chr19:39971180-39971191	+	TS	0.025758	0.45083	-0.42507	1	K2	1.5849
ENSG00000013275.8	4	chr19:39971192-39971238	+	TS	0.97384	0.44763	0.52621	1	K2	1.5849
ENSG00000173480.11	1	chr19:57916610-57916610	-	TS	0.91227	0.12438	0.78789	1	K3	0.0002
ENSG00000173480.11	4	chr19:57916578-57916591	-	TS	0.085512	0.86618	-0.78067	1	K3	0.0002
ENSG00000105698.16	9	chr19:35269493-35269580	+	RI	0.16904	0.034275	0.13477	1	K4	1.7507
ENSG00000130816.17	40	chr19:10166592-10166597	-	AD	0.11547	0.049853	0.065616	1	K10	4.5899
ENSG00000180279.7	10	chr19:50818230-50818441	+	TE	0.80553	0.096123	0.70941	1	K2	0.3504
ENSG00000180279.7	12	chr19:50818669-50818878	+	TE	0.18234	0.894	-0.71166	1	K2	0.3504
ENSG00000267575.8	52	chr19:27826132-27826336	+	TE	0.76767	0.050604	0.71706	1	K2	0.9049
ENSG00000072062.15	20	chr19:14098466-14098510	-	TS	0.1137	0.85271	-0.73901	1	K1	0
ENSG00000072062.15	21	chr19:14098048-14098465	-	TS	0.88695	0.14175	0.74519	1	K1	0
ENSG00000172081.14	22	chr19:2073035-2073136	-	TE	0.039891	0.26244	-0.22255	1	K2	1.1313
ENSG00000105671.12	40	chr19:18928128-18928335	+	TE	0.0010738	0.081671	-0.080597	1	K3	1.8032
ENSG00000182013.18	7	chr19:46466503-46468527	-	TE	0.87703	0.99871	-0.12168	1	K2	0.6996
ENSG00000198723.11	21	chr19:7508206-7508447	+	TE	0.88857	0.12818	0.76039	1	K1	0
ENSG00000105438.9	1	chr19:48391519-48391551	-	TS	0.00076103	0.070706	-0.069945	1	K2	1.204
ENSG00000160410.15	41	chr19:40582351-40582425	+	AA	0.78104	0.97426	-0.19322	1	K3	1.558
ENSG00000064607.17	50	chr19:18990890-18990892	-	TE	0.50737	0.0064468	0.50092	1	K2	1.0152
ENSG00000129968.17	1	chr19:1885434-1885496	-	TS	0.14276	0.85199	-0.70924	1	K1	0.3045
ENSG00000129968.17	2	chr19:1885352-1885433	-	TS	0.8611	0.15209	0.70902	1	K1	0.3045
ENSG00000130529.16	10	chr19:49167917-49168097	+	CE	0.64445	0.95666	-0.31221	1	K1	0.933
ENSG00000130881.14	13	chr19:33206988-33207639	+	TE	0.82717	0.93679	-0.10962	1	K1	0.7019
ENSG00000130881.14	14	chr19:33207640-33208864	+	TE	0.17284	0.063629	0.10921	1	K1	0.7019
ENSG00000167595.16	50	chr19:35768237-35768403	+	RI	0.61621	0.27172	0.34449	1	K4	1.7315
ENSG00000213096.11	1	chr19:24087176-24087183	+	TS	0.71518	0.081133	0.63405	1	K2	0.9829
ENSG00000282851.2	34	chr19:17414450-17414468	+	TE	0.1461	0.86693	-0.72083	1	K2	0.9971
ENSG00000282851.2	39	chr19:17415657-17415687	+	TE	0.89892	0.071514	0.82741	1	K3	0
ENSG00000282851.2	41	chr19:17415717-17415729	+	TE	0.10006	0.92682	-0.82676	1	K3	0
ENSG00000105401.9	15	chr19:10395344-10395434	-	RI	0.07176	0.13835	-0.066588	1	K1	0.6195
ENSG00000223802.9	2	chr19:18896136-18896158	-	TS	0.92636	0.31396	0.6124	1	K1	0.8196
ENSG00000223802.9	3	chr19:18895824-18896135	-	TS	0.075422	0.68877	-0.61335	1	K1	0.8196
ENSG00000267419.3	16	chr19:19836074-19836193	+	TE	0.116	0.89307	-0.77707	1	K2	0
ENSG00000126254.12	10	chr19:35631197-35631224	+	AD	0.99805	0.95906	0.038992	1	K4	1.6487
ENSG00000126254.12	11	chr19:35631331-35631405	+	CE	0.99852	0.96007	0.038455	1	K4	1.5643
ENSG00000126254.12	16	chr19:35633101-35633252	+	CE	0.99916	0.96117	0.037989	1	K4	1.5914
ENSG00000126254.12	17	chr19:35633687-35634019	+	CE	0.99936	0.9613	0.038061	1	K4	1.6061
ENSG00000126254.12	18	chr19:35634256-35634373	+	CE	0.99935	0.96142	0.037923	1	K3	1.6173
ENSG00000126254.12	19	chr19:35637158-35637249	+	AA	0.99938	0.9615	0.037875	1	K4	1.6173
ENSG00000105613.10	44	chr19:12873641-12874349	+	TE	0.42036	0.022589	0.39777	1	K2	0.9981
ENSG00000105613.10	45	chr19:12874350-12874952	+	TE	0.57831	0.97785	-0.39954	1	K2	0.9981
ENSG00000099797.15	5	chr19:14529595-14529597	+	TS	0.019505	0.49983	-0.48032	1	K4	1
ENSG00000099797.15	6	chr19:14529598-14529609	+	TS	0.97895	0.50138	0.47758	1	K4	1
ENSG00000051128.19	5	chr19:18941051-18941122	-	TS	0.91765	0.20101	0.71665	1	K1	0.4613
ENSG00000079805.19	41	chr19:10802288-10802358	+	CE	0.69351	0.58327	0.11023	1	K7	3.1837
ENSG00000179284.6	5	chr19:12973389-12974524	+	TE	0.084211	0.61425	-0.53004	1	K1	0.9483
ENSG00000172270.22	38	chr19:582579-582582	+	AD	0.90358	0.94766	-0.044078	1	K3	0.6059
ENSG00000123154.12	18	chr19:12670695-12670710	+	AA	0.056378	0.82599	-0.76962	1	K4	1.7429
ENSG00000213799.13	5	chr19:53350818-53354869	+	TE	0.73058	0.61187	0.11872	1	K1	0.9699
ENSG00000213799.13	6	chr19:53354870-53356906	+	TE	0.26962	0.38807	-0.11845	1	K1	0.9699
ENSG00000090006.18	24	chr19:40607365-40607529	+	CE	0.51063	0.95888	-0.44825	1	K6	3.93
ENSG00000127507.18	40	chr19:14732392-14735575	-	TE	0.89851	0.17812	0.72038	1	K3	1.3789
ENSG00000071655.18	25	chr19:1578159-1578334	-	RI	0.34345	0.14844	0.19501	1	K8	4.0214
ENSG00000037757.14	3	chr19:13764549-13764580	+	TS	0.42889	0.042925	0.38597	1	K2	1.2215
ENSG00000130312.7	15	chr19:17306656-17306782	+	TE	0.29473	0.44774	-0.15301	1	K3	1.9809
ENSG00000105397.14	23	chr19:10364851-10365048	-	CE	0.77645	0.99308	-0.21662	1	K2	1.4937
ENSG00000105397.14	24	chr19:10364614-10364771	-	CE	0.66723	0.99391	-0.32668	1	K2	1.4937
ENSG00000125734.16	16	chr19:6735622-6735704	-	CE	0.73088	0.97309	-0.24221	1	K4	3.3921
ENSG00000132819.17	9	chr20:57393279-57393333	+	CE	0.89728	0.69952	0.19777	1	K1	0.9479
ENSG00000101224.18	10	chr20:3800743-3800865	+	CE	0.59967	0.87269	-0.27302	1	K1	0.9994
ENSG00000101224.18	27	chr20:3804569-3804680	+	CE	0.97447	0.99841	-0.023933	1	K1	0.2522
ENSG00000101361.17	50	chr20:2658360-2658392	+	TE	0.3604	0.30445	0.05595	1	K2	1.0584
ENSG00000149474.15	3	chr20:18137842-18137848	+	TS	0.6813	0.11125	0.57005	1	K3	0.8505
ENSG00000149474.15	5	chr20:18137863-18137937	+	TS	0.083028	0.8864	-0.80337	1	K3	0.8505
ENSG00000124228.15	5	chr20:49222957-49223016	+	CE	0.99919	0.95726	0.041927	1	K1	0.3832
ENSG00000101220.18	6	chr20:3760007-3760081	-	AD	0.0024598	0.050132	-0.047672	1	K1	0.3078
ENSG00000088836.14	40	chr20:3227439-3227497	-	TE	0.92944	0.033497	0.89594	1	K3	0.0768
ENSG00000101363.13	10	chr20:37302280-37302323	+	CE	0.0057952	0.090521	-0.084726	1	K1	0.4911
ENSG00000089195.15	20	chr20:5937228-5937234	-	TE	0.029271	0.001293	0.027978	1	K2	0.2078
ENSG00000100997.20	43	chr20:25300217-25300254	-	TE	0.84096	0.068153	0.77281	1	K3	0.8482
ENSG00000100997.20	44	chr20:25300214-25300216	-	TE	0.15587	0.91237	-0.75651	1	K3	0.8482
ENSG00000125520.14	24	chr20:63743118-63743505	+	TE	0.91366	0.9551	-0.041441	1	K2	0.4267
ENSG00000125520.14	25	chr20:63743506-63744050	+	TE	0.086287	0.044885	0.041402	1	K2	0.4267
ENSG00000101144.13	3	chr20:57265779-57266342	-	TS	0.042019	0.23335	-0.19133	1	K2	1.5248
ENSG00000000419.14	36	chr20:50934870-50934895	-	TE	0.0013029	0.018499	-0.017196	1	K3	1.6462
ENSG00000101199.13	12	chr20:63273204-63273317	+	TS	0.8491	0.080358	0.76874	1	K1	0.381
ENSG00000101199.13	13	chr20:63273318-63273410	+	TS	0.1549	0.91654	-0.76164	1	K1	0.381
ENSG00000131051.24	39	chr20:35738968-35739017	-	CE	0.84257	0.99496	-0.15239	1	K9	2.9693
ENSG00000124191.18	16	chr20:44068915-44069612	+	TE	0.016948	0.98424	-0.96729	1	K2	0.8028
ENSG00000124191.18	17	chr20:44069613-44069616	+	TE	0.86393	0.0056342	0.8583	1	K2	0.8028
ENSG00000101333.19	97	chr20:9476717-9476753	+	CE	0.91511	0.55277	0.36234	1	K2	1.9816
ENSG00000125843.11	8	chr20:3823875-3823954	+	TE	0.65424	0.0011989	0.65304	1	K2	1.3595
ENSG00000125843.11	9	chr20:3823955-3825302	+	TE	0.28796	0.84951	-0.56154	1	K2	1.3595
ENSG00000088930.8	2	chr20:21326279-21326406	+	CE	0.99845	0.93092	0.067529	1	K1	0.4206
ENSG00000125863.20	1	chr20:10434215-10434222	-	TS	0.79496	0.13639	0.65856	1	K2	0.8119
ENSG00000157578.14	28	chr21:39428402-39428461	-	TE	0.08069	0.84951	-0.76882	1	K3	0.7491
ENSG00000157578.14	34	chr21:39428208-39428209	-	TE	0.85856	0.13101	0.72755	1	K3	0.7491
ENSG00000160209.19	6	chr21:43719223-43719381	+	TS	0.12021	0.0074028	0.1128	1	K3	1.3452
ENSG00000205581.11	20	chr21:39348422-39348451	-	CE	0.99278	0.89949	0.093292	1	K9	4.5491
ENSG00000166979.13	27	chr21:32514881-32515387	+	TE	0.9079	0.085351	0.82254	1	K2	0.0196
ENSG00000166979.13	29	chr21:32515390-32515397	+	TE	0.090572	0.9155	-0.82493	1	K2	0.0196
ENSG00000185433.11	27	chr21:25385892-25386338	-	TE	0.054958	0.66949	-0.61454	1	K4	0.862
ENSG00000185433.11	34	chr21:25385818-25385819	-	TE	0.81651	0.10912	0.70738	1	K4	0.862
ENSG00000274276.5	6	chr21:6467448-6467483	-	TS	0.95271	0.49442	0.45828	1	K3	1
ENSG00000182902.14	22	chr22:17590095-17590881	+	TE	0.012032	0.48528	-0.47325	1	K1	0.9689
ENSG00000182902.14	23	chr22:17590882-17590995	+	TE	0.98788	0.51658	0.47131	1	K1	0.9689
ENSG00000184470.21	1	chr22:19941819-19941820	-	TS	0.89746	0.080276	0.81719	1	K3	0.7642
ENSG00000184470.21	4	chr22:19941805-19941807	-	TS	0.1166	0.73669	-0.6201	1	K3	0.7642
ENSG00000100239.16	24	chr22:50436988-50437068	+	CE	0.2871	0.68429	-0.39719	1	K8	3.1508
ENSG00000100201.23	21	chr22:38490437-38492055	-	RI	0.22012	0.40461	-0.18449	1	K4	1.7523
ENSG00000100201.23	24	chr22:38489228-38489458	-	CE	0.24544	0.43869	-0.19325	1	K4	1.7523
ENSG00000186716.21	53	chr22:23315433-23315950	+	TE	0.63772	0.7715	-0.13378	1	K2	1.1815
ENSG00000186716.21	54	chr22:23315951-23318034	+	TE	0.31183	0.19818	0.11365	1	K2	1.1815
ENSG00000099956.20	54	chr22:23834541-23838009	+	TE	0.020396	0.051717	-0.031321	1	K3	1.9597
ENSG00000161179.14	7	chr22:21629762-21629850	-	RI	0.43593	0.17779	0.25814	1	K3	2.4004
ENSG00000100299.18	11	chr22:50627053-50627165	-	RI	0.75946	0.38279	0.37667	1	K3	2.2225
ENSG00000100209.11	18	chr22:28757511-28757515	+	TE	0.14641	0.0090612	0.13735	1	K2	0.7551
ENSG00000183628.14	2	chr22:18906320-18906324	+	TS	0.9244	0.10935	0.81506	1	K3	0.6015
ENSG00000183628.14	4	chr22:18906351-18906352	+	TS	0.075136	0.77231	-0.69717	1	K3	0.6015
ENSG00000243811.12	10	chr22:39032317-39033261	+	TE	0.94686	0.04492	0.90194	1	K2	0.9339
ENSG00000243811.12	11	chr22:39033262-39033277	+	TE	0.054059	0.85006	-0.796	1	K2	0.9339
ENSG00000100364.19	1	chr22:45240743-45240894	-	TS	0.7134	0.044725	0.66867	1	K1	0.9678
ENSG00000100364.19	2	chr22:45240640-45240742	-	TS	0.28722	0.95687	-0.66965	1	K1	0.9678
ENSG00000188130.14	18	chr22:50256935-50256964	-	CE	0.663	0.94227	-0.27927	1	K6	4.8107
ENSG00000183530.14	5	chr22:31738387-31738911	-	CE	0.83192	0.98631	-0.1544	1	K3	1.3085
ENSG00000183530.14	22	chr22:31681350-31682134	-	TE	0.12158	0.9964	-0.87481	1	K1	0.62
ENSG00000183530.14	23	chr22:31681347-31681349	-	TE	0.87868	0.0035855	0.87509	1	K1	0.62
ENSG00000185838.14	7	chr22:19854540-19854681	-	RI	0.33967	0.83586	-0.4962	1	K4	1.9928
ENSG00000056487.16	5	chr22:45009593-45009612	-	TS	0.079304	0.84571	-0.76641	1	K2	0.9995
ENSG00000100038.20	8	chr22:21982730-21982750	-	TS	0.27735	0.88902	-0.61167	1	K3	2
ENSG00000100027.17	12	chr22:21700865-21701128	-	TE	0.011442	0.38299	-0.37155	1	K2	0.9991
ENSG00000237037.9	1	chr22:42090931-42090955	+	TS	0.85687	0.10943	0.74744	1	K2	0.001
ENSG00000100023.20	109	chr22:21698277-21700015	+	TE	0.041303	0.11448	-0.07318	1	K5	1.1873
ENSG00000186654.21	30	chr22:44735027-44735162	+	CE	0.69234	0.96075	-0.26841	1	K5	3.3768
ENSG00000198832.11	21	chr22:31105129-31105207	-	RI	0.12206	0.018198	0.10387	1	K3	0.6331
ENSG00000100307.13	3	chr22:39152541-39152552	-	TS	0.075875	0.52288	-0.447	1	K3	1.2662
ENSG00000100242.16	48	chr22:38739722-38739943	-	CE	0.92289	0.99454	-0.071655	1	K3	1.746
ENSG00000183741.12	3	chr22:38871902-38871945	-	CE	0.98516	0.86224	0.12293	1	K1	0.622
ENSG00000100266.19	25	chr22:42876888-42877010	-	CE	0.98919	0.93536	0.053829	1	K1	0.393
ENSG00000131263.13	3	chrX:74612582-74612643	-	CE	0.46835	0.24588	0.22247	1	K1	1
ENSG00000236064.3	11	chrX:107894597-107894737	-	TE	0.14058	0.85813	-0.71755	1	K1	0
ENSG00000068438.15	3	chrX:48476199-48476202	+	TS	0.0061977	0.12031	-0.11411	1	K3	2.0819
ENSG00000073464.13	31	chrX:10234747-10234773	+	TE	0.0027424	0.071231	-0.068488	1	K3	1.2032
ENSG00000185222.10	8	chrX:103358196-103358455	+	TE	0.048235	0.20964	-0.1614	1	K2	1.2539
ENSG00000094631.21	133	chrX:48824968-48824976	+	TE	0.0040546	0.17366	-0.1696	1	K3	1.0977
ENSG00000147403.18	30	chrX:154400910-154400913	+	TE	0.0053596	0.009766	-0.0044064	1	K4	1.0057
ENSG00000196998.19	64	chrX:49076645-49076750	-	CE	0.82677	0.98841	-0.16164	1	K7	3.862
ENSG00000271147.8	26	chrX:102649954-102650135	+	TE	0.8927	0.084959	0.80774	1	K1	0
ENSG00000271147.8	27	chrX:102650136-102650145	+	TE	0.11357	0.9139	-0.80033	1	K1	0
ENSG00000072506.14	17	chrX:53431825-53431906	-	CE	0.82693	0.97481	-0.14788	1	K3	1.325
ENSG00000072506.14	25	chrX:53431258-53431260	-	TE	0.01948	0.0012511	0.018229	1	K3	2.132
ENSG00000166681.14	1	chrX:103376395-103376406	+	TS	0.78053	0.038105	0.74242	1	K2	1.1889
ENSG00000166681.14	2	chrX:103376407-103376537	+	TS	0.18884	0.96063	-0.77179	1	K2	1.1889
ENSG00000166681.14	7	chrX:103377510-103378060	+	TE	0.56037	0.69904	-0.13867	1	K2	1.3931
ENSG00000122126.18	44	chrX:129592339-129592537	+	TE	0.30186	0.60859	-0.30673	1	K3	1.708
ENSG00000122126.18	45	chrX:129592538-129592556	+	TE	0.53995	0.27916	0.26079	1	K3	1.708
ENSG00000147140.17	26	chrX:71284402-71284406	+	CE	0.92371	0.88849	0.03522	1	K4	1.1083
ENSG00000147140.17	27	chrX:71284407-71284453	+	AD	0.92378	0.88857	0.035202	1	K4	1.1083
ENSG00000172534.14	13	chrX:153958569-153958766	-	CE	0.6795	0.88878	-0.20929	1	K6	2.3564
ENSG00000281091.3	1	chrX:103404777-103404804	+	TS	0.7541	0.02713	0.72697	1	K2	1.2392
ENSG00000123562.18	18	chrX:103678601-103678620	-	AA	0.44997	0.29786	0.15211	1	K3	2.3999
ENSG00000182872.16	10	chrX:47179103-47179163	+	CE	0.81252	0.99438	-0.18186	1	K4	1.7352
ENSG00000182872.16	14	chrX:47179880-47180037	+	CE	0.81123	0.99491	-0.18367	1	K3	1.6211
ENSG00000182872.16	16	chrX:47180212-47180309	+	CE	0.81215	0.99269	-0.18054	1	K3	1.671
ENSG00000090889.12	3	chrX:70290151-70290335	+	AD	0.88749	0.071654	0.81584	1	K0	0
ENSG00000196924.19	71	chrX:154352553-154352675	-	CE	0.85177	0.97875	-0.12698	1	K10	4.1597
ENSG00000229807.13	44	chrX:73827888-73827928	-	TE	0.11039	0.86533	-0.75494	1	K3	0.1059
ENSG00000229807.13	48	chrX:73827185-73827489	-	TE	0.89125	0.13368	0.75757	1	K3	0.1059
ENSG00000229807.13	73	chrX:73820656-73820671	-	TE	0.92912	0.12481	0.8043	1	K4	0.9456
ENSG00000067829.20	32	chrX:153786212-153786272	-	CE	0.75599	0.96904	-0.21306	1	K3	2.0676
ENSG00000072501.19	6	chrX:53414981-53415169	-	CE	0.99868	0.87829	0.1204	1	K2	1.2005
ENSG00000072501.19	7	chrX:53414758-53414870	-	CE	0.99897	0.87978	0.11919	1	K2	1.2005
ENSG00000102265.12	5	chrX:47583408-47583536	+	CE	0.96831	0.99898	-0.03067	1	K1	0.2154
ENSG00000065923.10	1	chrX:46759056-46759118	-	TS	0.56241	0.11068	0.45173	1	K1	1
ENSG00000065923.10	2	chrX:46758705-46759055	-	TS	0.43755	0.89301	-0.45546	1	K1	1
ENSG00000156504.17	17	chrX:134772143-134772283	-	CE	0.99594	0.88731	0.10863	1	K2	1.092
ENSG00000188153.14	75	chrX:108696763-108696936	+	TE	0.082613	0.0033428	0.07927	1	K3	1.3991
ENSG00000147224.13	10	chrX:107628611-107628628	+	TS	0.0013214	0.025344	-0.024022	1	K4	1.979
ENSG00000133131.15	22	chrX:106941464-106941632	-	TE	0.0010633	0.15407	-0.15301	1	K2	1.3574
ENSG00000029993.15	9	chrX:150987777-150987877	+	TE	0.92081	0.88332	0.037495	1	K2	0.606
ENSG00000029993.15	10	chrX:150987878-150987892	+	TE	0.060011	0.097648	-0.037637	1	K2	0.606
ENSG00000102241.12	4	chrX:136497624-136497675	+	AA	0.70305	0.45089	0.25217	1	K2	1.4257
ENSG00000269335.7	28	chrX:154558535-154558650	+	CE	0.58777	0.94313	-0.35536	1	K5	3.5971
ENSG00000269335.7	33	chrX:154561688-154561763	+	CE	0.75211	0.97547	-0.22336	1	K5	3.4305
ENSG00000269335.7	34	chrX:154561764-154561784	+	AD	0.78236	0.97623	-0.19387	1	K5	3.4305
ENSG00000224060.3	4	chrY:12347136-12347487	+	TE	0.89445	0.17166	0.72279	1	K1	0.3226
ENSG00000116752.6	4	chr1:114576688-114576758	-	CE	0.9984	0.96682	0.031584	0.999	K1	0.2753
ENSG00000198912.12	5	chr1:3900254-3900258	-	TS	0.055406	0.50596	-0.45056	0.999	K4	1
ENSG00000116251.11	18	chr1:6186615-6186691	-	TE	0.10732	0.073753	0.033569	0.999	K3	1.5083
ENSG00000143036.17	30	chr1:94894818-94895029	+	TE	0.1545	0.79837	-0.64387	0.999	K2	0.804
ENSG00000143036.17	32	chr1:94895053-94895053	+	TE	0.76327	0.1236	0.63967	0.999	K2	0.804
ENSG00000143374.18	25	chr1:150496810-150496908	+	CE	0.56635	0.82718	-0.26083	0.999	K2	1.6622
ENSG00000126705.15	34	chr1:27552773-27552891	-	TE	0.59115	0.069573	0.52158	0.999	K1	0.9574
ENSG00000117593.12	40	chr1:173858518-173858546	+	TE	0.046888	0.00082493	0.046063	0.999	K3	2.1485
ENSG00000143355.16	25	chr1:197932267-197932591	+	TE	0.30799	0.83008	-0.52209	0.999	K2	1.2132
ENSG00000174021.12	13	chr1:84498323-84498324	-	TE	0.00067391	0.02824	-0.027566	0.999	K2	0.4034
ENSG00000116337.20	28	chr1:109621346-109621422	+	TS	0.20421	0.89358	-0.68937	0.999	K1	0.684
ENSG00000117475.14	3	chr1:169368195-169368236	+	TS	0.011737	0.12558	-0.11385	0.999	K2	1.4311
ENSG00000160058.19	37	chr1:32365171-32366295	-	TE	0.23376	0.051277	0.18248	0.999	K3	1.859
ENSG00000117620.15	46	chr1:100024645-100026186	+	TE	0.11923	0.010639	0.10859	0.999	K3	1.1039
ENSG00000132781.20	46	chr1:45333413-45333497	-	CE	0.51079	0.90753	-0.39674	0.999	K7	4.633
ENSG00000116785.15	13	chr1:196793489-196793633	+	TE	0.86035	0.15413	0.70622	0.999	K2	1.5062
ENSG00000133226.18	51	chr1:24661313-24661396	+	CE	0.99793	0.96562	0.032308	0.999	K2	0.8069
ENSG00000162585.17	29	chr1:2192845-2192975	-	CE	0.21522	0.43096	-0.21574	0.999	K3	2.186
ENSG00000162585.17	33	chr1:2189713-2189781	-	CE	0.54235	0.86871	-0.32636	0.999	K3	2.186
ENSG00000134222.16	32	chr1:109279565-109279566	-	TE	0.0018087	0.10104	-0.099226	0.999	K2	0.6867
ENSG00000009307.17	23	chr1:114749974-114750148	-	AD	0.88229	0.68508	0.19721	0.999	K6	1.6199
ENSG00000160072.20	8	chr1:1482545-1482614	+	CE	0.92617	0.9973	-0.071129	0.999	K10	4.2489
ENSG00000160072.20	15	chr1:1486110-1486235	+	CE	0.95334	0.99675	-0.043411	0.999	K10	4.3005
ENSG00000178104.20	181	chr1:149048059-149048286	+	TE	0.93431	0.38827	0.54604	0.999	K1	0.9988
ENSG00000143476.18	21	chr1:212102842-212104594	+	TE	0.43784	0.28821	0.14963	0.999	K1	0.9958
ENSG00000185842.16	45	chr1:225085677-225085789	+	CE	0.75664	0.12686	0.62978	0.999	K10	4.0132
ENSG00000185155.12	8	chr1:226225865-226226389	+	TE	0.14428	0.8521	-0.70781	0.999	K2	0
ENSG00000185155.12	9	chr1:226226390-226227060	+	TE	0.85831	0.13772	0.72059	0.999	K2	0
ENSG00000116584.22	13	chr1:155979100-155979113	-	TS	0.10194	0.87422	-0.77228	0.999	K1	0
ENSG00000116584.22	63	chr1:155946856-155946921	-	TE	0.012124	0.16577	-0.15365	0.999	K3	0.7743
ENSG00000116584.22	66	chr1:155946851-155946853	-	TE	0.17114	0.012771	0.15837	0.999	K3	0.7743
ENSG00000162368.14	10	chr1:47374909-47374985	+	CE	0.99426	0.95109	0.043175	0.999	K1	0.3096
ENSG00000162545.6	3	chr1:20483187-20483719	-	TE	0.47611	0.29382	0.18228	0.999	K1	0.9992
ENSG00000162545.6	4	chr1:20482391-20483186	-	TE	0.52303	0.70546	-0.18244	0.999	K1	0.9992
ENSG00000117640.18	10	chr1:25819981-25819985	+	TS	0.28731	0.89717	-0.60985	0.999	K4	2
ENSG00000160767.22	9	chr1:155253859-155253978	-	CE	0.25807	0.60474	-0.34668	0.999	K8	3.203
ENSG00000160767.22	17	chr1:155251502-155251601	-	CE	0.89931	0.99364	-0.094332	0.999	K8	3.126
ENSG00000163531.17	37	chr1:204976796-204977133	+	TE	0.14737	0.89339	-0.74602	0.999	K1	0
ENSG00000163531.17	38	chr1:204977134-204977139	+	TE	0.85098	0.10744	0.74354	0.999	K1	0
ENSG00000163382.13	39	chr1:156606893-156607087	+	TE	0.1483	0.88415	-0.73584	0.999	K2	0.9706
ENSG00000163468.15	42	chr1:156309165-156309303	-	TE	0.029326	0.00036798	0.028958	0.999	K3	1.039
ENSG00000092847.13	8	chr1:35893674-35893810	+	CE	0.46025	0.93138	-0.47112	0.999	K4	2.2927
ENSG00000174606.14	17	chr1:212994729-212995192	-	TE	0.0010503	0.078339	-0.077288	0.999	K1	0.6073
ENSG00000232485.4	4	chr2:216498687-216498746	-	TS	0.11054	0.8468	-0.73626	0.999	K3	0.6466
ENSG00000115380.20	5	chr2:55923782-55923782	-	TS	0.055324	0.51353	-0.45821	0.999	K3	1.0067
ENSG00000176946.13	9	chr2:241601896-241601999	-	CE	0.89245	0.98302	-0.090575	0.999	K3	0.7606
ENSG00000136699.20	42	chr2:130156627-130156675	-	AA	0.87843	0.98503	-0.10659	0.999	K8	4.396
ENSG00000204186.10	10	chr2:206280550-206280593	+	CE	0.76575	0.43756	0.3282	0.999	K3	2.3767
ENSG00000003400.16	1	chr2:201182872-201182880	+	TS	0.13533	0.85441	-0.71908	0.999	K4	0.7169
ENSG00000003400.16	2	chr2:201182881-201182897	+	TS	0.74025	0.094998	0.64526	0.999	K4	0.7169
ENSG00000115307.17	13	chr2:74528248-74528321	-	CE	0.73827	0.94434	-0.20607	0.999	K7	4.8472
ENSG00000136002.20	15	chr2:131034928-131034971	+	TS	0.91049	0.25142	0.65906	0.999	K1	0.9355
ENSG00000115652.15	22	chr2:106125620-106125679	-	CE	0.97794	0.84751	0.13044	0.999	K2	0.8103
ENSG00000240344.9	27	chr2:200882342-200882382	-	CE	0.77586	0.50267	0.27318	0.999	K5	1.6524
ENSG00000071054.17	61	chr2:101891612-101891987	+	TE	0.11058	0.066299	0.04428	0.999	K3	1.996
ENSG00000115204.15	51	chr2:27309494-27309529	-	TE	0.88428	0.12608	0.75821	0.999	K4	1.7585
ENSG00000119787.14	19	chr2:38318535-38318639	-	CE	0.99466	0.88821	0.10645	0.999	K3	1.4209
ENSG00000119787.14	22	chr2:38314655-38314664	-	AA	0.99594	0.88612	0.10982	0.999	K3	1.1511
ENSG00000138382.15	18	chr2:169815477-169815528	-	CE	0.95095	0.82421	0.12674	0.999	K3	1.2616
ENSG00000204406.14	24	chr2:148056136-148056141	+	TE	0.89136	0.14765	0.74371	0.999	K2	0
ENSG00000153094.24	3	chr2:111122670-111122693	+	TS	0.15147	0.85546	-0.70399	0.999	K1	0.416
ENSG00000153094.24	4	chr2:111122694-111122923	+	TS	0.85293	0.14387	0.70906	0.999	K1	0.416
ENSG00000115875.19	25	chr2:38745053-38745187	-	TE	0.29339	0.38235	-0.088956	0.999	K3	1.7449
ENSG00000115677.18	137	chr2:241227291-241229211	-	TE	0.03385	0.012085	0.021765	0.999	K3	1.2711
ENSG00000132300.19	27	chr2:86125455-86125515	+	CE	0.98576	0.79586	0.1899	0.999	K2	1.5741
ENSG00000136718.10	31	chr2:130346113-130346200	+	RI	0.17078	0.061566	0.10922	0.999	K5	1.346
ENSG00000196912.13	47	chr2:97507995-97508065	-	CE	0.86694	0.50089	0.36606	0.999	K3	1.588
ENSG00000173175.15	40	chr3:123283944-123284445	-	TE	0.23626	0.0093264	0.22693	0.999	K2	1.3116
ENSG00000151276.24	3	chr3:66038309-66038550	-	TS	0.89715	0.55253	0.34462	0.999	K2	1.4503
ENSG00000198585.12	5	chr3:131383162-131383439	+	TE	0.68129	0.55322	0.12806	0.999	K1	0.9988
ENSG00000144821.11	48	chr3:108380501-108381559	-	TE	0.14279	0.85236	-0.70957	0.999	K1	0.4715
ENSG00000144821.11	49	chr3:108380368-108380500	-	TE	0.85588	0.14436	0.71152	0.999	K1	0.4715
ENSG00000131375.10	23	chr3:15240754-15240853	+	CE	0.99151	0.91009	0.081412	0.999	K2	1.1945
ENSG00000160746.13	47	chr3:43366348-43366358	-	TE	0.79503	0.19847	0.59656	0.999	K3	0.931
ENSG00000225548.7	48	chr3:27896258-27896346	+	CE	0.17182	0.72147	-0.54965	0.999	K2	1.574
ENSG00000072756.17	40	chr3:3148902-3148911	+	TE	0.74065	0.25068	0.48997	0.999	K3	1.8064
ENSG00000286585.2	5	chr3:155862648-155863191	+	TE	0.12748	0.69049	-0.56301	0.999	K1	0.9104
ENSG00000122068.13	24	chr3:197782135-197782262	+	TE	0.00065778	0.08248	-0.081822	0.999	K2	1.8207
ENSG00000214706.12	16	chr3:50290295-50290387	-	RI	0.48314	0.10306	0.38009	0.999	K9	6.3904
ENSG00000163882.10	25	chr3:184368113-184368176	+	AA	0.29089	0.13267	0.15822	0.999	K6	1.7902
ENSG00000144908.14	58	chr3:126103571-126103572	-	TE	0.85665	0.14107	0.71558	0.999	K2	0.003
ENSG00000144847.13	20	chr3:118928578-118928657	-	TE	0.28352	0.89928	-0.61576	0.999	K1	0.8305
ENSG00000169714.17	23	chr3:129169487-129169568	-	TE	4.46E-05	0.0023613	-0.0023166	0.999	K3	1.4229
ENSG00000144713.13	20	chr3:12836047-12836049	-	TE	0.46893	0.42857	0.040366	0.999	K3	1.5005
ENSG00000058063.16	50	chr3:182919064-182921629	+	TE	0.39775	0.3268	0.070948	0.999	K2	1.2477
ENSG00000176095.12	4	chr3:49786195-49786199	-	TS	0.87197	0.13089	0.74109	0.999	K1	0
ENSG00000157036.13	45	chr3:38524869-38524950	+	TE	0.070871	0.0046797	0.066191	0.999	K3	2.244
ENSG00000152492.15	15	chr3:191391741-191392175	+	TE	0.7205	0.78595	-0.065446	0.999	K1	0.8624
ENSG00000163818.19	12	chr3:45842130-45842136	-	TS	0.99056	0.70609	0.28447	0.999	K3	1.2533
ENSG00000132170.24	59	chr3:12434328-12434339	+	TE	0.017313	0.17538	-0.15807	0.999	K4	1.9957
ENSG00000181381.15	23	chr4:168470704-168470837	-	TE	0.7853	0.12743	0.65787	0.999	K1	0.689
ENSG00000181381.15	24	chr4:168468748-168470703	-	TE	0.21474	0.87197	-0.65723	0.999	K1	0.689
ENSG00000231160.11	47	chr4:38611793-38612040	-	TE	0.73377	0.10862	0.62515	0.999	K4	1
ENSG00000198948.12	7	chr4:170026340-170026395	-	TS	0.83861	0.12883	0.70979	0.999	K3	0.6708
ENSG00000198948.12	27	chr4:169992108-169992164	-	TE	0.26343	0.0030045	0.26043	0.999	K3	1.7404
ENSG00000145331.14	18	chr4:99550885-99550990	-	CE	0.98946	0.84704	0.14242	0.999	K1	0.7106
ENSG00000145362.21	2	chr4:112818053-112818063	+	TS	0.64206	0.075847	0.56621	0.999	K4	1.3622
ENSG00000145362.21	65	chr4:113255933-113257093	+	TE	0.87562	0.1419	0.73371	0.999	K1	0
ENSG00000145362.21	66	chr4:113257094-113257188	+	TE	0.12831	0.85843	-0.73013	0.999	K1	0
ENSG00000109771.16	2	chr4:185378999-185379018	-	TS	0.12725	0.72202	-0.59477	0.999	K2	0.7849
ENSG00000138801.9	1	chr4:107720227-107720234	-	TS	0.045389	0.52939	-0.484	0.999	K2	1.6793
ENSG00000138678.11	25	chr4:83605140-83605875	+	TE	0.99775	0.82558	0.17217	0.999	K1	0.8264
ENSG00000256043.5	4	chr4:155953883-155953894	-	TS	0.87103	0.12698	0.74405	0.999	K4	1.4591
ENSG00000070814.22	50	chr5:150391544-150391657	+	CE	0.47078	0.70286	-0.23208	0.999	K8	3.5144
ENSG00000049860.14	36	chr5:74722469-74722616	+	TE	0.9233	0.34569	0.57761	0.999	K2	1.5425
ENSG00000250159.7	3	chr5:137889147-137889336	-	TS	0.63619	0.093281	0.54291	0.999	K2	0.9293
ENSG00000113328.19	11	chr5:163439257-163439346	+	CE	0.99391	0.92747	0.066441	0.999	K3	0.5622
ENSG00000048140.18	17	chr5:176654895-176655020	+	CE	0.70297	0.95978	-0.25681	0.999	K4	2.4645
ENSG00000184584.13	27	chr5:139481159-139481185	-	AD	0.75959	0.98353	-0.22395	0.999	K5	3.3737
ENSG00000124275.15	20	chr5:7873373-7873512	+	CE	0.64958	0.39493	0.25465	0.999	K7	2.9429
ENSG00000155324.10	4	chr5:126423406-126423408	+	TS	0.086985	0.79223	-0.70525	0.999	K2	1.2222
ENSG00000131446.17	46	chr5:180795406-180795429	-	TE	0.28435	0.9255	-0.64115	0.999	K1	0.9769
ENSG00000183474.16	21	chr5:69566589-69566625	+	CE	0.57437	0.35676	0.2176	0.999	K6	1.9275
ENSG00000183474.16	24	chr5:69567727-69567777	+	CE	0.92938	0.6271	0.30228	0.999	K6	1.7724
ENSG00000073578.18	39	chr5:251044-251103	+	AD	0.8467	0.93298	-0.086281	0.999	K4	1.3358
ENSG00000113140.11	27	chr5:151662488-151663599	-	TE	0.96807	0.98036	-0.012292	0.999	K1	0.2164
ENSG00000015479.20	74	chr5:139330442-139331677	+	TE	0.073475	0.052292	0.021183	0.999	K3	2.0758
ENSG00000197451.12	17	chr5:178210132-178210272	+	CE	0.60953	0.75128	-0.14175	0.999	K3	1.0386
ENSG00000198108.4	6	chr5:130184503-130186634	+	TE	0.95033	0.42217	0.52817	0.999	K1	0.9779
ENSG00000081189.16	2	chr5:88904098-88904105	-	TS	0.067476	0.7579	-0.69042	0.999	K3	0.6931
ENSG00000198721.13	26	chr6:4119186-4119275	-	CE	0.96003	0.99654	-0.036513	0.999	K3	0.4867
ENSG00000204469.13	60	chr6:31637325-31637445	+	RI	0.19507	0.036692	0.15838	0.999	K2	0.8095
ENSG00000096070.19	8	chr6:36200609-36200709	+	TE	0.8631	0.99578	-0.13268	0.999	K1	0.6853
ENSG00000124523.17	13	chr6:13574623-13574624	+	TS	0.92359	0.2855	0.6381	0.999	K4	2.3219
ENSG00000203875.13	54	chr6:85676637-85676775	-	TE	0.012772	0.27985	-0.26708	0.999	K4	2.0139
ENSG00000204463.14	75	chr6:31641320-31641422	-	CE	0.97298	0.99863	-0.025643	0.999	K4	0.5747
ENSG00000111832.13	19	chr6:116592980-116593588	+	TE	0.9029	0.9494	-0.046495	0.999	K1	0.5125
ENSG00000111832.13	20	chr6:116593589-116597675	+	TE	0.097062	0.05063	0.046431	0.999	K1	0.5125
ENSG00000044090.13	1	chr6:43053903-43053943	-	TS	0.11915	0.75573	-0.63658	0.999	K3	1.1343
ENSG00000272168.9	169	chr6:22195139-22195140	+	TE	0.80127	0.182	0.61927	0.999	K4	1.4352
ENSG00000224846.3	7	chr6:2989726-2990011	-	TE	0.67572	0.10181	0.57391	0.999	K2	0.9791
ENSG00000228793.3	1	chr6:3720078-3720081	-	TS	0.47472	0.059958	0.41477	0.999	K4	1.4071
ENSG00000112651.12	12	chr6:43056307-43056445	-	CE	0.67697	0.90245	-0.22548	0.999	K5	2.2368
ENSG00000112651.12	13	chr6:43056081-43056196	-	CE	0.66892	0.90101	-0.23209	0.999	K5	2.1596
ENSG00000112651.12	15	chr6:43055897-43056007	-	CE	0.61329	0.83516	-0.22187	0.999	K5	2.1596
ENSG00000204392.11	8	chr6:31806122-31806142	-	AA	0.99586	0.93693	0.058931	0.999	K1	0.3517
ENSG00000250903.10	41	chr6:2391546-2396571	+	TS	0.69353	0.090312	0.60322	0.999	K1	0.8473
ENSG00000146221.10	7	chr6:44278734-44280164	-	TE	0.88048	0.3438	0.53668	0.999	K1	0.8967
ENSG00000120438.12	17	chr6:159788058-159788143	-	CE	0.99119	0.92615	0.065041	0.999	K5	0.7793
ENSG00000137210.14	30	chr6:10802331-10802410	+	TE	0.84239	0.14393	0.69846	0.999	K1	0.3117
ENSG00000124788.19	32	chr6:16485112-16485134	-	TE	0.89691	0.1281	0.76881	0.999	K1	0
ENSG00000286885.2	7	chr6:17587451-17588050	-	TE	0.77008	0.12032	0.64975	0.999	K1	0.6138
ENSG00000286885.2	8	chr6:17586899-17587450	-	TE	0.2291	0.88424	-0.65514	0.999	K1	0.6138
ENSG00000055130.18	25	chr7:148759304-148759354	+	CE	0.98833	0.85692	0.13141	0.999	K3	0.7411
ENSG00000087077.14	4	chr7:100867861-100867910	+	AA	0.76431	0.92271	-0.1584	0.999	K2	1.2931
ENSG00000122678.17	50	chr7:44072247-44072249	-	TE	0.76787	0.59912	0.16875	0.999	K3	1.3914
ENSG00000288558.2	18	chr7:107618328-107620050	+	TE	0.2265	0.43809	-0.21159	0.999	K1	0.9998
ENSG00000263001.8	15	chr7:74700606-74700634	+	CE	0.99884	0.97806	0.020787	0.999	K1	0.1847
ENSG00000205413.8	5	chr7:93099518-93102248	-	TE	0.90333	0.99817	-0.094843	0.999	K1	0.5745
ENSG00000205060.11	14	chr7:134294962-134295079	-	AA	0.87939	0.62036	0.25903	0.999	K2	1.3742
ENSG00000157224.16	22	chr7:90412644-90413055	+	TE	0.047841	0.00055523	0.047286	0.999	K2	1.2362
ENSG00000048052.24	92	chr7:18996198-18996343	+	TE	0.25364	0.014538	0.2391	0.999	K2	1.6742
ENSG00000106034.18	32	chr7:121261632-121261799	+	TE	0.65793	0.090611	0.56732	0.999	K2	1.1931
ENSG00000229196.4	7	chr7:130142616-130142618	+	TE	0.87529	0.14436	0.73093	0.999	K2	0
ENSG00000136238.19	19	chr7:6402521-6403967	+	TE	0.30272	0.25777	0.044945	0.999	K3	1.4875
ENSG00000105778.20	33	chr7:32586167-32588711	+	TE	0.87479	0.99848	-0.12369	0.999	K2	0.7449
ENSG00000136240.10	7	chr7:6474184-6474284	-	CE	0.99911	0.98404	0.015066	0.999	K2	0.2445
ENSG00000106077.19	26	chr7:73737111-73737220	-	AA	0.60813	0.21164	0.39648	0.999	K5	3.55
ENSG00000090263.16	14	chr7:141006169-141006535	-	TE	0.0085508	0.81815	-0.8096	0.999	K2	1.096
ENSG00000090263.16	15	chr7:141006168-141006168	-	TE	0.97122	0.16827	0.80295	0.999	K2	1.096
ENSG00000127928.13	10	chr7:93909860-93910055	+	TE	0.14265	0.81987	-0.67722	0.999	K1	0.2918
ENSG00000177409.12	13	chr7:93131033-93135762	-	TE	0.81267	0.17369	0.63899	0.999	K2	0.8508
ENSG00000146701.12	21	chr7:76066279-76067067	+	TE	0.83935	0.9028	-0.06345	0.999	K2	0.724
ENSG00000146701.12	22	chr7:76067068-76067506	+	TE	0.15015	0.090825	0.059322	0.999	K2	0.724
ENSG00000164659.15	3	chr7:87059325-87059515	-	TS	0.21584	0.91025	-0.69442	0.999	K2	0.9966
ENSG00000106261.17	1	chr7:100015596-100015598	+	TS	0.12462	0.87015	-0.74553	0.999	K1	0
ENSG00000245910.9	10	chr8:66922324-66922385	-	CE	0.96441	0.83297	0.13143	0.999	K4	2.1604
ENSG00000104327.7	33	chr8:90060170-90060286	-	TE	0.10041	0.79661	-0.6962	0.999	K2	0.9926
ENSG00000133731.10	20	chr8:81676234-81676265	-	CE	0.91481	0.6995	0.21531	0.999	K3	1.8298
ENSG00000249898.9	25	chr8:6619564-6620134	-	TE	0.87282	0.14608	0.72673	0.999	K1	0
ENSG00000253661.3	23	chr8:76610963-76611152	-	TE	0.87511	0.1375	0.73762	0.999	K3	0.0407
ENSG00000164823.11	13	chr8:89927869-89927888	+	TE	0.076034	0.00088384	0.075151	0.999	K2	0.9363
ENSG00000147408.16	43	chr8:19505523-19505544	-	TE	0.09505	0.8581	-0.76305	0.999	K3	1.2161
ENSG00000251136.10	44	chr8:89648542-89648613	-	CE	0.21559	0.78201	-0.56643	0.999	K3	2.6416
ENSG00000104368.19	2	chr8:42207677-42207690	-	TS	0.18178	0.89587	-0.7141	0.999	K3	0.2946
ENSG00000169398.20	143	chr8:140659620-140659678	-	TE	0.073185	0.00076434	0.07242	0.999	K4	2.0601
ENSG00000104763.20	7	chr8:18084930-18084944	-	TS	0.66189	0.079889	0.582	0.999	K4	0.9899
ENSG00000135052.16	2	chr9:86100025-86100149	-	TS	0.65891	0.083037	0.57588	0.999	K1	0.9101
ENSG00000148110.17	13	chr9:94458465-94459160	+	RI	0.010875	0.088741	-0.077866	0.999	K1	0.4627
ENSG00000119396.11	10	chr9:121181499-121181573	-	TE	0.27056	0.0002145	0.27034	0.999	K1	0.9776
ENSG00000165181.17	44	chr9:111686173-111686518	-	TE	0.15146	0.84762	-0.69616	0.999	K2	0.0588
ENSG00000231107.2	1	chr9:90433506-90433566	-	TS	0.1451	0.80222	-0.65712	0.999	K1	0.6395
ENSG00000107372.13	19	chr9:72351413-72354457	-	TE	0.039525	0.022238	0.017287	0.999	K2	0.9655
ENSG00000160447.7	10	chr9:128713499-128713642	+	CE	0.89731	0.99168	-0.094372	0.999	K4	1.8578
ENSG00000165802.23	12	chr9:137453731-137453820	-	CE	0.85912	0.97329	-0.11417	0.999	K8	3.6691
ENSG00000147996.17	60	chr9:65732242-65732393	+	TE	0.90207	0.13538	0.76669	0.999	K1	0
ENSG00000136824.19	31	chr9:104139652-104139652	+	TE	0.40688	0.47217	-0.065282	0.999	K2	0.9998
ENSG00000107290.14	31	chr9:132269403-132269489	-	CE	0.36594	0.18422	0.18171	0.999	K2	1.1167
ENSG00000167114.13	8	chr9:128350484-128350575	+	CE	0.75459	0.96465	-0.21006	0.999	K4	1.8399
ENSG00000236986.6	1	chr9:131167466-131167505	-	TS	0.72562	0.091339	0.63428	0.999	K3	0.9798
ENSG00000180628.15	10	chr10:91248665-91248724	+	CE	0.99285	0.95327	0.039583	0.999	K4	0.8128
ENSG00000122952.17	10	chr10:56359854-56360017	-	RI	0.25825	0.13673	0.12152	0.999	K4	1.7735
ENSG00000189319.14	9	chr10:124619292-124621670	-	TE	0.96783	0.99944	-0.031606	0.999	K1	0.2851
ENSG00000156113.24	7	chr10:77637809-77637819	-	TS	0.038393	0.43761	-0.39922	0.999	K5	1.9017
ENSG00000148468.17	10	chr10:15214171-15214601	-	TE	0.00049345	0.051404	-0.05091	0.999	K1	0.4314
ENSG00000148468.17	11	chr10:15211643-15214170	-	TE	0.99949	0.94871	0.050778	0.999	K1	0.4314
ENSG00000077147.16	10	chr10:96559659-96559736	-	CE	0.98997	0.89311	0.096859	0.999	K2	0.6093
ENSG00000214435.9	3	chr10:102870084-102870211	+	CE	0.61736	0.90087	-0.28351	0.999	K3	1.616
ENSG00000224934.6	8	chr10:99431191-99431265	+	TS	0.712	0.095153	0.61684	0.999	K3	0.9999
ENSG00000224934.6	33	chr10:99461744-99463038	+	TE	0.084934	0.61835	-0.53342	0.999	K2	0.9423
ENSG00000196233.14	63	chr10:96958892-96958926	+	TE	0.00030864	0.030888	-0.030579	0.999	K4	1.3673
ENSG00000107669.19	65	chr10:121789552-121790168	-	TE	0.082358	0.60109	-0.51873	0.999	K1	0.9602
ENSG00000165997.5	2	chr10:18666575-18666635	+	CE	0.99024	0.85934	0.1309	0.999	K1	0.7106
ENSG00000108010.12	5	chr10:130159995-130160069	+	CE	0.90108	0.99415	-0.093076	0.999	K6	1.3156
ENSG00000186635.15	9	chr11:72713176-72713243	-	CE	0.88957	0.99317	-0.1036	0.999	K9	5.4322
ENSG00000228061.7	5	chr11:31767745-31767785	-	TS	0.74855	0.11145	0.6371	0.999	K3	0.669
ENSG00000142186.18	9	chr11:65526124-65526350	+	CE	0.77787	0.97328	-0.1954	0.999	K3	1.3617
ENSG00000149150.9	18	chr11:57496031-57496164	-	CE	0.48576	0.91963	-0.43387	0.999	K6	3.7363
ENSG00000149150.9	20	chr11:57493993-57494171	-	CE	0.74983	0.97342	-0.22359	0.999	K6	4.1223
ENSG00000110025.13	9	chr11:65032168-65032203	+	CE	0.9465	0.79462	0.15188	0.999	K2	1.3369
ENSG00000162302.13	28	chr11:64370225-64370384	+	CE	0.57725	0.9437	-0.36645	0.999	K1	0.992
ENSG00000175482.9	25	chr11:67352459-67352531	-	TE	0.92468	0.37976	0.54492	0.999	K1	0.9412
ENSG00000170959.15	60	chr11:30864942-30865332	-	TE	0.85774	0.1456	0.71214	0.999	K1	0.2259
ENSG00000180210.15	23	chr11:46739501-46739506	+	TE	0.11556	0.88723	-0.77167	0.999	K1	0
ENSG00000213593.10	6	chr11:57712614-57712624	+	TS	0.19946	0.013122	0.18634	0.999	K3	1.9715
ENSG00000165458.15	39	chr11:72233441-72233522	+	CE	0.90498	0.98894	-0.083959	0.999	K2	1.3194
ENSG00000177963.15	36	chr11:212760-212836	+	RI	0.2666	0.10426	0.16235	0.999	K5	2.2999
ENSG00000148925.11	31	chr11:13388683-13388701	-	TE	0.37668	0.45609	-0.079409	0.999	K2	0.9971
ENSG00000109846.9	43	chr11:111908629-111908645	-	TE	0.78457	0.1469	0.63767	0.999	K4	0.9058
ENSG00000176973.8	6	chr11:65573402-65574190	+	TE	0.99888	0.89094	0.10794	0.999	K1	0.6827
ENSG00000089597.18	22	chr11:62634310-62634375	-	CE	0.29193	0.18607	0.10586	0.999	K4	1.9439
ENSG00000149483.13	31	chr11:61367999-61368251	+	RI	0.11091	0.28103	-0.17013	0.999	K4	1.8112
ENSG00000149483.13	32	chr11:61368252-61368269	+	AA	0.11716	0.29099	-0.17383	0.999	K4	1.8112
ENSG00000077458.13	23	chr11:95779879-95779926	-	CE	0.99519	0.91571	0.07949	0.999	K3	1.2719
ENSG00000085063.17	36	chr11:33703010-33708714	-	TE	0.03802	0.054962	-0.016942	0.999	K4	2.4685
ENSG00000254990.6	2	chr11:111778307-111778350	-	TS	0.85105	0.20432	0.64673	0.999	K2	0.603
ENSG00000186318.18	36	chr11:117287412-117289012	-	TE	0.00065172	0.11831	-0.11766	0.999	K4	1.2474
ENSG00000084234.18	68	chr11:130144274-130144804	+	TE	0.086843	0.15835	-0.071512	0.999	K4	2.399
ENSG00000184937.16	50	chr11:32387778-32387783	-	TE	0.046393	0.0026605	0.043732	0.999	K4	2.1127
ENSG00000173039.20	25	chr11:65661836-65661868	-	AA	0.050355	0.0039818	0.046373	0.999	K3	1.0523
ENSG00000132749.11	17	chr11:68736132-68737327	-	TE	0.75181	0.98282	-0.23101	0.999	K1	0.9456
ENSG00000112787.14	17	chr12:132570335-132570540	+	CE	0.72435	0.9587	-0.23436	0.999	K4	2.6949
ENSG00000066117.15	14	chr12:50088521-50088524	+	AA	0.84213	0.94018	-0.098058	0.999	K3	1.9136
ENSG00000066117.15	15	chr12:50088525-50088637	+	CE	0.83693	0.93908	-0.10215	0.999	K3	1.8317
ENSG00000257489.6	1	chr12:100199763-100199783	-	TS	0.14649	0.89762	-0.75113	0.999	K1	0
ENSG00000133639.6	4	chr12:92144118-92144447	-	TE	0.0010148	0.068567	-0.067552	0.999	K2	0.5806
ENSG00000013573.17	89	chr12:31103317-31103321	+	AA	0.68087	0.85889	-0.17802	0.999	K5	2.8249
ENSG00000173588.16	36	chr12:94333482-94333639	-	CE	0.98518	0.81176	0.17342	0.999	K5	1.3014
ENSG00000225342.2	2	chr12:40223659-40223803	-	TS	0.39928	0.93197	-0.53269	0.999	K1	0.9583
ENSG00000197653.16	97	chr12:123935335-123935713	+	TE	0.086007	0.86625	-0.78024	0.999	K2	0.0446
ENSG00000111554.15	19	chr12:68325121-68325172	-	TE	0.88001	0.21469	0.66531	0.999	K1	0.5918
ENSG00000111788.10	27	chr12:9312617-9312695	+	CE	0.72749	0.97814	-0.25065	0.999	K2	1.3196
ENSG00000135519.8	2	chr12:49539157-49539492	+	TS	0.87592	0.28025	0.59566	0.999	K1	0.7856
ENSG00000081760.17	22	chr12:125124705-125124769	+	CE	0.57834	0.9409	-0.36255	0.999	K6	4.8456
ENSG00000081760.17	27	chr12:125128161-125128274	+	CE	0.65793	0.94312	-0.2852	0.999	K7	4.822
ENSG00000122966.17	48	chr12:119769110-119769545	-	TE	0.9131	0.38328	0.52982	0.999	K1	0.9447
ENSG00000135486.19	78	chr12:54284318-54284321	+	AD	0.077389	0.042414	0.034975	0.999	K5	1.4794
ENSG00000214826.5	21	chr12:9421388-9421491	-	CE	0.69213	0.92526	-0.23312	0.999	K3	2.0602
ENSG00000184752.14	9	chr12:95002739-95002805	-	AD	0.98883	0.94559	0.043246	0.999	K3	1.0364
ENSG00000133112.17	35	chr13:45333471-45336872	-	TE	0.0049036	0.0019002	0.0030034	0.999	K4	1.5743
ENSG00000102710.21	46	chr13:37025320-37025437	-	CE	0.97522	0.83492	0.1403	0.999	K2	0.995
ENSG00000151835.17	11	chr13:23375515-23375543	-	TS	0.73584	0.10084	0.635	0.999	K3	0.8402
ENSG00000253710.5	4	chr13:52012411-52012412	+	TS	0.042342	0.3501	-0.30776	0.999	K3	1.5849
ENSG00000032742.18	10	chr13:20589811-20589867	+	CE	0.76123	0.26978	0.49145	0.999	K1	0.9544
ENSG00000126215.14	40	chr14:103698943-103699017	-	TE	0.10951	0.00094759	0.10856	0.999	K3	1.5993
ENSG00000119720.18	33	chr14:90267860-90278053	-	TE	0.99978	0.89508	0.10471	0.999	K3	0.8153
ENSG00000182979.18	38	chr14:105465094-105465183	+	CE	0.76681	0.96769	-0.20088	0.999	K6	2.8691
ENSG00000165417.12	3	chr14:81221144-81221147	-	AD	0.49992	0.92555	-0.42563	0.999	K1	1
ENSG00000119688.21	69	chr14:74286530-74286566	-	AA	0.90764	0.65097	0.25667	0.999	K1	0.9889
ENSG00000027075.17	63	chr14:61549803-61549946	+	TE	0.34259	0.093369	0.24922	0.999	K2	1.0863
ENSG00000119681.12	47	chr14:74500411-74500704	-	TE	0.031344	0.25722	-0.22587	0.999	K2	1.554
ENSG00000136381.13	9	chr15:78439877-78439881	+	AD	0.9518	0.99551	-0.043715	0.999	K1	0.304
ENSG00000259363.6	18	chr15:99838711-99839074	+	TE	0.13892	0.8605	-0.72159	0.999	K2	0
ENSG00000259363.6	20	chr15:99839081-99839083	+	TE	0.84869	0.14098	0.70771	0.999	K2	0
ENSG00000140157.16	18	chr15:22839655-22839790	+	CE	0.34459	0.55177	-0.20718	0.999	K6	3.6825
ENSG00000179335.20	14	chr15:74615844-74615854	+	TS	0.030602	0.31841	-0.28781	0.999	K3	2
ENSG00000169032.11	2	chr15:66386912-66387427	+	TS	0.014178	0.060238	-0.04606	0.999	K1	0.3839
ENSG00000066933.16	83	chr15:71822291-71825991	-	TE	0.62089	0.52363	0.097257	0.999	K2	1.4684
ENSG00000140543.15	18	chr15:88512483-88513140	-	TE	0.79396	0.056743	0.73722	0.999	K1	0.9989
ENSG00000140543.15	19	chr15:88512480-88512482	-	TE	0.20643	0.94276	-0.73633	0.999	K1	0.9989
ENSG00000137821.12	1	chr15:70853239-70853377	+	TS	0.83144	0.13745	0.69399	0.999	K1	0.1959
ENSG00000137821.12	2	chr15:70853378-70853469	+	TS	0.16349	0.8658	-0.7023	0.999	K1	0.1959
ENSG00000140521.17	91	chr15:89316517-89316683	-	TE	0.21596	0.051333	0.16463	0.999	K4	2.1365
ENSG00000179523.6	14	chr15:44534527-44535068	-	TE	0.027865	0.35469	-0.32683	0.999	K3	1.6774
ENSG00000157450.16	4	chr15:58987952-58988068	+	TS	0.36949	0.02235	0.34714	0.999	K2	1.4882
ENSG00000261801.7	33	chr15:73916138-73916199	-	TE	0.35245	0.90244	-0.54999	0.999	K2	0.9149
ENSG00000189149.12	10	chr16:21317949-21318591	+	TE	0.81682	0.12397	0.69285	0.999	K1	0.8108
ENSG00000140988.16	27	chr16:1962698-1962735	-	RI	0.096367	0.033949	0.062418	0.999	K4	1.0352
ENSG00000131143.10	21	chr16:85804937-85804940	+	AA	0.81747	0.99869	-0.18122	0.999	K4	1.0313
ENSG00000262136.2	1	chr16:69726768-69727012	+	TS	0.70169	0.086534	0.61515	0.999	K1	0.8346
ENSG00000262136.2	2	chr16:69727013-69727175	+	TS	0.30642	0.91346	-0.60705	0.999	K1	0.8346
ENSG00000159720.13	46	chr16:67438014-67438018	-	TE	0.048977	0.001217	0.04776	0.999	K3	2.2734
ENSG00000064270.13	59	chr16:84464180-84464187	+	TE	0.19727	0.87392	-0.67665	0.999	K2	0.6492
ENSG00000149925.22	30	chr16:30068646-30068700	+	CE	0.99243	0.99866	-0.0062311	0.999	K8	1.1859
ENSG00000167965.18	40	chr16:2206479-2206483	+	AA	0.26048	0.13832	0.12216	0.999	K6	3.8242
ENSG00000182685.8	12	chr16:2209457-2209552	-	RI	0.87053	0.14431	0.72622	0.999	K0	0
ENSG00000099381.19	14	chr16:30966884-30967060	+	CE	0.91262	0.99577	-0.083152	0.999	K2	0.6966
ENSG00000103024.8	16	chr16:1771070-1771171	-	CE	0.98014	0.85138	0.12876	0.999	K5	2.379
ENSG00000102900.13	55	chr16:56839521-56839604	+	CE	0.93281	0.9913	-0.05849	0.999	K4	0.9165
ENSG00000140948.13	8	chr16:87419783-87419877	-	CE	0.99412	0.9474	0.046722	0.999	K1	0.2918
ENSG00000247324.2	5	chr16:71463933-71464067	+	TE	0.75233	0.13691	0.61542	0.999	K1	0.7169
ENSG00000140632.17	38	chr16:4804149-4804521	-	RI	0.91086	0.8307	0.080159	0.999	K1	0.6917
ENSG00000007541.17	73	chr16:584084-584094	+	TE	0.03415	0.29783	-0.26368	0.999	K3	1.5589
ENSG00000196118.12	33	chr16:30757425-30757430	-	TE	0.92262	0.14337	0.77924	0.999	K3	0.0002
ENSG00000103342.13	8	chr16:11897840-11897881	-	CE	0.98655	0.93436	0.052191	0.999	K3	1.2304
ENSG00000186260.17	30	chr16:14240615-14241425	+	TE	0.20111	0.9722	-0.77108	0.999	K1	0.9996
ENSG00000067365.15	20	chr16:8635039-8635079	+	CE	0.2825	0.57282	-0.29032	0.999	K5	3.2218
ENSG00000122390.19	26	chr16:3450004-3450145	+	TE	0.8196	0.11187	0.70772	0.999	K1	0.7605
ENSG00000122390.19	27	chr16:3450146-3450165	+	TE	0.18552	0.89154	-0.70602	0.999	K1	0.7605
ENSG00000197774.14	21	chr16:1778455-1780627	+	TE	0.68535	0.55474	0.13061	0.999	K2	1.4687
ENSG00000141198.16	62	chr17:54961723-54961949	+	TE	0.1501	0.0051572	0.14494	0.999	K3	1.5171
ENSG00000231256.8	9	chr17:43784618-43784833	+	TE	0.077769	0.59688	-0.51911	0.999	K1	0.9588
ENSG00000231256.8	10	chr17:43784834-43787620	+	TE	0.92246	0.39676	0.52571	0.999	K1	0.9588
ENSG00000132591.12	9	chr17:28857939-28857985	+	CE	0.59798	0.90701	-0.30903	0.999	K5	2.6886
ENSG00000197170.10	28	chr17:67337916-67339802	-	TE	0.1581	0.10901	0.049094	0.999	K2	0.9991
ENSG00000141349.10	27	chr17:44074969-44075087	+	CE	0.68271	0.92672	-0.24401	0.999	K5	1.9987
ENSG00000091947.10	11	chr17:44014953-44014963	-	TS	0.11189	0.8558	-0.7439	0.999	K1	0
ENSG00000109046.15	42	chr17:27312210-27312887	+	TE	0.028747	0.00090959	0.027837	0.999	K2	0.8274
ENSG00000109066.14	19	chr17:74837354-74837589	+	RI	0.91535	0.57431	0.34105	0.999	K1	0.9963
ENSG00000196704.14	48	chr17:68257140-68257153	+	TE	0.019072	0.2062	-0.18713	0.999	K4	2.5813
ENSG00000173786.17	31	chr17:41975177-41977740	+	TE	0.25197	0.16799	0.083975	0.999	K3	1.4635
ENSG00000233223.4	3	chr17:7583743-7583777	-	TS	0.070806	0.66242	-0.59161	0.999	K3	1.4995
ENSG00000171962.18	6	chr17:17972903-17972917	+	TS	0.040771	0.4984	-0.45763	0.999	K4	1
ENSG00000108349.17	2	chr17:40140537-40140543	+	TS	0.65313	0.49133	0.1618	0.999	K2	0.9999
ENSG00000108349.17	3	chr17:40140544-40140779	+	TS	0.34664	0.50879	-0.16215	0.999	K2	0.9999
ENSG00000108622.11	32	chr17:64002595-64002631	-	TE	0.75017	0.10321	0.64696	0.999	K2	0.9348
ENSG00000267532.5	7	chr17:7015818-7015821	-	TE	0.89478	0.14253	0.75225	0.999	K1	0
ENSG00000007202.15	30	chr17:28638524-28638642	-	CE	0.93848	0.99761	-0.059133	0.999	K1	0.3905
ENSG00000007202.15	31	chr17:28638252-28638415	-	CE	0.93902	0.99707	-0.058047	0.999	K1	0.3905
ENSG00000167543.16	37	chr17:29572698-29572811	+	RI	0.68176	0.2743	0.40746	0.999	K1	0.9981
ENSG00000130935.10	24	chr17:67737071-67737145	+	CE	0.99378	0.94303	0.050752	0.999	K4	0.8459
ENSG00000159210.10	35	chr17:48931643-48931714	-	CE	0.98564	0.94015	0.045496	0.999	K5	1.7021
ENSG00000121064.13	39	chr17:56998385-56998498	+	CE	0.98113	0.85372	0.12741	0.999	K2	1.1173
ENSG00000169696.16	19	chr17:81994958-81995147	+	TE	0.10601	0.89183	-0.78582	0.999	K1	0
ENSG00000141526.18	41	chr17:82239363-82239481	+	TE	0.069459	0.54251	-0.47305	0.999	K1	0.98
ENSG00000141526.18	42	chr17:82239482-82240086	+	TE	0.93098	0.45633	0.47465	0.999	K1	0.98
ENSG00000166582.11	10	chr17:16349140-16349333	-	CE	0.62815	0.45924	0.16891	0.999	K3	2.0643
ENSG00000141543.12	9	chr17:80141319-80141381	-	CE	0.99716	0.97058	0.026579	0.999	K5	0.3901
ENSG00000030582.18	53	chr17:44352572-44352660	+	RI	0.17059	0.037504	0.13308	0.999	K2	0.74
ENSG00000141378.15	10	chr17:59697312-59697978	-	TE	0.85341	0.51903	0.33438	0.999	K1	0.9991
ENSG00000141378.15	11	chr17:59697308-59697311	-	TE	0.14659	0.48043	-0.33384	0.999	K1	0.9991
ENSG00000167723.15	33	chr17:3513821-3514011	-	TE	0.77691	0.14455	0.63236	0.999	K2	0.5062
ENSG00000072778.20	20	chr17:7220530-7220603	+	RI	0.50199	0.23353	0.26846	0.999	K10	6.2685
ENSG00000261879.8	19	chr17:5234593-5234811	+	CE	0.91962	0.32919	0.59044	0.999	K3	2.4936
ENSG00000274712.2	2	chr17:68205669-68206238	+	TE	0.071499	0.47576	-0.40426	0.999	K1	0.9967
ENSG00000177302.15	15	chr17:18308413-18308424	-	CE	0.92217	0.67422	0.24795	0.999	K3	1.3964
ENSG00000181513.15	12	chr17:45135690-45135693	+	TS	0.50182	0.056034	0.44579	0.999	K3	1
ENSG00000131242.18	10	chr17:31488118-31488191	+	TS	0.13467	0.85632	-0.72165	0.999	K2	0
ENSG00000108591.10	46	chr17:18101921-18101997	+	CE	0.85425	0.9936	-0.13935	0.999	K7	3.1875
ENSG00000108953.17	33	chr17:1344539-1344539	-	TE	0.47162	0.42376	0.047862	0.999	K3	1.5901
ENSG00000168961.17	39	chr17:27649434-27649541	+	TE	0.14363	0.90697	-0.76334	0.999	K3	1.5691
ENSG00000181523.13	30	chr17:80211924-80212070	-	RI	0.73698	0.50043	0.23655	0.999	K4	2.356
ENSG00000181523.13	31	chr17:80211869-80211923	-	CE	0.77347	0.52799	0.24548	0.999	K4	2.356
ENSG00000266258.1	7	chr18:70351979-70352119	+	TE	0.82801	0.1429	0.68511	0.999	K1	0.3401
ENSG00000082212.13	47	chr18:50947709-50947784	+	TE	0.061046	0.0011572	0.059889	0.999	K4	2.5124
ENSG00000263745.7	12	chr18:2059969-2060064	-	CE	0.13749	0.70855	-0.57106	0.999	K2	1.3306
ENSG00000198795.11	36	chr18:25062593-25062741	-	TE	0.015191	0.23662	-0.22143	0.999	K2	1.2118
ENSG00000176624.12	5	chr18:51176821-51177576	-	TE	0.28368	0.38241	-0.098731	0.999	K1	0.9736
ENSG00000134769.23	20	chr18:34513849-34513937	+	TE	0.87647	0.12832	0.74816	0.999	K1	0
ENSG00000134769.23	137	chr18:34887995-34888010	+	TE	0.076158	0.54004	-0.46389	0.999	K3	0.9996
ENSG00000134490.14	4	chr18:23437940-23437946	-	TS	0.79432	0.14019	0.65413	0.999	K3	0.4803
ENSG00000266573.6	26	chr18:24984407-24986580	+	TE	0.13678	0.84427	-0.70748	0.999	K2	0.0853
ENSG00000197046.12	12	chr18:45842106-45842224	+	TE	0.10427	0.86579	-0.76152	0.999	K2	0.7006
ENSG00000197563.11	45	chr18:62153569-62154544	-	TE	0.26727	0.89177	-0.6245	0.999	K1	0.7511
ENSG00000170677.6	6	chr18:70327117-70330199	+	TE	0.3499	0.25787	0.092037	0.999	K2	1.4702
ENSG00000132204.14	75	chr18:1269176-1269521	-	TE	0.033387	0.43067	-0.39728	0.999	K4	1.4196
ENSG00000074657.14	30	chr18:58920330-58920333	+	TS	0.0078101	0.22641	-0.2186	0.999	K2	0.9642
ENSG00000074657.14	32	chr18:58920523-58920633	+	TS	0.99211	0.77214	0.21997	0.999	K2	0.9642
ENSG00000099622.14	9	chr19:1264325-1264463	+	CE	0.86775	0.18934	0.6784	0.999	K2	0.6797
ENSG00000104884.17	21	chr19:45364424-45364547	-	CE	0.61525	0.92404	-0.30879	0.999	K5	3.4281
ENSG00000130751.10	18	chr19:47039407-47039564	+	CE	0.45163	0.84928	-0.39764	0.999	K7	5.2563
ENSG00000105640.13	7	chr19:17861293-17861307	+	CE	0.87522	0.99896	-0.12374	0.999	K4	1.1046
ENSG00000007255.10	11	chr19:45162933-45163140	-	TE	0.97831	0.57172	0.40659	0.999	K2	0.9998
ENSG00000105723.13	45	chr19:42230500-42230535	-	RI	0.98486	0.95042	0.034437	0.999	K1	0.3081
ENSG00000105723.13	46	chr19:42230392-42230499	-	AA	0.98479	0.95069	0.034101	0.999	K1	0.3081
ENSG00000242852.7	1	chr19:12513834-12513854	-	TS	0.76613	0.12459	0.64154	0.999	K1	0.7642
ENSG00000105137.13	13	chr19:15111632-15111792	+	CE	0.78505	0.95869	-0.17364	0.999	K5	1.5279
ENSG00000229833.10	16	chr19:7631473-7631620	+	TE	0.70931	0.93247	-0.22317	0.999	K2	0.9074
ENSG00000182013.18	8	chr19:46466491-46466502	-	TE	0.1231	0.0013115	0.12179	0.999	K2	0.6996
ENSG00000198723.11	22	chr19:7508448-7508450	+	TE	0.11162	0.87236	-0.76073	0.999	K1	0
ENSG00000160410.15	42	chr19:40582426-40582466	+	CE	0.78105	0.97385	-0.1928	0.999	K3	1.558
ENSG00000160953.17	33	chr19:1371079-1371233	+	RI	0.20231	0.65329	-0.45097	0.999	K2	1.253
ENSG00000130811.12	7	chr19:10119865-10119869	-	TS	0.19355	0.0023471	0.19121	0.999	K4	2
ENSG00000104812.15	10	chr19:48982720-48982837	-	CE	0.74557	0.95671	-0.21114	0.999	K5	3.0757
ENSG00000167615.17	7	chr19:54451290-54451382	+	CE	0.92809	0.80763	0.12046	0.999	K2	1.7645
ENSG00000178982.10	20	chr19:38632601-38632678	+	CE	0.63291	0.84573	-0.21282	0.999	K4	1.3192
ENSG00000104870.13	38	chr19:49524781-49525012	+	TE	0.47334	0.088238	0.3851	0.999	K2	1.3205
ENSG00000267419.3	15	chr19:19834928-19836073	+	TE	0.88691	0.10627	0.78064	0.999	K2	0
ENSG00000197808.13	21	chr19:36639655-36640022	-	TE	0.36066	0.20944	0.15122	0.999	K3	1.9212
ENSG00000104889.7	3	chr19:12806605-12806676	+	TS	0.018901	0.12079	-0.10189	0.999	K3	1.2774
ENSG00000064961.19	43	chr19:3578343-3578444	+	TE	0.96138	0.56824	0.39314	0.999	K1	0.9851
ENSG00000213020.10	9	chr19:52735001-52735011	-	TS	0.89755	0.23737	0.66018	0.999	K4	2.5852
ENSG00000051128.19	4	chr19:18941123-18941190	-	TS	0.083158	0.79284	-0.70968	0.999	K1	0.4613
ENSG00000105063.19	14	chr19:55241239-55241391	-	CE	0.70973	0.93743	-0.2277	0.999	K2	1.0371
ENSG00000079805.19	55	chr19:10819980-10820089	+	CE	0.66368	0.57988	0.083801	0.999	K6	1.9718
ENSG00000179284.6	6	chr19:12974525-12974760	+	TE	0.91374	0.39216	0.52158	0.999	K1	0.9483
ENSG00000129946.11	9	chr19:436380-436431	-	CE	0.36712	0.8672	-0.50008	0.999	K6	4.0622
ENSG00000133265.11	27	chr19:55265886-55265982	-	CE	0.80004	0.99572	-0.19568	0.999	K3	1.4197
ENSG00000272333.8	76	chr19:35738879-35738880	+	TE	0.087382	0.001427	0.085955	0.999	K3	2.1132
ENSG00000178078.12	24	chr19:4325459-4325545	-	TE	0.070382	0.4714	-0.40102	0.999	K1	0.9923
ENSG00000130733.11	5	chr19:10928585-10928625	-	TS	0.9326	0.41527	0.51733	0.999	K3	1.5849
ENSG00000101361.17	49	chr20:2658040-2658359	+	TE	0.63075	0.68741	-0.056656	0.999	K2	1.0584
ENSG00000101266.19	100	chr20:481623-482710	-	TE	0.090065	0.064249	0.025816	0.999	K5	1.529
ENSG00000196700.9	3	chr20:63967381-63967523	-	CE	0.96371	0.99707	-0.03336	0.999	K2	0.5327
ENSG00000131043.13	9	chr20:36236504-36236782	+	AD	0.71541	0.37385	0.34157	0.999	K4	2.7483
ENSG00000064205.11	3	chr20:44714922-44715161	+	TS	0.33605	0.85806	-0.52201	0.999	K2	0.8929
ENSG00000149658.18	3	chr20:63215577-63215601	-	CE	0.99858	0.97527	0.023309	0.999	K2	0.2138
ENSG00000171858.18	8	chr20:62387843-62387914	+	CE	0.97616	0.9902	-0.014038	0.999	K3	0.2604
ENSG00000101166.16	8	chr20:59037191-59037280	-	CE	0.93408	0.72473	0.20935	0.999	K2	1.2577
ENSG00000149636.16	16	chr20:36770975-36770977	-	AA	0.98863	0.88602	0.10262	0.999	K2	1.314
ENSG00000092758.18	22	chr20:62827241-62827294	+	CE	0.70607	0.98175	-0.27568	0.999	K1	0.9739
ENSG00000124207.17	9	chr20:49072286-49072453	+	CE	0.99635	0.9706	0.025748	0.999	K9	0.6305
ENSG00000240849.11	15	chr20:50118254-50123736	-	TE	0.04151	0.024554	0.016956	0.999	K3	1.9111
ENSG00000274276.5	5	chr21:6467484-6467509	-	TS	0.046413	0.50219	-0.45577	0.999	K3	1
ENSG00000100280.17	37	chr22:29329712-29329720	-	CE	0.246	0.37067	-0.12467	0.999	K3	1.1649
ENSG00000100139.14	21	chr22:37932798-37932888	+	CE	0.7178	0.96941	-0.25161	0.999	K2	1.235
ENSG00000206140.12	2	chr22:21467262-21467318	+	TS	0.79505	0.079385	0.71566	0.999	K3	1.5697
ENSG00000100029.18	25	chr22:30584365-30584415	-	AD	0.97667	0.99783	-0.021164	0.999	K4	0.8468
ENSG00000236064.3	10	chrX:107894738-107896360	-	TE	0.85985	0.14329	0.71656	0.999	K1	0
ENSG00000101972.20	82	chrX:124100903-124101498	+	TE	0.02571	0.0013016	0.024408	0.999	K3	1.4649
ENSG00000072506.14	15	chrX:53431974-53431987	-	AD	0.14232	0.018869	0.12345	0.999	K3	1.325
ENSG00000072506.14	18	chrX:53431798-53431824	-	AD	0.80416	0.94321	-0.13906	0.999	K3	1.325
ENSG00000147274.14	16	chrX:136875086-136875168	-	CE	0.99862	0.98957	0.0090549	0.999	K4	1.4671
ENSG00000156313.15	34	chrX:38291393-38291484	-	CE	0.97162	0.80341	0.16822	0.999	K2	0.8032
ENSG00000101974.15	43	chrX:139726353-139728785	-	TE	0.28425	0.4437	-0.15945	0.999	K3	1.8001
ENSG00000270050.2	4	chrX:102659360-102659655	-	TE	0.37754	0.91696	-0.53942	0.999	K1	0.9857
ENSG00000130741.11	18	chrX:24073264-24073411	+	AD	0.081758	0.12676	-0.045	0.999	K2	0.5798
ENSG00000224060.3	5	chrY:12347488-12347495	+	TE	0.10303	0.83347	-0.73044	0.999	K1	0.3226
ENSG00000124333.16_PAR_Y	11	chrY:57082143-57082200	+	CE	0.98284	0.82934	0.1535	0.999	K2	1.2513
ENSG00000123473.17	44	chr1:47250139-47250172	-	TE	0.059178	0.1639	-0.10472	0.998	K3	2.0164
ENSG00000086015.23	33	chr1:46029466-46029567	+	CE	0.90727	0.9889	-0.081625	0.998	K5	2.3977
ENSG00000078900.15	26	chr1:3733092-3733292	+	TE	0.10388	0.0015884	0.10229	0.998	K3	1.9148
ENSG00000117410.14	33	chr1:43978024-43978213	+	TE	0.2885	0.4	-0.1115	0.998	K3	1.4952
ENSG00000162434.13	74	chr1:64833245-64833249	-	TE	0.00096334	0.012761	-0.011798	0.998	K4	2.1542
ENSG00000183431.12	20	chr1:37978828-37978987	-	RI	0.0022543	0.032017	-0.029763	0.998	K4	0.6937
ENSG00000116151.14	28	chr1:2371676-2371905	-	TE	0.39042	0.039427	0.351	0.998	K1	0.9978
ENSG00000198952.8	19	chr1:156259005-156259163	-	CE	0.81609	0.95593	-0.13984	0.998	K1	0.8036
ENSG00000188976.11	23	chr1:946173-946286	-	CE	0.90741	0.99444	-0.087027	0.998	K4	1.9427
ENSG00000198715.13	1	chr1:156295680-156295680	-	TS	0.059141	0.76364	-0.7045	0.998	K3	1
ENSG00000117475.14	4	chr1:169368237-169368342	+	TS	0.24365	0.020088	0.22357	0.998	K2	1.4311
ENSG00000094975.14	21	chr1:172577539-172577559	+	CE	0.82264	0.28348	0.53916	0.998	K6	3.6533
ENSG00000053371.13	10	chr1:19307002-19307101	-	CE	0.96252	0.9974	-0.034884	0.998	K3	2.007
ENSG00000135870.12	28	chr1:173938576-173938871	-	TE	0.019325	0.20382	-0.1845	0.998	K2	1.2247
ENSG00000217801.11	21	chr1:1065830-1065948	+	AA	0.71236	0.95177	-0.23941	0.998	K3	2.1367
ENSG00000097021.20	21	chr1:6264269-6264271	-	TE	0.00058741	0.051127	-0.05054	0.998	K2	1.1211
ENSG00000069424.16	9	chr1:5992693-5992702	+	TS	0.023008	0.26802	-0.24501	0.998	K4	2.3278
ENSG00000009307.17	24	chr1:114749905-114749973	-	RI	0.88113	0.68442	0.19671	0.998	K6	1.6199
ENSG00000132128.18	15	chr1:46280192-46280290	-	CE	0.9386	0.99735	-0.058745	0.998	K4	1.7444
ENSG00000120949.15	19	chr1:12142287-12143117	+	TE	0.072525	0.70496	-0.63244	0.998	K1	0.9923
ENSG00000137955.16	27	chr1:75790446-75790517	+	CE	0.13137	0.26046	-0.12909	0.998	K8	2.7832
ENSG00000116584.22	14	chr1:155978913-155979099	-	TS	0.89554	0.12257	0.77297	0.998	K1	0
ENSG00000143320.9	10	chr1:156699606-156699755	-	TE	0.93544	0.69203	0.2434	0.998	K1	0.9529
ENSG00000160767.22	8	chr1:155254084-155254194	-	CE	0.25106	0.56751	-0.31645	0.998	K8	3.203
ENSG00000160767.22	18	chr1:155251095-155251164	-	CE	0.90802	0.9933	-0.085281	0.998	K8	3.126
ENSG00000118217.7	42	chr1:161958998-161959632	+	TE	0.0025124	0.031482	-0.02897	0.998	K3	1.4617
ENSG00000198520.12	13	chr1:44689109-44689224	+	CE	0.90681	0.29293	0.61388	0.998	K3	2.2959
ENSG00000285053.1	12	chr1:235341708-235341778	+	CE	0.26621	0.87233	-0.60611	0.998	K4	2.4251
ENSG00000174606.14	18	chr1:212992182-212994728	-	TE	0.99895	0.92141	0.07754	0.998	K1	0.6073
ENSG00000160818.17	36	chr1:156595667-156595716	-	TE	0.014801	0.13025	-0.11544	0.998	K3	1.9989
ENSG00000171863.15	17	chr2:3576487-3576558	+	AA	0.99902	0.95437	0.044651	0.998	K1	0.405
ENSG00000115042.10	16	chr2:95410864-95411026	+	CE	0.61042	0.8388	-0.22837	0.998	K6	3.5468
ENSG00000115307.17	12	chr2:74528417-74528489	-	CE	0.74618	0.94244	-0.19626	0.998	K7	4.8472
ENSG00000119004.17	22	chr2:203296758-203297014	+	TE	0.81811	0.86908	-0.050967	0.998	K3	0.6905
ENSG00000023228.14	4	chr2:206159195-206159257	-	TS	0.13819	0.84328	-0.70509	0.998	K1	0.3412
ENSG00000023228.14	33	chr2:206114817-206123818	-	TE	0.12977	0.0858	0.043974	0.998	K3	1.701
ENSG00000235779.8	60	chr2:305924-306058	-	TE	0.69053	0.079692	0.61084	0.998	K4	0.9526
ENSG00000136002.20	16	chr2:131034972-131035288	+	TS	0.088242	0.74859	-0.66035	0.998	K1	0.9355
ENSG00000138029.14	10	chr2:26254430-26254474	+	CE	0.99381	0.92876	0.06505	0.998	K8	1.1595
ENSG00000168542.16	2	chr2:188974394-188974568	+	TS	0.58474	0.08033	0.50441	0.998	K1	0.9644
ENSG00000078018.21	24	chr2:209692637-209692792	+	TE	0.74532	0.12614	0.61918	0.998	K2	0.9959
ENSG00000128654.14	10	chr2:176323392-176323464	+	CE	0.99343	0.93024	0.063186	0.998	K2	0.799
ENSG00000119760.16	14	chr2:27650809-27653051	-	TE	0.14765	0.10137	0.046278	0.998	K2	0.881
ENSG00000185674.10	14	chr2:99242319-99242482	-	TE	0.87069	0.12375	0.74694	0.998	K1	0
ENSG00000115053.17	30	chr2:231457643-231457800	-	CE	0.99513	0.99971	-0.0045824	0.998	K9	0.3608
ENSG00000151276.24	54	chr3:65361077-65361148	-	TE	0.079195	0.64313	-0.56394	0.998	K3	1.4448
ENSG00000198585.12	6	chr3:131383440-131388830	+	TE	0.3188	0.44687	-0.12808	0.998	K1	0.9988
ENSG00000093167.18	28	chr3:37121492-37121536	-	CE	0.063745	0.26738	-0.20364	0.998	K5	2.5464
ENSG00000003756.17	30	chr3:50104248-50104308	+	CE	0.812	0.40085	0.41115	0.998	K3	1.7573
ENSG00000114126.18	53	chr3:141952143-141952275	-	TE	0.00055315	0.034239	-0.033686	0.998	K3	1.9
ENSG00000178252.19	33	chr3:49013042-49013101	+	CE	0.96627	0.99634	-0.030076	0.998	K5	1.76
ENSG00000169714.17	25	chr3:129167827-129169483	-	TE	0.013089	0.0089167	0.0041724	0.998	K3	1.4229
ENSG00000232354.8	80	chr3:42506524-42506527	-	TE	0.86028	0.13091	0.72937	0.998	K3	0.3363
ENSG00000152492.15	16	chr3:191392176-191398659	+	TE	0.27987	0.21444	0.065431	0.998	K1	0.8624
ENSG00000163818.19	13	chr3:45842120-45842129	-	TS	0.0091398	0.2305	-0.22136	0.998	K3	1.2533
ENSG00000175182.15	10	chr3:184337565-184337599	+	TS	0.0651	0.57262	-0.50752	0.998	K1	0.971
ENSG00000251432.8	29	chr4:128519296-128519394	+	TE	0.89764	0.13078	0.76686	0.998	K2	0.8383
ENSG00000138646.9	13	chr4:88470614-88470673	+	CE	0.96526	0.77194	0.19332	0.998	K1	0.793
ENSG00000109790.18	22	chr4:39122209-39122209	+	TE	0.43199	0.56454	-0.13255	0.998	K2	0.9987
ENSG00000109790.18	23	chr4:39122210-39126233	+	TE	0.56749	0.43545	0.13203	0.998	K2	0.9987
ENSG00000109320.13	49	chr4:102616434-102616915	+	TE	0.20076	0.29661	-0.095849	0.998	K3	1.5146
ENSG00000138678.11	24	chr4:83604668-83605139	+	TE	0.0022876	0.17447	-0.17218	0.998	K1	0.8264
ENSG00000109686.19	45	chr4:151120287-151120309	-	TE	0.0083389	0.59514	-0.5868	0.998	K3	1.6888
ENSG00000159788.20	22	chr4:3413229-3413703	+	TS	0.85932	0.20787	0.65145	0.998	K1	0.7633
ENSG00000109685.19	29	chr4:1938451-1938532	+	CE	0.87667	0.92609	-0.04942	0.998	K9	4.1896
ENSG00000171720.10	14	chr5:141629860-141629916	-	CE	0.62602	0.83488	-0.20885	0.998	K11	4.3513
ENSG00000048162.22	8	chr5:176388235-176388343	-	CE	0.82978	0.94392	-0.11414	0.998	K5	1.8078
ENSG00000184584.13	26	chr5:139481186-139481342	-	CE	0.75775	0.98182	-0.22407	0.998	K5	3.3737
ENSG00000131504.18	36	chr5:141529603-141529697	-	CE	0.99585	0.97278	0.023068	0.998	K2	0.1843
ENSG00000245556.4	4	chr5:78358798-78359985	-	TE	0.78771	0.89425	-0.10654	0.998	K1	0.8083
ENSG00000131446.17	45	chr5:180795430-180795655	-	TE	0.71566	0.075774	0.63989	0.998	K1	0.9769
ENSG00000083720.13	14	chr5:41794677-41794749	-	CE	0.96896	0.85483	0.11414	0.998	K3	0.7014
ENSG00000132837.15	33	chr5:79021506-79021506	-	TE	0.57068	0.099321	0.47136	0.998	K2	0.9819
ENSG00000164180.14	48	chr5:88195047-88195168	-	TE	0.015538	0.053169	-0.037631	0.998	K3	1.8352
ENSG00000174695.10	13	chr5:83056535-83056726	-	TE	0.027357	0.00047417	0.026883	0.998	K3	1.6333
ENSG00000280987.4	4	chr5:139274103-139274103	+	TS	0.93568	0.49441	0.44127	0.998	K3	1
ENSG00000231683.6	16	chr6:53561920-53564057	-	TE	0.85126	0.10872	0.74255	0.998	K3	0.9313
ENSG00000196230.14	14	chr6:30723340-30725408	+	TE	0.036842	0.016066	0.020776	0.998	K3	1.448
ENSG00000196230.14	15	chr6:30725409-30725409	+	TE	0.64542	0.58581	0.059609	0.998	K3	1.448
ENSG00000048545.17	7	chr6:42179243-42179403	+	TE	0.13901	0.71629	-0.57728	0.998	K2	0.7743
ENSG00000204463.14	41	chr6:31645504-31645561	-	TS	0.0023996	0.26635	-0.26395	0.998	K1	0.987
ENSG00000204463.14	42	chr6:31645407-31645503	-	TS	0.9976	0.73265	0.26495	0.998	K1	0.987
ENSG00000198563.14	45	chr6:31531406-31531671	-	TS	0.91211	0.99648	-0.084361	0.998	K1	0.5829
ENSG00000288009.1	5	chr6:89143747-89143833	-	CE	0.36887	0.88973	-0.52086	0.998	K2	1.4777
ENSG00000213676.13	3	chr6:32128219-32128222	-	TS	0.90959	0.36286	0.54673	0.998	K3	1.5849
ENSG00000172432.19	25	chr6:43620490-43620493	-	TE	0.19498	0.0030394	0.19194	0.998	K1	0.8852
ENSG00000124508.17	8	chr6:26383143-26383181	+	TS	0.92769	0.2686	0.65909	0.998	K3	2.3219
ENSG00000124614.16	5	chr6:34425796-34426026	-	AF	0.24513	0.060738	0.18439	0.998	K1	0.8791
ENSG00000025796.14	39	chr6:107870765-107871847	-	TE	0.9075	0.94041	-0.032901	0.998	K1	0.4759
ENSG00000025796.14	40	chr6:107867756-107870764	-	TE	0.092326	0.059626	0.0327	0.998	K1	0.4759
ENSG00000120438.12	7	chr6:159789577-159789584	-	TS	0.00067124	0.023298	-0.022626	0.998	K4	1.6332
ENSG00000234753.6	4	chr6:41546211-41546235	-	TS	0.58545	0.076989	0.50847	0.998	K2	0.9608
ENSG00000135316.19	33	chr6:85615019-85615347	-	CE	0.98676	0.99905	-0.012293	0.998	K6	1.9442
ENSG00000106348.18	18	chr7:128400817-128400831	-	AD	0.61549	0.83769	-0.2222	0.998	K2	1.3715
ENSG00000011426.11	38	chr7:36424545-36424593	+	CE	0.99166	0.93832	0.053341	0.998	K1	0.404
ENSG00000146576.13	21	chr7:6608098-6608724	+	TE	0.075938	0.28067	-0.20474	0.998	K2	1.1154
ENSG00000285106.2	23	chr7:130862647-130864857	-	TE	0.55448	0.93968	-0.38519	0.998	K2	1.546
ENSG00000105854.13	44	chr7:95404880-95404896	-	TE	0.0018	0.12424	-0.12244	0.998	K3	1.8699
ENSG00000164877.19	50	chr7:1428619-1428791	-	TE	0.12915	0.76203	-0.63288	0.998	K2	0.568
ENSG00000164535.15	33	chr7:6409126-6409128	-	TE	0.31345	0.58025	-0.26679	0.998	K3	2.015
ENSG00000179406.9	2	chr7:66493560-66493565	-	TS	0.89087	0.42704	0.46383	0.998	K3	1
ENSG00000077782.22	114	chr8:38413466-38413521	-	TE	0.067947	0.00094837	0.066998	0.998	K4	1.3404
ENSG00000160957.15	29	chr8:144513571-144513712	-	CE	0.74277	0.97694	-0.23417	0.998	K6	3.5335
ENSG00000029534.21	69	chr8:41655301-41655323	-	TE	0.71798	0.48003	0.23795	0.998	K3	1.6551
ENSG00000176406.24	63	chr8:104251632-104251811	+	TE	0.099996	0.8192	-0.7192	0.998	K3	0.4927
ENSG00000067167.8	10	chr8:70598134-70598255	-	CE	0.99579	0.96759	0.028203	0.998	K4	0.3872
ENSG00000153317.15	22	chr8:130187236-130187285	-	CE	0.99642	0.90921	0.087206	0.998	K3	1.5398
ENSG00000156795.8	28	chr8:123467231-123470028	+	TE	0.98324	0.65041	0.33283	0.998	K1	0.9998
ENSG00000120896.14	43	chr8:22566714-22566821	+	RI	0.60211	0.34308	0.25902	0.998	K4	2.2489
ENSG00000104408.11	69	chr8:108230725-108231806	-	TE	0.48204	0.73553	-0.25349	0.998	K1	0.9964
ENSG00000104218.16	68	chr8:67115914-67116122	+	CE	0.70719	0.90781	-0.20062	0.998	K11	4.4249
ENSG00000136982.6	8	chr8:119842776-119842828	-	CE	0.99661	0.95336	0.043257	0.998	K1	0.2812
ENSG00000148248.14	13	chr9:133364840-133364914	-	AD	0.95929	0.9992	-0.039907	0.998	K1	0.3577
ENSG00000125485.18	11	chr9:132651075-132651116	-	CE	0.97479	0.77591	0.19888	0.998	K1	0.8944
ENSG00000231107.2	2	chr9:90433431-90433505	-	TS	0.86258	0.19971	0.66287	0.998	K1	0.6395
ENSG00000147905.18	25	chr9:37357166-37357390	+	TE	0.33395	0.41938	-0.08543	0.998	K3	1.5327
ENSG00000230303.6	50	chr9:85785722-85785914	-	TE	0.49863	0.028677	0.46996	0.998	K2	0.9973
ENSG00000230303.6	51	chr9:85783752-85785721	-	TE	0.50356	0.97187	-0.46831	0.998	K2	0.9973
ENSG00000227155.7	29	chr9:456518-456520	-	TE	0.14368	0.75839	-0.61471	0.998	K3	0.8406
ENSG00000160360.13	7	chr9:136337441-136337564	+	CE	0.80924	0.99052	-0.18127	0.998	K1	0.8309
ENSG00000099810.21	15	chr9:21816714-21816772	+	CE	0.99012	0.91083	0.079282	0.998	K4	1.2814
ENSG00000148334.16	31	chr9:128123726-128123847	-	CE	0.96859	0.99623	-0.027639	0.998	K6	1.2082
ENSG00000137145.21	50	chr9:19373546-19374281	+	TE	0.72853	0.56134	0.16719	0.998	K3	1.5804
ENSG00000054148.18	14	chr9:136851025-136851027	+	TE	0.24491	0.43863	-0.19372	0.998	K2	1.5648
ENSG00000160293.17	2	chr9:133992282-133992324	-	TS	0.21845	0.42786	-0.20941	0.998	K2	1.9362
ENSG00000160271.16	21	chr9:133104448-133104551	-	CE	0.096571	0.22819	-0.13162	0.998	K2	1.0812
ENSG00000167114.13	10	chr9:128353025-128353234	+	CE	0.85529	0.98485	-0.12956	0.998	K3	0.9467
ENSG00000151923.18	14	chr10:119582558-119582608	-	AA	0.51083	0.29874	0.21209	0.998	K7	4.0708
ENSG00000122952.17	17	chr10:56358688-56358724	-	AA	0.84292	0.72467	0.11824	0.998	K3	1.2015
ENSG00000122378.14	10	chr10:80431986-80432108	+	TE	0.7247	0.64879	0.075914	0.998	K2	1.1457
ENSG00000189319.14	8	chr10:124621671-124623604	-	TE	0.032163	0.00055833	0.031605	0.998	K1	0.2851
ENSG00000107968.10	5	chr10:30437176-30437406	+	CE	0.69093	0.40083	0.2901	0.998	K4	2.9751
ENSG00000107669.19	66	chr10:121789439-121789551	-	TE	0.91529	0.39619	0.51909	0.998	K1	0.9602
ENSG00000232110.9	6	chr10:89283806-89283891	+	TS	0.11711	0.71414	-0.59702	0.998	K3	0.7727
ENSG00000197746.15	9	chr10:71823888-71823896	-	CE	0.08386	0.047361	0.036499	0.998	K1	0.4202
ENSG00000095564.15	11	chr10:91959155-91959282	+	AD	0.34298	0.67115	-0.32816	0.998	K1	0.9741
ENSG00000052749.14	61	chr10:97356702-97357105	-	TE	0.014037	0.15891	-0.14487	0.998	K2	1.2062
ENSG00000087053.20	34	chr11:95910740-95910755	-	TS	0.18985	0.72569	-0.53584	0.998	K3	0.7709
ENSG00000167986.15	114	chr11:61299455-61299462	-	TE	0.17838	0.052818	0.12557	0.998	K4	1.7331
ENSG00000197345.13	8	chr11:68900548-68900605	-	CE	0.98371	0.93248	0.051237	0.998	K2	0.8581
ENSG00000255717.8	52	chr11:62852994-62853070	-	RI	0.1639	0.089134	0.074768	0.998	K10	4.6198
ENSG00000129084.18	13	chr11:14520193-14520211	-	CE	0.18412	0.41778	-0.23366	0.998	K4	2.21
ENSG00000184014.9	68	chr11:9142722-9142845	-	CE	0.54861	0.85536	-0.30675	0.998	K9	3.3762
ENSG00000245532.10	28	chr11:65426500-65426513	+	TE	0.00085992	0.095558	-0.094698	0.998	K3	1.4838
ENSG00000172890.13	70	chr11:71503090-71503303	+	CE	0.16217	0.82151	-0.65934	0.998	K2	0.6879
ENSG00000109971.14	55	chr11:123058632-123058766	-	AD	0.99987	0.99885	0.0010282	0.998	K6	1.1862
ENSG00000165458.15	54	chr11:72238042-72238175	+	CE	0.78134	0.94827	-0.16693	0.998	K2	1.1578
ENSG00000149403.13	1	chr11:120511746-120511747	+	TS	0.78733	0.14779	0.63954	0.998	K2	0.4613
ENSG00000254506.1	5	chr11:101594935-101595156	+	TE	0.79781	0.14259	0.65522	0.998	K1	0.4035
ENSG00000173113.7	12	chr11:64316969-64317057	-	RI	0.17109	0.046568	0.12452	0.998	K1	0.7738
ENSG00000168003.18	78	chr11:62888876-62888880	+	TE	0.0058468	0.0008057	0.0050411	0.998	K4	2.1326
ENSG00000110080.20	2	chr11:126355660-126355668	+	TS	0.2093	0.86481	-0.65551	0.998	K3	1.5231
ENSG00000197136.5	17	chr11:65624471-65624581	+	CE	0.85234	0.99372	-0.14138	0.998	K3	1.4635
ENSG00000166394.15	43	chr11:7665105-7665133	-	TE	0.86135	0.14681	0.71454	0.998	K3	0.8081
ENSG00000172757.13	23	chr11:65855654-65855730	-	CE	0.99853	0.99081	0.0077185	0.998	K3	0.1522
ENSG00000110719.10	4	chr11:68039106-68039114	+	TS	0.047897	0.49442	-0.44653	0.998	K3	1
ENSG00000166340.18	38	chr11:6616860-6616974	-	RI	0.42849	0.050596	0.3779	0.998	K10	7.5273
ENSG00000142102.16	10	chr11:290601-290657	+	RI	0.84911	0.39477	0.45433	0.998	K1	0.9774
ENSG00000135090.14	42	chr12:118190546-118190551	-	TS	0.14091	0.85366	-0.71275	0.998	K2	0
ENSG00000257337.8	43	chr12:53039107-53039109	-	TE	0.67941	0.76806	-0.088652	0.998	K4	1.3633
ENSG00000110958.16	10	chr12:56670275-56670364	-	CE	0.92714	0.95525	-0.028107	0.998	K3	0.5254
ENSG00000061936.10	5	chr12:131711137-131711447	+	TS	0.21269	0.010996	0.2017	0.998	K3	1.9253
ENSG00000177406.5	21	chr12:664143-664196	+	TE	0.8707	0.1377	0.733	0.998	K1	0
ENSG00000257496.2	3	chr12:46384289-46384668	-	TE	0.90132	0.11908	0.78223	0.998	K1	0
ENSG00000110799.14	26	chr12:6056857-6057072	-	CE	0.32059	0.87591	-0.55531	0.998	K1	0.8453
ENSG00000257711.2	7	chr12:106678583-106680756	-	TE	0.2947	0.90428	-0.60958	0.998	K2	0.8952
ENSG00000174437.18	45	chr12:110351058-110351090	+	TE	0.90003	0.24517	0.65485	0.998	K2	1.307
ENSG00000111790.14	12	chr12:26960515-26960628	+	CE	0.84398	0.65305	0.19093	0.998	K4	2.0068
ENSG00000111271.15	26	chr12:111715497-111715505	+	TS	0.1329	0.85536	-0.72246	0.998	K1	0
ENSG00000111271.15	27	chr12:111715506-111715687	+	TS	0.8546	0.13943	0.71517	0.998	K1	0
ENSG00000177169.10	28	chr12:131917411-131917554	+	CE	0.75666	0.98445	-0.22779	0.998	K4	2.7526
ENSG00000196498.13	61	chr12:124340695-124340751	-	AA	0.66035	0.88035	-0.21999	0.998	K1	0.9877
ENSG00000135486.19	81	chr12:54284518-54284548	+	AA	0.077748	0.042496	0.035252	0.998	K5	1.4794
ENSG00000256862.4	1	chr12:3871579-3871583	+	TS	0.13918	0.82344	-0.68425	0.998	K2	0.3947
ENSG00000236778.8	34	chr13:51469424-51471533	+	TE	0.88797	0.23732	0.65065	0.998	K1	0.889
ENSG00000136143.16	23	chr13:47971681-47971883	-	TE	0.8587	0.31387	0.54483	0.998	K1	0.992
ENSG00000139496.17	31	chr13:25319326-25319350	+	CE	0.98136	0.86245	0.11891	0.998	K5	2.1739
ENSG00000126215.14	42	chr14:103697618-103698738	-	TE	0.024541	0.003039	0.021502	0.998	K3	1.5993
ENSG00000020577.14	13	chr14:54688021-54688300	+	TS	0.86238	0.13386	0.72852	0.998	K2	0.0036
ENSG00000119650.13	37	chr14:76083763-76084073	+	TE	0.12019	0.69798	-0.57779	0.998	K1	0.9311
ENSG00000119650.13	38	chr14:76084074-76084585	+	TE	0.87597	0.31104	0.56493	0.998	K1	0.9311
ENSG00000182979.18	40	chr14:105466426-105466578	+	CE	0.8409	0.98266	-0.14176	0.998	K6	3.1006
ENSG00000119707.14	40	chr14:73111383-73111527	+	RI	0.099916	0.03312	0.066797	0.998	K2	0.4981
ENSG00000092199.19	41	chr14:21230958-21230996	-	AD	0.42797	0.33549	0.092471	0.998	K8	2.405
ENSG00000198554.12	2	chr14:55027052-55027099	-	TS	0.5058	0.067109	0.4387	0.998	K2	1
ENSG00000151338.20	85	chr14:37547635-37547663	+	TE	0.24094	0.028074	0.21286	0.998	K3	2.0311
ENSG00000100483.14	14	chr14:50108637-50108641	-	TE	0.003434	0.24116	-0.23773	0.998	K3	1.1794
ENSG00000140464.20	5	chr15:73994731-73994732	+	TS	0.18215	0.018031	0.16412	0.998	K3	1.7245
ENSG00000140264.21	35	chr15:43799851-43800279	+	TE	0.20302	0.85586	-0.65284	0.998	K1	0.7764
ENSG00000196547.15	1	chr15:90902218-90902274	+	TS	0.82697	0.14337	0.6836	0.998	K2	0.9246
ENSG00000169018.6	8	chr15:68290488-68290709	+	RI	0.9969	0.96551	0.031386	0.998	K1	0.2183
ENSG00000103653.17	48	chr15:74802598-74802882	+	TE	0.11654	0.056026	0.060518	0.998	K3	1.8114
ENSG00000140416.23	1	chr15:63042632-63042647	+	TS	0.34345	0.59637	-0.25292	0.998	K4	1.2792
ENSG00000166710.23	5	chr15:44711517-44711518	+	TS	0.30611	0.8647	-0.55859	0.998	K3	2
ENSG00000261801.7	32	chr15:73916200-73916303	-	TE	0.65365	0.095514	0.55813	0.998	K2	0.9149
ENSG00000172575.13	33	chr15:38490554-38490688	-	TE	0.34463	0.010898	0.33373	0.998	K2	1.8951
ENSG00000205771.7	22	chr15:43736729-43736835	-	TE	0.73553	0.12516	0.61037	0.998	K1	0.7624
ENSG00000205771.7	23	chr15:43736512-43736728	-	TE	0.26657	0.87937	-0.6128	0.998	K1	0.7624
ENSG00000260288.5	1	chr15:75737820-75737884	+	TS	0.14917	0.77423	-0.62506	0.998	K1	0.6431
ENSG00000260288.5	2	chr15:75737885-75737998	+	TS	0.85973	0.22755	0.63219	0.998	K1	0.6431
ENSG00000103197.18	184	chr16:2088711-2088711	+	TE	0.00076595	0.040218	-0.039452	0.998	K5	1.9385
ENSG00000140988.16	28	chr16:1962657-1962697	-	AA	0.096297	0.033941	0.062355	0.998	K4	1.0352
ENSG00000065057.9	25	chr16:2039820-2039820	-	TE	0.19859	0.0078779	0.19071	0.998	K3	1.9551
ENSG00000090857.14	36	chr16:70156615-70156682	+	TE	0.032226	0.00027252	0.031954	0.998	K4	2.1042
ENSG00000167965.18	52	chr16:2207035-2207110	+	CE	0.7757	0.98273	-0.20702	0.998	K6	2.3921
ENSG00000167965.18	77	chr16:2208614-2208758	+	RI	0.11918	0.0096467	0.10954	0.998	K1	0.7011
ENSG00000261611.6	16	chr16:71447600-71447614	-	TE	0.18544	0.020201	0.16524	0.998	K1	0.6807
ENSG00000259768.7	17	chr16:72820773-72820842	+	CE	0.21792	0.89297	-0.67505	0.998	K2	1.5623
ENSG00000103018.18	4	chr16:69424619-69424666	+	TS	0.0020084	0.27463	-0.27262	0.998	K3	1.1825
ENSG00000170537.13	11	chr16:19035811-19035823	+	AD	0.96103	0.6968	0.26422	0.998	K2	1.2709
ENSG00000154102.11	17	chr16:85690084-85690169	-	TE	0.68901	0.12698	0.56203	0.998	K1	0.8267
ENSG00000186260.17	31	chr16:14241426-14241468	+	TE	0.79914	0.028194	0.77095	0.998	K1	0.9996
ENSG00000169592.15	11	chr16:29996392-29996546	+	RI	0.28247	0.085843	0.19663	0.998	K4	1.4191
ENSG00000179889.20	57	chr16:15036679-15037687	+	TE	0.4801	0.3741	0.106	0.998	K3	1.9826
ENSG00000103249.18	50	chr16:1445344-1446642	-	TE	0.0033499	0.1992	-0.19585	0.998	K2	1.4766
ENSG00000230989.8	24	chr16:83819237-83819737	+	TE	0.25304	0.88499	-0.63195	0.998	K2	1.5839
ENSG00000140983.14	28	chr16:669553-669606	+	CE	0.92622	0.97937	-0.053148	0.998	K7	3.1247
ENSG00000008710.20	125	chr16:2092480-2092592	-	CE	0.67307	0.95609	-0.28302	0.998	K3	2.1139
ENSG00000132591.12	12	chr17:28858146-28858207	+	CE	0.61315	0.86157	-0.24842	0.998	K5	3.0374
ENSG00000159199.14	22	chr17:48895655-48895861	+	TE	0.36531	0.79738	-0.43207	0.998	K2	1.4452
ENSG00000273706.5	13	chr17:36941395-36941531	+	TE	0.91803	0.27041	0.64762	0.998	K1	0.9845
ENSG00000108523.16	28	chr17:4943179-4943284	+	CE	0.79267	0.95866	-0.16598	0.998	K5	2.9632
ENSG00000131470.15	15	chr17:42574099-42574195	-	AD	0.39795	0.70586	-0.30791	0.998	K4	2.0506
ENSG00000008294.22	70	chr17:50965627-50965643	-	TE	0.99945	0.56346	0.436	0.998	K2	1.5783
ENSG00000180891.13	32	chr17:57862875-57862962	-	TE	0.022903	0.0013768	0.021526	0.998	K3	1.8112
ENSG00000108788.12	28	chr17:42571547-42571729	+	TE	0.023731	0.21079	-0.18705	0.998	K2	1.8616
ENSG00000136450.13	27	chr17:58000919-58003359	-	TE	0.071517	0.10686	-0.035341	0.998	K2	0.5092
ENSG00000108622.11	31	chr17:64002632-64002925	-	TE	0.24669	0.8981	-0.65141	0.998	K2	0.9348
ENSG00000141564.15	10	chr17:80643728-80643810	+	CE	0.99484	0.95185	0.042988	0.998	K2	0.6696
ENSG00000168517.11	4	chr17:45161094-45161248	+	TS	0.93813	0.46043	0.4777	0.998	K1	0.9915
ENSG00000121067.19	56	chr17:49599497-49599526	-	TE	0.078687	0.0033957	0.075292	0.998	K4	2.3517
ENSG00000212719.14	35	chr17:21532615-21532627	-	TE	0.62585	0.47552	0.15033	0.998	K3	1.2132
ENSG00000166484.20	14	chr17:19378529-19378542	+	TS	0.88631	0.36605	0.52026	0.998	K3	1.5849
ENSG00000132471.12	25	chr17:75847796-75847930	-	CE	0.90342	0.98452	-0.081101	0.998	K4	1.1546
ENSG00000239704.11	9	chr17:15437732-15437858	-	TE	0.06722	0.004937	0.062283	0.998	K2	1.1556
ENSG00000261879.8	21	chr17:5234948-5235113	+	AA	0.89455	0.32621	0.56834	0.998	K3	2.4936
ENSG00000068120.15	33	chr17:42564983-42565047	+	CE	0.52421	0.91411	-0.3899	0.998	K2	1.2356
ENSG00000236088.11	36	chr17:13777177-13777306	-	TE	0.15614	0.53673	-0.3806	0.998	K4	1.7492
ENSG00000227036.9	28	chr17:72592797-72592802	-	TS	0.4864	0.067203	0.4192	0.998	K4	1.783
ENSG00000181513.15	13	chr17:45135694-45135704	+	TS	0.50488	0.94457	-0.43969	0.998	K3	1
ENSG00000008838.21	32	chr17:40034916-40034972	-	CE	0.054141	0.18321	-0.12907	0.998	K2	0.8545
ENSG00000108961.14	5	chr17:8288699-8288865	+	TS	0.7517	0.11444	0.63727	0.998	K3	0.9032
ENSG00000169718.18	50	chr17:82057880-82057881	-	TE	0.64541	0.43543	0.20998	0.998	K3	1.0862
ENSG00000275832.5	46	chr17:38510119-38510136	+	TE	0.44074	0.09537	0.34537	0.998	K2	1.1259
ENSG00000131095.14	76	chr17:44906885-44906938	-	TE	0.089506	0.8784	-0.78889	0.998	K2	0
ENSG00000176624.12	6	chr18:51174550-51176820	-	TE	0.716	0.61806	0.09794	0.998	K1	0.9736
ENSG00000266573.6	29	chr18:24986589-24986980	+	TE	0.85866	0.14472	0.71394	0.998	K2	0.0853
ENSG00000088756.13	46	chr18:6912060-6912415	+	TE	0.36265	0.042869	0.31978	0.998	K1	0.9936
ENSG00000267270.7	19	chr18:80169138-80169182	+	TE	0.047375	0.53298	-0.48561	0.998	K2	0.9872
ENSG00000219665.8	3	chr19:11987671-11987678	+	TS	0.41844	0.059224	0.35921	0.998	K3	1.3199
ENSG00000105677.12	16	chr19:35546672-35546808	+	CE	0.96884	0.99691	-0.028071	0.998	K5	2.3519
ENSG00000189190.11	22	chr19:52764195-52764549	-	TE	0.0018669	0.066545	-0.064678	0.998	K3	1.0377
ENSG00000125503.13	6	chr19:55112665-55112795	-	CE	0.61652	0.90271	-0.28619	0.998	K7	4.3189
ENSG00000105255.11	37	chr19:4323572-4323665	+	TE	0.63136	0.8985	-0.26713	0.998	K3	1.5929
ENSG00000177464.5	3	chr19:45592233-45592697	-	TE	0.85642	0.19411	0.66232	0.998	K1	0.4957
ENSG00000177464.5	4	chr19:45589764-45592232	-	TE	0.14076	0.80395	-0.66319	0.998	K1	0.4957
ENSG00000179066.8	2	chr19:35090985-35091120	+	TS	0.23378	0.85999	-0.62621	0.998	K1	0.5795
ENSG00000133243.10	8	chr19:2013547-2013880	-	CE	0.1384	0.26363	-0.12523	0.998	K3	0.9969
ENSG00000161847.14	27	chr19:10316212-10316214	-	TE	0.51689	0.3033	0.21359	0.998	K1	1
ENSG00000242852.7	2	chr19:12513744-12513833	-	TS	0.2313	0.87549	-0.64418	0.998	K1	0.7642
ENSG00000176840.13	35	chr19:4772164-4772414	+	TE	0.85743	0.10363	0.75379	0.998	K4	0.028
ENSG00000121417.14	7	chr19:57633225-57633246	+	TS	0.92298	0.39843	0.52455	0.998	K3	2
ENSG00000130816.17	25	chr19:10180187-10180234	-	CE	0.078429	0.14131	-0.062885	0.998	K9	2.8196
ENSG00000267575.8	55	chr19:27827024-27830697	+	TE	0.23258	0.66172	-0.42914	0.998	K2	0.9049
ENSG00000105671.12	31	chr19:18924882-18924979	+	CE	0.97824	0.99787	-0.019628	0.998	K8	3.4759
ENSG00000167600.14	19	chr19:41206918-41207539	+	TE	0.95755	0.60911	0.34845	0.998	K2	1.271
ENSG00000213096.11	2	chr19:24087184-24087186	+	TS	0.28575	0.91875	-0.633	0.998	K2	0.9829
ENSG00000123136.15	44	chr19:14409982-14410215	-	RI	0.21786	0.10651	0.11135	0.998	K4	1.4838
ENSG00000123136.15	45	chr19:14409874-14409981	-	AA	0.24685	0.1203	0.12655	0.998	K4	1.4838
ENSG00000130402.13	12	chr19:38710257-38710342	+	CE	0.89935	0.83723	0.062122	0.998	K2	0.7519
ENSG00000130402.13	14	chr19:38711276-38711361	+	CE	0.111	0.17728	-0.066273	0.998	K2	1.018
ENSG00000257103.9	22	chr19:34229280-34229288	+	TE	0.083997	0.10887	-0.02487	0.998	K2	1.869
ENSG00000064961.19	30	chr19:3576261-3576307	+	CE	0.79732	0.99661	-0.19929	0.998	K4	2.2276
ENSG00000079805.19	50	chr19:10808569-10808580	+	CE	0.30459	0.1564	0.14819	0.998	K6	1.9718
ENSG00000090006.18	25	chr19:40608220-40608369	+	CE	0.68309	0.97512	-0.29202	0.998	K6	3.93
ENSG00000090006.18	26	chr19:40608484-40608603	+	CE	0.6912	0.97924	-0.28804	0.998	K6	3.93
ENSG00000167491.18	31	chr19:19501969-19502043	+	CE	0.90143	0.95981	-0.058384	0.998	K2	0.5023
ENSG00000272333.8	74	chr19:35738869-35738870	+	TE	0.14736	0.0028417	0.14452	0.998	K3	2.1132
ENSG00000125651.14	5	chr19:6392857-6392903	-	CE	0.99908	0.99001	0.0090683	0.998	K1	0.0929
ENSG00000197586.13	29	chr20:25221232-25221333	+	CE	0.37107	0.66357	-0.29249	0.998	K8	4.1253
ENSG00000101266.19	52	chr20:499631-499832	-	RI	0.10213	0.75987	-0.65774	0.998	K3	0.874
ENSG00000130702.15	101	chr20:62310419-62310572	-	CE	0.61454	0.91878	-0.30423	0.998	K1	1
ENSG00000124228.15	15	chr20:49231023-49231115	+	CE	0.056385	0.13926	-0.082873	0.998	K3	1.1242
ENSG00000232907.9	2	chr20:36573288-36573387	-	TS	0.46561	0.055278	0.41033	0.998	K3	1.5039
ENSG00000232907.9	3	chr20:36573276-36573287	-	TS	0.037437	0.66294	-0.6255	0.998	K3	1.5039
ENSG00000149636.16	15	chr20:36770978-36771024	-	AA	0.9882	0.88471	0.10349	0.998	K2	1.1628
ENSG00000149636.16	17	chr20:36770873-36770974	-	CE	0.9881	0.88662	0.10148	0.998	K3	1.3948
ENSG00000124207.17	26	chr20:49096176-49096348	+	AA	0.21423	0.069741	0.14449	0.998	K2	0.8332
ENSG00000101199.13	65	chr20:63289789-63289790	+	TE	0.20679	0.013056	0.19374	0.998	K1	0.8974
ENSG00000157601.15	51	chr21:41432031-41432049	+	AA	0.29459	0.87955	-0.58497	0.998	K1	0.8113
ENSG00000183527.12	8	chr21:39179924-39179986	-	CE	0.81714	0.63861	0.17853	0.998	K3	0.9792
ENSG00000093010.15	44	chr22:19969017-19969029	+	TE	0.20126	0.087832	0.11342	0.998	K4	1.3732
ENSG00000100376.12	39	chr22:45335350-45335382	+	CE	0.98801	0.93372	0.054293	0.998	K6	2.5798
ENSG00000128159.12	29	chr22:50219644-50219791	-	CE	0.84959	0.98705	-0.13746	0.998	K4	2.3053
ENSG00000198089.16	65	chr22:31613142-31613216	+	CE	0.52851	0.94411	-0.4156	0.998	K11	6.4568
ENSG00000100227.19	10	chr22:42601970-42602056	-	CE	0.87562	0.67862	0.197	0.998	K1	0.9612
ENSG00000244486.9	10	chr22:20429536-20429653	-	CE	0.69316	0.98242	-0.28925	0.998	K2	1.9771
ENSG00000147121.16	15	chrX:46472753-46473594	+	TE	0.36932	0.64583	-0.27652	0.998	K2	1.5777
ENSG00000251192.8	4	chrX:46545421-46545421	-	TS	0.5075	0.052077	0.45542	0.998	K3	1
ENSG00000251192.8	5	chrX:46545371-46545420	-	TS	0.49747	0.94927	-0.45179	0.998	K3	1
ENSG00000204116.12	4	chrX:73563452-73563580	+	TS	0.54784	0.060806	0.48703	0.998	K2	1.5476
ENSG00000182872.16	17	chrX:47180419-47180506	+	CE	0.81199	0.99465	-0.18265	0.998	K3	1.671
ENSG00000229807.13	66	chrX:73820892-73821029	-	TE	0.068315	0.60407	-0.53575	0.998	K4	0.9456
ENSG00000235703.7	11	chrX:149941790-149941847	+	CE	0.90038	0.384	0.51638	0.998	K5	3.9439
ENSG00000183337.18	17	chrX:40071637-40071690	-	CE	0.6469	0.41401	0.23289	0.998	K1	0.9953
ENSG00000271092.5	8	chr1:95230902-95230994	+	CE	0.31034	0.8766	-0.56626	0.997	K2	1.5849
ENSG00000116688.18	50	chr1:12003758-12003889	+	CE	0.021489	0.098022	-0.076533	0.997	K5	1.4725
ENSG00000116521.11	24	chr1:155256007-155256240	-	TE	0.0078318	0.085452	-0.077621	0.997	K2	1.8144
ENSG00000157916.20	24	chr1:2403752-2405436	+	TE	0.059101	0.041141	0.01796	0.997	K3	1.0465
ENSG00000198837.10	2	chr1:153945135-153945269	-	AF	0.35356	0.82112	-0.46756	0.997	K1	0.9183
ENSG00000116478.12	33	chr1:32332701-32332749	+	CE	0.98537	0.93113	0.054248	0.997	K5	1.9922
ENSG00000229739.4	7	chr1:186435161-186435224	+	TS	0.070924	0.58852	-0.51759	0.997	K2	0.9519
ENSG00000135821.19	23	chr1:182385843-182385887	-	AA	0.98563	0.99943	-0.013801	0.997	K3	0.3302
ENSG00000135821.19	24	chr1:182385760-182385842	-	CE	0.98217	0.9994	-0.017226	0.997	K3	0.3946
ENSG00000116754.14	56	chr1:70251618-70251997	+	TE	0.0058116	0.048971	-0.043159	0.997	K4	2.1552
ENSG00000116754.14	58	chr1:70252002-70253052	+	TE	0.038362	0.025707	0.012655	0.997	K4	2.1552
ENSG00000263956.8	1	chr1:148152282-148152322	-	TS	0.10937	0.012168	0.097205	0.997	K2	1.3056
ENSG00000135776.5	17	chr1:229516582-229517796	-	TE	0.87012	0.75707	0.11304	0.997	K1	0.874
ENSG00000288927.1	6	chr1:12618678-12618902	+	TE	0.68258	0.14428	0.5383	0.997	K1	0.8801
ENSG00000162599.17	59	chr1:61458038-61462788	+	TE	0.21213	0.1335	0.078637	0.997	K4	2.3386
ENSG00000234741.9	19	chr1:173866568-173866581	-	AA	0.1651	0.10674	0.058365	0.997	K10	3.1302
ENSG00000069424.16	8	chr1:5992685-5992692	+	TS	0.023783	0.27075	-0.24696	0.997	K4	2.3278
ENSG00000215908.10	34	chr1:16618253-16618255	-	TE	0.0030798	0.27579	-0.27271	0.997	K2	1.5599
ENSG00000126107.15	4	chr1:45009986-45010121	-	CE	0.79177	0.97563	-0.18385	0.997	K1	0.8631
ENSG00000163435.16	30	chr1:202015795-202016009	+	TE	0.85648	0.40975	0.44673	0.997	K2	0.957
ENSG00000120949.15	20	chr1:12143118-12144207	+	TE	0.93065	0.29589	0.63477	0.997	K1	0.9923
ENSG00000160688.19	23	chr1:154990339-154990528	+	CE	0.76728	0.94267	-0.17539	0.997	K7	4.5474
ENSG00000159423.17	17	chr1:18877208-18877255	-	CE	0.66473	0.95619	-0.29146	0.997	K3	2.4053
ENSG00000132694.19	56	chr1:156934840-156934844	-	TE	0.16413	0.0024128	0.16172	0.997	K2	1.4347
ENSG00000160767.22	26	chr1:155247427-155247955	-	TE	0.11227	0.01167	0.1006	0.997	K2	1.4173
ENSG00000118298.12	27	chr1:150264593-150264891	+	TE	0.043472	0.45814	-0.41467	0.997	K2	0.9985
ENSG00000121940.17	60	chr1:108943559-108943615	-	CE	0.79075	0.97465	-0.18391	0.997	K7	3.8146
ENSG00000226124.9	8	chr2:199844380-199844532	-	CE	0.099419	0.62388	-0.52446	0.997	K2	1.2517
ENSG00000119004.17	26	chr2:203298287-203306026	+	TE	0.18196	0.13153	0.050435	0.997	K3	0.6905
ENSG00000023228.14	5	chr2:206159096-206159194	-	TS	0.85242	0.15081	0.70161	0.997	K1	0.3412
ENSG00000143970.18	29	chr2:25733753-25737691	-	TE	0.094934	0.13761	-0.042677	0.997	K2	1.4245
ENSG00000240344.9	26	chr2:200882383-200882435	-	AA	0.77173	0.47913	0.2926	0.997	K5	1.6524
ENSG00000163171.8	10	chr2:37646484-37646545	-	TE	0.065669	0.00069353	0.064976	0.997	K2	1.3936
ENSG00000115232.14	3	chr2:181457386-181457403	+	TS	0.018722	0.62793	-0.60921	0.997	K3	1.658
ENSG00000168542.16	1	chr2:188974373-188974393	+	TS	0.41179	0.91758	-0.50579	0.997	K1	0.9644
ENSG00000119787.14	21	chr2:38315284-38315334	-	CE	0.99481	0.88664	0.10817	0.997	K3	1.1511
ENSG00000144048.11	18	chr2:73767161-73767207	-	CE	0.98478	0.85761	0.12716	0.997	K3	0.7929
ENSG00000144021.3	9	chr2:96267737-96267835	+	RI	0.1744	0.043954	0.13044	0.997	K5	2.7917
ENSG00000153253.19	50	chr2:165088822-165089717	-	TE	0.095542	0.63356	-0.53801	0.997	K3	1.0167
ENSG00000124380.11	11	chr2:69904426-69904511	+	RI	0.89962	0.75524	0.14438	0.997	K1	0.8587
ENSG00000144468.17	38	chr2:226995676-226995755	+	TE	0.0023875	0.24079	-0.2384	0.997	K3	1.7668
ENSG00000135913.11	4	chr2:218568292-218568325	-	TS	0.78794	0.098274	0.68967	0.997	K3	0.9042
ENSG00000116127.20	38	chr2:73573425-73573577	+	TE	0.09911	0.85691	-0.7578	0.997	K1	0
ENSG00000153237.18	6	chr2:158456415-158456566	-	TS	0.75221	0.14437	0.60784	0.997	K3	1.4875
ENSG00000178035.13	29	chr3:49028431-49028532	-	CE	0.99042	0.99913	-0.0087138	0.997	K8	1.8352
ENSG00000163714.18	34	chr3:143023975-143024018	+	CE	0.95165	0.86246	0.089189	0.997	K4	1.8515
ENSG00000214706.12	30	chr3:50289357-50289360	-	AA	0.51995	0.90181	-0.38186	0.997	K9	6.3904
ENSG00000168268.11	23	chr3:52527829-52527931	-	CE	0.91752	0.99344	-0.075921	0.997	K3	1.9674
ENSG00000241288.8	35	chr3:125887066-125887161	-	RI	0.19609	0.70206	-0.50598	0.997	K6	3.5608
ENSG00000154814.14	24	chr3:16337316-16337361	+	TE	0.91559	0.46907	0.44652	0.997	K1	0.9956
ENSG00000175182.15	11	chr3:184337600-184337718	+	TS	0.93757	0.42616	0.51141	0.997	K1	0.971
ENSG00000198948.12	8	chr4:170026317-170026339	-	TS	0.15671	0.73634	-0.57963	0.997	K3	0.6708
ENSG00000185619.18	13	chr4:732400-732443	+	AA	0.092414	0.28349	-0.19108	0.997	K4	2.416
ENSG00000185619.18	14	chr4:732444-732498	+	CE	0.11452	0.34021	-0.22569	0.997	K4	2.416
ENSG00000248019.3	14	chr4:88728673-88728686	+	TE	0.1417	0.90195	-0.76025	0.997	K3	1.1817
ENSG00000171503.13	75	chr4:158708364-158708492	+	TE	0.001643	0.14242	-0.14078	0.997	K4	2.5453
ENSG00000038219.13	19	chr4:13588722-13588792	-	CE	0.99557	0.94316	0.052409	0.997	K1	0.374
ENSG00000286294.2	6	chr4:47481001-47482361	-	TE	0.89883	0.39346	0.50537	0.997	K1	0.9439
ENSG00000163322.14	21	chr4:83462075-83462902	-	TE	0.023231	0.35362	-0.33039	0.997	K2	1.4841
ENSG00000138660.12	5	chr4:112231889-112232174	+	TS	0.081888	0.010431	0.071457	0.997	K3	1.536
ENSG00000151718.16	41	chr4:183317185-183318303	+	TE	0.57927	0.47989	0.099384	0.997	K3	1.4803
ENSG00000138758.12	43	chr4:77039116-77039206	+	TE	0.076899	0.57002	-0.49313	0.997	K2	0.9815
ENSG00000068796.19	24	chr5:62358137-62358299	+	CE	0.99715	0.97304	0.024115	0.997	K1	0.1792
ENSG00000184584.13	20	chr5:139481478-139481550	-	CE	0.45259	0.87632	-0.42373	0.997	K5	3.3737
ENSG00000153113.24	81	chr5:96743569-96743626	+	TS	0.14799	0.77571	-0.62772	0.997	K2	0.4523
[truncated: 291,657 more rows]
