# Supplementary material for: SFSWAP is a negative regulator of OGT intron detention and global pre-mRNA splicing
Source: eLife. 2025 Apr 23;13:RP104439. doi: 10.7554/eLife.104439 (PMC12017769; doi:10.7554/eLife.104439)
Supplement: Supplementary file 6. [file elife-104439-supp6.zip]

Archive with 16 entries (16 files):
- alt3and5prime.tsv
- alt3prime.tsv
- alt5prime.tsv
- alternate_first_exon.tsv
- alternate_last_exon.tsv
- alternative_intron.tsv
- cassette.tsv
- multi_exon_spanning.tsv
- mutually_exclusive.tsv
- orphan_junction.tsv
- other.tsv
- p_alt3prime.tsv
- p_alt5prime.tsv
- p_alternate_first_exon.tsv
- p_alternate_last_exon.tsv
- tandem_cassette.tsv
