# Supplementary material for: SFSWAP is a negative regulator of OGT intron detention and global pre-mRNA splicing
Source: eLife. 2025 Apr 23;13:RP104439. doi: 10.7554/eLife.104439 (PMC12017769; doi:10.7554/eLife.104439)
Supplement: Supplementary file 6. [file elife-104439-supp6.zip › alt3prime.tsv]

module_id	gene_id	gene_name	seqid	strand	lsv_id	event_id	complex	denovo	reference_exon_coord	spliced_with	spliced_with_coord	junction_name	junction_coord	event_size	event_non_changing	event_changing	junction_changing	NT_median_psi	SW_median_psi	SW-NT_median_dpsi	SW-NT_probability_changing	SW-NT_probability_non_changing
ENSG00000198832.11_1	ENSG00000198832.11	SELENOM	chr22	-	ENSG00000198832.11:s:31107377-31107568	ENSG00000198832.11_1_A3_1	False	False	31107377-31107568	E2	31105930-31106115	Proximal	31106115-31107377	150	False	False	True	4.353e-02	5.547e-02	9.188e-03	7.165e-01	7.013e-01
ENSG00000198832.11_1	ENSG00000198832.11	SELENOM	chr22	-	ENSG00000198832.11:s:31107377-31107568	ENSG00000198832.11_1_A3_1	False	False	31107377-31107568	E2	31105930-31106115	Distal	31105965-31107377	150	False	False	True	9.416e-01	9.263e-01	-8.695e-03	6.962e-01	7.274e-01
ENSG00000137824.16_2	ENSG00000137824.16	RMDN3	chr15	-	ENSG00000137824.16:s:40751986-40752178	ENSG00000137824.16_2_A3_1	False	False	40751986-40752178	E2	40751426-40751670	Proximal	40751670-40751986	101	False	False	True	8.720e-02	4.417e-03	-5.242e-02	8.809e-01	2.564e-01
ENSG00000137824.16_2	ENSG00000137824.16	RMDN3	chr15	-	ENSG00000137824.16:s:40751986-40752178	ENSG00000137824.16_2_A3_1	False	False	40751986-40752178	E2	40751426-40751670	Distal	40751569-40751986	101	False	False	True	9.128e-01	9.956e-01	5.242e-02	8.809e-01	2.564e-01
ENSG00000103485.19_1	ENSG00000103485.19	QPRT	chr16	+	ENSG00000103485.19:t:29695797-29697127	ENSG00000103485.19_1_A3_1	False	True	29696993-29697127	E1	29694664-29695199	Proximal	29695199-29696993	3	False	False	True	1.799e-01	1.625e-01	-6.212e-03	7.427e-01	5.406e-01
ENSG00000103485.19_1	ENSG00000103485.19	QPRT	chr16	+	ENSG00000103485.19:t:29695797-29697127	ENSG00000103485.19_1_A3_1	False	False	29696993-29697127	E1	29694664-29695199	Distal	29695199-29696996	3	False	False	True	8.070e-01	8.216e-01	6.366e-03	7.466e-01	5.225e-01
ENSG00000150776.18_3	ENSG00000150776.18	NKAPD1	chr11	+	ENSG00000150776.18:s:112081982-112082427	ENSG00000150776.18_3_A3_1	False	False	112081982-112082035	E2	112082465-112085150	Proximal	112082035-112082465	3	False	False	True	8.531e-01	8.612e-01	7.114e-03	7.325e-01	6.085e-01
ENSG00000150776.18_3	ENSG00000150776.18	NKAPD1	chr11	+	ENSG00000150776.18:s:112081982-112082427	ENSG00000150776.18_3_A3_1	False	False	112081982-112082035	E2	112082465-112085150	Distal	112082035-112082468	3	False	False	True	1.469e-01	1.388e-01	-7.114e-03	7.325e-01	6.085e-01
ENSG00000159110.21_1	ENSG00000159110.21	IFNAR2	chr21	+	ENSG00000159110.21:s:33229901-33230216	ENSG00000159110.21_1_A3_1	False	False	33229901-33230216	E2	33241840-33241977	Proximal	33230216-33241840	46	False	False	True	3.083e-01	3.673e-01	3.242e-02	8.093e-01	2.554e-01
ENSG00000159110.21_1	ENSG00000159110.21	IFNAR2	chr21	+	ENSG00000159110.21:s:33229901-33230216	ENSG00000159110.21_1_A3_1	False	False	33229901-33230216	E2	33241840-33241977	Distal	33230216-33241886	46	False	False	True	6.659e-01	6.161e-01	-3.040e-02	8.133e-01	2.519e-01
ENSG00000028203.19_3	ENSG00000028203.19	VEZT	chr12	+	ENSG00000028203.19:s:95266357-95266633	ENSG00000028203.19_3_A3_1	False	False	95266357-95266632	E2	95270039-95270188	Proximal	95266632-95270039	12	False	False	True	4.787e-01	5.228e-01	3.751e-02	8.138e-01	2.397e-01
ENSG00000028203.19_3	ENSG00000028203.19	VEZT	chr12	+	ENSG00000028203.19:s:95266357-95266633	ENSG00000028203.19_3_A3_1	False	False	95266357-95266632	E2	95270039-95270188	Distal	95266632-95270051	12	False	False	True	5.213e-01	4.772e-01	-3.751e-02	8.138e-01	2.397e-01
ENSG00000099797.15_1	ENSG00000099797.15	TECR	chr19	+	ENSG00000099797.15:s:14562356-14562575	ENSG00000099797.15_1_A3_1	False	False	14562525-14562575	E2	14563174-14563526	Proximal	14562575-14563174	32	False	False	True	6.502e-02	4.284e-02	-2.410e-02	8.022e-01	5.864e-01
ENSG00000099797.15_1	ENSG00000099797.15	TECR	chr19	+	ENSG00000099797.15:s:14562356-14562575	ENSG00000099797.15_1_A3_1	False	False	14562525-14562575	E2	14563174-14563526	Distal	14562575-14563206	32	False	False	True	9.223e-01	9.481e-01	1.572e-02	7.276e-01	6.494e-01
ENSG00000092098.17_2	ENSG00000092098.17	RNF31	chr14	+	ENSG00000092098.17:s:24150816-24150888	ENSG00000092098.17_2_A3_1	False	False	24150816-24150888	E2	24151131-24151379	Proximal	24150888-24151131	168	False	False	True	9.006e-01	9.135e-01	3.240e-03	7.366e-01	5.570e-01
ENSG00000092098.17_2	ENSG00000092098.17	RNF31	chr14	+	ENSG00000092098.17:s:24150816-24150888	ENSG00000092098.17_2_A3_1	False	False	24150816-24150888	E2	24151131-24151379	Distal	24150888-24151299	168	False	False	True	9.943e-02	8.653e-02	-3.240e-03	7.366e-01	5.570e-01
ENSG00000088325.16_2	ENSG00000088325.16	TPX2	chr20	+	ENSG00000088325.16:s:31797404-31797515	ENSG00000088325.16_2_A3_1	False	False	31797404-31797515	E2	31798365-31798552	Proximal	31797515-31798365	21	False	False	True	8.668e-01	8.618e-01	-4.158e-03	7.081e-01	6.982e-01
ENSG00000088325.16_2	ENSG00000088325.16	TPX2	chr20	+	ENSG00000088325.16:s:31797404-31797515	ENSG00000088325.16_2_A3_1	False	True	31797404-31797515	E2	31798365-31798552	Distal	31797515-31798386	21	False	False	True	1.332e-01	1.382e-01	4.158e-03	7.081e-01	6.982e-01
ENSG00000184508.12_1	ENSG00000184508.12	HDDC3	chr15	-	ENSG00000184508.12:s:90931704-90931944	ENSG00000184508.12_1_A3_1	False	False	90931704-90931944	E2	90929968-90931556	Proximal	90931556-90931704	151	False	False	True	9.615e-02	1.097e-01	7.768e-03	7.184e-01	6.530e-01
ENSG00000184508.12_1	ENSG00000184508.12	HDDC3	chr15	-	ENSG00000184508.12:s:90931704-90931944	ENSG00000184508.12_1_A3_1	False	False	90931704-90931944	E2	90929968-90931556	Distal	90931405-90931704	151	False	False	True	9.039e-01	8.903e-01	-7.768e-03	7.184e-01	6.530e-01
ENSG00000171100.16_1	ENSG00000171100.16	MTM1	chrX	+	ENSG00000171100.16:t:150671428-150673143	ENSG00000171100.16_1_A3_1	False	False	150671428-150673143	E1	150663433-150663609	Proximal	150663609-150671428	3	False	False	True	9.539e-01	8.887e-01	-4.348e-02	8.238e-01	2.493e-01
ENSG00000171100.16_1	ENSG00000171100.16	MTM1	chrX	+	ENSG00000171100.16:t:150671428-150673143	ENSG00000171100.16_1_A3_1	False	False	150671428-150673143	E1	150663433-150663609	Distal	150663609-150671431	3	False	False	True	4.193e-02	1.061e-01	4.223e-02	8.215e-01	2.583e-01
ENSG00000140553.18_2	ENSG00000140553.18	UNC45A	chr15	+	ENSG00000140553.18:s:90935946-90935982	ENSG00000140553.18_2_A3_1	False	False	90935946-90935982	E2	90936137-90936460	Proximal	90935982-90936137	148	False	False	True	8.006e-02	1.228e-01	2.058e-02	7.642e-01	4.969e-01
ENSG00000140553.18_2	ENSG00000140553.18	UNC45A	chr15	+	ENSG00000140553.18:s:90935946-90935982	ENSG00000140553.18_2_A3_1	False	False	90935946-90935982	E2	90936137-90936460	Distal	90935982-90936285	148	False	False	True	9.199e-01	8.772e-01	-2.058e-02	7.642e-01	4.969e-01
ENSG00000090372.15_2	ENSG00000090372.15	STRN4	chr19	-	ENSG00000090372.15:t:46727894-46728126	ENSG00000090372.15_2_A3_1	False	False	46728618-46728126	E1	46728618-46728126	Proximal	46728126-46728618	119	False	False	True	7.748e-02	8.015e-02	1.110e-03	6.449e-01	8.623e-01
ENSG00000090372.15_2	ENSG00000090372.15	STRN4	chr19	-	ENSG00000090372.15:t:46727894-46728126	ENSG00000090372.15_2_A3_1	False	False	46728618-46728126	E1	46728618-46728126	Distal	46728007-46728618	119	False	False	True	9.220e-01	9.191e-01	-1.299e-03	6.454e-01	8.607e-01
ENSG00000090372.15_3	ENSG00000090372.15	STRN4	chr19	-	ENSG00000090372.15:s:46727894-46728126	ENSG00000090372.15_3_A3_1	False	False	46727894-46728126	E2	46727452-46727567	Proximal	46727567-46727894	21	False	False	True	2.278e-01	1.774e-01	-3.496e-02	8.298e-01	3.949e-01
ENSG00000090372.15_3	ENSG00000090372.15	STRN4	chr19	-	ENSG00000090372.15:s:46727894-46728126	ENSG00000090372.15_3_A3_1	False	False	46727894-46728126	E2	46727452-46727567	Distal	46727546-46727894	21	False	False	True	7.400e-01	7.713e-01	2.508e-02	7.828e-01	4.394e-01
ENSG00000124789.12_2	ENSG00000124789.12	NUP153	chr6	-	ENSG00000124789.12:s:17646067-17646154	ENSG00000124789.12_2_A3_1	False	False	17646067-17646154	E2	17639939-17640064	Proximal	17640064-17646067	18	False	False	True	8.722e-01	8.810e-01	3.299e-03	7.021e-01	6.580e-01
ENSG00000124789.12_2	ENSG00000124789.12	NUP153	chr6	-	ENSG00000124789.12:s:17646067-17646154	ENSG00000124789.12_2_A3_1	False	True	17646067-17646154	E2	17639939-17640064	Distal	17640046-17646067	18	False	False	True	1.109e-01	1.007e-01	-6.401e-03	7.173e-01	6.500e-01
ENSG00000160326.14_1	ENSG00000160326.14	SLC2A6	chr9	-	ENSG00000160326.14:s:133477035-133477241	ENSG00000160326.14_1_A3_1	False	False	133477035-133477241	E2	133476237-133476414	Proximal	133476414-133477035	78	False	False	True	6.957e-02	4.032e-02	-1.307e-02	7.545e-01	5.372e-01
ENSG00000160326.14_1	ENSG00000160326.14	SLC2A6	chr9	-	ENSG00000160326.14:s:133477035-133477241	ENSG00000160326.14_1_A3_1	False	False	133477035-133477241	E2	133476237-133476414	Distal	133476336-133477035	78	False	False	True	9.304e-01	9.597e-01	1.307e-02	7.545e-01	5.372e-01
ENSG00000160326.14_2	ENSG00000160326.14	SLC2A6	chr9	-	ENSG00000160326.14:s:133476233-133476414	ENSG00000160326.14_2_A3_1	False	False	133476237-133476414	E2	133475400-133475611	Proximal	133475611-133476237	115	False	False	True	9.304e-01	9.637e-01	2.100e-02	7.718e-01	4.710e-01
ENSG00000160326.14_2	ENSG00000160326.14	SLC2A6	chr9	-	ENSG00000160326.14:s:133476233-133476414	ENSG00000160326.14_2_A3_1	False	False	133476237-133476414	E2	133475400-133475611	Distal	133475496-133476237	115	False	False	True	6.632e-02	3.175e-02	-2.130e-02	7.706e-01	4.775e-01
ENSG00000115486.13_5	ENSG00000115486.13	GGCX	chr2	-	ENSG00000115486.13:s:85550925-85551072	ENSG00000115486.13_5_A3_1	False	False	85550925-85551072	E2	85550555-85550750	Proximal	85550750-85550925	6	False	False	True	9.791e-01	9.382e-01	-2.263e-02	7.606e-01	4.490e-01
ENSG00000115486.13_5	ENSG00000115486.13	GGCX	chr2	-	ENSG00000115486.13:s:85550925-85551072	ENSG00000115486.13_5_A3_1	False	False	85550925-85551072	E2	85550555-85550750	Distal	85550744-85550925	6	False	False	True	2.094e-02	6.179e-02	2.263e-02	7.606e-01	4.490e-01
ENSG00000082269.17_2	ENSG00000082269.17	FAM135A	chr6	+	ENSG00000082269.17:s:70475663-70475733	ENSG00000082269.17_2_A3_1	False	False	70475663-70475733	E2	70477159-70477332	Proximal	70475733-70477159	134	False	False	True	9.408e-01	8.419e-01	-7.523e-02	8.697e-01	1.217e-01
ENSG00000082269.17_2	ENSG00000082269.17	FAM135A	chr6	+	ENSG00000082269.17:s:70475663-70475733	ENSG00000082269.17_2_A3_1	False	False	70475663-70475733	E2	70477159-70477332	Distal	70475733-70477293	134	False	False	True	5.923e-02	1.581e-01	7.523e-02	8.697e-01	1.217e-01
ENSG00000163686.15_3	ENSG00000163686.15	ABHD6	chr3	+	ENSG00000163686.15:s:58285197-58285453	ENSG00000163686.15_3_A3_1	False	True	58285197-58285453	E2	58293586-58293658	Proximal	58285453-58293586	3	False	False	True	2.670e-01	1.354e-01	-9.848e-02	9.003e-01	7.304e-02
ENSG00000163686.15_3	ENSG00000163686.15	ABHD6	chr3	+	ENSG00000163686.15:s:58285197-58285453	ENSG00000163686.15_3_A3_1	False	False	58285197-58285453	E2	58293586-58293658	Distal	58285453-58293589	3	False	False	True	7.330e-01	8.646e-01	9.848e-02	9.003e-01	7.304e-02
ENSG00000115368.10_2	ENSG00000115368.10	WDR75	chr2	+	ENSG00000115368.10:s:189455320-189455621	ENSG00000115368.10_2_A3_1	False	False	189455320-189455444	E2	189457311-189457381	Proximal	189455444-189457311	57	False	False	True	9.029e-01	9.885e-01	6.630e-02	9.891e-01	2.384e-01
ENSG00000115368.10_2	ENSG00000115368.10	WDR75	chr2	+	ENSG00000115368.10:s:189455320-189455621	ENSG00000115368.10_2_A3_1	False	True	189455320-189455444	E2	189457311-189457381	Distal	189455444-189457368	57	False	False	True	9.710e-02	1.153e-02	-6.630e-02	9.891e-01	2.384e-01
ENSG00000104728.16_1	ENSG00000104728.16	ARHGEF10	chr8	+	ENSG00000104728.16:s:1859894-1860184	ENSG00000104728.16_1_A3_1	False	False	1859897-1860184	E2	1864370-1864436	Proximal	1860184-1864370	3	False	True	True	7.627e-01	5.924e-01	-1.150e-01	9.124e-01	5.602e-02
ENSG00000104728.16_1	ENSG00000104728.16	ARHGEF10	chr8	+	ENSG00000104728.16:s:1859894-1860184	ENSG00000104728.16_1_A3_1	False	False	1859897-1860184	E2	1864370-1864436	Distal	1860184-1864373	3	False	True	True	2.373e-01	4.076e-01	1.150e-01	9.124e-01	5.602e-02
ENSG00000182087.14_3	ENSG00000182087.14	TMEM259	chr19	-	ENSG00000182087.14:s:1011741-1011798	ENSG00000182087.14_3_A3_1	False	False	1011741-1011798	E2	1011580-1011663	Proximal	1011663-1011741	51	False	True	True	4.324e-01	6.642e-01	2.283e-01	1.000e+00	6.269e-06
ENSG00000182087.14_3	ENSG00000182087.14	TMEM259	chr19	-	ENSG00000182087.14:s:1011741-1011798	ENSG00000182087.14_3_A3_1	False	False	1011741-1011798	E2	1011580-1011663	Distal	1011612-1011741	51	False	True	True	5.676e-01	3.358e-01	-2.283e-01	1.000e+00	6.269e-06
ENSG00000138381.10_1	ENSG00000138381.10	ASNSD1	chr2	+	ENSG00000138381.10:t:189665376-189665451	ENSG00000138381.10_1_A3_1	False	False	189665376-189665451	E1	189663901-189663954	Proximal	189663954-189665376	46	False	False	True	7.734e-01	8.385e-01	4.931e-02	8.596e-01	2.570e-01
ENSG00000138381.10_1	ENSG00000138381.10	ASNSD1	chr2	+	ENSG00000138381.10:t:189665376-189665451	ENSG00000138381.10_1_A3_1	False	False	189665376-189665451	E1	189663901-189663954	Distal	189663954-189665422	46	False	False	True	2.242e-01	1.608e-01	-4.811e-02	8.557e-01	2.637e-01
ENSG00000125459.17_3	ENSG00000125459.17	MSTO1	chr1	+	ENSG00000125459.17:s:155612418-155612570	ENSG00000125459.17_3_A3_1	False	False	155612418-155612570	E2	155612806-155612975	Proximal	155612570-155612806	38	False	False	True	9.415e-02	7.404e-02	-9.097e-03	7.237e-01	5.898e-01
ENSG00000125459.17_3	ENSG00000125459.17	MSTO1	chr1	+	ENSG00000125459.17:s:155612418-155612570	ENSG00000125459.17_3_A3_1	False	False	155612418-155612570	E2	155612806-155612975	Distal	155612570-155612844	38	False	False	True	9.058e-01	9.260e-01	9.097e-03	7.237e-01	5.898e-01
ENSG00000125459.17_4	ENSG00000125459.17	MSTO1	chr1	+	ENSG00000125459.17:s:155613049-155613233	ENSG00000125459.17_4_A3_1	False	False	155613049-155613233	E2	155613425-155613566	Proximal	155613233-155613425	37	False	False	True	5.656e-02	6.732e-02	5.269e-03	7.091e-01	6.967e-01
ENSG00000125459.17_4	ENSG00000125459.17	MSTO1	chr1	+	ENSG00000125459.17:s:155613049-155613233	ENSG00000125459.17_4_A3_1	False	False	155613049-155613233	E2	155613425-155613566	Distal	155613233-155613462	37	False	False	True	9.434e-01	9.327e-01	-5.269e-03	7.091e-01	6.967e-01
ENSG00000133142.19_2	ENSG00000133142.19	TCEAL4	chrX	+	ENSG00000133142.19:t:103586649-103587729	ENSG00000133142.19_2_A3_1	False	False	103586649-103587729	E1	103586219-103586291	Proximal	103586291-103586649	5	False	False	True	8.666e-01	8.655e-01	2.260e-03	6.809e-01	7.608e-01
ENSG00000133142.19_2	ENSG00000133142.19	TCEAL4	chrX	+	ENSG00000133142.19:t:103586649-103587729	ENSG00000133142.19_2_A3_1	False	False	103586649-103587729	E1	103586219-103586291	Distal	103586291-103586654	5	False	False	True	1.327e-01	1.338e-01	-2.269e-03	6.809e-01	7.609e-01
ENSG00000286053.2_1	ENSG00000286053.2	ASDURF	chr2	+	ENSG00000286053.2:t:189665357-189665451	ENSG00000286053.2_1_A3_1	False	False	189665376-189665451	E1	189663901-189663954	Proximal	189663954-189665376	46	False	False	True	7.720e-01	8.384e-01	4.948e-02	8.609e-01	2.574e-01
ENSG00000286053.2_1	ENSG00000286053.2	ASDURF	chr2	+	ENSG00000286053.2:t:189665357-189665451	ENSG00000286053.2_1_A3_1	False	False	189665376-189665451	E1	189663901-189663954	Distal	189663954-189665422	46	False	False	True	2.236e-01	1.606e-01	-4.812e-02	8.555e-01	2.632e-01
ENSG00000196507.11_2	ENSG00000196507.11	TCEAL3	chrX	+	ENSG00000196507.11:s:103608604-103608673	ENSG00000196507.11_2_A3_1	False	False	103608604-103608673	E2	103609038-103609927	Proximal	103608673-103609038	5	False	False	True	9.323e-01	9.769e-01	2.048e-02	7.665e-01	5.122e-01
ENSG00000196507.11_2	ENSG00000196507.11	TCEAL3	chrX	+	ENSG00000196507.11:s:103608604-103608673	ENSG00000196507.11_2_A3_1	False	False	103608604-103608673	E2	103609038-103609927	Distal	103608673-103609043	5	False	False	True	6.387e-02	1.847e-02	-1.940e-02	7.586e-01	5.336e-01
ENSG00000070814.22_5	ENSG00000070814.22	TCOF1	chr5	+	ENSG00000070814.22:s:150391957-150392176	ENSG00000070814.22_5_A3_1	False	False	150391957-150392176	E2	150392705-150392891	Proximal	150392176-150392705	3	False	False	True	7.617e-01	7.600e-01	8.751e-03	7.458e-01	5.866e-01
ENSG00000070814.22_5	ENSG00000070814.22	TCOF1	chr5	+	ENSG00000070814.22:s:150391957-150392176	ENSG00000070814.22_5_A3_1	False	False	150391957-150392176	E2	150392705-150392891	Distal	150392176-150392708	3	False	False	True	2.383e-01	2.400e-01	-8.751e-03	7.458e-01	5.866e-01
ENSG00000136235.17_1	ENSG00000136235.17	GPNMB	chr7	+	ENSG00000136235.17:s:23260456-23260773	ENSG00000136235.17_1_A3_1	False	False	23260456-23260773	E2	23266481-23266615	Proximal	23260773-23266481	36	False	False	True	8.124e-02	7.591e-02	2.429e-05	7.670e-01	4.461e-01
ENSG00000136235.17_1	ENSG00000136235.17	GPNMB	chr7	+	ENSG00000136235.17:s:23260456-23260773	ENSG00000136235.17_1_A3_1	False	False	23260456-23260773	E2	23266481-23266615	Distal	23260773-23266517	36	False	False	True	8.990e-01	8.983e-01	-3.369e-03	7.770e-01	3.905e-01
ENSG00000172819.17_1	ENSG00000172819.17	RARG	chr12	-	ENSG00000172819.17:s:53231974-53232256	ENSG00000172819.17_1_A3_1	False	False	53231974-53232256	E2	53231168-53231235	Proximal	53231235-53231974	3	False	False	True	7.820e-01	7.659e-01	-1.118e-02	8.202e-01	2.080e-01
ENSG00000172819.17_1	ENSG00000172819.17	RARG	chr12	-	ENSG00000172819.17:s:53231974-53232256	ENSG00000172819.17_1_A3_1	False	False	53231974-53232256	E2	53231168-53231235	Distal	53231232-53231974	3	False	False	True	1.946e-01	2.249e-01	2.056e-02	8.198e-01	2.049e-01
ENSG00000128923.11_2	ENSG00000128923.11	MINDY2	chr15	+	ENSG00000128923.11:s:58851771-58851965	ENSG00000128923.11_2_A3_1	False	False	58851771-58851965	E2	58854482-58861900	Proximal	58851965-58854482	3	False	False	True	7.264e-01	8.177e-01	4.844e-02	8.380e-01	2.082e-01
ENSG00000128923.11_2	ENSG00000128923.11	MINDY2	chr15	+	ENSG00000128923.11:s:58851771-58851965	ENSG00000128923.11_2_A3_1	False	False	58851771-58851965	E2	58854482-58861900	Distal	58851965-58854485	3	False	False	True	2.736e-01	1.823e-01	-4.844e-02	8.380e-01	2.082e-01
ENSG00000107036.12_1	ENSG00000107036.12	RIC1	chr9	+	ENSG00000107036.12:s:5720182-5720324	ENSG00000107036.12_1_A3_1	False	False	5720182-5720324	E2	5720614-5720750	Proximal	5720324-5720614	3	False	False	True	8.817e-01	8.647e-01	-1.191e-02	7.307e-01	5.732e-01
ENSG00000107036.12_1	ENSG00000107036.12	RIC1	chr9	+	ENSG00000107036.12:s:5720182-5720324	ENSG00000107036.12_1_A3_1	False	True	5720182-5720324	E2	5720614-5720750	Distal	5720324-5720617	3	False	False	True	1.183e-01	1.353e-01	1.191e-02	7.307e-01	5.732e-01
ENSG00000138674.17_3	ENSG00000138674.17	SEC31A	chr4	-	ENSG00000138674.17:s:82891088-82891266	ENSG00000138674.17_3_A3_1	False	False	82891088-82891266	E2	82881858-82881940	Proximal	82881940-82891088	3	False	False	True	7.756e-01	7.038e-01	-4.168e-02	8.334e-01	2.780e-01
ENSG00000138674.17_3	ENSG00000138674.17	SEC31A	chr4	-	ENSG00000138674.17:s:82891088-82891266	ENSG00000138674.17_3_A3_1	False	False	82891088-82891266	E2	82881858-82881940	Distal	82881937-82891088	3	False	False	True	2.219e-01	2.800e-01	3.070e-02	8.052e-01	3.571e-01
ENSG00000036549.13_3	ENSG00000036549.13	ZZZ3	chr1	-	ENSG00000036549.13:s:77581979-77582126	ENSG00000036549.13_3_A3_1	False	False	77581979-77582126	E2	77581776-77581891	Proximal	77581891-77581979	3	False	True	True	7.351e-01	5.715e-01	-1.194e-01	9.402e-01	4.897e-02
ENSG00000036549.13_3	ENSG00000036549.13	ZZZ3	chr1	-	ENSG00000036549.13:s:77581979-77582126	ENSG00000036549.13_3_A3_1	False	False	77581979-77582126	E2	77581776-77581891	Distal	77581888-77581979	3	False	True	True	2.649e-01	4.285e-01	1.194e-01	9.402e-01	4.897e-02
ENSG00000064687.13_1	ENSG00000064687.13	ABCA7	chr19	+	ENSG00000064687.13:s:1042064-1042176	ENSG00000064687.13_1_A3_1	False	False	1042064-1042176	E2	1042315-1042744	Proximal	1042176-1042315	5	False	False	True	9.739e-01	9.268e-01	-2.486e-02	7.587e-01	3.973e-01
ENSG00000064687.13_1	ENSG00000064687.13	ABCA7	chr19	+	ENSG00000064687.13:s:1042064-1042176	ENSG00000064687.13_1_A3_1	False	False	1042064-1042176	E2	1042315-1042744	Distal	1042176-1042320	5	False	False	True	2.609e-02	7.322e-02	2.486e-02	7.587e-01	3.973e-01
ENSG00000163945.19_1	ENSG00000163945.19	UVSSA	chr4	+	ENSG00000163945.19:s:1354507-1354847	ENSG00000163945.19_1_A3_1	False	False	1354507-1354847	E2	1355007-1355245	Proximal	1354847-1355007	110	False	False	True	8.244e-02	8.667e-02	1.965e-03	7.622e-01	4.480e-01
ENSG00000163945.19_1	ENSG00000163945.19	UVSSA	chr4	+	ENSG00000163945.19:s:1354507-1354847	ENSG00000163945.19_1_A3_1	False	False	1354507-1354847	E2	1355007-1355245	Distal	1354847-1355117	110	False	False	True	9.176e-01	9.133e-01	-1.965e-03	7.622e-01	4.480e-01
ENSG00000135249.8_2	ENSG00000135249.8	RINT1	chr7	+	ENSG00000135249.8:s:105547184-105547333	ENSG00000135249.8_2_A3_1	False	True	105547184-105547333	E2	105548549-105548710	Proximal	105547333-105548549	5	False	False	True	1.724e-01	1.321e-01	-2.970e-02	7.949e-01	3.504e-01
ENSG00000135249.8_2	ENSG00000135249.8	RINT1	chr7	+	ENSG00000135249.8:s:105547184-105547333	ENSG00000135249.8_2_A3_1	False	False	105547184-105547333	E2	105548549-105548710	Distal	105547333-105548554	5	False	False	True	8.276e-01	8.679e-01	2.970e-02	7.949e-01	3.504e-01
ENSG00000197555.10_5	ENSG00000197555.10	SIPA1L1	chr14	+	ENSG00000197555.10:s:71735277-71735593	ENSG00000197555.10_5_A3_1	False	False	71735277-71735391	E2	71738241-71738325	Proximal	71735391-71738241	3	False	False	True	5.966e-01	5.119e-01	-4.771e-02	8.350e-01	1.704e-01
ENSG00000197555.10_5	ENSG00000197555.10	SIPA1L1	chr14	+	ENSG00000197555.10:s:71735277-71735593	ENSG00000197555.10_5_A3_1	False	False	71735277-71735391	E2	71738241-71738325	Distal	71735391-71738244	3	False	False	True	4.034e-01	4.881e-01	4.771e-02	8.350e-01	1.704e-01
ENSG00000103061.13_1	ENSG00000103061.13	SLC7A6OS	chr16	-	ENSG00000103061.13:s:68303690-68304232	ENSG00000103061.13_1_A3_1	False	False	68304026-68304232	E2	68302381-68302509	Proximal	68302509-68304026	8	False	False	True	3.812e-01	3.068e-01	-5.089e-02	8.459e-01	2.195e-01
ENSG00000103061.13_1	ENSG00000103061.13	SLC7A6OS	chr16	-	ENSG00000103061.13:s:68303690-68304232	ENSG00000103061.13_1_A3_1	False	False	68304026-68304232	E2	68302381-68302509	Distal	68302501-68304026	8	False	False	True	6.188e-01	6.932e-01	5.089e-02	8.459e-01	2.195e-01
ENSG00000132196.16_1	ENSG00000132196.16	HSD17B7	chr1	+	ENSG00000132196.16:t:162797802-162798935	ENSG00000132196.16_1_A3_1	False	False	162797802-162797916	E1	162796585-162796677	Proximal	162796677-162797802	26	False	False	True	9.540e-01	9.414e-01	-8.006e-03	7.262e-01	5.824e-01
ENSG00000132196.16_1	ENSG00000132196.16	HSD17B7	chr1	+	ENSG00000132196.16:t:162797802-162798935	ENSG00000132196.16_1_A3_1	False	False	162797802-162797916	E1	162796585-162796677	Distal	162796677-162797828	26	False	False	True	4.234e-02	5.388e-02	7.240e-03	7.174e-01	6.069e-01
ENSG00000146776.15_3	ENSG00000146776.15	ATXN7L1	chr7	-	ENSG00000146776.15:s:105610529-105610603	ENSG00000146776.15_3_A3_1	False	False	105610529-105610603	E2	105604772-105607893	Proximal	105607893-105610529	3	False	False	True	8.839e-01	9.226e-01	2.183e-02	7.932e-01	3.344e-01
ENSG00000146776.15_3	ENSG00000146776.15	ATXN7L1	chr7	-	ENSG00000146776.15:s:105610529-105610603	ENSG00000146776.15_3_A3_1	False	False	105610529-105610603	E2	105604772-105607893	Distal	105607890-105610529	3	False	False	True	1.161e-01	7.738e-02	-2.183e-02	7.932e-01	3.344e-01
ENSG00000164941.14_2	ENSG00000164941.14	INTS8	chr8	+	ENSG00000164941.14:s:94836524-94836631	ENSG00000164941.14_2_A3_1	False	False	94836524-94836631	E2	94838463-94838618	Proximal	94836631-94838463	31	False	False	True	9.598e-01	9.330e-01	-1.504e-02	7.446e-01	5.665e-01
ENSG00000164941.14_2	ENSG00000164941.14	INTS8	chr8	+	ENSG00000164941.14:s:94836524-94836631	ENSG00000164941.14_2_A3_1	False	False	94836524-94836631	E2	94838463-94838618	Distal	94836631-94838494	31	False	False	True	4.017e-02	6.701e-02	1.504e-02	7.446e-01	5.665e-01
ENSG00000130725.8_1	ENSG00000130725.8	UBE2M	chr19	-	ENSG00000130725.8:s:58556892-58556930	ENSG00000130725.8_1_A3_1	False	True	58556892-58556930	E2	58556687-58556794	Proximal	58556794-58556892	4	False	False	True	5.980e-02	3.866e-02	-2.608e-02	8.191e-01	5.791e-01
ENSG00000130725.8_1	ENSG00000130725.8	UBE2M	chr19	-	ENSG00000130725.8:s:58556892-58556930	ENSG00000130725.8_1_A3_1	False	False	58556892-58556930	E2	58556687-58556794	Distal	58556790-58556892	4	False	False	True	9.402e-01	9.613e-01	2.608e-02	8.191e-01	5.791e-01
ENSG00000164466.13_1	ENSG00000164466.13	SFXN1	chr5	+	ENSG00000164466.13:s:175492095-175492546	ENSG00000164466.13_1_A3_1	False	False	175492095-175492267	E2	175509032-175509403	Proximal	175492267-175509032	29	False	False	True	8.375e-01	8.490e-01	5.217e-03	7.425e-01	5.703e-01
ENSG00000164466.13_1	ENSG00000164466.13	SFXN1	chr5	+	ENSG00000164466.13:s:175492095-175492546	ENSG00000164466.13_1_A3_1	False	False	175492095-175492267	E2	175509032-175509403	Distal	175492267-175509061	29	False	False	True	1.625e-01	1.510e-01	-5.217e-03	7.425e-01	5.703e-01
ENSG00000132600.18_3	ENSG00000132600.18	PRMT7	chr16	+	ENSG00000132600.18:s:68352069-68352819	ENSG00000132600.18_3_A3_1	False	False	68352248-68352409	E2	68353395-68353566	Proximal	68352409-68353395	97	False	False	True	7.972e-02	9.217e-02	5.149e-03	7.178e-01	6.196e-01
ENSG00000132600.18_3	ENSG00000132600.18	PRMT7	chr16	+	ENSG00000132600.18:s:68352069-68352819	ENSG00000132600.18_3_A3_1	False	False	68352248-68352409	E2	68353395-68353566	Distal	68352409-68353492	97	False	False	True	8.814e-01	8.780e-01	1.920e-03	7.458e-01	5.425e-01
ENSG00000175265.18_3	ENSG00000175265.18	GOLGA8A	chr15	-	ENSG00000175265.18:s:34382797-34383053	ENSG00000175265.18_3_A3_1	False	False	34382797-34383053	E2	34382386-34382529	Proximal	34382529-34382797	3	False	False	True	9.131e-01	9.559e-01	2.896e-02	8.065e-01	4.756e-01
ENSG00000175265.18_3	ENSG00000175265.18	GOLGA8A	chr15	-	ENSG00000175265.18:s:34382797-34383053	ENSG00000175265.18_3_A3_1	False	True	34382797-34383053	E2	34382386-34382529	Distal	34382526-34382797	3	False	False	True	8.693e-02	4.413e-02	-2.896e-02	8.065e-01	4.756e-01
ENSG00000221914.11_1	ENSG00000221914.11	PPP2R2A	chr8	+	ENSG00000221914.11:s:26293572-26293860	ENSG00000221914.11_1_A3_1	False	False	26293666-26293740	E2	26338890-26338987	Proximal	26293740-26338890	3	False	False	True	8.677e-01	9.092e-01	2.569e-02	7.860e-01	4.728e-01
ENSG00000221914.11_1	ENSG00000221914.11	PPP2R2A	chr8	+	ENSG00000221914.11:s:26293572-26293860	ENSG00000221914.11_1_A3_1	False	True	26293666-26293740	E2	26338890-26338987	Distal	26293740-26338893	3	False	False	True	1.201e-01	7.746e-02	-2.779e-02	8.091e-01	5.020e-01
ENSG00000135931.19_4	ENSG00000135931.19	ARMC9	chr2	+	ENSG00000135931.19:s:231355798-231355934	ENSG00000135931.19_4_A3_1	False	False	231355798-231355934	E2	231360754-231360883	Proximal	231355934-231360754	3	False	False	True	7.289e-01	8.494e-01	7.822e-02	8.684e-01	1.084e-01
ENSG00000135931.19_4	ENSG00000135931.19	ARMC9	chr2	+	ENSG00000135931.19:s:231355798-231355934	ENSG00000135931.19_4_A3_1	False	True	231355798-231355934	E2	231360754-231360883	Distal	231355934-231360757	3	False	False	True	2.711e-01	1.506e-01	-7.822e-02	8.684e-01	1.084e-01
ENSG00000060339.14_3	ENSG00000060339.14	CCAR1	chr10	+	ENSG00000060339.14:s:68753852-68754077	ENSG00000060339.14_3_A3_1	False	True	68753852-68754077	E2	68754679-68754827	Proximal	68754077-68754679	35	False	False	True	4.653e-02	6.374e-02	1.690e-02	7.668e-01	6.026e-01
ENSG00000060339.14_3	ENSG00000060339.14	CCAR1	chr10	+	ENSG00000060339.14:s:68753852-68754077	ENSG00000060339.14_3_A3_1	False	False	68753852-68754077	E2	68754679-68754827	Distal	68754077-68754714	35	False	False	True	9.535e-01	9.363e-01	-1.690e-02	7.668e-01	6.026e-01
ENSG00000144034.16_1	ENSG00000144034.16	TPRKB	chr2	-	ENSG00000144034.16:s:73737302-73737400	ENSG00000144034.16_1_A3_1	False	False	73737302-73737400	E2	73734429-73734591	Proximal	73734591-73737302	3	False	False	True	7.930e-01	7.185e-01	-3.847e-02	8.255e-01	1.938e-01
ENSG00000144034.16_1	ENSG00000144034.16	TPRKB	chr2	-	ENSG00000144034.16:s:73737302-73737400	ENSG00000144034.16_1_A3_1	False	False	73737302-73737400	E2	73734429-73734591	Distal	73734588-73737302	3	False	False	True	1.947e-01	2.741e-01	4.918e-02	8.325e-01	1.662e-01
ENSG00000163939.18_2	ENSG00000163939.18	PBRM1	chr3	-	ENSG00000163939.18:t:52589070-52589255	ENSG00000163939.18_2_A3_1	False	False	52603521-52589255	E1	52603521-52589255	Proximal	52589255-52603521	3	False	False	True	8.413e-01	8.523e-01	5.410e-03	7.539e-01	5.427e-01
ENSG00000163939.18_2	ENSG00000163939.18	PBRM1	chr3	-	ENSG00000163939.18:t:52589070-52589255	ENSG00000163939.18_2_A3_1	False	False	52603521-52589255	E1	52603521-52589255	Distal	52589252-52603521	3	False	False	True	1.577e-01	1.462e-01	-5.741e-03	7.550e-01	5.418e-01
ENSG00000163939.18_3	ENSG00000163939.18	PBRM1	chr3	-	ENSG00000163939.18:s:52589070-52589255	ENSG00000163939.18_3_A3_1	False	False	52589070-52589255	E2	52587353-52587510	Proximal	52587510-52589070	75	False	False	True	8.258e-01	8.728e-01	2.610e-02	7.914e-01	3.629e-01
ENSG00000163939.18_3	ENSG00000163939.18	PBRM1	chr3	-	ENSG00000163939.18:s:52589070-52589255	ENSG00000163939.18_3_A3_1	False	False	52589070-52589255	E2	52587353-52587510	Distal	52587435-52589070	75	False	False	True	1.742e-01	1.272e-01	-2.610e-02	7.914e-01	3.629e-01
ENSG00000062194.16_3	ENSG00000062194.16	GPBP1	chr5	+	ENSG00000062194.16:s:57247075-57247215	ENSG00000062194.16_3_A3_1	False	False	57247075-57247215	E2	57249409-57249576	Proximal	57247215-57249409	45	False	False	True	8.743e-01	8.886e-01	9.437e-03	7.068e-01	6.710e-01
ENSG00000062194.16_3	ENSG00000062194.16	GPBP1	chr5	+	ENSG00000062194.16:s:57247075-57247215	ENSG00000062194.16_3_A3_1	False	False	57247075-57247215	E2	57249409-57249576	Distal	57247215-57249454	45	False	False	True	1.257e-01	1.114e-01	-9.437e-03	7.068e-01	6.710e-01
ENSG00000264522.6_1	ENSG00000264522.6	OTUD7B	chr1	-	ENSG00000264522.6:s:149971063-149971261	ENSG00000264522.6_1_A3_1	False	False	149971063-149971251	E2	149967294-149967521	Proximal	149967521-149971063	134	False	False	True	9.913e-01	9.370e-01	-2.995e-02	8.075e-01	4.700e-01
ENSG00000264522.6_1	ENSG00000264522.6	OTUD7B	chr1	-	ENSG00000264522.6:s:149971063-149971261	ENSG00000264522.6_1_A3_1	False	False	149971063-149971251	E2	149967294-149967521	Distal	149967387-149971063	134	False	False	True	8.661e-03	6.301e-02	2.995e-02	8.075e-01	4.700e-01
ENSG00000019144.20_1	ENSG00000019144.20	PHLDB1	chr11	+	ENSG00000019144.20:s:118624934-118625059	ENSG00000019144.20_1_A3_1	False	False	118624934-118625059	E2	118627305-118628650	Proximal	118625059-118627305	3	False	False	True	7.179e-01	8.032e-01	4.120e-02	8.302e-01	1.904e-01
ENSG00000019144.20_1	ENSG00000019144.20	PHLDB1	chr11	+	ENSG00000019144.20:s:118624934-118625059	ENSG00000019144.20_1_A3_1	False	False	118624934-118625059	E2	118627305-118628650	Distal	118625059-118627308	3	False	False	True	2.821e-01	1.968e-01	-4.120e-02	8.302e-01	1.904e-01
ENSG00000158402.21_1	ENSG00000158402.21	CDC25C	chr5	-	ENSG00000158402.21:t:138330987-138331218	ENSG00000158402.21_1_A3_1	False	False	138331595-138331218	E1	138331595-138331218	Proximal	138331218-138331595	4	False	False	True	4.879e-01	5.399e-01	2.235e-02	8.262e-01	1.786e-01
ENSG00000158402.21_1	ENSG00000158402.21	CDC25C	chr5	-	ENSG00000158402.21:t:138330987-138331218	ENSG00000158402.21_1_A3_1	False	False	138331595-138331218	E1	138331595-138331218	Distal	138331214-138331595	4	False	False	True	5.060e-01	4.521e-01	-2.268e-02	8.265e-01	1.781e-01
ENSG00000159840.16_1	ENSG00000159840.16	ZYX	chr7	+	ENSG00000159840.16:s:143381295-143381409	ENSG00000159840.16_1_A3_1	False	False	143381295-143381409	E2	143381557-143381779	Proximal	143381409-143381557	3	False	False	True	3.413e-01	3.625e-01	1.187e-02	8.092e-01	2.777e-01
ENSG00000159840.16_1	ENSG00000159840.16	ZYX	chr7	+	ENSG00000159840.16:s:143381295-143381409	ENSG00000159840.16_1_A3_1	False	True	143381295-143381409	E2	143381557-143381779	Distal	143381409-143381560	3	False	False	True	6.301e-01	6.199e-01	2.926e-03	8.061e-01	2.878e-01
ENSG00000051009.11_4	ENSG00000051009.11	FHIP1B	chr11	-	ENSG00000051009.11:s:6214411-6214573	ENSG00000051009.11_4_A3_1	False	True	6214411-6214573	E2	6211345-6211976	Proximal	6211976-6214411	109	False	False	True	1.721e-01	8.382e-02	-5.648e-02	8.660e-01	1.966e-01
ENSG00000051009.11_4	ENSG00000051009.11	FHIP1B	chr11	-	ENSG00000051009.11:s:6214411-6214573	ENSG00000051009.11_4_A3_1	False	False	6214411-6214573	E2	6211345-6211976	Distal	6211867-6214411	109	False	False	True	8.279e-01	9.162e-01	5.648e-02	8.660e-01	1.966e-01
ENSG00000110046.13_1	ENSG00000110046.13	ATG2A	chr11	-	ENSG00000110046.13:s:64907525-64907664	ENSG00000110046.13_1_A3_1	False	False	64907525-64907664	E2	64907255-64907439	Proximal	64907439-64907525	24	False	False	True	9.763e-02	9.123e-02	-2.240e-04	7.426e-01	5.535e-01
ENSG00000110046.13_1	ENSG00000110046.13	ATG2A	chr11	-	ENSG00000110046.13:s:64907525-64907664	ENSG00000110046.13_1_A3_1	False	True	64907525-64907664	E2	64907255-64907439	Distal	64907415-64907525	24	False	False	True	9.024e-01	9.088e-01	2.240e-04	7.426e-01	5.535e-01
ENSG00000128059.8_1	ENSG00000128059.8	PPAT	chr4	-	ENSG00000128059.8:s:56407650-56407716	ENSG00000128059.8_1_A3_1	False	False	56407650-56407716	E2	56406495-56406701	Proximal	56406701-56407650	83	False	False	True	8.953e-01	8.706e-01	-1.767e-02	7.587e-01	5.102e-01
ENSG00000128059.8_1	ENSG00000128059.8	PPAT	chr4	-	ENSG00000128059.8:s:56407650-56407716	ENSG00000128059.8_1_A3_1	False	False	56407650-56407716	E2	56406495-56406701	Distal	56406618-56407650	83	False	False	True	1.047e-01	1.294e-01	1.767e-02	7.587e-01	5.102e-01
ENSG00000140264.21_1	ENSG00000140264.21	SERF2	chr15	+	ENSG00000140264.21:s:43792839-43793083	ENSG00000140264.21_1_A3_1	False	False	43792975-43793083	E2	43793687-43794046	Proximal	43793083-43793687	23	False	False	True	7.864e-02	7.652e-02	-1.353e-04	6.134e-01	9.845e-01
ENSG00000140264.21_1	ENSG00000140264.21	SERF2	chr15	+	ENSG00000140264.21:s:43792839-43793083	ENSG00000140264.21_1_A3_1	False	False	43792975-43793083	E2	43793687-43794046	Distal	43793083-43793710	23	False	False	True	9.166e-01	9.219e-01	9.288e-04	6.227e-01	9.449e-01
ENSG00000187098.18_2	ENSG00000187098.18	MITF	chr3	+	ENSG00000187098.18:s:69949051-69949168	ENSG00000187098.18_2_A3_1	False	False	69949051-69949168	E2	69951812-69951886	Proximal	69949168-69951812	18	False	False	True	2.569e-01	1.892e-01	-4.050e-02	8.215e-01	2.282e-01
ENSG00000187098.18_2	ENSG00000187098.18	MITF	chr3	+	ENSG00000187098.18:s:69949051-69949168	ENSG00000187098.18_2_A3_1	False	False	69949051-69949168	E2	69951812-69951886	Distal	69949168-69951830	18	False	False	True	7.431e-01	8.108e-01	4.050e-02	8.215e-01	2.282e-01
ENSG00000100097.12_1	ENSG00000100097.12	LGALS1	chr22	+	ENSG00000100097.12:t:37676856-37677228	ENSG00000100097.12_1_A3_1	False	False	37676856-37677065	E1	37675636-37675711	Proximal	37675711-37676856	130	False	False	True	3.780e-02	6.435e-02	1.237e-02	7.417e-01	4.825e-01
ENSG00000100097.12_1	ENSG00000100097.12	LGALS1	chr22	+	ENSG00000100097.12:t:37676856-37677228	ENSG00000100097.12_1_A3_1	False	False	37676856-37677065	E1	37675636-37675711	Distal	37675711-37676986	130	False	False	True	9.568e-01	9.292e-01	-1.323e-02	7.496e-01	4.630e-01
ENSG00000126001.16_2	ENSG00000126001.16	CEP250	chr20	+	ENSG00000126001.16:s:35465743-35465825	ENSG00000126001.16_2_A3_1	False	True	35465743-35465825	E2	35466034-35466204	Proximal	35465825-35466034	5	False	False	True	8.433e-02	7.192e-02	-1.884e-03	7.512e-01	5.354e-01
ENSG00000126001.16_2	ENSG00000126001.16	CEP250	chr20	+	ENSG00000126001.16:s:35465743-35465825	ENSG00000126001.16_2_A3_1	False	False	35465743-35465825	E2	35466034-35466204	Distal	35465825-35466039	5	False	False	True	9.157e-01	9.281e-01	1.884e-03	7.512e-01	5.354e-01
ENSG00000126001.16_3	ENSG00000126001.16	CEP250	chr20	+	ENSG00000126001.16:s:35466966-35467072	ENSG00000126001.16_3_A3_1	False	False	35466966-35467072	E2	35467272-35467555	Proximal	35467072-35467272	32	False	False	True	2.879e-02	1.055e-01	5.614e-02	8.940e-01	2.285e-01
ENSG00000126001.16_3	ENSG00000126001.16	CEP250	chr20	+	ENSG00000126001.16:s:35466966-35467072	ENSG00000126001.16_3_A3_1	False	False	35466966-35467072	E2	35467272-35467555	Distal	35467072-35467304	32	False	False	True	9.712e-01	8.945e-01	-5.614e-02	8.940e-01	2.285e-01
ENSG00000126001.16_4	ENSG00000126001.16	CEP250	chr20	+	ENSG00000126001.16:s:35479231-35479424	ENSG00000126001.16_4_A3_1	False	True	35479231-35479424	E2	35479559-35479773	Proximal	35479424-35479559	87	False	False	True	8.704e-02	1.018e-01	1.013e-02	7.327e-01	5.806e-01
ENSG00000126001.16_4	ENSG00000126001.16	CEP250	chr20	+	ENSG00000126001.16:s:35479231-35479424	ENSG00000126001.16_4_A3_1	False	False	35479231-35479424	E2	35479559-35479773	Distal	35479424-35479646	87	False	False	True	9.130e-01	8.982e-01	-1.013e-02	7.327e-01	5.806e-01
ENSG00000005700.15_2	ENSG00000005700.15	IBTK	chr6	-	ENSG00000005700.15:s:82200141-82200253	ENSG00000005700.15_2_A3_1	False	False	82200141-82200253	E2	82196298-82196446	Proximal	82196446-82200141	45	False	False	True	9.232e-01	9.346e-01	9.524e-03	7.382e-01	6.075e-01
ENSG00000005700.15_2	ENSG00000005700.15	IBTK	chr6	-	ENSG00000005700.15:s:82200141-82200253	ENSG00000005700.15_2_A3_1	False	False	82200141-82200253	E2	82196298-82196446	Distal	82196401-82200141	45	False	False	True	7.684e-02	6.537e-02	-9.524e-03	7.382e-01	6.075e-01
ENSG00000006704.11_1	ENSG00000006704.11	GTF2IRD1	chr7	+	ENSG00000006704.11:s:74512830-74512971	ENSG00000006704.11_1_A3_1	False	False	74512830-74512971	E2	74515345-74515596	Proximal	74512971-74515345	96	False	False	True	1.188e-01	6.072e-02	-3.909e-02	8.201e-01	2.913e-01
ENSG00000006704.11_1	ENSG00000006704.11	GTF2IRD1	chr7	+	ENSG00000006704.11:s:74512830-74512971	ENSG00000006704.11_1_A3_1	False	False	74512830-74512971	E2	74515345-74515596	Distal	74512971-74515441	96	False	False	True	8.812e-01	9.393e-01	3.909e-02	8.201e-01	2.913e-01
ENSG00000092148.14_2	ENSG00000092148.14	HECTD1	chr14	-	ENSG00000092148.14:s:31133238-31133414	ENSG00000092148.14_2_A3_1	False	False	31133238-31133414	E2	31128612-31129448	Proximal	31129448-31133238	141	False	False	True	5.655e-01	5.091e-01	-4.427e-02	8.326e-01	2.337e-01
ENSG00000092148.14_2	ENSG00000092148.14	HECTD1	chr14	-	ENSG00000092148.14:s:31133238-31133414	ENSG00000092148.14_2_A3_1	False	False	31133238-31133414	E2	31128612-31129448	Distal	31129307-31133238	141	False	False	True	4.144e-01	4.630e-01	3.826e-02	8.282e-01	2.464e-01
ENSG00000183048.12_3	ENSG00000183048.12	SLC25A10	chr17	+	ENSG00000183048.12:s:81717399-81717491	ENSG00000183048.12_3_A3_1	False	False	81717399-81717491	E2	81717694-81717861	Proximal	81717491-81717694	90	False	False	True	6.178e-02	8.251e-02	8.051e-03	7.180e-01	6.375e-01
ENSG00000183048.12_3	ENSG00000183048.12	SLC25A10	chr17	+	ENSG00000183048.12:s:81717399-81717491	ENSG00000183048.12_3_A3_1	False	False	81717399-81717491	E2	81717694-81717861	Distal	81717491-81717784	90	False	False	True	9.094e-01	8.810e-01	-1.325e-02	7.486e-01	5.396e-01
ENSG00000129255.16_1	ENSG00000129255.16	MPDU1	chr17	+	ENSG00000129255.16:s:7585695-7585797	ENSG00000129255.16_1_A3_1	False	False	7585732-7585797	E2	7585946-7586078	Proximal	7585797-7585946	5	False	False	True	9.302e-01	8.738e-01	-3.766e-02	8.174e-01	3.150e-01
ENSG00000129255.16_1	ENSG00000129255.16	MPDU1	chr17	+	ENSG00000129255.16:s:7585695-7585797	ENSG00000129255.16_1_A3_1	False	False	7585732-7585797	E2	7585946-7586078	Distal	7585797-7585951	5	False	False	True	3.206e-02	9.995e-02	4.968e-02	8.681e-01	2.532e-01
ENSG00000125107.19_2	ENSG00000125107.19	CNOT1	chr16	-	ENSG00000125107.19:s:58558473-58558674	ENSG00000125107.19_2_A3_1	False	False	58558473-58558674	E2	58556847-58556993	Proximal	58556993-58558473	3	False	False	True	8.814e-01	8.745e-01	-7.363e-03	7.187e-01	6.280e-01
ENSG00000125107.19_2	ENSG00000125107.19	CNOT1	chr16	-	ENSG00000125107.19:s:58558473-58558674	ENSG00000125107.19_2_A3_1	False	False	58558473-58558674	E2	58556847-58556993	Distal	58556990-58558473	3	False	False	True	1.186e-01	1.255e-01	7.363e-03	7.187e-01	6.280e-01
ENSG00000125503.13_2	ENSG00000125503.13	PPP1R12C	chr19	-	ENSG00000125503.13:s:55095867-55095940	ENSG00000125503.13_2_A3_1	False	False	55095867-55095940	E2	55095445-55095603	Proximal	55095603-55095867	3	False	False	True	6.283e-01	6.003e-01	-1.314e-02	7.918e-01	3.300e-01
ENSG00000125503.13_2	ENSG00000125503.13	PPP1R12C	chr19	-	ENSG00000125503.13:s:55095867-55095940	ENSG00000125503.13_2_A3_1	False	False	55095867-55095940	E2	55095445-55095603	Distal	55095600-55095867	3	False	False	True	3.717e-01	3.997e-01	1.314e-02	7.918e-01	3.300e-01
ENSG00000125503.13_3	ENSG00000125503.13	PPP1R12C	chr19	-	ENSG00000125503.13:s:55093016-55093076	ENSG00000125503.13_3_A3_1	False	False	55093016-55093076	E2	55092783-55092868	Proximal	55092868-55093016	3	False	False	True	3.838e-01	3.777e-01	-3.660e-03	7.580e-01	4.792e-01
ENSG00000125503.13_3	ENSG00000125503.13	PPP1R12C	chr19	-	ENSG00000125503.13:s:55093016-55093076	ENSG00000125503.13_3_A3_1	False	False	55093016-55093076	E2	55092783-55092868	Distal	55092865-55093016	3	False	False	True	6.162e-01	6.223e-01	3.660e-03	7.580e-01	4.792e-01
ENSG00000225663.8_1	ENSG00000225663.8	MCRIP1	chr17	-	ENSG00000225663.8:s:81824499-81826194	ENSG00000225663.8_1_A3_1	False	False	81824499-81826194	E2	81824287-81824405	Proximal	81824405-81824499	15	False	False	True	9.390e-01	9.830e-01	2.741e-02	8.035e-01	5.259e-01
ENSG00000225663.8_1	ENSG00000225663.8	MCRIP1	chr17	-	ENSG00000225663.8:s:81824499-81826194	ENSG00000225663.8_1_A3_1	False	False	81824499-81826194	E2	81824287-81824405	Distal	81824390-81824499	15	False	False	True	6.096e-02	1.704e-02	-2.741e-02	8.035e-01	5.259e-01
ENSG00000154309.9_2	ENSG00000154309.9	DISP1	chr1	+	ENSG00000154309.9:s:222835119-222835215	ENSG00000154309.9_2_A3_1	False	False	222835119-222835215	E2	222836923-222837066	Proximal	222835215-222836923	73	False	False	True	6.009e-02	1.206e-01	3.239e-02	8.138e-01	3.404e-01
ENSG00000154309.9_2	ENSG00000154309.9	DISP1	chr1	+	ENSG00000154309.9:s:222835119-222835215	ENSG00000154309.9_2_A3_1	False	False	222835119-222835215	E2	222836923-222837066	Distal	222835215-222836996	73	False	False	True	9.399e-01	8.794e-01	-3.239e-02	8.138e-01	3.404e-01
ENSG00000146826.17_1	ENSG00000146826.17	TRAPPC14	chr7	-	ENSG00000146826.17:s:100157094-100157214	ENSG00000146826.17_1_A3_1	False	False	100157094-100157214	E2	100156845-100156996	Proximal	100156996-100157094	4	False	False	True	1.079e-01	9.093e-02	-3.538e-03	7.690e-01	4.397e-01
ENSG00000146826.17_1	ENSG00000146826.17	TRAPPC14	chr7	-	ENSG00000146826.17:s:100157094-100157214	ENSG00000146826.17_1_A3_1	False	False	100157094-100157214	E2	100156845-100156996	Distal	100156992-100157094	4	False	False	True	8.921e-01	9.091e-01	3.538e-03	7.690e-01	4.397e-01
ENSG00000132694.19_3	ENSG00000132694.19	ARHGEF11	chr1	-	ENSG00000132694.19:s:156956420-156956564	ENSG00000132694.19_3_A3_1	False	True	156956420-156956564	E2	156955703-156955802	Proximal	156955802-156956420	3	False	False	True	1.420e-01	1.061e-01	-2.305e-02	7.672e-01	4.231e-01
ENSG00000132694.19_3	ENSG00000132694.19	ARHGEF11	chr1	-	ENSG00000132694.19:s:156956420-156956564	ENSG00000132694.19_3_A3_1	False	False	156956420-156956564	E2	156955703-156955802	Distal	156955799-156956420	3	False	False	True	8.580e-01	8.939e-01	2.305e-02	7.672e-01	4.231e-01
ENSG00000101624.11_1	ENSG00000101624.11	CEP76	chr18	-	ENSG00000101624.11:t:12699830-12699905	ENSG00000101624.11_1_A3_1	False	False	12700958-12699905	E1	12700958-12699905	Proximal	12699905-12700958	5	False	False	True	9.704e-01	9.410e-01	-1.607e-02	7.449e-01	5.072e-01
ENSG00000101624.11_1	ENSG00000101624.11	CEP76	chr18	-	ENSG00000101624.11:t:12699830-12699905	ENSG00000101624.11_1_A3_1	False	False	12700958-12699905	E1	12700958-12699905	Distal	12699900-12700958	5	False	False	True	2.690e-02	5.362e-02	1.451e-02	7.335e-01	5.358e-01
ENSG00000101624.11_2	ENSG00000101624.11	CEP76	chr18	-	ENSG00000101624.11:s:12699830-12699905	ENSG00000101624.11_2_A3_1	False	False	12699830-12699905	E2	12698979-12699203	Proximal	12699203-12699830	38	False	False	True	7.960e-01	8.156e-01	1.704e-02	8.069e-01	3.017e-01
ENSG00000101624.11_2	ENSG00000101624.11	CEP76	chr18	-	ENSG00000101624.11:s:12699830-12699905	ENSG00000101624.11_2_A3_1	False	False	12699830-12699905	E2	12698979-12699203	Distal	12699165-12699830	38	False	False	True	2.015e-01	1.693e-01	-2.539e-02	8.067e-01	2.921e-01
ENSG00000109501.15_1	ENSG00000109501.15	WFS1	chr4	+	ENSG00000109501.15:s:6269849-6270014	ENSG00000109501.15_1_A3_1	False	False	6269849-6270014	E2	6277451-6277521	Proximal	6270014-6277451	4	False	False	True	8.051e-01	7.616e-01	-2.176e-02	7.832e-01	4.198e-01
ENSG00000109501.15_1	ENSG00000109501.15	WFS1	chr4	+	ENSG00000109501.15:s:6269849-6270014	ENSG00000109501.15_1_A3_1	False	False	6269849-6270014	E2	6277451-6277521	Distal	6270014-6277455	4	False	False	True	1.911e-01	2.221e-01	1.197e-02	7.563e-01	5.112e-01
ENSG00000140400.18_4	ENSG00000140400.18	MAN2C1	chr15	-	ENSG00000140400.18:s:75359328-75359438	ENSG00000140400.18_4_A3_1	False	False	75359328-75359438	E2	75359117-75359191	Proximal	75359191-75359328	38	False	False	True	1.073e-01	1.020e-01	-3.061e-03	7.759e-01	4.081e-01
ENSG00000140400.18_4	ENSG00000140400.18	MAN2C1	chr15	-	ENSG00000140400.18:s:75359328-75359438	ENSG00000140400.18_4_A3_1	False	False	75359328-75359438	E2	75359117-75359191	Distal	75359153-75359328	38	False	False	True	8.927e-01	8.980e-01	3.061e-03	7.759e-01	4.081e-01
ENSG00000140400.18_6	ENSG00000140400.18	MAN2C1	chr15	-	ENSG00000140400.18:s:75356606-75356685	ENSG00000140400.18_6_A3_1	False	False	75356606-75356685	E2	75356301-75356449	Proximal	75356449-75356606	69	False	True	True	9.309e-01	7.971e-01	-1.247e-01	9.743e-01	3.711e-02
ENSG00000140400.18_6	ENSG00000140400.18	MAN2C1	chr15	-	ENSG00000140400.18:s:75356606-75356685	ENSG00000140400.18_6_A3_1	False	False	75356606-75356685	E2	75356301-75356449	Distal	75356380-75356606	69	False	True	True	6.907e-02	2.029e-01	1.247e-01	9.743e-01	3.711e-02
ENSG00000141179.14_1	ENSG00000141179.14	PCTP	chr17	+	ENSG00000141179.14:s:55774792-55774859	ENSG00000141179.14_1_A3_1	False	False	55774792-55774859	E2	55775311-55777387	Proximal	55774859-55775311	724	False	False	True	2.101e-01	1.657e-01	-3.114e-02	8.080e-01	2.934e-01
ENSG00000141179.14_1	ENSG00000141179.14	PCTP	chr17	+	ENSG00000141179.14:s:55774792-55774859	ENSG00000141179.14_1_A3_1	False	False	55774792-55774859	E2	55775311-55777387	Distal	55774859-55776035	724	False	False	True	7.551e-01	8.202e-01	4.880e-02	8.416e-01	2.081e-01
ENSG00000188739.15_4	ENSG00000188739.15	RBM34	chr1	-	ENSG00000188739.15:s:235136034-235136114	ENSG00000188739.15_4_A3_1	False	False	235136034-235136114	E2	235135649-235135770	Proximal	235135770-235136034	3	False	False	True	9.094e-01	9.319e-01	1.200e-02	7.126e-01	6.523e-01
ENSG00000188739.15_4	ENSG00000188739.15	RBM34	chr1	-	ENSG00000188739.15:s:235136034-235136114	ENSG00000188739.15_4_A3_1	False	True	235136034-235136114	E2	235135649-235135770	Distal	235135767-235136034	3	False	False	True	9.061e-02	6.807e-02	-1.200e-02	7.126e-01	6.523e-01
ENSG00000128000.17_2	ENSG00000128000.17	ZNF780B	chr19	-	ENSG00000128000.17:s:40048670-40048796	ENSG00000128000.17_2_A3_1	False	False	40048670-40048796	E2	40047375-40047473	Proximal	40047473-40048670	3	False	False	True	7.867e-02	1.535e-01	5.099e-02	8.392e-01	2.081e-01
ENSG00000128000.17_2	ENSG00000128000.17	ZNF780B	chr19	-	ENSG00000128000.17:s:40048670-40048796	ENSG00000128000.17_2_A3_1	False	False	40048670-40048796	E2	40047375-40047473	Distal	40047470-40048670	3	False	False	True	9.213e-01	8.465e-01	-5.099e-02	8.392e-01	2.081e-01
ENSG00000154874.16_1	ENSG00000154874.16	CCDC144B	chr17	-	ENSG00000154874.16:s:18610044-18610292	ENSG00000154874.16_1_A3_1	False	False	18610044-18610292	E2	18607897-18607970	Proximal	18607970-18610044	3	False	False	True	8.360e-01	7.859e-01	-2.736e-02	8.033e-01	2.941e-01
ENSG00000154874.16_1	ENSG00000154874.16	CCDC144B	chr17	-	ENSG00000154874.16:s:18610044-18610292	ENSG00000154874.16_1_A3_1	False	False	18610044-18610292	E2	18607897-18607970	Distal	18607967-18610044	3	False	False	True	1.640e-01	2.141e-01	2.736e-02	8.033e-01	2.941e-01
ENSG00000054267.22_4	ENSG00000054267.22	ARID4B	chr1	-	ENSG00000054267.22:s:235136034-235136073	ENSG00000054267.22_4_A3_1	False	False	235136034-235136073	E2	235135652-235135770	Proximal	235135770-235136034	3	False	False	True	9.094e-01	9.319e-01	1.200e-02	7.126e-01	6.523e-01
ENSG00000054267.22_4	ENSG00000054267.22	ARID4B	chr1	-	ENSG00000054267.22:s:235136034-235136073	ENSG00000054267.22_4_A3_1	False	True	235136034-235136073	E2	235135652-235135770	Distal	235135767-235136034	3	False	False	True	9.061e-02	6.807e-02	-1.200e-02	7.126e-01	6.523e-01
ENSG00000111554.15_1	ENSG00000111554.15	MDM1	chr12	-	ENSG00000111554.15:s:68330696-68331221	ENSG00000111554.15_1_A3_1	False	False	68331107-68331221	E2	68326657-68327510	Proximal	68327510-68331107	489	False	False	True	1.704e-01	1.871e-01	3.919e-03	7.929e-01	3.025e-01
ENSG00000111554.15_1	ENSG00000111554.15	MDM1	chr12	-	ENSG00000111554.15:s:68330696-68331221	ENSG00000111554.15_1_A3_1	False	False	68331107-68331221	E2	68326657-68327510	Distal	68327021-68331107	489	False	False	True	8.263e-01	8.087e-01	-4.338e-03	7.934e-01	3.017e-01
ENSG00000197782.15_2	ENSG00000197782.15	ZNF780A	chr19	-	ENSG00000197782.15:s:40083111-40083237	ENSG00000197782.15_2_A3_1	False	False	40083111-40083237	E2	40081819-40081917	Proximal	40081917-40083111	3	False	False	True	2.624e-01	1.910e-01	-5.312e-02	8.637e-01	2.045e-01
ENSG00000197782.15_2	ENSG00000197782.15	ZNF780A	chr19	-	ENSG00000197782.15:s:40083111-40083237	ENSG00000197782.15_2_A3_1	False	False	40083111-40083237	E2	40081819-40081917	Distal	40081914-40083111	3	False	False	True	7.376e-01	8.090e-01	5.312e-02	8.637e-01	2.045e-01
ENSG00000119965.13_1	ENSG00000119965.13	C10orf88	chr10	-	ENSG00000119965.13:s:122951954-122952026	ENSG00000119965.13_1_A3_1	False	False	122951954-122952026	E2	122948649-122948855	Proximal	122948855-122951954	100	False	False	True	9.490e-01	9.745e-01	1.266e-02	7.207e-01	6.505e-01
ENSG00000119965.13_1	ENSG00000119965.13	C10orf88	chr10	-	ENSG00000119965.13:s:122951954-122952026	ENSG00000119965.13_1_A3_1	False	False	122951954-122952026	E2	122948649-122948855	Distal	122948755-122951954	100	False	False	True	5.103e-02	2.548e-02	-1.266e-02	7.207e-01	6.505e-01
ENSG00000111142.14_1	ENSG00000111142.14	METAP2	chr12	+	ENSG00000111142.14:s:95473520-95474330	ENSG00000111142.14_1_A3_1	False	False	95473520-95474330	E2	95476071-95476178	Proximal	95474330-95476071	3	False	False	True	7.656e-01	8.140e-01	3.970e-02	8.685e-01	4.010e-01
ENSG00000111142.14_1	ENSG00000111142.14	METAP2	chr12	+	ENSG00000111142.14:s:95473520-95474330	ENSG00000111142.14_1_A3_1	False	False	95473520-95474330	E2	95476071-95476178	Distal	95474330-95476074	3	False	False	True	2.328e-01	1.826e-01	-4.117e-02	8.757e-01	3.888e-01
ENSG00000108666.10_2	ENSG00000108666.10	C17orf75	chr17	-	ENSG00000108666.10:s:32340869-32341284	ENSG00000108666.10_2_A3_1	False	False	32341204-32341284	E2	32339813-32339938	Proximal	32339938-32341204	14	False	False	True	9.196e-01	8.488e-01	-4.853e-02	8.431e-01	2.425e-01
ENSG00000108666.10_2	ENSG00000108666.10	C17orf75	chr17	-	ENSG00000108666.10:s:32340869-32341284	ENSG00000108666.10_2_A3_1	False	False	32341204-32341284	E2	32339813-32339938	Distal	32339924-32341204	14	False	False	True	7.854e-02	1.482e-01	4.769e-02	8.413e-01	2.478e-01
ENSG00000164134.13_1	ENSG00000164134.13	NAA15	chr4	+	ENSG00000164134.13:s:139378756-139379335	ENSG00000164134.13_1_A3_1	False	False	139378756-139378854	E2	139384832-139384978	Proximal	139378854-139384832	3	False	False	True	9.138e-01	8.539e-01	-4.822e-02	8.545e-01	2.540e-01
ENSG00000164134.13_1	ENSG00000164134.13	NAA15	chr4	+	ENSG00000164134.13:s:139378756-139379335	ENSG00000164134.13_1_A3_1	False	False	139378756-139378854	E2	139384832-139384978	Distal	139378854-139384835	3	False	False	True	5.534e-02	1.052e-01	3.366e-02	7.941e-01	3.436e-01
ENSG00000160271.16_2	ENSG00000160271.16	RALGDS	chr9	-	ENSG00000160271.16:s:133110296-133110489	ENSG00000160271.16_2_A3_1	False	False	133110296-133110489	E2	133109626-133109721	Proximal	133109721-133110296	36	False	False	True	5.381e-01	4.945e-01	-2.672e-02	7.927e-01	3.529e-01
ENSG00000160271.16_2	ENSG00000160271.16	RALGDS	chr9	-	ENSG00000160271.16:s:133110296-133110489	ENSG00000160271.16_2_A3_1	False	False	133110296-133110489	E2	133109626-133109721	Distal	133109685-133110296	36	False	False	True	4.619e-01	5.055e-01	2.672e-02	7.927e-01	3.529e-01
ENSG00000160271.16_3	ENSG00000160271.16	RALGDS	chr9	-	ENSG00000160271.16:s:133109626-133109721	ENSG00000160271.16_3_A3_1	False	True	133109626-133109721	E2	133108673-133108991	Proximal	133108991-133109626	125	False	True	True	1.846e-01	3.989e-02	-1.431e-01	9.997e-01	1.088e-02
ENSG00000160271.16_3	ENSG00000160271.16	RALGDS	chr9	-	ENSG00000160271.16:s:133109626-133109721	ENSG00000160271.16_3_A3_1	False	False	133109626-133109721	E2	133108673-133108991	Distal	133108866-133109626	125	False	True	True	8.154e-01	9.601e-01	1.431e-01	9.997e-01	1.088e-02
ENSG00000134313.17_1	ENSG00000134313.17	KIDINS220	chr2	-	ENSG00000134313.17:s:8813237-8813335	ENSG00000134313.17_1_A3_1	False	False	8813237-8813335	E2	8812395-8812496	Proximal	8812496-8813237	3	False	False	True	3.523e-01	3.084e-01	-1.652e-02	7.920e-01	3.444e-01
ENSG00000134313.17_1	ENSG00000134313.17	KIDINS220	chr2	-	ENSG00000134313.17:s:8813237-8813335	ENSG00000134313.17_1_A3_1	False	False	8813237-8813335	E2	8812395-8812496	Distal	8812493-8813237	3	False	False	True	6.477e-01	6.916e-01	1.652e-02	7.920e-01	3.444e-01
ENSG00000258890.8_1	ENSG00000258890.8	CEP95	chr17	+	ENSG00000258890.8:s:64506865-64507116	ENSG00000258890.8_1_A3_1	False	False	64506865-64507116	E2	64508592-64508720	Proximal	64507116-64508592	104	False	False	True	9.478e-01	9.077e-01	-3.022e-02	8.025e-01	3.959e-01
ENSG00000258890.8_1	ENSG00000258890.8	CEP95	chr17	+	ENSG00000258890.8:s:64506865-64507116	ENSG00000258890.8_1_A3_1	False	False	64506865-64507116	E2	64508592-64508720	Distal	64507116-64508696	104	False	False	True	5.216e-02	9.235e-02	3.022e-02	8.025e-01	3.959e-01
ENSG00000140941.14_1	ENSG00000140941.14	MAP1LC3B	chr16	+	ENSG00000140941.14:s:87402175-87402609	ENSG00000140941.14_1_A3_1	False	False	87402175-87402281	E2	87402923-87404779	Proximal	87402281-87402923	3	False	False	True	8.870e-01	9.460e-01	4.309e-02	8.570e-01	3.150e-01
ENSG00000140941.14_1	ENSG00000140941.14	MAP1LC3B	chr16	+	ENSG00000140941.14:s:87402175-87402609	ENSG00000140941.14_1_A3_1	False	True	87402175-87402281	E2	87402923-87404779	Distal	87402281-87402926	3	False	False	True	1.130e-01	5.398e-02	-4.309e-02	8.570e-01	3.150e-01
ENSG00000107758.16_2	ENSG00000107758.16	PPP3CB	chr10	-	ENSG00000107758.16:s:73454412-73454489	ENSG00000107758.16_2_A3_1	False	False	73454412-73454489	E2	73446492-73446576	Proximal	73446576-73454412	3	False	False	True	4.621e-01	4.680e-01	6.735e-03	7.628e-01	4.213e-01
ENSG00000107758.16_2	ENSG00000107758.16	PPP3CB	chr10	-	ENSG00000107758.16:s:73454412-73454489	ENSG00000107758.16_2_A3_1	False	False	73454412-73454489	E2	73446492-73446576	Distal	73446573-73454412	3	False	False	True	5.330e-01	5.118e-01	-1.681e-02	7.747e-01	3.819e-01
ENSG00000160345.13_1	ENSG00000160345.13	C9orf116	chr9	-	ENSG00000160345.13:s:135498585-135499021	ENSG00000160345.13_1_A3_1	False	False	135498585-135498663	E2	135495181-135495615	Proximal	135495615-135498585	46	False	False	True	9.296e-01	8.968e-01	-2.379e-02	7.688e-01	3.942e-01
ENSG00000160345.13_1	ENSG00000160345.13	C9orf116	chr9	-	ENSG00000160345.13:s:135498585-135499021	ENSG00000160345.13_1_A3_1	False	False	135498585-135498663	E2	135495181-135495615	Distal	135495569-135498585	46	False	False	True	7.041e-02	1.032e-01	2.379e-02	7.688e-01	3.942e-01
ENSG00000135297.17_3	ENSG00000135297.17	MTO1	chr6	+	ENSG00000135297.17:s:73480675-73480805	ENSG00000135297.17_3_A3_1	False	False	73480675-73480805	E2	73482029-73482244	Proximal	73480805-73482029	11	False	False	True	5.844e-02	4.439e-02	-9.272e-03	7.336e-01	6.386e-01
ENSG00000135297.17_3	ENSG00000135297.17	MTO1	chr6	+	ENSG00000135297.17:s:73480675-73480805	ENSG00000135297.17_3_A3_1	False	False	73480675-73480805	E2	73482029-73482244	Distal	73480805-73482040	11	False	False	True	8.717e-01	8.868e-01	9.629e-03	7.500e-01	5.196e-01
ENSG00000285382.1_1	ENSG00000285382.1	ENSG00000285382	chr20	-	ENSG00000285382.1:s:32743308-32743567	ENSG00000285382.1_1_A3_1	False	False	32743308-32743567	E2	32728089-32728142	Proximal	32728142-32743308	3	False	False	True	8.606e-01	8.798e-01	1.185e-02	7.514e-01	5.444e-01
ENSG00000285382.1_1	ENSG00000285382.1	ENSG00000285382	chr20	-	ENSG00000285382.1:s:32743308-32743567	ENSG00000285382.1_1_A3_1	False	False	32743308-32743567	E2	32728089-32728142	Distal	32728139-32743308	3	False	False	True	1.394e-01	1.202e-01	-1.185e-02	7.514e-01	5.444e-01
ENSG00000126012.13_3	ENSG00000126012.13	KDM5C	chrX	-	ENSG00000126012.13:s:53217796-53217966	ENSG00000126012.13_3_A3_1	False	False	53217796-53217966	E2	53217143-53217277	Proximal	53217277-53217796	3	False	False	True	7.656e-01	8.041e-01	3.008e-02	8.125e-01	4.746e-01
ENSG00000126012.13_3	ENSG00000126012.13	KDM5C	chrX	-	ENSG00000126012.13:s:53217796-53217966	ENSG00000126012.13_3_A3_1	False	False	53217796-53217966	E2	53217143-53217277	Distal	53217274-53217796	3	False	False	True	2.344e-01	1.959e-01	-3.008e-02	8.125e-01	4.746e-01
ENSG00000100949.15_1	ENSG00000100949.15	RABGGTA	chr14	-	ENSG00000100949.15:s:24271113-24271404	ENSG00000100949.15_1_A3_1	False	False	24271113-24271404	E2	24270837-24270998	Proximal	24270998-24271113	51	False	False	True	8.740e-02	1.346e-01	3.147e-02	8.028e-01	3.070e-01
ENSG00000100949.15_1	ENSG00000100949.15	RABGGTA	chr14	-	ENSG00000100949.15:s:24271113-24271404	ENSG00000100949.15_1_A3_1	False	False	24271113-24271404	E2	24270837-24270998	Distal	24270947-24271113	51	False	False	True	9.093e-01	8.514e-01	-3.944e-02	8.159e-01	2.598e-01
ENSG00000149600.12_1	ENSG00000149600.12	COMMD7	chr20	-	ENSG00000149600.12:s:32743308-32743467	ENSG00000149600.12_1_A3_1	False	False	32743308-32743467	E2	32728089-32728142	Proximal	32728142-32743308	3	False	False	True	8.601e-01	8.788e-01	1.160e-02	7.508e-01	5.455e-01
ENSG00000149600.12_1	ENSG00000149600.12	COMMD7	chr20	-	ENSG00000149600.12:s:32743308-32743467	ENSG00000149600.12_1_A3_1	False	False	32743308-32743467	E2	32728089-32728142	Distal	32728139-32743308	3	False	False	True	1.388e-01	1.193e-01	-1.210e-02	7.520e-01	5.433e-01
ENSG00000110713.17_4	ENSG00000110713.17	NUP98	chr11	-	ENSG00000110713.17:s:3713818-3713995	ENSG00000110713.17_4_A3_1	False	True	3713818-3713995	E2	3712564-3712808	Proximal	3712808-3713818	80	False	False	True	6.293e-02	4.903e-02	-1.078e-02	7.174e-01	6.989e-01
ENSG00000110713.17_4	ENSG00000110713.17	NUP98	chr11	-	ENSG00000110713.17:s:3713818-3713995	ENSG00000110713.17_4_A3_1	False	False	3713818-3713995	E2	3712564-3712808	Distal	3712728-3713818	80	False	False	True	9.371e-01	9.510e-01	1.078e-02	7.174e-01	6.989e-01
ENSG00000104064.18_4	ENSG00000104064.18	GABPB1	chr15	-	ENSG00000104064.18:s:50300789-50300902	ENSG00000104064.18_4_A3_1	False	False	50300789-50300902	E2	50289483-50289668	Proximal	50289668-50300789	3	False	False	True	8.824e-01	9.213e-01	2.635e-02	8.037e-01	4.207e-01
ENSG00000104064.18_4	ENSG00000104064.18	GABPB1	chr15	-	ENSG00000104064.18:s:50300789-50300902	ENSG00000104064.18_4_A3_1	False	False	50300789-50300902	E2	50289483-50289668	Distal	50289665-50300789	3	False	False	True	1.176e-01	7.867e-02	-2.635e-02	8.037e-01	4.207e-01
ENSG00000115211.17_2	ENSG00000115211.17	EIF2B4	chr2	-	ENSG00000115211.17:s:27369414-27369549	ENSG00000115211.17_2_A3_1	False	False	27369414-27369549	E2	27369006-27369212	Proximal	27369212-27369414	3	False	False	True	5.690e-01	6.277e-01	3.098e-02	8.175e-01	2.626e-01
ENSG00000115211.17_2	ENSG00000115211.17	EIF2B4	chr2	-	ENSG00000115211.17:s:27369414-27369549	ENSG00000115211.17_2_A3_1	False	False	27369414-27369549	E2	27369006-27369212	Distal	27369209-27369414	3	False	False	True	4.310e-01	3.723e-01	-3.098e-02	8.175e-01	2.626e-01
ENSG00000162889.11_1	ENSG00000162889.11	MAPKAPK2	chr1	+	ENSG00000162889.11:s:206731288-206731725	ENSG00000162889.11_1_A3_1	False	False	206731288-206731725	E2	206731806-206731919	Proximal	206731725-206731806	33	False	False	True	5.134e-02	2.849e-02	-1.576e-02	7.351e-01	6.726e-01
ENSG00000162889.11_1	ENSG00000162889.11	MAPKAPK2	chr1	+	ENSG00000162889.11:s:206731288-206731725	ENSG00000162889.11_1_A3_1	False	False	206731288-206731725	E2	206731806-206731919	Distal	206731725-206731839	33	False	False	True	9.487e-01	9.715e-01	1.576e-02	7.351e-01	6.726e-01
ENSG00000105705.16_3	ENSG00000105705.16	SUGP1	chr19	-	ENSG00000105705.16:s:19303348-19303686	ENSG00000105705.16_3_A3_1	False	True	19303348-19303448	E2	19302265-19302446	Proximal	19302446-19303348	58	False	False	True	1.305e-01	9.451e-02	-2.213e-02	7.743e-01	4.881e-01
ENSG00000105705.16_3	ENSG00000105705.16	SUGP1	chr19	-	ENSG00000105705.16:s:19303348-19303686	ENSG00000105705.16_3_A3_1	False	False	19303348-19303448	E2	19302265-19302446	Distal	19302388-19303348	58	False	False	True	8.509e-01	8.844e-01	2.166e-02	7.737e-01	4.603e-01
ENSG00000013374.17_2	ENSG00000013374.17	NUB1	chr7	+	ENSG00000013374.17:s:151355768-151355950	ENSG00000013374.17_2_A3_1	False	False	151355768-151355950	E2	151356128-151356222	Proximal	151355950-151356128	3	False	False	True	9.221e-01	9.580e-01	3.772e-02	8.755e-01	4.641e-01
ENSG00000013374.17_2	ENSG00000013374.17	NUB1	chr7	+	ENSG00000013374.17:s:151355768-151355950	ENSG00000013374.17_2_A3_1	False	True	151355768-151355950	E2	151356128-151356222	Distal	151355950-151356131	3	False	False	True	7.792e-02	4.198e-02	-3.772e-02	8.755e-01	4.641e-01
ENSG00000133313.15_1	ENSG00000133313.15	CNDP2	chr18	+	ENSG00000133313.15:s:74496234-74496431	ENSG00000133313.15_1_A3_1	False	False	74496234-74496431	E2	74499882-74500033	Proximal	74496431-74499882	55	False	False	True	6.658e-01	7.181e-01	2.477e-02	8.051e-01	2.733e-01
ENSG00000133313.15_1	ENSG00000133313.15	CNDP2	chr18	+	ENSG00000133313.15:s:74496234-74496431	ENSG00000133313.15_1_A3_1	False	False	74496234-74496431	E2	74499882-74500033	Distal	74496431-74499937	55	False	False	True	2.934e-01	2.602e-01	-1.475e-02	8.034e-01	2.841e-01
ENSG00000115241.11_1	ENSG00000115241.11	PPM1G	chr2	-	ENSG00000115241.11:s:27382126-27382228	ENSG00000115241.11_1_A3_1	False	False	27382126-27382228	E2	27381195-27381805	Proximal	27381805-27382126	84	False	False	True	9.464e-01	9.164e-01	-1.836e-02	7.346e-01	5.641e-01
ENSG00000115241.11_1	ENSG00000115241.11	PPM1G	chr2	-	ENSG00000115241.11:s:27382126-27382228	ENSG00000115241.11_1_A3_1	False	True	27382126-27382228	E2	27381195-27381805	Distal	27381721-27382126	84	False	False	True	5.361e-02	8.356e-02	1.836e-02	7.346e-01	5.641e-01
ENSG00000185513.17_1	ENSG00000185513.17	L3MBTL1	chr20	+	ENSG00000185513.17:s:43535837-43535936	ENSG00000185513.17_1_A3_1	False	False	43535837-43535936	E2	43536082-43536294	Proximal	43535936-43536082	15	False	False	True	5.144e-02	6.069e-02	6.913e-03	7.433e-01	4.899e-01
ENSG00000185513.17_1	ENSG00000185513.17	L3MBTL1	chr20	+	ENSG00000185513.17:s:43535837-43535936	ENSG00000185513.17_1_A3_1	False	False	43535837-43535936	E2	43536082-43536294	Distal	43535936-43536097	15	False	False	True	9.104e-01	9.332e-01	8.335e-03	7.823e-01	3.604e-01
ENSG00000170791.18_2	ENSG00000170791.18	CHCHD7	chr8	+	ENSG00000170791.18:s:56214598-56215578	ENSG00000170791.18_2_A3_1	False	False	56214598-56214667	E2	56216389-56216531	Proximal	56214667-56216389	44	False	False	True	2.921e-01	2.255e-01	-5.348e-02	8.519e-01	2.117e-01
ENSG00000170791.18_2	ENSG00000170791.18	CHCHD7	chr8	+	ENSG00000170791.18:s:56214598-56215578	ENSG00000170791.18_2_A3_1	False	False	56214598-56214667	E2	56216389-56216531	Distal	56214667-56216433	44	False	False	True	7.079e-01	7.745e-01	5.348e-02	8.519e-01	2.117e-01
ENSG00000137411.19_3	ENSG00000137411.19	VARS2	chr6	+	ENSG00000137411.19:s:30922116-30922241	ENSG00000137411.19_3_A3_1	False	False	30922116-30922241	E2	30922382-30922554	Proximal	30922241-30922382	68	False	False	True	7.644e-02	6.083e-02	-9.788e-03	7.163e-01	6.584e-01
ENSG00000137411.19_3	ENSG00000137411.19	VARS2	chr6	+	ENSG00000137411.19:s:30922116-30922241	ENSG00000137411.19_3_A3_1	False	False	30922116-30922241	E2	30922382-30922554	Distal	30922241-30922450	68	False	False	True	9.236e-01	9.392e-01	9.788e-03	7.163e-01	6.584e-01
ENSG00000054654.20_2	ENSG00000054654.20	SYNE2	chr14	+	ENSG00000054654.20:s:64220437-64220637	ENSG00000054654.20_2_A3_1	False	False	64220437-64220637	E2	64221534-64221704	Proximal	64220637-64221534	42	False	False	True	7.927e-02	9.317e-02	8.021e-03	7.272e-01	5.739e-01
ENSG00000054654.20_2	ENSG00000054654.20	SYNE2	chr14	+	ENSG00000054654.20:s:64220437-64220637	ENSG00000054654.20_2_A3_1	False	False	64220437-64220637	E2	64221534-64221704	Distal	64220637-64221576	42	False	False	True	9.207e-01	9.068e-01	-8.021e-03	7.272e-01	5.739e-01
ENSG00000054654.20_3	ENSG00000054654.20	SYNE2	chr14	+	ENSG00000054654.20:s:64224461-64224547	ENSG00000054654.20_3_A3_1	False	False	64224461-64224547	E2	64224996-64225045	Proximal	64224547-64224996	3	False	False	True	5.445e-01	4.581e-01	-6.052e-02	8.565e-01	1.721e-01
ENSG00000054654.20_3	ENSG00000054654.20	SYNE2	chr14	+	ENSG00000054654.20:s:64224461-64224547	ENSG00000054654.20_3_A3_1	False	False	64224461-64224547	E2	64224996-64225045	Distal	64224547-64224999	3	False	False	True	4.540e-01	5.406e-01	6.068e-02	8.569e-01	1.715e-01
ENSG00000065029.15_2	ENSG00000065029.15	ZNF76	chr6	+	ENSG00000065029.15:s:35291558-35292134	ENSG00000065029.15_2_A3_1	False	False	35291558-35291737	E2	35292540-35292787	Proximal	35291737-35292540	14	False	False	True	6.341e-02	1.388e-01	5.444e-02	8.655e-01	2.122e-01
ENSG00000065029.15_2	ENSG00000065029.15	ZNF76	chr6	+	ENSG00000065029.15:s:35291558-35292134	ENSG00000065029.15_2_A3_1	False	False	35291558-35291737	E2	35292540-35292787	Distal	35291737-35292554	14	False	False	True	9.366e-01	8.613e-01	-5.444e-02	8.655e-01	2.122e-01
ENSG00000081189.16_1	ENSG00000081189.16	MEF2C	chr5	-	ENSG00000081189.16:s:88882955-88882999	ENSG00000081189.16_1_A3_1	False	False	88882955-88882999	E2	88823796-88823930	Proximal	88823930-88882955	3	False	False	True	5.241e-01	5.116e-01	-3.880e-03	7.734e-01	4.055e-01
ENSG00000081189.16_1	ENSG00000081189.16	MEF2C	chr5	-	ENSG00000081189.16:s:88882955-88882999	ENSG00000081189.16_1_A3_1	False	False	88882955-88882999	E2	88823796-88823930	Distal	88823927-88882955	3	False	False	True	4.479e-01	4.389e-01	-4.447e-03	7.764e-01	3.985e-01
ENSG00000164362.21_1	ENSG00000164362.21	TERT	chr5	-	ENSG00000164362.21:s:1279291-1279470	ENSG00000164362.21_1_A3_1	False	False	1279291-1279470	E2	1278641-1278796	Proximal	1278796-1279291	36	False	False	True	9.243e-01	9.474e-01	8.442e-03	7.416e-01	5.321e-01
ENSG00000164362.21_1	ENSG00000164362.21	TERT	chr5	-	ENSG00000164362.21:s:1279291-1279470	ENSG00000164362.21_1_A3_1	False	False	1279291-1279470	E2	1278641-1278796	Distal	1278760-1279291	36	False	False	True	7.566e-02	5.260e-02	-8.442e-03	7.416e-01	5.321e-01
ENSG00000180304.14_1	ENSG00000180304.14	OAZ2	chr15	-	ENSG00000180304.14:s:64703029-64703281	ENSG00000180304.14_1_A3_1	False	False	64703029-64703281	E2	64691516-64691591	Proximal	64691591-64703029	3	False	False	True	8.608e-01	8.936e-01	1.782e-02	7.418e-01	5.601e-01
ENSG00000180304.14_1	ENSG00000180304.14	OAZ2	chr15	-	ENSG00000180304.14:s:64703029-64703281	ENSG00000180304.14_1_A3_1	False	True	64703029-64703281	E2	64691516-64691591	Distal	64691588-64703029	3	False	False	True	6.234e-02	5.044e-02	-5.788e-03	6.993e-01	7.149e-01
ENSG00000107882.12_1	ENSG00000107882.12	SUFU	chr10	+	ENSG00000107882.12:s:102593993-102594065	ENSG00000107882.12_1_A3_1	False	True	102593993-102594065	E2	102597137-102597293	Proximal	102594065-102597137	3	False	False	True	3.310e-01	3.263e-01	-2.595e-03	7.819e-01	3.742e-01
ENSG00000107882.12_1	ENSG00000107882.12	SUFU	chr10	+	ENSG00000107882.12:s:102593993-102594065	ENSG00000107882.12_1_A3_1	False	False	102593993-102594065	E2	102597137-102597293	Distal	102594065-102597140	3	False	False	True	6.690e-01	6.737e-01	2.595e-03	7.819e-01	3.742e-01
ENSG00000163104.18_3	ENSG00000163104.18	SMARCAD1	chr4	+	ENSG00000163104.18:s:94278616-94278733	ENSG00000163104.18_3_A3_1	False	False	94278616-94278733	E2	94278923-94279050	Proximal	94278733-94278923	6	False	False	True	4.217e-01	4.216e-01	7.319e-05	7.820e-01	3.801e-01
ENSG00000163104.18_3	ENSG00000163104.18	SMARCAD1	chr4	+	ENSG00000163104.18:s:94278616-94278733	ENSG00000163104.18_3_A3_1	False	False	94278616-94278733	E2	94278923-94279050	Distal	94278733-94278929	6	False	False	True	5.783e-01	5.784e-01	-7.317e-05	7.820e-01	3.801e-01
ENSG00000174371.17_5	ENSG00000174371.17	EXO1	chr1	+	ENSG00000174371.17:s:241861406-241861502	ENSG00000174371.17_5_A3_1	False	True	241861406-241861502	E2	241866585-241867055	Proximal	241861502-241866585	245	False	False	True	1.203e-01	1.572e-01	2.217e-02	7.690e-01	4.028e-01
ENSG00000174371.17_5	ENSG00000174371.17	EXO1	chr1	+	ENSG00000174371.17:s:241861406-241861502	ENSG00000174371.17_5_A3_1	False	False	241861406-241861502	E2	241866585-241867055	Distal	241861502-241866830	245	False	False	True	8.655e-01	8.194e-01	-3.242e-02	8.013e-01	3.257e-01
ENSG00000174371.17_6	ENSG00000174371.17	EXO1	chr1	+	ENSG00000174371.17:s:241866585-241867055	ENSG00000174371.17_6_A3_1	False	False	241866585-241867055	E2	241872032-241872278	Proximal	241867055-241872032	3	False	False	True	6.231e-01	6.317e-01	3.441e-03	7.883e-01	3.480e-01
ENSG00000174371.17_6	ENSG00000174371.17	EXO1	chr1	+	ENSG00000174371.17:s:241866585-241867055	ENSG00000174371.17_6_A3_1	False	True	241866585-241867055	E2	241872032-241872278	Distal	241867055-241872035	3	False	False	True	3.769e-01	3.683e-01	-3.441e-03	7.883e-01	3.480e-01
ENSG00000160058.19_1	ENSG00000160058.19	BSDC1	chr1	-	ENSG00000160058.19:s:32386421-32386895	ENSG00000160058.19_1_A3_1	False	False	32386779-32386895	E2	32383941-32384048	Proximal	32384048-32386779	51	False	False	True	1.266e-01	2.026e-01	6.258e-02	9.136e-01	2.001e-01
ENSG00000160058.19_1	ENSG00000160058.19	BSDC1	chr1	-	ENSG00000160058.19:s:32386421-32386895	ENSG00000160058.19_1_A3_1	False	False	32386779-32386895	E2	32383941-32384048	Distal	32383997-32386779	51	False	False	True	8.393e-01	7.669e-01	-6.408e-02	9.121e-01	1.859e-01
ENSG00000160062.15_1	ENSG00000160062.15	ZBTB8A	chr1	+	ENSG00000160062.15:s:32595054-32595223	ENSG00000160062.15_1_A3_1	False	False	32595054-32595223	E2	32600087-32605941	Proximal	32595223-32600087	181	False	True	True	8.039e-01	6.543e-01	-1.144e-01	9.089e-01	5.573e-02
ENSG00000160062.15_1	ENSG00000160062.15	ZBTB8A	chr1	+	ENSG00000160062.15:s:32595054-32595223	ENSG00000160062.15_1_A3_1	False	False	32595054-32595223	E2	32600087-32605941	Distal	32595223-32600268	181	False	True	True	1.961e-01	3.457e-01	1.144e-01	9.089e-01	5.573e-02
ENSG00000116497.18_1	ENSG00000116497.18	S100PBP	chr1	+	ENSG00000116497.18:s:32826098-32826930	ENSG00000116497.18_1_A3_1	False	False	32826098-32826930	E2	32827993-32828081	Proximal	32826930-32827993	3	False	False	True	7.066e-01	6.758e-01	-6.696e-03	7.992e-01	3.098e-01
ENSG00000116497.18_1	ENSG00000116497.18	S100PBP	chr1	+	ENSG00000116497.18:s:32826098-32826930	ENSG00000116497.18_1_A3_1	False	False	32826098-32826930	E2	32827993-32828081	Distal	32826930-32827996	3	False	False	True	2.934e-01	3.242e-01	6.696e-03	7.992e-01	3.098e-01
ENSG00000116514.17_1	ENSG00000116514.17	RNF19B	chr1	-	ENSG00000116514.17:s:32949569-32949774	ENSG00000116514.17_1_A3_1	False	False	32949569-32949774	E2	32948222-32948366	Proximal	32948366-32949569	3	False	False	True	3.230e-01	2.623e-01	-3.883e-02	8.164e-01	2.740e-01
ENSG00000116514.17_1	ENSG00000116514.17	RNF19B	chr1	-	ENSG00000116514.17:s:32949569-32949774	ENSG00000116514.17_1_A3_1	False	False	32949569-32949774	E2	32948222-32948366	Distal	32948363-32949569	3	False	False	True	6.770e-01	7.377e-01	3.883e-02	8.164e-01	2.740e-01
ENSG00000116514.17_2	ENSG00000116514.17	RNF19B	chr1	-	ENSG00000116514.17:s:32938397-32938528	ENSG00000116514.17_2_A3_1	False	False	32938397-32938528	E2	32936445-32937309	Proximal	32937309-32938397	50	False	False	True	7.585e-02	1.179e-01	2.703e-02	7.908e-01	4.340e-01
ENSG00000116514.17_2	ENSG00000116514.17	RNF19B	chr1	-	ENSG00000116514.17:s:32938397-32938528	ENSG00000116514.17_2_A3_1	False	False	32938397-32938528	E2	32936445-32937309	Distal	32937259-32938397	50	False	False	True	9.242e-01	8.821e-01	-2.703e-02	7.908e-01	4.340e-01
ENSG00000197056.11_3	ENSG00000197056.11	ZMYM1	chr1	+	ENSG00000197056.11:s:35110294-35110447	ENSG00000197056.11_3_A3_1	False	False	35110294-35110447	E2	35111772-35111912	Proximal	35110447-35111772	4	False	False	True	9.343e-01	9.896e-01	2.160e-02	7.465e-01	5.023e-01
ENSG00000197056.11_3	ENSG00000197056.11	ZMYM1	chr1	+	ENSG00000197056.11:s:35110294-35110447	ENSG00000197056.11_3_A3_1	False	False	35110294-35110447	E2	35111772-35111912	Distal	35110447-35111776	4	False	False	True	6.570e-02	1.042e-02	-2.160e-02	7.465e-01	5.023e-01
ENSG00000092853.14_2	ENSG00000092853.14	CLSPN	chr1	-	ENSG00000092853.14:s:35751250-35751506	ENSG00000092853.14_2_A3_1	False	False	35751250-35751506	E2	35749633-35749811	Proximal	35749811-35751250	159	False	False	True	9.178e-01	9.291e-01	3.356e-03	6.951e-01	6.997e-01
ENSG00000092853.14_2	ENSG00000092853.14	CLSPN	chr1	-	ENSG00000092853.14:s:35751250-35751506	ENSG00000092853.14_2_A3_1	False	False	35751250-35751506	E2	35749633-35749811	Distal	35749652-35751250	159	False	False	True	8.215e-02	7.094e-02	-3.356e-03	6.951e-01	6.997e-01
ENSG00000116871.16_2	ENSG00000116871.16	MAP7D1	chr1	+	ENSG00000116871.16:s:36177873-36178201	ENSG00000116871.16_2_A3_1	False	False	36177873-36178201	E2	36178419-36178596	Proximal	36178201-36178419	27	False	False	True	9.173e-01	8.981e-01	-1.676e-02	7.508e-01	6.470e-01
ENSG00000116871.16_2	ENSG00000116871.16	MAP7D1	chr1	+	ENSG00000116871.16:s:36177873-36178201	ENSG00000116871.16_2_A3_1	False	False	36177873-36178201	E2	36178419-36178596	Distal	36178201-36178446	27	False	False	True	7.408e-02	9.408e-02	1.034e-02	6.928e-01	7.427e-01
ENSG00000116871.16_3	ENSG00000116871.16	MAP7D1	chr1	+	ENSG00000116871.16:s:36179262-36179315	ENSG00000116871.16_3_A3_1	False	False	36179262-36179315	E2	36179512-36179557	Proximal	36179315-36179512	3	False	False	True	1.279e-01	1.160e-01	-6.475e-03	6.913e-01	7.305e-01
ENSG00000116871.16_3	ENSG00000116871.16	MAP7D1	chr1	+	ENSG00000116871.16:s:36179262-36179315	ENSG00000116871.16_3_A3_1	False	False	36179262-36179315	E2	36179512-36179557	Distal	36179315-36179515	3	False	False	True	8.721e-01	8.840e-01	6.475e-03	6.913e-01	7.305e-01
ENSG00000054118.15_3	ENSG00000054118.15	THRAP3	chr1	+	ENSG00000054118.15:s:36300886-36301084	ENSG00000054118.15_3_A3_1	False	False	36300886-36301084	E2	36301553-36301696	Proximal	36301084-36301553	3	False	False	True	5.965e-01	6.366e-01	3.009e-02	8.150e-01	3.739e-01
ENSG00000054118.15_3	ENSG00000054118.15	THRAP3	chr1	+	ENSG00000054118.15:s:36300886-36301084	ENSG00000054118.15_3_A3_1	False	True	36300886-36301084	E2	36301553-36301696	Distal	36301084-36301556	3	False	False	True	4.035e-01	3.634e-01	-3.009e-02	8.150e-01	3.739e-01
ENSG00000131236.18_2	ENSG00000131236.18	CAP1	chr1	+	ENSG00000131236.18:s:40059334-40059458	ENSG00000131236.18_2_A3_1	False	False	40059334-40059458	E2	40060067-40060170	Proximal	40059458-40060067	3	False	False	True	8.376e-01	8.808e-01	3.605e-02	8.401e-01	4.024e-01
ENSG00000131236.18_2	ENSG00000131236.18	CAP1	chr1	+	ENSG00000131236.18:s:40059334-40059458	ENSG00000131236.18_2_A3_1	False	False	40059334-40059458	E2	40060067-40060170	Distal	40059458-40060070	3	False	False	True	1.624e-01	1.192e-01	-3.605e-02	8.401e-01	4.024e-01
ENSG00000187815.10_1	ENSG00000187815.10	ZFP69	chr1	+	ENSG00000187815.10:s:40489088-40489214	ENSG00000187815.10_1_A3_1	False	True	40489088-40489214	E2	40489526-40489624	Proximal	40489214-40489526	3	False	False	True	3.661e-01	2.768e-01	-5.747e-02	8.458e-01	1.585e-01
ENSG00000187815.10_1	ENSG00000187815.10	ZFP69	chr1	+	ENSG00000187815.10:s:40489088-40489214	ENSG00000187815.10_1_A3_1	False	False	40489088-40489214	E2	40489526-40489624	Distal	40489214-40489529	3	False	False	True	6.339e-01	7.232e-01	5.747e-02	8.458e-01	1.585e-01
ENSG00000066136.21_2	ENSG00000066136.21	NFYC	chr1	+	ENSG00000066136.21:s:40762990-40763046	ENSG00000066136.21_2_A3_1	False	False	40762990-40763046	E2	40766596-40766703	Proximal	40763046-40766596	6	False	False	True	9.798e-01	9.275e-01	-3.845e-02	8.742e-01	4.409e-01
ENSG00000066136.21_2	ENSG00000066136.21	NFYC	chr1	+	ENSG00000066136.21:s:40762990-40763046	ENSG00000066136.21_2_A3_1	False	False	40762990-40763046	E2	40766596-40766703	Distal	40763046-40766602	6	False	False	True	1.125e-02	4.958e-02	1.597e-02	7.288e-01	6.655e-01
ENSG00000066136.21_4	ENSG00000066136.21	NFYC	chr1	+	ENSG00000066136.21:s:40768646-40769415	ENSG00000066136.21_4_A3_1	False	False	40769356-40769415	E2	40770397-40771139	Proximal	40769415-40770397	312	False	False	True	2.305e-01	1.824e-01	-3.401e-02	8.191e-01	3.598e-01
ENSG00000066136.21_4	ENSG00000066136.21	NFYC	chr1	+	ENSG00000066136.21:s:40768646-40769415	ENSG00000066136.21_4_A3_1	False	False	40769356-40769415	E2	40770397-40771139	Distal	40769415-40770709	312	False	False	True	7.364e-01	7.764e-01	2.192e-02	7.821e-01	4.433e-01
ENSG00000196502.13_1	ENSG00000196502.13	SULT1A1	chr16	-	ENSG00000196502.13:s:28609931-28614279	ENSG00000196502.13_1_A3_1	False	False	28609931-28614279	E2	28608708-28608890	Proximal	28608890-28609931	31	False	False	True	3.934e-02	6.453e-02	1.656e-02	7.525e-01	5.829e-01
ENSG00000196502.13_1	ENSG00000196502.13	SULT1A1	chr16	-	ENSG00000196502.13:s:28609931-28614279	ENSG00000196502.13_1_A3_1	False	False	28609931-28614279	E2	28608708-28608890	Distal	28608859-28609931	31	False	False	True	9.585e-01	9.226e-01	-2.438e-02	7.873e-01	4.955e-01
ENSG00000042286.15_1	ENSG00000042286.15	AIFM2	chr10	-	ENSG00000042286.15:s:70132734-70132934	ENSG00000042286.15_1_A3_1	False	False	70132734-70132934	E2	70123907-70124100	Proximal	70124100-70132734	3	False	False	True	1.347e-01	2.038e-01	4.374e-02	8.221e-01	2.343e-01
ENSG00000042286.15_1	ENSG00000042286.15	AIFM2	chr10	-	ENSG00000042286.15:s:70132734-70132934	ENSG00000042286.15_1_A3_1	False	False	70132734-70132934	E2	70123907-70124100	Distal	70124097-70132734	3	False	False	True	8.653e-01	7.962e-01	-4.374e-02	8.221e-01	2.343e-01
ENSG00000115274.15_1	ENSG00000115274.15	INO80B	chr2	+	ENSG00000115274.15:s:74455087-74455296	ENSG00000115274.15_1_A3_1	False	False	74455087-74455174	E2	74455391-74455598	Proximal	74455174-74455391	15	False	False	True	3.835e-02	7.871e-02	2.984e-02	7.995e-01	4.191e-01
ENSG00000115274.15_1	ENSG00000115274.15	INO80B	chr2	+	ENSG00000115274.15:s:74455087-74455296	ENSG00000115274.15_1_A3_1	False	False	74455087-74455174	E2	74455391-74455598	Distal	74455174-74455406	15	False	False	True	9.567e-01	9.185e-01	-2.653e-02	7.803e-01	4.350e-01
ENSG00000103168.17_2	ENSG00000103168.17	TAF1C	chr16	-	ENSG00000103168.17:s:84183410-84183531	ENSG00000103168.17_2_A3_1	False	False	84183410-84183507	E2	84183244-84183333	Proximal	84183333-84183410	5	False	False	True	9.474e-01	9.894e-01	1.618e-02	7.328e-01	6.591e-01
ENSG00000103168.17_2	ENSG00000103168.17	TAF1C	chr16	-	ENSG00000103168.17:s:84183410-84183531	ENSG00000103168.17_2_A3_1	False	False	84183410-84183507	E2	84183244-84183333	Distal	84183328-84183410	5	False	False	True	5.260e-02	1.057e-02	-1.618e-02	7.328e-01	6.591e-01
ENSG00000128585.18_1	ENSG00000128585.18	MKLN1	chr7	+	ENSG00000128585.18:s:131397267-131397376	ENSG00000128585.18_1_A3_1	False	False	131397267-131397376	E2	131399238-131399433	Proximal	131397376-131399238	3	False	False	True	7.264e-02	1.195e-01	3.294e-02	8.019e-01	3.521e-01
ENSG00000128585.18_1	ENSG00000128585.18	MKLN1	chr7	+	ENSG00000128585.18:s:131397267-131397376	ENSG00000128585.18_1_A3_1	False	False	131397267-131397376	E2	131399238-131399433	Distal	131397376-131399241	3	False	False	True	9.274e-01	8.805e-01	-3.294e-02	8.019e-01	3.521e-01
ENSG00000102312.24_1	ENSG00000102312.24	PORCN	chrX	+	ENSG00000102312.24:s:48509784-48509956	ENSG00000102312.24_1_A3_1	False	False	48509784-48509956	E2	48511295-48511487	Proximal	48509956-48511295	71	False	False	True	6.808e-01	6.856e-01	8.608e-03	8.091e-01	2.329e-01
ENSG00000102312.24_1	ENSG00000102312.24	PORCN	chrX	+	ENSG00000102312.24:s:48509784-48509956	ENSG00000102312.24_1_A3_1	False	False	48509784-48509956	E2	48511295-48511487	Distal	48509956-48511366	71	False	False	True	3.121e-01	3.081e-01	-8.349e-03	8.091e-01	2.330e-01
ENSG00000105576.16_8	ENSG00000105576.16	TNPO2	chr19	-	ENSG00000105576.16:s:12706196-12706367	ENSG00000105576.16_8_A3_1	False	False	12706196-12706367	E2	12705682-12705830	Proximal	12705830-12706196	62	False	False	True	2.889e-02	5.962e-02	3.275e-02	8.579e-01	5.422e-01
ENSG00000105576.16_8	ENSG00000105576.16	TNPO2	chr19	-	ENSG00000105576.16:s:12706196-12706367	ENSG00000105576.16_8_A3_1	False	False	12706196-12706367	E2	12705682-12705830	Distal	12705768-12706196	62	False	False	True	9.603e-01	8.935e-01	-5.956e-02	9.386e-01	2.337e-01
ENSG00000105576.16_11	ENSG00000105576.16	TNPO2	chr19	-	ENSG00000105576.16:s:12701752-12701851	ENSG00000105576.16_11_A3_1	False	False	12701752-12701851	E2	12701598-12701672	Proximal	12701672-12701752	28	False	False	True	8.971e-01	9.273e-01	1.868e-02	7.483e-01	5.434e-01
ENSG00000105576.16_11	ENSG00000105576.16	TNPO2	chr19	-	ENSG00000105576.16:s:12701752-12701851	ENSG00000105576.16_11_A3_1	False	False	12701752-12701851	E2	12701598-12701672	Distal	12701644-12701752	28	False	False	True	1.029e-01	7.274e-02	-1.868e-02	7.483e-01	5.434e-01
ENSG00000104866.11_4	ENSG00000104866.11	PPP1R37	chr19	+	ENSG00000104866.11:s:45144854-45144995	ENSG00000104866.11_4_A3_1	False	False	45144854-45144995	E2	45145094-45145260	Proximal	45144995-45145094	113	False	False	True	8.945e-01	8.675e-01	-1.470e-02	7.515e-01	5.157e-01
ENSG00000104866.11_4	ENSG00000104866.11	PPP1R37	chr19	+	ENSG00000104866.11:s:45144854-45144995	ENSG00000104866.11_4_A3_1	False	True	45144854-45144995	E2	45145094-45145260	Distal	45144995-45145207	113	False	False	True	1.055e-01	1.325e-01	1.470e-02	7.515e-01	5.157e-01
ENSG00000088367.23_3	ENSG00000088367.23	EPB41L1	chr20	+	ENSG00000088367.23:s:36190622-36190797	ENSG00000088367.23_3_A3_1	False	False	36190622-36190797	E2	36194212-36194360	Proximal	36190797-36194212	3	False	False	True	7.823e-01	8.241e-01	2.971e-02	7.996e-01	3.299e-01
ENSG00000088367.23_3	ENSG00000088367.23	EPB41L1	chr20	+	ENSG00000088367.23:s:36190622-36190797	ENSG00000088367.23_3_A3_1	False	True	36190622-36190797	E2	36194212-36194360	Distal	36190797-36194215	3	False	False	True	2.177e-01	1.759e-01	-2.971e-02	7.996e-01	3.299e-01
ENSG00000015479.20_3	ENSG00000015479.20	MATR3	chr5	+	ENSG00000015479.20:s:139322746-139322967	ENSG00000015479.20_3_A3_1	False	False	139322746-139322967	E2	139325296-139325662	Proximal	139322967-139325296	144	False	False	True	9.059e-02	6.406e-02	-9.838e-03	6.844e-01	7.601e-01
ENSG00000015479.20_3	ENSG00000015479.20	MATR3	chr5	+	ENSG00000015479.20:s:139322746-139322967	ENSG00000015479.20_3_A3_1	False	False	139322746-139322967	E2	139325296-139325662	Distal	139322967-139325440	144	False	False	True	9.093e-01	9.358e-01	9.894e-03	6.849e-01	7.592e-01
ENSG00000143437.21_3	ENSG00000143437.21	ARNT	chr1	-	ENSG00000143437.21:s:150831486-150831903	ENSG00000143437.21_3_A3_1	False	False	150831818-150831903	E2	150829904-150829980	Proximal	150829980-150831818	15	False	False	True	9.217e-01	9.446e-01	1.371e-02	7.268e-01	5.862e-01
ENSG00000143437.21_3	ENSG00000143437.21	ARNT	chr1	-	ENSG00000143437.21:s:150831486-150831903	ENSG00000143437.21_3_A3_1	False	False	150831818-150831903	E2	150829904-150829980	Distal	150829965-150831818	15	False	False	True	7.832e-02	5.536e-02	-1.371e-02	7.268e-01	5.862e-01
ENSG00000143437.21_5	ENSG00000143437.21	ARNT	chr1	-	ENSG00000143437.21:t:150814077-150814239	ENSG00000143437.21_5_A3_1	False	False	150816259-150814239	E1	150816259-150814239	Proximal	150814239-150816259	3	False	False	True	7.936e-01	7.852e-01	-5.126e-03	7.512e-01	5.126e-01
ENSG00000143437.21_5	ENSG00000143437.21	ARNT	chr1	-	ENSG00000143437.21:t:150814077-150814239	ENSG00000143437.21_5_A3_1	False	True	150816259-150814239	E1	150816259-150814239	Distal	150814236-150816259	3	False	False	True	2.052e-01	2.134e-01	4.948e-03	7.507e-01	5.137e-01
ENSG00000176978.14_1	ENSG00000176978.14	DPP7	chr9	-	ENSG00000176978.14:s:137114463-137114576	ENSG00000176978.14_1_A3_1	False	False	137114463-137114576	E2	137114243-137114382	Proximal	137114382-137114463	4	False	False	True	8.953e-01	8.903e-01	-2.764e-04	7.493e-01	5.083e-01
ENSG00000176978.14_1	ENSG00000176978.14	DPP7	chr9	-	ENSG00000176978.14:s:137114463-137114576	ENSG00000176978.14_1_A3_1	False	False	137114463-137114576	E2	137114243-137114382	Distal	137114378-137114463	4	False	False	True	1.047e-01	1.097e-01	2.764e-04	7.493e-01	5.083e-01
ENSG00000119782.14_2	ENSG00000119782.14	FKBP1B	chr2	+	ENSG00000119782.14:s:24060814-24060926	ENSG00000119782.14_2_A3_1	False	False	24060814-24060926	E2	24063019-24063681	Proximal	24060926-24063019	45	False	False	True	3.300e-01	3.110e-01	-2.366e-02	8.134e-01	2.303e-01
ENSG00000119782.14_2	ENSG00000119782.14	FKBP1B	chr2	+	ENSG00000119782.14:s:24060814-24060926	ENSG00000119782.14_2_A3_1	False	False	24060814-24060926	E2	24063019-24063681	Distal	24060926-24063064	45	False	False	True	6.700e-01	6.890e-01	2.366e-02	8.134e-01	2.303e-01
ENSG00000286192.1_2	ENSG00000286192.1	ENSG00000286192	chr7	-	ENSG00000286192.1:s:2229984-2230143	ENSG00000286192.1_2_A3_1	False	True	2229984-2230143	E2	2225410-2225742	Proximal	2225742-2229984	192	False	False	True	1.287e-01	7.528e-02	-3.796e-02	8.445e-01	3.555e-01
ENSG00000286192.1_2	ENSG00000286192.1	ENSG00000286192	chr7	-	ENSG00000286192.1:s:2229984-2230143	ENSG00000286192.1_2_A3_1	False	False	2229984-2230143	E2	2225410-2225742	Distal	2225550-2229984	192	False	False	True	8.713e-01	9.247e-01	3.796e-02	8.445e-01	3.555e-01
ENSG00000137338.6_1	ENSG00000137338.6	PGBD1	chr6	+	ENSG00000137338.6:s:28281572-28281918	ENSG00000137338.6_1_A3_1	False	False	28281572-28281918	E2	28283756-28284209	Proximal	28281918-28283756	20	False	False	True	2.545e-01	3.432e-01	4.998e-02	8.363e-01	1.665e-01
ENSG00000137338.6_1	ENSG00000137338.6	PGBD1	chr6	+	ENSG00000137338.6:s:28281572-28281918	ENSG00000137338.6_1_A3_1	False	False	28281572-28281918	E2	28283756-28284209	Distal	28281918-28283776	20	False	False	True	7.455e-01	6.568e-01	-4.998e-02	8.363e-01	1.665e-01
ENSG00000049323.16_2	ENSG00000049323.16	LTBP1	chr2	+	ENSG00000049323.16:s:33252677-33252844	ENSG00000049323.16_2_A3_1	False	False	33252677-33252844	E2	33257284-33257511	Proximal	33252844-33257284	159	False	False	True	3.453e-01	3.523e-01	-4.871e-03	7.870e-01	3.363e-01
ENSG00000049323.16_2	ENSG00000049323.16	LTBP1	chr2	+	ENSG00000049323.16:s:33252677-33252844	ENSG00000049323.16_2_A3_1	False	False	33252677-33252844	E2	33257284-33257511	Distal	33252844-33257443	159	False	False	True	6.507e-01	6.441e-01	4.810e-03	7.870e-01	3.363e-01
ENSG00000198919.13_3	ENSG00000198919.13	DZIP3	chr3	+	ENSG00000198919.13:s:108687976-108688096	ENSG00000198919.13_3_A3_1	False	False	108687976-108688096	E2	108688593-108688736	Proximal	108688096-108688593	60	False	False	True	8.742e-01	9.048e-01	1.793e-02	7.599e-01	4.878e-01
ENSG00000198919.13_3	ENSG00000198919.13	DZIP3	chr3	+	ENSG00000198919.13:s:108687976-108688096	ENSG00000198919.13_3_A3_1	False	True	108687976-108688096	E2	108688593-108688736	Distal	108688096-108688653	60	False	False	True	1.258e-01	9.517e-02	-1.793e-02	7.599e-01	4.878e-01
ENSG00000274602.5_1	ENSG00000274602.5	PI4KAP1	chr22	-	ENSG00000274602.5:s:18548011-18548118	ENSG00000274602.5_1_A3_1	False	False	18548011-18548118	E2	18547246-18547421	Proximal	18547421-18548011	48	False	False	True	1.914e-01	3.076e-01	9.430e-02	9.332e-01	8.344e-02
ENSG00000274602.5_1	ENSG00000274602.5	PI4KAP1	chr22	-	ENSG00000274602.5:s:18548011-18548118	ENSG00000274602.5_1_A3_1	False	False	18548011-18548118	E2	18547246-18547421	Distal	18547373-18548011	48	False	False	True	8.086e-01	6.924e-01	-9.430e-02	9.332e-01	8.344e-02
ENSG00000055483.20_2	ENSG00000055483.20	USP36	chr17	-	ENSG00000055483.20:s:78806959-78807636	ENSG00000055483.20_2_A3_1	False	False	78806959-78807636	E2	78806156-78806320	Proximal	78806320-78806959	34	False	False	True	7.450e-02	5.289e-02	-1.342e-02	7.215e-01	6.797e-01
ENSG00000055483.20_2	ENSG00000055483.20	USP36	chr17	-	ENSG00000055483.20:s:78806959-78807636	ENSG00000055483.20_2_A3_1	False	False	78806959-78807636	E2	78806156-78806320	Distal	78806286-78806959	34	False	False	True	9.255e-01	9.471e-01	1.342e-02	7.215e-01	6.797e-01
ENSG00000055483.20_3	ENSG00000055483.20	USP36	chr17	-	ENSG00000055483.20:s:78798400-78798551	ENSG00000055483.20_3_A3_1	False	False	78798400-78798551	E2	78797786-78797902	Proximal	78797902-78798400	23	False	False	True	7.215e-01	8.254e-01	7.767e-02	9.154e-01	1.251e-01
ENSG00000055483.20_3	ENSG00000055483.20	USP36	chr17	-	ENSG00000055483.20:s:78798400-78798551	ENSG00000055483.20_3_A3_1	False	False	78798400-78798551	E2	78797786-78797902	Distal	78797879-78798400	23	False	False	True	2.283e-01	1.266e-01	-8.455e-02	9.274e-01	1.065e-01
ENSG00000099821.14_3	ENSG00000099821.14	POLRMT	chr19	-	ENSG00000099821.14:s:618488-618586	ENSG00000099821.14_3_A3_1	False	True	618488-618586	E2	617777-617870	Proximal	617870-618488	21	False	False	True	2.713e-02	5.457e-02	2.185e-02	7.808e-01	6.115e-01
ENSG00000099821.14_3	ENSG00000099821.14	POLRMT	chr19	-	ENSG00000099821.14:s:618488-618586	ENSG00000099821.14_3_A3_1	False	False	618488-618586	E2	617777-617870	Distal	617849-618488	21	False	False	True	9.729e-01	9.454e-01	-2.185e-02	7.808e-01	6.115e-01
ENSG00000166788.10_1	ENSG00000166788.10	SAAL1	chr11	-	ENSG00000166788.10:s:18090434-18090936	ENSG00000166788.10_1_A3_1	False	False	18090434-18090493	E2	18090175-18090316	Proximal	18090316-18090434	26	False	False	True	5.288e-02	4.888e-02	-3.178e-03	7.110e-01	7.090e-01
ENSG00000166788.10_1	ENSG00000166788.10	SAAL1	chr11	-	ENSG00000166788.10:s:18090434-18090936	ENSG00000166788.10_1_A3_1	False	False	18090434-18090493	E2	18090175-18090316	Distal	18090290-18090434	26	False	False	True	9.417e-01	9.421e-01	1.554e-03	7.026e-01	7.211e-01
ENSG00000011426.11_3	ENSG00000011426.11	ANLN	chr7	+	ENSG00000011426.11:s:36420169-36420314	ENSG00000011426.11_3_A3_1	False	False	36420169-36420314	E2	36420597-36420744	Proximal	36420314-36420597	15	False	False	True	9.308e-01	9.217e-01	-1.042e-03	6.536e-01	8.234e-01
ENSG00000011426.11_3	ENSG00000011426.11	ANLN	chr7	+	ENSG00000011426.11:s:36420169-36420314	ENSG00000011426.11_3_A3_1	False	False	36420169-36420314	E2	36420597-36420744	Distal	36420314-36420612	15	False	False	True	6.922e-02	7.825e-02	1.042e-03	6.536e-01	8.234e-01
ENSG00000136715.19_2	ENSG00000136715.19	SAP130	chr2	-	ENSG00000136715.19:s:128010269-128010393	ENSG00000136715.19_2_A3_1	False	False	128010269-128010393	E2	128000307-128000454	Proximal	128000454-128010269	3	False	False	True	7.758e-01	8.149e-01	2.320e-02	7.781e-01	4.568e-01
ENSG00000136715.19_2	ENSG00000136715.19	SAP130	chr2	-	ENSG00000136715.19:s:128010269-128010393	ENSG00000136715.19_2_A3_1	False	True	128010269-128010393	E2	128000307-128000454	Distal	128000451-128010269	3	False	False	True	2.242e-01	1.851e-01	-2.320e-02	7.781e-01	4.568e-01
ENSG00000136715.19_3	ENSG00000136715.19	SAP130	chr2	-	ENSG00000136715.19:s:127989564-127989866	ENSG00000136715.19_3_A3_1	False	False	127989564-127989866	E2	127986785-127986962	Proximal	127986962-127989564	3	False	False	True	9.038e-01	9.370e-01	1.988e-02	7.597e-01	5.393e-01
ENSG00000136715.19_3	ENSG00000136715.19	SAP130	chr2	-	ENSG00000136715.19:s:127989564-127989866	ENSG00000136715.19_3_A3_1	False	False	127989564-127989866	E2	127986785-127986962	Distal	127986959-127989564	3	False	False	True	9.624e-02	6.303e-02	-1.988e-02	7.597e-01	5.393e-01
ENSG00000133028.12_1	ENSG00000133028.12	SCO1	chr17	-	ENSG00000133028.12:t:10695562-10695834	ENSG00000133028.12_1_A3_1	False	False	10697235-10695834	E1	10697235-10695834	Proximal	10695834-10697235	3	False	False	True	1.116e-01	8.766e-02	-1.576e-02	7.571e-01	6.018e-01
ENSG00000133028.12_1	ENSG00000133028.12	SCO1	chr17	-	ENSG00000133028.12:t:10695562-10695834	ENSG00000133028.12_1_A3_1	False	False	10697235-10695834	E1	10697235-10695834	Distal	10695831-10697235	3	False	False	True	8.877e-01	9.112e-01	1.545e-02	7.557e-01	6.047e-01
ENSG00000136731.13_3	ENSG00000136731.13	UGGT1	chr2	+	ENSG00000136731.13:s:128159514-128159720	ENSG00000136731.13_3_A3_1	False	False	128159514-128159720	E2	128160460-128160591	Proximal	128159720-128160460	80	False	False	True	9.236e-01	9.147e-01	-2.167e-03	7.127e-01	6.549e-01
ENSG00000136731.13_3	ENSG00000136731.13	UGGT1	chr2	+	ENSG00000136731.13:s:128159514-128159720	ENSG00000136731.13_3_A3_1	False	True	128159514-128159720	E2	128160460-128160591	Distal	128159720-128160540	80	False	False	True	7.641e-02	8.525e-02	2.167e-03	7.127e-01	6.549e-01
ENSG00000150593.18_2	ENSG00000150593.18	PDCD4	chr10	+	ENSG00000150593.18:s:110875966-110876070	ENSG00000150593.18_2_A3_1	False	False	110875966-110876070	E2	110881233-110881535	Proximal	110876070-110881233	42	False	False	True	7.243e-01	7.630e-01	4.357e-02	8.356e-01	2.318e-01
ENSG00000150593.18_2	ENSG00000150593.18	PDCD4	chr10	+	ENSG00000150593.18:s:110875966-110876070	ENSG00000150593.18_2_A3_1	False	False	110875966-110876070	E2	110881233-110881535	Distal	110876070-110881275	42	False	False	True	2.557e-01	1.994e-01	-5.445e-02	8.501e-01	1.940e-01
ENSG00000159335.18_1	ENSG00000159335.18	PTMS	chr12	+	ENSG00000159335.18:s:6769603-6769674	ENSG00000159335.18_1_A3_1	False	False	6769603-6769674	E2	6769844-6769999	Proximal	6769674-6769844	77	False	False	True	3.406e-02	5.771e-02	3.524e-02	8.785e-01	5.354e-01
ENSG00000159335.18_1	ENSG00000159335.18	PTMS	chr12	+	ENSG00000159335.18:s:6769603-6769674	ENSG00000159335.18_1_A3_1	False	False	6769603-6769674	E2	6769844-6769999	Distal	6769674-6769921	77	False	False	True	9.479e-01	9.149e-01	-1.804e-02	7.432e-01	6.385e-01
ENSG00000086102.19_2	ENSG00000086102.19	NFX1	chr9	+	ENSG00000086102.19:s:33332472-33332657	ENSG00000086102.19_2_A3_1	False	True	33332472-33332502	E2	33338507-33338589	Proximal	33332502-33338507	3	False	False	True	2.432e-01	1.711e-01	-5.302e-02	8.583e-01	2.135e-01
ENSG00000086102.19_2	ENSG00000086102.19	NFX1	chr9	+	ENSG00000086102.19:s:33332472-33332657	ENSG00000086102.19_2_A3_1	False	False	33332472-33332502	E2	33338507-33338589	Distal	33332502-33338510	3	False	False	True	7.460e-01	8.253e-01	5.692e-02	8.646e-01	1.929e-01
ENSG00000158850.15_4	ENSG00000158850.15	B4GALT3	chr1	-	ENSG00000158850.15:s:161172227-161172410	ENSG00000158850.15_4_A3_1	False	False	161172227-161172410	E2	161171310-161172089	Proximal	161172089-161172227	25	False	False	True	8.285e-01	8.754e-01	3.233e-02	8.224e-01	4.020e-01
ENSG00000158850.15_4	ENSG00000158850.15	B4GALT3	chr1	-	ENSG00000158850.15:s:161172227-161172410	ENSG00000158850.15_4_A3_1	False	True	161172227-161172410	E2	161171310-161172089	Distal	161172064-161172227	25	False	False	True	1.715e-01	1.246e-01	-3.233e-02	8.224e-01	4.020e-01
ENSG00000145349.18_3	ENSG00000145349.18	CAMK2D	chr4	-	ENSG00000145349.18:s:113513328-113513370	ENSG00000145349.18_3_A3_1	False	False	113513328-113513370	E2	113509638-113509675	Proximal	113509675-113513328	3	False	False	True	9.077e-01	9.593e-01	3.694e-02	8.265e-01	3.425e-01
ENSG00000145349.18_3	ENSG00000145349.18	CAMK2D	chr4	-	ENSG00000145349.18:s:113513328-113513370	ENSG00000145349.18_3_A3_1	False	False	113513328-113513370	E2	113509638-113509675	Distal	113509672-113513328	3	False	False	True	9.230e-02	4.068e-02	-3.694e-02	8.265e-01	3.425e-01
ENSG00000104613.12_4	ENSG00000104613.12	INTS10	chr8	+	ENSG00000104613.12:t:19830403-19830559	ENSG00000104613.12_4_A3_1	False	True	19830403-19830559	E1	19826426-19826559	Proximal	19826559-19830403	3	False	False	True	7.901e-02	6.633e-02	-3.394e-03	6.709e-01	7.756e-01
ENSG00000104613.12_4	ENSG00000104613.12	INTS10	chr8	+	ENSG00000104613.12:t:19830403-19830559	ENSG00000104613.12_4_A3_1	False	False	19830403-19830559	E1	19826426-19826559	Distal	19826559-19830406	3	False	False	True	9.203e-01	9.326e-01	3.156e-03	6.694e-01	7.792e-01
ENSG00000175066.16_4	ENSG00000175066.16	GK5	chr3	-	ENSG00000175066.16:s:142181461-142181565	ENSG00000175066.16_4_A3_1	False	False	142181461-142181565	E2	142177482-142177605	Proximal	142177605-142181461	29	False	False	True	5.236e-02	7.767e-02	1.736e-02	7.584e-01	4.574e-01
ENSG00000175066.16_4	ENSG00000175066.16	GK5	chr3	-	ENSG00000175066.16:s:142181461-142181565	ENSG00000175066.16_4_A3_1	False	False	142181461-142181565	E2	142177482-142177605	Distal	142177576-142181461	29	False	False	True	9.476e-01	9.223e-01	-1.736e-02	7.584e-01	4.574e-01
ENSG00000114127.11_1	ENSG00000114127.11	XRN1	chr3	-	ENSG00000114127.11:s:142380082-142380180	ENSG00000114127.11_1_A3_1	False	True	142380082-142380180	E2	142376249-142376795	Proximal	142376795-142380082	201	False	False	True	7.237e-02	1.980e-01	9.358e-02	9.151e-01	8.612e-02
ENSG00000114127.11_1	ENSG00000114127.11	XRN1	chr3	-	ENSG00000114127.11:s:142380082-142380180	ENSG00000114127.11_1_A3_1	False	False	142380082-142380180	E2	142376249-142376795	Distal	142376594-142380082	201	False	False	True	9.276e-01	8.020e-01	-9.358e-02	9.151e-01	8.612e-02
ENSG00000183337.18_2	ENSG00000183337.18	BCOR	chrX	-	ENSG00000183337.18:s:40064336-40064599	ENSG00000183337.18_2_A3_1	False	False	40064336-40064599	E2	40063608-40063952	Proximal	40063952-40064336	102	False	False	True	4.694e-01	4.562e-01	-7.885e-04	7.567e-01	4.933e-01
ENSG00000183337.18_2	ENSG00000183337.18	BCOR	chrX	-	ENSG00000183337.18:s:40064336-40064599	ENSG00000183337.18_2_A3_1	False	False	40064336-40064599	E2	40063608-40063952	Distal	40063850-40064336	102	False	False	True	5.306e-01	5.438e-01	7.885e-04	7.567e-01	4.933e-01
ENSG00000123983.15_2	ENSG00000123983.15	ACSL3	chr2	+	ENSG00000123983.15:s:222916319-222916680	ENSG00000123983.15_2_A3_1	False	False	222916319-222916496	E2	222918046-222918155	Proximal	222916496-222918046	24	False	False	True	9.349e-01	9.405e-01	1.839e-04	7.031e-01	6.840e-01
ENSG00000123983.15_2	ENSG00000123983.15	ACSL3	chr2	+	ENSG00000123983.15:s:222916319-222916680	ENSG00000123983.15_2_A3_1	False	False	222916319-222916496	E2	222918046-222918155	Distal	222916496-222918070	24	False	False	True	6.510e-02	5.954e-02	-1.838e-04	7.031e-01	6.840e-01
ENSG00000124574.15_3	ENSG00000124574.15	ABCC10	chr6	+	ENSG00000124574.15:s:43435751-43435907	ENSG00000124574.15_3_A3_1	False	False	43435751-43435907	E2	43436093-43436247	Proximal	43435907-43436093	45	False	False	True	3.838e-02	8.800e-02	2.966e-02	8.050e-01	3.829e-01
ENSG00000124574.15_3	ENSG00000124574.15	ABCC10	chr6	+	ENSG00000124574.15:s:43435751-43435907	ENSG00000124574.15_3_A3_1	False	False	43435751-43435907	E2	43436093-43436247	Distal	43435907-43436138	45	False	False	True	9.616e-01	9.120e-01	-2.966e-02	8.050e-01	3.829e-01
ENSG00000172667.11_2	ENSG00000172667.11	ZMAT3	chr3	-	ENSG00000172667.11:s:179027423-179027523	ENSG00000172667.11_2_A3_1	False	False	179027423-179027523	E2	179017223-179025228	Proximal	179025228-179027423	3	False	False	True	3.502e-01	4.221e-01	6.784e-02	8.521e-01	1.214e-01
ENSG00000172667.11_2	ENSG00000172667.11	ZMAT3	chr3	-	ENSG00000172667.11:s:179027423-179027523	ENSG00000172667.11_2_A3_1	False	False	179027423-179027523	E2	179017223-179025228	Distal	179025225-179027423	3	False	False	True	6.498e-01	5.779e-01	-6.784e-02	8.521e-01	1.214e-01
ENSG00000143379.13_3	ENSG00000143379.13	SETDB1	chr1	+	ENSG00000143379.13:s:150949122-150949278	ENSG00000143379.13_3_A3_1	False	False	150949122-150949278	E2	150949367-150949525	Proximal	150949278-150949367	3	False	False	True	7.752e-01	7.464e-01	-1.318e-02	7.652e-01	4.511e-01
ENSG00000143379.13_3	ENSG00000143379.13	SETDB1	chr1	+	ENSG00000143379.13:s:150949122-150949278	ENSG00000143379.13_3_A3_1	False	False	150949122-150949278	E2	150949367-150949525	Distal	150949278-150949370	3	False	False	True	2.248e-01	2.536e-01	1.318e-02	7.652e-01	4.511e-01
ENSG00000172375.14_2	ENSG00000172375.14	C2CD2L	chr11	+	ENSG00000172375.14:s:119113611-119113712	ENSG00000172375.14_2_A3_1	False	False	119113611-119113712	E2	119113852-119113988	Proximal	119113712-119113852	3	False	False	True	1.938e-01	2.466e-01	2.884e-02	8.018e-01	3.008e-01
ENSG00000172375.14_2	ENSG00000172375.14	C2CD2L	chr11	+	ENSG00000172375.14:s:119113611-119113712	ENSG00000172375.14_2_A3_1	False	False	119113611-119113712	E2	119113852-119113988	Distal	119113712-119113855	3	False	False	True	8.062e-01	7.534e-01	-2.884e-02	8.018e-01	3.008e-01
ENSG00000127957.19_1	ENSG00000127957.19	PMS2P3	chr7	-	ENSG00000127957.19:t:75525905-75526007	ENSG00000127957.19_1_A3_1	False	False	75527565-75526007	E1	75527565-75526007	Proximal	75526007-75527565	44	False	True	True	4.336e-01	2.368e-01	-1.619e-01	9.636e-01	2.153e-02
ENSG00000127957.19_1	ENSG00000127957.19	PMS2P3	chr7	-	ENSG00000127957.19:t:75525905-75526007	ENSG00000127957.19_1_A3_1	False	False	75527565-75526007	E1	75527565-75526007	Distal	75525963-75527565	44	False	True	True	5.616e-01	7.583e-01	1.611e-01	9.629e-01	2.193e-02
ENSG00000127957.19_2	ENSG00000127957.19	PMS2P3	chr7	-	ENSG00000127957.19:s:75515718-75515828	ENSG00000127957.19_2_A3_1	False	False	75515718-75515828	E2	75514645-75514784	Proximal	75514784-75515718	5	False	False	True	8.521e-01	7.635e-01	-5.790e-02	8.475e-01	1.670e-01
ENSG00000127957.19_2	ENSG00000127957.19	PMS2P3	chr7	-	ENSG00000127957.19:s:75515718-75515828	ENSG00000127957.19_2_A3_1	False	False	75515718-75515828	E2	75514645-75514784	Distal	75514779-75515718	5	False	False	True	1.479e-01	2.365e-01	5.790e-02	8.475e-01	1.670e-01
ENSG00000164114.19_2	ENSG00000164114.19	MAP9	chr4	-	ENSG00000164114.19:s:155372996-155373456	ENSG00000164114.19_2_A3_1	False	False	155373136-155373456	E2	155368586-155368812	Proximal	155368812-155373136	3	False	False	True	4.430e-01	4.418e-01	-4.750e-04	7.754e-01	3.747e-01
ENSG00000164114.19_2	ENSG00000164114.19	MAP9	chr4	-	ENSG00000164114.19:s:155372996-155373456	ENSG00000164114.19_2_A3_1	False	False	155373136-155373456	E2	155368586-155368812	Distal	155368809-155373136	3	False	False	True	5.276e-01	5.214e-01	-8.217e-03	7.756e-01	3.715e-01
ENSG00000135956.9_1	ENSG00000135956.9	TMEM127	chr2	-	ENSG00000135956.9:s:96265869-96265997	ENSG00000135956.9_1_A3_1	False	False	96265869-96265997	E2	96265138-96265512	Proximal	96265512-96265869	23	False	False	True	4.933e-01	4.956e-01	5.563e-03	7.874e-01	3.410e-01
ENSG00000135956.9_1	ENSG00000135956.9	TMEM127	chr2	-	ENSG00000135956.9:s:96265869-96265997	ENSG00000135956.9_1_A3_1	False	False	96265869-96265997	E2	96265138-96265512	Distal	96265489-96265869	23	False	False	True	5.067e-01	5.044e-01	-5.563e-03	7.874e-01	3.410e-01
ENSG00000062650.20_1	ENSG00000062650.20	WAPL	chr10	-	ENSG00000062650.20:s:86499718-86500743	ENSG00000062650.20_1_A3_1	False	False	86499718-86500743	E2	86497201-86497319	Proximal	86497319-86499718	18	False	False	True	6.962e-01	5.938e-01	-8.948e-02	9.385e-01	8.784e-02
ENSG00000062650.20_1	ENSG00000062650.20	WAPL	chr10	-	ENSG00000062650.20:s:86499718-86500743	ENSG00000062650.20_1_A3_1	False	True	86499718-86500743	E2	86497201-86497319	Distal	86497301-86499718	18	False	False	True	2.916e-01	3.894e-01	8.252e-02	9.219e-01	1.000e-01
ENSG00000161618.10_3	ENSG00000161618.10	ALDH16A1	chr19	+	ENSG00000161618.10:s:49464632-49464762	ENSG00000161618.10_3_A3_1	False	False	49464632-49464762	E2	49465738-49465905	Proximal	49464762-49465738	43	False	False	True	8.531e-01	9.580e-01	6.603e-02	8.757e-01	1.568e-01
ENSG00000161618.10_3	ENSG00000161618.10	ALDH16A1	chr19	+	ENSG00000161618.10:s:49464632-49464762	ENSG00000161618.10_3_A3_1	False	False	49464632-49464762	E2	49465738-49465905	Distal	49464762-49465781	43	False	False	True	1.469e-01	4.197e-02	-6.603e-02	8.757e-01	1.568e-01
ENSG00000175866.16_2	ENSG00000175866.16	BAIAP2	chr17	+	ENSG00000175866.16:s:81104002-81104108	ENSG00000175866.16_2_A3_1	False	False	81104002-81104108	E2	81104511-81104715	Proximal	81104108-81104511	3	False	False	True	5.846e-02	5.136e-02	-5.894e-03	7.337e-01	6.597e-01
ENSG00000175866.16_2	ENSG00000175866.16	BAIAP2	chr17	+	ENSG00000175866.16:s:81104002-81104108	ENSG00000175866.16_2_A3_1	False	False	81104002-81104108	E2	81104511-81104715	Distal	81104108-81104514	3	False	False	True	9.415e-01	9.486e-01	5.894e-03	7.337e-01	6.597e-01
ENSG00000005194.15_1	ENSG00000005194.15	CIAPIN1	chr16	-	ENSG00000005194.15:t:57439182-57439334	ENSG00000005194.15_1_A3_1	False	False	57440772-57439334	E1	57440772-57439334	Proximal	57439334-57440772	39	False	False	True	9.401e-01	8.711e-01	-5.399e-02	9.091e-01	2.695e-01
ENSG00000005194.15_1	ENSG00000005194.15	CIAPIN1	chr16	-	ENSG00000005194.15:t:57439182-57439334	ENSG00000005194.15_1_A3_1	False	False	57440772-57439334	E1	57440772-57439334	Distal	57439295-57440772	39	False	False	True	5.385e-02	1.080e-01	3.703e-02	8.294e-01	3.679e-01
ENSG00000059122.17_3	ENSG00000059122.17	FLYWCH1	chr16	+	ENSG00000059122.17:s:2929613-2930010	ENSG00000059122.17_3_A3_1	False	False	2929613-2930010	E2	2930410-2930880	Proximal	2930010-2930410	3	False	False	True	6.502e-01	7.178e-01	4.172e-02	8.362e-01	2.323e-01
ENSG00000059122.17_3	ENSG00000059122.17	FLYWCH1	chr16	+	ENSG00000059122.17:s:2929613-2930010	ENSG00000059122.17_3_A3_1	False	False	2929613-2930010	E2	2930410-2930880	Distal	2930010-2930413	3	False	False	True	3.498e-01	2.822e-01	-4.172e-02	8.362e-01	2.323e-01
ENSG00000099901.17_1	ENSG00000099901.17	RANBP1	chr22	+	ENSG00000099901.17:s:20126303-20126822	ENSG00000099901.17_1_A3_1	False	False	20126303-20126368	E2	20126952-20127355	Proximal	20126368-20126952	3	False	False	True	5.164e-01	5.417e-01	1.781e-02	8.061e-01	3.803e-01
ENSG00000099901.17_1	ENSG00000099901.17	RANBP1	chr22	+	ENSG00000099901.17:s:20126303-20126822	ENSG00000099901.17_1_A3_1	False	False	20126303-20126368	E2	20126952-20127355	Distal	20126368-20126955	3	False	False	True	4.784e-01	4.499e-01	-2.167e-02	8.196e-01	3.910e-01
ENSG00000153107.13_3	ENSG00000153107.13	ANAPC1	chr2	-	ENSG00000153107.13:s:111822422-111822600	ENSG00000153107.13_3_A3_1	False	False	111822422-111822600	E2	111821239-111821453	Proximal	111821453-111822422	25	False	False	True	9.041e-01	9.021e-01	-1.903e-04	7.016e-01	7.170e-01
ENSG00000153107.13_3	ENSG00000153107.13	ANAPC1	chr2	-	ENSG00000153107.13:s:111822422-111822600	ENSG00000153107.13_3_A3_1	False	True	111822422-111822600	E2	111821239-111821453	Distal	111821428-111822422	25	False	False	True	5.991e-02	5.003e-02	-9.698e-03	7.246e-01	6.854e-01
ENSG00000139044.12_1	ENSG00000139044.12	B4GALNT3	chr12	+	ENSG00000139044.12:s:544882-544972	ENSG00000139044.12_1_A3_1	False	False	544882-544972	E2	545140-545469	Proximal	544972-545140	229	False	False	True	2.435e-02	1.184e-01	6.649e-02	8.912e-01	1.674e-01
ENSG00000139044.12_1	ENSG00000139044.12	B4GALNT3	chr12	+	ENSG00000139044.12:s:544882-544972	ENSG00000139044.12_1_A3_1	False	False	544882-544972	E2	545140-545469	Distal	544972-545369	229	False	False	True	9.757e-01	8.816e-01	-6.649e-02	8.912e-01	1.674e-01
ENSG00000139044.12_5	ENSG00000139044.12	B4GALNT3	chr12	+	ENSG00000139044.12:s:557608-557761	ENSG00000139044.12_5_A3_1	False	False	557608-557761	E2	557891-558088	Proximal	557761-557891	125	False	False	True	2.378e-01	1.593e-01	-4.655e-02	8.318e-01	2.172e-01
ENSG00000139044.12_5	ENSG00000139044.12	B4GALNT3	chr12	+	ENSG00000139044.12:s:557608-557761	ENSG00000139044.12_5_A3_1	False	False	557608-557761	E2	557891-558088	Distal	557761-558016	125	False	False	True	7.622e-01	8.407e-01	4.655e-02	8.318e-01	2.172e-01
ENSG00000135390.21_2	ENSG00000135390.21	ATP5MC2	chr12	-	ENSG00000135390.21:s:53672576-53672645	ENSG00000135390.21_2_A3_1	False	False	53672576-53672645	E2	53669871-53670114	Proximal	53670114-53672576	166	False	False	True	6.013e-02	1.771e-02	-3.375e-02	8.667e-01	5.386e-01
ENSG00000135390.21_2	ENSG00000135390.21	ATP5MC2	chr12	-	ENSG00000135390.21:s:53672576-53672645	ENSG00000135390.21_2_A3_1	False	False	53672576-53672645	E2	53669871-53670114	Distal	53669948-53672576	166	False	False	True	9.255e-01	9.700e-01	4.759e-02	9.688e-01	4.784e-01
ENSG00000223865.11_1	ENSG00000223865.11	HLA-DPB1	chr6	+	ENSG00000223865.11:t:33080672-33080935	ENSG00000223865.11_1_A3_1	False	False	33080672-33080935	E1	33080386-33080534	Proximal	33080534-33080672	17	False	False	True	9.279e-01	9.828e-01	2.399e-02	7.728e-01	4.866e-01
ENSG00000223865.11_1	ENSG00000223865.11	HLA-DPB1	chr6	+	ENSG00000223865.11:t:33080672-33080935	ENSG00000223865.11_1_A3_1	False	False	33080672-33080935	E1	33080386-33080534	Distal	33080534-33080689	17	False	False	True	6.124e-02	3.520e-03	-1.652e-02	7.227e-01	5.998e-01
ENSG00000119844.17_2	ENSG00000119844.17	AFTPH	chr2	+	ENSG00000119844.17:s:64585422-64585545	ENSG00000119844.17_2_A3_1	False	False	64585422-64585545	E2	64591885-64593005	Proximal	64585545-64591885	3	False	False	True	6.423e-01	5.838e-01	-4.603e-02	8.188e-01	2.263e-01
ENSG00000119844.17_2	ENSG00000119844.17	AFTPH	chr2	+	ENSG00000119844.17:s:64585422-64585545	ENSG00000119844.17_2_A3_1	False	False	64585422-64585545	E2	64591885-64593005	Distal	64585545-64591888	3	False	False	True	3.373e-01	3.944e-01	4.249e-02	8.107e-01	2.425e-01
ENSG00000104980.8_1	ENSG00000104980.8	TIMM44	chr19	-	ENSG00000104980.8:s:7935065-7935253	ENSG00000104980.8_1_A3_1	False	False	7935065-7935145	E2	7934089-7934241	Proximal	7934241-7935065	3	False	False	True	6.413e-02	4.288e-02	-2.095e-02	7.804e-01	6.122e-01
ENSG00000104980.8_1	ENSG00000104980.8	TIMM44	chr19	-	ENSG00000104980.8:s:7935065-7935253	ENSG00000104980.8_1_A3_1	False	False	7935065-7935145	E2	7934089-7934241	Distal	7934238-7935065	3	False	False	True	9.359e-01	9.571e-01	2.095e-02	7.804e-01	6.122e-01
ENSG00000114648.12_2	ENSG00000114648.12	KLHL18	chr3	+	ENSG00000114648.12:s:47334683-47334819	ENSG00000114648.12_2_A3_1	False	True	47334683-47334819	E2	47336520-47338822	Proximal	47334819-47336520	15	False	False	True	4.257e-01	3.563e-01	-4.336e-02	8.351e-01	1.778e-01
ENSG00000114648.12_2	ENSG00000114648.12	KLHL18	chr3	+	ENSG00000114648.12:s:47334683-47334819	ENSG00000114648.12_2_A3_1	False	False	47334683-47334819	E2	47336520-47338822	Distal	47334819-47336535	15	False	False	True	5.743e-01	6.437e-01	4.336e-02	8.351e-01	1.778e-01
ENSG00000177084.18_1	ENSG00000177084.18	POLE	chr12	-	ENSG00000177084.18:s:132679497-132679651	ENSG00000177084.18_1_A3_1	False	False	132679497-132679651	E2	132677578-132677719	Proximal	132677719-132679497	10	False	False	True	9.691e-01	9.386e-01	-2.824e-02	8.254e-01	5.725e-01
ENSG00000177084.18_1	ENSG00000177084.18	POLE	chr12	-	ENSG00000177084.18:s:132679497-132679651	ENSG00000177084.18_1_A3_1	False	True	132679497-132679651	E2	132677578-132677719	Distal	132677709-132679497	10	False	False	True	2.661e-02	5.771e-02	2.539e-02	8.032e-01	5.926e-01
ENSG00000117477.13_1	ENSG00000117477.13	CCDC181	chr1	-	ENSG00000117477.13:s:169418786-169419159	ENSG00000117477.13_1_A3_1	False	False	169419013-169419159	E2	169397237-169397391	Proximal	169397391-169419013	3	False	False	True	7.899e-01	8.199e-01	1.973e-02	7.997e-01	3.066e-01
ENSG00000117477.13_1	ENSG00000117477.13	CCDC181	chr1	-	ENSG00000117477.13:s:169418786-169419159	ENSG00000117477.13_1_A3_1	False	False	169419013-169419159	E2	169397237-169397391	Distal	169397388-169419013	3	False	False	True	2.101e-01	1.801e-01	-1.973e-02	7.997e-01	3.066e-01
ENSG00000076201.16_2	ENSG00000076201.16	PTPN23	chr3	+	ENSG00000076201.16:s:47405749-47405798	ENSG00000076201.16_2_A3_1	False	False	47405749-47405798	E2	47405915-47406046	Proximal	47405798-47405915	30	False	False	True	8.990e-01	8.609e-01	-2.377e-02	7.815e-01	4.171e-01
ENSG00000076201.16_2	ENSG00000076201.16	PTPN23	chr3	+	ENSG00000076201.16:s:47405749-47405798	ENSG00000076201.16_2_A3_1	False	False	47405749-47405798	E2	47405915-47406046	Distal	47405798-47405945	30	False	False	True	1.010e-01	1.391e-01	2.377e-02	7.815e-01	4.171e-01
ENSG00000130695.16_2	ENSG00000130695.16	CEP85	chr1	+	ENSG00000130695.16:s:26276535-26276760	ENSG00000130695.16_2_A3_1	False	False	26276535-26276760	E2	26277133-26278808	Proximal	26276760-26277133	3	False	False	True	2.927e-01	3.012e-01	6.111e-03	7.292e-01	5.970e-01
ENSG00000130695.16_2	ENSG00000130695.16	CEP85	chr1	+	ENSG00000130695.16:s:26276535-26276760	ENSG00000130695.16_2_A3_1	False	False	26276535-26276760	E2	26277133-26278808	Distal	26276760-26277136	3	False	False	True	7.073e-01	6.988e-01	-6.111e-03	7.292e-01	5.970e-01
ENSG00000115977.21_2	ENSG00000115977.21	AAK1	chr2	-	ENSG00000115977.21:s:69514471-69514749	ENSG00000115977.21_2_A3_1	False	True	69514471-69514749	E2	69509231-69509463	Proximal	69509463-69514471	3	False	False	True	4.033e-01	3.083e-01	-6.910e-02	8.727e-01	1.401e-01
ENSG00000115977.21_2	ENSG00000115977.21	AAK1	chr2	-	ENSG00000115977.21:s:69514471-69514749	ENSG00000115977.21_2_A3_1	False	False	69514471-69514749	E2	69509231-69509463	Distal	69509460-69514471	3	False	False	True	5.967e-01	6.917e-01	6.910e-02	8.727e-01	1.401e-01
ENSG00000011143.19_4	ENSG00000011143.19	MKS1	chr17	-	ENSG00000011143.19:s:58208513-58208583	ENSG00000011143.19_4_A3_1	False	False	58208513-58208583	E2	58208105-58208250	Proximal	58208250-58208513	76	False	False	True	8.040e-02	3.500e-03	-4.508e-02	8.800e-01	3.428e-01
ENSG00000011143.19_4	ENSG00000011143.19	MKS1	chr17	-	ENSG00000011143.19:s:58208513-58208583	ENSG00000011143.19_4_A3_1	False	False	58208513-58208583	E2	58208105-58208250	Distal	58208174-58208513	76	False	False	True	9.196e-01	9.965e-01	4.508e-02	8.800e-01	3.428e-01
ENSG00000116793.16_1	ENSG00000116793.16	PHTF1	chr1	-	ENSG00000116793.16:s:113759023-113759489	ENSG00000116793.16_1_A3_1	False	False	113759023-113759489	E2	113758659-113758848	Proximal	113758848-113759023	115	False	False	True	7.057e-02	1.590e-01	7.002e-02	9.143e-01	1.565e-01
ENSG00000116793.16_1	ENSG00000116793.16	PHTF1	chr1	-	ENSG00000116793.16:s:113759023-113759489	ENSG00000116793.16_1_A3_1	False	False	113759023-113759489	E2	113758659-113758848	Distal	113758733-113759023	115	False	False	True	9.294e-01	8.410e-01	-7.002e-02	9.143e-01	1.565e-01
ENSG00000106992.19_1	ENSG00000106992.19	AK1	chr9	-	ENSG00000106992.19:s:127871823-127871939	ENSG00000106992.19_1_A3_1	False	False	127871823-127871939	E2	127868321-127868512	Proximal	127868512-127871823	37	False	False	True	9.574e-01	9.411e-01	-1.651e-02	7.619e-01	6.256e-01
ENSG00000106992.19_1	ENSG00000106992.19	AK1	chr9	-	ENSG00000106992.19:s:127871823-127871939	ENSG00000106992.19_1_A3_1	False	False	127871823-127871939	E2	127868321-127868512	Distal	127868475-127871823	37	False	False	True	4.255e-02	5.891e-02	1.651e-02	7.619e-01	6.256e-01
ENSG00000143418.20_1	ENSG00000143418.20	CERS2	chr1	-	ENSG00000143418.20:s:150974619-150975003	ENSG00000143418.20_1_A3_1	False	False	150974619-150975003	E2	150968918-150969131	Proximal	150969131-150974619	40	False	False	True	1.490e-01	1.047e-01	-3.697e-02	8.277e-01	3.569e-01
ENSG00000143418.20_1	ENSG00000143418.20	CERS2	chr1	-	ENSG00000143418.20:s:150974619-150975003	ENSG00000143418.20_1_A3_1	False	False	150974619-150975003	E2	150968918-150969131	Distal	150969091-150974619	40	False	False	True	8.467e-01	8.888e-01	3.438e-02	8.206e-01	3.898e-01
ENSG00000162402.14_1	ENSG00000162402.14	USP24	chr1	-	ENSG00000162402.14:s:55214790-55215364	ENSG00000162402.14_1_A3_1	False	False	55214790-55215364	E2	55177967-55178132	Proximal	55178132-55214790	3	False	False	True	6.607e-01	6.463e-01	-1.548e-02	7.769e-01	3.883e-01
ENSG00000162402.14_1	ENSG00000162402.14	USP24	chr1	-	ENSG00000162402.14:s:55214790-55215364	ENSG00000162402.14_1_A3_1	False	True	55214790-55215364	E2	55177967-55178132	Distal	55178129-55214790	3	False	False	True	3.393e-01	3.537e-01	1.548e-02	7.769e-01	3.883e-01
ENSG00000197563.11_2	ENSG00000197563.11	PIGN	chr18	-	ENSG00000197563.11:t:62148214-62148338	ENSG00000197563.11_2_A3_1	False	False	62154545-62148338	E1	62153445-62148338	Proximal	62148338-62154545	85	False	False	True	9.067e-01	9.873e-01	5.023e-02	8.736e-01	2.747e-01
ENSG00000197563.11_2	ENSG00000197563.11	PIGN	chr18	-	ENSG00000197563.11:t:62148214-62148338	ENSG00000197563.11_2_A3_1	False	False	62154545-62148338	E1	62153445-62148338	Distal	62148253-62154545	85	False	False	True	5.807e-02	6.349e-03	-1.800e-02	7.318e-01	5.839e-01
ENSG00000135317.14_2	ENSG00000135317.14	SNX14	chr6	-	ENSG00000135317.14:s:85574258-85574378	ENSG00000135317.14_2_A3_1	False	False	85574258-85574378	E2	85572298-85572374	Proximal	85572374-85574258	3	False	False	True	9.144e-01	8.724e-01	-2.336e-02	7.959e-01	3.682e-01
ENSG00000135317.14_2	ENSG00000135317.14	SNX14	chr6	-	ENSG00000135317.14:s:85574258-85574378	ENSG00000135317.14_2_A3_1	False	False	85574258-85574378	E2	85572298-85572374	Distal	85572371-85574258	3	False	False	True	8.346e-02	1.252e-01	2.341e-02	7.956e-01	3.691e-01
ENSG00000135317.14_7	ENSG00000135317.14	SNX14	chr6	-	ENSG00000135317.14:s:85507507-85508457	ENSG00000135317.14_7_A3_1	False	False	85507968-85508457	E2	85507233-85507289	Proximal	85507289-85507968	33	False	False	True	9.798e-01	9.479e-01	-1.544e-02	7.222e-01	6.301e-01
ENSG00000135317.14_7	ENSG00000135317.14	SNX14	chr6	-	ENSG00000135317.14:s:85507507-85508457	ENSG00000135317.14_7_A3_1	False	False	85507968-85508457	E2	85507233-85507289	Distal	85507256-85507968	33	False	False	True	2.023e-02	5.214e-02	1.544e-02	7.222e-01	6.301e-01
ENSG00000140263.15_1	ENSG00000140263.15	SORD	chr15	+	ENSG00000140263.15:s:45043257-45043421	ENSG00000140263.15_1_A3_1	False	False	45043257-45043421	E2	45060982-45061226	Proximal	45043421-45060982	85	False	False	True	5.262e-02	2.011e-03	-1.975e-02	7.527e-01	6.077e-01
ENSG00000140263.15_1	ENSG00000140263.15	SORD	chr15	+	ENSG00000140263.15:s:45043257-45043421	ENSG00000140263.15_1_A3_1	False	False	45043257-45043421	E2	45060982-45061226	Distal	45043421-45061067	85	False	False	True	9.004e-01	9.826e-01	6.440e-02	9.707e-01	2.359e-01
ENSG00000188566.15_6	ENSG00000188566.15	NDOR1	chr9	+	ENSG00000188566.15:s:137215899-137216017	ENSG00000188566.15_6_A3_1	False	False	137215899-137216017	E2	137216067-137216188	Proximal	137216017-137216067	27	False	False	True	7.873e-02	8.914e-02	3.252e-03	7.001e-01	6.859e-01
ENSG00000188566.15_6	ENSG00000188566.15	NDOR1	chr9	+	ENSG00000188566.15:s:137215899-137216017	ENSG00000188566.15_6_A3_1	False	False	137215899-137216017	E2	137216067-137216188	Distal	137216017-137216094	27	False	False	True	9.213e-01	9.109e-01	-3.252e-03	7.001e-01	6.859e-01
ENSG00000077380.16_2	ENSG00000077380.16	DYNC1I2	chr2	+	ENSG00000077380.16:s:171745802-171745927	ENSG00000077380.16_2_A3_1	False	False	171745802-171745927	E2	171747776-171750158	Proximal	171745927-171747776	3	False	False	True	9.077e-01	9.337e-01	1.023e-02	7.020e-01	6.865e-01
ENSG00000077380.16_2	ENSG00000077380.16	DYNC1I2	chr2	+	ENSG00000077380.16:s:171745802-171745927	ENSG00000077380.16_2_A3_1	False	False	171745802-171745927	E2	171747776-171750158	Distal	171745927-171747779	3	False	False	True	9.232e-02	6.626e-02	-1.023e-02	7.020e-01	6.865e-01
ENSG00000110851.12_1	ENSG00000110851.12	PRDM4	chr12	-	ENSG00000110851.12:s:107746275-107746424	ENSG00000110851.12_1_A3_1	False	False	107746275-107746424	E2	107744543-107744682	Proximal	107744682-107746275	21	False	False	True	7.493e-02	7.637e-02	5.626e-03	7.092e-01	6.255e-01
ENSG00000110851.12_1	ENSG00000110851.12	PRDM4	chr12	-	ENSG00000110851.12:s:107746275-107746424	ENSG00000110851.12_1_A3_1	False	False	107746275-107746424	E2	107744543-107744682	Distal	107744661-107746275	21	False	False	True	9.251e-01	9.236e-01	-5.626e-03	7.092e-01	6.255e-01
ENSG00000106462.12_3	ENSG00000106462.12	EZH2	chr7	-	ENSG00000106462.12:s:148816684-148816778	ENSG00000106462.12_3_A3_1	False	False	148816684-148816778	E2	148815506-148815954	Proximal	148815954-148816684	408	False	False	True	9.207e-02	2.982e-02	-5.448e-02	9.360e-01	2.948e-01
ENSG00000106462.12_3	ENSG00000106462.12	EZH2	chr7	-	ENSG00000106462.12:s:148816684-148816778	ENSG00000106462.12_3_A3_1	False	False	148816684-148816778	E2	148815506-148815954	Distal	148815546-148816684	408	False	False	True	9.079e-01	9.702e-01	5.448e-02	9.360e-01	2.948e-01
ENSG00000197283.18_1	ENSG00000197283.18	SYNGAP1	chr6	+	ENSG00000197283.18:s:33438775-33439121	ENSG00000197283.18_1_A3_1	False	False	33438775-33438919	E2	33440553-33440965	Proximal	33438919-33440553	176	False	False	True	9.231e-01	7.849e-01	-9.190e-02	8.921e-01	8.744e-02
ENSG00000197283.18_1	ENSG00000197283.18	SYNGAP1	chr6	+	ENSG00000197283.18:s:33438775-33439121	ENSG00000197283.18_1_A3_1	False	False	33438775-33438919	E2	33440553-33440965	Distal	33438919-33440729	176	False	False	True	7.693e-02	2.151e-01	9.190e-02	8.921e-01	8.744e-02
ENSG00000197283.18_3	ENSG00000197283.18	SYNGAP1	chr6	+	ENSG00000197283.18:s:33444444-33444617	ENSG00000197283.18_3_A3_1	False	False	33444444-33444617	E2	33446575-33446786	Proximal	33444617-33446575	6	False	False	True	7.186e-01	7.288e-01	8.013e-03	7.855e-01	3.337e-01
ENSG00000197283.18_3	ENSG00000197283.18	SYNGAP1	chr6	+	ENSG00000197283.18:s:33444444-33444617	ENSG00000197283.18_3_A3_1	False	False	33444444-33444617	E2	33446575-33446786	Distal	33444617-33446581	6	False	False	True	2.814e-01	2.712e-01	-8.013e-03	7.855e-01	3.337e-01
ENSG00000197283.18_4	ENSG00000197283.18	SYNGAP1	chr6	+	ENSG00000197283.18:s:33446575-33446786	ENSG00000197283.18_4_A3_1	False	False	33446575-33446786	E2	33447830-33448160	Proximal	33446786-33447830	13	False	False	True	1.887e-01	2.547e-01	3.458e-02	8.221e-01	2.012e-01
ENSG00000197283.18_4	ENSG00000197283.18	SYNGAP1	chr6	+	ENSG00000197283.18:s:33446575-33446786	ENSG00000197283.18_4_A3_1	False	False	33446575-33446786	E2	33447830-33448160	Distal	33446786-33447843	13	False	False	True	8.066e-01	7.385e-01	-3.494e-02	8.225e-01	1.998e-01
ENSG00000077097.16_1	ENSG00000077097.16	TOP2B	chr3	-	ENSG00000077097.16:s:25664229-25664499	ENSG00000077097.16_1_A3_1	False	False	25664229-25664499	E2	25645300-25645470	Proximal	25645470-25664229	15	False	False	True	1.508e-01	1.695e-01	1.349e-02	7.468e-01	5.155e-01
ENSG00000077097.16_1	ENSG00000077097.16	TOP2B	chr3	-	ENSG00000077097.16:s:25664229-25664499	ENSG00000077097.16_1_A3_1	False	False	25664229-25664499	E2	25645300-25645470	Distal	25645455-25664229	15	False	False	True	8.492e-01	8.305e-01	-1.349e-02	7.468e-01	5.155e-01
ENSG00000169519.21_1	ENSG00000169519.21	METTL15	chr11	+	ENSG00000169519.21:s:28290206-28290397	ENSG00000169519.21_1_A3_1	False	False	28290206-28290397	E2	28296753-28296931	Proximal	28290397-28296753	44	False	False	True	8.658e-01	7.555e-01	-7.985e-02	8.882e-01	1.125e-01
ENSG00000169519.21_1	ENSG00000169519.21	METTL15	chr11	+	ENSG00000169519.21:s:28290206-28290397	ENSG00000169519.21_1_A3_1	False	False	28290206-28290397	E2	28296753-28296931	Distal	28290397-28296797	44	False	False	True	1.315e-01	2.412e-01	7.912e-02	8.873e-01	1.143e-01
ENSG00000082516.9_1	ENSG00000082516.9	GEMIN5	chr5	-	ENSG00000082516.9:s:154932099-154932250	ENSG00000082516.9_1_A3_1	False	False	154932099-154932250	E2	154931458-154931577	Proximal	154931577-154932099	3	False	False	True	8.542e-01	8.582e-01	-1.469e-03	7.405e-01	5.547e-01
ENSG00000082516.9_1	ENSG00000082516.9	GEMIN5	chr5	-	ENSG00000082516.9:s:154932099-154932250	ENSG00000082516.9_1_A3_1	False	True	154932099-154932250	E2	154931458-154931577	Distal	154931574-154932099	3	False	False	True	1.458e-01	1.418e-01	1.469e-03	7.405e-01	5.547e-01
ENSG00000110931.19_1	ENSG00000110931.19	CAMKK2	chr12	-	ENSG00000110931.19:s:121270898-121270945	ENSG00000110931.19_1_A3_1	False	False	121270898-121270945	E2	121269528-121269627	Proximal	121269627-121270898	46	False	False	True	6.130e-02	1.212e-02	-2.824e-02	7.984e-01	4.840e-01
ENSG00000110931.19_1	ENSG00000110931.19	CAMKK2	chr12	-	ENSG00000110931.19:s:121270898-121270945	ENSG00000110931.19_1_A3_1	False	False	121270898-121270945	E2	121269528-121269627	Distal	121269581-121270898	46	False	False	True	9.365e-01	9.758e-01	2.727e-02	7.942e-01	4.875e-01
ENSG00000176915.15_4	ENSG00000176915.15	ANKLE2	chr12	-	ENSG00000176915.15:s:132735406-132735512	ENSG00000176915.15_4_A3_1	False	False	132735406-132735512	E2	132734385-132734575	Proximal	132734575-132735406	79	False	False	True	8.861e-01	8.817e-01	-5.843e-03	7.335e-01	5.930e-01
ENSG00000176915.15_4	ENSG00000176915.15	ANKLE2	chr12	-	ENSG00000176915.15:s:132735406-132735512	ENSG00000176915.15_4_A3_1	False	True	132735406-132735512	E2	132734385-132734575	Distal	132734496-132735406	79	False	False	True	1.139e-01	1.183e-01	5.843e-03	7.335e-01	5.930e-01
ENSG00000166002.7_1	ENSG00000166002.7	SMCO4	chr11	-	ENSG00000166002.7:s:93499276-93499351	ENSG00000166002.7_1_A3_1	False	False	93499276-93499348	E2	93478472-93479284	Proximal	93479284-93499276	15	False	False	True	1.663e-01	1.339e-01	-1.255e-02	7.576e-01	4.615e-01
ENSG00000166002.7_1	ENSG00000166002.7	SMCO4	chr11	-	ENSG00000166002.7:s:93499276-93499351	ENSG00000166002.7_1_A3_1	False	False	93499276-93499348	E2	93478472-93479284	Distal	93479269-93499276	15	False	False	True	8.337e-01	8.661e-01	1.255e-02	7.576e-01	4.615e-01
ENSG00000004399.13_1	ENSG00000004399.13	PLXND1	chr3	-	ENSG00000004399.13:s:129586172-129586272	ENSG00000004399.13_1_A3_1	False	False	129586172-129586272	E2	129585791-129586081	Proximal	129586081-129586172	33	False	False	True	9.549e-01	9.452e-01	-5.618e-03	7.210e-01	6.372e-01
ENSG00000004399.13_1	ENSG00000004399.13	PLXND1	chr3	-	ENSG00000004399.13:s:129586172-129586272	ENSG00000004399.13_1_A3_1	False	False	129586172-129586272	E2	129585791-129586081	Distal	129586048-129586172	33	False	False	True	4.514e-02	5.479e-02	5.618e-03	7.210e-01	6.372e-01
ENSG00000004399.13_6	ENSG00000004399.13	PLXND1	chr3	-	ENSG00000004399.13:s:129556617-129557034	ENSG00000004399.13_6_A3_1	False	False	129556617-129556691	E2	129555214-129556428	Proximal	129556428-129556617	885	False	False	True	9.093e-01	9.715e-01	4.352e-02	8.494e-01	3.038e-01
ENSG00000004399.13_6	ENSG00000004399.13	PLXND1	chr3	-	ENSG00000004399.13:s:129556617-129557034	ENSG00000004399.13_6_A3_1	False	False	129556617-129556691	E2	129555214-129556428	Distal	129555543-129556617	885	False	False	True	9.065e-02	2.854e-02	-4.352e-02	8.494e-01	3.038e-01
ENSG00000196235.14_1	ENSG00000196235.14	SUPT5H	chr19	+	ENSG00000196235.14:s:39445441-39445637	ENSG00000196235.14_1_A3_1	False	False	39445441-39445637	E2	39445804-39445965	Proximal	39445637-39445804	78	False	False	True	7.766e-01	8.333e-01	2.298e-02	8.067e-01	2.695e-01
ENSG00000196235.14_1	ENSG00000196235.14	SUPT5H	chr19	+	ENSG00000196235.14:s:39445441-39445637	ENSG00000196235.14_1_A3_1	False	False	39445441-39445637	E2	39445804-39445965	Distal	39445637-39445882	78	False	False	True	2.181e-01	1.609e-01	-2.370e-02	8.077e-01	2.674e-01
ENSG00000232112.3_1	ENSG00000232112.3	TMA7	chr3	+	ENSG00000232112.3:s:48440403-48440458	ENSG00000232112.3_1_A3_1	False	False	48440403-48440458	E2	48440541-48440628	Proximal	48440458-48440541	4	False	False	True	9.018e-01	8.982e-01	-5.642e-03	7.254e-01	6.880e-01
ENSG00000232112.3_1	ENSG00000232112.3	TMA7	chr3	+	ENSG00000232112.3:s:48440403-48440458	ENSG00000232112.3_1_A3_1	False	True	48440403-48440458	E2	48440541-48440628	Distal	48440458-48440545	4	False	False	True	9.819e-02	1.018e-01	5.642e-03	7.254e-01	6.880e-01
ENSG00000072609.18_4	ENSG00000072609.18	CHFR	chr12	-	ENSG00000072609.18:s:132853431-132853573	ENSG00000072609.18_4_A3_1	False	False	132853431-132853573	E2	132851618-132851737	Proximal	132851737-132853431	3	False	True	True	4.193e-01	5.621e-01	1.191e-01	9.315e-01	5.243e-02
ENSG00000072609.18_4	ENSG00000072609.18	CHFR	chr12	-	ENSG00000072609.18:s:132853431-132853573	ENSG00000072609.18_4_A3_1	False	False	132853431-132853573	E2	132851618-132851737	Distal	132851734-132853431	3	False	True	True	5.788e-01	4.357e-01	-1.192e-01	9.315e-01	5.241e-02
ENSG00000117682.17_1	ENSG00000117682.17	DHDDS	chr1	+	ENSG00000117682.17:s:26438168-26438734	ENSG00000117682.17_1_A3_1	False	False	26438168-26438284	E2	26442708-26442805	Proximal	26438284-26442708	23	False	False	True	1.130e-01	2.011e-01	7.083e-02	8.814e-01	1.397e-01
ENSG00000117682.17_1	ENSG00000117682.17	DHDDS	chr1	+	ENSG00000117682.17:s:26438168-26438734	ENSG00000117682.17_1_A3_1	False	False	26438168-26438284	E2	26442708-26442805	Distal	26438284-26442731	23	False	False	True	8.497e-01	7.599e-01	-6.194e-02	8.634e-01	1.656e-01
ENSG00000117682.17_3	ENSG00000117682.17	DHDDS	chr1	+	ENSG00000117682.17:s:26460037-26460144	ENSG00000117682.17_3_A3_1	False	False	26460037-26460144	E2	26468892-26471306	Proximal	26460144-26468892	3	False	False	True	2.220e-01	1.764e-01	-2.751e-02	8.045e-01	3.484e-01
ENSG00000117682.17_3	ENSG00000117682.17	DHDDS	chr1	+	ENSG00000117682.17:s:26460037-26460144	ENSG00000117682.17_3_A3_1	False	False	26460037-26460144	E2	26468892-26471306	Distal	26460144-26468895	3	False	False	True	7.772e-01	8.215e-01	2.648e-02	8.020e-01	3.550e-01
ENSG00000145375.9_1	ENSG00000145375.9	SPATA5	chr4	+	ENSG00000145375.9:s:122923070-122923305	ENSG00000145375.9_1_A3_1	False	False	122923070-122923305	E2	122927634-122927758	Proximal	122923305-122927634	3	False	False	True	7.249e-01	7.684e-01	2.353e-02	8.076e-01	2.464e-01
ENSG00000145375.9_1	ENSG00000145375.9	SPATA5	chr4	+	ENSG00000145375.9:s:122923070-122923305	ENSG00000145375.9_1_A3_1	False	False	122923070-122923305	E2	122927634-122927758	Distal	122923305-122927637	3	False	False	True	2.751e-01	2.316e-01	-2.353e-02	8.076e-01	2.464e-01
ENSG00000197696.10_1	ENSG00000197696.10	NMB	chr15	-	ENSG00000197696.10:s:84657176-84657348	ENSG00000197696.10_1_A3_1	False	False	84657176-84657348	E2	84655129-84655409	Proximal	84655409-84657176	5	False	False	True	8.084e-01	8.148e-01	5.767e-03	7.463e-01	5.547e-01
ENSG00000197696.10_1	ENSG00000197696.10	NMB	chr15	-	ENSG00000197696.10:s:84657176-84657348	ENSG00000197696.10_1_A3_1	False	False	84657176-84657348	E2	84655129-84655409	Distal	84655404-84657176	5	False	False	True	1.916e-01	1.852e-01	-5.767e-03	7.463e-01	5.547e-01
ENSG00000139514.13_3	ENSG00000139514.13	SLC7A1	chr13	-	ENSG00000139514.13:s:29516867-29517310	ENSG00000139514.13_3_A3_1	False	True	29517144-29517310	E2	29516138-29516313	Proximal	29516313-29517144	67	False	False	True	6.135e-02	2.261e-02	-2.918e-02	8.277e-01	5.477e-01
ENSG00000139514.13_3	ENSG00000139514.13	SLC7A1	chr13	-	ENSG00000139514.13:s:29516867-29517310	ENSG00000139514.13_3_A3_1	False	False	29517144-29517310	E2	29516138-29516313	Distal	29516246-29517144	67	False	False	True	9.387e-01	9.774e-01	2.918e-02	8.277e-01	5.477e-01
ENSG00000168944.17_2	ENSG00000168944.17	CEP120	chr5	-	ENSG00000168944.17:s:123391110-123391337	ENSG00000168944.17_2_A3_1	False	False	123391110-123391337	E2	123389924-123390140	Proximal	123390140-123391110	135	False	False	True	8.192e-01	9.239e-01	8.317e-02	9.490e-01	1.073e-01
ENSG00000168944.17_2	ENSG00000168944.17	CEP120	chr5	-	ENSG00000168944.17:s:123391110-123391337	ENSG00000168944.17_2_A3_1	False	False	123391110-123391337	E2	123389924-123390140	Distal	123390005-123391110	135	False	False	True	1.795e-01	7.451e-02	-8.358e-02	9.500e-01	1.063e-01
ENSG00000096093.16_4	ENSG00000096093.16	EFHC1	chr6	+	ENSG00000096093.16:s:52468394-52469473	ENSG00000096093.16_4_A3_1	False	False	52469333-52469473	E2	52479037-52479250	Proximal	52469473-52479037	55	False	False	True	9.958e-01	9.459e-01	-1.481e-02	7.088e-01	6.282e-01
ENSG00000096093.16_4	ENSG00000096093.16	EFHC1	chr6	+	ENSG00000096093.16:s:52468394-52469473	ENSG00000096093.16_4_A3_1	False	False	52469333-52469473	E2	52479037-52479250	Distal	52469473-52479092	55	False	False	True	4.235e-03	5.408e-02	1.481e-02	7.088e-01	6.282e-01
ENSG00000010322.16_1	ENSG00000010322.16	NISCH	chr3	+	ENSG00000010322.16:s:52478097-52478282	ENSG00000010322.16_1_A3_1	False	True	52478097-52478282	E2	52478373-52478583	Proximal	52478282-52478373	76	False	False	True	2.933e-01	1.754e-01	-9.878e-02	9.475e-01	7.488e-02
ENSG00000010322.16_1	ENSG00000010322.16	NISCH	chr3	+	ENSG00000010322.16:s:52478097-52478282	ENSG00000010322.16_1_A3_1	False	False	52478097-52478282	E2	52478373-52478583	Distal	52478282-52478449	76	False	False	True	7.067e-01	8.246e-01	9.878e-02	9.475e-01	7.488e-02
ENSG00000104756.16_2	ENSG00000104756.16	KCTD9	chr8	-	ENSG00000104756.16:s:25440543-25440673	ENSG00000104756.16_2_A3_1	False	False	25440577-25440673	E2	25439606-25439792	Proximal	25439792-25440577	128	False	False	True	6.426e-02	1.155e-01	3.136e-02	7.952e-01	3.697e-01
ENSG00000104756.16_2	ENSG00000104756.16	KCTD9	chr8	-	ENSG00000104756.16:s:25440543-25440673	ENSG00000104756.16_2_A3_1	False	False	25440577-25440673	E2	25439606-25439792	Distal	25439664-25440577	128	False	False	True	9.357e-01	8.845e-01	-3.136e-02	7.952e-01	3.697e-01
ENSG00000075539.15_2	ENSG00000075539.15	FRYL	chr4	-	ENSG00000075539.15:s:48547470-48547769	ENSG00000075539.15_2_A3_1	False	False	48547584-48547769	E2	48546067-48546271	Proximal	48546271-48547584	3	False	False	True	7.894e-01	7.260e-01	-2.874e-02	8.069e-01	2.728e-01
ENSG00000075539.15_2	ENSG00000075539.15	FRYL	chr4	-	ENSG00000075539.15:s:48547470-48547769	ENSG00000075539.15_2_A3_1	False	False	48547584-48547769	E2	48546067-48546271	Distal	48546268-48547584	3	False	False	True	2.106e-01	2.740e-01	2.874e-02	8.069e-01	2.728e-01
ENSG00000132305.22_2	ENSG00000132305.22	IMMT	chr2	-	ENSG00000132305.22:s:86171208-86171577	ENSG00000132305.22_2_A3_1	False	False	86171208-86171345	E2	86170749-86170844	Proximal	86170844-86171208	3	False	False	True	6.943e-01	6.407e-01	-4.913e-02	8.463e-01	2.050e-01
ENSG00000132305.22_2	ENSG00000132305.22	IMMT	chr2	-	ENSG00000132305.22:s:86171208-86171577	ENSG00000132305.22_2_A3_1	False	False	86171208-86171345	E2	86170749-86170844	Distal	86170841-86171208	3	False	False	True	3.027e-01	3.536e-01	5.129e-02	8.519e-01	2.010e-01
ENSG00000082438.18_4	ENSG00000082438.18	COBLL1	chr2	-	ENSG00000082438.18:s:164699405-164699499	ENSG00000082438.18_4_A3_1	False	False	164699405-164699499	E2	164694269-164695836	Proximal	164695836-164699405	3	False	False	True	6.526e-01	7.754e-01	9.268e-02	9.068e-01	8.769e-02
ENSG00000082438.18_4	ENSG00000082438.18	COBLL1	chr2	-	ENSG00000082438.18:s:164699405-164699499	ENSG00000082438.18_4_A3_1	False	False	164699405-164699499	E2	164694269-164695836	Distal	164695833-164699405	3	False	False	True	3.474e-01	2.246e-01	-9.268e-02	9.068e-01	8.769e-02
ENSG00000179965.12_1	ENSG00000179965.12	ZNF771	chr16	+	ENSG00000179965.12:s:30407414-30407664	ENSG00000179965.12_1_A3_1	False	False	30407414-30407664	E2	30408032-30408194	Proximal	30407664-30408032	13	False	False	True	6.511e-02	8.475e-03	-2.600e-02	7.729e-01	4.750e-01
ENSG00000179965.12_1	ENSG00000179965.12	ZNF771	chr16	+	ENSG00000179965.12:s:30407414-30407664	ENSG00000179965.12_1_A3_1	False	False	30407414-30407664	E2	30408032-30408194	Distal	30407664-30408045	13	False	False	True	9.349e-01	9.915e-01	2.600e-02	7.729e-01	4.750e-01
ENSG00000167515.11_3	ENSG00000167515.11	TRAPPC2L	chr16	+	ENSG00000167515.11:s:88859771-88860186	ENSG00000167515.11_3_A3_1	False	False	88859893-88859972	E2	88860911-88862686	Proximal	88859972-88860911	3	False	False	True	3.684e-01	3.536e-01	-1.263e-02	7.259e-01	6.139e-01
ENSG00000167515.11_3	ENSG00000167515.11	TRAPPC2L	chr16	+	ENSG00000167515.11:s:88859771-88860186	ENSG00000167515.11_3_A3_1	False	False	88859893-88859972	E2	88860911-88862686	Distal	88859972-88860914	3	False	False	True	6.172e-01	6.309e-01	1.385e-02	7.413e-01	6.170e-01
ENSG00000175931.13_1	ENSG00000175931.13	UBE2O	chr17	-	ENSG00000175931.13:s:76398255-76398383	ENSG00000175931.13_1_A3_1	False	False	76398255-76398383	E2	76397799-76397891	Proximal	76397891-76398255	3	False	False	True	1.297e-01	1.044e-01	-1.440e-02	7.228e-01	6.231e-01
ENSG00000175931.13_1	ENSG00000175931.13	UBE2O	chr17	-	ENSG00000175931.13:s:76398255-76398383	ENSG00000175931.13_1_A3_1	False	False	76398255-76398383	E2	76397799-76397891	Distal	76397888-76398255	3	False	False	True	8.703e-01	8.956e-01	1.440e-02	7.228e-01	6.231e-01
ENSG00000092439.16_2	ENSG00000092439.16	TRPM7	chr15	-	ENSG00000092439.16:s:50586392-50586582	ENSG00000092439.16_2_A3_1	False	False	50586392-50586488	E2	50583089-50583159	Proximal	50583159-50586392	3	False	False	True	6.910e-01	6.815e-01	-5.574e-03	7.941e-01	3.002e-01
ENSG00000092439.16_2	ENSG00000092439.16	TRPM7	chr15	-	ENSG00000092439.16:s:50586392-50586582	ENSG00000092439.16_2_A3_1	False	False	50586392-50586488	E2	50583089-50583159	Distal	50583156-50586392	3	False	False	True	3.090e-01	3.185e-01	5.574e-03	7.941e-01	3.002e-01
ENSG00000137310.12_1	ENSG00000137310.12	TCF19	chr6	+	ENSG00000137310.12:s:31158547-31158722	ENSG00000137310.12_1_A3_1	False	False	31158547-31158722	E2	31158897-31159707	Proximal	31158722-31158897	246	False	True	True	2.595e-01	4.415e-01	1.509e-01	9.515e-01	2.703e-02
ENSG00000137310.12_1	ENSG00000137310.12	TCF19	chr6	+	ENSG00000137310.12:s:31158547-31158722	ENSG00000137310.12_1_A3_1	False	False	31158547-31158722	E2	31158897-31159707	Distal	31158722-31159143	246	False	True	True	7.405e-01	5.585e-01	-1.509e-01	9.515e-01	2.703e-02
ENSG00000137310.12_2	ENSG00000137310.12	TCF19	chr6	+	ENSG00000137310.12:s:31161751-31162005	ENSG00000137310.12_2_A3_1	False	False	31161751-31162005	E2	31162477-31164215	Proximal	31162005-31162477	340	False	False	True	8.117e-01	7.245e-01	-6.237e-02	8.695e-01	1.654e-01
ENSG00000137310.12_2	ENSG00000137310.12	TCF19	chr6	+	ENSG00000137310.12:s:31161751-31162005	ENSG00000137310.12_2_A3_1	False	True	31161751-31162005	E2	31162477-31164215	Distal	31162005-31162817	340	False	False	True	1.566e-01	2.536e-01	6.510e-02	8.792e-01	1.580e-01
ENSG00000155636.15_1	ENSG00000155636.15	RBM45	chr2	+	ENSG00000155636.15:s:178120287-178120409	ENSG00000155636.15_1_A3_1	False	False	178120287-178120409	E2	178121174-178121359	Proximal	178120409-178121174	6	False	False	True	1.707e-01	1.679e-01	7.334e-03	7.832e-01	3.391e-01
ENSG00000155636.15_1	ENSG00000155636.15	RBM45	chr2	+	ENSG00000155636.15:s:178120287-178120409	ENSG00000155636.15_1_A3_1	False	False	178120287-178120409	E2	178121174-178121359	Distal	178120409-178121180	6	False	False	True	8.293e-01	8.321e-01	-7.334e-03	7.832e-01	3.391e-01
ENSG00000138190.17_2	ENSG00000138190.17	EXOC6	chr10	+	ENSG00000138190.17:s:92948274-92948379	ENSG00000138190.17_2_A3_1	False	False	92948274-92948379	E2	92952273-92952382	Proximal	92948379-92952273	3	False	False	True	8.315e-01	7.976e-01	-2.489e-02	8.093e-01	3.051e-01
ENSG00000138190.17_2	ENSG00000138190.17	EXOC6	chr10	+	ENSG00000138190.17:s:92948274-92948379	ENSG00000138190.17_2_A3_1	False	True	92948274-92948379	E2	92952273-92952382	Distal	92948379-92952276	3	False	False	True	1.685e-01	2.024e-01	2.489e-02	8.093e-01	3.051e-01
ENSG00000173715.18_4	ENSG00000173715.18	C11orf80	chr11	+	ENSG00000173715.18:s:66828266-66828407	ENSG00000173715.18_4_A3_1	False	False	66828266-66828364	E2	66838367-66838445	Proximal	66828364-66838367	3	False	False	True	6.149e-01	5.685e-01	-3.366e-02	8.147e-01	2.289e-01
ENSG00000173715.18_4	ENSG00000173715.18	C11orf80	chr11	+	ENSG00000173715.18:s:66828266-66828407	ENSG00000173715.18_4_A3_1	False	False	66828266-66828364	E2	66838367-66838445	Distal	66828364-66838370	3	False	False	True	3.824e-01	4.290e-01	3.372e-02	8.148e-01	2.285e-01
ENSG00000154146.13_1	ENSG00000154146.13	NRGN	chr11	+	ENSG00000154146.13:s:124745503-124745729	ENSG00000154146.13_1_A3_1	False	False	124745503-124745729	E2	124745962-124745982	Proximal	124745729-124745962	3	False	False	True	4.002e-01	3.594e-01	-2.955e-02	7.880e-01	3.662e-01
ENSG00000154146.13_1	ENSG00000154146.13	NRGN	chr11	+	ENSG00000154146.13:s:124745503-124745729	ENSG00000154146.13_1_A3_1	False	False	124745503-124745729	E2	124745962-124745982	Distal	124745729-124745965	3	False	False	True	5.998e-01	6.406e-01	2.955e-02	7.880e-01	3.662e-01
ENSG00000160298.18_2	ENSG00000160298.18	C21orf58	chr21	-	ENSG00000160298.18:s:46315474-46315547	ENSG00000160298.18_2_A3_1	False	False	46315474-46315547	E2	46314716-46315049	Proximal	46315049-46315474	169	False	False	True	6.507e-01	6.395e-01	-1.071e-02	8.151e-01	2.355e-01
ENSG00000160298.18_2	ENSG00000160298.18	C21orf58	chr21	-	ENSG00000160298.18:s:46315474-46315547	ENSG00000160298.18_2_A3_1	False	False	46315474-46315547	E2	46314716-46315049	Distal	46314880-46315474	169	False	False	True	3.493e-01	3.605e-01	1.071e-02	8.151e-01	2.355e-01
ENSG00000139613.12_3	ENSG00000139613.12	SMARCC2	chr12	-	ENSG00000139613.12:s:56173696-56173849	ENSG00000139613.12_3_A3_1	False	False	56173696-56173849	E2	56172585-56172704	Proximal	56172704-56173696	3	False	False	True	7.946e-01	7.885e-01	-3.505e-03	7.378e-01	6.087e-01
ENSG00000139613.12_3	ENSG00000139613.12	SMARCC2	chr12	-	ENSG00000139613.12:s:56173696-56173849	ENSG00000139613.12_3_A3_1	False	True	56173696-56173849	E2	56172585-56172704	Distal	56172701-56173696	3	False	False	True	1.614e-01	1.704e-01	2.449e-03	7.079e-01	6.758e-01
ENSG00000170248.15_1	ENSG00000170248.15	PDCD6IP	chr3	+	ENSG00000170248.15:s:33826480-33826877	ENSG00000170248.15_1_A3_1	False	False	33826480-33826580	E2	33828838-33828969	Proximal	33826580-33828838	15	False	False	True	1.368e-01	1.793e-01	2.920e-02	7.954e-01	3.847e-01
ENSG00000170248.15_1	ENSG00000170248.15	PDCD6IP	chr3	+	ENSG00000170248.15:s:33826480-33826877	ENSG00000170248.15_1_A3_1	False	False	33826480-33826580	E2	33828838-33828969	Distal	33826580-33828853	15	False	False	True	8.511e-01	8.143e-01	-2.541e-02	7.841e-01	4.066e-01
ENSG00000138081.22_1	ENSG00000138081.22	FBXO11	chr2	-	ENSG00000138081.22:s:47839419-47839500	ENSG00000138081.22_1_A3_1	False	False	47839419-47839500	E2	47838859-47839003	Proximal	47839003-47839419	3	False	False	True	9.101e-01	9.256e-01	1.414e-02	7.412e-01	5.290e-01
ENSG00000138081.22_1	ENSG00000138081.22	FBXO11	chr2	-	ENSG00000138081.22:s:47839419-47839500	ENSG00000138081.22_1_A3_1	False	False	47839419-47839500	E2	47838859-47839003	Distal	47839000-47839419	3	False	False	True	8.995e-02	7.436e-02	-1.414e-02	7.412e-01	5.290e-01
ENSG00000107890.17_4	ENSG00000107890.17	ANKRD26	chr10	-	ENSG00000107890.17:s:27048801-27048979	ENSG00000107890.17_4_A3_1	False	False	27048801-27048979	E2	27046353-27046523	Proximal	27046523-27048801	3	False	False	True	4.965e-01	5.596e-01	5.457e-02	8.473e-01	1.810e-01
ENSG00000107890.17_4	ENSG00000107890.17	ANKRD26	chr10	-	ENSG00000107890.17:s:27048801-27048979	ENSG00000107890.17_4_A3_1	False	False	27048801-27048979	E2	27046353-27046523	Distal	27046520-27048801	3	False	False	True	5.035e-01	4.404e-01	-5.457e-02	8.473e-01	1.810e-01
ENSG00000112079.9_1	ENSG00000112079.9	STK38	chr6	-	ENSG00000112079.9:s:36547190-36547479	ENSG00000112079.9_1_A3_1	False	False	36547190-36547479	E2	36540072-36540207	Proximal	36540207-36547190	3	False	False	True	3.939e-01	4.391e-01	3.521e-02	8.068e-01	2.487e-01
ENSG00000112079.9_1	ENSG00000112079.9	STK38	chr6	-	ENSG00000112079.9:s:36547190-36547479	ENSG00000112079.9_1_A3_1	False	True	36547190-36547479	E2	36540072-36540207	Distal	36540204-36547190	3	False	False	True	5.793e-01	5.346e-01	-3.570e-02	8.086e-01	2.447e-01
ENSG00000162729.14_1	ENSG00000162729.14	IGSF8	chr1	-	ENSG00000162729.14:s:160091808-160091938	ENSG00000162729.14_1_A3_1	False	False	160091808-160091938	E2	160091340-160091631	Proximal	160091631-160091808	23	False	False	True	5.927e-02	3.623e-02	-8.222e-03	7.197e-01	5.793e-01
ENSG00000162729.14_1	ENSG00000162729.14	IGSF8	chr1	-	ENSG00000162729.14:s:160091808-160091938	ENSG00000162729.14_1_A3_1	False	False	160091808-160091938	E2	160091340-160091631	Distal	160091608-160091808	23	False	False	True	9.407e-01	9.638e-01	8.222e-03	7.197e-01	5.793e-01
ENSG00000077009.14_1	ENSG00000077009.14	NMRK2	chr19	+	ENSG00000077009.14:s:3936575-3936665	ENSG00000077009.14_1_A3_1	False	False	3936575-3936665	E2	3937225-3937288	Proximal	3936665-3937225	15	False	False	True	6.740e-02	1.515e-02	-2.126e-02	7.619e-01	5.272e-01
ENSG00000077009.14_1	ENSG00000077009.14	NMRK2	chr19	+	ENSG00000077009.14:s:3936575-3936665	ENSG00000077009.14_1_A3_1	False	False	3936575-3936665	E2	3937225-3937288	Distal	3936665-3937240	15	False	False	True	9.326e-01	9.848e-01	2.126e-02	7.619e-01	5.272e-01
ENSG00000130816.17_1	ENSG00000130816.17	DNMT1	chr19	-	ENSG00000130816.17:s:10180778-10180885	ENSG00000130816.17_1_A3_1	False	False	10180778-10180885	E2	10180463-10180569	Proximal	10180569-10180778	40	False	False	True	9.607e-01	9.284e-01	-2.719e-02	8.242e-01	5.600e-01
ENSG00000130816.17_1	ENSG00000130816.17	DNMT1	chr19	-	ENSG00000130816.17:s:10180778-10180885	ENSG00000130816.17_1_A3_1	False	False	10180778-10180885	E2	10180463-10180569	Distal	10180529-10180778	40	False	False	True	3.554e-02	6.377e-02	2.659e-02	8.212e-01	5.695e-01
ENSG00000198824.7_1	ENSG00000198824.7	CHAMP1	chr13	+	ENSG00000198824.7:s:114314482-114314643	ENSG00000198824.7_1_A3_1	False	False	114314482-114314643	E2	114321110-114321232	Proximal	114314643-114321110	39	False	False	True	8.779e-01	7.125e-01	-1.351e-01	9.319e-01	3.883e-02
ENSG00000198824.7_1	ENSG00000198824.7	CHAMP1	chr13	+	ENSG00000198824.7:s:114314482-114314643	ENSG00000198824.7_1_A3_1	False	False	114314482-114314643	E2	114321110-114321232	Distal	114314643-114321149	39	False	False	True	7.950e-02	1.866e-01	9.497e-02	9.030e-01	8.322e-02
ENSG00000114126.18_2	ENSG00000114126.18	TFDP2	chr3	-	ENSG00000114126.18:s:141978520-141978688	ENSG00000114126.18_2_A3_1	False	False	141978520-141978682	E2	141974048-141974194	Proximal	141974194-141978520	3	False	False	True	3.773e-01	4.261e-01	3.050e-02	8.019e-01	2.958e-01
ENSG00000114126.18_2	ENSG00000114126.18	TFDP2	chr3	-	ENSG00000114126.18:s:141978520-141978688	ENSG00000114126.18_2_A3_1	False	False	141978520-141978682	E2	141974048-141974194	Distal	141974191-141978520	3	False	False	True	6.227e-01	5.739e-01	-3.050e-02	8.019e-01	2.958e-01
ENSG00000197006.15_2	ENSG00000197006.15	METTL9	chr16	+	ENSG00000197006.15:s:21624931-21625233	ENSG00000197006.15_2_A3_1	False	False	21624931-21625115	E2	21655227-21657471	Proximal	21625115-21655227	3	False	False	True	5.207e-01	5.307e-01	1.372e-02	7.622e-01	4.141e-01
ENSG00000197006.15_2	ENSG00000197006.15	METTL9	chr16	+	ENSG00000197006.15:s:21624931-21625233	ENSG00000197006.15_2_A3_1	False	False	21624931-21625115	E2	21655227-21657471	Distal	21625115-21655230	3	False	False	True	4.793e-01	4.693e-01	-1.372e-02	7.622e-01	4.141e-01
ENSG00000136451.9_2	ENSG00000136451.9	VEZF1	chr17	-	ENSG00000136451.9:s:57981873-57981936	ENSG00000136451.9_2_A3_1	False	False	57981873-57981936	E2	57980603-57980804	Proximal	57980804-57981873	18	False	False	True	2.988e-01	3.075e-01	1.660e-03	7.747e-01	3.891e-01
ENSG00000136451.9_2	ENSG00000136451.9	VEZF1	chr17	-	ENSG00000136451.9:s:57981873-57981936	ENSG00000136451.9_2_A3_1	False	False	57981873-57981936	E2	57980603-57980804	Distal	57980786-57981873	18	False	False	True	7.012e-01	6.925e-01	-1.660e-03	7.747e-01	3.891e-01
ENSG00000119725.21_2	ENSG00000119725.21	ZNF410	chr14	+	ENSG00000119725.21:s:73893289-73893932	ENSG00000119725.21_2_A3_1	False	False	73893797-73893932	E2	73896316-73896534	Proximal	73893932-73896316	32	False	False	True	8.933e-01	9.171e-01	1.025e-02	7.510e-01	5.228e-01
ENSG00000119725.21_2	ENSG00000119725.21	ZNF410	chr14	+	ENSG00000119725.21:s:73893289-73893932	ENSG00000119725.21_2_A3_1	False	False	73893797-73893932	E2	73896316-73896534	Distal	73893932-73896348	32	False	False	True	6.457e-02	6.200e-02	2.250e-03	7.316e-01	6.129e-01
ENSG00000160360.13_2	ENSG00000160360.13	GPSM1	chr9	+	ENSG00000160360.13:s:136337846-136337961	ENSG00000160360.13_2_A3_1	False	True	136337846-136337961	E2	136338518-136338710	Proximal	136337961-136338518	37	False	False	True	5.655e-02	4.973e-02	-4.071e-03	7.343e-01	6.610e-01
ENSG00000160360.13_2	ENSG00000160360.13	GPSM1	chr9	+	ENSG00000160360.13:s:136337846-136337961	ENSG00000160360.13_2_A3_1	False	False	136337846-136337961	E2	136338518-136338710	Distal	136337961-136338555	37	False	False	True	9.434e-01	9.503e-01	4.071e-03	7.343e-01	6.610e-01
ENSG00000123200.17_4	ENSG00000123200.17	ZC3H13	chr13	-	ENSG00000123200.17:s:45967504-45968028	ENSG00000123200.17_4_A3_1	False	False	45967504-45968028	E2	45965280-45965432	Proximal	45965432-45967504	3	False	False	True	6.033e-01	6.438e-01	2.250e-02	8.026e-01	3.893e-01
ENSG00000123200.17_4	ENSG00000123200.17	ZC3H13	chr13	-	ENSG00000123200.17:s:45967504-45968028	ENSG00000123200.17_4_A3_1	False	False	45967504-45968028	E2	45965280-45965432	Distal	45965429-45967504	3	False	False	True	3.967e-01	3.562e-01	-2.250e-02	8.026e-01	3.893e-01
ENSG00000078699.22_4	ENSG00000078699.22	CBFA2T2	chr20	+	ENSG00000078699.22:t:33640341-33640531	ENSG00000078699.22_4_A3_1	False	False	33640341-33640531	E1	33636640-33636708	Proximal	33636708-33640341	3	False	False	True	7.923e-01	7.662e-01	-1.263e-02	7.869e-01	3.635e-01
ENSG00000078699.22_4	ENSG00000078699.22	CBFA2T2	chr20	+	ENSG00000078699.22:t:33640341-33640531	ENSG00000078699.22_4_A3_1	False	True	33640341-33640531	E1	33636640-33636708	Distal	33636708-33640344	3	False	False	True	2.062e-01	2.316e-01	1.233e-02	7.862e-01	3.658e-01
ENSG00000110011.14_1	ENSG00000110011.14	DNAJC4	chr11	+	ENSG00000110011.14:s:64232394-64232614	ENSG00000110011.14_1_A3_1	False	False	64232430-64232614	E2	64232701-64232865	Proximal	64232614-64232701	3	False	False	True	1.694e-01	1.333e-01	-1.736e-02	7.584e-01	4.687e-01
ENSG00000110011.14_1	ENSG00000110011.14	DNAJC4	chr11	+	ENSG00000110011.14:s:64232394-64232614	ENSG00000110011.14_1_A3_1	False	False	64232430-64232614	E2	64232701-64232865	Distal	64232614-64232704	3	False	False	True	8.306e-01	8.667e-01	1.736e-02	7.584e-01	4.687e-01
ENSG00000165948.11_1	ENSG00000165948.11	IFI27L1	chr14	+	ENSG00000165948.11:s:94081301-94081449	ENSG00000165948.11_1_A3_1	False	False	94081301-94081449	E2	94096856-94096965	Proximal	94081449-94096856	31	False	False	True	1.452e-01	6.329e-02	-6.567e-02	9.032e-01	1.756e-01
ENSG00000165948.11_1	ENSG00000165948.11	IFI27L1	chr14	+	ENSG00000165948.11:s:94081301-94081449	ENSG00000165948.11_1_A3_1	False	False	94081301-94081449	E2	94096856-94096965	Distal	94081449-94096887	31	False	False	True	8.315e-01	9.108e-01	6.013e-02	8.762e-01	1.840e-01
ENSG00000173511.10_3	ENSG00000173511.10	VEGFB	chr11	+	ENSG00000173511.10:s:64237127-64237222	ENSG00000173511.10_3_A3_1	False	False	64237127-64237222	E2	64237420-64237655	Proximal	64237222-64237420	101	False	False	True	8.046e-01	8.397e-01	1.842e-02	7.586e-01	5.093e-01
ENSG00000173511.10_3	ENSG00000173511.10	VEGFB	chr11	+	ENSG00000173511.10:s:64237127-64237222	ENSG00000173511.10_3_A3_1	False	False	64237127-64237222	E2	64237420-64237655	Distal	64237222-64237521	101	False	False	True	1.954e-01	1.603e-01	-1.842e-02	7.586e-01	5.093e-01
ENSG00000110274.16_6	ENSG00000110274.16	CEP164	chr11	+	ENSG00000110274.16:s:117395547-117395722	ENSG00000110274.16_6_A3_1	False	False	117395547-117395722	E2	117396054-117396180	Proximal	117395722-117396054	3	False	False	True	7.771e-01	6.835e-01	-6.252e-02	8.463e-01	1.403e-01
ENSG00000110274.16_6	ENSG00000110274.16	CEP164	chr11	+	ENSG00000110274.16:s:117395547-117395722	ENSG00000110274.16_6_A3_1	False	True	117395547-117395722	E2	117396054-117396180	Distal	117395722-117396057	3	False	False	True	2.229e-01	3.165e-01	6.252e-02	8.463e-01	1.403e-01
ENSG00000110274.16_9	ENSG00000110274.16	CEP164	chr11	+	ENSG00000110274.16:s:117410828-117410894	ENSG00000110274.16_9_A3_1	False	False	117410828-117410894	E2	117411428-117411917	Proximal	117410894-117411428	367	False	False	True	1.412e-01	6.164e-02	-6.119e-02	8.685e-01	1.712e-01
ENSG00000110274.16_9	ENSG00000110274.16	CEP164	chr11	+	ENSG00000110274.16:s:117410828-117410894	ENSG00000110274.16_9_A3_1	False	False	117410828-117410894	E2	117411428-117411917	Distal	117410894-117411795	367	False	False	True	8.588e-01	9.384e-01	6.119e-02	8.685e-01	1.712e-01
ENSG00000156976.17_1	ENSG00000156976.17	EIF4A2	chr3	+	ENSG00000156976.17:s:186783448-186783639	ENSG00000156976.17_1_A3_1	False	False	186783448-186783639	E2	186784429-186784513	Proximal	186783639-186784429	3	False	False	True	2.745e-01	2.709e-01	-8.884e-03	7.678e-01	4.664e-01
ENSG00000156976.17_1	ENSG00000156976.17	EIF4A2	chr3	+	ENSG00000156976.17:s:186783448-186783639	ENSG00000156976.17_1_A3_1	False	False	186783448-186783639	E2	186784429-186784513	Distal	186783639-186784432	3	False	False	True	7.255e-01	7.291e-01	8.884e-03	7.678e-01	4.664e-01
ENSG00000070423.18_1	ENSG00000070423.18	RNF126	chr19	-	ENSG00000070423.18:s:652233-652296	ENSG00000070423.18_1_A3_1	False	False	652233-652296	E2	651385-651915	Proximal	651915-652233	60	False	False	True	1.769e-01	1.327e-01	-3.500e-02	8.382e-01	4.041e-01
ENSG00000070423.18_1	ENSG00000070423.18	RNF126	chr19	-	ENSG00000070423.18:s:652233-652296	ENSG00000070423.18_1_A3_1	False	False	652233-652296	E2	651385-651915	Distal	651855-652233	60	False	False	True	8.182e-01	8.547e-01	2.851e-02	8.044e-01	4.638e-01
ENSG00000140262.18_4	ENSG00000140262.18	TCF12	chr15	+	ENSG00000140262.18:t:57273030-57273262	ENSG00000140262.18_4_A3_1	False	False	57273030-57273262	E1	57263112-57263274	Proximal	57263274-57273030	3	False	False	True	8.684e-01	8.684e-01	1.165e-04	7.305e-01	5.841e-01
ENSG00000140262.18_4	ENSG00000140262.18	TCF12	chr15	+	ENSG00000140262.18:t:57273030-57273262	ENSG00000140262.18_4_A3_1	False	False	57273030-57273262	E1	57263112-57263274	Distal	57263274-57273033	3	False	False	True	1.305e-01	1.302e-01	-2.306e-04	7.308e-01	5.842e-01
ENSG00000185024.18_3	ENSG00000185024.18	BRF1	chr14	-	ENSG00000185024.18:s:105221648-105221820	ENSG00000185024.18_3_A3_1	False	False	105221648-105221820	E2	105220069-105220130	Proximal	105220130-105221648	3	False	False	True	7.987e-01	8.108e-01	1.249e-02	7.587e-01	4.542e-01
ENSG00000185024.18_3	ENSG00000185024.18	BRF1	chr14	-	ENSG00000185024.18:s:105221648-105221820	ENSG00000185024.18_3_A3_1	False	False	105221648-105221820	E2	105220069-105220130	Distal	105220127-105221648	3	False	False	True	2.013e-01	1.892e-01	-1.248e-02	7.587e-01	4.542e-01
ENSG00000179364.15_5	ENSG00000179364.15	PACS2	chr14	+	ENSG00000179364.15:s:105391631-105391766	ENSG00000179364.15_5_A3_1	False	False	105391631-105391766	E2	105392619-105392845	Proximal	105391766-105392619	142	False	False	True	9.043e-01	8.562e-01	-3.653e-02	8.156e-01	2.917e-01
ENSG00000179364.15_5	ENSG00000179364.15	PACS2	chr14	+	ENSG00000179364.15:s:105391631-105391766	ENSG00000179364.15_5_A3_1	False	False	105391631-105391766	E2	105392619-105392845	Distal	105391766-105392761	142	False	False	True	9.573e-02	1.438e-01	3.653e-02	8.156e-01	2.917e-01
ENSG00000153201.16_1	ENSG00000153201.16	RANBP2	chr2	+	ENSG00000153201.16:s:108719482-108719678	ENSG00000153201.16_1_A3_1	False	False	108719482-108719678	E2	108729132-108729199	Proximal	108719678-108729132	3	False	False	True	8.570e-01	8.254e-01	-2.090e-02	7.842e-01	3.375e-01
ENSG00000153201.16_1	ENSG00000153201.16	RANBP2	chr2	+	ENSG00000153201.16:s:108719482-108719678	ENSG00000153201.16_1_A3_1	False	True	108719482-108719678	E2	108729132-108729199	Distal	108719678-108729135	3	False	False	True	1.430e-01	1.746e-01	2.090e-02	7.842e-01	3.375e-01
ENSG00000001167.15_2	ENSG00000001167.15	NFYA	chr6	+	ENSG00000001167.15:s:41090204-41090309	ENSG00000001167.15_2_A3_1	False	False	41090204-41090309	E2	41091528-41091694	Proximal	41090309-41091528	18	False	False	True	7.736e-01	8.198e-01	3.852e-02	8.223e-01	2.824e-01
ENSG00000001167.15_2	ENSG00000001167.15	NFYA	chr6	+	ENSG00000001167.15:s:41090204-41090309	ENSG00000001167.15_2_A3_1	False	True	41090204-41090309	E2	41091528-41091694	Distal	41090309-41091546	18	False	False	True	2.264e-01	1.802e-01	-3.852e-02	8.223e-01	2.824e-01
ENSG00000232677.10_3	ENSG00000232677.10	LINC00665	chr19	-	ENSG00000232677.10:s:36315576-36316070	ENSG00000232677.10_3_A3_1	False	False	36315957-36316070	E2	36312586-36313912	Proximal	36313912-36315957	590	False	True	True	1.680e-01	3.963e-01	1.878e-01	9.579e-01	1.537e-02
ENSG00000232677.10_3	ENSG00000232677.10	LINC00665	chr19	-	ENSG00000232677.10:s:36315576-36316070	ENSG00000232677.10_3_A3_1	False	False	36315957-36316070	E2	36312586-36313912	Distal	36313322-36315957	590	False	True	True	8.245e-01	5.934e-01	-1.905e-01	9.586e-01	1.477e-02
ENSG00000141084.12_2	ENSG00000141084.12	RANBP10	chr16	-	ENSG00000141084.12:s:67729280-67729484	ENSG00000141084.12_2_A3_1	False	False	67729280-67729484	E2	67728390-67728601	Proximal	67728601-67729280	90	False	False	True	3.260e-01	2.472e-01	-5.351e-02	8.460e-01	1.879e-01
ENSG00000141084.12_2	ENSG00000141084.12	RANBP10	chr16	-	ENSG00000141084.12:s:67729280-67729484	ENSG00000141084.12_2_A3_1	False	False	67729280-67729484	E2	67728390-67728601	Distal	67728511-67729280	90	False	False	True	6.740e-01	7.528e-01	5.351e-02	8.460e-01	1.879e-01
ENSG00000072110.16_1	ENSG00000072110.16	ACTN1	chr14	-	ENSG00000072110.16:s:68890139-68890286	ENSG00000072110.16_1_A3_1	False	False	68890139-68890286	E2	68885425-68885599	Proximal	68885599-68890139	24	False	False	True	5.416e-02	8.811e-03	-2.327e-02	7.859e-01	5.979e-01
ENSG00000072110.16_1	ENSG00000072110.16	ACTN1	chr14	-	ENSG00000072110.16:s:68890139-68890286	ENSG00000072110.16_1_A3_1	False	False	68890139-68890286	E2	68885425-68885599	Distal	68885575-68890139	24	False	False	True	9.244e-01	9.699e-01	4.693e-02	9.339e-01	4.112e-01
ENSG00000004487.18_2	ENSG00000004487.18	KDM1A	chr1	+	ENSG00000004487.18:t:23073274-23073403	ENSG00000004487.18_2_A3_1	False	False	23073274-23073403	E1	23072124-23072197	Proximal	23072197-23073274	18	False	False	True	3.971e-02	6.619e-02	2.266e-02	8.006e-01	5.349e-01
ENSG00000004487.18_2	ENSG00000004487.18	KDM1A	chr1	+	ENSG00000004487.18:t:23073274-23073403	ENSG00000004487.18_2_A3_1	False	False	23073274-23073403	E1	23072124-23072197	Distal	23072197-23073292	18	False	False	True	9.594e-01	9.328e-01	-2.260e-02	7.988e-01	5.316e-01
ENSG00000082641.16_2	ENSG00000082641.16	NFE2L1	chr17	+	ENSG00000082641.16:s:48051117-48051628	ENSG00000082641.16_2_A3_1	False	False	48051117-48051628	E2	48056386-48056598	Proximal	48051628-48056386	33	False	False	True	8.712e-01	8.444e-01	-2.115e-02	7.744e-01	5.464e-01
ENSG00000082641.16_2	ENSG00000082641.16	NFE2L1	chr17	+	ENSG00000082641.16:s:48051117-48051628	ENSG00000082641.16_2_A3_1	False	False	48051117-48051628	E2	48056386-48056598	Distal	48051628-48056419	33	False	False	True	1.127e-01	1.333e-01	1.278e-02	7.082e-01	6.408e-01
ENSG00000068323.17_1	ENSG00000068323.17	TFE3	chrX	-	ENSG00000068323.17:t:49039107-49039410	ENSG00000068323.17_1_A3_1	False	False	49040455-49039410	E1	49040455-49039410	Proximal	49039410-49040455	65	False	False	True	8.503e-01	8.566e-01	2.070e-03	7.306e-01	6.190e-01
ENSG00000068323.17_1	ENSG00000068323.17	TFE3	chrX	-	ENSG00000068323.17:t:49039107-49039410	ENSG00000068323.17_1_A3_1	False	False	49040455-49039410	E1	49040455-49039410	Distal	49039345-49040455	65	False	False	True	1.491e-01	1.421e-01	-2.477e-03	7.305e-01	6.190e-01
ENSG00000105875.15_1	ENSG00000105875.15	WDR91	chr7	-	ENSG00000105875.15:s:135205928-135206058	ENSG00000105875.15_1_A3_1	False	False	135205928-135206058	E2	135204268-135204465	Proximal	135204465-135205928	32	False	False	True	1.190e-02	5.682e-02	1.466e-02	7.039e-01	5.785e-01
ENSG00000105875.15_1	ENSG00000105875.15	WDR91	chr7	-	ENSG00000105875.15:s:135205928-135206058	ENSG00000105875.15_1_A3_1	False	False	135205928-135206058	E2	135204268-135204465	Distal	135204433-135205928	32	False	False	True	9.881e-01	9.432e-01	-1.466e-02	7.039e-01	5.785e-01
ENSG00000184792.16_3	ENSG00000184792.16	OSBP2	chr22	+	ENSG00000184792.16:s:30905837-30906069	ENSG00000184792.16_3_A3_1	False	False	30905837-30906069	E2	30906194-30907824	Proximal	30906069-30906194	3	False	False	True	1.588e-02	8.685e-02	4.122e-02	7.930e-01	2.680e-01
ENSG00000184792.16_3	ENSG00000184792.16	OSBP2	chr22	+	ENSG00000184792.16:s:30905837-30906069	ENSG00000184792.16_3_A3_1	False	False	30905837-30906069	E2	30906194-30907824	Distal	30906069-30906197	3	False	False	True	9.841e-01	9.131e-01	-4.122e-02	7.930e-01	2.680e-01
ENSG00000128944.14_2	ENSG00000128944.14	KNSTRN	chr15	+	ENSG00000128944.14:s:40391949-40392023	ENSG00000128944.14_2_A3_1	False	False	40391949-40392023	E2	40393193-40394288	Proximal	40392023-40393193	276	False	False	True	5.890e-02	3.105e-02	-1.676e-02	7.659e-01	5.879e-01
ENSG00000128944.14_2	ENSG00000128944.14	KNSTRN	chr15	+	ENSG00000128944.14:s:40391949-40392023	ENSG00000128944.14_2_A3_1	False	False	40391949-40392023	E2	40393193-40394288	Distal	40392023-40393469	276	False	False	True	9.411e-01	9.689e-01	1.676e-02	7.659e-01	5.879e-01
ENSG00000120699.14_3	ENSG00000120699.14	EXOSC8	chr13	+	ENSG00000120699.14:t:37005865-37006025	ENSG00000120699.14_3_A3_1	False	False	37005920-37006025	E1	37004218-37004561	Proximal	37004561-37005920	37	False	True	True	9.100e-01	8.010e-01	-1.078e-01	9.842e-01	5.012e-02
ENSG00000120699.14_3	ENSG00000120699.14	EXOSC8	chr13	+	ENSG00000120699.14:t:37005865-37006025	ENSG00000120699.14_3_A3_1	False	False	37005920-37006025	E1	37004218-37004561	Distal	37004561-37005957	37	False	True	True	8.935e-02	1.969e-01	1.050e-01	9.818e-01	5.400e-02
ENSG00000120699.14_5	ENSG00000120699.14	EXOSC8	chr13	+	ENSG00000120699.14:s:37006322-37007071	ENSG00000120699.14_5_A3_1	False	False	37006975-37007071	E2	37008057-37008177	Proximal	37007071-37008057	5	False	False	True	9.496e-01	9.273e-01	-1.553e-02	7.336e-01	6.227e-01
ENSG00000120699.14_5	ENSG00000120699.14	EXOSC8	chr13	+	ENSG00000120699.14:s:37006322-37007071	ENSG00000120699.14_5_A3_1	False	False	37006975-37007071	E2	37008057-37008177	Distal	37007071-37008062	5	False	False	True	4.975e-02	7.176e-02	1.579e-02	7.367e-01	6.198e-01
ENSG00000104936.20_2	ENSG00000104936.20	DMPK	chr19	-	ENSG00000104936.20:s:45779439-45779619	ENSG00000104936.20_2_A3_1	False	False	45779439-45779522	E2	45779134-45779359	Proximal	45779359-45779439	81	False	False	True	9.372e-01	9.676e-01	1.967e-02	7.698e-01	5.796e-01
ENSG00000104936.20_2	ENSG00000104936.20	DMPK	chr19	-	ENSG00000104936.20:s:45779439-45779619	ENSG00000104936.20_2_A3_1	False	False	45779439-45779522	E2	45779134-45779359	Distal	45779278-45779439	81	False	False	True	6.280e-02	3.237e-02	-1.967e-02	7.698e-01	5.796e-01
ENSG00000183336.9_1	ENSG00000183336.9	BOLA2	chr16	-	ENSG00000183336.9:s:29454191-29454351	ENSG00000183336.9_1_A3_1	False	False	29454191-29454351	E2	29454016-29454113	Proximal	29454113-29454191	38	False	False	True	9.359e-01	9.278e-01	-1.622e-03	6.682e-01	7.817e-01
ENSG00000183336.9_1	ENSG00000183336.9	BOLA2	chr16	-	ENSG00000183336.9:s:29454191-29454351	ENSG00000183336.9_1_A3_1	False	False	29454191-29454351	E2	29454016-29454113	Distal	29454075-29454191	38	False	False	True	6.410e-02	7.223e-02	1.622e-03	6.682e-01	7.817e-01
ENSG00000102710.21_2	ENSG00000102710.21	SUPT20H	chr13	-	ENSG00000102710.21:s:37047535-37047601	ENSG00000102710.21_2_A3_1	False	False	37047535-37047601	E2	37045247-37045376	Proximal	37045376-37047535	3	False	False	True	2.914e-01	2.292e-01	-4.312e-02	8.334e-01	2.697e-01
ENSG00000102710.21_2	ENSG00000102710.21	SUPT20H	chr13	-	ENSG00000102710.21:s:37047535-37047601	ENSG00000102710.21_2_A3_1	False	False	37047535-37047601	E2	37045247-37045376	Distal	37045373-37047535	3	False	False	True	6.785e-01	7.046e-01	1.440e-02	7.674e-01	4.450e-01
ENSG00000102710.21_7	ENSG00000102710.21	SUPT20H	chr13	-	ENSG00000102710.21:s:37019342-37019397	ENSG00000102710.21_7_A3_1	False	False	37019342-37019397	E2	37017245-37017364	Proximal	37017364-37019342	36	False	False	True	8.580e-01	8.593e-01	2.113e-03	7.257e-01	6.362e-01
ENSG00000102710.21_7	ENSG00000102710.21	SUPT20H	chr13	-	ENSG00000102710.21:s:37019342-37019397	ENSG00000102710.21_7_A3_1	False	False	37019342-37019397	E2	37017245-37017364	Distal	37017328-37019342	36	False	False	True	1.420e-01	1.407e-01	-2.113e-03	7.257e-01	6.362e-01
ENSG00000104133.16_2	ENSG00000104133.16	SPG11	chr15	-	ENSG00000104133.16:s:44585636-44585850	ENSG00000104133.16_2_A3_1	False	False	44585636-44585850	E2	44584165-44584558	Proximal	44584558-44585636	144	False	False	True	9.206e-01	9.200e-01	-5.377e-03	7.435e-01	5.197e-01
ENSG00000104133.16_2	ENSG00000104133.16	SPG11	chr15	-	ENSG00000104133.16:s:44585636-44585850	ENSG00000104133.16_2_A3_1	False	False	44585636-44585850	E2	44584165-44584558	Distal	44584414-44585636	144	False	False	True	7.938e-02	7.996e-02	5.377e-03	7.435e-01	5.197e-01
ENSG00000174501.15_4	ENSG00000174501.15	ANKRD36C	chr2	-	ENSG00000174501.15:s:95880427-95880499	ENSG00000174501.15_4_A3_1	False	False	95880427-95880499	E2	95876439-95876512	Proximal	95876512-95880427	3	False	False	True	5.080e-01	4.489e-01	-3.037e-02	8.101e-01	2.662e-01
ENSG00000174501.15_4	ENSG00000174501.15	ANKRD36C	chr2	-	ENSG00000174501.15:s:95880427-95880499	ENSG00000174501.15_4_A3_1	False	False	95880427-95880499	E2	95876439-95876512	Distal	95876509-95880427	3	False	False	True	4.920e-01	5.511e-01	3.037e-02	8.101e-01	2.662e-01
ENSG00000163444.12_1	ENSG00000163444.12	TMEM183A	chr1	+	ENSG00000163444.12:s:203008643-203008810	ENSG00000163444.12_1_A3_1	False	False	203008643-203008810	E2	203014889-203015572	Proximal	203008810-203014889	3	False	False	True	6.756e-01	7.134e-01	3.469e-02	8.309e-01	2.311e-01
ENSG00000163444.12_1	ENSG00000163444.12	TMEM183A	chr1	+	ENSG00000163444.12:s:203008643-203008810	ENSG00000163444.12_1_A3_1	False	True	203008643-203008810	E2	203014889-203015572	Distal	203008810-203014892	3	False	False	True	3.200e-01	2.710e-01	-4.019e-02	8.404e-01	2.145e-01
ENSG00000177239.16_3	ENSG00000177239.16	MAN1B1	chr9	+	ENSG00000177239.16:s:137106689-137106809	ENSG00000177239.16_3_A3_1	False	False	137106689-137106809	E2	137107250-137107447	Proximal	137106809-137107250	25	False	False	True	8.855e-01	8.091e-01	-5.531e-02	8.480e-01	1.908e-01
ENSG00000177239.16_3	ENSG00000177239.16	MAN1B1	chr9	+	ENSG00000177239.16:s:137106689-137106809	ENSG00000177239.16_3_A3_1	False	False	137106689-137106809	E2	137107250-137107447	Distal	137106809-137107275	25	False	False	True	1.145e-01	1.909e-01	5.531e-02	8.480e-01	1.908e-01
ENSG00000280987.4_3	ENSG00000280987.4	MATR3	chr5	+	ENSG00000280987.4:s:139322598-139322967	ENSG00000280987.4_3_A3_1	False	False	139322598-139322967	E2	139325296-139325662	Proximal	139322967-139325296	144	False	False	True	9.066e-02	6.414e-02	-9.866e-03	6.847e-01	7.597e-01
ENSG00000280987.4_3	ENSG00000280987.4	MATR3	chr5	+	ENSG00000280987.4:s:139322598-139322967	ENSG00000280987.4_3_A3_1	False	False	139322598-139322967	E2	139325296-139325662	Distal	139322967-139325440	144	False	False	True	9.093e-01	9.359e-01	9.866e-03	6.847e-01	7.597e-01
ENSG00000075275.18_4	ENSG00000075275.18	CELSR1	chr22	-	ENSG00000075275.18:s:46363996-46364251	ENSG00000075275.18_4_A3_1	False	False	46363996-46364251	E2	46360834-46363247	Proximal	46363247-46363996	60	False	True	True	6.557e-01	8.158e-01	1.262e-01	9.214e-01	4.558e-02
ENSG00000075275.18_4	ENSG00000075275.18	CELSR1	chr22	-	ENSG00000075275.18:s:46363996-46364251	ENSG00000075275.18_4_A3_1	False	False	46363996-46364251	E2	46360834-46363247	Distal	46363187-46363996	60	False	True	True	3.443e-01	1.842e-01	-1.262e-01	9.214e-01	4.558e-02
ENSG00000162613.17_2	ENSG00000162613.17	FUBP1	chr1	-	ENSG00000162613.17:s:77967627-77967666	ENSG00000162613.17_2_A3_1	False	False	77967627-77967666	E2	77967049-77967101	Proximal	77967101-77967627	3	False	False	True	3.143e-01	3.037e-01	-5.754e-03	7.341e-01	6.182e-01
ENSG00000162613.17_2	ENSG00000162613.17	FUBP1	chr1	-	ENSG00000162613.17:s:77967627-77967666	ENSG00000162613.17_2_A3_1	False	False	77967627-77967666	E2	77967049-77967101	Distal	77967098-77967627	3	False	False	True	6.857e-01	6.963e-01	5.754e-03	7.341e-01	6.182e-01
ENSG00000154814.14_1	ENSG00000154814.14	OXNAD1	chr3	+	ENSG00000154814.14:s:16269126-16269275	ENSG00000154814.14_1_A3_1	False	False	16269126-16269275	E2	16270929-16271071	Proximal	16269275-16270929	16	False	False	True	8.046e-02	4.993e-02	-2.467e-02	7.924e-01	3.677e-01
ENSG00000154814.14_1	ENSG00000154814.14	OXNAD1	chr3	+	ENSG00000154814.14:s:16269126-16269275	ENSG00000154814.14_1_A3_1	False	False	16269126-16269275	E2	16270929-16271071	Distal	16269275-16270945	16	False	False	True	9.195e-01	9.501e-01	2.467e-02	7.924e-01	3.677e-01
ENSG00000124207.17_2	ENSG00000124207.17	CSE1L	chr20	+	ENSG00000124207.17:s:49094732-49094963	ENSG00000124207.17_2_A3_1	False	False	49094732-49094963	E2	49096176-49096960	Proximal	49094963-49096176	173	False	True	True	3.123e-01	1.262e-01	-1.929e-01	1.000e+00	5.313e-09
ENSG00000124207.17_2	ENSG00000124207.17	CSE1L	chr20	+	ENSG00000124207.17:s:49094732-49094963	ENSG00000124207.17_2_A3_1	False	False	49094732-49094963	E2	49096176-49096960	Distal	49094963-49096349	173	False	True	True	6.566e-01	8.402e-01	1.838e-01	1.000e+00	6.885e-06
ENSG00000109320.13_2	ENSG00000109320.13	NFKB1	chr4	+	ENSG00000109320.13:s:102529836-102529914	ENSG00000109320.13_2_A3_1	False	False	102529836-102529914	E2	102533845-102533885	Proximal	102529914-102533845	3	False	False	True	6.736e-01	6.903e-01	6.226e-03	7.621e-01	4.417e-01
ENSG00000109320.13_2	ENSG00000109320.13	NFKB1	chr4	+	ENSG00000109320.13:s:102529836-102529914	ENSG00000109320.13_2_A3_1	False	False	102529836-102529914	E2	102533845-102533885	Distal	102529914-102533848	3	False	False	True	3.264e-01	3.097e-01	-6.226e-03	7.621e-01	4.417e-01
ENSG00000153113.24_7	ENSG00000153113.24	CAST	chr5	+	ENSG00000153113.24:s:96762274-96762372	ENSG00000153113.24_7_A3_1	False	False	96762274-96762372	E2	96765221-96765325	Proximal	96762372-96765221	3	False	False	True	7.973e-01	7.721e-01	-1.103e-02	7.677e-01	5.455e-01
ENSG00000153113.24_7	ENSG00000153113.24	CAST	chr5	+	ENSG00000153113.24:s:96762274-96762372	ENSG00000153113.24_7_A3_1	False	False	96762274-96762372	E2	96765221-96765325	Distal	96762372-96765224	3	False	False	True	2.027e-01	2.279e-01	1.103e-02	7.677e-01	5.455e-01
ENSG00000142002.18_3	ENSG00000142002.18	DPP9	chr19	-	ENSG00000142002.18:s:4690878-4690957	ENSG00000142002.18_3_A3_1	False	False	4690878-4690957	E2	4689570-4689722	Proximal	4689722-4690878	39	False	False	True	9.442e-01	9.464e-01	3.466e-04	7.218e-01	6.604e-01
ENSG00000142002.18_3	ENSG00000142002.18	DPP9	chr19	-	ENSG00000142002.18:s:4690878-4690957	ENSG00000142002.18_3_A3_1	False	False	4690878-4690957	E2	4689570-4689722	Distal	4689683-4690878	39	False	False	True	5.579e-02	5.364e-02	-3.466e-04	7.218e-01	6.604e-01
ENSG00000048649.14_4	ENSG00000048649.14	RSF1	chr11	-	ENSG00000048649.14:s:77675036-77675256	ENSG00000048649.14_4_A3_1	False	False	77675036-77675256	E2	77672042-77672230	Proximal	77672230-77675036	39	False	False	True	9.467e-01	9.184e-01	-1.966e-02	7.482e-01	5.775e-01
ENSG00000048649.14_4	ENSG00000048649.14	RSF1	chr11	-	ENSG00000048649.14:s:77675036-77675256	ENSG00000048649.14_4_A3_1	False	True	77675036-77675256	E2	77672042-77672230	Distal	77672191-77675036	39	False	False	True	5.332e-02	8.158e-02	1.966e-02	7.482e-01	5.775e-01
ENSG00000163050.18_2	ENSG00000163050.18	COQ8A	chr1	+	ENSG00000163050.18:s:226985254-226985340	ENSG00000163050.18_2_A3_1	False	False	226985254-226985340	E2	226986453-226987544	Proximal	226985340-226986453	84	False	False	True	9.690e-01	9.305e-01	-3.153e-02	8.424e-01	5.017e-01
ENSG00000163050.18_2	ENSG00000163050.18	COQ8A	chr1	+	ENSG00000163050.18:s:226985254-226985340	ENSG00000163050.18_2_A3_1	False	True	226985254-226985340	E2	226986453-226987544	Distal	226985340-226986537	84	False	False	True	3.105e-02	6.949e-02	3.153e-02	8.424e-01	5.017e-01
ENSG00000110955.9_2	ENSG00000110955.9	ATP5F1B	chr12	-	ENSG00000110955.9:s:56643403-56643587	ENSG00000110955.9_2_A3_1	False	False	56643403-56643587	E2	56642673-56642831	Proximal	56642831-56643403	147	False	False	True	9.127e-01	9.518e-01	2.738e-02	8.059e-01	5.372e-01
ENSG00000110955.9_2	ENSG00000110955.9	ATP5F1B	chr12	-	ENSG00000110955.9:s:56643403-56643587	ENSG00000110955.9_2_A3_1	False	False	56643403-56643587	E2	56642673-56642831	Distal	56642684-56643403	147	False	False	True	7.583e-02	4.418e-03	-5.142e-02	9.997e-01	4.715e-01
ENSG00000175455.16_5	ENSG00000175455.16	CCDC14	chr3	-	ENSG00000175455.16:s:123930772-123931234	ENSG00000175455.16_5_A3_1	False	False	123931102-123931234	E2	123915199-123915718	Proximal	123915718-123931102	429	False	False	True	8.685e-01	8.848e-01	1.202e-02	7.101e-01	6.359e-01
ENSG00000175455.16_5	ENSG00000175455.16	CCDC14	chr3	-	ENSG00000175455.16:s:123930772-123931234	ENSG00000175455.16_5_A3_1	False	False	123931102-123931234	E2	123915199-123915718	Distal	123915289-123931102	429	False	False	True	1.120e-01	8.371e-02	-2.723e-02	8.050e-01	4.855e-01
ENSG00000075702.19_4	ENSG00000075702.19	WDR62	chr19	+	ENSG00000075702.19:s:36089038-36089105	ENSG00000075702.19_4_A3_1	False	False	36089038-36089105	E2	36089185-36089306	Proximal	36089105-36089185	40	False	False	True	9.445e-01	9.262e-01	-1.281e-02	7.371e-01	5.913e-01
ENSG00000075702.19_4	ENSG00000075702.19	WDR62	chr19	+	ENSG00000075702.19:s:36089038-36089105	ENSG00000075702.19_4_A3_1	False	False	36089038-36089105	E2	36089185-36089306	Distal	36089105-36089225	40	False	False	True	5.547e-02	7.382e-02	1.281e-02	7.371e-01	5.913e-01
ENSG00000039523.20_2	ENSG00000039523.20	RIPOR1	chr16	+	ENSG00000039523.20:s:67539728-67539751	ENSG00000039523.20_2_A3_1	False	False	67539728-67539751	E2	67539846-67539899	Proximal	67539751-67539846	4	False	False	True	9.310e-01	9.852e-01	2.930e-02	7.995e-01	4.553e-01
ENSG00000039523.20_2	ENSG00000039523.20	RIPOR1	chr16	+	ENSG00000039523.20:s:67539728-67539751	ENSG00000039523.20_2_A3_1	False	False	67539728-67539751	E2	67539846-67539899	Distal	67539751-67539850	4	False	False	True	6.896e-02	1.477e-02	-2.930e-02	7.995e-01	4.553e-01
ENSG00000039523.20_3	ENSG00000039523.20	RIPOR1	chr16	+	ENSG00000039523.20:s:67542999-67543264	ENSG00000039523.20_3_A3_1	False	False	67542999-67543264	E2	67543348-67543826	Proximal	67543264-67543348	3	False	False	True	9.098e-01	8.874e-01	-1.447e-02	7.618e-01	4.360e-01
ENSG00000039523.20_3	ENSG00000039523.20	RIPOR1	chr16	+	ENSG00000039523.20:s:67542999-67543264	ENSG00000039523.20_3_A3_1	False	False	67542999-67543264	E2	67543348-67543826	Distal	67543264-67543351	3	False	False	True	9.015e-02	1.126e-01	1.447e-02	7.618e-01	4.360e-01
ENSG00000196498.13_3	ENSG00000196498.13	NCOR2	chr12	-	ENSG00000196498.13:s:124430610-124430787	ENSG00000196498.13_3_A3_1	False	False	124430615-124430787	E2	124429395-124429706	Proximal	124429706-124430615	3	False	False	True	8.674e-01	9.012e-01	2.868e-02	7.899e-01	3.965e-01
ENSG00000196498.13_3	ENSG00000196498.13	NCOR2	chr12	-	ENSG00000196498.13:s:124430610-124430787	ENSG00000196498.13_3_A3_1	False	False	124430615-124430787	E2	124429395-124429706	Distal	124429703-124430615	3	False	False	True	1.326e-01	9.875e-02	-2.868e-02	7.899e-01	3.965e-01
ENSG00000196498.13_4	ENSG00000196498.13	NCOR2	chr12	-	ENSG00000196498.13:s:124419957-124420055	ENSG00000196498.13_4_A3_1	False	False	124419957-124420055	E2	124402404-124402561	Proximal	124402561-124419957	3	False	False	True	6.581e-01	5.959e-01	-4.493e-02	8.357e-01	2.653e-01
ENSG00000196498.13_4	ENSG00000196498.13	NCOR2	chr12	-	ENSG00000196498.13:s:124419957-124420055	ENSG00000196498.13_4_A3_1	False	True	124419957-124420055	E2	124402404-124402561	Distal	124402558-124419957	3	False	False	True	3.419e-01	4.041e-01	4.493e-02	8.357e-01	2.653e-01
ENSG00000196498.13_7	ENSG00000196498.13	NCOR2	chr12	-	ENSG00000196498.13:s:124363679-124363799	ENSG00000196498.13_7_A3_1	False	False	124363679-124363799	E2	124362126-124362297	Proximal	124362297-124363679	3	False	False	True	4.984e-01	5.280e-01	1.693e-02	7.633e-01	4.705e-01
ENSG00000196498.13_7	ENSG00000196498.13	NCOR2	chr12	-	ENSG00000196498.13:s:124363679-124363799	ENSG00000196498.13_7_A3_1	False	True	124363679-124363799	E2	124362126-124362297	Distal	124362294-124363679	3	False	False	True	5.016e-01	4.720e-01	-1.693e-02	7.633e-01	4.705e-01
ENSG00000196498.13_14	ENSG00000196498.13	NCOR2	chr12	-	ENSG00000196498.13:s:124333130-124333279	ENSG00000196498.13_14_A3_1	False	False	124333130-124333279	E2	124331475-124332467	Proximal	124332467-124333130	3	False	False	True	8.377e-01	8.857e-01	3.210e-02	8.060e-01	3.840e-01
ENSG00000196498.13_14	ENSG00000196498.13	NCOR2	chr12	-	ENSG00000196498.13:s:124333130-124333279	ENSG00000196498.13_14_A3_1	False	False	124333130-124333279	E2	124331475-124332467	Distal	124332464-124333130	3	False	False	True	1.623e-01	1.143e-01	-3.210e-02	8.060e-01	3.840e-01
ENSG00000141295.14_2	ENSG00000141295.14	SCRN2	chr17	-	ENSG00000141295.14:s:47838791-47839006	ENSG00000141295.14_2_A3_1	False	False	47838791-47839006	E2	47838531-47838719	Proximal	47838719-47838791	23	False	False	True	3.811e-02	8.494e-02	2.694e-02	8.021e-01	4.301e-01
ENSG00000141295.14_2	ENSG00000141295.14	SCRN2	chr17	-	ENSG00000141295.14:s:47838791-47839006	ENSG00000141295.14_2_A3_1	False	False	47838791-47839006	E2	47838531-47838719	Distal	47838696-47838791	23	False	False	True	9.619e-01	9.151e-01	-2.694e-02	8.021e-01	4.301e-01
ENSG00000072121.17_4	ENSG00000072121.17	ZFYVE26	chr14	-	ENSG00000072121.17:s:67775860-67776106	ENSG00000072121.17_4_A3_1	False	False	67775860-67776106	E2	67775016-67775132	Proximal	67775132-67775860	18	False	False	True	5.297e-02	5.744e-02	-9.417e-04	7.317e-01	5.855e-01
ENSG00000072121.17_4	ENSG00000072121.17	ZFYVE26	chr14	-	ENSG00000072121.17:s:67775860-67776106	ENSG00000072121.17_4_A3_1	False	False	67775860-67776106	E2	67775016-67775132	Distal	67775114-67775860	18	False	False	True	9.470e-01	9.426e-01	9.418e-04	7.317e-01	5.855e-01
ENSG00000102974.16_1	ENSG00000102974.16	CTCF	chr16	+	ENSG00000102974.16:s:67636690-67636851	ENSG00000102974.16_1_A3_1	False	False	67636690-67636851	E2	67637688-67639177	Proximal	67636851-67637688	6	False	False	True	8.376e-01	8.844e-01	3.464e-02	8.351e-01	4.217e-01
ENSG00000102974.16_1	ENSG00000102974.16	CTCF	chr16	+	ENSG00000102974.16:s:67636690-67636851	ENSG00000102974.16_1_A3_1	False	False	67636690-67636851	E2	67637688-67639177	Distal	67636851-67637694	6	False	False	True	1.624e-01	1.156e-01	-3.464e-02	8.351e-01	4.217e-01
ENSG00000112414.15_1	ENSG00000112414.15	ADGRG6	chr6	+	ENSG00000112414.15:s:142309544-142309644	ENSG00000112414.15_1_A3_1	False	False	142309544-142309644	E2	142367566-142367910	Proximal	142309644-142367566	3	False	False	True	9.092e-02	9.592e-02	1.922e-04	7.662e-01	4.341e-01
ENSG00000112414.15_1	ENSG00000112414.15	ADGRG6	chr6	+	ENSG00000112414.15:s:142309544-142309644	ENSG00000112414.15_1_A3_1	False	False	142309544-142309644	E2	142367566-142367910	Distal	142309644-142367569	3	False	False	True	9.091e-01	9.041e-01	-1.922e-04	7.662e-01	4.341e-01
ENSG00000135870.12_1	ENSG00000135870.12	RC3H1	chr1	-	ENSG00000135870.12:s:173946476-173946608	ENSG00000135870.12_1_A3_1	False	False	173946476-173946608	E2	173943442-173943615	Proximal	173943615-173946476	27	False	False	True	6.896e-01	8.107e-01	8.026e-02	8.676e-01	1.019e-01
ENSG00000135870.12_1	ENSG00000135870.12	RC3H1	chr1	-	ENSG00000135870.12:s:173946476-173946608	ENSG00000135870.12_1_A3_1	False	False	173946476-173946608	E2	173943442-173943615	Distal	173943588-173946476	27	False	False	True	3.104e-01	1.893e-01	-8.026e-02	8.676e-01	1.019e-01
ENSG00000135870.12_2	ENSG00000135870.12	RC3H1	chr1	-	ENSG00000135870.12:s:173941265-173941449	ENSG00000135870.12_2_A3_1	False	False	173941265-173941380	E2	173931084-173938874	Proximal	173938874-173941265	3	False	False	True	4.906e-01	3.946e-01	-6.937e-02	8.638e-01	1.377e-01
ENSG00000135870.12_2	ENSG00000135870.12	RC3H1	chr1	-	ENSG00000135870.12:s:173941265-173941449	ENSG00000135870.12_2_A3_1	False	False	173941265-173941380	E2	173931084-173938874	Distal	173938871-173941265	3	False	False	True	5.094e-01	6.054e-01	6.937e-02	8.638e-01	1.377e-01
ENSG00000145555.15_3	ENSG00000145555.15	MYO10	chr5	-	ENSG00000145555.15:s:16780524-16780608	ENSG00000145555.15_3_A3_1	False	False	16780524-16780608	E2	16779545-16779648	Proximal	16779648-16780524	3	False	False	True	9.222e-01	9.326e-01	2.628e-03	6.419e-01	8.733e-01
ENSG00000145555.15_3	ENSG00000145555.15	MYO10	chr5	-	ENSG00000145555.15:s:16780524-16780608	ENSG00000145555.15_3_A3_1	False	True	16780524-16780608	E2	16779545-16779648	Distal	16779645-16780524	3	False	False	True	7.778e-02	6.740e-02	-2.628e-03	6.419e-01	8.733e-01
ENSG00000153944.12_3	ENSG00000153944.12	MSI2	chr17	+	ENSG00000153944.12:s:57652099-57652161	ENSG00000153944.12_3_A3_1	False	False	57652099-57652161	E2	57674918-57675126	Proximal	57652161-57674918	54	False	False	True	4.931e-01	4.743e-01	-1.516e-02	8.143e-01	2.378e-01
ENSG00000153944.12_3	ENSG00000153944.12	MSI2	chr17	+	ENSG00000153944.12:s:57652099-57652161	ENSG00000153944.12_3_A3_1	False	False	57652099-57652161	E2	57674918-57675126	Distal	57652161-57674972	54	False	False	True	4.632e-01	5.188e-01	4.288e-02	8.382e-01	1.717e-01
ENSG00000050748.18_4	ENSG00000050748.18	MAPK9	chr5	-	ENSG00000050748.18:s:180238309-180238403	ENSG00000050748.18_4_A3_1	False	False	180238332-180238403	E2	180233143-180236531	Proximal	180236531-180238332	5	False	False	True	1.820e-01	1.923e-01	2.451e-03	7.440e-01	5.474e-01
ENSG00000050748.18_4	ENSG00000050748.18	MAPK9	chr5	-	ENSG00000050748.18:s:180238309-180238403	ENSG00000050748.18_4_A3_1	False	False	180238332-180238403	E2	180233143-180236531	Distal	180236526-180238332	5	False	False	True	8.180e-01	8.077e-01	-2.451e-03	7.440e-01	5.474e-01
ENSG00000054282.16_1	ENSG00000054282.16	SDCCAG8	chr1	+	ENSG00000054282.16:t:243270092-243270257	ENSG00000054282.16_1_A3_1	False	False	243270092-243270257	E1	243256034-243256240	Proximal	243256240-243270092	13	False	False	True	1.125e-01	9.388e-02	-7.461e-03	7.741e-01	4.176e-01
ENSG00000054282.16_1	ENSG00000054282.16	SDCCAG8	chr1	+	ENSG00000054282.16:t:243270092-243270257	ENSG00000054282.16_1_A3_1	False	False	243270092-243270257	E1	243256034-243256240	Distal	243256240-243270105	13	False	False	True	8.838e-01	9.013e-01	6.581e-03	7.739e-01	4.177e-01
ENSG00000178440.8_4	ENSG00000178440.8	TIMM23B-AGAP6	chr10	+	ENSG00000178440.8:s:50008025-50008076	ENSG00000178440.8_4_A3_1	False	False	50008025-50008076	E2	50008504-50010589	Proximal	50008076-50008504	207	False	False	True	4.804e-01	3.829e-01	-5.790e-02	8.530e-01	1.565e-01
ENSG00000178440.8_4	ENSG00000178440.8	TIMM23B-AGAP6	chr10	+	ENSG00000178440.8:s:50008025-50008076	ENSG00000178440.8_4_A3_1	False	False	50008025-50008076	E2	50008504-50010589	Distal	50008076-50008711	207	False	False	True	5.196e-01	6.171e-01	5.790e-02	8.530e-01	1.565e-01
ENSG00000101452.15_2	ENSG00000101452.15	DHX35	chr20	+	ENSG00000101452.15:s:38983699-38983776	ENSG00000101452.15_2_A3_1	False	False	38983699-38983776	E2	38988793-38988917	Proximal	38983776-38988793	20	False	False	True	1.148e-01	1.639e-01	2.768e-02	7.937e-01	3.560e-01
ENSG00000101452.15_2	ENSG00000101452.15	DHX35	chr20	+	ENSG00000101452.15:s:38983699-38983776	ENSG00000101452.15_2_A3_1	False	False	38983699-38983776	E2	38988793-38988917	Distal	38983776-38988813	20	False	False	True	8.852e-01	8.361e-01	-2.768e-02	7.937e-01	3.560e-01
ENSG00000023287.13_4	ENSG00000023287.13	RB1CC1	chr8	-	ENSG00000023287.13:s:52624717-52624787	ENSG00000023287.13_4_A3_1	False	False	52624717-52624787	E2	52623584-52623859	Proximal	52623859-52624717	132	False	False	True	9.206e-01	8.826e-01	-2.697e-02	7.982e-01	4.788e-01
ENSG00000023287.13_4	ENSG00000023287.13	RB1CC1	chr8	-	ENSG00000023287.13:s:52624717-52624787	ENSG00000023287.13_4_A3_1	False	False	52624717-52624787	E2	52623584-52623859	Distal	52623727-52624717	132	False	False	True	7.935e-02	1.174e-01	2.697e-02	7.982e-01	4.788e-01
ENSG00000234456.10_1	ENSG00000234456.10	MAGI2-AS3	chr7	+	ENSG00000234456.10:s:79453851-79454244	ENSG00000234456.10_1_A3_1	False	False	79453851-79454244	E2	79454866-79455007	Proximal	79454244-79454866	20	False	False	True	1.525e-01	1.642e-01	9.403e-03	7.395e-01	5.766e-01
ENSG00000234456.10_1	ENSG00000234456.10	MAGI2-AS3	chr7	+	ENSG00000234456.10:s:79453851-79454244	ENSG00000234456.10_1_A3_1	False	False	79453851-79454244	E2	79454866-79455007	Distal	79454244-79454886	20	False	False	True	8.461e-01	8.256e-01	-1.461e-02	7.499e-01	5.273e-01
ENSG00000229807.13_4	ENSG00000229807.13	XIST	chrX	-	ENSG00000229807.13:s:73829068-73829231	ENSG00000229807.13_4_A3_1	False	False	73829068-73829231	E2	73827185-73827984	Proximal	73827984-73829068	56	False	False	True	5.781e-01	6.151e-01	2.645e-02	8.170e-01	3.565e-01
ENSG00000229807.13_4	ENSG00000229807.13	XIST	chrX	-	ENSG00000229807.13:s:73829068-73829231	ENSG00000229807.13_4_A3_1	False	False	73829068-73829231	E2	73827185-73827984	Distal	73827928-73829068	56	False	False	True	3.686e-01	3.269e-01	-2.780e-02	8.173e-01	3.738e-01
ENSG00000139436.22_2	ENSG00000139436.22	GIT2	chr12	-	ENSG00000139436.22:s:109967458-109967503	ENSG00000139436.22_2_A3_1	False	False	109967458-109967503	E2	109965526-109965577	Proximal	109965577-109967458	3	False	False	True	9.466e-01	8.884e-01	-3.826e-02	8.189e-01	2.614e-01
ENSG00000139436.22_2	ENSG00000139436.22	GIT2	chr12	-	ENSG00000139436.22:s:109967458-109967503	ENSG00000139436.22_2_A3_1	False	False	109967458-109967503	E2	109965526-109965577	Distal	109965574-109967458	3	False	False	True	4.942e-02	1.067e-01	3.719e-02	8.180e-01	2.702e-01
ENSG00000075568.17_3	ENSG00000075568.17	TMEM131	chr2	-	ENSG00000075568.17:s:97759652-97760095	ENSG00000075568.17_3_A3_1	False	False	97759652-97760095	E2	97758893-97759053	Proximal	97759053-97759652	3	False	False	True	8.630e-01	9.100e-01	3.566e-02	8.285e-01	3.771e-01
ENSG00000075568.17_3	ENSG00000075568.17	TMEM131	chr2	-	ENSG00000075568.17:s:97759652-97760095	ENSG00000075568.17_3_A3_1	False	True	97759652-97760095	E2	97758893-97759053	Distal	97759050-97759652	3	False	False	True	1.370e-01	8.996e-02	-3.566e-02	8.285e-01	3.771e-01
ENSG00000075624.17_1	ENSG00000075624.17	ACTB	chr7	-	ENSG00000075624.17:s:5530524-5530627	ENSG00000075624.17_1_A3_1	False	False	5530524-5530627	E2	5529535-5529733	Proximal	5529733-5530524	70	False	False	True	8.704e-02	6.005e-02	-8.342e-03	6.714e-01	7.745e-01
ENSG00000075624.17_1	ENSG00000075624.17	ACTB	chr7	-	ENSG00000075624.17:s:5530524-5530627	ENSG00000075624.17_1_A3_1	False	False	5530524-5530627	E2	5529535-5529733	Distal	5529663-5530524	70	False	False	True	9.080e-01	9.330e-01	9.283e-03	6.801e-01	7.661e-01
ENSG00000168137.20_4	ENSG00000168137.20	SETD5	chr3	+	ENSG00000168137.20:s:9433845-9433950	ENSG00000168137.20_4_A3_1	False	False	9433845-9433950	E2	9434277-9434485	Proximal	9433950-9434277	57	False	True	True	6.315e-01	4.332e-01	-1.759e-01	9.833e-01	1.329e-02
ENSG00000168137.20_4	ENSG00000168137.20	SETD5	chr3	+	ENSG00000168137.20:s:9433845-9433950	ENSG00000168137.20_4_A3_1	False	False	9433845-9433950	E2	9434277-9434485	Distal	9433950-9434334	57	False	True	True	3.500e-01	5.366e-01	1.735e-01	9.845e-01	1.316e-02
ENSG00000168137.20_7	ENSG00000168137.20	SETD5	chr3	+	ENSG00000168137.20:s:9442615-9444859	ENSG00000168137.20_7_A3_1	False	False	9442615-9443417	E2	9445045-9445300	Proximal	9443417-9445045	3	False	False	True	1.702e-02	6.327e-02	2.491e-02	7.849e-01	5.321e-01
ENSG00000168137.20_7	ENSG00000168137.20	SETD5	chr3	+	ENSG00000168137.20:s:9442615-9444859	ENSG00000168137.20_7_A3_1	False	False	9442615-9443417	E2	9445045-9445300	Distal	9443417-9445048	3	False	False	True	9.830e-01	9.367e-01	-2.491e-02	7.849e-01	5.321e-01
ENSG00000197562.10_2	ENSG00000197562.10	RAB40C	chr16	+	ENSG00000197562.10:s:625432-625509	ENSG00000197562.10_2_A3_1	False	False	625432-625509	E2	625899-626121	Proximal	625509-625899	57	False	False	True	9.966e-01	9.191e-01	-3.774e-02	8.451e-01	3.923e-01
ENSG00000197562.10_2	ENSG00000197562.10	RAB40C	chr16	+	ENSG00000197562.10:s:625432-625509	ENSG00000197562.10_2_A3_1	False	False	625432-625509	E2	625899-626121	Distal	625509-625956	57	False	False	True	3.351e-03	8.092e-02	3.774e-02	8.451e-01	3.923e-01
ENSG00000126351.13_1	ENSG00000126351.13	THRA	chr17	+	ENSG00000126351.13:s:40089206-40093002	ENSG00000126351.13_1_A3_1	False	False	40089206-40089333	E2	40093020-40093867	Proximal	40089333-40093020	117	False	False	True	9.624e-01	8.571e-01	-7.330e-02	8.973e-01	1.380e-01
ENSG00000126351.13_1	ENSG00000126351.13	THRA	chr17	+	ENSG00000126351.13:s:40089206-40093002	ENSG00000126351.13_1_A3_1	False	False	40089206-40089333	E2	40093020-40093867	Distal	40089333-40093137	117	False	False	True	3.761e-02	1.429e-01	7.330e-02	8.973e-01	1.380e-01
ENSG00000076513.17_3	ENSG00000076513.17	ANKRD13A	chr12	+	ENSG00000076513.17:s:110025742-110025823	ENSG00000076513.17_3_A3_1	False	False	110025742-110025823	E2	110027705-110027766	Proximal	110025823-110027705	3	False	False	True	7.991e-01	8.364e-01	2.601e-02	7.980e-01	3.398e-01
ENSG00000076513.17_3	ENSG00000076513.17	ANKRD13A	chr12	+	ENSG00000076513.17:s:110025742-110025823	ENSG00000076513.17_3_A3_1	False	False	110025742-110025823	E2	110027705-110027766	Distal	110025823-110027708	3	False	False	True	2.009e-01	1.636e-01	-2.601e-02	7.980e-01	3.398e-01
ENSG00000076513.17_4	ENSG00000076513.17	ANKRD13A	chr12	+	ENSG00000076513.17:s:110027705-110027766	ENSG00000076513.17_4_A3_1	False	True	110027705-110027766	E2	110028509-110028642	Proximal	110027766-110028509	3	False	False	True	9.633e-02	8.920e-02	-2.372e-03	7.054e-01	7.125e-01
ENSG00000076513.17_4	ENSG00000076513.17	ANKRD13A	chr12	+	ENSG00000076513.17:s:110027705-110027766	ENSG00000076513.17_4_A3_1	False	False	110027705-110027766	E2	110028509-110028642	Distal	110027766-110028512	3	False	False	True	9.037e-01	9.108e-01	2.372e-03	7.054e-01	7.125e-01
ENSG00000069275.13_1	ENSG00000069275.13	NUCKS1	chr1	-	ENSG00000069275.13:s:205720501-205720653	ENSG00000069275.13_1_A3_1	False	False	205720501-205720653	E2	205719527-205719676	Proximal	205719676-205720501	3	False	False	True	8.026e-01	7.672e-01	-2.793e-02	8.105e-01	4.663e-01
ENSG00000069275.13_1	ENSG00000069275.13	NUCKS1	chr1	-	ENSG00000069275.13:s:205720501-205720653	ENSG00000069275.13_1_A3_1	False	True	205720501-205720653	E2	205719527-205719676	Distal	205719673-205720501	3	False	False	True	1.974e-01	2.328e-01	2.793e-02	8.105e-01	4.663e-01
ENSG00000117245.13_1	ENSG00000117245.13	KIF17	chr1	-	ENSG00000117245.13:s:20671938-20672196	ENSG00000117245.13_1_A3_1	False	False	20671938-20672196	E2	20670421-20670491	Proximal	20670491-20671938	3	False	False	True	3.776e-01	3.193e-01	-2.662e-02	8.208e-01	2.020e-01
ENSG00000117245.13_1	ENSG00000117245.13	KIF17	chr1	-	ENSG00000117245.13:s:20671938-20672196	ENSG00000117245.13_1_A3_1	False	False	20671938-20672196	E2	20670421-20670491	Distal	20670488-20671938	3	False	False	True	6.224e-01	6.807e-01	2.662e-02	8.208e-01	2.020e-01
ENSG00000168661.15_1	ENSG00000168661.15	ZNF30	chr19	+	ENSG00000168661.15:s:34931843-34931993	ENSG00000168661.15_1_A3_1	False	False	34931843-34931993	E2	34933625-34933723	Proximal	34931993-34933625	3	False	False	True	4.424e-01	3.546e-01	-6.298e-02	8.521e-01	1.235e-01
ENSG00000168661.15_1	ENSG00000168661.15	ZNF30	chr19	+	ENSG00000168661.15:s:34931843-34931993	ENSG00000168661.15_1_A3_1	False	False	34931843-34931993	E2	34933625-34933723	Distal	34931993-34933628	3	False	False	True	5.576e-01	6.454e-01	6.298e-02	8.521e-01	1.235e-01
ENSG00000061938.21_4	ENSG00000061938.21	TNK2	chr3	-	ENSG00000061938.21:s:195872276-195872806	ENSG00000061938.21_4_A3_1	False	False	195872276-195872470	E2	195870173-195870378	Proximal	195870378-195872276	173	False	False	True	7.609e-02	4.583e-02	-1.419e-02	7.516e-01	5.581e-01
ENSG00000061938.21_4	ENSG00000061938.21	TNK2	chr3	-	ENSG00000061938.21:s:195872276-195872806	ENSG00000061938.21_4_A3_1	False	False	195872276-195872470	E2	195870173-195870378	Distal	195870205-195872276	173	False	False	True	9.212e-01	9.511e-01	1.401e-02	7.524e-01	5.534e-01
ENSG00000077150.20_2	ENSG00000077150.20	NFKB2	chr10	+	ENSG00000077150.20:s:102402048-102402159	ENSG00000077150.20_2_A3_1	False	False	102402048-102402159	E2	102402252-102402524	Proximal	102402159-102402252	3	False	False	True	3.768e-01	4.633e-01	6.473e-02	8.730e-01	1.565e-01
ENSG00000077150.20_2	ENSG00000077150.20	NFKB2	chr10	+	ENSG00000077150.20:s:102402048-102402159	ENSG00000077150.20_2_A3_1	False	False	102402048-102402159	E2	102402252-102402524	Distal	102402159-102402255	3	False	False	True	6.232e-01	5.367e-01	-6.473e-02	8.730e-01	1.565e-01
ENSG00000183853.18_1	ENSG00000183853.18	KIRREL1	chr1	+	ENSG00000183853.18:s:158088327-158088454	ENSG00000183853.18_1_A3_1	False	False	158088327-158088454	E2	158089454-158089628	Proximal	158088454-158089454	48	False	False	True	8.546e-01	7.938e-01	-3.981e-02	8.354e-01	2.847e-01
ENSG00000183853.18_1	ENSG00000183853.18	KIRREL1	chr1	+	ENSG00000183853.18:s:158088327-158088454	ENSG00000183853.18_1_A3_1	False	False	158088327-158088454	E2	158089454-158089628	Distal	158088454-158089502	48	False	False	True	1.454e-01	2.062e-01	3.981e-02	8.354e-01	2.847e-01
ENSG00000154001.14_1	ENSG00000154001.14	PPP2R5E	chr14	-	ENSG00000154001.14:s:63542779-63543377	ENSG00000154001.14_1_A3_1	False	False	63542779-63543377	E2	63539529-63539692	Proximal	63539692-63542779	3	False	False	True	6.829e-01	6.956e-01	3.831e-03	7.613e-01	4.886e-01
ENSG00000154001.14_1	ENSG00000154001.14	PPP2R5E	chr14	-	ENSG00000154001.14:s:63542779-63543377	ENSG00000154001.14_1_A3_1	False	True	63542779-63543377	E2	63539529-63539692	Distal	63539689-63542779	3	False	False	True	3.171e-01	3.044e-01	-3.831e-03	7.613e-01	4.886e-01
ENSG00000170004.18_2	ENSG00000170004.18	CHD3	chr17	+	ENSG00000170004.18:s:7893805-7893935	ENSG00000170004.18_2_A3_1	False	False	7893805-7893935	E2	7894115-7894265	Proximal	7893935-7894115	12	False	False	True	5.790e-01	7.068e-01	1.072e-01	9.071e-01	6.337e-02
ENSG00000170004.18_2	ENSG00000170004.18	CHD3	chr17	+	ENSG00000170004.18:s:7893805-7893935	ENSG00000170004.18_2_A3_1	False	False	7893805-7893935	E2	7894115-7894265	Distal	7893935-7894127	12	False	False	True	4.210e-01	2.932e-01	-1.072e-01	9.071e-01	6.337e-02
ENSG00000100023.20_5	ENSG00000100023.20	PPIL2	chr22	+	ENSG00000100023.20:s:21694937-21695070	ENSG00000100023.20_5_A3_1	False	False	21694937-21695070	E2	21695394-21695496	Proximal	21695070-21695394	4	False	False	True	9.457e-01	9.303e-01	-8.657e-03	7.028e-01	7.029e-01
ENSG00000100023.20_5	ENSG00000100023.20	PPIL2	chr22	+	ENSG00000100023.20:s:21694937-21695070	ENSG00000100023.20_5_A3_1	False	False	21694937-21695070	E2	21695394-21695496	Distal	21695070-21695398	4	False	False	True	4.483e-02	6.170e-02	1.536e-02	7.486e-01	6.398e-01
ENSG00000159023.22_3	ENSG00000159023.22	EPB41	chr1	+	ENSG00000159023.22:s:29039254-29039426	ENSG00000159023.22_3_A3_1	False	False	29039254-29039426	E2	29053104-29053312	Proximal	29039426-29053104	3	False	False	True	8.417e-01	7.866e-01	-3.355e-02	8.090e-01	2.843e-01
ENSG00000159023.22_3	ENSG00000159023.22	EPB41	chr1	+	ENSG00000159023.22:s:29039254-29039426	ENSG00000159023.22_3_A3_1	False	False	29039254-29039426	E2	29053104-29053312	Distal	29039426-29053107	3	False	False	True	1.583e-01	2.134e-01	3.355e-02	8.090e-01	2.843e-01
ENSG00000159023.22_7	ENSG00000159023.22	EPB41	chr1	+	ENSG00000159023.22:s:29115699-29115803	ENSG00000159023.22_7_A3_1	False	False	29115699-29115803	E2	29116819-29120046	Proximal	29115803-29116819	1048	False	False	True	9.595e-01	9.336e-01	-2.151e-02	7.822e-01	6.034e-01
ENSG00000159023.22_7	ENSG00000159023.22	EPB41	chr1	+	ENSG00000159023.22:s:29115699-29115803	ENSG00000159023.22_7_A3_1	False	True	29115699-29115803	E2	29116819-29120046	Distal	29115803-29117867	1048	False	False	True	4.048e-02	6.642e-02	2.151e-02	7.822e-01	6.034e-01
ENSG00000140395.9_1	ENSG00000140395.9	WDR61	chr15	-	ENSG00000140395.9:s:78293167-78293272	ENSG00000140395.9_1_A3_1	False	False	78293167-78293272	E2	78291762-78292885	Proximal	78292885-78293167	97	False	False	True	6.891e-02	4.871e-02	-1.591e-02	7.454e-01	6.333e-01
ENSG00000140395.9_1	ENSG00000140395.9	WDR61	chr15	-	ENSG00000140395.9:s:78293167-78293272	ENSG00000140395.9_1_A3_1	False	False	78293167-78293272	E2	78291762-78292885	Distal	78292788-78293167	97	False	False	True	9.311e-01	9.513e-01	1.591e-02	7.454e-01	6.333e-01
ENSG00000140395.9_3	ENSG00000140395.9	WDR61	chr15	-	ENSG00000140395.9:s:78286041-78286863	ENSG00000140395.9_3_A3_1	False	False	78286041-78286133	E2	78285261-78285724	Proximal	78285724-78286041	385	False	False	True	5.339e-02	3.383e-03	-1.724e-02	7.411e-01	6.613e-01
ENSG00000140395.9_3	ENSG00000140395.9	WDR61	chr15	-	ENSG00000140395.9:s:78286041-78286863	ENSG00000140395.9_3_A3_1	False	False	78286041-78286133	E2	78285261-78285724	Distal	78285339-78286041	385	False	False	True	9.466e-01	9.966e-01	1.724e-02	7.411e-01	6.613e-01
ENSG00000144567.11_1	ENSG00000144567.11	RETREG2	chr2	+	ENSG00000144567.11:s:219179733-219179763	ENSG00000144567.11_1_A3_1	False	False	219179733-219179763	E2	219180110-219180245	Proximal	219179763-219180110	88	False	False	True	9.567e-01	9.494e-01	-4.184e-03	7.227e-01	6.543e-01
ENSG00000144567.11_1	ENSG00000144567.11	RETREG2	chr2	+	ENSG00000144567.11:s:219179733-219179763	ENSG00000144567.11_1_A3_1	False	False	219179733-219179763	E2	219180110-219180245	Distal	219179763-219180198	88	False	False	True	4.331e-02	5.056e-02	4.184e-03	7.227e-01	6.543e-01
ENSG00000115657.14_2	ENSG00000115657.14	ABCB6	chr2	-	ENSG00000115657.14:s:219210934-219211108	ENSG00000115657.14_2_A3_1	False	False	219210934-219211108	E2	219210711-219210849	Proximal	219210849-219210934	26	False	False	True	1.126e-01	6.224e-02	-2.679e-02	7.916e-01	3.621e-01
ENSG00000115657.14_2	ENSG00000115657.14	ABCB6	chr2	-	ENSG00000115657.14:s:219210934-219211108	ENSG00000115657.14_2_A3_1	False	False	219210934-219211108	E2	219210711-219210849	Distal	219210823-219210934	26	False	False	True	8.874e-01	9.378e-01	2.679e-02	7.916e-01	3.621e-01
ENSG00000175110.14_1	ENSG00000175110.14	MRPS22	chr3	+	ENSG00000175110.14:s:139344027-139344198	ENSG00000175110.14_1_A3_1	False	False	139344027-139344198	E2	139346878-139346950	Proximal	139344198-139346878	3	False	False	True	8.089e-01	8.656e-01	4.323e-02	8.595e-01	3.155e-01
ENSG00000175110.14_1	ENSG00000175110.14	MRPS22	chr3	+	ENSG00000175110.14:s:139344027-139344198	ENSG00000175110.14_1_A3_1	False	False	139344027-139344198	E2	139346878-139346950	Distal	139344198-139346881	3	False	False	True	1.901e-01	1.314e-01	-4.346e-02	8.616e-01	3.192e-01
ENSG00000175110.14_2	ENSG00000175110.14	MRPS22	chr3	+	ENSG00000175110.14:s:139350179-139350322	ENSG00000175110.14_2_A3_1	False	False	139350179-139350322	E2	139350977-139351060	Proximal	139350322-139350977	54	False	False	True	8.701e-01	9.364e-01	5.671e-02	9.015e-01	2.429e-01
ENSG00000175110.14_2	ENSG00000175110.14	MRPS22	chr3	+	ENSG00000175110.14:s:139350179-139350322	ENSG00000175110.14_2_A3_1	False	False	139350179-139350322	E2	139350977-139351060	Distal	139350322-139351031	54	False	False	True	1.278e-01	4.599e-02	-7.175e-02	9.324e-01	1.538e-01
ENSG00000134644.16_4	ENSG00000134644.16	PUM1	chr1	-	ENSG00000134644.16:s:30967099-30967310	ENSG00000134644.16_4_A3_1	False	False	30967167-30967310	E2	30965982-30966278	Proximal	30966278-30967167	81	False	True	True	5.402e-01	2.696e-01	-2.623e-01	1.000e+00	2.699e-05
ENSG00000134644.16_4	ENSG00000134644.16	PUM1	chr1	-	ENSG00000134644.16:s:30967099-30967310	ENSG00000134644.16_4_A3_1	False	False	30967167-30967310	E2	30965982-30966278	Distal	30966197-30967167	81	False	True	True	4.258e-01	7.241e-01	2.922e-01	1.000e+00	1.311e-06
ENSG00000123992.20_1	ENSG00000123992.20	DNPEP	chr2	-	ENSG00000123992.20:s:219387070-219387163	ENSG00000123992.20_1_A3_1	False	False	219387070-219387163	E2	219386892-219386980	Proximal	219386980-219387070	32	False	False	True	8.135e-01	7.237e-01	-6.640e-02	8.773e-01	1.566e-01
ENSG00000123992.20_1	ENSG00000123992.20	DNPEP	chr2	-	ENSG00000123992.20:s:219387070-219387163	ENSG00000123992.20_1_A3_1	False	False	219387070-219387163	E2	219386892-219386980	Distal	219386948-219387070	32	False	False	True	1.865e-01	2.763e-01	6.640e-02	8.773e-01	1.566e-01
ENSG00000188760.11_1	ENSG00000188760.11	TMEM198	chr2	+	ENSG00000188760.11:s:219544028-219544377	ENSG00000188760.11_1_A3_1	False	False	219544028-219544377	E2	219544689-219544893	Proximal	219544377-219544689	35	False	False	True	9.012e-01	8.579e-01	-3.028e-02	8.062e-01	2.839e-01
ENSG00000188760.11_1	ENSG00000188760.11	TMEM198	chr2	+	ENSG00000188760.11:s:219544028-219544377	ENSG00000188760.11_1_A3_1	False	False	219544028-219544377	E2	219544689-219544893	Distal	219544377-219544724	35	False	False	True	9.383e-02	1.375e-01	3.107e-02	8.078e-01	2.818e-01
ENSG00000187634.13_3	ENSG00000187634.13	SAMD11	chr1	+	ENSG00000187634.13:s:939040-939129	ENSG00000187634.13_3_A3_1	False	False	939040-939129	E2	939272-939460	Proximal	939129-939272	3	False	False	True	4.467e-01	3.415e-01	-8.168e-02	8.880e-01	1.076e-01
ENSG00000187634.13_3	ENSG00000187634.13	SAMD11	chr1	+	ENSG00000187634.13:s:939040-939129	ENSG00000187634.13_3_A3_1	False	False	939040-939129	E2	939272-939460	Distal	939129-939275	3	False	False	True	5.518e-01	6.571e-01	8.167e-02	8.879e-01	1.075e-01
ENSG00000124486.14_1	ENSG00000124486.14	USP9X	chrX	+	ENSG00000124486.14:s:41150921-41151057	ENSG00000124486.14_1_A3_1	False	True	41150921-41151057	E2	41152933-41153081	Proximal	41151057-41152933	15	False	False	True	3.270e-01	3.425e-01	1.470e-02	7.633e-01	4.641e-01
ENSG00000124486.14_1	ENSG00000124486.14	USP9X	chrX	+	ENSG00000124486.14:s:41150921-41151057	ENSG00000124486.14_1_A3_1	False	False	41150921-41151057	E2	41152933-41153081	Distal	41151057-41152948	15	False	False	True	6.730e-01	6.575e-01	-1.470e-02	7.633e-01	4.641e-01
ENSG00000105401.9_1	ENSG00000105401.9	CDC37	chr19	-	ENSG00000105401.9:s:10395928-10396203	ENSG00000105401.9_1_A3_1	False	False	10395928-10396203	E2	10395435-10395696	Proximal	10395696-10395928	153	False	False	True	1.670e-01	8.464e-02	-8.375e-02	9.723e-01	8.230e-02
ENSG00000105401.9_1	ENSG00000105401.9	CDC37	chr19	-	ENSG00000105401.9:s:10395928-10396203	ENSG00000105401.9_1_A3_1	False	False	10395928-10396203	E2	10395435-10395696	Distal	10395543-10395928	153	False	False	True	8.330e-01	9.154e-01	8.375e-02	9.723e-01	8.230e-02
ENSG00000088538.13_3	ENSG00000088538.13	DOCK3	chr3	+	ENSG00000088538.13:s:51362527-51362674	ENSG00000088538.13_3_A3_1	False	False	51362527-51362674	E2	51374469-51374587	Proximal	51362674-51374469	18	False	False	True	6.079e-01	7.433e-01	9.185e-02	8.834e-01	8.104e-02
ENSG00000088538.13_3	ENSG00000088538.13	DOCK3	chr3	+	ENSG00000088538.13:s:51362527-51362674	ENSG00000088538.13_3_A3_1	False	True	51362527-51362674	E2	51374469-51374587	Distal	51362674-51374487	18	False	False	True	3.921e-01	2.567e-01	-9.185e-02	8.834e-01	8.104e-02
ENSG00000149150.9_1	ENSG00000149150.9	SLC43A1	chr11	-	ENSG00000149150.9:s:57513958-57514124	ENSG00000149150.9_1_A3_1	False	False	57513958-57514124	E2	57501152-57501374	Proximal	57501374-57513958	45	False	False	True	1.000e-01	5.036e-02	-2.943e-02	7.890e-01	3.171e-01
ENSG00000149150.9_1	ENSG00000149150.9	SLC43A1	chr11	-	ENSG00000149150.9:s:57513958-57514124	ENSG00000149150.9_1_A3_1	False	False	57513958-57514124	E2	57501152-57501374	Distal	57501329-57513958	45	False	False	True	9.000e-01	9.496e-01	2.943e-02	7.890e-01	3.171e-01
ENSG00000134809.9_1	ENSG00000134809.9	TIMM10	chr11	-	ENSG00000134809.9:s:57530658-57530803	ENSG00000134809.9_1_A3_1	False	False	57530658-57530803	E2	57530119-57530293	Proximal	57530293-57530658	59	False	False	True	8.300e-02	6.379e-02	-1.000e-02	6.820e-01	6.824e-01
ENSG00000134809.9_1	ENSG00000134809.9	TIMM10	chr11	-	ENSG00000134809.9:s:57530658-57530803	ENSG00000134809.9_1_A3_1	False	False	57530658-57530803	E2	57530119-57530293	Distal	57530234-57530658	59	False	False	True	9.160e-01	9.355e-01	1.020e-02	6.837e-01	6.785e-01
ENSG00000286070.2_3	ENSG00000286070.2	ENSG00000286070	chr22	+	ENSG00000286070.2:s:24609962-24610033	ENSG00000286070.2_3_A3_1	False	False	24609962-24610033	E2	24610250-24610531	Proximal	24610033-24610250	108	False	False	True	2.405e-01	3.431e-01	5.999e-02	8.503e-01	1.301e-01
ENSG00000286070.2_3	ENSG00000286070.2	ENSG00000286070	chr22	+	ENSG00000286070.2:s:24609962-24610033	ENSG00000286070.2_3_A3_1	False	False	24609962-24610033	E2	24610250-24610531	Distal	24610033-24610358	108	False	False	True	7.595e-01	6.569e-01	-5.999e-02	8.503e-01	1.301e-01
ENSG00000286070.2_5	ENSG00000286070.2	ENSG00000286070	chr22	+	ENSG00000286070.2:s:24623780-24623916	ENSG00000286070.2_5_A3_1	False	False	24623780-24623916	E2	24627410-24627619	Proximal	24623916-24627410	22	False	False	True	2.143e-01	1.973e-01	-1.094e-02	7.759e-01	3.895e-01
ENSG00000286070.2_5	ENSG00000286070.2	ENSG00000286070	chr22	+	ENSG00000286070.2:s:24623780-24623916	ENSG00000286070.2_5_A3_1	False	False	24623780-24623916	E2	24627410-24627619	Distal	24623916-24627432	22	False	False	True	7.857e-01	8.027e-01	1.094e-02	7.759e-01	3.895e-01
ENSG00000148337.22_3	ENSG00000148337.22	CIZ1	chr9	-	ENSG00000148337.22:s:128185547-128185776	ENSG00000148337.22_3_A3_1	False	False	128185547-128185776	E2	128180799-128180814	Proximal	128180814-128185547	15	False	False	True	7.256e-01	7.465e-01	1.553e-02	7.526e-01	5.501e-01
ENSG00000148337.22_3	ENSG00000148337.22	CIZ1	chr9	-	ENSG00000148337.22:s:128185547-128185776	ENSG00000148337.22_3_A3_1	False	False	128185547-128185776	E2	128180799-128180814	Distal	128180799-128185547	15	False	False	True	2.224e-01	1.893e-01	-2.369e-02	7.804e-01	5.058e-01
ENSG00000130734.10_1	ENSG00000130734.10	ATG4D	chr19	+	ENSG00000130734.10:s:10543895-10544325	ENSG00000130734.10_1_A3_1	False	False	10543895-10544325	E2	10544709-10544866	Proximal	10544325-10544709	74	False	False	True	1.379e-01	1.132e-01	-1.733e-02	7.617e-01	4.889e-01
ENSG00000130734.10_1	ENSG00000130734.10	ATG4D	chr19	+	ENSG00000130734.10:s:10543895-10544325	ENSG00000130734.10_1_A3_1	False	False	10543895-10544325	E2	10544709-10544866	Distal	10544325-10544783	74	False	False	True	8.590e-01	8.852e-01	1.921e-02	7.657e-01	4.691e-01
ENSG00000187961.15_3	ENSG00000187961.15	KLHL17	chr1	+	ENSG00000187961.15:s:962704-962917	ENSG00000187961.15_3_A3_1	False	False	962704-962917	E2	963032-963253	Proximal	962917-963032	77	False	False	True	2.010e-01	2.869e-01	3.539e-02	8.175e-01	2.242e-01
ENSG00000187961.15_3	ENSG00000187961.15	KLHL17	chr1	+	ENSG00000187961.15:s:962704-962917	ENSG00000187961.15_3_A3_1	False	False	962704-962917	E2	963032-963253	Distal	962917-963109	77	False	False	True	7.990e-01	7.131e-01	-3.539e-02	8.175e-01	2.242e-01
ENSG00000181085.15_1	ENSG00000181085.15	MAPK15	chr8	+	ENSG00000181085.15:s:143718212-143718302	ENSG00000181085.15_1_A3_1	False	False	143718212-143718302	E2	143718724-143718905	Proximal	143718302-143718724	51	False	False	True	2.864e-02	8.182e-02	2.712e-02	7.910e-01	3.427e-01
ENSG00000181085.15_1	ENSG00000181085.15	MAPK15	chr8	+	ENSG00000181085.15:s:143718212-143718302	ENSG00000181085.15_1_A3_1	False	False	143718212-143718302	E2	143718724-143718905	Distal	143718302-143718775	51	False	False	True	9.714e-01	9.182e-01	-2.712e-02	7.910e-01	3.427e-01
ENSG00000124181.15_4	ENSG00000124181.15	PLCG1	chr20	+	ENSG00000124181.15:s:41169457-41169628	ENSG00000124181.15_4_A3_1	False	False	41169457-41169526	E2	41170112-41170910	Proximal	41169526-41170112	49	False	False	True	9.473e-01	9.371e-01	-6.645e-03	7.228e-01	6.599e-01
ENSG00000124181.15_4	ENSG00000124181.15	PLCG1	chr20	+	ENSG00000124181.15:s:41169457-41169628	ENSG00000124181.15_4_A3_1	False	False	41169457-41169526	E2	41170112-41170910	Distal	41169526-41170161	49	False	False	True	5.265e-02	6.287e-02	6.645e-03	7.228e-01	6.599e-01
ENSG00000124181.15_6	ENSG00000124181.15	PLCG1	chr20	+	ENSG00000124181.15:s:41173923-41174011	ENSG00000124181.15_6_A3_1	False	False	41173923-41174011	E2	41174124-41174311	Proximal	41174011-41174124	3	False	False	True	7.648e-01	8.082e-01	2.775e-02	8.132e-01	3.534e-01
ENSG00000124181.15_6	ENSG00000124181.15	PLCG1	chr20	+	ENSG00000124181.15:s:41173923-41174011	ENSG00000124181.15_6_A3_1	False	False	41173923-41174011	E2	41174124-41174311	Distal	41174011-41174127	3	False	False	True	2.333e-01	1.902e-01	-3.099e-02	8.235e-01	3.296e-01
ENSG00000166200.15_1	ENSG00000166200.15	COPS2	chr15	-	ENSG00000166200.15:s:49139258-49139653	ENSG00000166200.15_1_A3_1	False	False	49139528-49139653	E2	49137348-49137458	Proximal	49137458-49139528	21	False	False	True	3.632e-01	3.786e-01	4.534e-03	7.847e-01	3.782e-01
ENSG00000166200.15_1	ENSG00000166200.15	COPS2	chr15	-	ENSG00000166200.15:s:49139258-49139653	ENSG00000166200.15_1_A3_1	False	False	49139528-49139653	E2	49137348-49137458	Distal	49137437-49139528	21	False	False	True	6.368e-01	6.214e-01	-4.534e-03	7.847e-01	3.782e-01
ENSG00000156983.17_2	ENSG00000156983.17	BRPF1	chr3	+	ENSG00000156983.17:s:9742944-9743471	ENSG00000156983.17_2_A3_1	False	False	9742944-9743253	E2	9743578-9743901	Proximal	9743253-9743578	3	False	True	True	5.064e-01	3.498e-01	-1.188e-01	9.272e-01	5.175e-02
ENSG00000156983.17_2	ENSG00000156983.17	BRPF1	chr3	+	ENSG00000156983.17:s:9742944-9743471	ENSG00000156983.17_2_A3_1	False	False	9742944-9743253	E2	9743578-9743901	Distal	9743253-9743581	3	False	True	True	4.781e-01	6.199e-01	1.086e-01	9.134e-01	6.386e-02
ENSG00000175879.9_1	ENSG00000175879.9	HOXD8	chr2	+	ENSG00000175879.9:s:176130796-176130943	ENSG00000175879.9_1_A3_1	False	False	176130796-176130943	E2	176131317-176132695	Proximal	176130943-176131317	3	False	False	True	7.576e-01	6.980e-01	-2.689e-02	8.188e-01	2.055e-01
ENSG00000175879.9_1	ENSG00000175879.9	HOXD8	chr2	+	ENSG00000175879.9:s:176130796-176130943	ENSG00000175879.9_1_A3_1	False	False	176130796-176130943	E2	176131317-176132695	Distal	176130943-176131320	3	False	False	True	2.424e-01	3.020e-01	2.689e-02	8.188e-01	2.055e-01
ENSG00000131408.15_2	ENSG00000131408.15	NR1H2	chr19	+	ENSG00000131408.15:s:50378741-50378796	ENSG00000131408.15_2_A3_1	False	False	50378741-50378796	E2	50379002-50379181	Proximal	50378796-50379002	132	False	False	True	8.935e-01	9.531e-01	4.430e-02	8.553e-01	2.970e-01
ENSG00000131408.15_2	ENSG00000131408.15	NR1H2	chr19	+	ENSG00000131408.15:s:50378741-50378796	ENSG00000131408.15_2_A3_1	False	False	50378741-50378796	E2	50379002-50379181	Distal	50378796-50379134	132	False	False	True	1.055e-01	4.557e-02	-4.494e-02	8.589e-01	2.941e-01
ENSG00000204316.13_1	ENSG00000204316.13	MRPL38	chr17	-	ENSG00000204316.13:s:75902020-75902287	ENSG00000204316.13_1_A3_1	False	False	75902020-75902154	E2	75901712-75901920	Proximal	75901920-75902020	4	False	False	True	9.218e-01	9.637e-01	3.518e-02	8.576e-01	4.635e-01
ENSG00000204316.13_1	ENSG00000204316.13	MRPL38	chr17	-	ENSG00000204316.13:s:75902020-75902287	ENSG00000204316.13_1_A3_1	False	False	75902020-75902154	E2	75901712-75901920	Distal	75901916-75902020	4	False	False	True	7.815e-02	3.625e-02	-3.518e-02	8.576e-01	4.635e-01
ENSG00000140983.14_1	ENSG00000140983.14	RHOT2	chr16	+	ENSG00000140983.14:t:668353-668411	ENSG00000140983.14_1_A3_1	False	False	668353-668411	E1	668162-668236	Proximal	668236-668353	5	False	False	True	8.642e-01	9.502e-01	7.212e-02	9.220e-01	1.537e-01
ENSG00000140983.14_1	ENSG00000140983.14	RHOT2	chr16	+	ENSG00000140983.14:t:668353-668411	ENSG00000140983.14_1_A3_1	False	False	668353-668411	E1	668162-668236	Distal	668236-668358	5	False	False	True	1.300e-01	4.494e-02	-6.862e-02	9.127e-01	1.644e-01
ENSG00000140983.14_4	ENSG00000140983.14	RHOT2	chr16	+	ENSG00000140983.14:s:670123-670175	ENSG00000140983.14_4_A3_1	False	False	670123-670175	E2	670249-670357	Proximal	670175-670249	17	False	False	True	7.463e-01	7.704e-01	1.439e-02	7.692e-01	5.076e-01
ENSG00000140983.14_4	ENSG00000140983.14	RHOT2	chr16	+	ENSG00000140983.14:s:670123-670175	ENSG00000140983.14_4_A3_1	False	False	670123-670175	E2	670249-670357	Distal	670175-670266	17	False	False	True	2.537e-01	2.296e-01	-1.439e-02	7.692e-01	5.076e-01
ENSG00000048828.17_1	ENSG00000048828.17	FAM120A	chr9	+	ENSG00000048828.17:s:93498790-93498886	ENSG00000048828.17_1_A3_1	False	False	93498790-93498886	E2	93515667-93515767	Proximal	93498886-93515667	3	False	False	True	7.895e-01	8.453e-01	4.320e-02	8.588e-01	3.230e-01
ENSG00000048828.17_1	ENSG00000048828.17	FAM120A	chr9	+	ENSG00000048828.17:s:93498790-93498886	ENSG00000048828.17_1_A3_1	False	True	93498790-93498886	E2	93515667-93515767	Distal	93498886-93515670	3	False	False	True	2.105e-01	1.547e-01	-4.320e-02	8.588e-01	3.230e-01
ENSG00000129636.13_2	ENSG00000129636.13	ITFG1	chr16	-	ENSG00000129636.13:s:47218868-47218946	ENSG00000129636.13_2_A3_1	False	False	47218868-47218946	E2	47162540-47162664	Proximal	47162664-47218868	63	False	False	True	9.819e-01	9.427e-01	-1.928e-02	7.478e-01	5.678e-01
ENSG00000129636.13_2	ENSG00000129636.13	ITFG1	chr16	-	ENSG00000129636.13:s:47218868-47218946	ENSG00000129636.13_2_A3_1	False	False	47218868-47218946	E2	47162540-47162664	Distal	47162601-47218868	63	False	False	True	1.814e-02	5.733e-02	1.928e-02	7.478e-01	5.678e-01
ENSG00000267426.5_2	ENSG00000267426.5	ENSG00000267426	chr17	-	ENSG00000267426.5:s:75902020-75902154	ENSG00000267426.5_2_A3_1	False	False	75902020-75902154	E2	75901712-75901920	Proximal	75901920-75902020	4	False	False	True	9.218e-01	9.637e-01	3.518e-02	8.576e-01	4.635e-01
ENSG00000267426.5_2	ENSG00000267426.5	ENSG00000267426	chr17	-	ENSG00000267426.5:s:75902020-75902154	ENSG00000267426.5_2_A3_1	False	False	75902020-75902154	E2	75901712-75901920	Distal	75901916-75902020	4	False	False	True	7.815e-02	3.625e-02	-3.518e-02	8.576e-01	4.635e-01
ENSG00000131269.19_1	ENSG00000131269.19	ABCB7	chrX	-	ENSG00000131269.19:s:75156105-75156286	ENSG00000131269.19_1_A3_1	False	False	75156105-75156286	E2	75114754-75114834	Proximal	75114834-75156105	3	False	False	True	4.883e-01	4.393e-01	-3.454e-02	8.200e-01	3.165e-01
ENSG00000131269.19_1	ENSG00000131269.19	ABCB7	chrX	-	ENSG00000131269.19:s:75156105-75156286	ENSG00000131269.19_1_A3_1	False	False	75156105-75156286	E2	75114754-75114834	Distal	75114831-75156105	3	False	False	True	4.594e-01	5.142e-01	3.491e-02	8.174e-01	3.231e-01
ENSG00000062822.16_2	ENSG00000062822.16	POLD1	chr19	+	ENSG00000062822.16:s:50407327-50407415	ENSG00000062822.16_2_A3_1	False	False	50407327-50407415	E2	50408707-50408901	Proximal	50407415-50408707	78	False	False	True	1.445e-01	5.389e-02	-7.650e-02	9.517e-01	1.433e-01
ENSG00000062822.16_2	ENSG00000062822.16	POLD1	chr19	+	ENSG00000062822.16:s:50407327-50407415	ENSG00000062822.16_2_A3_1	False	False	50407327-50407415	E2	50408707-50408901	Distal	50407415-50408785	78	False	False	True	8.555e-01	9.461e-01	7.650e-02	9.517e-01	1.433e-01
ENSG00000166250.12_1	ENSG00000166250.12	CLMP	chr11	-	ENSG00000166250.12:s:123083082-123083207	ENSG00000166250.12_1_A3_1	False	False	123083085-123083207	E2	123074702-123074850	Proximal	123074850-123083085	7	False	False	True	8.730e-02	7.677e-02	-7.197e-03	7.615e-01	5.039e-01
ENSG00000166250.12_1	ENSG00000166250.12	CLMP	chr11	-	ENSG00000166250.12:s:123083082-123083207	ENSG00000166250.12_1_A3_1	False	False	123083085-123083207	E2	123074702-123074850	Distal	123074843-123083085	7	False	False	True	9.087e-01	9.184e-01	6.622e-03	7.612e-01	4.977e-01
ENSG00000197724.11_1	ENSG00000197724.11	PHF2	chr9	+	ENSG00000197724.11:s:93653179-93653365	ENSG00000197724.11_1_A3_1	False	False	93653179-93653365	E2	93654413-93654575	Proximal	93653365-93654413	105	False	False	True	8.068e-01	8.542e-01	2.700e-02	7.900e-01	3.907e-01
ENSG00000197724.11_1	ENSG00000197724.11	PHF2	chr9	+	ENSG00000197724.11:s:93653179-93653365	ENSG00000197724.11_1_A3_1	False	True	93653179-93653365	E2	93654413-93654575	Distal	93653365-93654518	105	False	False	True	1.914e-01	1.444e-01	-2.703e-02	7.904e-01	3.913e-01
ENSG00000197724.11_3	ENSG00000197724.11	PHF2	chr9	+	ENSG00000197724.11:s:93665990-93666060	ENSG00000197724.11_3_A3_1	False	True	93665990-93666060	E2	93667077-93667240	Proximal	93666060-93667077	3	False	False	True	7.641e-01	8.110e-01	2.531e-02	7.900e-01	4.819e-01
ENSG00000197724.11_3	ENSG00000197724.11	PHF2	chr9	+	ENSG00000197724.11:s:93665990-93666060	ENSG00000197724.11_3_A3_1	False	False	93665990-93666060	E2	93667077-93667240	Distal	93666060-93667080	3	False	False	True	2.359e-01	1.890e-01	-2.531e-02	7.900e-01	4.819e-01
ENSG00000094804.12_1	ENSG00000094804.12	CDC6	chr17	+	ENSG00000094804.12:s:40291467-40291668	ENSG00000094804.12_1_A3_1	False	False	40291467-40291668	E2	40293456-40293631	Proximal	40291668-40293456	3	False	False	True	9.493e-01	9.634e-01	9.552e-03	7.178e-01	7.000e-01
ENSG00000094804.12_1	ENSG00000094804.12	CDC6	chr17	+	ENSG00000094804.12:s:40291467-40291668	ENSG00000094804.12_1_A3_1	False	True	40291467-40291668	E2	40293456-40293631	Distal	40291668-40293459	3	False	False	True	5.016e-02	3.587e-02	-9.387e-03	7.141e-01	7.062e-01
ENSG00000133812.18_4	ENSG00000133812.18	SBF2	chr11	-	ENSG00000133812.18:s:9842625-9843051	ENSG00000133812.18_4_A3_1	False	False	9842625-9842770	E2	9839498-9839886	Proximal	9839886-9842625	190	False	False	True	2.885e-01	2.199e-01	-4.140e-02	8.268e-01	2.148e-01
ENSG00000133812.18_4	ENSG00000133812.18	SBF2	chr11	-	ENSG00000133812.18:s:9842625-9843051	ENSG00000133812.18_4_A3_1	False	False	9842625-9842770	E2	9839498-9839886	Distal	9839696-9842625	190	False	False	True	7.097e-01	7.776e-01	4.073e-02	8.260e-01	2.172e-01
ENSG00000025770.19_4	ENSG00000025770.19	NCAPH2	chr22	+	ENSG00000025770.19:s:50522343-50522418	ENSG00000025770.19_4_A3_1	False	False	50522343-50522415	E2	50522498-50522569	Proximal	50522415-50522498	3	False	False	True	1.637e-01	1.142e-01	-3.289e-02	8.238e-01	4.293e-01
ENSG00000025770.19_4	ENSG00000025770.19	NCAPH2	chr22	+	ENSG00000025770.19:s:50522343-50522418	ENSG00000025770.19_4_A3_1	False	False	50522343-50522415	E2	50522498-50522569	Distal	50522415-50522501	3	False	False	True	8.363e-01	8.858e-01	3.289e-02	8.238e-01	4.293e-01
ENSG00000136875.13_1	ENSG00000136875.13	PRPF4	chr9	+	ENSG00000136875.13:s:113275642-113275770	ENSG00000136875.13_1_A3_1	False	False	113275642-113275770	E2	113276545-113276725	Proximal	113275770-113276545	3	False	False	True	2.509e-01	2.248e-01	-1.211e-02	7.573e-01	5.180e-01
ENSG00000136875.13_1	ENSG00000136875.13	PRPF4	chr9	+	ENSG00000136875.13:s:113275642-113275770	ENSG00000136875.13_1_A3_1	False	False	113275642-113275770	E2	113276545-113276725	Distal	113275770-113276548	3	False	False	True	7.491e-01	7.752e-01	1.211e-02	7.573e-01	5.180e-01
ENSG00000138036.18_1	ENSG00000138036.18	DYNC2LI1	chr2	+	ENSG00000138036.18:s:43792676-43795183	ENSG00000138036.18_1_A3_1	False	False	43794457-43794643	E2	43795887-43795959	Proximal	43794643-43795887	3	False	False	True	4.182e-01	3.937e-01	-1.199e-02	7.951e-01	3.364e-01
ENSG00000138036.18_1	ENSG00000138036.18	DYNC2LI1	chr2	+	ENSG00000138036.18:s:43792676-43795183	ENSG00000138036.18_1_A3_1	False	False	43794457-43794643	E2	43795887-43795959	Distal	43794643-43795890	3	False	False	True	5.818e-01	6.063e-01	1.199e-02	7.951e-01	3.364e-01
ENSG00000176142.13_1	ENSG00000176142.13	TMEM39A	chr3	-	ENSG00000176142.13:t:119461962-119462148	ENSG00000176142.13_1_A3_1	False	False	119463336-119462148	E1	119463336-119462148	Proximal	119462148-119463336	44	False	False	True	8.662e-01	8.572e-01	-6.139e-03	7.385e-01	5.665e-01
ENSG00000176142.13_1	ENSG00000176142.13	TMEM39A	chr3	-	ENSG00000176142.13:t:119461962-119462148	ENSG00000176142.13_1_A3_1	False	False	119463336-119462148	E1	119463336-119462148	Distal	119462104-119463336	44	False	False	True	1.122e-01	1.152e-01	2.415e-03	7.218e-01	6.150e-01
ENSG00000148840.11_4	ENSG00000148840.11	PPRC1	chr10	+	ENSG00000148840.11:s:102148372-102148521	ENSG00000148840.11_4_A3_1	False	False	102148372-102148521	E2	102148628-102148694	Proximal	102148521-102148628	6	False	False	True	9.023e-01	9.315e-01	1.524e-02	7.246e-01	6.591e-01
ENSG00000148840.11_4	ENSG00000148840.11	PPRC1	chr10	+	ENSG00000148840.11:s:102148372-102148521	ENSG00000148840.11_4_A3_1	False	True	102148372-102148521	E2	102148628-102148694	Distal	102148521-102148634	6	False	False	True	9.766e-02	6.848e-02	-1.524e-02	7.246e-01	6.591e-01
ENSG00000148218.16_1	ENSG00000148218.16	ALAD	chr9	-	ENSG00000148218.16:s:113393161-113393634	ENSG00000148218.16_1_A3_1	False	False	113393447-113393634	E2	113392119-113392335	Proximal	113392335-113393447	166	False	True	True	3.256e-01	1.824e-01	-1.206e-01	9.440e-01	4.739e-02
ENSG00000148218.16_1	ENSG00000148218.16	ALAD	chr9	-	ENSG00000148218.16:s:113393161-113393634	ENSG00000148218.16_1_A3_1	False	False	113393447-113393634	E2	113392119-113392335	Distal	113392169-113393447	166	False	True	True	6.716e-01	8.148e-01	1.200e-01	9.431e-01	4.811e-02
ENSG00000109911.19_1	ENSG00000109911.19	ELP4	chr11	+	ENSG00000109911.19:s:31594770-31594905	ENSG00000109911.19_1_A3_1	False	False	31594770-31594901	E2	31603765-31603907	Proximal	31594901-31603765	3	False	False	True	2.296e-01	2.205e-01	-9.248e-03	7.897e-01	3.450e-01
ENSG00000109911.19_1	ENSG00000109911.19	ELP4	chr11	+	ENSG00000109911.19:s:31594770-31594905	ENSG00000109911.19_1_A3_1	False	False	31594770-31594901	E2	31603765-31603907	Distal	31594901-31603768	3	False	False	True	7.682e-01	7.677e-01	3.754e-03	7.910e-01	3.498e-01
ENSG00000110801.14_2	ENSG00000110801.14	PSMD9	chr12	+	ENSG00000110801.14:s:121902048-121903107	ENSG00000110801.14_2_A3_1	False	False	121903006-121903107	E2	121915856-121915944	Proximal	121903107-121915856	3	False	False	True	9.317e-01	9.522e-01	1.896e-02	7.573e-01	6.336e-01
ENSG00000110801.14_2	ENSG00000110801.14	PSMD9	chr12	+	ENSG00000110801.14:s:121902048-121903107	ENSG00000110801.14_2_A3_1	False	False	121903006-121903107	E2	121915856-121915944	Distal	121903107-121915859	3	False	False	True	6.785e-02	4.723e-02	-1.971e-02	7.633e-01	6.269e-01
ENSG00000153975.10_1	ENSG00000153975.10	ZUP1	chr6	-	ENSG00000153975.10:s:116668566-116668794	ENSG00000153975.10_1_A3_1	False	False	116668566-116668794	E2	116666634-116667207	Proximal	116667207-116668566	295	False	False	True	7.838e-01	8.384e-01	4.058e-02	8.168e-01	2.652e-01
ENSG00000153975.10_1	ENSG00000153975.10	ZUP1	chr6	-	ENSG00000153975.10:s:116668566-116668794	ENSG00000153975.10_1_A3_1	False	False	116668566-116668794	E2	116666634-116667207	Distal	116666912-116668566	295	False	False	True	2.162e-01	1.616e-01	-4.058e-02	8.168e-01	2.652e-01
ENSG00000186185.14_3	ENSG00000186185.14	KIF18B	chr17	-	ENSG00000186185.14:s:44928819-44929024	ENSG00000186185.14_3_A3_1	False	False	44928819-44929024	E2	44928026-44928578	Proximal	44928578-44928819	27	False	False	True	7.783e-01	8.019e-01	1.469e-02	7.588e-01	5.175e-01
ENSG00000186185.14_3	ENSG00000186185.14	KIF18B	chr17	-	ENSG00000186185.14:s:44928819-44929024	ENSG00000186185.14_3_A3_1	False	True	44928819-44929024	E2	44928026-44928578	Distal	44928551-44928819	27	False	False	True	2.217e-01	1.981e-01	-1.469e-02	7.588e-01	5.175e-01
ENSG00000144134.19_1	ENSG00000144134.19	RABL2A	chr2	+	ENSG00000144134.19:s:113627229-113627400	ENSG00000144134.19_1_A3_1	False	False	113627229-113627400	E2	113628550-113628713	Proximal	113627400-113628550	4	False	False	True	3.424e-01	3.652e-01	1.455e-02	8.057e-01	2.930e-01
ENSG00000144134.19_1	ENSG00000144134.19	RABL2A	chr2	+	ENSG00000144134.19:s:113627229-113627400	ENSG00000144134.19_1_A3_1	False	False	113627229-113627400	E2	113628550-113628713	Distal	113627400-113628554	4	False	False	True	6.012e-01	5.803e-01	-5.872e-03	8.035e-01	3.059e-01
ENSG00000117036.12_1	ENSG00000117036.12	ETV3	chr1	-	ENSG00000117036.12:s:157138316-157138474	ENSG00000117036.12_1_A3_1	False	False	157138316-157138474	E2	157136307-157136365	Proximal	157136365-157138316	3	False	False	True	8.478e-01	8.451e-01	-4.722e-03	7.604e-01	4.603e-01
ENSG00000117036.12_1	ENSG00000117036.12	ETV3	chr1	-	ENSG00000117036.12:s:157138316-157138474	ENSG00000117036.12_1_A3_1	False	True	157138316-157138474	E2	157136307-157136365	Distal	157136362-157138316	3	False	False	True	1.522e-01	1.549e-01	4.722e-03	7.604e-01	4.603e-01
ENSG00000135912.11_2	ENSG00000135912.11	TTLL4	chr2	+	ENSG00000135912.11:s:218752763-218752973	ENSG00000135912.11_2_A3_1	False	False	218752763-218752973	E2	218753115-218753354	Proximal	218752973-218753115	6	False	False	True	9.433e-01	9.490e-01	3.948e-03	7.306e-01	6.210e-01
ENSG00000135912.11_2	ENSG00000135912.11	TTLL4	chr2	+	ENSG00000135912.11:s:218752763-218752973	ENSG00000135912.11_2_A3_1	False	False	218752763-218752973	E2	218753115-218753354	Distal	218752973-218753121	6	False	False	True	5.434e-02	3.886e-02	-9.740e-03	7.257e-01	6.275e-01
ENSG00000141449.16_4	ENSG00000141449.16	GREB1L	chr18	+	ENSG00000141449.16:s:21508118-21508279	ENSG00000141449.16_4_A3_1	False	True	21508118-21508279	E2	21508384-21508715	Proximal	21508279-21508384	3	False	True	True	1.023e-01	2.612e-01	1.501e-01	9.856e-01	1.889e-02
ENSG00000141449.16_4	ENSG00000141449.16	GREB1L	chr18	+	ENSG00000141449.16:s:21508118-21508279	ENSG00000141449.16_4_A3_1	False	False	21508118-21508279	E2	21508384-21508715	Distal	21508279-21508387	3	False	True	True	8.977e-01	7.388e-01	-1.501e-01	9.856e-01	1.889e-02
ENSG00000225830.16_1	ENSG00000225830.16	ERCC6	chr10	-	ENSG00000225830.16:t:49532543-49532978	ENSG00000225830.16_1_A3_1	False	False	49538962-49532978	E1	49538962-49532978	Proximal	49532978-49538962	4	False	False	True	7.165e-01	8.212e-01	6.159e-02	8.518e-01	1.208e-01
ENSG00000225830.16_1	ENSG00000225830.16	ERCC6	chr10	-	ENSG00000225830.16:t:49532543-49532978	ENSG00000225830.16_1_A3_1	False	False	49538962-49532978	E1	49538962-49532978	Distal	49532974-49538962	4	False	False	True	2.786e-01	1.734e-01	-6.326e-02	8.533e-01	1.180e-01
ENSG00000196678.14_2	ENSG00000196678.14	ERI2	chr16	-	ENSG00000196678.14:s:20803603-20803670	ENSG00000196678.14_2_A3_1	False	False	20803603-20803670	E2	20803425-20803516	Proximal	20803516-20803603	5	False	False	True	8.377e-01	8.921e-01	4.403e-02	8.279e-01	2.445e-01
ENSG00000196678.14_2	ENSG00000196678.14	ERI2	chr16	-	ENSG00000196678.14:s:20803603-20803670	ENSG00000196678.14_2_A3_1	False	False	20803603-20803670	E2	20803425-20803516	Distal	20803511-20803603	5	False	False	True	1.623e-01	1.079e-01	-4.403e-02	8.279e-01	2.445e-01
ENSG00000196678.14_3	ENSG00000196678.14	ERI2	chr16	-	ENSG00000196678.14:s:20799263-20799373	ENSG00000196678.14_3_A3_1	False	False	20799263-20799351	E2	20796340-20799067	Proximal	20799067-20799263	856	False	False	True	4.276e-01	3.276e-01	-7.034e-02	8.774e-01	1.374e-01
ENSG00000196678.14_3	ENSG00000196678.14	ERI2	chr16	-	ENSG00000196678.14:s:20799263-20799373	ENSG00000196678.14_3_A3_1	False	False	20799263-20799351	E2	20796340-20799067	Distal	20798211-20799263	856	False	False	True	5.318e-01	6.540e-01	9.066e-02	9.085e-01	8.999e-02
ENSG00000108599.15_2	ENSG00000108599.15	AKAP10	chr17	-	ENSG00000108599.15:s:19962840-19963022	ENSG00000108599.15_2_A3_1	False	False	19962840-19963022	E2	19958335-19958571	Proximal	19958571-19962840	4	False	False	True	9.411e-01	9.745e-01	2.066e-02	7.680e-01	5.705e-01
ENSG00000108599.15_2	ENSG00000108599.15	AKAP10	chr17	-	ENSG00000108599.15:s:19962840-19963022	ENSG00000108599.15_2_A3_1	False	False	19962840-19963022	E2	19958335-19958571	Distal	19958567-19962840	4	False	False	True	5.893e-02	2.549e-02	-2.066e-02	7.680e-01	5.705e-01
ENSG00000163785.13_1	ENSG00000163785.13	RYK	chr3	-	ENSG00000163785.13:s:134195082-134195339	ENSG00000163785.13_1_A3_1	False	False	134195082-134195182	E2	134191849-134191983	Proximal	134191983-134195082	9	False	False	True	4.976e-01	5.604e-01	4.683e-02	8.531e-01	2.024e-01
ENSG00000163785.13_1	ENSG00000163785.13	RYK	chr3	-	ENSG00000163785.13:s:134195082-134195339	ENSG00000163785.13_1_A3_1	False	False	134195082-134195182	E2	134191849-134191983	Distal	134191974-134195082	9	False	False	True	5.024e-01	4.396e-01	-4.683e-02	8.531e-01	2.024e-01
ENSG00000114019.15_2	ENSG00000114019.15	AMOTL2	chr3	-	ENSG00000114019.15:s:134359283-134359503	ENSG00000114019.15_2_A3_1	False	False	134359283-134359503	E2	134358540-134358719	Proximal	134358719-134359283	3	False	False	True	8.152e-01	7.928e-01	-1.496e-02	7.603e-01	4.663e-01
ENSG00000114019.15_2	ENSG00000114019.15	AMOTL2	chr3	-	ENSG00000114019.15:s:134359283-134359503	ENSG00000114019.15_2_A3_1	False	False	134359283-134359503	E2	134358540-134358719	Distal	134358716-134359283	3	False	False	True	1.848e-01	2.072e-01	1.496e-02	7.603e-01	4.663e-01
ENSG00000141452.10_1	ENSG00000141452.10	RMC1	chr18	+	ENSG00000141452.10:s:23530229-23530297	ENSG00000141452.10_1_A3_1	False	False	23530229-23530297	E2	23530387-23530612	Proximal	23530297-23530387	124	False	False	True	9.290e-01	9.688e-01	2.042e-02	7.879e-01	4.558e-01
ENSG00000141452.10_1	ENSG00000141452.10	RMC1	chr18	+	ENSG00000141452.10:s:23530229-23530297	ENSG00000141452.10_1_A3_1	False	False	23530229-23530297	E2	23530387-23530612	Distal	23530297-23530511	124	False	False	True	7.097e-02	3.125e-02	-2.042e-02	7.879e-01	4.558e-01
ENSG00000105323.18_2	ENSG00000105323.18	HNRNPUL1	chr19	+	ENSG00000105323.18:s:41303972-41304261	ENSG00000105323.18_2_A3_1	False	False	41303972-41304261	E2	41305646-41305867	Proximal	41304261-41305646	30	False	False	True	1.857e-01	2.069e-01	1.755e-02	7.605e-01	5.833e-01
ENSG00000105323.18_2	ENSG00000105323.18	HNRNPUL1	chr19	+	ENSG00000105323.18:s:41303972-41304261	ENSG00000105323.18_2_A3_1	False	False	41303972-41304261	E2	41305646-41305867	Distal	41304261-41305676	30	False	False	True	7.691e-01	7.523e-01	-1.142e-02	7.274e-01	6.322e-01
ENSG00000162419.13_1	ENSG00000162419.13	GMEB1	chr1	+	ENSG00000162419.13:s:28683564-28683740	ENSG00000162419.13_1_A3_1	False	False	28683564-28683740	E2	28690074-28690186	Proximal	28683740-28690074	30	False	False	True	1.725e-01	2.315e-01	4.422e-02	8.231e-01	2.330e-01
ENSG00000162419.13_1	ENSG00000162419.13	GMEB1	chr1	+	ENSG00000162419.13:s:28683564-28683740	ENSG00000162419.13_1_A3_1	False	False	28683564-28683740	E2	28690074-28690186	Distal	28683740-28690104	30	False	False	True	8.275e-01	7.685e-01	-4.422e-02	8.231e-01	2.330e-01
ENSG00000144283.23_4	ENSG00000144283.23	PKP4	chr2	+	ENSG00000144283.23:t:158634070-158634289	ENSG00000144283.23_4_A3_1	False	False	158634070-158634289	E1	158631753-158631941	Proximal	158631941-158634070	3	False	False	True	6.372e-01	6.941e-01	3.785e-02	8.247e-01	3.018e-01
ENSG00000144283.23_4	ENSG00000144283.23	PKP4	chr2	+	ENSG00000144283.23:t:158634070-158634289	ENSG00000144283.23_4_A3_1	False	False	158634070-158634289	E1	158631753-158631941	Distal	158631941-158634073	3	False	False	True	3.619e-01	3.050e-01	-3.785e-02	8.245e-01	3.016e-01
ENSG00000117480.16_2	ENSG00000117480.16	FAAH	chr1	+	ENSG00000117480.16:s:46412143-46412251	ENSG00000117480.16_2_A3_1	False	False	46412143-46412251	E2	46413075-46413220	Proximal	46412251-46413075	48	False	False	True	8.151e-01	8.214e-01	-5.511e-03	7.759e-01	3.699e-01
ENSG00000117480.16_2	ENSG00000117480.16	FAAH	chr1	+	ENSG00000117480.16:s:46412143-46412251	ENSG00000117480.16_2_A3_1	False	False	46412143-46412251	E2	46413075-46413220	Distal	46412251-46413123	48	False	False	True	1.849e-01	1.786e-01	5.511e-03	7.759e-01	3.699e-01
ENSG00000163697.17_3	ENSG00000163697.17	APBB2	chr4	-	ENSG00000163697.17:s:41013583-41014385	ENSG00000163697.17_3_A3_1	False	False	41013583-41014385	E2	40944865-40945073	Proximal	40945073-41013583	3	False	False	True	5.981e-01	5.490e-01	-3.743e-02	8.170e-01	2.097e-01
ENSG00000163697.17_3	ENSG00000163697.17	APBB2	chr4	-	ENSG00000163697.17:s:41013583-41014385	ENSG00000163697.17_3_A3_1	False	False	41013583-41014385	E2	40944865-40945073	Distal	40945070-41013583	3	False	False	True	4.019e-01	4.510e-01	3.743e-02	8.170e-01	2.097e-01
ENSG00000182208.15_2	ENSG00000182208.15	MOB2	chr11	-	ENSG00000182208.15:s:1471295-1473436	ENSG00000182208.15_2_A3_1	False	False	1471295-1473436	E2	1469457-1470488	Proximal	1470488-1471295	4	False	False	True	8.615e-01	8.978e-01	2.474e-02	7.730e-01	4.480e-01
ENSG00000182208.15_2	ENSG00000182208.15	MOB2	chr11	-	ENSG00000182208.15:s:1471295-1473436	ENSG00000182208.15_2_A3_1	False	True	1471295-1473436	E2	1469457-1470488	Distal	1470484-1471295	4	False	False	True	1.385e-01	1.022e-01	-2.474e-02	7.730e-01	4.480e-01
ENSG00000132024.18_4	ENSG00000132024.18	CC2D1A	chr19	+	ENSG00000132024.18:s:13927893-13928030	ENSG00000132024.18_4_A3_1	False	False	13927893-13928030	E2	13928124-13928188	Proximal	13928030-13928124	3	False	False	True	7.987e-01	8.879e-01	5.907e-02	8.613e-01	1.815e-01
ENSG00000132024.18_4	ENSG00000132024.18	CC2D1A	chr19	+	ENSG00000132024.18:s:13927893-13928030	ENSG00000132024.18_4_A3_1	False	False	13927893-13928030	E2	13928124-13928188	Distal	13928030-13928127	3	False	False	True	2.013e-01	1.121e-01	-5.907e-02	8.613e-01	1.815e-01
ENSG00000165699.15_4	ENSG00000165699.15	TSC1	chr9	-	ENSG00000165699.15:s:132910999-132911206	ENSG00000165699.15_4_A3_1	False	False	132911002-132911113	E2	132910571-132910692	Proximal	132910692-132911002	3	False	False	True	7.460e-01	7.979e-01	3.275e-02	8.035e-01	3.369e-01
ENSG00000165699.15_4	ENSG00000165699.15	TSC1	chr9	-	ENSG00000165699.15:s:132910999-132911206	ENSG00000165699.15_4_A3_1	False	False	132911002-132911113	E2	132910571-132910692	Distal	132910689-132911002	3	False	False	True	2.540e-01	2.021e-01	-3.275e-02	8.035e-01	3.369e-01
ENSG00000129292.21_1	ENSG00000129292.21	PHF20L1	chr8	+	ENSG00000129292.21:s:132775358-132775645	ENSG00000129292.21_1_A3_1	False	False	132775358-132775645	E2	132777792-132777911	Proximal	132775645-132777792	4	False	False	True	4.234e-01	3.973e-01	-1.756e-02	7.801e-01	3.528e-01
ENSG00000129292.21_1	ENSG00000129292.21	PHF20L1	chr8	+	ENSG00000129292.21:s:132775358-132775645	ENSG00000129292.21_1_A3_1	False	False	132775358-132775645	E2	132777792-132777911	Distal	132775645-132777796	4	False	False	True	5.766e-01	6.027e-01	1.756e-02	7.801e-01	3.528e-01
ENSG00000129292.21_3	ENSG00000129292.21	PHF20L1	chr8	+	ENSG00000129292.21:s:132803541-132804032	ENSG00000129292.21_3_A3_1	False	False	132803819-132804032	E2	132804612-132804740	Proximal	132804032-132804612	3	False	True	True	3.579e-01	1.709e-01	-1.687e-01	9.844e-01	1.169e-02
ENSG00000129292.21_3	ENSG00000129292.21	PHF20L1	chr8	+	ENSG00000129292.21:s:132803541-132804032	ENSG00000129292.21_3_A3_1	False	False	132803819-132804032	E2	132804612-132804740	Distal	132804032-132804615	3	False	True	True	6.411e-01	8.275e-01	1.679e-01	9.840e-01	1.194e-02
ENSG00000100350.16_2	ENSG00000100350.16	FOXRED2	chr22	-	ENSG00000100350.16:s:36500882-36501407	ENSG00000100350.16_2_A3_1	False	True	36501241-36501407	E2	36497991-36498429	Proximal	36498429-36501241	273	False	False	True	6.841e-02	1.107e-02	-3.308e-02	8.457e-01	4.949e-01
ENSG00000100350.16_2	ENSG00000100350.16	FOXRED2	chr22	-	ENSG00000100350.16:s:36500882-36501407	ENSG00000100350.16_2_A3_1	False	False	36501241-36501407	E2	36497991-36498429	Distal	36498156-36501241	273	False	False	True	9.011e-01	9.647e-01	5.436e-02	9.024e-01	2.505e-01
ENSG00000173889.16_1	ENSG00000173889.16	PHC3	chr3	-	ENSG00000173889.16:s:170178773-170178938	ENSG00000173889.16_1_A3_1	False	False	170178773-170178938	E2	170172557-170172712	Proximal	170172712-170178773	12	False	False	True	9.078e-01	9.605e-01	4.381e-02	8.554e-01	3.075e-01
ENSG00000173889.16_1	ENSG00000173889.16	PHC3	chr3	-	ENSG00000173889.16:s:170178773-170178938	ENSG00000173889.16_1_A3_1	False	False	170178773-170178938	E2	170172557-170172712	Distal	170172700-170178773	12	False	False	True	9.076e-02	3.751e-02	-4.479e-02	8.630e-01	3.077e-01
ENSG00000173889.16_4	ENSG00000173889.16	PHC3	chr3	-	ENSG00000173889.16:s:170102802-170102934	ENSG00000173889.16_4_A3_1	False	False	170102802-170102934	E2	170102479-170102710	Proximal	170102710-170102802	25	False	False	True	8.638e-01	7.922e-01	-3.078e-02	8.185e-01	2.643e-01
ENSG00000173889.16_4	ENSG00000173889.16	PHC3	chr3	-	ENSG00000173889.16:s:170102802-170102934	ENSG00000173889.16_4_A3_1	False	False	170102802-170102934	E2	170102479-170102710	Distal	170102685-170102802	25	False	False	True	1.362e-01	2.078e-01	3.078e-02	8.185e-01	2.643e-01
ENSG00000130024.15_3	ENSG00000130024.15	PHF10	chr6	-	ENSG00000130024.15:s:169718788-169719298	ENSG00000130024.15_3_A3_1	False	False	169718788-169719298	E2	169717742-169717906	Proximal	169717906-169718788	6	False	False	True	7.830e-01	7.987e-01	1.381e-02	7.605e-01	5.008e-01
ENSG00000130024.15_3	ENSG00000130024.15	PHF10	chr6	-	ENSG00000130024.15:s:169718788-169719298	ENSG00000130024.15_3_A3_1	False	False	169718788-169719298	E2	169717742-169717906	Distal	169717900-169718788	6	False	False	True	2.170e-01	2.013e-01	-1.381e-02	7.605e-01	5.008e-01
ENSG00000173113.7_1	ENSG00000173113.7	TRMT112	chr11	-	ENSG00000173113.7:s:64317264-64317365	ENSG00000173113.7_1_A3_1	False	False	64317264-64317365	E2	64317058-64317147	Proximal	64317147-64317264	15	False	False	True	9.430e-01	9.306e-01	-4.405e-03	6.471e-01	8.589e-01
ENSG00000173113.7_1	ENSG00000173113.7	TRMT112	chr11	-	ENSG00000173113.7:s:64317264-64317365	ENSG00000173113.7_1_A3_1	False	False	64317264-64317365	E2	64317058-64317147	Distal	64317132-64317264	15	False	False	True	5.702e-02	6.942e-02	4.405e-03	6.471e-01	8.589e-01
ENSG00000157404.17_1	ENSG00000157404.17	KIT	chr4	+	ENSG00000157404.17:s:54699630-54699766	ENSG00000157404.17_1_A3_1	False	False	54699630-54699766	E2	54703721-54703892	Proximal	54699766-54703721	3	False	False	True	1.607e-01	5.517e-02	-8.307e-02	9.039e-01	1.101e-01
ENSG00000157404.17_1	ENSG00000157404.17	KIT	chr4	+	ENSG00000157404.17:s:54699630-54699766	ENSG00000157404.17_1_A3_1	False	False	54699630-54699766	E2	54703721-54703892	Distal	54699766-54703724	3	False	False	True	8.393e-01	9.448e-01	8.307e-02	9.039e-01	1.101e-01
ENSG00000140265.14_1	ENSG00000140265.14	ZSCAN29	chr15	-	ENSG00000140265.14:s:43366110-43366808	ENSG00000140265.14_1_A3_1	False	False	43366110-43366808	E2	43363915-43364487	Proximal	43364487-43366110	105	False	False	True	1.107e-01	1.605e-01	2.466e-02	7.970e-01	3.432e-01
ENSG00000140265.14_1	ENSG00000140265.14	ZSCAN29	chr15	-	ENSG00000140265.14:s:43366110-43366808	ENSG00000140265.14_1_A3_1	False	False	43366110-43366808	E2	43363915-43364487	Distal	43364382-43366110	105	False	False	True	8.893e-01	8.395e-01	-2.466e-02	7.970e-01	3.432e-01
ENSG00000103496.15_1	ENSG00000103496.15	STX4	chr16	+	ENSG00000103496.15:s:31034013-31034114	ENSG00000103496.15_1_A3_1	False	False	31034013-31034114	E2	31034204-31034325	Proximal	31034114-31034204	22	False	False	True	1.487e-01	1.008e-01	-3.442e-02	8.174e-01	3.113e-01
ENSG00000103496.15_1	ENSG00000103496.15	STX4	chr16	+	ENSG00000103496.15:s:31034013-31034114	ENSG00000103496.15_1_A3_1	False	False	31034013-31034114	E2	31034204-31034325	Distal	31034114-31034226	22	False	False	True	8.513e-01	8.992e-01	3.442e-02	8.174e-01	3.113e-01
ENSG00000066422.6_2	ENSG00000066422.6	ZBTB11	chr3	-	ENSG00000066422.6:s:101652496-101652671	ENSG00000066422.6_2_A3_1	False	False	101652496-101652671	E2	101648889-101651683	Proximal	101651683-101652496	169	False	False	True	9.676e-01	9.468e-01	-1.722e-02	7.390e-01	5.800e-01
ENSG00000066422.6_2	ENSG00000066422.6	ZBTB11	chr3	-	ENSG00000066422.6:s:101652496-101652671	ENSG00000066422.6_2_A3_1	False	False	101652496-101652671	E2	101648889-101651683	Distal	101651514-101652496	169	False	False	True	3.242e-02	5.320e-02	1.722e-02	7.390e-01	5.800e-01
ENSG00000171316.13_2	ENSG00000171316.13	CHD7	chr8	+	ENSG00000171316.13:s:60852829-60853500	ENSG00000171316.13_2_A3_1	False	False	60852829-60853500	E2	60854363-60854523	Proximal	60853500-60854363	3	False	False	True	5.609e-01	5.524e-01	-2.313e-03	7.757e-01	3.857e-01
ENSG00000171316.13_2	ENSG00000171316.13	CHD7	chr8	+	ENSG00000171316.13:s:60852829-60853500	ENSG00000171316.13_2_A3_1	False	True	60852829-60853500	E2	60854363-60854523	Distal	60853500-60854366	3	False	False	True	4.379e-01	4.460e-01	2.105e-03	7.758e-01	3.857e-01
ENSG00000118620.13_1	ENSG00000118620.13	ZNF430	chr19	+	ENSG00000118620.13:s:21033456-21033717	ENSG00000118620.13_1_A3_1	False	False	21033456-21033582	E2	21034086-21034184	Proximal	21033582-21034086	3	False	False	True	7.014e-01	7.535e-01	2.698e-02	8.031e-01	2.903e-01
ENSG00000118620.13_1	ENSG00000118620.13	ZNF430	chr19	+	ENSG00000118620.13:s:21033456-21033717	ENSG00000118620.13_1_A3_1	False	False	21033456-21033582	E2	21034086-21034184	Distal	21033582-21034089	3	False	False	True	2.986e-01	2.465e-01	-2.698e-02	8.031e-01	2.903e-01
ENSG00000204438.11_1	ENSG00000204438.11	GPANK1	chr6	-	ENSG00000204438.11:s:31664841-31665003	ENSG00000204438.11_1_A3_1	False	False	31664841-31665003	E2	31663853-31664580	Proximal	31664580-31664841	3	False	False	True	6.378e-01	5.923e-01	-3.223e-02	8.074e-01	2.828e-01
ENSG00000204438.11_1	ENSG00000204438.11	GPANK1	chr6	-	ENSG00000204438.11:s:31664841-31665003	ENSG00000204438.11_1_A3_1	False	False	31664841-31665003	E2	31663853-31664580	Distal	31664577-31664841	3	False	False	True	3.622e-01	4.077e-01	3.223e-02	8.074e-01	2.828e-01
ENSG00000172663.9_3	ENSG00000172663.9	TMEM134	chr11	-	ENSG00000172663.9:t:67461710-67464696	ENSG00000172663.9_3_A3_1	False	False	67464803-67464696	E1	67464803-67464696	Proximal	67464696-67464803	35	False	False	True	8.865e-01	9.456e-01	3.707e-02	8.208e-01	3.233e-01
ENSG00000172663.9_3	ENSG00000172663.9	TMEM134	chr11	-	ENSG00000172663.9:t:67461710-67464696	ENSG00000172663.9_3_A3_1	False	False	67464803-67464696	E1	67464803-67464696	Distal	67464661-67464803	35	False	False	True	1.005e-01	4.251e-02	-3.951e-02	8.336e-01	3.125e-01
ENSG00000131473.17_1	ENSG00000131473.17	ACLY	chr17	-	ENSG00000131473.17:s:41918880-41919022	ENSG00000131473.17_1_A3_1	False	False	41918880-41919022	E2	41913715-41913900	Proximal	41913900-41918880	4	False	False	True	3.827e-01	3.756e-01	-9.321e-04	7.915e-01	4.122e-01
ENSG00000131473.17_1	ENSG00000131473.17	ACLY	chr17	-	ENSG00000131473.17:s:41918880-41919022	ENSG00000131473.17_1_A3_1	False	False	41918880-41919022	E2	41913715-41913900	Distal	41913896-41918880	4	False	False	True	6.069e-01	6.221e-01	1.037e-02	8.068e-01	3.920e-01
ENSG00000198301.12_2	ENSG00000198301.12	SDAD1	chr4	-	ENSG00000198301.12:s:75981933-75982037	ENSG00000198301.12_2_A3_1	False	False	75981933-75982037	E2	75981372-75981545	Proximal	75981545-75981933	75	False	False	True	9.127e-02	1.012e-01	6.479e-03	7.096e-01	6.926e-01
ENSG00000198301.12_2	ENSG00000198301.12	SDAD1	chr4	-	ENSG00000198301.12:s:75981933-75982037	ENSG00000198301.12_2_A3_1	False	False	75981933-75982037	E2	75981372-75981545	Distal	75981470-75981933	75	False	False	True	9.033e-01	8.828e-01	-1.418e-02	7.422e-01	5.974e-01
ENSG00000111331.14_2	ENSG00000111331.14	OAS3	chr12	+	ENSG00000111331.14:s:112963683-112964867	ENSG00000111331.14_2_A3_1	False	False	112963683-112964408	E2	112965744-112966029	Proximal	112964408-112965744	153	False	False	True	9.251e-01	8.027e-01	-8.581e-02	8.948e-01	9.822e-02
ENSG00000111331.14_2	ENSG00000111331.14	OAS3	chr12	+	ENSG00000111331.14:s:112963683-112964867	ENSG00000111331.14_2_A3_1	False	False	112963683-112964408	E2	112965744-112966029	Distal	112964408-112965897	153	False	False	True	3.955e-02	1.739e-01	9.937e-02	9.232e-01	7.598e-02
ENSG00000160957.15_3	ENSG00000160957.15	RECQL4	chr8	-	ENSG00000160957.15:s:144515150-144515242	ENSG00000160957.15_3_A3_1	False	False	144515150-144515242	E2	144514936-144515072	Proximal	144515072-144515150	30	False	False	True	9.651e-01	9.139e-01	-2.867e-02	7.953e-01	3.867e-01
ENSG00000160957.15_3	ENSG00000160957.15	RECQL4	chr8	-	ENSG00000160957.15:s:144515150-144515242	ENSG00000160957.15_3_A3_1	False	False	144515150-144515242	E2	144514936-144515072	Distal	144515042-144515150	30	False	False	True	3.494e-02	8.610e-02	2.867e-02	7.953e-01	3.867e-01
ENSG00000143569.19_7	ENSG00000143569.19	UBAP2L	chr1	+	ENSG00000143569.19:s:154266452-154266568	ENSG00000143569.19_7_A3_1	False	False	154266501-154266568	E2	154268757-154268954	Proximal	154266568-154268757	3	False	False	True	7.184e-01	6.373e-01	-6.386e-02	8.860e-01	1.612e-01
ENSG00000143569.19_7	ENSG00000143569.19	UBAP2L	chr1	+	ENSG00000143569.19:s:154266452-154266568	ENSG00000143569.19_7_A3_1	False	False	154266501-154266568	E2	154268757-154268954	Distal	154266568-154268760	3	False	False	True	2.544e-01	3.378e-01	6.535e-02	8.930e-01	1.559e-01
ENSG00000152894.15_2	ENSG00000152894.15	PTPRK	chr6	-	ENSG00000152894.15:s:128064758-128064794	ENSG00000152894.15_2_A3_1	False	False	128064758-128064794	E2	128009130-128009268	Proximal	128009268-128064758	3	False	False	True	8.644e-01	8.749e-01	4.411e-03	6.883e-01	7.177e-01
ENSG00000152894.15_2	ENSG00000152894.15	PTPRK	chr6	-	ENSG00000152894.15:s:128064758-128064794	ENSG00000152894.15_2_A3_1	False	False	128064758-128064794	E2	128009130-128009268	Distal	128009265-128064758	3	False	False	True	1.195e-01	1.071e-01	-7.283e-03	7.096e-01	6.931e-01
ENSG00000168778.13_1	ENSG00000168778.13	TCTN2	chr12	+	ENSG00000168778.13:s:123672056-123672132	ENSG00000168778.13_1_A3_1	False	False	123672056-123672132	E2	123673615-123673810	Proximal	123672132-123673615	3	False	False	True	6.485e-01	6.679e-01	5.689e-03	8.017e-01	2.781e-01
ENSG00000168778.13_1	ENSG00000168778.13	TCTN2	chr12	+	ENSG00000168778.13:s:123672056-123672132	ENSG00000168778.13_1_A3_1	False	False	123672056-123672132	E2	123673615-123673810	Distal	123672132-123673618	3	False	False	True	3.515e-01	3.321e-01	-5.689e-03	8.017e-01	2.781e-01
ENSG00000040275.17_3	ENSG00000040275.17	SPDL1	chr5	+	ENSG00000040275.17:s:169594571-169594681	ENSG00000040275.17_3_A3_1	False	False	169594571-169594681	E2	169596561-169596701	Proximal	169594681-169596561	24	False	False	True	9.458e-01	9.364e-01	-6.041e-03	7.038e-01	7.168e-01
ENSG00000040275.17_3	ENSG00000040275.17	SPDL1	chr5	+	ENSG00000040275.17:s:169594571-169594681	ENSG00000040275.17_3_A3_1	False	False	169594571-169594681	E2	169596561-169596701	Distal	169594681-169596585	24	False	False	True	5.374e-02	6.199e-02	4.883e-03	7.046e-01	7.166e-01
ENSG00000111641.12_2	ENSG00000111641.12	NOP2	chr12	-	ENSG00000111641.12:s:6566529-6566559	ENSG00000111641.12_2_A3_1	False	False	6566529-6566559	E2	6566101-6566336	Proximal	6566336-6566529	12	False	True	True	4.508e-01	5.878e-01	1.080e-01	9.501e-01	5.595e-02
ENSG00000111641.12_2	ENSG00000111641.12	NOP2	chr12	-	ENSG00000111641.12:s:6566529-6566559	ENSG00000111641.12_2_A3_1	False	False	6566529-6566559	E2	6566101-6566336	Distal	6566324-6566529	12	False	True	True	5.492e-01	4.122e-01	-1.080e-01	9.501e-01	5.595e-02
ENSG00000167670.16_2	ENSG00000167670.16	CHAF1A	chr19	+	ENSG00000167670.16:s:4429038-4429606	ENSG00000167670.16_2_A3_1	False	False	4429438-4429606	E2	4429708-4429788	Proximal	4429606-4429708	3	False	False	True	9.107e-01	9.478e-01	1.882e-02	7.433e-01	6.029e-01
ENSG00000167670.16_2	ENSG00000167670.16	CHAF1A	chr19	+	ENSG00000167670.16:s:4429038-4429606	ENSG00000167670.16_2_A3_1	False	True	4429438-4429606	E2	4429708-4429788	Distal	4429606-4429711	3	False	False	True	8.929e-02	5.220e-02	-1.882e-02	7.433e-01	6.029e-01
ENSG00000163166.15_2	ENSG00000163166.15	IWS1	chr2	-	ENSG00000163166.15:s:127504684-127504791	ENSG00000163166.15_2_A3_1	False	False	127504684-127504791	E2	127503387-127503576	Proximal	127503576-127504684	3	False	False	True	9.286e-01	9.297e-01	-4.877e-04	6.811e-01	7.436e-01
ENSG00000163166.15_2	ENSG00000163166.15	IWS1	chr2	-	ENSG00000163166.15:s:127504684-127504791	ENSG00000163166.15_2_A3_1	False	True	127504684-127504791	E2	127503387-127503576	Distal	127503573-127504684	3	False	False	True	7.142e-02	7.028e-02	4.878e-04	6.811e-01	7.436e-01
ENSG00000143801.18_2	ENSG00000143801.18	PSEN2	chr1	+	ENSG00000143801.18:s:226891278-226891365	ENSG00000143801.18_2_A3_1	False	False	226891278-226891361	E2	226891743-226891844	Proximal	226891361-226891743	3	False	False	True	6.192e-01	6.537e-01	1.565e-02	8.037e-01	2.610e-01
ENSG00000143801.18_2	ENSG00000143801.18	PSEN2	chr1	+	ENSG00000143801.18:s:226891278-226891365	ENSG00000143801.18_2_A3_1	False	False	226891278-226891361	E2	226891743-226891844	Distal	226891361-226891746	3	False	False	True	3.784e-01	3.427e-01	-1.643e-02	8.041e-01	2.594e-01
ENSG00000068878.15_5	ENSG00000068878.15	PSME4	chr2	-	ENSG00000068878.15:s:53866085-53866223	ENSG00000068878.15_5_A3_1	False	False	53866085-53866223	E2	53864069-53865573	Proximal	53865573-53866085	421	False	False	True	8.808e-01	8.076e-01	-5.373e-02	9.093e-01	2.717e-01
ENSG00000068878.15_5	ENSG00000068878.15	PSME4	chr2	-	ENSG00000068878.15:s:53866085-53866223	ENSG00000068878.15_5_A3_1	False	True	53866085-53866223	E2	53864069-53865573	Distal	53865152-53866085	421	False	False	True	1.192e-01	1.924e-01	5.373e-02	9.093e-01	2.717e-01
ENSG00000112031.16_1	ENSG00000112031.16	MTRF1L	chr6	-	ENSG00000112031.16:s:152998293-152998742	ENSG00000112031.16_1_A3_1	False	False	152998550-152998742	E2	152995136-152995319	Proximal	152995319-152998550	25	False	False	True	4.505e-01	4.350e-01	-1.211e-02	7.913e-01	3.117e-01
ENSG00000112031.16_1	ENSG00000112031.16	MTRF1L	chr6	-	ENSG00000112031.16:s:152998293-152998742	ENSG00000112031.16_1_A3_1	False	False	152998550-152998742	E2	152995136-152995319	Distal	152995294-152998550	25	False	False	True	5.495e-01	5.650e-01	1.211e-02	7.913e-01	3.117e-01
ENSG00000187514.17_1	ENSG00000187514.17	PTMA	chr2	+	ENSG00000187514.17:s:231711131-231711419	ENSG00000187514.17_1_A3_1	False	False	231711348-231711419	E2	231711887-231711983	Proximal	231711419-231711887	3	False	False	True	1.258e-01	1.225e-01	-8.416e-04	6.165e-01	9.684e-01
ENSG00000187514.17_1	ENSG00000187514.17	PTMA	chr2	+	ENSG00000187514.17:s:231711131-231711419	ENSG00000187514.17_1_A3_1	False	False	231711348-231711419	E2	231711887-231711983	Distal	231711419-231711890	3	False	False	True	8.630e-01	8.690e-01	4.658e-03	6.549e-01	8.273e-01
ENSG00000130204.13_1	ENSG00000130204.13	TOMM40	chr19	+	ENSG00000130204.13:t:44891407-44891689	ENSG00000130204.13_1_A3_1	False	False	44891407-44891689	E1	44891220-44891314	Proximal	44891314-44891407	3	False	False	True	9.472e-01	9.020e-01	-3.306e-02	8.068e-01	3.030e-01
ENSG00000130204.13_1	ENSG00000130204.13	TOMM40	chr19	+	ENSG00000130204.13:t:44891407-44891689	ENSG00000130204.13_1_A3_1	False	False	44891407-44891689	E1	44891220-44891314	Distal	44891314-44891410	3	False	False	True	4.941e-02	9.262e-02	3.285e-02	8.073e-01	3.072e-01
ENSG00000120885.22_2	ENSG00000120885.22	CLU	chr8	-	ENSG00000120885.22:s:27604924-27605069	ENSG00000120885.22_2_A3_1	False	False	27604924-27605069	E2	27604291-27604395	Proximal	27604395-27604924	3	False	False	True	9.506e-01	9.418e-01	-8.632e-03	7.104e-01	7.110e-01
ENSG00000120885.22_2	ENSG00000120885.22	CLU	chr8	-	ENSG00000120885.22:s:27604924-27605069	ENSG00000120885.22_2_A3_1	False	True	27604924-27605069	E2	27604291-27604395	Distal	27604392-27604924	3	False	False	True	4.943e-02	5.824e-02	8.632e-03	7.104e-01	7.110e-01
ENSG00000225439.4_1	ENSG00000225439.4	BOLA3-DT	chr2	+	ENSG00000225439.4:s:74148350-74148478	ENSG00000225439.4_1_A3_1	False	False	74148350-74148478	E2	74148698-74151952	Proximal	74148478-74148698	9	False	False	True	9.280e-01	9.793e-01	3.144e-02	8.058e-01	4.067e-01
ENSG00000225439.4_1	ENSG00000225439.4	BOLA3-DT	chr2	+	ENSG00000225439.4:s:74148350-74148478	ENSG00000225439.4_1_A3_1	False	False	74148350-74148478	E2	74148698-74151952	Distal	74148478-74148707	9	False	False	True	6.886e-02	1.655e-02	-3.010e-02	7.975e-01	4.235e-01
ENSG00000196968.11_1	ENSG00000196968.11	FUT11	chr10	+	ENSG00000196968.11:s:73772276-73773041	ENSG00000196968.11_1_A3_1	False	False	73772276-73773041	E2	73773190-73773815	Proximal	73773041-73773190	4	False	False	True	8.298e-01	8.278e-01	-1.977e-03	7.826e-01	3.737e-01
ENSG00000196968.11_1	ENSG00000196968.11	FUT11	chr10	+	ENSG00000196968.11:s:73772276-73773041	ENSG00000196968.11_1_A3_1	False	False	73772276-73773041	E2	73773190-73773815	Distal	73773041-73773194	4	False	False	True	1.702e-01	1.722e-01	1.977e-03	7.826e-01	3.737e-01
ENSG00000090238.12_1	ENSG00000090238.12	YPEL3	chr16	-	ENSG00000090238.12:t:30095252-30095588	ENSG00000090238.12_1_A3_1	False	False	30096097-30095434	E1	30096097-30095434	Proximal	30095434-30096097	99	False	False	True	8.555e-01	8.765e-01	1.181e-02	7.917e-01	3.440e-01
ENSG00000090238.12_1	ENSG00000090238.12	YPEL3	chr16	-	ENSG00000090238.12:t:30095252-30095588	ENSG00000090238.12_1_A3_1	False	False	30096097-30095434	E1	30096097-30095434	Distal	30095335-30096097	99	False	False	True	9.157e-02	8.553e-02	1.433e-03	7.872e-01	3.875e-01
ENSG00000214655.11_3	ENSG00000214655.11	ZSWIM8	chr10	+	ENSG00000214655.11:s:73794147-73794330	ENSG00000214655.11_3_A3_1	False	False	73794147-73794330	E2	73794541-73794943	Proximal	73794330-73794541	15	False	False	True	6.459e-01	6.583e-01	3.965e-03	8.068e-01	2.719e-01
ENSG00000214655.11_3	ENSG00000214655.11	ZSWIM8	chr10	+	ENSG00000214655.11:s:73794147-73794330	ENSG00000214655.11_3_A3_1	False	False	73794147-73794330	E2	73794541-73794943	Distal	73794330-73794556	15	False	False	True	3.541e-01	3.417e-01	-3.965e-03	8.068e-01	2.719e-01
ENSG00000214655.11_6	ENSG00000214655.11	ZSWIM8	chr10	+	ENSG00000214655.11:s:73800640-73800759	ENSG00000214655.11_6_A3_1	False	False	73800640-73800759	E2	73801017-73801195	Proximal	73800759-73801017	68	False	False	True	9.431e-01	9.540e-01	6.573e-03	7.260e-01	6.344e-01
ENSG00000214655.11_6	ENSG00000214655.11	ZSWIM8	chr10	+	ENSG00000214655.11:s:73800640-73800759	ENSG00000214655.11_6_A3_1	False	False	73800640-73800759	E2	73801017-73801195	Distal	73800759-73801085	68	False	False	True	5.691e-02	4.598e-02	-6.573e-03	7.260e-01	6.344e-01
ENSG00000166965.13_1	ENSG00000166965.13	RCCD1	chr15	+	ENSG00000166965.13:s:90959752-90959998	ENSG00000166965.13_1_A3_1	False	False	90959900-90959998	E2	90960328-90960498	Proximal	90959998-90960328	6	False	False	True	9.365e-01	9.854e-01	2.772e-02	7.957e-01	4.921e-01
ENSG00000166965.13_1	ENSG00000166965.13	RCCD1	chr15	+	ENSG00000166965.13:s:90959752-90959998	ENSG00000166965.13_1_A3_1	False	False	90959900-90959998	E2	90960328-90960498	Distal	90959998-90960334	6	False	False	True	6.349e-02	1.463e-02	-2.772e-02	7.957e-01	4.921e-01
ENSG00000129757.15_1	ENSG00000129757.15	CDKN1C	chr11	-	ENSG00000129757.15:s:2883999-2884134	ENSG00000129757.15_1_A3_1	False	False	2883999-2884134	E2	2883213-2883915	Proximal	2883915-2883999	5	False	False	True	9.231e-01	8.742e-01	-3.028e-02	8.126e-01	3.189e-01
ENSG00000129757.15_1	ENSG00000129757.15	CDKN1C	chr11	-	ENSG00000129757.15:s:2883999-2884134	ENSG00000129757.15_1_A3_1	False	False	2883999-2884134	E2	2883213-2883915	Distal	2883910-2883999	5	False	False	True	7.693e-02	1.258e-01	3.028e-02	8.126e-01	3.189e-01
ENSG00000160961.12_2	ENSG00000160961.12	ZNF333	chr19	+	ENSG00000160961.12:s:14705054-14705170	ENSG00000160961.12_2_A3_1	False	False	14705054-14705170	E2	14706091-14706773	Proximal	14705170-14706091	595	False	False	True	1.832e-01	1.353e-01	-2.580e-02	8.066e-01	2.818e-01
ENSG00000160961.12_2	ENSG00000160961.12	ZNF333	chr19	+	ENSG00000160961.12:s:14705054-14705170	ENSG00000160961.12_2_A3_1	False	False	14705054-14705170	E2	14706091-14706773	Distal	14705170-14706686	595	False	False	True	8.168e-01	8.647e-01	2.580e-02	8.066e-01	2.818e-01
ENSG00000284461.2_1	ENSG00000284461.2	ENSG00000284461	chr7	+	ENSG00000284461.2:s:66775227-66775393	ENSG00000284461.2_1_A3_1	False	True	66775227-66775393	E2	66783672-66783841	Proximal	66775393-66783672	3	False	False	True	1.752e-01	1.167e-01	-4.188e-02	8.483e-01	3.169e-01
ENSG00000284461.2_1	ENSG00000284461.2	ENSG00000284461	chr7	+	ENSG00000284461.2:s:66775227-66775393	ENSG00000284461.2_1_A3_1	False	False	66775227-66775393	E2	66783672-66783841	Distal	66775393-66783675	3	False	False	True	8.248e-01	8.833e-01	4.188e-02	8.483e-01	3.169e-01
ENSG00000165097.16_2	ENSG00000165097.16	KDM1B	chr6	+	ENSG00000165097.16:s:18207398-18207529	ENSG00000165097.16_2_A3_1	False	False	18207398-18207529	E2	18208129-18208206	Proximal	18207529-18208129	3	False	False	True	3.351e-02	1.032e-01	4.231e-02	8.313e-01	2.871e-01
ENSG00000165097.16_2	ENSG00000165097.16	KDM1B	chr6	+	ENSG00000165097.16:s:18207398-18207529	ENSG00000165097.16_2_A3_1	False	False	18207398-18207529	E2	18208129-18208206	Distal	18207529-18208132	3	False	False	True	9.665e-01	8.968e-01	-4.231e-02	8.313e-01	2.871e-01
ENSG00000170606.16_1	ENSG00000170606.16	HSPA4	chr5	+	ENSG00000170606.16:s:133091193-133091374	ENSG00000170606.16_1_A3_1	False	False	133091193-133091374	E2	133092700-133092789	Proximal	133091374-133092700	3	False	False	True	9.389e-01	9.422e-01	3.829e-03	6.541e-01	8.387e-01
ENSG00000170606.16_1	ENSG00000170606.16	HSPA4	chr5	+	ENSG00000170606.16:s:133091193-133091374	ENSG00000170606.16_1_A3_1	False	True	133091193-133091374	E2	133092700-133092789	Distal	133091374-133092703	3	False	False	True	6.113e-02	5.779e-02	-3.829e-03	6.541e-01	8.387e-01
ENSG00000100796.18_4	ENSG00000100796.18	PPP4R3A	chr14	-	ENSG00000100796.18:s:91462735-91462877	ENSG00000100796.18_4_A3_1	False	False	91462735-91462877	E2	91462049-91462239	Proximal	91462239-91462735	18	False	False	True	9.163e-01	9.114e-01	-3.990e-04	6.714e-01	7.907e-01
ENSG00000100796.18_4	ENSG00000100796.18	PPP4R3A	chr14	-	ENSG00000100796.18:s:91462735-91462877	ENSG00000100796.18_4_A3_1	False	False	91462735-91462877	E2	91462049-91462239	Distal	91462221-91462735	18	False	False	True	8.368e-02	8.857e-02	3.990e-04	6.714e-01	7.907e-01
ENSG00000170485.17_4	ENSG00000170485.17	NPAS2	chr2	+	ENSG00000170485.17:t:100995400-100996829	ENSG00000170485.17_4_A3_1	False	False	100995400-100996829	E1	100993347-100993527	Proximal	100993527-100995400	396	False	False	True	5.597e-01	5.804e-01	2.023e-02	7.988e-01	2.902e-01
ENSG00000170485.17_4	ENSG00000170485.17	NPAS2	chr2	+	ENSG00000170485.17:t:100995400-100996829	ENSG00000170485.17_4_A3_1	False	False	100995400-100996829	E1	100993347-100993527	Distal	100993527-100995796	396	False	False	True	4.379e-01	4.158e-01	-2.151e-02	7.999e-01	2.858e-01
ENSG00000198563.14_1	ENSG00000198563.14	DDX39B	chr6	-	ENSG00000198563.14:s:31541950-31542448	ENSG00000198563.14_1_A3_1	False	False	31541950-31542448	E2	31540322-31540664	Proximal	31540664-31541950	130	False	False	True	6.575e-01	6.645e-01	5.786e-03	7.710e-01	4.540e-01
ENSG00000198563.14_1	ENSG00000198563.14	DDX39B	chr6	-	ENSG00000198563.14:s:31541950-31542448	ENSG00000198563.14_1_A3_1	False	False	31541950-31542448	E2	31540322-31540664	Distal	31540534-31541950	130	False	False	True	3.303e-01	3.232e-01	-9.301e-03	7.825e-01	4.385e-01
ENSG00000104093.14_1	ENSG00000104093.14	DMXL2	chr15	-	ENSG00000104093.14:s:51478271-51478347	ENSG00000104093.14_1_A3_1	False	False	51478271-51478347	E2	51476589-51476719	Proximal	51476719-51478271	3	False	True	True	6.902e-01	5.236e-01	-1.177e-01	9.173e-01	5.201e-02
ENSG00000104093.14_1	ENSG00000104093.14	DMXL2	chr15	-	ENSG00000104093.14:s:51478271-51478347	ENSG00000104093.14_1_A3_1	False	False	51478271-51478347	E2	51476589-51476719	Distal	51476716-51478271	3	False	True	True	3.098e-01	4.764e-01	1.177e-01	9.173e-01	5.201e-02
ENSG00000106415.13_1	ENSG00000106415.13	GLCCI1	chr7	+	ENSG00000106415.13:s:8022483-8022724	ENSG00000106415.13_1_A3_1	False	False	8022483-8022569	E2	8055433-8055549	Proximal	8022569-8055433	3	False	False	True	3.651e-01	3.257e-01	-2.069e-02	8.063e-01	2.750e-01
ENSG00000106415.13_1	ENSG00000106415.13	GLCCI1	chr7	+	ENSG00000106415.13:s:8022483-8022724	ENSG00000106415.13_1_A3_1	False	False	8022483-8022569	E2	8055433-8055549	Distal	8022569-8055436	3	False	False	True	6.075e-01	6.609e-01	3.130e-02	8.182e-01	2.363e-01
ENSG00000106415.13_2	ENSG00000106415.13	GLCCI1	chr7	+	ENSG00000106415.13:s:8060096-8060248	ENSG00000106415.13_2_A3_1	False	False	8060096-8060248	E2	8070921-8071131	Proximal	8060248-8070921	162	False	True	True	8.598e-01	7.238e-01	-1.046e-01	9.087e-01	6.710e-02
ENSG00000106415.13_2	ENSG00000106415.13	GLCCI1	chr7	+	ENSG00000106415.13:s:8060096-8060248	ENSG00000106415.13_2_A3_1	False	True	8060096-8060248	E2	8070921-8071131	Distal	8060248-8071083	162	False	True	True	1.145e-01	2.506e-01	1.130e-01	9.161e-01	5.804e-02
ENSG00000166164.16_3	ENSG00000166164.16	BRD7	chr16	-	ENSG00000166164.16:s:50321982-50322038	ENSG00000166164.16_3_A3_1	False	False	50321982-50322038	E2	50320663-50320777	Proximal	50320777-50321982	3	False	False	True	4.215e-01	3.738e-01	-4.383e-02	8.465e-01	2.443e-01
ENSG00000166164.16_3	ENSG00000166164.16	BRD7	chr16	-	ENSG00000166164.16:s:50321982-50322038	ENSG00000166164.16_3_A3_1	False	False	50321982-50322038	E2	50320663-50320777	Distal	50320774-50321982	3	False	False	True	5.785e-01	6.262e-01	4.383e-02	8.465e-01	2.443e-01
ENSG00000050405.14_1	ENSG00000050405.14	LIMA1	chr12	-	ENSG00000050405.14:s:50195618-50195887	ENSG00000050405.14_1_A3_1	False	False	50195830-50195887	E2	50192452-50192564	Proximal	50192564-50195830	3	False	False	True	1.543e-01	1.191e-01	-2.775e-02	7.932e-01	3.917e-01
ENSG00000050405.14_1	ENSG00000050405.14	LIMA1	chr12	-	ENSG00000050405.14:s:50195618-50195887	ENSG00000050405.14_1_A3_1	False	False	50195830-50195887	E2	50192452-50192564	Distal	50192561-50195830	3	False	False	True	8.452e-01	8.795e-01	2.707e-02	7.910e-01	3.982e-01
ENSG00000137575.12_2	ENSG00000137575.12	SDCBP	chr8	+	ENSG00000137575.12:s:58572205-58572314	ENSG00000137575.12_2_A3_1	False	False	58572205-58572314	E2	58575900-58576061	Proximal	58572314-58575900	3	False	False	True	6.745e-01	6.928e-01	1.446e-02	7.528e-01	5.462e-01
ENSG00000137575.12_2	ENSG00000137575.12	SDCBP	chr8	+	ENSG00000137575.12:s:58572205-58572314	ENSG00000137575.12_2_A3_1	False	False	58572205-58572314	E2	58575900-58576061	Distal	58572314-58575903	3	False	False	True	3.248e-01	2.990e-01	-1.963e-02	7.668e-01	5.023e-01
ENSG00000182325.11_1	ENSG00000182325.11	FBXL6	chr8	-	ENSG00000182325.11:s:144356600-144356713	ENSG00000182325.11_1_A3_1	False	False	144356600-144356713	E2	144356300-144356549	Proximal	144356549-144356600	18	False	False	True	5.726e-02	1.220e-02	-1.988e-02	7.247e-01	4.863e-01
ENSG00000182325.11_1	ENSG00000182325.11	FBXL6	chr8	-	ENSG00000182325.11:s:144356600-144356713	ENSG00000182325.11_1_A3_1	False	False	144356600-144356713	E2	144356300-144356549	Distal	144356531-144356600	18	False	False	True	9.427e-01	9.878e-01	1.988e-02	7.247e-01	4.863e-01
ENSG00000117335.21_3	ENSG00000117335.21	CD46	chr1	+	ENSG00000117335.21:s:207785071-207785106	ENSG00000117335.21_3_A3_1	False	False	207785071-207785106	E2	207785619-207785682	Proximal	207785106-207785619	37	False	False	True	9.039e-01	9.122e-01	3.319e-03	7.033e-01	7.144e-01
ENSG00000117335.21_3	ENSG00000117335.21	CD46	chr1	+	ENSG00000117335.21:s:207785071-207785106	ENSG00000117335.21_3_A3_1	False	False	207785071-207785106	E2	207785619-207785682	Distal	207785106-207785656	37	False	False	True	9.545e-02	8.682e-02	-3.331e-03	7.010e-01	7.186e-01
ENSG00000114867.22_2	ENSG00000114867.22	EIF4G1	chr3	+	ENSG00000114867.22:s:184323083-184323241	ENSG00000114867.22_2_A3_1	False	False	184323083-184323241	E2	184323405-184323593	Proximal	184323241-184323405	3	False	False	True	3.697e-01	3.913e-01	1.060e-02	7.575e-01	5.752e-01
ENSG00000114867.22_2	ENSG00000114867.22	EIF4G1	chr3	+	ENSG00000114867.22:s:184323083-184323241	ENSG00000114867.22_2_A3_1	False	False	184323083-184323241	E2	184323405-184323593	Distal	184323241-184323408	3	False	False	True	6.277e-01	6.042e-01	-1.228e-02	7.693e-01	5.643e-01
ENSG00000111300.10_3	ENSG00000111300.10	NAA25	chr12	-	ENSG00000111300.10:s:112078634-112078741	ENSG00000111300.10_3_A3_1	False	True	112078634-112078741	E2	112078188-112078541	Proximal	112078541-112078634	275	False	False	True	6.093e-02	9.875e-02	2.984e-02	7.884e-01	4.037e-01
ENSG00000111300.10_3	ENSG00000111300.10	NAA25	chr12	-	ENSG00000111300.10:s:112078634-112078741	ENSG00000111300.10_3_A3_1	False	False	112078634-112078741	E2	112078188-112078541	Distal	112078266-112078634	275	False	False	True	9.391e-01	9.012e-01	-2.984e-02	7.884e-01	4.037e-01
ENSG00000035681.9_2	ENSG00000035681.9	NSMAF	chr8	-	ENSG00000035681.9:s:58589752-58590074	ENSG00000035681.9_2_A3_1	False	False	58590007-58590074	E2	58589452-58589575	Proximal	58589575-58590007	17	False	False	True	9.366e-01	9.276e-01	-6.869e-03	7.453e-01	5.621e-01
ENSG00000035681.9_2	ENSG00000035681.9	NSMAF	chr8	-	ENSG00000035681.9:s:58589752-58590074	ENSG00000035681.9_2_A3_1	False	False	58590007-58590074	E2	58589452-58589575	Distal	58589558-58590007	17	False	False	True	6.338e-02	7.244e-02	6.869e-03	7.453e-01	5.621e-01
ENSG00000074755.15_1	ENSG00000074755.15	ZZEF1	chr17	-	ENSG00000074755.15:s:4085670-4085803	ENSG00000074755.15_1_A3_1	False	False	4085670-4085803	E2	4082437-4082507	Proximal	4082507-4085670	3	False	False	True	9.283e-01	9.763e-01	3.278e-02	8.463e-01	4.912e-01
ENSG00000074755.15_1	ENSG00000074755.15	ZZEF1	chr17	-	ENSG00000074755.15:s:4085670-4085803	ENSG00000074755.15_1_A3_1	False	False	4085670-4085803	E2	4082437-4082507	Distal	4082504-4085670	3	False	False	True	7.170e-02	2.375e-02	-3.278e-02	8.463e-01	4.912e-01
ENSG00000160741.17_2	ENSG00000160741.17	CRTC2	chr1	-	ENSG00000160741.17:s:153952805-153952962	ENSG00000160741.17_2_A3_1	False	False	153952805-153952962	E2	153952571-153952650	Proximal	153952650-153952805	15	False	False	True	1.505e-01	2.434e-01	8.685e-02	9.648e-01	1.060e-01
ENSG00000160741.17_2	ENSG00000160741.17	CRTC2	chr1	-	ENSG00000160741.17:s:153952805-153952962	ENSG00000160741.17_2_A3_1	False	False	153952805-153952962	E2	153952571-153952650	Distal	153952635-153952805	15	False	False	True	8.495e-01	7.566e-01	-8.685e-02	9.648e-01	1.060e-01
ENSG00000163161.14_2	ENSG00000163161.14	ERCC3	chr2	-	ENSG00000163161.14:s:127293513-127293718	ENSG00000163161.14_2_A3_1	False	False	127293513-127293718	E2	127292610-127292846	Proximal	127292846-127293513	142	False	False	True	9.460e-01	9.122e-01	-1.700e-02	7.356e-01	5.824e-01
ENSG00000163161.14_2	ENSG00000163161.14	ERCC3	chr2	-	ENSG00000163161.14:s:127293513-127293718	ENSG00000163161.14_2_A3_1	False	False	127293513-127293718	E2	127292610-127292846	Distal	127292704-127293513	142	False	False	True	5.403e-02	8.776e-02	1.700e-02	7.356e-01	5.824e-01
ENSG00000163161.14_3	ENSG00000163161.14	ERCC3	chr2	-	ENSG00000163161.14:s:127289689-127289942	ENSG00000163161.14_3_A3_1	False	False	127289689-127289824	E2	127289337-127289519	Proximal	127289519-127289689	18	False	False	True	6.849e-02	7.612e-02	6.199e-03	6.916e-01	7.000e-01
ENSG00000163161.14_3	ENSG00000163161.14	ERCC3	chr2	-	ENSG00000163161.14:s:127289689-127289942	ENSG00000163161.14_3_A3_1	False	False	127289689-127289824	E2	127289337-127289519	Distal	127289501-127289689	18	False	False	True	9.315e-01	9.239e-01	-6.199e-03	6.916e-01	7.000e-01
ENSG00000122483.18_5	ENSG00000122483.18	CCDC18	chr1	+	ENSG00000122483.18:s:93212101-93212261	ENSG00000122483.18_5_A3_1	False	False	93212101-93212261	E2	93214743-93214966	Proximal	93212261-93214743	3	False	False	True	6.435e-01	7.107e-01	5.971e-02	8.594e-01	1.772e-01
ENSG00000122483.18_5	ENSG00000122483.18	CCDC18	chr1	+	ENSG00000122483.18:s:93212101-93212261	ENSG00000122483.18_5_A3_1	False	False	93212101-93212261	E2	93214743-93214966	Distal	93212261-93214746	3	False	False	True	3.565e-01	2.893e-01	-5.971e-02	8.594e-01	1.772e-01
ENSG00000111602.12_1	ENSG00000111602.12	TIMELESS	chr12	-	ENSG00000111602.12:s:56433026-56433127	ENSG00000111602.12_1_A3_1	False	False	56433026-56433127	E2	56432369-56432524	Proximal	56432524-56433026	3	False	False	True	8.697e-01	8.625e-01	-1.059e-03	7.097e-01	6.568e-01
ENSG00000111602.12_1	ENSG00000111602.12	TIMELESS	chr12	-	ENSG00000111602.12:s:56433026-56433127	ENSG00000111602.12_1_A3_1	False	False	56433026-56433127	E2	56432369-56432524	Distal	56432521-56433026	3	False	False	True	1.303e-01	1.375e-01	1.059e-03	7.097e-01	6.568e-01
ENSG00000072415.10_1	ENSG00000072415.10	PALS1	chr14	+	ENSG00000072415.10:t:67279018-67280839	ENSG00000072415.10_1_A3_1	False	False	67279018-67279537	E1	67269701-67269783	Proximal	67269783-67279018	232	False	False	True	4.156e-01	4.161e-01	-4.261e-03	8.012e-01	2.730e-01
ENSG00000072415.10_1	ENSG00000072415.10	PALS1	chr14	+	ENSG00000072415.10:t:67279018-67280839	ENSG00000072415.10_1_A3_1	False	False	67279018-67279537	E1	67269701-67269783	Distal	67269783-67279250	232	False	False	True	5.600e-01	5.798e-01	9.967e-03	8.010e-01	2.754e-01
ENSG00000111358.14_1	ENSG00000111358.14	GTF2H3	chr12	+	ENSG00000111358.14:s:123650994-123651156	ENSG00000111358.14_1_A3_1	False	False	123650994-123651056	E2	123652524-123652561	Proximal	123651056-123652524	8	False	False	True	6.132e-02	2.929e-02	-2.768e-02	8.204e-01	5.618e-01
ENSG00000111358.14_1	ENSG00000111358.14	GTF2H3	chr12	+	ENSG00000111358.14:s:123650994-123651156	ENSG00000111358.14_1_A3_1	False	False	123650994-123651056	E2	123652524-123652561	Distal	123651056-123652532	8	False	False	True	9.387e-01	9.707e-01	2.768e-02	8.204e-01	5.618e-01
ENSG00000065485.20_2	ENSG00000065485.20	PDIA5	chr3	+	ENSG00000065485.20:s:123145522-123145592	ENSG00000065485.20_2_A3_1	False	False	123145522-123145592	E2	123146099-123146259	Proximal	123145592-123146099	19	False	False	True	8.619e-01	8.587e-01	-4.388e-03	7.729e-01	4.413e-01
ENSG00000065485.20_2	ENSG00000065485.20	PDIA5	chr3	+	ENSG00000065485.20:s:123145522-123145592	ENSG00000065485.20_2_A3_1	False	False	123145522-123145592	E2	123146099-123146259	Distal	123145592-123146118	19	False	False	True	1.381e-01	1.413e-01	4.388e-03	7.729e-01	4.413e-01
ENSG00000003393.16_5	ENSG00000003393.16	ALS2	chr2	-	ENSG00000003393.16:s:201718077-201718210	ENSG00000003393.16_5_A3_1	False	False	201718077-201718210	E2	201715672-201715839	Proximal	201715839-201718077	3	False	False	True	7.968e-01	7.302e-01	-3.837e-02	8.136e-01	2.477e-01
ENSG00000003393.16_5	ENSG00000003393.16	ALS2	chr2	-	ENSG00000003393.16:s:201718077-201718210	ENSG00000003393.16_5_A3_1	False	False	201718077-201718210	E2	201715672-201715839	Distal	201715836-201718077	3	False	False	True	1.633e-01	2.282e-01	3.930e-02	8.164e-01	2.543e-01
ENSG00000124784.9_1	ENSG00000124784.9	RIOK1	chr6	+	ENSG00000124784.9:s:7412889-7412942	ENSG00000124784.9_1_A3_1	False	False	7412889-7412942	E2	7414238-7414390	Proximal	7412942-7414238	16	False	False	True	9.022e-01	9.001e-01	-6.734e-03	7.357e-01	5.826e-01
ENSG00000124784.9_1	ENSG00000124784.9	RIOK1	chr6	+	ENSG00000124784.9:s:7412889-7412942	ENSG00000124784.9_1_A3_1	False	True	7412889-7412942	E2	7414238-7414390	Distal	7412942-7414254	16	False	False	True	9.783e-02	9.993e-02	6.734e-03	7.357e-01	5.826e-01
ENSG00000100601.10_2	ENSG00000100601.10	ALKBH1	chr14	-	ENSG00000100601.10:s:77679880-77679970	ENSG00000100601.10_2_A3_1	False	False	77679880-77679970	E2	77675656-77675849	Proximal	77675849-77679880	55	False	False	True	9.646e-01	9.327e-01	-2.340e-02	7.718e-01	5.009e-01
ENSG00000100601.10_2	ENSG00000100601.10	ALKBH1	chr14	-	ENSG00000100601.10:s:77679880-77679970	ENSG00000100601.10_2_A3_1	False	False	77679880-77679970	E2	77675656-77675849	Distal	77675794-77679880	55	False	False	True	3.539e-02	6.730e-02	2.340e-02	7.718e-01	5.009e-01
ENSG00000023191.17_2	ENSG00000023191.17	RNH1	chr11	-	ENSG00000023191.17:s:500840-502181	ENSG00000023191.17_2_A3_1	False	False	502062-502181	E2	500484-500738	Proximal	500738-502062	84	False	False	True	6.102e-02	2.695e-02	-3.553e-02	8.802e-01	5.337e-01
ENSG00000023191.17_2	ENSG00000023191.17	RNH1	chr11	-	ENSG00000023191.17:s:500840-502181	ENSG00000023191.17_2_A3_1	False	False	502062-502181	E2	500484-500738	Distal	500654-502062	84	False	False	True	9.390e-01	9.731e-01	3.553e-02	8.802e-01	5.337e-01
ENSG00000137760.15_2	ENSG00000137760.15	ALKBH8	chr11	-	ENSG00000137760.15:s:107556766-107557003	ENSG00000137760.15_2_A3_1	False	False	107556766-107557003	E2	107553847-107553978	Proximal	107553978-107556766	5	False	False	True	9.044e-01	8.635e-01	-2.730e-02	7.788e-01	3.941e-01
ENSG00000137760.15_2	ENSG00000137760.15	ALKBH8	chr11	-	ENSG00000137760.15:s:107556766-107557003	ENSG00000137760.15_2_A3_1	False	False	107556766-107557003	E2	107553847-107553978	Distal	107553973-107556766	5	False	False	True	9.559e-02	1.365e-01	2.730e-02	7.788e-01	3.941e-01
ENSG00000006118.15_2	ENSG00000006118.15	TMEM132A	chr11	+	ENSG00000006118.15:s:60930510-60930659	ENSG00000006118.15_2_A3_1	False	False	60930510-60930659	E2	60931686-60931884	Proximal	60930659-60931686	3	False	True	True	3.577e-01	5.751e-01	1.573e-01	9.297e-01	2.768e-02
ENSG00000006118.15_2	ENSG00000006118.15	TMEM132A	chr11	+	ENSG00000006118.15:s:60930510-60930659	ENSG00000006118.15_2_A3_1	False	False	60930510-60930659	E2	60931686-60931884	Distal	60930659-60931689	3	False	True	True	6.423e-01	4.249e-01	-1.573e-01	9.297e-01	2.768e-02
ENSG00000087995.16_2	ENSG00000087995.16	METTL2A	chr17	+	ENSG00000087995.16:s:62447701-62447766	ENSG00000087995.16_2_A3_1	False	False	62447701-62447766	E2	62448575-62453385	Proximal	62447766-62448575	2	False	False	True	9.406e-01	9.146e-01	-1.661e-02	7.267e-01	5.749e-01
ENSG00000087995.16_2	ENSG00000087995.16	METTL2A	chr17	+	ENSG00000087995.16:s:62447701-62447766	ENSG00000087995.16_2_A3_1	False	True	62447701-62447766	E2	62448575-62453385	Distal	62447766-62448577	2	False	False	True	5.936e-02	8.540e-02	1.661e-02	7.267e-01	5.749e-01
ENSG00000187239.17_2	ENSG00000187239.17	FNBP1	chr9	-	ENSG00000187239.17:s:129900426-129900547	ENSG00000187239.17_2_A3_1	False	True	129900426-129900547	E2	129899965-129900104	Proximal	129900104-129900426	3	False	False	True	1.972e-01	2.061e-01	4.665e-03	7.357e-01	5.924e-01
ENSG00000187239.17_2	ENSG00000187239.17	FNBP1	chr9	-	ENSG00000187239.17:s:129900426-129900547	ENSG00000187239.17_2_A3_1	False	False	129900426-129900547	E2	129899965-129900104	Distal	129900101-129900426	3	False	False	True	8.028e-01	7.939e-01	-4.665e-03	7.357e-01	5.924e-01
ENSG00000146872.19_1	ENSG00000146872.19	TLK2	chr17	+	ENSG00000146872.19:t:62481121-62481206	ENSG00000146872.19_1_A3_1	False	False	62481121-62481206	E1	62478825-62479290	Proximal	62479290-62481121	3	False	False	True	5.316e-01	5.972e-01	4.476e-02	8.299e-01	2.349e-01
ENSG00000146872.19_1	ENSG00000146872.19	TLK2	chr17	+	ENSG00000146872.19:t:62481121-62481206	ENSG00000146872.19_1_A3_1	False	False	62481121-62481206	E1	62478825-62479290	Distal	62479290-62481124	3	False	False	True	4.462e-01	3.965e-01	-3.528e-02	8.134e-01	2.804e-01
ENSG00000132010.16_1	ENSG00000132010.16	ZNF20	chr19	-	ENSG00000132010.16:s:12140180-12140355	ENSG00000132010.16_1_A3_1	False	False	12140180-12140355	E2	12135769-12135904	Proximal	12135904-12140180	9	False	False	True	5.391e-01	6.318e-01	5.034e-02	8.382e-01	1.706e-01
ENSG00000132010.16_1	ENSG00000132010.16	ZNF20	chr19	-	ENSG00000132010.16:s:12140180-12140355	ENSG00000132010.16_1_A3_1	False	False	12140180-12140355	E2	12135769-12135904	Distal	12135895-12140180	9	False	False	True	4.009e-01	3.480e-01	-3.557e-02	8.209e-01	2.095e-01
ENSG00000131067.17_6	ENSG00000131067.17	GGT7	chr20	-	ENSG00000131067.17:s:34851231-34851368	ENSG00000131067.17_6_A3_1	False	False	34851231-34851368	E2	34849961-34850197	Proximal	34850197-34851231	137	False	True	True	2.038e-01	6.734e-02	-1.239e-01	9.850e-01	3.500e-02
ENSG00000131067.17_6	ENSG00000131067.17	GGT7	chr20	-	ENSG00000131067.17:s:34851231-34851368	ENSG00000131067.17_6_A3_1	False	False	34851231-34851368	E2	34849961-34850197	Distal	34850060-34851231	137	False	True	True	7.929e-01	9.243e-01	1.194e-01	9.795e-01	4.160e-02
ENSG00000103507.14_2	ENSG00000103507.14	BCKDK	chr16	+	ENSG00000103507.14:s:31111869-31112027	ENSG00000103507.14_2_A3_1	False	False	31111869-31112027	E2	31112121-31112791	Proximal	31112027-31112121	76	False	False	True	9.337e-01	9.717e-01	2.171e-02	7.674e-01	5.356e-01
ENSG00000103507.14_2	ENSG00000103507.14	BCKDK	chr16	+	ENSG00000103507.14:s:31111869-31112027	ENSG00000103507.14_2_A3_1	False	False	31111869-31112027	E2	31112121-31112791	Distal	31112027-31112197	76	False	False	True	6.634e-02	2.829e-02	-2.171e-02	7.674e-01	5.356e-01
ENSG00000108175.19_3	ENSG00000108175.19	ZMIZ1	chr10	+	ENSG00000108175.19:s:79292158-79292356	ENSG00000108175.19_3_A3_1	False	False	79292158-79292356	E2	79293363-79293653	Proximal	79292356-79293363	18	False	True	True	5.193e-01	3.664e-01	-1.160e-01	9.376e-01	5.152e-02
ENSG00000108175.19_3	ENSG00000108175.19	ZMIZ1	chr10	+	ENSG00000108175.19:s:79292158-79292356	ENSG00000108175.19_3_A3_1	False	False	79292158-79292356	E2	79293363-79293653	Distal	79292356-79293381	18	False	True	True	4.807e-01	6.336e-01	1.160e-01	9.376e-01	5.152e-02
ENSG00000158805.12_1	ENSG00000158805.12	ZNF276	chr16	+	ENSG00000158805.12:s:89722869-89723183	ENSG00000158805.12_1_A3_1	False	False	89722869-89723183	E2	89723260-89723709	Proximal	89723183-89723260	19	False	False	True	9.182e-01	8.566e-01	-4.240e-02	8.231e-01	2.437e-01
ENSG00000158805.12_1	ENSG00000158805.12	ZNF276	chr16	+	ENSG00000158805.12:s:89722869-89723183	ENSG00000158805.12_1_A3_1	False	False	89722869-89723183	E2	89723260-89723709	Distal	89723183-89723279	19	False	False	True	8.182e-02	1.434e-01	4.240e-02	8.231e-01	2.437e-01
ENSG00000186470.14_1	ENSG00000186470.14	BTN3A2	chr6	+	ENSG00000186470.14:s:26365228-26365352	ENSG00000186470.14_1_A3_1	False	False	26365228-26365352	E2	26367975-26368050	Proximal	26365352-26367975	15	False	False	True	1.092e-01	3.659e-02	-3.548e-02	8.233e-01	2.951e-01
ENSG00000186470.14_1	ENSG00000186470.14	BTN3A2	chr6	+	ENSG00000186470.14:s:26365228-26365352	ENSG00000186470.14_1_A3_1	False	False	26365228-26365352	E2	26367975-26368050	Distal	26365352-26367990	15	False	False	True	8.852e-01	9.543e-01	3.454e-02	8.207e-01	2.889e-01
ENSG00000172534.14_6	ENSG00000172534.14	HCFC1	chrX	-	ENSG00000172534.14:s:153952514-153953090	ENSG00000172534.14_6_A3_1	False	False	153952514-153953090	E2	153951841-153952161	Proximal	153952161-153952514	3	False	False	True	1.175e-01	1.067e-01	-5.393e-03	6.861e-01	7.548e-01
ENSG00000172534.14_6	ENSG00000172534.14	HCFC1	chrX	-	ENSG00000172534.14:s:153952514-153953090	ENSG00000172534.14_6_A3_1	False	False	153952514-153953090	E2	153951841-153952161	Distal	153952158-153952514	3	False	False	True	8.825e-01	8.933e-01	5.393e-03	6.861e-01	7.548e-01
ENSG00000134852.15_4	ENSG00000134852.15	CLOCK	chr4	-	ENSG00000134852.15:s:55442278-55442634	ENSG00000134852.15_4_A3_1	False	False	55442432-55442634	E2	55438282-55438537	Proximal	55438537-55442432	130	False	False	True	9.681e-01	8.905e-01	-3.937e-02	8.016e-01	2.520e-01
ENSG00000134852.15_4	ENSG00000134852.15	CLOCK	chr4	-	ENSG00000134852.15:s:55442278-55442634	ENSG00000134852.15_4_A3_1	False	False	55442432-55442634	E2	55438282-55438537	Distal	55438407-55442432	130	False	False	True	3.191e-02	1.095e-01	3.937e-02	8.016e-01	2.520e-01
ENSG00000142599.19_5	ENSG00000142599.19	RERE	chr1	-	ENSG00000142599.19:s:8365812-8365974	ENSG00000142599.19_5_A3_1	False	True	8365812-8365974	E2	8364746-8364895	Proximal	8364895-8365812	57	False	False	True	6.464e-02	4.556e-02	-1.536e-02	7.510e-01	6.114e-01
ENSG00000142599.19_5	ENSG00000142599.19	RERE	chr1	-	ENSG00000142599.19:s:8365812-8365974	ENSG00000142599.19_5_A3_1	False	False	8365812-8365974	E2	8364746-8364895	Distal	8364838-8365812	57	False	False	True	9.354e-01	9.544e-01	1.536e-02	7.510e-01	6.114e-01
ENSG00000165119.21_3	ENSG00000165119.21	HNRNPK	chr9	-	ENSG00000165119.21:s:83970897-83971146	ENSG00000165119.21_3_A3_1	False	False	83970897-83971146	E2	83970737-83970819	Proximal	83970819-83970897	15	False	False	True	9.401e-01	9.417e-01	3.157e-04	6.512e-01	8.472e-01
ENSG00000165119.21_3	ENSG00000165119.21	HNRNPK	chr9	-	ENSG00000165119.21:s:83970897-83971146	ENSG00000165119.21_3_A3_1	False	True	83970897-83971146	E2	83970737-83970819	Distal	83970804-83970897	15	False	False	True	5.993e-02	5.830e-02	-3.157e-04	6.512e-01	8.472e-01
ENSG00000167925.16_1	ENSG00000167925.16	GHDC	chr17	-	ENSG00000167925.16:s:42193189-42193604	ENSG00000167925.16_1_A3_1	False	False	42193317-42193604	E2	42192906-42193101	Proximal	42193101-42193317	74	False	False	True	7.984e-02	9.113e-02	6.714e-03	7.697e-01	4.547e-01
ENSG00000167925.16_1	ENSG00000167925.16	GHDC	chr17	-	ENSG00000167925.16:s:42193189-42193604	ENSG00000167925.16_1_A3_1	False	False	42193317-42193604	E2	42192906-42193101	Distal	42193027-42193317	74	False	False	True	9.157e-01	9.037e-01	-7.011e-03	7.705e-01	4.458e-01
ENSG00000181404.18_1	ENSG00000181404.18	WASHC1	chr9	-	ENSG00000181404.18:s:24851-25004	ENSG00000181404.18_1_A3_1	False	False	24851-25004	E2	18381-18492	Proximal	18492-24851	13	False	False	True	8.996e-01	8.714e-01	-1.840e-02	7.773e-01	4.193e-01
ENSG00000181404.18_1	ENSG00000181404.18	WASHC1	chr9	-	ENSG00000181404.18:s:24851-25004	ENSG00000181404.18_1_A3_1	False	False	24851-25004	E2	18381-18492	Distal	18479-24851	13	False	False	True	1.004e-01	1.286e-01	1.840e-02	7.773e-01	4.193e-01
ENSG00000135966.13_1	ENSG00000135966.13	TGFBRAP1	chr2	-	ENSG00000135966.13:s:105329625-105329735	ENSG00000135966.13_1_A3_1	False	False	105329625-105329735	E2	105307614-105308318	Proximal	105308318-105329625	3	False	False	True	6.383e-01	6.373e-01	1.016e-02	7.927e-01	3.135e-01
ENSG00000135966.13_1	ENSG00000135966.13	TGFBRAP1	chr2	-	ENSG00000135966.13:s:105329625-105329735	ENSG00000135966.13_1_A3_1	False	True	105329625-105329735	E2	105307614-105308318	Distal	105308315-105329625	3	False	False	True	3.617e-01	3.627e-01	-1.016e-02	7.927e-01	3.135e-01
ENSG00000204394.13_1	ENSG00000204394.13	VARS1	chr6	-	ENSG00000204394.13:s:31792392-31792516	ENSG00000204394.13_1_A3_1	False	True	31792392-31792516	E2	31792217-31792304	Proximal	31792304-31792392	3	False	False	True	1.747e-01	1.658e-01	-6.969e-03	7.328e-01	5.704e-01
ENSG00000204394.13_1	ENSG00000204394.13	VARS1	chr6	-	ENSG00000204394.13:s:31792392-31792516	ENSG00000204394.13_1_A3_1	False	False	31792392-31792516	E2	31792217-31792304	Distal	31792301-31792392	3	False	False	True	8.253e-01	8.342e-01	6.969e-03	7.328e-01	5.704e-01
ENSG00000141503.17_2	ENSG00000141503.17	MINK1	chr17	+	ENSG00000141503.17:s:4890951-4891124	ENSG00000141503.17_2_A3_1	False	False	4890951-4891124	E2	4891456-4891716	Proximal	4891124-4891456	60	False	False	True	8.981e-01	9.292e-01	1.755e-02	7.464e-01	5.336e-01
ENSG00000141503.17_2	ENSG00000141503.17	MINK1	chr17	+	ENSG00000141503.17:s:4890951-4891124	ENSG00000141503.17_2_A3_1	False	False	4890951-4891124	E2	4891456-4891716	Distal	4891124-4891516	60	False	False	True	1.019e-01	7.084e-02	-1.755e-02	7.464e-01	5.336e-01
ENSG00000141503.17_4	ENSG00000141503.17	MINK1	chr17	+	ENSG00000141503.17:s:4893434-4893871	ENSG00000141503.17_4_A3_1	False	False	4893434-4893597	E2	4893988-4894093	Proximal	4893597-4893988	3	False	False	True	6.507e-01	6.714e-01	1.401e-02	7.962e-01	3.090e-01
ENSG00000141503.17_4	ENSG00000141503.17	MINK1	chr17	+	ENSG00000141503.17:s:4893434-4893871	ENSG00000141503.17_4_A3_1	False	True	4893434-4893597	E2	4893988-4894093	Distal	4893597-4893991	3	False	False	True	3.493e-01	3.286e-01	-1.401e-02	7.962e-01	3.090e-01
ENSG00000116754.14_1	ENSG00000116754.14	SRSF11	chr1	+	ENSG00000116754.14:t:70221469-70221839	ENSG00000116754.14_1_A3_1	False	False	70221612-70221839	E1	70205682-70205780	Proximal	70205780-70221612	3	False	False	True	2.516e-01	2.684e-01	9.367e-03	7.719e-01	4.033e-01
ENSG00000116754.14_1	ENSG00000116754.14	SRSF11	chr1	+	ENSG00000116754.14:t:70221469-70221839	ENSG00000116754.14_1_A3_1	False	False	70221612-70221839	E1	70205682-70205780	Distal	70205780-70221615	3	False	False	True	7.461e-01	7.277e-01	-1.034e-02	7.727e-01	3.991e-01
ENSG00000116754.14_5	ENSG00000116754.14	SRSF11	chr1	+	ENSG00000116754.14:s:70250365-70250503	ENSG00000116754.14_5_A3_1	False	False	70250365-70250503	E2	70250608-70253052	Proximal	70250503-70250608	3	False	False	True	6.081e-01	6.492e-01	3.386e-02	8.337e-01	3.600e-01
ENSG00000116754.14_5	ENSG00000116754.14	SRSF11	chr1	+	ENSG00000116754.14:s:70250365-70250503	ENSG00000116754.14_5_A3_1	False	False	70250365-70250503	E2	70250608-70253052	Distal	70250503-70250611	3	False	False	True	3.919e-01	3.508e-01	-3.386e-02	8.337e-01	3.600e-01
ENSG00000136527.19_2	ENSG00000136527.19	TRA2B	chr3	-	ENSG00000136527.19:t:185918365-185918438	ENSG00000136527.19_2_A3_1	False	False	185919437-185918438	E1	185919437-185918438	Proximal	185918438-185919437	3	False	False	True	9.238e-01	9.498e-01	1.812e-02	7.477e-01	6.352e-01
ENSG00000136527.19_2	ENSG00000136527.19	TRA2B	chr3	-	ENSG00000136527.19:t:185918365-185918438	ENSG00000136527.19_2_A3_1	False	False	185919437-185918438	E1	185919437-185918438	Distal	185918435-185919437	3	False	False	True	5.325e-02	3.987e-02	-1.464e-02	7.549e-01	6.467e-01
ENSG00000247137.9_1	ENSG00000247137.9	ANKRD42-DT	chr11	-	ENSG00000247137.9:s:83193467-83193794	ENSG00000247137.9_1_A3_1	False	False	83193467-83193794	E2	83192736-83192816	Proximal	83192816-83193467	24	False	False	True	8.231e-01	8.860e-01	3.611e-02	8.182e-01	2.630e-01
ENSG00000247137.9_1	ENSG00000247137.9	ANKRD42-DT	chr11	-	ENSG00000247137.9:s:83193467-83193794	ENSG00000247137.9_1_A3_1	False	False	83193467-83193794	E2	83192736-83192816	Distal	83192792-83193467	24	False	False	True	1.769e-01	1.140e-01	-3.611e-02	8.182e-01	2.630e-01
ENSG00000169249.14_1	ENSG00000169249.14	ZRSR2	chrX	+	ENSG00000169249.14:s:15790865-15791013	ENSG00000169249.14_1_A3_1	False	False	15790865-15791013	E2	15799872-15799953	Proximal	15791013-15799872	11	False	False	True	8.454e-01	8.805e-01	2.488e-02	7.838e-01	3.874e-01
ENSG00000169249.14_1	ENSG00000169249.14	ZRSR2	chrX	+	ENSG00000169249.14:s:15790865-15791013	ENSG00000169249.14_1_A3_1	False	True	15790865-15791013	E2	15799872-15799953	Distal	15791013-15799883	11	False	False	True	1.306e-01	7.988e-02	-3.465e-02	8.087e-01	3.210e-01
ENSG00000112319.20_4	ENSG00000112319.20	EYA4	chr6	+	ENSG00000112319.20:s:133512721-133512779	ENSG00000112319.20_4_A3_1	False	False	133512721-133512779	E2	133512878-133513038	Proximal	133512779-133512878	68	False	True	True	9.138e-01	7.772e-01	-1.095e-01	9.175e-01	6.328e-02
ENSG00000112319.20_4	ENSG00000112319.20	EYA4	chr6	+	ENSG00000112319.20:s:133512721-133512779	ENSG00000112319.20_4_A3_1	False	False	133512721-133512779	E2	133512878-133513038	Distal	133512779-133512946	68	False	True	True	8.617e-02	2.228e-01	1.095e-01	9.175e-01	6.328e-02
ENSG00000100731.16_3	ENSG00000100731.16	PCNX1	chr14	+	ENSG00000100731.16:s:71011492-71012838	ENSG00000100731.16_3_A3_1	False	False	71011492-71011549	E2	71012985-71013202	Proximal	71011549-71012985	15	False	False	True	9.226e-01	9.149e-01	-7.414e-03	7.410e-01	5.444e-01
ENSG00000100731.16_3	ENSG00000100731.16	PCNX1	chr14	+	ENSG00000100731.16:s:71011492-71012838	ENSG00000100731.16_3_A3_1	False	False	71011492-71011549	E2	71012985-71013202	Distal	71011549-71013000	15	False	False	True	7.744e-02	8.514e-02	7.414e-03	7.410e-01	5.444e-01
ENSG00000024048.11_3	ENSG00000024048.11	UBR2	chr6	+	ENSG00000024048.11:s:42663258-42663419	ENSG00000024048.11_3_A3_1	False	False	42663258-42663419	E2	42665409-42665512	Proximal	42663419-42665409	3	False	False	True	8.287e-01	9.006e-01	5.474e-02	8.678e-01	2.108e-01
ENSG00000024048.11_3	ENSG00000024048.11	UBR2	chr6	+	ENSG00000024048.11:s:42663258-42663419	ENSG00000024048.11_3_A3_1	False	True	42663258-42663419	E2	42665409-42665512	Distal	42663419-42665412	3	False	False	True	1.713e-01	9.943e-02	-5.474e-02	8.678e-01	2.108e-01
ENSG00000137494.14_3	ENSG00000137494.14	ANKRD42	chr11	+	ENSG00000137494.14:s:83210300-83210419	ENSG00000137494.14_3_A3_1	False	True	83210300-83210419	E2	83211222-83211430	Proximal	83210419-83211222	73	False	False	True	9.554e-02	2.152e-02	-5.705e-02	9.353e-01	2.669e-01
ENSG00000137494.14_3	ENSG00000137494.14	ANKRD42	chr11	+	ENSG00000137494.14:s:83210300-83210419	ENSG00000137494.14_3_A3_1	False	False	83210300-83210419	E2	83211222-83211430	Distal	83210419-83211295	73	False	False	True	9.028e-01	9.763e-01	5.710e-02	9.319e-01	2.612e-01
ENSG00000103067.14_1	ENSG00000103067.14	ESRP2	chr16	-	ENSG00000103067.14:s:68232761-68232815	ENSG00000103067.14_1_A3_1	False	False	68232761-68232815	E2	68232577-68232687	Proximal	68232687-68232761	3	False	False	True	8.896e-01	9.402e-01	3.000e-02	7.979e-01	3.802e-01
ENSG00000103067.14_1	ENSG00000103067.14	ESRP2	chr16	-	ENSG00000103067.14:s:68232761-68232815	ENSG00000103067.14_1_A3_1	False	False	68232761-68232815	E2	68232577-68232687	Distal	68232684-68232761	3	False	False	True	8.037e-02	5.720e-02	-1.413e-02	7.457e-01	5.505e-01
ENSG00000091127.14_1	ENSG00000091127.14	PUS7	chr7	-	ENSG00000091127.14:s:105522052-105522271	ENSG00000091127.14_1_A3_1	False	False	105522052-105522271	E2	105508115-105508544	Proximal	105508544-105522052	24	False	True	True	4.111e-01	6.276e-01	1.984e-01	9.900e-01	6.206e-03
ENSG00000091127.14_1	ENSG00000091127.14	PUS7	chr7	-	ENSG00000091127.14:s:105522052-105522271	ENSG00000091127.14_1_A3_1	False	False	105522052-105522271	E2	105508115-105508544	Distal	105508520-105522052	24	False	True	True	5.889e-01	3.724e-01	-1.984e-01	9.900e-01	6.206e-03
ENSG00000099204.21_4	ENSG00000099204.21	ABLIM1	chr10	-	ENSG00000099204.21:s:114451624-114451671	ENSG00000099204.21_4_A3_1	False	False	114451624-114451671	E2	114447880-114448026	Proximal	114448026-114451624	6	False	False	True	2.238e-01	2.672e-01	2.681e-02	8.008e-01	4.093e-01
ENSG00000099204.21_4	ENSG00000099204.21	ABLIM1	chr10	-	ENSG00000099204.21:s:114451624-114451671	ENSG00000099204.21_4_A3_1	False	False	114451624-114451671	E2	114447880-114448026	Distal	114448020-114451624	6	False	False	True	7.292e-01	6.967e-01	-1.664e-02	7.663e-01	4.773e-01
ENSG00000139197.11_4	ENSG00000139197.11	PEX5	chr12	+	ENSG00000139197.11:s:7202612-7202704	ENSG00000139197.11_4_A3_1	False	False	7202612-7202704	E2	7203432-7203551	Proximal	7202704-7203432	24	False	False	True	8.868e-01	8.347e-01	-3.680e-02	8.299e-01	3.492e-01
ENSG00000139197.11_4	ENSG00000139197.11	PEX5	chr12	+	ENSG00000139197.11:s:7202612-7202704	ENSG00000139197.11_4_A3_1	False	False	7202612-7202704	E2	7203432-7203551	Distal	7202704-7203456	24	False	False	True	1.132e-01	1.653e-01	3.680e-02	8.299e-01	3.492e-01
ENSG00000159217.10_1	ENSG00000159217.10	IGF2BP1	chr17	+	ENSG00000159217.10:s:49043428-49043550	ENSG00000159217.10_1_A3_1	False	False	49043428-49043550	E2	49043967-49044086	Proximal	49043550-49043967	3	False	False	True	8.167e-01	7.849e-01	-1.950e-02	7.600e-01	5.594e-01
ENSG00000159217.10_1	ENSG00000159217.10	IGF2BP1	chr17	+	ENSG00000159217.10:s:49043428-49043550	ENSG00000159217.10_1_A3_1	False	True	49043428-49043550	E2	49043967-49044086	Distal	49043550-49043970	3	False	False	True	1.833e-01	2.151e-01	1.950e-02	7.600e-01	5.594e-01
ENSG00000189266.13_1	ENSG00000189266.13	PNRC2	chr1	+	ENSG00000189266.13:t:23960929-23961134	ENSG00000189266.13_1_A3_1	False	False	23960929-23961134	E1	23959828-23959998	Proximal	23959998-23960929	4	False	False	True	9.106e-01	9.536e-01	2.993e-02	7.932e-01	3.915e-01
ENSG00000189266.13_1	ENSG00000189266.13	PNRC2	chr1	+	ENSG00000189266.13:t:23960929-23961134	ENSG00000189266.13_1_A3_1	False	False	23960929-23961134	E1	23959828-23959998	Distal	23959998-23960933	4	False	False	True	8.709e-02	4.385e-02	-3.088e-02	8.002e-01	3.894e-01
ENSG00000166847.10_1	ENSG00000166847.10	DCTN5	chr16	+	ENSG00000166847.10:s:23665626-23666017	ENSG00000166847.10_1_A3_1	False	False	23665626-23665728	E2	23667017-23677472	Proximal	23665728-23667017	30	False	False	True	8.934e-02	7.377e-02	-1.203e-02	7.155e-01	6.268e-01
ENSG00000166847.10_1	ENSG00000166847.10	DCTN5	chr16	+	ENSG00000166847.10:s:23665626-23666017	ENSG00000166847.10_1_A3_1	False	False	23665626-23665728	E2	23667017-23677472	Distal	23665728-23667047	30	False	False	True	9.107e-01	9.262e-01	1.203e-02	7.155e-01	6.268e-01
ENSG00000116815.16_1	ENSG00000116815.16	CD58	chr1	-	ENSG00000116815.16:s:116521787-116521983	ENSG00000116815.16_1_A3_1	False	False	116521906-116521983	E2	116518700-116519302	Proximal	116519302-116521906	35	False	False	True	6.170e-02	1.343e-01	4.220e-02	8.294e-01	2.591e-01
ENSG00000116815.16_1	ENSG00000116815.16	CD58	chr1	-	ENSG00000116815.16:s:116521787-116521983	ENSG00000116815.16_1_A3_1	False	False	116521906-116521983	E2	116518700-116519302	Distal	116519267-116521906	35	False	False	True	9.383e-01	8.657e-01	-4.220e-02	8.294e-01	2.591e-01
ENSG00000076382.17_1	ENSG00000076382.17	SPAG5	chr17	-	ENSG00000076382.17:s:28598465-28598635	ENSG00000076382.17_1_A3_1	False	False	28598510-28598635	E2	28591982-28593066	Proximal	28593066-28598510	592	False	False	True	8.657e-01	8.540e-01	-7.601e-03	7.243e-01	6.306e-01
ENSG00000076382.17_1	ENSG00000076382.17	SPAG5	chr17	-	ENSG00000076382.17:s:28598465-28598635	ENSG00000076382.17_1_A3_1	False	False	28598510-28598635	E2	28591982-28593066	Distal	28592474-28598510	592	False	False	True	1.002e-01	9.314e-02	-4.973e-03	7.066e-01	6.435e-01
ENSG00000160446.19_1	ENSG00000160446.19	ZDHHC12	chr9	-	ENSG00000160446.19:s:128723952-128724127	ENSG00000160446.19_1_A3_1	False	False	128723994-128724127	E2	128722438-128722739	Proximal	128722739-128723994	165	False	False	True	8.404e-02	3.050e-02	-3.201e-02	8.014e-01	3.619e-01
ENSG00000160446.19_1	ENSG00000160446.19	ZDHHC12	chr9	-	ENSG00000160446.19:s:128723952-128724127	ENSG00000160446.19_1_A3_1	False	False	128723994-128724127	E2	128722438-128722739	Distal	128722574-128723994	165	False	False	True	9.107e-01	9.651e-01	3.355e-02	8.069e-01	3.450e-01
ENSG00000130751.10_5	ENSG00000130751.10	NPAS1	chr19	+	ENSG00000130751.10:s:47042810-47042904	ENSG00000130751.10_5_A3_1	False	True	47042810-47042904	E2	47045135-47045775	Proximal	47042904-47045135	56	False	False	True	1.090e-01	6.445e-02	-3.743e-02	8.313e-01	3.362e-01
ENSG00000130751.10_5	ENSG00000130751.10	NPAS1	chr19	+	ENSG00000130751.10:s:47042810-47042904	ENSG00000130751.10_5_A3_1	False	False	47042810-47042904	E2	47045135-47045775	Distal	47042904-47045191	56	False	False	True	8.910e-01	9.356e-01	3.743e-02	8.313e-01	3.362e-01
ENSG00000205531.13_2	ENSG00000205531.13	NAP1L4	chr11	-	ENSG00000205531.13:s:2976024-2976123	ENSG00000205531.13_2_A3_1	False	False	2976024-2976123	E2	2972102-2972279	Proximal	2972279-2976024	36	False	False	True	1.033e-01	3.848e-02	-6.550e-02	9.481e-01	1.888e-01
ENSG00000205531.13_2	ENSG00000205531.13	NAP1L4	chr11	-	ENSG00000205531.13:s:2976024-2976123	ENSG00000205531.13_2_A3_1	False	False	2976024-2976123	E2	2972102-2972279	Distal	2972243-2976024	36	False	False	True	8.789e-01	9.352e-01	5.198e-02	9.546e-01	3.702e-01
ENSG00000116128.12_3	ENSG00000116128.12	BCL9	chr1	+	ENSG00000116128.12:s:147622271-147622531	ENSG00000116128.12_3_A3_1	False	False	147622271-147622531	E2	147623842-147626216	Proximal	147622531-147623842	36	False	False	True	8.900e-01	8.239e-01	-4.594e-02	8.495e-01	2.591e-01
ENSG00000116128.12_3	ENSG00000116128.12	BCL9	chr1	+	ENSG00000116128.12:s:147622271-147622531	ENSG00000116128.12_3_A3_1	False	False	147622271-147622531	E2	147623842-147626216	Distal	147622531-147623878	36	False	False	True	1.100e-01	1.761e-01	4.594e-02	8.495e-01	2.591e-01
ENSG00000064393.16_1	ENSG00000064393.16	HIPK2	chr7	-	ENSG00000064393.16:s:139620401-139620563	ENSG00000064393.16_1_A3_1	False	False	139620401-139620563	E2	139614286-139614493	Proximal	139614493-139620401	81	False	False	True	7.652e-01	7.581e-01	-1.731e-03	7.264e-01	5.925e-01
ENSG00000064393.16_1	ENSG00000064393.16	HIPK2	chr7	-	ENSG00000064393.16:s:139620401-139620563	ENSG00000064393.16_1_A3_1	False	False	139620401-139620563	E2	139614286-139614493	Distal	139614412-139620401	81	False	False	True	2.348e-01	2.419e-01	1.732e-03	7.264e-01	5.925e-01
ENSG00000119900.9_2	ENSG00000119900.9	OGFRL1	chr6	+	ENSG00000119900.9:s:71293293-71293379	ENSG00000119900.9_2_A3_1	False	False	71293293-71293379	E2	71293530-71293612	Proximal	71293379-71293530	3	False	False	True	5.100e-01	4.453e-01	-5.934e-02	8.404e-01	1.583e-01
ENSG00000119900.9_2	ENSG00000119900.9	OGFRL1	chr6	+	ENSG00000119900.9:s:71293293-71293379	ENSG00000119900.9_2_A3_1	False	False	71293293-71293379	E2	71293530-71293612	Distal	71293379-71293533	3	False	False	True	4.900e-01	5.547e-01	5.934e-02	8.404e-01	1.583e-01
ENSG00000169925.17_2	ENSG00000169925.17	BRD3	chr9	-	ENSG00000169925.17:s:134051562-134051709	ENSG00000169925.17_2_A3_1	False	False	134051562-134051709	E2	134050374-134050588	Proximal	134050588-134051562	39	False	False	True	9.361e-01	9.027e-01	-1.571e-02	7.235e-01	6.299e-01
ENSG00000169925.17_2	ENSG00000169925.17	BRD3	chr9	-	ENSG00000169925.17:s:134051562-134051709	ENSG00000169925.17_2_A3_1	False	True	134051562-134051709	E2	134050374-134050588	Distal	134050549-134051562	39	False	False	True	6.394e-02	9.733e-02	1.571e-02	7.235e-01	6.299e-01
ENSG00000169925.17_3	ENSG00000169925.17	BRD3	chr9	-	ENSG00000169925.17:s:134036028-134036591	ENSG00000169925.17_3_A3_1	False	False	134036032-134036324	E2	134034701-134034829	Proximal	134034829-134036032	3	False	False	True	7.647e-01	7.797e-01	1.719e-03	6.949e-01	7.030e-01
ENSG00000169925.17_3	ENSG00000169925.17	BRD3	chr9	-	ENSG00000169925.17:s:134036028-134036591	ENSG00000169925.17_3_A3_1	False	True	134036032-134036324	E2	134034701-134034829	Distal	134034826-134036032	3	False	False	True	2.353e-01	2.203e-01	-1.719e-03	6.949e-01	7.030e-01
ENSG00000169627.9_1	ENSG00000169627.9	BOLA2B	chr16	-	ENSG00000169627.9:s:30193533-30194306	ENSG00000169627.9_1_A3_1	False	False	30193533-30194306	E2	30193358-30193455	Proximal	30193455-30193533	38	False	False	True	9.489e-01	9.914e-01	1.842e-02	7.417e-01	6.137e-01
ENSG00000169627.9_1	ENSG00000169627.9	BOLA2B	chr16	-	ENSG00000169627.9:s:30193533-30194306	ENSG00000169627.9_1_A3_1	False	False	30193533-30194306	E2	30193358-30193455	Distal	30193417-30193533	38	False	False	True	5.105e-02	8.606e-03	-1.842e-02	7.417e-01	6.137e-01
ENSG00000169255.15_2	ENSG00000169255.15	B3GALNT1	chr3	-	ENSG00000169255.15:s:161104319-161104460	ENSG00000169255.15_2_A3_1	False	False	161104319-161104406	E2	161103427-161103517	Proximal	161103517-161104319	3	False	False	True	9.157e-01	9.897e-01	4.108e-02	8.154e-01	2.976e-01
ENSG00000169255.15_2	ENSG00000169255.15	B3GALNT1	chr3	-	ENSG00000169255.15:s:161104319-161104460	ENSG00000169255.15_2_A3_1	False	False	161104319-161104406	E2	161103427-161103517	Distal	161103514-161104319	3	False	False	True	6.123e-02	5.130e-03	-2.604e-02	7.571e-01	4.372e-01
ENSG00000198265.12_1	ENSG00000198265.12	HELZ	chr17	-	ENSG00000198265.12:s:67160897-67161076	ENSG00000198265.12_1_A3_1	False	False	67160897-67161076	E2	67160261-67160365	Proximal	67160365-67160897	3	False	False	True	3.054e-01	2.177e-01	-6.112e-02	8.643e-01	1.644e-01
ENSG00000198265.12_1	ENSG00000198265.12	HELZ	chr17	-	ENSG00000198265.12:s:67160897-67161076	ENSG00000198265.12_1_A3_1	False	False	67160897-67161076	E2	67160261-67160365	Distal	67160362-67160897	3	False	False	True	6.946e-01	7.823e-01	6.112e-02	8.643e-01	1.644e-01
ENSG00000136997.21_1	ENSG00000136997.21	MYC	chr8	+	ENSG00000136997.21:t:127738248-127739019	ENSG00000136997.21_1_A3_1	False	False	127738248-127739019	E1	127736046-127736623	Proximal	127736623-127738248	3	False	False	True	7.316e-01	7.885e-01	4.284e-02	8.673e-01	3.084e-01
ENSG00000136997.21_1	ENSG00000136997.21	MYC	chr8	+	ENSG00000136997.21:t:127738248-127739019	ENSG00000136997.21_1_A3_1	False	False	127738248-127739019	E1	127736046-127736623	Distal	127736623-127738251	3	False	False	True	2.606e-01	1.876e-01	-5.465e-02	8.915e-01	2.322e-01
ENSG00000101337.16_2	ENSG00000101337.16	TM9SF4	chr20	+	ENSG00000101337.16:s:32136074-32136173	ENSG00000101337.16_2_A3_1	False	False	32136074-32136173	E2	32141497-32141665	Proximal	32136173-32141497	44	False	False	True	9.330e-01	9.108e-01	-1.291e-02	7.071e-01	6.706e-01
ENSG00000101337.16_2	ENSG00000101337.16	TM9SF4	chr20	+	ENSG00000101337.16:s:32136074-32136173	ENSG00000101337.16_2_A3_1	False	False	32136074-32136173	E2	32141497-32141665	Distal	32136173-32141541	44	False	False	True	5.890e-02	7.845e-02	1.126e-02	6.973e-01	7.057e-01
ENSG00000101337.16_6	ENSG00000101337.16	TM9SF4	chr20	+	ENSG00000101337.16:s:32161093-32161365	ENSG00000101337.16_6_A3_1	False	False	32161093-32161365	E2	32165295-32167258	Proximal	32161365-32165295	1678	False	False	True	8.605e-01	8.825e-01	1.039e-02	7.270e-01	6.041e-01
ENSG00000101337.16_6	ENSG00000101337.16	TM9SF4	chr20	+	ENSG00000101337.16:s:32161093-32161365	ENSG00000101337.16_6_A3_1	False	True	32161093-32161365	E2	32165295-32167258	Distal	32161365-32166973	1678	False	False	True	9.958e-02	7.859e-02	-1.336e-02	7.316e-01	6.233e-01
ENSG00000078687.18_3	ENSG00000078687.18	TNRC6C	chr17	+	ENSG00000078687.18:s:78075136-78075385	ENSG00000078687.18_3_A3_1	False	False	78075136-78075278	E2	78077161-78077779	Proximal	78075278-78077161	24	False	False	True	6.189e-02	7.017e-02	5.065e-03	7.356e-01	5.695e-01
ENSG00000078687.18_3	ENSG00000078687.18	TNRC6C	chr17	+	ENSG00000078687.18:s:78075136-78075385	ENSG00000078687.18_3_A3_1	False	False	78075136-78075278	E2	78077161-78077779	Distal	78075278-78077185	24	False	False	True	9.381e-01	9.298e-01	-5.065e-03	7.356e-01	5.695e-01
ENSG00000166689.17_6	ENSG00000166689.17	PLEKHA7	chr11	-	ENSG00000166689.17:t:16791011-16791345	ENSG00000166689.17_6_A3_1	False	False	16794488-16791202	E1	16794488-16791202	Proximal	16791202-16794488	3	False	False	True	9.425e-01	8.748e-01	-4.718e-02	8.571e-01	2.672e-01
ENSG00000166689.17_6	ENSG00000166689.17	PLEKHA7	chr11	-	ENSG00000166689.17:t:16791011-16791345	ENSG00000166689.17_6_A3_1	False	False	16794488-16791202	E1	16794488-16791202	Distal	16791199-16794488	3	False	False	True	5.566e-02	1.235e-01	4.735e-02	8.572e-01	2.649e-01
ENSG00000063854.13_4	ENSG00000063854.13	HAGH	chr16	-	ENSG00000063854.13:s:1809754-1810887	ENSG00000063854.13_4_A3_1	False	False	1809754-1809833	E2	1808872-1809446	Proximal	1809446-1809754	64	False	False	True	6.877e-02	5.249e-02	-1.104e-02	6.988e-01	7.328e-01
ENSG00000063854.13_4	ENSG00000063854.13	HAGH	chr16	-	ENSG00000063854.13:s:1809754-1810887	ENSG00000063854.13_4_A3_1	False	False	1809754-1809833	E2	1808872-1809446	Distal	1809382-1809754	64	False	False	True	9.312e-01	9.475e-01	1.104e-02	6.988e-01	7.328e-01
ENSG00000177200.18_3	ENSG00000177200.18	CHD9	chr16	+	ENSG00000177200.18:t:53306234-53306397	ENSG00000177200.18_3_A3_1	False	False	53306234-53306397	E1	53303720-53304625	Proximal	53304625-53306234	3	False	False	True	5.797e-01	5.813e-01	4.227e-04	7.730e-01	4.118e-01
ENSG00000177200.18_3	ENSG00000177200.18	CHD9	chr16	+	ENSG00000177200.18:t:53306234-53306397	ENSG00000177200.18_3_A3_1	False	False	53306234-53306397	E1	53303720-53304625	Distal	53304625-53306237	3	False	False	True	4.184e-01	4.038e-01	-5.847e-03	7.755e-01	4.054e-01
ENSG00000204410.16_2	ENSG00000204410.16	MSH5	chr6	+	ENSG00000204410.16:s:31743904-31744025	ENSG00000204410.16_2_A3_1	False	False	31743904-31744025	E2	31744139-31744303	Proximal	31744025-31744139	51	False	False	True	1.109e-01	1.397e-01	1.044e-02	7.790e-01	3.698e-01
ENSG00000204410.16_2	ENSG00000204410.16	MSH5	chr6	+	ENSG00000204410.16:s:31743904-31744025	ENSG00000204410.16_2_A3_1	False	False	31743904-31744025	E2	31744139-31744303	Distal	31744025-31744190	51	False	False	True	8.891e-01	8.603e-01	-1.044e-02	7.790e-01	3.698e-01
ENSG00000204410.16_7	ENSG00000204410.16	MSH5	chr6	+	ENSG00000204410.16:t:31761185-31761262	ENSG00000204410.16_7_A3_1	False	False	31761185-31761262	E1	31760690-31760839	Proximal	31760839-31761185	3	False	True	True	2.524e-01	1.126e-01	-1.088e-01	9.224e-01	6.223e-02
ENSG00000204410.16_7	ENSG00000204410.16	MSH5	chr6	+	ENSG00000204410.16:t:31761185-31761262	ENSG00000204410.16_7_A3_1	False	False	31761185-31761262	E1	31760690-31760839	Distal	31760839-31761188	3	False	True	True	7.169e-01	8.847e-01	1.340e-01	9.481e-01	3.659e-02
ENSG00000065526.12_2	ENSG00000065526.12	SPEN	chr1	+	ENSG00000065526.12:t:15909321-15909481	ENSG00000065526.12_2_A3_1	False	False	15909321-15909481	E1	15876202-15876678	Proximal	15876678-15909321	3	False	False	True	8.634e-01	8.581e-01	-5.250e-03	7.092e-01	6.648e-01
ENSG00000065526.12_2	ENSG00000065526.12	SPEN	chr1	+	ENSG00000065526.12:t:15909321-15909481	ENSG00000065526.12_2_A3_1	False	False	15909321-15909481	E1	15876202-15876678	Distal	15876678-15909324	3	False	False	True	8.620e-02	1.027e-01	1.300e-02	7.401e-01	6.115e-01
ENSG00000115355.18_2	ENSG00000115355.18	CCDC88A	chr2	-	ENSG00000115355.18:s:55332566-55332693	ENSG00000115355.18_2_A3_1	False	False	55332566-55332693	E2	55328294-55328435	Proximal	55328435-55332566	3	False	False	True	6.820e-01	7.604e-01	6.093e-02	8.431e-01	1.431e-01
ENSG00000115355.18_2	ENSG00000115355.18	CCDC88A	chr2	-	ENSG00000115355.18:s:55332566-55332693	ENSG00000115355.18_2_A3_1	False	False	55332566-55332693	E2	55328294-55328435	Distal	55328432-55332566	3	False	False	True	3.139e-01	2.311e-01	-6.414e-02	8.471e-01	1.357e-01
ENSG00000137166.17_2	ENSG00000137166.17	FOXP4	chr6	+	ENSG00000137166.17:s:41584769-41584891	ENSG00000137166.17_2_A3_1	False	False	41584769-41584891	E2	41585431-41585517	Proximal	41584891-41585431	6	False	False	True	9.549e-01	9.159e-01	-2.536e-02	7.813e-01	4.798e-01
ENSG00000137166.17_2	ENSG00000137166.17	FOXP4	chr6	+	ENSG00000137166.17:s:41584769-41584891	ENSG00000137166.17_2_A3_1	False	False	41584769-41584891	E2	41585431-41585517	Distal	41584891-41585437	6	False	False	True	4.509e-02	8.409e-02	2.536e-02	7.813e-01	4.798e-01
ENSG00000137166.17_3	ENSG00000137166.17	FOXP4	chr6	+	ENSG00000137166.17:s:41586795-41587156	ENSG00000137166.17_3_A3_1	False	False	41586795-41587156	E2	41587299-41587512	Proximal	41587156-41587299	3	False	False	True	7.301e-01	6.433e-01	-6.985e-02	8.810e-01	1.425e-01
ENSG00000137166.17_3	ENSG00000137166.17	FOXP4	chr6	+	ENSG00000137166.17:s:41586795-41587156	ENSG00000137166.17_3_A3_1	False	False	41586795-41587156	E2	41587299-41587512	Distal	41587156-41587302	3	False	False	True	2.699e-01	3.567e-01	6.985e-02	8.810e-01	1.425e-01
ENSG00000137166.17_4	ENSG00000137166.17	FOXP4	chr6	+	ENSG00000137166.17:s:41589771-41589854	ENSG00000137166.17_4_A3_1	False	False	41589771-41589854	E2	41589963-41590170	Proximal	41589854-41589963	36	False	False	True	2.253e-01	1.759e-01	-3.682e-02	8.265e-01	3.287e-01
ENSG00000137166.17_4	ENSG00000137166.17	FOXP4	chr6	+	ENSG00000137166.17:s:41589771-41589854	ENSG00000137166.17_4_A3_1	False	False	41589771-41589854	E2	41589963-41590170	Distal	41589854-41589999	36	False	False	True	7.747e-01	8.241e-01	3.682e-02	8.265e-01	3.287e-01
ENSG00000160633.13_2	ENSG00000160633.13	SAFB	chr19	+	ENSG00000160633.13:s:5657241-5657347	ENSG00000160633.13_2_A3_1	False	False	5657241-5657347	E2	5661518-5661808	Proximal	5657347-5661518	3	False	False	True	3.916e-01	3.620e-01	-2.388e-02	7.696e-01	4.516e-01
ENSG00000160633.13_2	ENSG00000160633.13	SAFB	chr19	+	ENSG00000160633.13:s:5657241-5657347	ENSG00000160633.13_2_A3_1	False	False	5657241-5657347	E2	5661518-5661808	Distal	5657347-5661521	3	False	False	True	5.939e-01	6.290e-01	3.004e-02	8.078e-01	4.159e-01
ENSG00000160633.13_3	ENSG00000160633.13	SAFB	chr19	+	ENSG00000160633.13:s:5666656-5667164	ENSG00000160633.13_3_A3_1	False	False	5667046-5667164	E2	5667347-5667450	Proximal	5667164-5667347	6	False	False	True	6.653e-01	6.779e-01	1.228e-02	7.697e-01	4.621e-01
ENSG00000160633.13_3	ENSG00000160633.13	SAFB	chr19	+	ENSG00000160633.13:s:5666656-5667164	ENSG00000160633.13_3_A3_1	False	False	5667046-5667164	E2	5667347-5667450	Distal	5667164-5667353	6	False	False	True	3.347e-01	3.221e-01	-1.228e-02	7.697e-01	4.621e-01
ENSG00000197808.13_1	ENSG00000197808.13	ZNF461	chr19	-	ENSG00000197808.13:s:36664698-36664786	ENSG00000197808.13_1_A3_1	False	False	36664698-36664786	E2	36658299-36658446	Proximal	36658446-36664698	21	False	False	True	9.823e-02	8.176e-02	-1.151e-02	7.418e-01	4.923e-01
ENSG00000197808.13_1	ENSG00000197808.13	ZNF461	chr19	-	ENSG00000197808.13:s:36664698-36664786	ENSG00000197808.13_1_A3_1	False	False	36664698-36664786	E2	36658299-36658446	Distal	36658425-36664698	21	False	False	True	8.899e-01	8.769e-01	4.216e-04	7.450e-01	5.033e-01
ENSG00000178950.18_6	ENSG00000178950.18	GAK	chr4	-	ENSG00000178950.18:s:866956-867432	ENSG00000178950.18_6_A3_1	False	False	866956-867432	E2	866364-866534	Proximal	866534-866956	33	False	False	True	4.529e-01	4.317e-01	-2.148e-02	7.883e-01	3.647e-01
ENSG00000178950.18_6	ENSG00000178950.18	GAK	chr4	-	ENSG00000178950.18:s:866956-867432	ENSG00000178950.18_6_A3_1	False	False	866956-867432	E2	866364-866534	Distal	866501-866956	33	False	False	True	5.471e-01	5.683e-01	2.148e-02	7.883e-01	3.647e-01
ENSG00000178950.18_8	ENSG00000178950.18	GAK	chr4	-	ENSG00000178950.18:s:851750-853828	ENSG00000178950.18_8_A3_1	False	False	851750-851974	E2	850936-851084	Proximal	851084-851750	67	False	False	True	9.827e-01	9.380e-01	-2.907e-02	8.171e-01	5.220e-01
ENSG00000178950.18_8	ENSG00000178950.18	GAK	chr4	-	ENSG00000178950.18:s:851750-853828	ENSG00000178950.18_8_A3_1	False	False	851750-851974	E2	850936-851084	Distal	851017-851750	67	False	False	True	1.725e-02	6.196e-02	2.907e-02	8.171e-01	5.220e-01
ENSG00000125944.21_3	ENSG00000125944.21	HNRNPR	chr1	-	ENSG00000125944.21:s:23321528-23321663	ENSG00000125944.21_3_A3_1	False	False	23321528-23321663	E2	23318483-23318697	Proximal	23318697-23321528	9	False	False	True	3.643e-01	2.530e-01	-9.107e-02	9.349e-01	8.690e-02
ENSG00000125944.21_3	ENSG00000125944.21	HNRNPR	chr1	-	ENSG00000125944.21:s:23321528-23321663	ENSG00000125944.21_3_A3_1	False	False	23321528-23321663	E2	23318483-23318697	Distal	23318688-23321528	9	False	False	True	6.130e-01	7.214e-01	8.739e-02	9.373e-01	9.279e-02
ENSG00000023041.12_2	ENSG00000023041.12	ZDHHC6	chr10	-	ENSG00000023041.12:s:112445170-112445650	ENSG00000023041.12_2_A3_1	False	False	112445170-112445650	E2	112443515-112443606	Proximal	112443606-112445170	12	False	False	True	9.018e-01	9.141e-01	6.875e-03	7.099e-01	6.914e-01
ENSG00000023041.12_2	ENSG00000023041.12	ZDHHC6	chr10	-	ENSG00000023041.12:s:112445170-112445650	ENSG00000023041.12_2_A3_1	False	False	112445170-112445650	E2	112443515-112443606	Distal	112443594-112445170	12	False	False	True	9.736e-02	7.680e-02	-9.615e-03	7.138e-01	6.701e-01
ENSG00000023041.12_3	ENSG00000023041.12	ZDHHC6	chr10	-	ENSG00000023041.12:t:112442192-112442351	ENSG00000023041.12_3_A3_1	False	False	112443515-112442351	E1	112443515-112442351	Proximal	112442351-112443515	92	False	False	True	8.829e-01	8.339e-01	-2.961e-02	8.066e-01	3.381e-01
ENSG00000023041.12_3	ENSG00000023041.12	ZDHHC6	chr10	-	ENSG00000023041.12:t:112442192-112442351	ENSG00000023041.12_3_A3_1	False	False	112443515-112442351	E1	112443515-112442351	Distal	112442259-112443515	92	False	False	True	1.157e-01	1.529e-01	2.167e-02	7.887e-01	4.044e-01
ENSG00000105821.15_1	ENSG00000105821.15	DNAJC2	chr7	-	ENSG00000105821.15:s:103344559-103344830	ENSG00000105821.15_1_A3_1	False	False	103344559-103344830	E2	103341764-103341954	Proximal	103341954-103344559	89	False	False	True	9.328e-01	9.257e-01	-2.677e-03	6.665e-01	7.778e-01
ENSG00000105821.15_1	ENSG00000105821.15	DNAJC2	chr7	-	ENSG00000105821.15:s:103344559-103344830	ENSG00000105821.15_1_A3_1	False	False	103344559-103344830	E2	103341764-103341954	Distal	103341865-103344559	89	False	False	True	6.722e-02	7.431e-02	2.677e-03	6.665e-01	7.778e-01
ENSG00000038358.15_2	ENSG00000038358.15	EDC4	chr16	+	ENSG00000038358.15:t:67883848-67884499	ENSG00000038358.15_2_A3_1	False	True	67883848-67884499	E1	67883568-67883731	Proximal	67883731-67883848	108	False	False	True	9.903e-02	4.468e-02	-3.888e-02	8.409e-01	3.530e-01
ENSG00000038358.15_2	ENSG00000038358.15	EDC4	chr16	+	ENSG00000038358.15:t:67883848-67884499	ENSG00000038358.15_2_A3_1	False	False	67883848-67884499	E1	67883568-67883731	Distal	67883731-67883956	108	False	False	True	9.000e-01	9.543e-01	3.843e-02	8.373e-01	3.532e-01
ENSG00000127419.17_2	ENSG00000127419.17	TMEM175	chr4	+	ENSG00000127419.17:s:951207-951259	ENSG00000127419.17_2_A3_1	False	False	951207-951258	E2	951646-951717	Proximal	951258-951646	36	False	False	True	1.444e-01	9.584e-02	-3.240e-02	8.037e-01	3.478e-01
ENSG00000127419.17_2	ENSG00000127419.17	TMEM175	chr4	+	ENSG00000127419.17:s:951207-951259	ENSG00000127419.17_2_A3_1	False	False	951207-951258	E2	951646-951717	Distal	951258-951682	36	False	False	True	8.533e-01	9.018e-01	3.222e-02	8.030e-01	3.485e-01
ENSG00000148516.23_2	ENSG00000148516.23	ZEB1	chr10	+	ENSG00000148516.23:s:31461037-31461237	ENSG00000148516.23_2_A3_1	False	False	31461037-31461237	E2	31495776-31495838	Proximal	31461237-31495776	3	False	False	True	5.351e-01	5.426e-01	2.327e-03	7.776e-01	4.399e-01
ENSG00000148516.23_2	ENSG00000148516.23	ZEB1	chr10	+	ENSG00000148516.23:s:31461037-31461237	ENSG00000148516.23_2_A3_1	False	False	31461037-31461237	E2	31495776-31495838	Distal	31461237-31495779	3	False	False	True	4.089e-01	4.229e-01	7.882e-03	7.761e-01	4.352e-01
ENSG00000124593.16_1	ENSG00000124593.16	ENSG00000124593	chr6	+	ENSG00000124593.16:s:41789232-41789336	ENSG00000124593.16_1_A3_1	False	False	41789232-41789336	E2	41789531-41790141	Proximal	41789336-41789531	37	False	False	True	1.742e-01	1.857e-01	2.447e-03	6.722e-01	7.848e-01
ENSG00000124593.16_1	ENSG00000124593.16	ENSG00000124593	chr6	+	ENSG00000124593.16:s:41789232-41789336	ENSG00000124593.16_1_A3_1	False	False	41789232-41789336	E2	41789531-41790141	Distal	41789336-41789568	37	False	False	True	7.881e-01	7.840e-01	-2.921e-03	7.137e-01	6.608e-01
ENSG00000129680.16_1	ENSG00000129680.16	MAP7D3	chrX	-	ENSG00000129680.16:s:136230839-136231155	ENSG00000129680.16_1_A3_1	False	False	136230839-136231155	E2	136230385-136230593	Proximal	136230593-136230839	3	False	False	True	9.018e-01	8.866e-01	-7.209e-03	7.135e-01	6.693e-01
ENSG00000129680.16_1	ENSG00000129680.16	MAP7D3	chrX	-	ENSG00000129680.16:s:136230839-136231155	ENSG00000129680.16_1_A3_1	False	True	136230839-136231155	E2	136230385-136230593	Distal	136230590-136230839	3	False	False	True	9.825e-02	1.134e-01	7.209e-03	7.135e-01	6.693e-01
ENSG00000149308.17_2	ENSG00000149308.17	NPAT	chr11	-	ENSG00000149308.17:s:108162120-108162180	ENSG00000149308.17_2_A3_1	False	False	108162120-108162180	E2	108160880-108162035	Proximal	108162035-108162120	21	False	False	True	8.150e-02	2.991e-02	-4.156e-02	8.686e-01	3.673e-01
ENSG00000149308.17_2	ENSG00000149308.17	NPAT	chr11	-	ENSG00000149308.17:s:108162120-108162180	ENSG00000149308.17_2_A3_1	False	False	108162120-108162180	E2	108160880-108162035	Distal	108162014-108162120	21	False	False	True	9.185e-01	9.701e-01	4.156e-02	8.686e-01	3.673e-01
ENSG00000141298.19_3	ENSG00000141298.19	SSH2	chr17	-	ENSG00000141298.19:s:29684563-29684684	ENSG00000141298.19_3_A3_1	False	False	29684563-29684684	E2	29677673-29677741	Proximal	29677741-29684563	3	False	False	True	8.844e-01	9.626e-01	6.401e-02	8.849e-01	1.725e-01
ENSG00000141298.19_3	ENSG00000141298.19	SSH2	chr17	-	ENSG00000141298.19:s:29684563-29684684	ENSG00000141298.19_3_A3_1	False	False	29684563-29684684	E2	29677673-29677741	Distal	29677738-29684563	3	False	False	True	1.156e-01	3.736e-02	-6.401e-02	8.849e-01	1.725e-01
ENSG00000171943.12_1	ENSG00000171943.12	SRGAP2C	chr1	+	ENSG00000171943.12:s:121374826-121374954	ENSG00000171943.12_1_A3_1	False	False	121374826-121374954	E2	121382701-121382925	Proximal	121374954-121382701	3	False	False	True	6.390e-01	6.038e-01	-2.049e-02	7.831e-01	4.127e-01
ENSG00000171943.12_1	ENSG00000171943.12	SRGAP2C	chr1	+	ENSG00000171943.12:s:121374826-121374954	ENSG00000171943.12_1_A3_1	False	False	121374826-121374954	E2	121382701-121382925	Distal	121374954-121382704	3	False	False	True	3.610e-01	3.962e-01	2.049e-02	7.831e-01	4.127e-01
ENSG00000164187.7_1	ENSG00000164187.7	LMBRD2	chr5	-	ENSG00000164187.7:s:36115015-36115120	ENSG00000164187.7_1_A3_1	False	False	36115015-36115120	E2	36114424-36114521	Proximal	36114521-36115015	37	False	False	True	9.415e-01	9.605e-01	1.096e-02	7.372e-01	5.099e-01
ENSG00000164187.7_1	ENSG00000164187.7	LMBRD2	chr5	-	ENSG00000164187.7:s:36115015-36115120	ENSG00000164187.7_1_A3_1	False	False	36115015-36115120	E2	36114424-36114521	Distal	36114484-36115015	37	False	False	True	5.849e-02	3.947e-02	-1.096e-02	7.372e-01	5.099e-01
ENSG00000149311.20_1	ENSG00000149311.20	ATM	chr11	+	ENSG00000149311.20:s:108252817-108252912	ENSG00000149311.20_1_A3_1	False	False	108252817-108252912	E2	108253814-108254039	Proximal	108252912-108253814	41	False	False	True	9.694e-01	9.457e-01	-1.070e-02	7.264e-01	6.008e-01
ENSG00000149311.20_1	ENSG00000149311.20	ATM	chr11	+	ENSG00000149311.20:s:108252817-108252912	ENSG00000149311.20_1_A3_1	False	False	108252817-108252912	E2	108253814-108254039	Distal	108252912-108253855	41	False	False	True	2.733e-02	5.039e-02	9.698e-03	7.175e-01	6.228e-01
ENSG00000149476.16_2	ENSG00000149476.16	TKFC	chr11	+	ENSG00000149476.16:s:61345857-61346190	ENSG00000149476.16_2_A3_1	False	False	61345857-61345946	E2	61346295-61349242	Proximal	61345946-61346295	56	False	False	True	4.850e-02	7.909e-02	1.848e-02	7.649e-01	5.206e-01
ENSG00000149476.16_2	ENSG00000149476.16	TKFC	chr11	+	ENSG00000149476.16:s:61345857-61346190	ENSG00000149476.16_2_A3_1	False	False	61345857-61345946	E2	61346295-61349242	Distal	61345946-61346351	56	False	False	True	9.306e-01	9.175e-01	-8.849e-03	7.393e-01	5.728e-01
ENSG00000116698.22_2	ENSG00000116698.22	SMG7	chr1	+	ENSG00000116698.22:s:183515874-183516086	ENSG00000116698.22_2_A3_1	False	False	183515874-183515991	E2	183517626-183517820	Proximal	183515991-183517626	62	False	False	True	1.066e-01	5.242e-02	-4.355e-02	8.436e-01	2.862e-01
ENSG00000116698.22_2	ENSG00000116698.22	SMG7	chr1	+	ENSG00000116698.22:s:183515874-183516086	ENSG00000116698.22_2_A3_1	False	False	183515874-183515991	E2	183517626-183517820	Distal	183515991-183517688	62	False	False	True	8.934e-01	9.476e-01	4.355e-02	8.436e-01	2.862e-01
ENSG00000213079.10_1	ENSG00000213079.10	SCAF8	chr6	+	ENSG00000213079.10:s:154801971-154802147	ENSG00000213079.10_1_A3_1	False	False	154801971-154802147	E2	154803544-154803623	Proximal	154802147-154803544	3	False	False	True	8.304e-01	8.589e-01	2.218e-02	7.792e-01	3.697e-01
ENSG00000213079.10_1	ENSG00000213079.10	SCAF8	chr6	+	ENSG00000213079.10:s:154801971-154802147	ENSG00000213079.10_1_A3_1	False	True	154801971-154802147	E2	154803544-154803623	Distal	154802147-154803547	3	False	False	True	1.696e-01	1.411e-01	-2.218e-02	7.792e-01	3.697e-01
ENSG00000058673.17_2	ENSG00000058673.17	ZC3H11A	chr1	+	ENSG00000058673.17:t:203802569-203803016	ENSG00000058673.17_2_A3_1	False	True	203802569-203803016	E1	203798846-203801628	Proximal	203801628-203802569	388	False	False	True	1.274e-01	1.486e-01	1.291e-02	7.610e-01	4.650e-01
ENSG00000058673.17_2	ENSG00000058673.17	ZC3H11A	chr1	+	ENSG00000058673.17:t:203802569-203803016	ENSG00000058673.17_2_A3_1	False	False	203802569-203803016	E1	203798846-203801628	Distal	203801628-203802957	388	False	False	True	8.662e-01	8.212e-01	-2.753e-02	7.952e-01	3.569e-01
ENSG00000189077.11_1	ENSG00000189077.11	TMEM120A	chr7	-	ENSG00000189077.11:s:75987360-75987428	ENSG00000189077.11_1_A3_1	False	False	75987360-75987428	E2	75986831-75987285	Proximal	75987285-75987360	62	False	False	True	9.121e-01	9.579e-01	2.446e-02	7.866e-01	4.099e-01
ENSG00000189077.11_1	ENSG00000189077.11	TMEM120A	chr7	-	ENSG00000189077.11:s:75987360-75987428	ENSG00000189077.11_1_A3_1	False	False	75987360-75987428	E2	75986831-75987285	Distal	75987223-75987360	62	False	False	True	8.785e-02	4.213e-02	-2.446e-02	7.866e-01	4.099e-01
ENSG00000121152.10_2	ENSG00000121152.10	NCAPH	chr2	+	ENSG00000121152.10:s:96364480-96364591	ENSG00000121152.10_2_A3_1	False	False	96364480-96364591	E2	96365876-96366058	Proximal	96364591-96365876	93	False	False	True	8.043e-01	7.542e-01	-3.186e-02	8.034e-01	3.790e-01
ENSG00000121152.10_2	ENSG00000121152.10	NCAPH	chr2	+	ENSG00000121152.10:s:96364480-96364591	ENSG00000121152.10_2_A3_1	False	False	96364480-96364591	E2	96365876-96366058	Distal	96364591-96365969	93	False	False	True	1.957e-01	2.458e-01	3.186e-02	8.034e-01	3.790e-01
ENSG00000113851.16_1	ENSG00000113851.16	CRBN	chr3	-	ENSG00000113851.16:s:3179621-3179727	ENSG00000113851.16_1_A3_1	False	False	3179621-3179727	E2	3175163-3175269	Proximal	3175269-3179621	3	False	False	True	8.987e-01	9.458e-01	3.139e-02	7.988e-01	3.856e-01
ENSG00000113851.16_1	ENSG00000113851.16	CRBN	chr3	-	ENSG00000113851.16:s:3179621-3179727	ENSG00000113851.16_1_A3_1	False	False	3179621-3179727	E2	3175163-3175269	Distal	3175266-3179621	3	False	False	True	8.170e-02	3.417e-02	-3.473e-02	8.484e-01	4.348e-01
ENSG00000142186.18_1	ENSG00000142186.18	SCYL1	chr11	+	ENSG00000142186.18:s:65525077-65525264	ENSG00000142186.18_1_A3_1	False	True	65525077-65525264	E2	65525554-65525714	Proximal	65525264-65525554	20	False	False	True	7.987e-02	1.458e-01	5.706e-02	9.175e-01	2.411e-01
ENSG00000142186.18_1	ENSG00000142186.18	SCYL1	chr11	+	ENSG00000142186.18:s:65525077-65525264	ENSG00000142186.18_1_A3_1	False	False	65525077-65525264	E2	65525554-65525714	Distal	65525264-65525574	20	False	False	True	9.201e-01	8.542e-01	-5.706e-02	9.175e-01	2.411e-01
ENSG00000142186.18_3	ENSG00000142186.18	SCYL1	chr11	+	ENSG00000142186.18:s:65536586-65536750	ENSG00000142186.18_3_A3_1	False	False	65536586-65536750	E2	65536986-65537128	Proximal	65536750-65536986	51	False	False	True	5.556e-01	5.468e-01	-5.383e-03	7.592e-01	5.721e-01
ENSG00000142186.18_3	ENSG00000142186.18	SCYL1	chr11	+	ENSG00000142186.18:s:65536586-65536750	ENSG00000142186.18_3_A3_1	False	False	65536586-65536750	E2	65536986-65537128	Distal	65536750-65537037	51	False	False	True	4.323e-01	4.384e-01	3.881e-03	7.544e-01	5.476e-01
ENSG00000142186.18_4	ENSG00000142186.18	SCYL1	chr11	+	ENSG00000142186.18:s:65536986-65537128	ENSG00000142186.18_4_A3_1	False	False	65536986-65537128	E2	65537809-65537880	Proximal	65537128-65537809	3	False	False	True	9.014e-01	9.140e-01	1.407e-02	7.421e-01	6.335e-01
ENSG00000142186.18_4	ENSG00000142186.18	SCYL1	chr11	+	ENSG00000142186.18:s:65536986-65537128	ENSG00000142186.18_4_A3_1	False	False	65536986-65537128	E2	65537809-65537880	Distal	65537128-65537812	3	False	False	True	9.857e-02	8.598e-02	-1.407e-02	7.421e-01	6.335e-01
ENSG00000106009.16_4	ENSG00000106009.16	BRAT1	chr7	-	ENSG00000106009.16:t:2537810-2538944	ENSG00000106009.16_4_A3_1	False	True	2539179-2538944	E1	2539179-2538944	Proximal	2538944-2539179	180	False	False	True	2.090e-01	1.935e-01	-6.243e-03	7.617e-01	4.779e-01
ENSG00000106009.16_4	ENSG00000106009.16	BRAT1	chr7	-	ENSG00000106009.16:t:2537810-2538944	ENSG00000106009.16_4_A3_1	False	False	2539179-2538944	E1	2539179-2538944	Distal	2538764-2539179	180	False	False	True	7.617e-01	8.043e-01	2.944e-02	7.988e-01	3.262e-01
ENSG00000135316.19_4	ENSG00000135316.19	SYNCRIP	chr6	-	ENSG00000135316.19:s:85613385-85615347	ENSG00000135316.19_4_A3_1	False	False	85614981-85615347	E2	85607779-85612923	Proximal	85612923-85614981	3	False	False	True	7.668e-01	7.932e-01	1.582e-02	7.412e-01	5.599e-01
ENSG00000135316.19_4	ENSG00000135316.19	SYNCRIP	chr6	-	ENSG00000135316.19:s:85613385-85615347	ENSG00000135316.19_4_A3_1	False	False	85614981-85615347	E2	85607779-85612923	Distal	85612920-85614981	3	False	False	True	1.860e-01	1.793e-01	-3.659e-03	6.885e-01	7.139e-01
ENSG00000167862.10_2	ENSG00000167862.10	MRPL58	chr17	+	ENSG00000167862.10:s:75020229-75020395	ENSG00000167862.10_2_A3_1	False	False	75020229-75020395	E2	75020467-75020657	Proximal	75020395-75020467	21	False	False	True	5.896e-02	4.994e-02	-8.145e-03	7.237e-01	6.840e-01
ENSG00000167862.10_2	ENSG00000167862.10	MRPL58	chr17	+	ENSG00000167862.10:s:75020229-75020395	ENSG00000167862.10_2_A3_1	False	False	75020229-75020395	E2	75020467-75020657	Distal	75020395-75020488	21	False	False	True	9.410e-01	9.501e-01	8.145e-03	7.237e-01	6.840e-01
ENSG00000138092.11_2	ENSG00000138092.11	CENPO	chr2	+	ENSG00000138092.11:s:24814376-24814782	ENSG00000138092.11_2_A3_1	False	False	24814376-24814493	E2	24815497-24815756	Proximal	24814493-24815497	101	False	False	True	7.623e-01	6.605e-01	-7.614e-02	9.008e-01	1.287e-01
ENSG00000138092.11_2	ENSG00000138092.11	CENPO	chr2	+	ENSG00000138092.11:s:24814376-24814782	ENSG00000138092.11_2_A3_1	False	False	24814376-24814493	E2	24815497-24815756	Distal	24814493-24815598	101	False	False	True	2.377e-01	3.395e-01	7.614e-02	9.008e-01	1.287e-01
ENSG00000100211.12_1	ENSG00000100211.12	CBY1	chr22	+	ENSG00000100211.12:s:38667896-38668467	ENSG00000100211.12_1_A3_1	False	False	38667896-38668132	E2	38670767-38670989	Proximal	38668132-38670767	117	False	False	True	2.763e-01	1.691e-01	-7.768e-02	8.996e-01	1.244e-01
ENSG00000100211.12_1	ENSG00000100211.12	CBY1	chr22	+	ENSG00000100211.12:s:38667896-38668467	ENSG00000100211.12_1_A3_1	False	False	38667896-38668132	E2	38670767-38670989	Distal	38668132-38670884	117	False	False	True	7.237e-01	8.309e-01	7.768e-02	8.996e-01	1.244e-01
ENSG00000149636.16_2	ENSG00000149636.16	DSN1	chr20	-	ENSG00000149636.16:s:36766769-36766841	ENSG00000149636.16_2_A3_1	False	False	36766769-36766841	E2	36762461-36762548	Proximal	36762548-36766769	36	False	False	True	8.704e-01	8.875e-01	7.701e-03	7.258e-01	5.924e-01
ENSG00000149636.16_2	ENSG00000149636.16	DSN1	chr20	-	ENSG00000149636.16:s:36766769-36766841	ENSG00000149636.16_2_A3_1	False	True	36766769-36766841	E2	36762461-36762548	Distal	36762512-36766769	36	False	False	True	1.188e-01	9.004e-02	-1.230e-02	7.440e-01	5.905e-01
ENSG00000138031.15_4	ENSG00000138031.15	ADCY3	chr2	-	ENSG00000138031.15:s:24827546-24827608	ENSG00000138031.15_4_A3_1	False	False	24827546-24827608	E2	24826045-24826129	Proximal	24826129-24827546	3	False	False	True	7.325e-02	4.919e-02	-1.761e-02	7.558e-01	5.680e-01
ENSG00000138031.15_4	ENSG00000138031.15	ADCY3	chr2	-	ENSG00000138031.15:s:24827546-24827608	ENSG00000138031.15_4_A3_1	False	False	24827546-24827608	E2	24826045-24826129	Distal	24826126-24827546	3	False	False	True	9.267e-01	9.508e-01	1.761e-02	7.558e-01	5.680e-01
ENSG00000105866.15_1	ENSG00000105866.15	SP4	chr7	+	ENSG00000105866.15:s:21428043-21428258	ENSG00000105866.15_1_A3_1	False	False	21428043-21428258	E2	21428677-21428792	Proximal	21428258-21428677	5	False	False	True	9.836e-01	8.304e-01	-1.185e-01	9.348e-01	5.467e-02
ENSG00000105866.15_1	ENSG00000105866.15	SP4	chr7	+	ENSG00000105866.15:s:21428043-21428258	ENSG00000105866.15_1_A3_1	False	False	21428043-21428258	E2	21428677-21428792	Distal	21428258-21428682	5	False	False	True	8.198e-03	1.339e-01	9.241e-02	9.105e-01	9.450e-02
ENSG00000163006.12_1	ENSG00000163006.12	CCDC138	chr2	+	ENSG00000163006.12:s:108788852-108788966	ENSG00000163006.12_1_A3_1	False	False	108788852-108788966	E2	108791675-108791802	Proximal	108788966-108791675	5	False	False	True	9.110e-01	9.057e-01	9.654e-05	7.267e-01	6.334e-01
ENSG00000163006.12_1	ENSG00000163006.12	CCDC138	chr2	+	ENSG00000163006.12:s:108788852-108788966	ENSG00000163006.12_1_A3_1	False	False	108788852-108788966	E2	108791675-108791802	Distal	108788966-108791680	5	False	False	True	7.134e-02	8.108e-02	3.690e-03	7.053e-01	6.738e-01
ENSG00000163006.12_2	ENSG00000163006.12	CCDC138	chr2	+	ENSG00000163006.12:s:108798428-108798586	ENSG00000163006.12_2_A3_1	False	False	108798428-108798586	E2	108804889-108805008	Proximal	108798586-108804889	3	False	False	True	9.348e-01	8.785e-01	-3.733e-02	8.110e-01	3.146e-01
ENSG00000163006.12_2	ENSG00000163006.12	CCDC138	chr2	+	ENSG00000163006.12:s:108798428-108798586	ENSG00000163006.12_2_A3_1	False	False	108798428-108798586	E2	108804889-108805008	Distal	108798586-108804892	3	False	False	True	6.524e-02	1.215e-01	3.733e-02	8.110e-01	3.146e-01
ENSG00000167965.18_2	ENSG00000167965.18	MLST8	chr16	+	ENSG00000167965.18:s:2206029-2206214	ENSG00000167965.18_2_A3_1	False	False	2206031-2206214	E2	2206358-2206409	Proximal	2206214-2206358	3	False	False	True	8.693e-01	8.709e-01	3.939e-03	7.139e-01	6.390e-01
ENSG00000167965.18_2	ENSG00000167965.18	MLST8	chr16	+	ENSG00000167965.18:s:2206029-2206214	ENSG00000167965.18_2_A3_1	False	False	2206031-2206214	E2	2206358-2206409	Distal	2206214-2206361	3	False	False	True	1.307e-01	1.291e-01	-3.939e-03	7.139e-01	6.390e-01
ENSG00000182979.18_3	ENSG00000182979.18	MTA1	chr14	+	ENSG00000182979.18:s:105463553-105464147	ENSG00000182979.18_3_A3_1	False	False	105464032-105464147	E2	105464416-105464567	Proximal	105464147-105464416	47	False	False	True	8.681e-01	8.262e-01	-3.812e-02	8.657e-01	4.205e-01
ENSG00000182979.18_3	ENSG00000182979.18	MTA1	chr14	+	ENSG00000182979.18:s:105463553-105464147	ENSG00000182979.18_3_A3_1	False	False	105464032-105464147	E2	105464416-105464567	Distal	105464147-105464463	47	False	False	True	1.319e-01	1.738e-01	3.812e-02	8.657e-01	4.205e-01
ENSG00000197045.13_2	ENSG00000197045.13	GMFB	chr14	-	ENSG00000197045.13:s:54481326-54481458	ENSG00000197045.13_2_A3_1	False	False	54481409-54481458	E2	54480874-54480959	Proximal	54480959-54481409	3	False	False	True	1.247e-01	1.070e-01	-1.016e-02	7.462e-01	5.067e-01
ENSG00000197045.13_2	ENSG00000197045.13	GMFB	chr14	-	ENSG00000197045.13:s:54481326-54481458	ENSG00000197045.13_2_A3_1	False	False	54481409-54481458	E2	54480874-54480959	Distal	54480956-54481409	3	False	False	True	8.574e-01	8.824e-01	1.479e-02	7.516e-01	4.680e-01
ENSG00000176444.19_2	ENSG00000176444.19	CLK2	chr1	-	ENSG00000176444.19:s:155270808-155270977	ENSG00000176444.19_2_A3_1	False	False	155270808-155270977	E2	155269488-155269716	Proximal	155269716-155270808	3	False	False	True	6.747e-01	6.944e-01	1.756e-02	7.723e-01	3.664e-01
ENSG00000176444.19_2	ENSG00000176444.19	CLK2	chr1	-	ENSG00000176444.19:s:155270808-155270977	ENSG00000176444.19_2_A3_1	False	False	155270808-155270977	E2	155269488-155269716	Distal	155269713-155270808	3	False	False	True	3.253e-01	3.056e-01	-1.756e-02	7.723e-01	3.664e-01
ENSG00000176444.19_5	ENSG00000176444.19	CLK2	chr1	-	ENSG00000176444.19:s:155263950-155264040	ENSG00000176444.19_5_A3_1	False	True	155263950-155264040	E2	155262868-155263708	Proximal	155263708-155263950	308	False	True	True	2.503e-01	3.933e-01	1.237e-01	9.480e-01	4.472e-02
ENSG00000176444.19_5	ENSG00000176444.19	CLK2	chr1	-	ENSG00000176444.19:s:155263950-155264040	ENSG00000176444.19_5_A3_1	False	False	155263950-155264040	E2	155262868-155263708	Distal	155263400-155263950	308	False	True	True	7.497e-01	6.067e-01	-1.237e-01	9.480e-01	4.472e-02
ENSG00000077942.19_1	ENSG00000077942.19	FBLN1	chr22	+	ENSG00000077942.19:s:45533761-45533898	ENSG00000077942.19_1_A3_1	False	False	45533761-45533898	E2	45535200-45535337	Proximal	45533898-45535200	56	False	False	True	9.466e-01	9.555e-01	3.570e-03	7.128e-01	6.903e-01
ENSG00000077942.19_1	ENSG00000077942.19	FBLN1	chr22	+	ENSG00000077942.19:s:45533761-45533898	ENSG00000077942.19_1_A3_1	False	False	45533761-45533898	E2	45535200-45535337	Distal	45533898-45535256	56	False	False	True	5.339e-02	4.452e-02	-3.570e-03	7.128e-01	6.903e-01
ENSG00000114857.19_3	ENSG00000114857.19	NKTR	chr3	+	ENSG00000114857.19:s:42643339-42643395	ENSG00000114857.19_3_A3_1	False	True	42643339-42643395	E2	42643899-42644003	Proximal	42643395-42643899	3	False	False	True	5.273e-01	4.837e-01	-3.111e-02	8.031e-01	3.471e-01
ENSG00000114857.19_3	ENSG00000114857.19	NKTR	chr3	+	ENSG00000114857.19:s:42643339-42643395	ENSG00000114857.19_3_A3_1	False	False	42643339-42643395	E2	42643899-42644003	Distal	42643395-42643902	3	False	False	True	4.727e-01	5.163e-01	3.111e-02	8.031e-01	3.471e-01
ENSG00000205363.7_1	ENSG00000205363.7	INSYN1	chr15	-	ENSG00000205363.7:s:73752110-73753351	ENSG00000205363.7_1_A3_1	False	False	73752110-73753351	E2	73750975-73751697	Proximal	73751697-73752110	600	False	False	True	8.129e-01	8.977e-01	4.982e-02	8.395e-01	1.841e-01
ENSG00000205363.7_1	ENSG00000205363.7	INSYN1	chr15	-	ENSG00000205363.7:s:73752110-73753351	ENSG00000205363.7_1_A3_1	False	False	73752110-73753351	E2	73750975-73751697	Distal	73751097-73752110	600	False	False	True	1.871e-01	1.023e-01	-4.982e-02	8.395e-01	1.841e-01
ENSG00000109736.15_1	ENSG00000109736.15	MFSD10	chr4	-	ENSG00000109736.15:s:2933106-2933209	ENSG00000109736.15_1_A3_1	False	False	2933106-2933209	E2	2932600-2932758	Proximal	2932758-2933106	68	False	False	True	9.145e-01	9.852e-01	4.851e-02	8.648e-01	2.812e-01
ENSG00000109736.15_1	ENSG00000109736.15	MFSD10	chr4	-	ENSG00000109736.15:s:2933106-2933209	ENSG00000109736.15_1_A3_1	False	False	2933106-2933209	E2	2932600-2932758	Distal	2932690-2933106	68	False	False	True	8.550e-02	1.483e-02	-4.851e-02	8.648e-01	2.812e-01
ENSG00000109736.15_2	ENSG00000109736.15	MFSD10	chr4	-	ENSG00000109736.15:s:2932600-2932758	ENSG00000109736.15_2_A3_1	False	False	2932600-2932758	E2	2932351-2932512	Proximal	2932512-2932600	103	False	False	True	9.534e-01	9.350e-01	-1.105e-02	7.263e-01	6.576e-01
ENSG00000109736.15_2	ENSG00000109736.15	MFSD10	chr4	-	ENSG00000109736.15:s:2932600-2932758	ENSG00000109736.15_2_A3_1	False	False	2932600-2932758	E2	2932351-2932512	Distal	2932409-2932600	103	False	False	True	4.660e-02	6.501e-02	1.105e-02	7.263e-01	6.576e-01
ENSG00000032444.17_2	ENSG00000032444.17	PNPLA6	chr19	+	ENSG00000032444.17:s:7551362-7551437	ENSG00000032444.17_2_A3_1	False	False	7551362-7551437	E2	7553872-7554015	Proximal	7551437-7553872	3	False	False	True	3.640e-01	3.636e-01	-1.442e-03	7.984e-01	3.245e-01
ENSG00000032444.17_2	ENSG00000032444.17	PNPLA6	chr19	+	ENSG00000032444.17:s:7551362-7551437	ENSG00000032444.17_2_A3_1	False	False	7551362-7551437	E2	7553872-7554015	Distal	7551437-7553875	3	False	False	True	6.360e-01	6.364e-01	1.442e-03	7.984e-01	3.245e-01
ENSG00000185946.16_1	ENSG00000185946.16	RNPC3	chr1	+	ENSG00000185946.16:s:103541350-103541475	ENSG00000185946.16_1_A3_1	False	False	103541350-103541475	E2	103543296-103543447	Proximal	103541475-103543296	3	False	False	True	7.763e-01	7.206e-01	-3.553e-02	8.177e-01	2.676e-01
ENSG00000185946.16_1	ENSG00000185946.16	RNPC3	chr1	+	ENSG00000185946.16:s:103541350-103541475	ENSG00000185946.16_1_A3_1	False	False	103541350-103541475	E2	103543296-103543447	Distal	103541475-103543299	3	False	False	True	2.237e-01	2.794e-01	3.553e-02	8.177e-01	2.676e-01
ENSG00000078674.19_2	ENSG00000078674.19	PCM1	chr8	+	ENSG00000078674.19:s:17937134-17937379	ENSG00000078674.19_2_A3_1	False	False	17937134-17937379	E2	17938740-17939009	Proximal	17937379-17938740	99	False	False	True	9.545e-01	9.132e-01	-2.698e-02	7.890e-01	4.673e-01
ENSG00000078674.19_2	ENSG00000078674.19	PCM1	chr8	+	ENSG00000078674.19:s:17937134-17937379	ENSG00000078674.19_2_A3_1	False	False	17937134-17937379	E2	17938740-17939009	Distal	17937379-17938839	99	False	False	True	4.555e-02	8.675e-02	2.698e-02	7.890e-01	4.673e-01
ENSG00000078674.19_4	ENSG00000078674.19	PCM1	chr8	+	ENSG00000078674.19:s:17957264-17957421	ENSG00000078674.19_4_A3_1	False	False	17957264-17957421	E2	17957537-17957775	Proximal	17957421-17957537	3	False	False	True	1.146e-01	1.151e-01	-1.901e-03	7.297e-01	5.863e-01
ENSG00000078674.19_4	ENSG00000078674.19	PCM1	chr8	+	ENSG00000078674.19:s:17957264-17957421	ENSG00000078674.19_4_A3_1	False	False	17957264-17957421	E2	17957537-17957775	Distal	17957421-17957540	3	False	False	True	8.854e-01	8.849e-01	1.901e-03	7.297e-01	5.863e-01
ENSG00000078674.19_8	ENSG00000078674.19	PCM1	chr8	+	ENSG00000078674.19:s:17993483-17993619	ENSG00000078674.19_8_A3_1	False	True	17993483-17993619	E2	18006251-18006397	Proximal	17993619-18006251	12	False	False	True	1.114e-01	7.249e-02	-2.504e-02	7.797e-01	4.654e-01
ENSG00000078674.19_8	ENSG00000078674.19	PCM1	chr8	+	ENSG00000078674.19:s:17993483-17993619	ENSG00000078674.19_8_A3_1	False	False	17993483-17993619	E2	18006251-18006397	Distal	17993619-18006263	12	False	False	True	8.886e-01	9.275e-01	2.504e-02	7.797e-01	4.654e-01
ENSG00000153933.10_2	ENSG00000153933.10	DGKE	chr17	+	ENSG00000153933.10:s:56862140-56862251	ENSG00000153933.10_2_A3_1	False	False	56862140-56862251	E2	56862612-56869567	Proximal	56862251-56862612	33	False	False	True	9.375e-01	9.886e-01	2.318e-02	7.605e-01	4.962e-01
ENSG00000153933.10_2	ENSG00000153933.10	DGKE	chr17	+	ENSG00000153933.10:s:56862140-56862251	ENSG00000153933.10_2_A3_1	False	False	56862140-56862251	E2	56862612-56869567	Distal	56862251-56862645	33	False	False	True	6.250e-02	1.142e-02	-2.318e-02	7.605e-01	4.962e-01
ENSG00000166004.15_2	ENSG00000166004.15	CEP295	chr11	+	ENSG00000166004.15:s:93675571-93675666	ENSG00000166004.15_2_A3_1	False	False	93675571-93675666	E2	93679412-93679552	Proximal	93675666-93679412	4	False	False	True	8.109e-01	7.057e-01	-9.424e-02	9.072e-01	8.471e-02
ENSG00000166004.15_2	ENSG00000166004.15	CEP295	chr11	+	ENSG00000166004.15:s:93675571-93675666	ENSG00000166004.15_2_A3_1	False	True	93675571-93675666	E2	93679412-93679552	Distal	93675666-93679416	4	False	False	True	1.891e-01	2.943e-01	9.424e-02	9.072e-01	8.471e-02
ENSG00000166004.15_4	ENSG00000166004.15	CEP295	chr11	+	ENSG00000166004.15:t:93695482-93695673	ENSG00000166004.15_4_A3_1	False	True	93695482-93695673	E1	93691927-93692030	Proximal	93692030-93695482	15	False	False	True	1.335e-01	1.110e-01	-8.254e-03	7.406e-01	5.826e-01
ENSG00000166004.15_4	ENSG00000166004.15	CEP295	chr11	+	ENSG00000166004.15:t:93695482-93695673	ENSG00000166004.15_4_A3_1	False	False	93695482-93695673	E1	93691927-93692030	Distal	93692030-93695497	15	False	False	True	8.655e-01	8.687e-01	-6.964e-03	7.251e-01	5.862e-01
ENSG00000166004.15_8	ENSG00000166004.15	CEP295	chr11	+	ENSG00000166004.15:s:93729434-93729530	ENSG00000166004.15_8_A3_1	False	False	93729434-93729530	E2	93729611-93729781	Proximal	93729530-93729611	3	False	False	True	2.815e-01	3.046e-01	2.242e-02	8.162e-01	2.924e-01
ENSG00000166004.15_8	ENSG00000166004.15	CEP295	chr11	+	ENSG00000166004.15:s:93729434-93729530	ENSG00000166004.15_8_A3_1	False	False	93729434-93729530	E2	93729611-93729781	Distal	93729530-93729614	3	False	False	True	7.185e-01	6.954e-01	-2.242e-02	8.162e-01	2.924e-01
ENSG00000163040.15_2	ENSG00000163040.15	CCDC74A	chr2	+	ENSG00000163040.15:s:131529181-131530180	ENSG00000163040.15_2_A3_1	False	False	131529647-131529691	E2	131530579-131530837	Proximal	131529691-131530579	198	False	False	True	8.647e-02	6.599e-02	-1.127e-02	7.660e-01	4.330e-01
ENSG00000163040.15_2	ENSG00000163040.15	CCDC74A	chr2	+	ENSG00000163040.15:s:131529181-131530180	ENSG00000163040.15_2_A3_1	False	False	131529647-131529691	E2	131530579-131530837	Distal	131529691-131530777	198	False	False	True	9.135e-01	9.340e-01	1.127e-02	7.660e-01	4.330e-01
ENSG00000164920.10_1	ENSG00000164920.10	OSR2	chr8	+	ENSG00000164920.10:s:98950656-98951022	ENSG00000164920.10_1_A3_1	False	False	98950656-98950755	E2	98951519-98952104	Proximal	98950755-98951519	82	False	True	True	5.039e-01	3.666e-01	-1.107e-01	9.089e-01	6.071e-02
ENSG00000164920.10_1	ENSG00000164920.10	OSR2	chr8	+	ENSG00000164920.10:s:98950656-98951022	ENSG00000164920.10_1_A3_1	False	False	98950656-98950755	E2	98951519-98952104	Distal	98950755-98951601	82	False	True	True	4.961e-01	6.334e-01	1.107e-01	9.089e-01	6.071e-02
ENSG00000143442.22_3	ENSG00000143442.22	POGZ	chr1	-	ENSG00000143442.22:s:151428123-151428413	ENSG00000143442.22_3_A3_1	False	False	151428123-151428413	E2	151427823-151428041	Proximal	151428041-151428123	27	False	False	True	9.193e-01	9.235e-01	3.798e-03	6.636e-01	7.901e-01
ENSG00000143442.22_3	ENSG00000143442.22	POGZ	chr1	-	ENSG00000143442.22:s:151428123-151428413	ENSG00000143442.22_3_A3_1	False	False	151428123-151428413	E2	151427823-151428041	Distal	151428014-151428123	27	False	False	True	8.074e-02	7.646e-02	-3.798e-03	6.636e-01	7.901e-01
ENSG00000113119.13_2	ENSG00000113119.13	TMCO6	chr5	+	ENSG00000113119.13:s:140642491-140642671	ENSG00000113119.13_2_A3_1	False	False	140642491-140642671	E2	140642907-140643041	Proximal	140642671-140642907	18	False	False	True	1.196e-01	1.326e-01	5.185e-03	7.531e-01	4.929e-01
ENSG00000113119.13_2	ENSG00000113119.13	TMCO6	chr5	+	ENSG00000113119.13:s:140642491-140642671	ENSG00000113119.13_2_A3_1	False	False	140642491-140642671	E2	140642907-140643041	Distal	140642671-140642925	18	False	False	True	8.804e-01	8.674e-01	-5.185e-03	7.531e-01	4.929e-01
ENSG00000154114.13_2	ENSG00000154114.13	TBCEL	chr11	+	ENSG00000154114.13:s:121047528-121047901	ENSG00000154114.13_2_A3_1	False	False	121047528-121047667	E2	121053551-121053732	Proximal	121047667-121053551	79	False	False	True	7.216e-01	7.293e-01	9.006e-03	7.954e-01	2.992e-01
ENSG00000154114.13_2	ENSG00000154114.13	TBCEL	chr11	+	ENSG00000154114.13:s:121047528-121047901	ENSG00000154114.13_2_A3_1	False	False	121047528-121047667	E2	121053551-121053732	Distal	121047667-121053630	79	False	False	True	2.640e-01	2.344e-01	-1.510e-02	7.928e-01	3.228e-01
ENSG00000110906.13_1	ENSG00000110906.13	KCTD10	chr12	-	ENSG00000110906.13:s:109460636-109460805	ENSG00000110906.13_1_A3_1	False	False	109460636-109460805	E2	109457992-109458081	Proximal	109458081-109460636	3	False	False	True	2.277e-01	1.775e-01	-3.174e-02	8.091e-01	3.348e-01
ENSG00000110906.13_1	ENSG00000110906.13	KCTD10	chr12	-	ENSG00000110906.13:s:109460636-109460805	ENSG00000110906.13_1_A3_1	False	False	109460636-109460805	E2	109457992-109458081	Distal	109458078-109460636	3	False	False	True	7.618e-01	7.902e-01	1.756e-02	7.798e-01	4.011e-01
ENSG00000073350.14_1	ENSG00000073350.14	LLGL2	chr17	+	ENSG00000073350.14:s:75573952-75573980	ENSG00000073350.14_1_A3_1	False	False	75573952-75573980	E2	75574111-75574260	Proximal	75573980-75574111	102	False	False	True	5.662e-02	4.428e-02	-6.585e-03	7.355e-01	4.316e-01
ENSG00000073350.14_1	ENSG00000073350.14	LLGL2	chr17	+	ENSG00000073350.14:s:75573952-75573980	ENSG00000073350.14_1_A3_1	False	False	75573952-75573980	E2	75574111-75574260	Distal	75573980-75574213	102	False	False	True	9.434e-01	9.557e-01	6.585e-03	7.355e-01	4.316e-01
ENSG00000214293.10_1	ENSG00000214293.10	APTR	chr7	-	ENSG00000214293.10:s:77684785-77685328	ENSG00000214293.10_1_A3_1	False	False	77685202-77685328	E2	77681581-77684333	Proximal	77684333-77685202	82	False	False	True	3.837e-02	5.210e-02	9.703e-03	7.123e-01	6.954e-01
ENSG00000214293.10_1	ENSG00000214293.10	APTR	chr7	-	ENSG00000214293.10:s:77684785-77685328	ENSG00000214293.10_1_A3_1	False	False	77685202-77685328	E2	77681581-77684333	Distal	77684251-77685202	82	False	False	True	9.202e-01	8.861e-01	-1.607e-02	7.555e-01	5.413e-01
ENSG00000100335.15_2	ENSG00000100335.15	MIEF1	chr22	+	ENSG00000100335.15:s:39511849-39512026	ENSG00000100335.15_2_A3_1	False	False	39511849-39512026	E2	39512232-39512494	Proximal	39512026-39512232	86	False	False	True	4.316e-01	3.632e-01	-5.030e-02	8.461e-01	2.232e-01
ENSG00000100335.15_2	ENSG00000100335.15	MIEF1	chr22	+	ENSG00000100335.15:s:39511849-39512026	ENSG00000100335.15_2_A3_1	False	False	39511849-39512026	E2	39512232-39512494	Distal	39512026-39512318	86	False	False	True	5.684e-01	6.368e-01	5.030e-02	8.461e-01	2.232e-01
ENSG00000196204.12_1	ENSG00000196204.12	RNF216P1	chr7	+	ENSG00000196204.12:s:4983671-4983773	ENSG00000196204.12_1_A3_1	False	False	4983671-4983773	E2	4984910-4985075	Proximal	4983773-4984910	52	False	False	True	7.542e-01	7.556e-01	-1.054e-02	7.841e-01	3.224e-01
ENSG00000196204.12_1	ENSG00000196204.12	RNF216P1	chr7	+	ENSG00000196204.12:s:4983671-4983773	ENSG00000196204.12_1_A3_1	False	False	4983671-4983773	E2	4984910-4985075	Distal	4983773-4984962	52	False	False	True	2.458e-01	2.444e-01	1.054e-02	7.841e-01	3.224e-01
ENSG00000039650.12_1	ENSG00000039650.12	PNKP	chr19	-	ENSG00000039650.12:t:49865954-49866528	ENSG00000039650.12_1_A3_1	False	False	49867054-49866528	E1	49867054-49866528	Proximal	49866528-49867054	83	False	False	True	3.175e-01	2.342e-01	-6.247e-02	8.639e-01	1.633e-01
ENSG00000039650.12_1	ENSG00000039650.12	PNKP	chr19	-	ENSG00000039650.12:t:49865954-49866528	ENSG00000039650.12_1_A3_1	False	False	49867054-49866528	E1	49867054-49866528	Distal	49866445-49867054	83	False	False	True	6.383e-01	7.545e-01	9.554e-02	9.148e-01	8.204e-02
ENSG00000172057.10_1	ENSG00000172057.10	ORMDL3	chr17	-	ENSG00000172057.10:t:39924078-39924225	ENSG00000172057.10_1_A3_1	False	False	39927484-39924225	E1	39927484-39924225	Proximal	39924225-39927484	5	False	False	True	7.770e-01	8.401e-01	3.440e-02	8.111e-01	3.097e-01
ENSG00000172057.10_1	ENSG00000172057.10	ORMDL3	chr17	-	ENSG00000172057.10:t:39924078-39924225	ENSG00000172057.10_1_A3_1	False	False	39927484-39924225	E1	39927484-39924225	Distal	39924220-39927484	5	False	False	True	2.098e-01	1.453e-01	-3.813e-02	8.205e-01	2.881e-01
ENSG00000175573.7_1	ENSG00000175573.7	C11orf68	chr11	-	ENSG00000175573.7:s:65918910-65919062	ENSG00000175573.7_1_A3_1	False	False	65918910-65919062	E2	65916810-65918218	Proximal	65918218-65918910	3	False	False	True	3.862e-01	2.814e-01	-6.390e-02	8.518e-01	1.378e-01
ENSG00000175573.7_1	ENSG00000175573.7	C11orf68	chr11	-	ENSG00000175573.7:s:65918910-65919062	ENSG00000175573.7_1_A3_1	False	False	65918910-65919062	E2	65916810-65918218	Distal	65918215-65918910	3	False	False	True	6.138e-01	7.186e-01	6.390e-02	8.518e-01	1.378e-01
ENSG00000111880.16_1	ENSG00000111880.16	RNGTT	chr6	-	ENSG00000111880.16:s:88963346-88963618	ENSG00000111880.16_1_A3_1	False	False	88963346-88963618	E2	88941071-88941180	Proximal	88941180-88963346	4	False	False	True	9.109e-01	9.376e-01	1.816e-02	7.462e-01	5.500e-01
ENSG00000111880.16_1	ENSG00000111880.16	RNGTT	chr6	-	ENSG00000111880.16:s:88963346-88963618	ENSG00000111880.16_1_A3_1	False	True	88963346-88963618	E2	88941071-88941180	Distal	88941176-88963346	4	False	False	True	8.911e-02	6.243e-02	-1.816e-02	7.462e-01	5.500e-01
ENSG00000164985.15_1	ENSG00000164985.15	PSIP1	chr9	-	ENSG00000164985.15:s:15510817-15510995	ENSG00000164985.15_1_A3_1	False	False	15510817-15510995	E2	15510117-15510329	Proximal	15510329-15510817	3	False	False	True	4.067e-01	4.415e-01	5.389e-03	7.887e-01	3.200e-01
ENSG00000164985.15_1	ENSG00000164985.15	PSIP1	chr9	-	ENSG00000164985.15:s:15510817-15510995	ENSG00000164985.15_1_A3_1	False	False	15510817-15510995	E2	15510117-15510329	Distal	15510326-15510817	3	False	False	True	5.933e-01	5.585e-01	-5.389e-03	7.887e-01	3.200e-01
ENSG00000134899.24_1	ENSG00000134899.24	ERCC5	chr13	+	ENSG00000134899.24:s:102845831-102846354	ENSG00000134899.24_1_A3_1	False	False	102845831-102846354	E2	102852118-102852293	Proximal	102846354-102852118	7	False	False	True	9.599e-01	9.240e-01	-2.390e-02	7.637e-01	3.649e-01
ENSG00000134899.24_1	ENSG00000134899.24	ERCC5	chr13	+	ENSG00000134899.24:s:102845831-102846354	ENSG00000134899.24_1_A3_1	False	False	102845831-102846354	E2	102852118-102852293	Distal	102846354-102852125	7	False	False	True	3.357e-02	6.415e-02	2.067e-02	7.479e-01	4.056e-01
ENSG00000100241.22_1	ENSG00000100241.22	SBF1	chr22	-	ENSG00000100241.22:t:50467532-50467693	ENSG00000100241.22_1_A3_1	False	False	50467786-50467693	E1	50467786-50467693	Proximal	50467693-50467786	3	False	False	True	2.123e-01	2.085e-01	-8.414e-05	7.033e-01	6.888e-01
ENSG00000100241.22_1	ENSG00000100241.22	SBF1	chr22	-	ENSG00000100241.22:t:50467532-50467693	ENSG00000100241.22_1_A3_1	False	False	50467786-50467693	E1	50467786-50467693	Distal	50467690-50467786	3	False	False	True	7.633e-01	7.723e-01	5.395e-03	7.191e-01	6.467e-01
ENSG00000115970.19_3	ENSG00000115970.19	THADA	chr2	-	ENSG00000115970.19:s:43552068-43552339	ENSG00000115970.19_3_A3_1	False	False	43552204-43552339	E2	43551789-43551925	Proximal	43551925-43552204	3	False	False	True	9.544e-01	9.295e-01	-1.817e-02	7.723e-01	4.481e-01
ENSG00000115970.19_3	ENSG00000115970.19	THADA	chr2	-	ENSG00000115970.19:s:43552068-43552339	ENSG00000115970.19_3_A3_1	False	False	43552204-43552339	E2	43551789-43551925	Distal	43551922-43552204	3	False	False	True	4.558e-02	7.052e-02	1.817e-02	7.723e-01	4.481e-01
ENSG00000134243.12_1	ENSG00000134243.12	SORT1	chr1	-	ENSG00000134243.12:s:109347483-109347532	ENSG00000134243.12_1_A3_1	False	False	109347483-109347532	E2	109345751-109345881	Proximal	109345881-109347483	3	False	False	True	5.772e-01	6.175e-01	3.268e-02	8.235e-01	2.644e-01
ENSG00000134243.12_1	ENSG00000134243.12	SORT1	chr1	-	ENSG00000134243.12:s:109347483-109347532	ENSG00000134243.12_1_A3_1	False	False	109347483-109347532	E2	109345751-109345881	Distal	109345878-109347483	3	False	False	True	4.228e-01	3.825e-01	-3.268e-02	8.235e-01	2.644e-01
ENSG00000101639.19_5	ENSG00000101639.19	CEP192	chr18	+	ENSG00000101639.19:t:13116374-13116503	ENSG00000101639.19_5_A3_1	False	True	13116374-13116503	E1	13114130-13114251	Proximal	13114251-13116374	3	False	False	True	5.805e-01	6.345e-01	3.439e-02	8.095e-01	2.453e-01
ENSG00000101639.19_5	ENSG00000101639.19	CEP192	chr18	+	ENSG00000101639.19:t:13116374-13116503	ENSG00000101639.19_5_A3_1	False	False	13116374-13116503	E1	13114130-13114251	Distal	13114251-13116377	3	False	False	True	3.701e-01	3.471e-01	-1.433e-02	7.878e-01	3.351e-01
ENSG00000270011.8_3	ENSG00000270011.8	ZNF559-ZNF177	chr19	+	ENSG00000270011.8:s:9380057-9380139	ENSG00000270011.8_3_A3_1	False	False	9380057-9380139	E2	9380668-9382617	Proximal	9380139-9380668	480	False	False	True	7.437e-01	6.621e-01	-4.749e-02	8.367e-01	2.170e-01
ENSG00000270011.8_3	ENSG00000270011.8	ZNF559-ZNF177	chr19	+	ENSG00000270011.8:s:9380057-9380139	ENSG00000270011.8_3_A3_1	False	False	9380057-9380139	E2	9380668-9382617	Distal	9380139-9381148	480	False	False	True	2.538e-01	3.349e-01	4.697e-02	8.357e-01	2.195e-01
ENSG00000125885.13_5	ENSG00000125885.13	MCM8	chr20	+	ENSG00000125885.13:s:5967436-5967587	ENSG00000125885.13_5_A3_1	False	False	5967436-5967587	E2	5967830-5968025	Proximal	5967587-5967830	48	False	False	True	9.232e-01	9.458e-01	1.726e-02	7.430e-01	5.626e-01
ENSG00000125885.13_5	ENSG00000125885.13	MCM8	chr20	+	ENSG00000125885.13:s:5967436-5967587	ENSG00000125885.13_5_A3_1	False	False	5967436-5967587	E2	5967830-5968025	Distal	5967587-5967878	48	False	False	True	7.678e-02	5.421e-02	-1.726e-02	7.430e-01	5.626e-01
ENSG00000160392.14_2	ENSG00000160392.14	C19orf47	chr19	-	ENSG00000160392.14:s:40328413-40328550	ENSG00000160392.14_2_A3_1	False	False	40328413-40328550	E2	40326334-40326486	Proximal	40326486-40328413	3	False	False	True	8.917e-01	8.824e-01	-8.539e-03	7.355e-01	5.388e-01
ENSG00000160392.14_2	ENSG00000160392.14	C19orf47	chr19	-	ENSG00000160392.14:s:40328413-40328550	ENSG00000160392.14_2_A3_1	False	True	40328413-40328550	E2	40326334-40326486	Distal	40326483-40328413	3	False	False	True	1.083e-01	1.176e-01	8.539e-03	7.355e-01	5.388e-01
ENSG00000157106.18_3	ENSG00000157106.18	SMG1	chr16	-	ENSG00000157106.18:s:18882165-18882338	ENSG00000157106.18_3_A3_1	False	False	18882165-18882338	E2	18879495-18879719	Proximal	18879719-18882165	104	False	False	True	9.844e-01	9.228e-01	-4.424e-02	9.098e-01	4.087e-01
ENSG00000157106.18_3	ENSG00000157106.18	SMG1	chr16	-	ENSG00000157106.18:s:18882165-18882338	ENSG00000157106.18_3_A3_1	False	True	18882165-18882338	E2	18879495-18879719	Distal	18879615-18882165	104	False	False	True	1.556e-02	7.720e-02	4.424e-02	9.098e-01	4.087e-01
ENSG00000157106.18_6	ENSG00000157106.18	SMG1	chr16	-	ENSG00000157106.18:s:18815175-18815281	ENSG00000157106.18_6_A3_1	False	False	18815175-18815281	E2	18811948-18812127	Proximal	18812127-18815175	3	False	False	True	9.105e-01	9.061e-01	-3.374e-03	6.988e-01	7.278e-01
ENSG00000157106.18_6	ENSG00000157106.18	SMG1	chr16	-	ENSG00000157106.18:s:18815175-18815281	ENSG00000157106.18_6_A3_1	False	True	18815175-18815281	E2	18811948-18812127	Distal	18812124-18815175	3	False	False	True	8.946e-02	9.390e-02	3.374e-03	6.988e-01	7.278e-01
ENSG00000174652.20_2	ENSG00000174652.20	ZNF266	chr19	-	ENSG00000174652.20:s:9420065-9420745	ENSG00000174652.20_2_A3_1	False	False	9420065-9420218	E2	9419217-9419299	Proximal	9419299-9420065	10	False	False	True	8.457e-01	8.836e-01	2.704e-02	7.872e-01	3.973e-01
ENSG00000174652.20_2	ENSG00000174652.20	ZNF266	chr19	-	ENSG00000174652.20:s:9420065-9420745	ENSG00000174652.20_2_A3_1	False	True	9420065-9420218	E2	9419217-9419299	Distal	9419289-9420065	10	False	False	True	1.543e-01	1.164e-01	-2.704e-02	7.872e-01	3.973e-01
ENSG00000142784.16_1	ENSG00000142784.16	WDTC1	chr1	+	ENSG00000142784.16:s:27296326-27296401	ENSG00000142784.16_1_A3_1	False	False	27296326-27296401	E2	27297048-27297156	Proximal	27296401-27297048	3	False	False	True	9.475e-01	9.383e-01	-5.199e-03	7.247e-01	6.490e-01
ENSG00000142784.16_1	ENSG00000142784.16	WDTC1	chr1	+	ENSG00000142784.16:s:27296326-27296401	ENSG00000142784.16_1_A3_1	False	False	27296326-27296401	E2	27297048-27297156	Distal	27296401-27297051	3	False	False	True	5.248e-02	6.168e-02	5.199e-03	7.247e-01	6.490e-01
ENSG00000142784.16_2	ENSG00000142784.16	WDTC1	chr1	+	ENSG00000142784.16:s:27303621-27303795	ENSG00000142784.16_2_A3_1	False	False	27303621-27303795	E2	27305001-27305193	Proximal	27303795-27305001	58	False	False	True	9.257e-01	8.938e-01	-2.083e-02	7.850e-01	3.782e-01
ENSG00000142784.16_2	ENSG00000142784.16	WDTC1	chr1	+	ENSG00000142784.16:s:27303621-27303795	ENSG00000142784.16_2_A3_1	False	False	27303621-27303795	E2	27305001-27305193	Distal	27303795-27305059	58	False	False	True	7.434e-02	1.062e-01	2.083e-02	7.850e-01	3.782e-01
ENSG00000111605.18_3	ENSG00000111605.18	CPSF6	chr12	+	ENSG00000111605.18:t:69262370-69262562	ENSG00000111605.18_3_A3_1	False	True	69262370-69262562	E1	69260044-69260197	Proximal	69260197-69262370	3	False	False	True	2.814e-01	3.034e-01	1.776e-02	7.954e-01	4.448e-01
ENSG00000111605.18_3	ENSG00000111605.18	CPSF6	chr12	+	ENSG00000111605.18:t:69262370-69262562	ENSG00000111605.18_3_A3_1	False	False	69262370-69262562	E1	69260044-69260197	Distal	69260197-69262373	3	False	False	True	7.148e-01	6.810e-01	-2.659e-02	8.086e-01	3.855e-01
ENSG00000075391.18_3	ENSG00000075391.18	RASAL2	chr1	+	ENSG00000075391.18:s:178454447-178454648	ENSG00000075391.18_3_A3_1	False	False	178454447-178454648	E2	178456700-178456899	Proximal	178454648-178456700	21	False	False	True	2.622e-01	3.984e-01	6.761e-02	8.534e-01	1.247e-01
ENSG00000075391.18_3	ENSG00000075391.18	RASAL2	chr1	+	ENSG00000075391.18:s:178454447-178454648	ENSG00000075391.18_3_A3_1	False	False	178454447-178454648	E2	178456700-178456899	Distal	178454648-178456721	21	False	False	True	7.378e-01	6.016e-01	-6.761e-02	8.534e-01	1.247e-01
ENSG00000116001.17_5	ENSG00000116001.17	TIA1	chr2	-	ENSG00000116001.17:s:70215371-70215660	ENSG00000116001.17_5_A3_1	False	False	70215371-70215494	E2	70214349-70214494	Proximal	70214494-70215371	3	False	False	True	8.452e-01	8.854e-01	2.667e-02	7.853e-01	4.250e-01
ENSG00000116001.17_5	ENSG00000116001.17	TIA1	chr2	-	ENSG00000116001.17:s:70215371-70215660	ENSG00000116001.17_5_A3_1	False	False	70215371-70215494	E2	70214349-70214494	Distal	70214491-70215371	3	False	False	True	1.462e-01	9.210e-02	-3.628e-02	8.244e-01	3.508e-01
ENSG00000129351.17_4	ENSG00000129351.17	ILF3	chr19	+	ENSG00000129351.17:t:10683125-10683262	ENSG00000129351.17_4_A3_1	False	False	10683125-10683262	E1	10682537-10682704	Proximal	10682704-10683125	12	False	False	True	4.844e-01	4.996e-01	2.506e-02	7.976e-01	3.892e-01
ENSG00000129351.17_4	ENSG00000129351.17	ILF3	chr19	+	ENSG00000129351.17:t:10683125-10683262	ENSG00000129351.17_4_A3_1	False	False	10683125-10683262	E1	10682537-10682704	Distal	10682704-10683137	12	False	False	True	4.586e-01	4.548e-01	-8.127e-03	7.796e-01	4.597e-01
ENSG00000213593.10_2	ENSG00000213593.10	TMX2	chr11	+	ENSG00000213593.10:t:57739110-57739260	ENSG00000213593.10_2_A3_1	False	True	57739110-57739260	E1	57738974-57739039	Proximal	57739039-57739110	21	False	False	True	7.219e-02	1.546e-02	-4.729e-02	9.478e-01	4.360e-01
ENSG00000213593.10_2	ENSG00000213593.10	TMX2	chr11	+	ENSG00000213593.10:t:57739110-57739260	ENSG00000213593.10_2_A3_1	False	False	57739110-57739260	E1	57738974-57739039	Distal	57739039-57739131	21	False	False	True	8.947e-01	9.346e-01	2.878e-02	7.994e-01	4.571e-01
ENSG00000155096.15_2	ENSG00000155096.15	AZIN1	chr8	-	ENSG00000155096.15:s:102833056-102833218	ENSG00000155096.15_2_A3_1	False	False	102833056-102833218	E2	102829821-102829936	Proximal	102829936-102833056	3	False	False	True	9.185e-01	8.973e-01	-1.203e-02	7.341e-01	6.420e-01
ENSG00000155096.15_2	ENSG00000155096.15	AZIN1	chr8	-	ENSG00000155096.15:s:102833056-102833218	ENSG00000155096.15_2_A3_1	False	False	102833056-102833218	E2	102829821-102829936	Distal	102829933-102833056	3	False	False	True	8.090e-02	9.964e-02	1.020e-02	7.258e-01	6.590e-01
ENSG00000175854.15_1	ENSG00000175854.15	SWI5	chr9	+	ENSG00000175854.15:t:128276587-128276755	ENSG00000175854.15_1_A3_1	False	False	128276587-128276755	E1	128276222-128276402	Proximal	128276402-128276587	120	False	False	True	3.654e-01	2.612e-01	-6.997e-02	8.759e-01	1.370e-01
ENSG00000175854.15_1	ENSG00000175854.15	SWI5	chr9	+	ENSG00000175854.15:t:128276587-128276755	ENSG00000175854.15_1_A3_1	False	False	128276587-128276755	E1	128276222-128276402	Distal	128276402-128276707	120	False	False	True	5.966e-01	6.874e-01	6.307e-02	8.617e-01	1.575e-01
ENSG00000168487.20_2	ENSG00000168487.20	BMP1	chr8	+	ENSG00000168487.20:s:22195462-22195587	ENSG00000168487.20_2_A3_1	False	False	22195462-22195587	E2	22196181-22196840	Proximal	22195587-22196181	499	False	False	True	1.769e-01	1.744e-01	5.671e-03	7.941e-01	3.093e-01
ENSG00000168487.20_2	ENSG00000168487.20	BMP1	chr8	+	ENSG00000168487.20:s:22195462-22195587	ENSG00000168487.20_2_A3_1	False	False	22195462-22195587	E2	22196181-22196840	Distal	22195587-22196680	499	False	False	True	8.231e-01	8.256e-01	-5.671e-03	7.941e-01	3.093e-01
ENSG00000185515.16_1	ENSG00000185515.16	BRCC3	chrX	+	ENSG00000185515.16:t:155073374-155073431	ENSG00000185515.16_1_A3_1	False	False	155073374-155073431	E1	155072327-155072343	Proximal	155072343-155073374	3	False	False	True	1.326e-01	1.197e-01	-5.050e-03	7.554e-01	5.101e-01
ENSG00000185515.16_1	ENSG00000185515.16	BRCC3	chrX	+	ENSG00000185515.16:t:155073374-155073431	ENSG00000185515.16_1_A3_1	False	False	155073374-155073431	E1	155072327-155072343	Distal	155072343-155073377	3	False	False	True	8.655e-01	8.774e-01	4.316e-03	7.546e-01	5.099e-01
ENSG00000114982.19_4	ENSG00000114982.19	KANSL3	chr2	-	ENSG00000114982.19:s:96605320-96606834	ENSG00000114982.19_4_A3_1	False	False	96605320-96605511	E2	96604779-96604863	Proximal	96604863-96605320	6	False	False	True	8.849e-01	8.946e-01	9.334e-03	7.233e-01	6.475e-01
ENSG00000114982.19_4	ENSG00000114982.19	KANSL3	chr2	-	ENSG00000114982.19:s:96605320-96606834	ENSG00000114982.19_4_A3_1	False	False	96605320-96605511	E2	96604779-96604863	Distal	96604857-96605320	6	False	False	True	1.151e-01	1.054e-01	-9.334e-03	7.233e-01	6.475e-01
ENSG00000253729.8_1	ENSG00000253729.8	PRKDC	chr8	-	ENSG00000253729.8:s:47840016-47840189	ENSG00000253729.8_1_A3_1	False	True	47840016-47840189	E2	47839148-47839249	Proximal	47839249-47840016	3	False	False	True	2.739e-01	3.251e-01	3.842e-02	8.385e-01	3.339e-01
ENSG00000253729.8_1	ENSG00000253729.8	PRKDC	chr8	-	ENSG00000253729.8:s:47840016-47840189	ENSG00000253729.8_1_A3_1	False	False	47840016-47840189	E2	47839148-47839249	Distal	47839246-47840016	3	False	False	True	7.261e-01	6.749e-01	-3.842e-02	8.385e-01	3.339e-01
ENSG00000171824.14_3	ENSG00000171824.14	EXOSC10	chr1	-	ENSG00000171824.14:s:11072087-11073026	ENSG00000171824.14_3_A3_1	False	False	11072087-11072171	E2	11070900-11070988	Proximal	11070988-11072087	15	False	False	True	8.023e-02	8.775e-02	2.578e-03	6.617e-01	8.032e-01
ENSG00000171824.14_3	ENSG00000171824.14	EXOSC10	chr1	-	ENSG00000171824.14:s:11072087-11073026	ENSG00000171824.14_3_A3_1	False	False	11072087-11072171	E2	11070900-11070988	Distal	11070973-11072087	15	False	False	True	8.731e-01	8.834e-01	4.551e-03	6.784e-01	7.416e-01
ENSG00000171045.16_3	ENSG00000171045.16	TSNARE1	chr8	-	ENSG00000171045.16:s:142314384-142314440	ENSG00000171045.16_3_A3_1	False	False	142314384-142314440	E2	142300486-142300647	Proximal	142300647-142314384	3	False	False	True	4.155e-01	5.158e-01	6.240e-02	8.592e-01	1.258e-01
ENSG00000171045.16_3	ENSG00000171045.16	TSNARE1	chr8	-	ENSG00000171045.16:s:142314384-142314440	ENSG00000171045.16_3_A3_1	False	False	142314384-142314440	E2	142300486-142300647	Distal	142300644-142314384	3	False	False	True	5.845e-01	4.842e-01	-6.240e-02	8.592e-01	1.258e-01
ENSG00000164329.14_3	ENSG00000164329.14	TENT2	chr5	+	ENSG00000164329.14:s:79641105-79641196	ENSG00000164329.14_3_A3_1	False	False	79641105-79641196	E2	79642832-79642985	Proximal	79641196-79642832	12	False	True	True	5.234e-01	6.558e-01	1.065e-01	9.329e-01	6.260e-02
ENSG00000164329.14_3	ENSG00000164329.14	TENT2	chr5	+	ENSG00000164329.14:s:79641105-79641196	ENSG00000164329.14_3_A3_1	False	False	79641105-79641196	E2	79642832-79642985	Distal	79641196-79642844	12	False	True	True	4.766e-01	3.442e-01	-1.065e-01	9.329e-01	6.260e-02
ENSG00000099625.14_2	ENSG00000099625.14	CBARP	chr19	-	ENSG00000099625.14:s:1234571-1234827	ENSG00000099625.14_2_A3_1	False	False	1234571-1234742	E2	1234191-1234331	Proximal	1234331-1234571	41	False	False	True	7.582e-01	8.184e-01	2.319e-02	8.081e-01	2.718e-01
ENSG00000099625.14_2	ENSG00000099625.14	CBARP	chr19	-	ENSG00000099625.14:s:1234571-1234827	ENSG00000099625.14_2_A3_1	False	False	1234571-1234742	E2	1234191-1234331	Distal	1234290-1234571	41	False	False	True	2.418e-01	1.816e-01	-2.319e-02	8.081e-01	2.718e-01
ENSG00000072778.20_7	ENSG00000072778.20	ACADVL	chr17	+	ENSG00000072778.20:s:7224281-7224393	ENSG00000072778.20_7_A3_1	False	False	7224321-7224393	E2	7224480-7224552	Proximal	7224393-7224480	4	False	False	True	8.762e-01	9.390e-01	4.884e-02	8.740e-01	2.756e-01
ENSG00000072778.20_7	ENSG00000072778.20	ACADVL	chr17	+	ENSG00000072778.20:s:7224281-7224393	ENSG00000072778.20_7_A3_1	False	False	7224321-7224393	E2	7224480-7224552	Distal	7224393-7224484	4	False	False	True	1.238e-01	6.097e-02	-4.884e-02	8.740e-01	2.756e-01
ENSG00000124201.15_1	ENSG00000124201.15	ZNFX1	chr20	-	ENSG00000124201.15:s:49277930-49278426	ENSG00000124201.15_1_A3_1	False	False	49278021-49278426	E2	49275779-49275887	Proximal	49275887-49278021	8	False	False	True	7.666e-01	7.413e-01	-3.158e-03	7.940e-01	3.037e-01
ENSG00000124201.15_1	ENSG00000124201.15	ZNFX1	chr20	-	ENSG00000124201.15:s:49277930-49278426	ENSG00000124201.15_1_A3_1	False	False	49278021-49278426	E2	49275779-49275887	Distal	49275879-49278021	8	False	False	True	1.979e-01	2.145e-01	2.508e-03	7.861e-01	3.475e-01
ENSG00000116584.22_4	ENSG00000116584.22	ARHGEF2	chr1	-	ENSG00000116584.22:s:155965303-155965412	ENSG00000116584.22_4_A3_1	False	False	155965303-155965412	E2	155964988-155965131	Proximal	155965131-155965303	3	False	True	True	5.367e-01	6.743e-01	1.188e-01	9.434e-01	4.940e-02
ENSG00000116584.22_4	ENSG00000116584.22	ARHGEF2	chr1	-	ENSG00000116584.22:s:155965303-155965412	ENSG00000116584.22_4_A3_1	False	False	155965303-155965412	E2	155964988-155965131	Distal	155965128-155965303	3	False	True	True	4.633e-01	3.257e-01	-1.188e-01	9.434e-01	4.940e-02
ENSG00000093010.15_2	ENSG00000093010.15	COMT	chr22	+	ENSG00000093010.15:s:19961199-19961289	ENSG00000093010.15_2_A3_1	False	False	19961199-19961289	E2	19962233-19962815	Proximal	19961289-19962233	294	False	False	True	1.869e-01	1.773e-01	-5.379e-03	7.527e-01	5.170e-01
ENSG00000093010.15_2	ENSG00000093010.15	COMT	chr22	+	ENSG00000093010.15:s:19961199-19961289	ENSG00000093010.15_2_A3_1	False	False	19961199-19961289	E2	19962233-19962815	Distal	19961289-19962527	294	False	False	True	8.118e-01	8.214e-01	5.368e-03	7.524e-01	5.170e-01
ENSG00000197111.16_1	ENSG00000197111.16	PCBP2	chr12	+	ENSG00000197111.16:t:53454384-53454869	ENSG00000197111.16_1_A3_1	False	False	53454726-53454869	E1	53452102-53452376	Proximal	53452376-53454726	24	False	False	True	9.460e-01	9.474e-01	5.063e-03	7.111e-01	7.117e-01
ENSG00000197111.16_1	ENSG00000197111.16	PCBP2	chr12	+	ENSG00000197111.16:t:53454384-53454869	ENSG00000197111.16_1_A3_1	False	True	53454726-53454869	E1	53452102-53452376	Distal	53452376-53454750	24	False	False	True	5.288e-02	5.237e-02	-3.860e-03	7.179e-01	7.003e-01
ENSG00000197111.16_2	ENSG00000197111.16	PCBP2	chr12	+	ENSG00000197111.16:s:53461136-53461143	ENSG00000197111.16_2_A3_1	False	False	53461136-53461143	E2	53462481-53462567	Proximal	53461143-53462481	12	False	False	True	4.380e-01	4.325e-01	-3.388e-03	7.230e-01	5.781e-01
ENSG00000197111.16_2	ENSG00000197111.16	PCBP2	chr12	+	ENSG00000197111.16:s:53461136-53461143	ENSG00000197111.16_2_A3_1	False	False	53461136-53461143	E2	53462481-53462567	Distal	53461143-53462493	12	False	False	True	5.620e-01	5.675e-01	3.388e-03	7.230e-01	5.781e-01
ENSG00000167470.14_2	ENSG00000167470.14	MIDN	chr19	+	ENSG00000167470.14:s:1254167-1254478	ENSG00000167470.14_2_A3_1	False	False	1254167-1254478	E2	1254902-1255061	Proximal	1254478-1254902	3	False	False	True	7.464e-01	7.841e-01	2.714e-02	7.928e-01	4.278e-01
ENSG00000167470.14_2	ENSG00000167470.14	MIDN	chr19	+	ENSG00000167470.14:s:1254167-1254478	ENSG00000167470.14_2_A3_1	False	True	1254167-1254478	E2	1254902-1255061	Distal	1254478-1254905	3	False	False	True	2.536e-01	2.159e-01	-2.714e-02	7.928e-01	4.278e-01
ENSG00000088387.21_1	ENSG00000088387.21	DOCK9	chr13	-	ENSG00000088387.21:s:98848592-98848639	ENSG00000088387.21_1_A3_1	False	False	98848592-98848639	E2	98845924-98846060	Proximal	98846060-98848592	69	False	False	True	8.559e-01	7.917e-01	-3.970e-02	8.182e-01	2.464e-01
ENSG00000088387.21_1	ENSG00000088387.21	DOCK9	chr13	-	ENSG00000088387.21:s:98848592-98848639	ENSG00000088387.21_1_A3_1	False	False	98848592-98848639	E2	98845924-98846060	Distal	98845991-98848592	69	False	False	True	1.284e-01	1.916e-01	4.138e-02	8.209e-01	2.421e-01
ENSG00000135775.14_2	ENSG00000135775.14	COG2	chr1	+	ENSG00000135775.14:s:230687990-230688143	ENSG00000135775.14_2_A3_1	False	False	230687990-230688143	E2	230688420-230688562	Proximal	230688143-230688420	3	False	False	True	9.277e-01	9.507e-01	9.893e-03	7.545e-01	5.593e-01
ENSG00000135775.14_2	ENSG00000135775.14	COG2	chr1	+	ENSG00000135775.14:s:230687990-230688143	ENSG00000135775.14_2_A3_1	False	False	230687990-230688143	E2	230688420-230688562	Distal	230688143-230688423	3	False	False	True	7.230e-02	4.925e-02	-9.893e-03	7.545e-01	5.593e-01
ENSG00000101216.11_2	ENSG00000101216.11	GMEB2	chr20	-	ENSG00000101216.11:s:63604743-63604902	ENSG00000101216.11_2_A3_1	False	False	63604743-63604840	E2	63602965-63603092	Proximal	63603092-63604743	5	False	False	True	9.310e-01	9.121e-01	-7.977e-03	7.052e-01	6.654e-01
ENSG00000101216.11_2	ENSG00000101216.11	GMEB2	chr20	-	ENSG00000101216.11:s:63604743-63604902	ENSG00000101216.11_2_A3_1	False	True	63604743-63604840	E2	63602965-63603092	Distal	63603087-63604743	5	False	False	True	6.896e-02	8.793e-02	7.977e-03	7.052e-01	6.654e-01
ENSG00000125734.16_4	ENSG00000125734.16	GPR108	chr19	-	ENSG00000125734.16:s:6731199-6731234	ENSG00000125734.16_4_A3_1	False	False	6731199-6731234	E2	6730987-6731111	Proximal	6731111-6731199	57	False	False	True	9.213e-01	9.472e-01	1.882e-02	7.640e-01	4.833e-01
ENSG00000125734.16_4	ENSG00000125734.16	GPR108	chr19	-	ENSG00000125734.16:s:6731199-6731234	ENSG00000125734.16_4_A3_1	False	False	6731199-6731234	E2	6730987-6731111	Distal	6731054-6731199	57	False	False	True	7.870e-02	5.277e-02	-1.882e-02	7.640e-01	4.833e-01
ENSG00000125733.18_4	ENSG00000125733.18	TRIP10	chr19	+	ENSG00000125733.18:s:6750512-6750633	ENSG00000125733.18_4_A3_1	False	False	6750512-6750633	E2	6751034-6751530	Proximal	6750633-6751034	29	False	False	True	1.061e-01	6.798e-02	-2.688e-02	7.981e-01	5.145e-01
ENSG00000125733.18_4	ENSG00000125733.18	TRIP10	chr19	+	ENSG00000125733.18:s:6750512-6750633	ENSG00000125733.18_4_A3_1	False	False	6750512-6750633	E2	6751034-6751530	Distal	6750633-6751063	29	False	False	True	8.939e-01	9.320e-01	2.688e-02	7.981e-01	5.145e-01
ENSG00000138802.11_3	ENSG00000138802.11	SEC24B	chr4	+	ENSG00000138802.11:s:109494615-109494856	ENSG00000138802.11_3_A3_1	False	False	109494615-109494856	E2	109506328-109506512	Proximal	109494856-109506328	3	False	False	True	5.451e-01	5.377e-01	-5.871e-03	7.971e-01	2.950e-01
ENSG00000138802.11_3	ENSG00000138802.11	SEC24B	chr4	+	ENSG00000138802.11:s:109494615-109494856	ENSG00000138802.11_3_A3_1	False	False	109494615-109494856	E2	109506328-109506512	Distal	109494856-109506331	3	False	False	True	4.549e-01	4.623e-01	5.871e-03	7.971e-01	2.950e-01
ENSG00000173681.17_1	ENSG00000173681.17	BCLAF3	chrX	-	ENSG00000173681.17:s:19965044-19965706	ENSG00000173681.17_1_A3_1	False	False	19965044-19965706	E2	19955391-19955566	Proximal	19955566-19965044	60	False	False	True	5.575e-01	6.038e-01	1.824e-02	8.031e-01	2.762e-01
ENSG00000173681.17_1	ENSG00000173681.17	BCLAF3	chrX	-	ENSG00000173681.17:s:19965044-19965706	ENSG00000173681.17_1_A3_1	False	True	19965044-19965706	E2	19955391-19955566	Distal	19955506-19965044	60	False	False	True	4.425e-01	3.962e-01	-1.824e-02	8.031e-01	2.762e-01
ENSG00000133961.21_3	ENSG00000133961.21	NUMB	chr14	-	ENSG00000133961.21:s:73286193-73287314	ENSG00000133961.21_3_A3_1	False	False	73287110-73287314	E2	73284081-73284374	Proximal	73284374-73287110	9	False	False	True	8.006e-01	9.053e-01	8.400e-02	9.348e-01	1.097e-01
ENSG00000133961.21_3	ENSG00000133961.21	NUMB	chr14	-	ENSG00000133961.21:s:73286193-73287314	ENSG00000133961.21_3_A3_1	False	True	73287110-73287314	E2	73284081-73284374	Distal	73284365-73287110	9	False	False	True	1.650e-01	7.632e-02	-6.845e-02	9.126e-01	1.648e-01
ENSG00000150760.13_1	ENSG00000150760.13	DOCK1	chr10	+	ENSG00000150760.13:s:127008732-127008804	ENSG00000150760.13_1_A3_1	False	False	127008732-127008804	E2	127012232-127012374	Proximal	127008804-127012232	63	False	False	True	3.139e-01	3.498e-01	6.764e-03	7.757e-01	4.125e-01
ENSG00000150760.13_1	ENSG00000150760.13	DOCK1	chr10	+	ENSG00000150760.13:s:127008732-127008804	ENSG00000150760.13_1_A3_1	False	False	127008732-127008804	E2	127012232-127012374	Distal	127008804-127012295	63	False	False	True	6.861e-01	6.502e-01	-6.764e-03	7.757e-01	4.125e-01
ENSG00000206149.11_2	ENSG00000206149.11	HERC2P9	chr15	+	ENSG00000206149.11:s:28641430-28641581	ENSG00000206149.11_2_A3_1	False	True	28641430-28641581	E2	28642344-28642564	Proximal	28641581-28642344	29	False	True	True	2.056e-01	5.685e-02	-1.181e-01	9.446e-01	4.870e-02
ENSG00000206149.11_2	ENSG00000206149.11	HERC2P9	chr15	+	ENSG00000206149.11:s:28641430-28641581	ENSG00000206149.11_2_A3_1	False	False	28641430-28641581	E2	28642344-28642564	Distal	28641581-28642373	29	False	True	True	7.944e-01	9.431e-01	1.181e-01	9.446e-01	4.870e-02
ENSG00000120334.16_2	ENSG00000120334.16	CENPL	chr1	-	ENSG00000120334.16:s:173811120-173811306	ENSG00000120334.16_2_A3_1	False	False	173811132-173811306	E2	173807267-173807518	Proximal	173807518-173811132	208	False	False	True	9.550e-01	8.202e-01	-9.870e-02	9.223e-01	7.554e-02
ENSG00000120334.16_2	ENSG00000120334.16	CENPL	chr1	-	ENSG00000120334.16:s:173811120-173811306	ENSG00000120334.16_2_A3_1	False	False	173811132-173811306	E2	173807267-173807518	Distal	173807310-173811132	208	False	False	True	4.502e-02	1.798e-01	9.870e-02	9.223e-01	7.554e-02
ENSG00000143702.16_3	ENSG00000143702.16	CEP170	chr1	-	ENSG00000143702.16:t:243156221-243156821	ENSG00000143702.16_3_A3_1	False	False	243164284-243156455	E1	243164284-243156455	Proximal	243156455-243164284	108	False	False	True	7.722e-01	6.663e-01	-8.769e-02	9.023e-01	9.769e-02
ENSG00000143702.16_3	ENSG00000143702.16	CEP170	chr1	-	ENSG00000143702.16:t:243156221-243156821	ENSG00000143702.16_3_A3_1	False	False	243164284-243156455	E1	243164284-243156455	Distal	243156347-243164284	108	False	False	True	2.016e-01	3.033e-01	6.996e-02	8.785e-01	1.440e-01
ENSG00000174720.18_3	ENSG00000174720.18	LARP7	chr4	+	ENSG00000174720.18:s:112647034-112647127	ENSG00000174720.18_3_A3_1	False	False	112647034-112647127	E2	112647199-112647549	Proximal	112647127-112647199	3	False	False	True	9.328e-01	9.334e-01	-8.962e-04	6.362e-01	8.935e-01
ENSG00000174720.18_3	ENSG00000174720.18	LARP7	chr4	+	ENSG00000174720.18:s:112647034-112647127	ENSG00000174720.18_3_A3_1	False	False	112647034-112647127	E2	112647199-112647549	Distal	112647127-112647202	3	False	False	True	6.717e-02	6.659e-02	8.962e-04	6.362e-01	8.935e-01
ENSG00000174720.18_4	ENSG00000174720.18	LARP7	chr4	+	ENSG00000174720.18:t:112647651-112647834	ENSG00000174720.18_4_A3_1	False	False	112647651-112647834	E1	112647199-112647549	Proximal	112647549-112647651	39	False	False	True	1.279e-01	1.211e-01	-6.113e-03	7.403e-01	5.648e-01
ENSG00000174720.18_4	ENSG00000174720.18	LARP7	chr4	+	ENSG00000174720.18:t:112647651-112647834	ENSG00000174720.18_4_A3_1	False	False	112647651-112647834	E1	112647199-112647549	Distal	112647549-112647690	39	False	False	True	8.527e-01	8.679e-01	1.223e-02	7.474e-01	5.212e-01
ENSG00000182621.18_3	ENSG00000182621.18	PLCB1	chr20	+	ENSG00000182621.18:s:8647900-8647953	ENSG00000182621.18_3_A3_1	False	False	8647900-8647953	E2	8649374-8649449	Proximal	8647953-8649374	20	False	False	True	9.938e-01	9.439e-01	-1.545e-02	7.143e-01	6.201e-01
ENSG00000182621.18_3	ENSG00000182621.18	PLCB1	chr20	+	ENSG00000182621.18:s:8647900-8647953	ENSG00000182621.18_3_A3_1	False	False	8647900-8647953	E2	8649374-8649449	Distal	8647953-8649394	20	False	False	True	6.194e-03	5.615e-02	1.545e-02	7.143e-01	6.201e-01
ENSG00000153956.16_3	ENSG00000153956.16	CACNA2D1	chr7	-	ENSG00000153956.16:s:82005331-82005497	ENSG00000153956.16_3_A3_1	False	False	82005423-82005497	E2	81997179-81997250	Proximal	81997250-82005423	15	False	True	True	2.592e-01	5.154e-01	2.098e-01	9.714e-01	9.739e-03
ENSG00000153956.16_3	ENSG00000153956.16	CACNA2D1	chr7	-	ENSG00000153956.16:s:82005331-82005497	ENSG00000153956.16_3_A3_1	False	True	82005423-82005497	E2	81997179-81997250	Distal	81997235-82005423	15	False	True	True	7.391e-01	4.801e-01	-2.120e-01	9.722e-01	9.355e-03
ENSG00000163626.17_1	ENSG00000163626.17	COX18	chr4	-	ENSG00000163626.17:s:73069317-73069755	ENSG00000163626.17_1_A3_1	False	False	73069317-73069755	E2	73068029-73068133	Proximal	73068133-73069317	4	False	False	True	2.599e-01	2.967e-01	1.571e-02	8.079e-01	2.741e-01
ENSG00000163626.17_1	ENSG00000163626.17	COX18	chr4	-	ENSG00000163626.17:s:73069317-73069755	ENSG00000163626.17_1_A3_1	False	False	73069317-73069755	E2	73068029-73068133	Distal	73068129-73069317	4	False	False	True	7.041e-01	6.961e-01	6.782e-03	8.078e-01	2.698e-01
ENSG00000163626.17_2	ENSG00000163626.17	COX18	chr4	-	ENSG00000163626.17:s:73065250-73065413	ENSG00000163626.17_2_A3_1	False	False	73065250-73065413	E2	73064778-73064902	Proximal	73064902-73065250	3	False	False	True	3.517e-01	2.412e-01	-8.103e-02	8.694e-01	1.011e-01
ENSG00000163626.17_2	ENSG00000163626.17	COX18	chr4	-	ENSG00000163626.17:s:73065250-73065413	ENSG00000163626.17_2_A3_1	False	False	73065250-73065413	E2	73064778-73064902	Distal	73064899-73065250	3	False	False	True	6.483e-01	7.588e-01	8.103e-02	8.694e-01	1.011e-01
ENSG00000204852.17_2	ENSG00000204852.17	TCTN1	chr12	+	ENSG00000204852.17:s:110626362-110626492	ENSG00000204852.17_2_A3_1	False	False	110626362-110626492	E2	110628767-110628918	Proximal	110626492-110628767	30	False	False	True	8.120e-01	8.517e-01	3.536e-02	7.976e-01	2.749e-01
ENSG00000204852.17_2	ENSG00000204852.17	TCTN1	chr12	+	ENSG00000204852.17:s:110626362-110626492	ENSG00000204852.17_2_A3_1	False	False	110626362-110626492	E2	110628767-110628918	Distal	110626492-110628797	30	False	False	True	1.405e-01	1.242e-01	-1.228e-02	7.690e-01	4.084e-01
ENSG00000180834.8_2	ENSG00000180834.8	MAP6D1	chr3	-	ENSG00000180834.8:s:183817994-183818111	ENSG00000180834.8_2_A3_1	False	False	183817994-183818111	E2	183815922-183817436	Proximal	183817436-183817994	51	False	False	True	9.246e-01	9.752e-01	2.639e-02	7.961e-01	4.062e-01
ENSG00000180834.8_2	ENSG00000180834.8	MAP6D1	chr3	-	ENSG00000180834.8:s:183817994-183818111	ENSG00000180834.8_2_A3_1	False	False	183817994-183818111	E2	183815922-183817436	Distal	183817385-183817994	51	False	False	True	7.545e-02	2.485e-02	-2.639e-02	7.961e-01	4.062e-01
ENSG00000170854.18_3	ENSG00000170854.18	RIOX2	chr3	-	ENSG00000170854.18:s:97950786-97951183	ENSG00000170854.18_3_A3_1	False	False	97950786-97950888	E2	97949844-97950015	Proximal	97950015-97950786	3	False	False	True	8.060e-01	7.568e-01	-2.792e-02	7.958e-01	3.628e-01
ENSG00000170854.18_3	ENSG00000170854.18	RIOX2	chr3	-	ENSG00000170854.18:s:97950786-97951183	ENSG00000170854.18_3_A3_1	False	False	97950786-97950888	E2	97949844-97950015	Distal	97950012-97950786	3	False	False	True	1.940e-01	2.432e-01	2.792e-02	7.958e-01	3.628e-01
ENSG00000197841.15_2	ENSG00000197841.15	ZNF181	chr19	+	ENSG00000197841.15:s:34739148-34739268	ENSG00000197841.15_2_A3_1	False	False	34739148-34739268	E2	34739523-34739621	Proximal	34739268-34739523	3	False	False	True	5.640e-01	4.318e-01	-9.679e-02	8.957e-01	7.762e-02
ENSG00000197841.15_2	ENSG00000197841.15	ZNF181	chr19	+	ENSG00000197841.15:s:34739148-34739268	ENSG00000197841.15_2_A3_1	False	False	34739148-34739268	E2	34739523-34739621	Distal	34739268-34739526	3	False	False	True	4.360e-01	5.682e-01	9.679e-02	8.957e-01	7.762e-02
ENSG00000136574.19_1	ENSG00000136574.19	GATA4	chr8	+	ENSG00000136574.19:t:11748916-11749085	ENSG00000136574.19_1_A3_1	False	False	11748916-11749085	E1	11707856-11708928	Proximal	11708928-11748916	3	False	False	True	2.187e-01	2.398e-01	2.046e-03	8.302e-01	1.839e-01
ENSG00000136574.19_1	ENSG00000136574.19	GATA4	chr8	+	ENSG00000136574.19:t:11748916-11749085	ENSG00000136574.19_1_A3_1	False	False	11748916-11749085	E1	11707856-11708928	Distal	11708928-11748919	3	False	False	True	7.560e-01	7.377e-01	-1.873e-03	8.183e-01	2.165e-01
ENSG00000183506.17_1	ENSG00000183506.17	PI4KAP2	chr22	-	ENSG00000183506.17:s:21491976-21492094	ENSG00000183506.17_1_A3_1	False	True	21491994-21492094	E2	21488224-21488410	Proximal	21488410-21491994	29	False	False	True	3.039e-01	2.982e-01	1.161e-02	8.210e-01	2.022e-01
ENSG00000183506.17_1	ENSG00000183506.17	PI4KAP2	chr22	-	ENSG00000183506.17:s:21491976-21492094	ENSG00000183506.17_1_A3_1	False	False	21491994-21492094	E2	21488224-21488410	Distal	21488381-21491994	29	False	False	True	6.961e-01	7.018e-01	-1.161e-02	8.210e-01	2.022e-01
ENSG00000161714.12_2	ENSG00000161714.12	PLCD3	chr17	-	ENSG00000161714.12:s:45116632-45116784	ENSG00000161714.12_2_A3_1	False	False	45116632-45116784	E2	45115344-45115586	Proximal	45115586-45116632	96	False	False	True	6.471e-02	1.335e-01	4.333e-02	8.324e-01	2.648e-01
ENSG00000161714.12_2	ENSG00000161714.12	PLCD3	chr17	-	ENSG00000161714.12:s:45116632-45116784	ENSG00000161714.12_2_A3_1	False	False	45116632-45116784	E2	45115344-45115586	Distal	45115490-45116632	96	False	False	True	9.353e-01	8.665e-01	-4.333e-02	8.324e-01	2.648e-01
ENSG00000273749.5_1	ENSG00000273749.5	CYFIP1	chr15	-	ENSG00000273749.5:s:22980287-22980382	ENSG00000273749.5_1_A3_1	False	False	22980287-22980382	E2	22947169-22947318	Proximal	22947318-22980287	27	False	False	True	9.155e-02	1.163e-01	1.328e-02	7.745e-01	3.890e-01
ENSG00000273749.5_1	ENSG00000273749.5	CYFIP1	chr15	-	ENSG00000273749.5:s:22980287-22980382	ENSG00000273749.5_1_A3_1	False	False	22980287-22980382	E2	22947169-22947318	Distal	22947291-22980287	27	False	False	True	8.949e-01	8.726e-01	-1.787e-02	7.794e-01	3.623e-01
ENSG00000133265.11_2	ENSG00000133265.11	HSPBP1	chr19	-	ENSG00000133265.11:s:55279399-55279705	ENSG00000133265.11_2_A3_1	False	False	55279399-55279705	E2	55277642-55277846	Proximal	55277846-55279399	66	False	False	True	9.466e-01	9.648e-01	9.285e-03	7.189e-01	6.899e-01
ENSG00000133265.11_2	ENSG00000133265.11	HSPBP1	chr19	-	ENSG00000133265.11:s:55279399-55279705	ENSG00000133265.11_2_A3_1	False	False	55279399-55279705	E2	55277642-55277846	Distal	55277780-55279399	66	False	False	True	5.202e-02	3.385e-02	-8.936e-03	7.135e-01	7.002e-01
ENSG00000071539.14_1	ENSG00000071539.14	TRIP13	chr5	+	ENSG00000071539.14:s:894787-894952	ENSG00000071539.14_1_A3_1	False	False	894787-894952	E2	896665-896794	Proximal	894952-896665	45	False	False	True	9.295e-01	9.620e-01	3.711e-02	8.860e-01	5.050e-01
ENSG00000071539.14_1	ENSG00000071539.14	TRIP13	chr5	+	ENSG00000071539.14:s:894787-894952	ENSG00000071539.14_1_A3_1	False	False	894787-894952	E2	896665-896794	Distal	894952-896710	45	False	False	True	7.048e-02	3.796e-02	-3.711e-02	8.860e-01	5.050e-01
ENSG00000181513.15_1	ENSG00000181513.15	ACBD4	chr17	+	ENSG00000181513.15:s:45137722-45137835	ENSG00000181513.15_1_A3_1	False	False	45137722-45137830	E2	45137913-45137988	Proximal	45137830-45137913	10	False	False	True	9.054e-01	9.875e-01	4.382e-02	8.118e-01	2.667e-01
ENSG00000181513.15_1	ENSG00000181513.15	ACBD4	chr17	+	ENSG00000181513.15:s:45137722-45137835	ENSG00000181513.15_1_A3_1	False	False	45137722-45137830	E2	45137913-45137988	Distal	45137830-45137923	10	False	False	True	9.459e-02	1.250e-02	-4.382e-02	8.118e-01	2.667e-01
ENSG00000275835.5_1	ENSG00000275835.5	TUBGCP5	chr15	-	ENSG00000275835.5:s:23030885-23031020	ENSG00000275835.5_1_A3_1	False	False	23030885-23031020	E2	23027192-23027309	Proximal	23027309-23030885	3	False	False	True	1.451e-01	6.768e-02	-4.971e-02	8.506e-01	1.913e-01
ENSG00000275835.5_1	ENSG00000275835.5	TUBGCP5	chr15	-	ENSG00000275835.5:s:23030885-23031020	ENSG00000275835.5_1_A3_1	False	False	23030885-23031020	E2	23027192-23027309	Distal	23027306-23030885	3	False	False	True	8.509e-01	9.251e-01	4.669e-02	8.446e-01	1.999e-01
ENSG00000215301.11_2	ENSG00000215301.11	DDX3X	chrX	+	ENSG00000215301.11:s:41346859-41347012	ENSG00000215301.11_2_A3_1	False	False	41346859-41347012	E2	41347312-41347451	Proximal	41347012-41347312	3	False	False	True	6.360e-01	6.586e-01	1.186e-02	7.740e-01	5.579e-01
ENSG00000215301.11_2	ENSG00000215301.11	DDX3X	chrX	+	ENSG00000215301.11:s:41346859-41347012	ENSG00000215301.11_2_A3_1	False	False	41346859-41347012	E2	41347312-41347451	Distal	41347012-41347315	3	False	False	True	3.640e-01	3.414e-01	-1.186e-02	7.740e-01	5.579e-01
ENSG00000100031.19_4	ENSG00000100031.19	GGT1	chr22	+	ENSG00000100031.19:t:24627408-24627619	ENSG00000100031.19_4_A3_1	False	False	24627410-24627619	E1	24623780-24623916	Proximal	24623916-24627410	22	False	False	True	2.125e-01	1.949e-01	-1.133e-02	7.762e-01	3.881e-01
ENSG00000100031.19_4	ENSG00000100031.19	GGT1	chr22	+	ENSG00000100031.19:t:24627408-24627619	ENSG00000100031.19_4_A3_1	False	False	24627410-24627619	E1	24623780-24623916	Distal	24623916-24627432	22	False	False	True	7.839e-01	8.004e-01	1.056e-02	7.756e-01	3.908e-01
ENSG00000104517.13_1	ENSG00000104517.13	UBR5	chr8	-	ENSG00000104517.13:s:102345396-102345545	ENSG00000104517.13_1_A3_1	False	False	102345396-102345545	E2	102342473-102342684	Proximal	102342684-102345396	18	False	False	True	7.638e-01	6.500e-01	-8.754e-02	8.777e-01	7.991e-02
ENSG00000104517.13_1	ENSG00000104517.13	UBR5	chr8	-	ENSG00000104517.13:s:102345396-102345545	ENSG00000104517.13_1_A3_1	False	False	102345396-102345545	E2	102342473-102342684	Distal	102342666-102345396	18	False	False	True	2.362e-01	3.500e-01	8.754e-02	8.777e-01	7.991e-02
ENSG00000104517.13_3	ENSG00000104517.13	UBR5	chr8	-	ENSG00000104517.13:s:102300000-102300151	ENSG00000104517.13_3_A3_1	False	False	102300000-102300151	E2	102299452-102299547	Proximal	102299547-102300000	51	False	False	True	9.504e-01	9.000e-01	-3.469e-02	8.132e-01	3.809e-01
ENSG00000104517.13_3	ENSG00000104517.13	UBR5	chr8	-	ENSG00000104517.13:s:102300000-102300151	ENSG00000104517.13_3_A3_1	False	False	102300000-102300151	E2	102299452-102299547	Distal	102299496-102300000	51	False	False	True	4.964e-02	1.000e-01	3.469e-02	8.132e-01	3.809e-01
ENSG00000104517.13_5	ENSG00000104517.13	UBR5	chr8	-	ENSG00000104517.13:s:102266947-102267007	ENSG00000104517.13_5_A3_1	False	False	102266947-102267007	E2	102265100-102265278	Proximal	102265278-102266947	3	False	False	True	8.824e-01	8.987e-01	9.462e-03	7.187e-01	6.306e-01
ENSG00000104517.13_5	ENSG00000104517.13	UBR5	chr8	-	ENSG00000104517.13:s:102266947-102267007	ENSG00000104517.13_5_A3_1	False	False	102266947-102267007	E2	102265100-102265278	Distal	102265275-102266947	3	False	False	True	1.176e-01	1.013e-01	-9.462e-03	7.187e-01	6.306e-01
ENSG00000163714.18_1	ENSG00000163714.18	U2SURP	chr3	+	ENSG00000163714.18:s:143016257-143016371	ENSG00000163714.18_1_A3_1	False	False	143016257-143016371	E2	143016842-143016888	Proximal	143016371-143016842	3	False	False	True	9.371e-01	9.671e-01	2.949e-02	8.326e-01	5.452e-01
ENSG00000163714.18_1	ENSG00000163714.18	U2SURP	chr3	+	ENSG00000163714.18:s:143016257-143016371	ENSG00000163714.18_1_A3_1	False	True	143016257-143016371	E2	143016842-143016888	Distal	143016371-143016845	3	False	False	True	6.294e-02	3.287e-02	-2.949e-02	8.326e-01	5.452e-01
ENSG00000147133.17_1	ENSG00000147133.17	TAF1	chrX	+	ENSG00000147133.17:s:71375167-71375286	ENSG00000147133.17_1_A3_1	False	False	71375167-71375286	E2	71376950-71377191	Proximal	71375286-71376950	63	False	False	True	8.983e-01	9.458e-01	3.393e-02	8.014e-01	3.115e-01
ENSG00000147133.17_1	ENSG00000147133.17	TAF1	chrX	+	ENSG00000147133.17:s:71375167-71375286	ENSG00000147133.17_1_A3_1	False	False	71375167-71375286	E2	71376950-71377191	Distal	71375286-71377013	63	False	False	True	1.017e-01	5.424e-02	-3.393e-02	8.014e-01	3.115e-01
ENSG00000147133.17_2	ENSG00000147133.17	TAF1	chrX	+	ENSG00000147133.17:s:71392569-71392718	ENSG00000147133.17_2_A3_1	False	False	71392569-71392718	E2	71392871-71392994	Proximal	71392718-71392871	4	False	False	True	4.385e-02	5.977e-02	1.124e-02	7.398e-01	6.317e-01
ENSG00000147133.17_2	ENSG00000147133.17	TAF1	chrX	+	ENSG00000147133.17:s:71392569-71392718	ENSG00000147133.17_2_A3_1	False	False	71392569-71392718	E2	71392871-71392994	Distal	71392718-71392875	4	False	False	True	9.561e-01	9.402e-01	-1.124e-02	7.398e-01	6.317e-01
ENSG00000147133.17_3	ENSG00000147133.17	TAF1	chrX	+	ENSG00000147133.17:s:71394067-71394245	ENSG00000147133.17_3_A3_1	False	False	71394067-71394245	E2	71397253-71397466	Proximal	71394245-71397253	3	False	False	True	9.008e-01	8.877e-01	-4.442e-03	7.457e-01	5.227e-01
ENSG00000147133.17_3	ENSG00000147133.17	TAF1	chrX	+	ENSG00000147133.17:s:71394067-71394245	ENSG00000147133.17_3_A3_1	False	False	71394067-71394245	E2	71397253-71397466	Distal	71394245-71397256	3	False	False	True	9.919e-02	1.123e-01	4.442e-03	7.457e-01	5.227e-01
ENSG00000147133.17_5	ENSG00000147133.17	TAF1	chrX	+	ENSG00000147133.17:s:71423117-71423264	ENSG00000147133.17_5_A3_1	False	False	71423117-71423239	E2	71423974-71424066	Proximal	71423239-71423974	43	False	False	True	9.314e-01	9.613e-01	1.293e-02	7.348e-01	5.673e-01
ENSG00000147133.17_5	ENSG00000147133.17	TAF1	chrX	+	ENSG00000147133.17:s:71423117-71423264	ENSG00000147133.17_5_A3_1	False	False	71423117-71423239	E2	71423974-71424066	Distal	71423239-71424017	43	False	False	True	6.414e-02	3.390e-02	-1.256e-02	7.275e-01	5.859e-01
ENSG00000147162.14_1	ENSG00000147162.14	OGT	chrX	+	ENSG00000147162.14:t:71536178-71536657	ENSG00000147162.14_1_A3_1	False	False	71536178-71536358	E1	71533104-71533336	Proximal	71533336-71536178	30	False	False	True	9.086e-01	9.382e-01	1.213e-02	6.953e-01	6.699e-01
ENSG00000147162.14_1	ENSG00000147162.14	OGT	chrX	+	ENSG00000147162.14:t:71536178-71536657	ENSG00000147162.14_1_A3_1	False	False	71536178-71536358	E1	71533104-71533336	Distal	71533336-71536208	30	False	False	True	9.098e-02	6.142e-02	-1.205e-02	6.941e-01	6.690e-01
ENSG00000103202.13_3	ENSG00000103202.13	NME4	chr16	+	ENSG00000103202.13:s:399627-399739	ENSG00000103202.13_3_A3_1	False	False	399627-399739	E2	400109-400754	Proximal	399739-400109	110	False	False	True	1.388e-01	1.854e-01	3.986e-02	8.605e-01	3.779e-01
ENSG00000103202.13_3	ENSG00000103202.13	NME4	chr16	+	ENSG00000103202.13:s:399627-399739	ENSG00000103202.13_3_A3_1	False	False	399627-399739	E2	400109-400754	Distal	399739-400219	110	False	False	True	8.612e-01	8.146e-01	-3.986e-02	8.605e-01	3.779e-01
ENSG00000177000.13_1	ENSG00000177000.13	MTHFR	chr1	-	ENSG00000177000.13:s:11802881-11803383	ENSG00000177000.13_1_A3_1	False	False	11802881-11803383	E2	11801161-11801416	Proximal	11801416-11802881	17	False	False	True	1.051e-01	9.603e-02	-7.910e-03	7.860e-01	3.504e-01
ENSG00000177000.13_1	ENSG00000177000.13	MTHFR	chr1	-	ENSG00000177000.13:s:11802881-11803383	ENSG00000177000.13_1_A3_1	False	False	11802881-11803383	E2	11801161-11801416	Distal	11801399-11802881	17	False	False	True	8.890e-01	8.973e-01	8.097e-03	7.875e-01	3.437e-01
ENSG00000104946.14_3	ENSG00000104946.14	TBC1D17	chr19	+	ENSG00000104946.14:s:49887718-49887834	ENSG00000104946.14_3_A3_1	False	False	49887718-49887834	E2	49888157-49888317	Proximal	49887834-49888157	74	False	False	True	2.658e-01	2.291e-01	-2.379e-02	8.001e-01	2.596e-01
ENSG00000104946.14_3	ENSG00000104946.14	TBC1D17	chr19	+	ENSG00000104946.14:s:49887718-49887834	ENSG00000104946.14_3_A3_1	False	False	49887718-49887834	E2	49888157-49888317	Distal	49887834-49888231	74	False	False	True	7.342e-01	7.709e-01	2.379e-02	8.001e-01	2.596e-01
ENSG00000107186.17_5	ENSG00000107186.17	MPDZ	chr9	-	ENSG00000107186.17:t:13110636-13111024	ENSG00000107186.17_5_A3_1	False	True	13112024-13111024	E1	13112024-13111024	Proximal	13111024-13112024	284	False	False	True	2.421e-01	2.120e-01	-1.838e-02	7.690e-01	4.369e-01
ENSG00000107186.17_5	ENSG00000107186.17	MPDZ	chr9	-	ENSG00000107186.17:t:13110636-13111024	ENSG00000107186.17_5_A3_1	False	False	13112024-13111024	E1	13112024-13111024	Distal	13110740-13112024	284	False	False	True	7.404e-01	7.862e-01	2.644e-02	7.905e-01	3.701e-01
ENSG00000088986.11_1	ENSG00000088986.11	DYNLL1	chr12	+	ENSG00000088986.11:t:120496402-120497673	ENSG00000088986.11_1_A3_1	False	False	120496402-120496553	E1	120496082-120496216	Proximal	120496216-120496402	14	False	False	True	1.076e-01	1.040e-01	-1.835e-03	7.265e-01	6.862e-01
ENSG00000088986.11_1	ENSG00000088986.11	DYNLL1	chr12	+	ENSG00000088986.11:t:120496402-120497673	ENSG00000088986.11_1_A3_1	False	False	120496402-120496553	E1	120496082-120496216	Distal	120496216-120496416	14	False	False	True	8.714e-01	8.874e-01	2.818e-03	6.683e-01	7.956e-01
ENSG00000022840.17_1	ENSG00000022840.17	RNF10	chr12	+	ENSG00000022840.17:s:120562945-120563224	ENSG00000022840.17_1_A3_1	False	False	120562945-120563070	E2	120563332-120563373	Proximal	120563070-120563332	15	False	False	True	2.063e-01	2.006e-01	6.566e-04	7.650e-01	4.797e-01
ENSG00000022840.17_1	ENSG00000022840.17	RNF10	chr12	+	ENSG00000022840.17:s:120562945-120563224	ENSG00000022840.17_1_A3_1	False	False	120562945-120563070	E2	120563332-120563373	Distal	120563070-120563347	15	False	False	True	7.927e-01	7.981e-01	-8.601e-04	7.658e-01	4.791e-01
ENSG00000119906.13_1	ENSG00000119906.13	SLF2	chr10	+	ENSG00000119906.13:s:100918384-100918441	ENSG00000119906.13_1_A3_1	False	False	100918384-100918441	E2	100923975-100924972	Proximal	100918441-100923975	3	False	False	True	6.844e-01	7.478e-01	3.820e-02	8.289e-01	2.352e-01
ENSG00000119906.13_1	ENSG00000119906.13	SLF2	chr10	+	ENSG00000119906.13:s:100918384-100918441	ENSG00000119906.13_1_A3_1	False	True	100918384-100918441	E2	100923975-100924972	Distal	100918441-100923978	3	False	False	True	3.156e-01	2.522e-01	-3.820e-02	8.289e-01	2.352e-01
ENSG00000087152.16_1	ENSG00000087152.16	ATXN7L3	chr17	-	ENSG00000087152.16:s:44196396-44196418	ENSG00000087152.16_1_A3_1	False	False	44196396-44196418	E2	44196034-44196100	Proximal	44196100-44196396	21	False	False	True	2.546e-01	1.805e-01	-6.306e-02	8.979e-01	1.778e-01
ENSG00000087152.16_1	ENSG00000087152.16	ATXN7L3	chr17	-	ENSG00000087152.16:s:44196396-44196418	ENSG00000087152.16_1_A3_1	False	False	44196396-44196418	E2	44196034-44196100	Distal	44196079-44196396	21	False	False	True	7.454e-01	8.195e-01	6.306e-02	8.979e-01	1.778e-01
ENSG00000116141.17_2	ENSG00000116141.17	MARK1	chr1	+	ENSG00000116141.17:t:220598303-220598379	ENSG00000116141.17_2_A3_1	False	False	220598303-220598379	E1	220581065-220581118	Proximal	220581118-220598303	28	False	False	True	4.857e-02	7.346e-02	1.263e-02	7.462e-01	4.724e-01
ENSG00000116141.17_2	ENSG00000116141.17	MARK1	chr1	+	ENSG00000116141.17:t:220598303-220598379	ENSG00000116141.17_2_A3_1	False	False	220598303-220598379	E1	220581065-220581118	Distal	220581118-220598331	28	False	False	True	9.480e-01	9.201e-01	-1.433e-02	7.525e-01	4.492e-01
ENSG00000116141.17_3	ENSG00000116141.17	MARK1	chr1	+	ENSG00000116141.17:s:220651986-220652150	ENSG00000116141.17_3_A3_1	False	False	220651986-220652150	E2	220653098-220653352	Proximal	220652150-220653098	3	False	False	True	7.649e-02	1.739e-01	8.441e-02	8.925e-01	1.062e-01
ENSG00000116141.17_3	ENSG00000116141.17	MARK1	chr1	+	ENSG00000116141.17:s:220651986-220652150	ENSG00000116141.17_3_A3_1	False	False	220651986-220652150	E2	220653098-220653352	Distal	220652150-220653101	3	False	False	True	9.235e-01	8.261e-01	-8.441e-02	8.925e-01	1.062e-01
ENSG00000165617.15_2	ENSG00000165617.15	DACT1	chr14	+	ENSG00000165617.15:s:58641592-58641747	ENSG00000165617.15_2_A3_1	False	False	58641592-58641747	E2	58645258-58648321	Proximal	58641747-58645258	111	False	True	True	4.383e-01	8.824e-02	-3.084e-01	9.892e-01	2.034e-03
ENSG00000165617.15_2	ENSG00000165617.15	DACT1	chr14	+	ENSG00000165617.15:s:58641592-58641747	ENSG00000165617.15_2_A3_1	False	False	58641592-58641747	E2	58645258-58648321	Distal	58641747-58645369	111	False	True	True	5.617e-01	9.118e-01	3.084e-01	9.892e-01	2.034e-03
ENSG00000154845.16_1	ENSG00000154845.16	PPP4R1	chr18	-	ENSG00000154845.16:s:9613796-9614295	ENSG00000154845.16_1_A3_1	False	False	9614226-9614270	E2	9595018-9595153	Proximal	9595153-9614226	51	False	False	True	2.274e-01	2.791e-01	2.752e-02	7.945e-01	3.300e-01
ENSG00000154845.16_1	ENSG00000154845.16	PPP4R1	chr18	-	ENSG00000154845.16:s:9613796-9614295	ENSG00000154845.16_1_A3_1	False	False	9614226-9614270	E2	9595018-9595153	Distal	9595102-9614226	51	False	False	True	7.707e-01	7.181e-01	-2.819e-02	7.958e-01	3.255e-01
ENSG00000090857.14_3	ENSG00000090857.14	PDPR	chr16	+	ENSG00000090857.14:s:70142234-70142389	ENSG00000090857.14_3_A3_1	False	False	70142234-70142389	E2	70142471-70142686	Proximal	70142389-70142471	82	False	True	True	2.264e-01	9.074e-02	-1.165e-01	9.806e-01	4.329e-02
ENSG00000090857.14_3	ENSG00000090857.14	PDPR	chr16	+	ENSG00000090857.14:s:70142234-70142389	ENSG00000090857.14_3_A3_1	False	False	70142234-70142389	E2	70142471-70142686	Distal	70142389-70142553	82	False	True	True	7.736e-01	9.093e-01	1.165e-01	9.806e-01	4.329e-02
ENSG00000151929.10_1	ENSG00000151929.10	BAG3	chr10	+	ENSG00000151929.10:s:119672255-119672656	ENSG00000151929.10_1_A3_1	False	False	119672255-119672656	E2	119676464-119677819	Proximal	119672656-119676464	3	False	False	True	7.471e-01	7.775e-01	1.803e-02	7.561e-01	4.725e-01
ENSG00000151929.10_1	ENSG00000151929.10	BAG3	chr10	+	ENSG00000151929.10:s:119672255-119672656	ENSG00000151929.10_1_A3_1	False	False	119672255-119672656	E2	119676464-119677819	Distal	119672656-119676467	3	False	False	True	2.469e-01	2.168e-01	-1.771e-02	7.600e-01	4.755e-01
ENSG00000088876.13_1	ENSG00000088876.13	ZNF343	chr20	-	ENSG00000088876.13:t:2492699-2493030	ENSG00000088876.13_1_A3_1	False	False	2493519-2492825	E1	2493519-2492825	Proximal	2492825-2493519	40	False	False	True	9.423e-01	9.690e-01	1.427e-02	7.323e-01	6.083e-01
ENSG00000088876.13_1	ENSG00000088876.13	ZNF343	chr20	-	ENSG00000088876.13:t:2492699-2493030	ENSG00000088876.13_1_A3_1	False	False	2493519-2492825	E1	2493519-2492825	Distal	2492785-2493519	40	False	False	True	5.587e-02	1.989e-02	-1.943e-02	7.485e-01	5.828e-01
ENSG00000234420.8_1	ENSG00000234420.8	ZNF37BP	chr10	-	ENSG00000234420.8:s:42551990-42552280	ENSG00000234420.8_1_A3_1	False	False	42551990-42552280	E2	42551573-42551858	Proximal	42551858-42551990	44	False	False	True	2.096e-01	2.783e-01	4.002e-02	8.300e-01	2.309e-01
ENSG00000234420.8_1	ENSG00000234420.8	ZNF37BP	chr10	-	ENSG00000234420.8:s:42551990-42552280	ENSG00000234420.8_1_A3_1	False	False	42551990-42552280	E2	42551573-42551858	Distal	42551814-42551990	44	False	False	True	7.904e-01	7.217e-01	-4.002e-02	8.300e-01	2.309e-01
ENSG00000234420.8_4	ENSG00000234420.8	ZNF37BP	chr10	-	ENSG00000234420.8:s:42523612-42523738	ENSG00000234420.8_4_A3_1	False	True	42523612-42523738	E2	42523182-42523324	Proximal	42523324-42523612	19	False	False	True	2.052e-01	1.785e-01	-1.420e-02	7.685e-01	4.571e-01
ENSG00000234420.8_4	ENSG00000234420.8	ZNF37BP	chr10	-	ENSG00000234420.8:s:42523612-42523738	ENSG00000234420.8_4_A3_1	False	False	42523612-42523738	E2	42523182-42523324	Distal	42523305-42523612	19	False	False	True	7.948e-01	8.215e-01	1.420e-02	7.685e-01	4.571e-01
ENSG00000110514.19_6	ENSG00000110514.19	MADD	chr11	+	ENSG00000110514.19:s:47315220-47315327	ENSG00000110514.19_6_A3_1	False	True	47315220-47315327	E2	47323541-47323835	Proximal	47315327-47323541	130	False	False	True	1.191e-01	3.335e-02	-6.738e-02	9.360e-01	1.670e-01
ENSG00000110514.19_6	ENSG00000110514.19	MADD	chr11	+	ENSG00000110514.19:s:47315220-47315327	ENSG00000110514.19_6_A3_1	False	False	47315220-47315327	E2	47323541-47323835	Distal	47315327-47323671	130	False	False	True	8.809e-01	9.667e-01	6.738e-02	9.360e-01	1.670e-01
ENSG00000198055.11_1	ENSG00000198055.11	GRK6	chr5	+	ENSG00000198055.11:t:177430671-177430967	ENSG00000198055.11_1_A3_1	False	True	177430671-177430967	E1	177426676-177426897	Proximal	177426897-177430671	201	False	False	True	5.169e-02	5.339e-03	-1.612e-02	7.326e-01	6.672e-01
ENSG00000198055.11_1	ENSG00000198055.11	GRK6	chr5	+	ENSG00000198055.11:t:177430671-177430967	ENSG00000198055.11_1_A3_1	False	False	177430671-177430967	E1	177426676-177426897	Distal	177426897-177430872	201	False	False	True	8.823e-01	9.663e-01	7.605e-02	9.641e-01	1.297e-01
ENSG00000198055.11_6	ENSG00000198055.11	GRK6	chr5	+	ENSG00000198055.11:s:177440919-177441053	ENSG00000198055.11_6_A3_1	False	False	177440919-177441053	E2	177441735-177442901	Proximal	177441053-177441735	2	False	False	True	2.468e-01	2.100e-01	-2.022e-02	7.714e-01	4.634e-01
ENSG00000198055.11_6	ENSG00000198055.11	GRK6	chr5	+	ENSG00000198055.11:s:177440919-177441053	ENSG00000198055.11_6_A3_1	False	False	177440919-177441053	E2	177441735-177442901	Distal	177441053-177441737	2	False	False	True	7.325e-01	7.700e-01	2.013e-02	7.705e-01	4.678e-01
ENSG00000159788.20_1	ENSG00000159788.20	RGS12	chr4	+	ENSG00000159788.20:s:3416913-3417092	ENSG00000159788.20_1_A3_1	False	False	3416913-3417092	E2	3417370-3417450	Proximal	3417092-3417370	18	False	False	True	6.337e-02	6.189e-02	-3.537e-03	7.305e-01	5.693e-01
ENSG00000159788.20_1	ENSG00000159788.20	RGS12	chr4	+	ENSG00000159788.20:s:3416913-3417092	ENSG00000159788.20_1_A3_1	False	False	3416913-3417092	E2	3417370-3417450	Distal	3417092-3417388	18	False	False	True	9.366e-01	9.381e-01	3.537e-03	7.305e-01	5.693e-01
ENSG00000166783.22_2	ENSG00000166783.22	MARF1	chr16	-	ENSG00000166783.22:s:15624769-15624927	ENSG00000166783.22_2_A3_1	False	False	15624769-15624927	E2	15622934-15623126	Proximal	15623126-15624769	3	False	False	True	1.845e-01	1.340e-01	-2.657e-02	7.992e-01	3.083e-01
ENSG00000166783.22_2	ENSG00000166783.22	MARF1	chr16	-	ENSG00000166783.22:s:15624769-15624927	ENSG00000166783.22_2_A3_1	False	False	15624769-15624927	E2	15622934-15623126	Distal	15623123-15624769	3	False	False	True	7.933e-01	8.622e-01	4.130e-02	8.227e-01	2.305e-01
ENSG00000197771.13_2	ENSG00000197771.13	MCMBP	chr10	-	ENSG00000197771.13:s:119853050-119853194	ENSG00000197771.13_2_A3_1	False	False	119853050-119853194	E2	119849425-119849576	Proximal	119849576-119853050	123	False	False	True	9.170e-01	9.604e-01	3.933e-02	8.969e-01	4.818e-01
ENSG00000197771.13_2	ENSG00000197771.13	MCMBP	chr10	-	ENSG00000197771.13:s:119853050-119853194	ENSG00000197771.13_2_A3_1	False	True	119853050-119853194	E2	119849425-119849576	Distal	119849453-119853050	123	False	False	True	7.353e-02	2.720e-02	-4.899e-02	9.788e-01	4.727e-01
ENSG00000122515.16_4	ENSG00000122515.16	ZMIZ2	chr7	+	ENSG00000122515.16:s:44760425-44760593	ENSG00000122515.16_4_A3_1	False	True	44760425-44760593	E2	44761422-44761593	Proximal	44760593-44761422	27	False	False	True	1.925e-01	1.402e-01	-2.977e-02	7.859e-01	3.276e-01
ENSG00000122515.16_4	ENSG00000122515.16	ZMIZ2	chr7	+	ENSG00000122515.16:s:44760425-44760593	ENSG00000122515.16_4_A3_1	False	False	44760425-44760593	E2	44761422-44761593	Distal	44760593-44761449	27	False	False	True	8.075e-01	8.598e-01	2.977e-02	7.859e-01	3.276e-01
ENSG00000116874.12_1	ENSG00000116874.12	WARS2	chr1	-	ENSG00000116874.12:s:119034095-119034213	ENSG00000116874.12_1_A3_1	False	False	119034095-119034213	E2	119031216-119033388	Proximal	119033388-119034095	29	False	False	True	9.166e-02	1.206e-01	1.696e-02	7.529e-01	4.991e-01
ENSG00000116874.12_1	ENSG00000116874.12	WARS2	chr1	-	ENSG00000116874.12:s:119034095-119034213	ENSG00000116874.12_1_A3_1	False	False	119034095-119034213	E2	119031216-119033388	Distal	119033359-119034095	29	False	False	True	9.083e-01	8.794e-01	-1.696e-02	7.529e-01	4.991e-01
ENSG00000076604.16_2	ENSG00000076604.16	TRAF4	chr17	+	ENSG00000076604.16:t:28747822-28747947	ENSG00000076604.16_2_A3_1	False	False	28747822-28747947	E1	28747213-28747264	Proximal	28747264-28747822	21	False	False	True	3.608e-02	5.624e-02	1.622e-02	7.464e-01	6.216e-01
ENSG00000076604.16_2	ENSG00000076604.16	TRAF4	chr17	+	ENSG00000076604.16:t:28747822-28747947	ENSG00000076604.16_2_A3_1	False	False	28747822-28747947	E1	28747213-28747264	Distal	28747264-28747843	21	False	False	True	9.600e-01	9.352e-01	-2.131e-02	7.767e-01	5.597e-01
ENSG00000176700.21_1	ENSG00000176700.21	SCAND2P	chr15	+	ENSG00000176700.21:s:84637347-84637421	ENSG00000176700.21_1_A3_1	False	False	84637347-84637420	E2	84638354-84638663	Proximal	84637420-84638354	42	False	False	True	2.127e-01	2.471e-01	2.422e-02	8.109e-01	2.481e-01
ENSG00000176700.21_1	ENSG00000176700.21	SCAND2P	chr15	+	ENSG00000176700.21:s:84637347-84637421	ENSG00000176700.21_1_A3_1	False	False	84637347-84637420	E2	84638354-84638663	Distal	84637420-84638396	42	False	False	True	7.873e-01	7.529e-01	-2.422e-02	8.109e-01	2.481e-01
ENSG00000100888.15_3	ENSG00000100888.15	CHD8	chr14	-	ENSG00000100888.15:t:21400151-21400331	ENSG00000100888.15_3_A3_1	False	False	21400413-21400331	E1	21400413-21400331	Proximal	21400331-21400413	24	False	False	True	1.597e-01	1.158e-01	-3.764e-02	8.129e-01	3.008e-01
ENSG00000100888.15_3	ENSG00000100888.15	CHD8	chr14	-	ENSG00000100888.15:t:21400151-21400331	ENSG00000100888.15_3_A3_1	False	False	21400413-21400331	E1	21400413-21400331	Distal	21400307-21400413	24	False	False	True	8.372e-01	8.827e-01	4.025e-02	8.185e-01	2.834e-01
[truncated: 1,902 more rows]
