# Supplementary material for: SFSWAP is a negative regulator of OGT intron detention and global pre-mRNA splicing
Source: eLife. 2025 Apr 23;13:RP104439. doi: 10.7554/eLife.104439 (PMC12017769; doi:10.7554/eLife.104439)
Supplement: Supplementary file 6. [file elife-104439-supp6.zip › alternate_first_exon.tsv]

module_id	gene_id	gene_name	seqid	strand	lsv_id	event_id	complex	denovo	reference_exon_coord	spliced_with	spliced_with_coord	junction_name	junction_coord	event_non_changing	event_changing	junction_changing	NT_median_psi	SW_median_psi	SW-NT_median_dpsi	SW-NT_probability_changing	SW-NT_probability_non_changing
ENSG00000151466.12_5	ENSG00000151466.12	SCLT1	chr4	-	ENSG00000151466.12:t:128936655-128936851	ENSG00000151466.12_5_afe_1	False	False	128936655-128936851	A	128942996-128943188	Proximal	128936851-128942996	False	False	True	9.437e-01	9.060e-01	-1.565e-02	7.642e-01	4.484e-01
ENSG00000151466.12_5	ENSG00000151466.12	SCLT1	chr4	-	ENSG00000151466.12:t:128936655-128936851	ENSG00000151466.12_5_afe_1	False	False	128936655-128936851	A	128946007-128946152	Distal	128936851-128946007	False	False	True	5.628e-02	9.400e-02	1.565e-02	7.642e-01	4.484e-01
ENSG00000197712.12_1	ENSG00000197712.12	FAM114A1	chr4	+	ENSG00000197712.12:t:38878071-38878426	ENSG00000197712.12_1_afe_1	False	False	38878071-38878426	A	38868398-38868546	Proximal	38868546-38878071	False	True	True	3.737e-01	7.141e-01	2.855e-01	9.786e-01	4.266e-03
ENSG00000197712.12_1	ENSG00000197712.12	FAM114A1	chr4	+	ENSG00000197712.12:t:38878071-38878426	ENSG00000197712.12_1_afe_1	False	False	38878071-38878426	A	38867677-38867834	Distal	38867834-38878071	False	True	True	6.263e-01	2.859e-01	-2.855e-01	9.786e-01	4.266e-03
ENSG00000128567.17_1	ENSG00000128567.17	PODXL	chr7	-	ENSG00000128567.17:t:131509069-131509585	ENSG00000128567.17_1_afe_1	False	False	131509069-131509585	A	131510236-131510331	Proximal	131509585-131510236	False	False	True	6.156e-02	7.782e-02	7.052e-03	7.159e-01	6.535e-01
ENSG00000128567.17_1	ENSG00000128567.17	PODXL	chr7	-	ENSG00000128567.17:t:131509069-131509585	ENSG00000128567.17_1_afe_1	False	False	131509069-131509585	A	131510828-131510898	Distal	131509585-131510828	False	False	True	9.384e-01	9.222e-01	-7.052e-03	7.159e-01	6.535e-01
ENSG00000140511.12_1	ENSG00000140511.12	HAPLN3	chr15	-	ENSG00000140511.12:t:88878967-88879269	ENSG00000140511.12_1_afe_1	False	False	88878967-88879269	A	88879418-88880610	Proximal	88879269-88879418	False	False	True	7.134e-02	1.271e-01	3.137e-02	8.187e-01	2.243e-01
ENSG00000140511.12_1	ENSG00000140511.12	HAPLN3	chr15	-	ENSG00000140511.12:t:88878967-88879269	ENSG00000140511.12_1_afe_1	False	False	88878967-88879269	A	88881357-88881725	Distal	88879269-88881357	False	False	True	9.287e-01	8.729e-01	-3.137e-02	8.187e-01	2.243e-01
ENSG00000095066.12_3	ENSG00000095066.12	HOOK2	chr19	-	ENSG00000095066.12:t:12765657-12765724	ENSG00000095066.12_3_afe_1	False	False	12765657-12765724	A	12765829-12765834	Proximal	12765724-12765829	False	False	True	6.919e-02	5.859e-02	-2.610e-03	7.456e-01	5.517e-01
ENSG00000095066.12_3	ENSG00000095066.12	HOOK2	chr19	-	ENSG00000095066.12:t:12765657-12765724	ENSG00000095066.12_3_afe_1	False	False	12765657-12765724	A	12765927-12766014	Distal	12765724-12765927	False	False	True	9.308e-01	9.414e-01	2.610e-03	7.456e-01	5.517e-01
ENSG00000050555.19_1	ENSG00000050555.19	LAMC3	chr9	+	ENSG00000050555.19:t:131087476-131087622	ENSG00000050555.19_1_afe_1	False	False	131087476-131087622	A	131085825-131085871	Proximal	131085871-131087476	False	False	True	8.481e-02	3.953e-02	-2.332e-02	7.807e-01	4.186e-01
ENSG00000050555.19_1	ENSG00000050555.19	LAMC3	chr9	+	ENSG00000050555.19:t:131087476-131087622	ENSG00000050555.19_1_afe_1	False	False	131087476-131087622	A	131085524-131085723	Distal	131085723-131087476	False	False	True	9.093e-01	9.565e-01	2.421e-02	7.856e-01	4.040e-01
ENSG00000168488.19_1	ENSG00000168488.19	ATXN2L	chr16	+	ENSG00000168488.19:t:28825366-28825402	ENSG00000168488.19_1_afe_1	False	False	28825366-28825402	A	28824138-28824542	Proximal	28824542-28825366	False	False	True	1.813e-01	1.403e-01	-2.520e-02	7.956e-01	5.048e-01
ENSG00000168488.19_1	ENSG00000168488.19	ATXN2L	chr16	+	ENSG00000168488.19:t:28825366-28825402	ENSG00000168488.19_1_afe_1	False	False	28825366-28825402	A	28822999-28823558	Distal	28823558-28825366	False	False	True	7.997e-01	8.396e-01	2.666e-02	7.915e-01	4.671e-01
ENSG00000175048.17_1	ENSG00000175048.17	ZDHHC14	chr6	+	ENSG00000175048.17:t:157629389-157632882	ENSG00000175048.17_1_afe_1	False	False	157632834-157632882	A	157628448-157628486	Proximal	157628486-157632834	False	False	True	8.750e-01	9.721e-01	5.466e-02	8.528e-01	1.574e-01
ENSG00000175048.17_1	ENSG00000175048.17	ZDHHC14	chr6	+	ENSG00000175048.17:t:157629389-157632882	ENSG00000175048.17_1_afe_1	False	False	157632834-157632882	A	157628349-157628374	Distal	157628374-157632834	False	False	True	1.250e-01	2.786e-02	-5.466e-02	8.528e-01	1.574e-01
ENSG00000130023.16_2	ENSG00000130023.16	ERMARD	chr6	+	ENSG00000130023.16:t:169756719-169756808	ENSG00000130023.16_2_afe_1	False	False	169756719-169756808	A	169756338-169756439	Proximal	169756439-169756719	False	False	True	9.645e-01	8.374e-01	-7.162e-02	8.524e-01	1.309e-01
ENSG00000130023.16_2	ENSG00000130023.16	ERMARD	chr6	+	ENSG00000130023.16:t:169756719-169756808	ENSG00000130023.16_2_afe_1	False	False	169756719-169756808	A	169755283-169755422	Distal	169755422-169756719	False	False	True	3.546e-02	1.626e-01	7.162e-02	8.524e-01	1.309e-01
ENSG00000198001.16_1	ENSG00000198001.16	IRAK4	chr12	+	ENSG00000198001.16:t:43772180-43772362	ENSG00000198001.16_1_afe_1	False	False	43772180-43772362	A	43771220-43771365	Proximal	43771365-43772180	False	False	True	7.653e-01	6.999e-01	-3.256e-02	8.110e-01	2.238e-01
ENSG00000198001.16_1	ENSG00000198001.16	IRAK4	chr12	+	ENSG00000198001.16:t:43772180-43772362	ENSG00000198001.16_1_afe_1	False	False	43772180-43772362	A	43768103-43768272	Distal	43768272-43772180	False	False	True	2.279e-01	2.883e-01	2.982e-02	8.083e-01	2.348e-01
ENSG00000259485.2_1	ENSG00000259485.2	LINC02253	chr15	+	ENSG00000259485.2:t:97411192-97411278	ENSG00000259485.2_1_afe_1	False	False	97411192-97411278	A	97372328-97372391	Proximal	97372391-97411192	False	False	True	5.727e-02	1.056e-01	3.193e-02	8.117e-01	3.041e-01
ENSG00000259485.2_1	ENSG00000259485.2	LINC02253	chr15	+	ENSG00000259485.2:t:97411192-97411278	ENSG00000259485.2_1_afe_1	False	False	97411192-97411278	A	97295837-97296323	Distal	97296323-97411192	False	False	True	9.370e-01	8.900e-01	-3.056e-02	8.077e-01	3.095e-01
ENSG00000182093.16_1	ENSG00000182093.16	GET1	chr21	+	ENSG00000182093.16:t:39390698-39390803	ENSG00000182093.16_1_afe_1	False	False	39390698-39390803	A	39387765-39387855	Proximal	39387855-39390698	False	False	True	4.494e-01	4.337e-01	-1.411e-02	7.924e-01	3.151e-01
ENSG00000182093.16_1	ENSG00000182093.16	GET1	chr21	+	ENSG00000182093.16:t:39390698-39390803	ENSG00000182093.16_1_afe_1	False	False	39390698-39390803	A	39380326-39380486	Distal	39380486-39390698	False	False	True	4.706e-01	5.184e-01	2.476e-02	8.021e-01	2.649e-01
ENSG00000182093.16_2	ENSG00000182093.16	GET1	chr21	+	ENSG00000182093.16:t:39391769-39392046	ENSG00000182093.16_2_afe_1	False	False	39391769-39391836	A	39391227-39391476	Proximal	39391476-39391769	False	False	True	4.652e-02	9.653e-02	3.530e-02	8.255e-01	3.736e-01
ENSG00000182093.16_2	ENSG00000182093.16	GET1	chr21	+	ENSG00000182093.16:t:39391769-39392046	ENSG00000182093.16_2_afe_1	False	False	39391769-39391836	A	39390829-39390863	Distal	39390863-39391769	False	False	True	9.515e-01	8.960e-01	-3.963e-02	8.387e-01	3.352e-01
ENSG00000167394.13_1	ENSG00000167394.13	ZNF668	chr16	-	ENSG00000167394.13:t:31063813-31064481	ENSG00000167394.13_1_afe_1	False	False	31063813-31064481	A	31072740-31072827	Proximal	31064481-31072740	False	False	True	1.003e-01	8.020e-02	-1.268e-02	7.830e-01	4.195e-01
ENSG00000167394.13_1	ENSG00000167394.13	ZNF668	chr16	-	ENSG00000167394.13:t:31063813-31064481	ENSG00000167394.13_1_afe_1	False	False	31063813-31064481	A	31073659-31074240	Distal	31064481-31073659	False	False	True	8.476e-01	8.952e-01	2.689e-02	8.016e-01	3.266e-01
ENSG00000116288.13_1	ENSG00000116288.13	PARK7	chr1	+	ENSG00000116288.13:t:7962763-7962875	ENSG00000116288.13_1_afe_1	False	False	7962763-7962875	A	7961748-7961793	Proximal	7961793-7962763	False	False	True	6.340e-01	7.026e-01	4.909e-02	8.580e-01	1.996e-01
ENSG00000116288.13_1	ENSG00000116288.13	PARK7	chr1	+	ENSG00000116288.13:t:7962763-7962875	ENSG00000116288.13_1_afe_1	False	False	7962763-7962875	A	7961663-7961735	Distal	7961735-7962763	False	False	True	3.572e-01	2.962e-01	-4.042e-02	8.383e-01	2.354e-01
ENSG00000182165.19_2	ENSG00000182165.19	TP53TG1	chr7	-	ENSG00000182165.19:t:87322943-87325444	ENSG00000182165.19_2_afe_1	False	False	87322943-87325444	A	87329935-87330094	Proximal	87325444-87329935	False	False	True	7.082e-02	2.162e-02	-2.442e-02	7.844e-01	5.170e-01
ENSG00000182165.19_2	ENSG00000182165.19	TP53TG1	chr7	-	ENSG00000182165.19:t:87322943-87325444	ENSG00000182165.19_2_afe_1	False	False	87322943-87325444	A	87341523-87341684	Distal	87325444-87341523	False	False	True	9.171e-01	9.629e-01	2.704e-02	8.004e-01	4.648e-01
ENSG00000111275.13_1	ENSG00000111275.13	ALDH2	chr12	+	ENSG00000111275.13:t:111781918-111782022	ENSG00000111275.13_1_afe_1	False	False	111781918-111782022	A	111775605-111775720	Proximal	111775720-111781918	False	False	True	4.177e-02	9.467e-02	4.499e-02	8.580e-01	2.920e-01
ENSG00000111275.13_1	ENSG00000111275.13	ALDH2	chr12	+	ENSG00000111275.13:t:111781918-111782022	ENSG00000111275.13_1_afe_1	False	False	111781918-111782022	A	111766887-111767096	Distal	111767096-111781918	False	False	True	9.582e-01	9.053e-01	-4.499e-02	8.580e-01	2.920e-01
ENSG00000160305.18_3	ENSG00000160305.18	DIP2A	chr21	+	ENSG00000160305.18:t:46538735-46539991	ENSG00000160305.18_3_afe_1	False	False	46539877-46539991	A	46538483-46538602	Proximal	46538602-46539877	False	False	True	8.182e-01	8.178e-01	-2.824e-03	8.001e-01	2.863e-01
ENSG00000160305.18_3	ENSG00000160305.18	DIP2A	chr21	+	ENSG00000160305.18:t:46538735-46539991	ENSG00000160305.18_3_afe_1	False	True	46539877-46539991	A	46537446-46537539	Distal	46537539-46539877	False	False	True	1.818e-01	1.822e-01	2.824e-03	8.001e-01	2.863e-01
ENSG00000169122.12_1	ENSG00000169122.12	FAM110B	chr8	+	ENSG00000169122.12:t:58075535-58075623	ENSG00000169122.12_1_afe_1	False	False	58075535-58075623	A	58070207-58070362	Proximal	58070362-58075535	False	False	True	7.616e-02	4.116e-02	-2.061e-02	7.691e-01	4.577e-01
ENSG00000169122.12_1	ENSG00000169122.12	FAM110B	chr8	+	ENSG00000169122.12:t:58075535-58075623	ENSG00000169122.12_1_afe_1	False	False	58075535-58075623	A	58031606-58031703	Distal	58031703-58075535	False	False	True	8.409e-01	9.047e-01	3.658e-02	8.200e-01	2.696e-01
ENSG00000164654.16_2	ENSG00000164654.16	MIOS	chr7	+	ENSG00000164654.16:t:7582954-7583372	ENSG00000164654.16_2_afe_1	False	False	7583118-7583372	A	7582630-7582819	Proximal	7582819-7583118	False	False	True	1.024e-01	6.560e-02	-2.516e-02	7.781e-01	4.618e-01
ENSG00000164654.16_2	ENSG00000164654.16	MIOS	chr7	+	ENSG00000164654.16:t:7582954-7583372	ENSG00000164654.16_2_afe_1	False	False	7583118-7583372	A	7574098-7574196	Distal	7574196-7583118	False	False	True	8.976e-01	9.344e-01	2.516e-02	7.781e-01	4.618e-01
ENSG00000204516.10_1	ENSG00000204516.10	MICB	chr6	+	ENSG00000204516.10:t:31505617-31505871	ENSG00000204516.10_1_afe_1	False	False	31505617-31505871	A	31498086-31498263	Proximal	31498263-31505617	False	True	True	2.722e-01	4.653e-01	1.428e-01	9.211e-01	3.496e-02
ENSG00000204516.10_1	ENSG00000204516.10	MICB	chr6	+	ENSG00000204516.10:t:31505617-31505871	ENSG00000204516.10_1_afe_1	False	False	31505617-31505871	A	31494881-31494995	Distal	31494995-31505617	False	True	True	7.278e-01	5.347e-01	-1.428e-01	9.211e-01	3.496e-02
ENSG00000164104.12_1	ENSG00000164104.12	HMGB2	chr4	-	ENSG00000164104.12:t:173333500-173333672	ENSG00000164104.12_1_afe_1	False	False	173333500-173333669	A	173334246-173334249	Proximal	173333669-173334246	False	False	True	1.740e-01	1.382e-01	-3.049e-02	8.130e-01	4.357e-01
ENSG00000164104.12_1	ENSG00000164104.12	HMGB2	chr4	-	ENSG00000164104.12:t:173333500-173333672	ENSG00000164104.12_1_afe_1	False	False	173333500-173333669	A	173334272-173334432	Distal	173333669-173334272	False	False	True	8.258e-01	8.597e-01	2.839e-02	8.012e-01	4.451e-01
ENSG00000164199.18_2	ENSG00000164199.18	ADGRV1	chr5	+	ENSG00000164199.18:t:91153221-91153398	ENSG00000164199.18_2_afe_1	False	False	91153221-91153398	A	91150030-91150221	Proximal	91150221-91153221	False	False	True	8.193e-01	7.963e-01	-7.953e-03	7.827e-01	3.734e-01
ENSG00000164199.18_2	ENSG00000164199.18	ADGRV1	chr5	+	ENSG00000164199.18:t:91153221-91153398	ENSG00000164199.18_2_afe_1	False	False	91153221-91153398	A	91102219-91102340	Distal	91102340-91153221	False	False	True	1.807e-01	2.037e-01	7.953e-03	7.827e-01	3.734e-01
ENSG00000171150.9_1	ENSG00000171150.9	SOCS5	chr2	+	ENSG00000171150.9:t:46758519-46763129	ENSG00000171150.9_1_afe_1	False	False	46758519-46763129	A	46699295-46699449	Proximal	46699449-46758519	False	False	True	9.182e-01	9.727e-01	3.375e-02	8.268e-01	4.035e-01
ENSG00000171150.9_1	ENSG00000171150.9	SOCS5	chr2	+	ENSG00000171150.9:t:46758519-46763129	ENSG00000171150.9_1_afe_1	False	False	46758519-46763129	A	46698952-46699111	Distal	46699111-46758519	False	False	True	8.180e-02	2.726e-02	-3.375e-02	8.268e-01	4.035e-01
ENSG00000082153.18_1	ENSG00000082153.18	BZW1	chr2	+	ENSG00000082153.18:t:200813208-200813404	ENSG00000082153.18_1_afe_1	False	False	200813208-200813404	A	200811910-200811990	Proximal	200811990-200813208	False	False	True	7.772e-01	7.929e-01	1.078e-02	7.500e-01	5.686e-01
ENSG00000082153.18_1	ENSG00000082153.18	BZW1	chr2	+	ENSG00000082153.18:t:200813208-200813404	ENSG00000082153.18_1_afe_1	False	False	200813208-200813404	A	200811546-200811727	Distal	200811727-200813208	False	False	True	1.838e-01	1.872e-01	4.324e-04	7.215e-01	6.497e-01
ENSG00000161249.21_4	ENSG00000161249.21	DMKN	chr19	-	ENSG00000161249.21:t:35500445-35500580	ENSG00000161249.21_4_afe_1	False	False	35500533-35500580	A	35501823-35501911	Proximal	35500580-35501823	False	False	True	5.319e-02	6.557e-03	-1.399e-02	7.149e-01	6.936e-01
ENSG00000161249.21_4	ENSG00000161249.21	DMKN	chr19	-	ENSG00000161249.21:t:35500445-35500580	ENSG00000161249.21_4_afe_1	False	False	35500533-35500580	A	35502136-35502183	Distal	35500580-35502136	False	False	True	9.126e-01	9.610e-01	3.353e-02	8.254e-01	3.951e-01
ENSG00000164741.15_1	ENSG00000164741.15	DLC1	chr8	-	ENSG00000164741.15:t:13115586-13115657	ENSG00000164741.15_1_afe_1	False	False	13115586-13115657	A	13132944-13133474	Proximal	13115657-13132944	False	False	True	9.014e-01	9.515e-01	2.672e-02	7.857e-01	3.791e-01
ENSG00000164741.15_1	ENSG00000164741.15	DLC1	chr8	-	ENSG00000164741.15:t:13115586-13115657	ENSG00000164741.15_1_afe_1	False	False	13115586-13115657	A	13276262-13276546	Distal	13115657-13276262	False	False	True	9.145e-02	4.351e-02	-2.655e-02	7.840e-01	3.875e-01
ENSG00000148843.15_1	ENSG00000148843.15	PDCD11	chr10	+	ENSG00000148843.15:t:103400397-103400528	ENSG00000148843.15_1_afe_1	False	False	103400397-103400528	A	103399647-103399830	Proximal	103399830-103400397	False	False	True	7.783e-02	8.383e-02	3.586e-03	6.661e-01	7.973e-01
ENSG00000148843.15_1	ENSG00000148843.15	PDCD11	chr10	+	ENSG00000148843.15:t:103400397-103400528	ENSG00000148843.15_1_afe_1	False	False	103400397-103400528	A	103398416-103398528	Distal	103398528-103400397	False	False	True	9.222e-01	9.162e-01	-3.586e-03	6.661e-01	7.973e-01
ENSG00000176155.21_2	ENSG00000176155.21	CCDC57	chr17	-	ENSG00000176155.21:t:82183774-82183932	ENSG00000176155.21_2_afe_1	False	False	82183774-82183932	A	82184958-82185172	Proximal	82183932-82184958	False	False	True	1.296e-01	9.022e-02	-2.747e-02	7.910e-01	3.228e-01
ENSG00000176155.21_2	ENSG00000176155.21	CCDC57	chr17	-	ENSG00000176155.21:t:82183774-82183932	ENSG00000176155.21_2_afe_1	False	False	82183774-82183932	A	82188219-82188419	Distal	82183932-82188219	False	False	True	8.640e-01	9.062e-01	2.823e-02	7.925e-01	3.159e-01
ENSG00000176155.21_4	ENSG00000176155.21	CCDC57	chr17	-	ENSG00000176155.21:t:82172638-82172860	ENSG00000176155.21_4_afe_1	False	False	82172638-82172860	A	82175566-82175664	Proximal	82172860-82175566	False	False	True	2.234e-01	1.285e-01	-7.515e-02	8.878e-01	1.285e-01
ENSG00000176155.21_4	ENSG00000176155.21	CCDC57	chr17	-	ENSG00000176155.21:t:82172638-82172860	ENSG00000176155.21_4_afe_1	False	False	82172638-82172860	A	82178474-82178605	Distal	82172860-82178474	False	False	True	7.766e-01	8.715e-01	7.515e-02	8.878e-01	1.285e-01
ENSG00000068724.17_3	ENSG00000068724.17	TTC7A	chr2	+	ENSG00000068724.17:t:47049949-47050046	ENSG00000068724.17_3_afe_1	False	False	47049949-47050046	A	47046315-47046431	Proximal	47046431-47049949	False	False	True	8.620e-01	9.527e-01	6.364e-02	8.695e-01	1.612e-01
ENSG00000068724.17_3	ENSG00000068724.17	TTC7A	chr2	+	ENSG00000068724.17:t:47049949-47050046	ENSG00000068724.17_3_afe_1	False	False	47049949-47050046	A	47029224-47029384	Distal	47029384-47049949	False	False	True	1.256e-01	4.228e-02	-5.206e-02	8.491e-01	2.100e-01
ENSG00000161091.14_1	ENSG00000161091.14	MFSD12	chr19	-	ENSG00000161091.14:t:3550984-3551194	ENSG00000161091.14_1_afe_1	False	False	3550984-3551194	A	3557106-3557586	Proximal	3551194-3557106	False	False	True	8.978e-01	8.616e-01	-1.742e-02	7.521e-01	4.774e-01
ENSG00000161091.14_1	ENSG00000161091.14	MFSD12	chr19	-	ENSG00000161091.14:t:3550984-3551194	ENSG00000161091.14_1_afe_1	False	False	3550984-3551194	A	3573556-3573851	Distal	3551194-3573556	False	False	True	4.714e-02	9.787e-02	3.299e-02	8.093e-01	3.643e-01
ENSG00000178921.14_1	ENSG00000178921.14	PFAS	chr17	+	ENSG00000178921.14:t:8253842-8254079	ENSG00000178921.14_1_afe_1	False	False	8253859-8254079	A	8249286-8249339	Proximal	8249339-8253859	False	False	True	7.644e-01	6.469e-01	-7.823e-02	8.744e-01	1.059e-01
ENSG00000178921.14_1	ENSG00000178921.14	PFAS	chr17	+	ENSG00000178921.14:t:8253842-8254079	ENSG00000178921.14_1_afe_1	False	False	8253859-8254079	A	8247618-8247856	Distal	8247856-8253859	False	False	True	2.318e-01	3.295e-01	6.049e-02	8.552e-01	1.446e-01
ENSG00000273136.8_1	ENSG00000273136.8	NBPF26	chr1	+	ENSG00000273136.8:t:120808545-120808759	ENSG00000273136.8_1_afe_1	False	False	120808545-120808759	A	120807607-120807709	Proximal	120807709-120808545	False	False	True	2.233e-01	3.081e-01	5.834e-02	8.436e-01	1.379e-01
ENSG00000273136.8_1	ENSG00000273136.8	NBPF26	chr1	+	ENSG00000273136.8:t:120808545-120808759	ENSG00000273136.8_1_afe_1	False	False	120808545-120808759	A	120805556-120805765	Distal	120805765-120808545	False	False	True	7.767e-01	6.919e-01	-5.834e-02	8.436e-01	1.379e-01
ENSG00000135698.10_1	ENSG00000135698.10	MPHOSPH6	chr16	-	ENSG00000135698.10:t:82163876-82164194	ENSG00000135698.10_1_afe_1	False	False	82164082-82164194	A	82164652-82164940	Proximal	82164194-82164652	False	False	True	5.659e-02	3.841e-02	-1.164e-02	7.271e-01	6.689e-01
ENSG00000135698.10_1	ENSG00000135698.10	MPHOSPH6	chr16	-	ENSG00000135698.10:t:82163876-82164194	ENSG00000135698.10_1_afe_1	False	False	82164082-82164194	A	82170125-82170224	Distal	82164194-82170125	False	False	True	9.024e-01	9.183e-01	1.087e-02	7.389e-01	5.648e-01
ENSG00000167543.16_1	ENSG00000167543.16	TP53I13	chr17	+	ENSG00000167543.16:t:29569018-29569086	ENSG00000167543.16_1_afe_1	False	False	29569018-29569086	A	29568591-29568830	Proximal	29568830-29569018	False	False	True	9.267e-01	9.900e-01	2.628e-02	7.554e-01	4.305e-01
ENSG00000167543.16_1	ENSG00000167543.16	TP53I13	chr17	+	ENSG00000167543.16:t:29569018-29569086	ENSG00000167543.16_1_afe_1	False	False	29569018-29569086	A	29568517-29568548	Distal	29568548-29569018	False	False	True	6.667e-02	4.975e-03	-2.235e-02	7.355e-01	4.767e-01
ENSG00000164754.16_1	ENSG00000164754.16	RAD21	chr8	-	ENSG00000164754.16:t:116866586-116866991	ENSG00000164754.16_1_afe_1	False	False	116866586-116866761	A	116874363-116874528	Proximal	116866761-116874363	False	False	True	5.663e-02	7.823e-02	8.400e-03	7.078e-01	6.947e-01
ENSG00000164754.16_1	ENSG00000164754.16	RAD21	chr8	-	ENSG00000164754.16:t:116866586-116866991	ENSG00000164754.16_1_afe_1	False	False	116866586-116866761	A	116874611-116874776	Distal	116866761-116874611	False	False	True	8.981e-01	8.808e-01	-6.294e-03	7.424e-01	6.306e-01
ENSG00000120885.22_1	ENSG00000120885.22	CLU	chr8	-	ENSG00000120885.22:t:27610475-27610600	ENSG00000120885.22_1_afe_1	False	False	27610475-27610600	A	27613578-27613683	Proximal	27610600-27613578	False	False	True	4.063e-02	6.690e-02	1.705e-02	7.662e-01	4.802e-01
ENSG00000120885.22_1	ENSG00000120885.22	CLU	chr8	-	ENSG00000120885.22:t:27610475-27610600	ENSG00000120885.22_1_afe_1	False	False	27610475-27610600	A	27614655-27614700	Distal	27610600-27614655	False	False	True	9.475e-01	9.265e-01	-1.251e-02	7.529e-01	5.035e-01
ENSG00000174197.18_1	ENSG00000174197.18	MGA	chr15	+	ENSG00000174197.18:t:41696075-41697023	ENSG00000174197.18_1_afe_1	False	False	41696075-41697023	A	41668828-41669958	Proximal	41669958-41696075	False	False	True	9.493e-01	9.494e-01	-1.663e-03	7.271e-01	5.656e-01
ENSG00000174197.18_1	ENSG00000174197.18	MGA	chr15	+	ENSG00000174197.18:t:41696075-41697023	ENSG00000174197.18_1_afe_1	False	False	41696075-41697023	A	41621134-41621298	Distal	41621298-41696075	False	False	True	5.071e-02	5.055e-02	1.663e-03	7.271e-01	5.656e-01
ENSG00000119125.17_1	ENSG00000119125.17	GDA	chr9	+	ENSG00000119125.17:t:72225677-72225784	ENSG00000119125.17_1_afe_1	False	False	72225677-72225784	A	72223120-72223227	Proximal	72223227-72225677	False	False	True	9.159e-01	9.854e-01	3.142e-02	7.860e-01	3.668e-01
ENSG00000119125.17_1	ENSG00000119125.17	GDA	chr9	+	ENSG00000119125.17:t:72225677-72225784	ENSG00000119125.17_1_afe_1	False	False	72225677-72225784	A	72219479-72219506	Distal	72219506-72225677	False	False	True	8.407e-02	1.464e-02	-3.142e-02	7.860e-01	3.668e-01
ENSG00000090238.12_3	ENSG00000090238.12	YPEL3	chr16	-	ENSG00000090238.12:t:30092314-30092799	ENSG00000090238.12_3_afe_1	False	False	30092314-30092799	A	30094385-30094475	Proximal	30092799-30094385	False	False	True	3.447e-02	5.214e-02	1.190e-02	7.262e-01	6.599e-01
ENSG00000090238.12_3	ENSG00000090238.12	YPEL3	chr16	-	ENSG00000090238.12:t:30092314-30092799	ENSG00000090238.12_3_afe_1	False	False	30092314-30092799	A	30094789-30094897	Distal	30092799-30094789	False	False	True	9.645e-01	9.456e-01	-1.277e-02	7.332e-01	6.450e-01
ENSG00000129691.16_1	ENSG00000129691.16	ASH2L	chr8	+	ENSG00000129691.16:t:38106378-38106444	ENSG00000129691.16_1_afe_1	False	False	38106378-38106444	A	38105793-38106139	Proximal	38106139-38106378	False	False	True	3.883e-01	4.161e-01	9.539e-03	7.687e-01	4.476e-01
ENSG00000129691.16_1	ENSG00000129691.16	ASH2L	chr8	+	ENSG00000129691.16:t:38106378-38106444	ENSG00000129691.16_1_afe_1	False	False	38106378-38106444	A	38105493-38105738	Distal	38105738-38106378	False	False	True	6.117e-01	5.839e-01	-9.539e-03	7.687e-01	4.476e-01
ENSG00000134317.18_3	ENSG00000134317.18	GRHL1	chr2	+	ENSG00000134317.18:t:9995879-9995970	ENSG00000134317.18_3_afe_1	False	False	9995879-9995970	A	9995306-9995360	Proximal	9995360-9995879	False	False	True	6.212e-03	5.377e-02	1.981e-02	7.194e-01	4.819e-01
ENSG00000134317.18_3	ENSG00000134317.18	GRHL1	chr2	+	ENSG00000134317.18:t:9995879-9995970	ENSG00000134317.18_3_afe_1	False	False	9995879-9995970	A	9993207-9993244	Distal	9993244-9995879	False	False	True	9.938e-01	9.462e-01	-1.981e-02	7.194e-01	4.819e-01
ENSG00000205670.12_1	ENSG00000205670.12	SMIM11	chr21	+	ENSG00000205670.12:t:34379428-34379516	ENSG00000205670.12_1_afe_1	False	False	34379428-34379516	A	34376057-34376179	Proximal	34376179-34379428	False	False	True	1.145e-01	4.714e-02	-4.274e-02	8.464e-01	2.586e-01
ENSG00000205670.12_1	ENSG00000205670.12	SMIM11	chr21	+	ENSG00000205670.12:t:34379428-34379516	ENSG00000205670.12_1_afe_1	False	False	34379428-34379516	A	34375480-34375567	Distal	34375567-34379428	False	False	True	8.339e-01	9.247e-01	6.158e-02	8.620e-01	1.583e-01
ENSG00000112541.19_2	ENSG00000112541.19	PDE10A	chr6	-	ENSG00000112541.19:t:165416189-165416281	ENSG00000112541.19_2_afe_1	False	False	165416189-165416281	A	165418353-165418551	Proximal	165416281-165418353	False	True	True	7.009e-02	2.758e-01	1.891e-01	9.814e-01	1.049e-02
ENSG00000112541.19_2	ENSG00000112541.19	PDE10A	chr6	-	ENSG00000112541.19:t:165416189-165416281	ENSG00000112541.19_2_afe_1	False	False	165416189-165416281	A	165418635-165418777	Distal	165416281-165418635	False	True	True	9.299e-01	7.242e-01	-1.891e-01	9.814e-01	1.049e-02
ENSG00000172059.11_1	ENSG00000172059.11	KLF11	chr2	+	ENSG00000172059.11:t:10046150-10046419	ENSG00000172059.11_1_afe_1	False	False	10046150-10046419	A	10044175-10044451	Proximal	10044451-10046150	False	False	True	9.676e-02	5.054e-02	-2.947e-02	8.073e-01	3.867e-01
ENSG00000172059.11_1	ENSG00000172059.11	KLF11	chr2	+	ENSG00000172059.11:t:10046150-10046419	ENSG00000172059.11_1_afe_1	False	False	10046150-10046419	A	10043550-10043758	Distal	10043758-10046150	False	False	True	8.997e-01	9.440e-01	2.784e-02	7.997e-01	3.929e-01
ENSG00000160961.12_1	ENSG00000160961.12	ZNF333	chr19	+	ENSG00000160961.12:t:14705054-14705170	ENSG00000160961.12_1_afe_1	False	False	14705054-14705170	A	14701584-14701897	Proximal	14701897-14705054	False	False	True	2.442e-01	1.665e-01	-6.234e-02	8.513e-01	1.480e-01
ENSG00000160961.12_1	ENSG00000160961.12	ZNF333	chr19	+	ENSG00000160961.12:t:14705054-14705170	ENSG00000160961.12_1_afe_1	False	False	14705054-14705170	A	14699199-14699281	Distal	14699281-14705054	False	False	True	7.522e-01	8.291e-01	6.171e-02	8.502e-01	1.494e-01
ENSG00000167508.12_1	ENSG00000167508.12	MVD	chr16	-	ENSG00000167508.12:t:88658650-88658783	ENSG00000167508.12_1_afe_1	False	False	88658650-88658720	A	88660520-88660637	Proximal	88658720-88660520	False	False	True	4.109e-02	9.258e-02	3.911e-02	8.274e-01	3.261e-01
ENSG00000167508.12_1	ENSG00000167508.12	MVD	chr16	-	ENSG00000167508.12:t:88658650-88658783	ENSG00000167508.12_1_afe_1	False	False	88658650-88658720	A	88663011-88663161	Distal	88658720-88663011	False	False	True	9.507e-01	8.957e-01	-4.199e-02	8.275e-01	2.880e-01
ENSG00000288711.1_1	ENSG00000288711.1	ENSG00000288711	chr21	-	ENSG00000288711.1:t:34523537-34523710	ENSG00000288711.1_1_afe_1	False	False	34523537-34523710	A	34526663-34526865	Proximal	34523710-34526663	False	True	True	5.146e-01	2.926e-01	-1.948e-01	9.830e-01	9.452e-03
ENSG00000288711.1_1	ENSG00000288711.1	ENSG00000288711	chr21	-	ENSG00000288711.1:t:34523537-34523710	ENSG00000288711.1_1_afe_1	False	False	34523537-34523710	A	34614760-34614913	Distal	34523710-34614760	False	True	True	4.795e-01	7.044e-01	1.982e-01	9.835e-01	8.885e-03
ENSG00000104093.14_2	ENSG00000104093.14	DMXL2	chr15	-	ENSG00000104093.14:t:51450129-51450673	ENSG00000104093.14_2_afe_1	False	False	51450129-51450346	A	51451645-51451697	Proximal	51450346-51451645	False	False	True	9.189e-01	8.145e-01	-7.960e-02	8.981e-01	1.153e-01
ENSG00000104093.14_2	ENSG00000104093.14	DMXL2	chr15	-	ENSG00000104093.14:t:51450129-51450673	ENSG00000104093.14_2_afe_1	False	False	51450129-51450346	A	51453550-51453641	Distal	51450346-51453550	False	False	True	8.109e-02	1.855e-01	7.960e-02	8.981e-01	1.153e-01
ENSG00000182534.14_1	ENSG00000182534.14	MXRA7	chr17	-	ENSG00000182534.14:t:76688113-76688176	ENSG00000182534.14_1_afe_1	False	False	76688113-76688176	A	76709498-76709597	Proximal	76688176-76709498	False	False	True	7.352e-02	6.314e-02	-6.059e-03	7.588e-01	4.838e-01
ENSG00000182534.14_1	ENSG00000182534.14	MXRA7	chr17	-	ENSG00000182534.14:t:76688113-76688176	ENSG00000182534.14_1_afe_1	False	False	76688113-76688176	A	76710605-76711004	Distal	76688176-76710605	False	False	True	9.226e-01	9.321e-01	5.842e-03	7.584e-01	4.789e-01
ENSG00000185803.12_1	ENSG00000185803.12	SLC52A2	chr8	+	ENSG00000185803.12:t:144359184-144359521	ENSG00000185803.12_1_afe_1	False	False	144359184-144359521	A	144358990-144359065	Proximal	144359065-144359184	False	False	True	8.446e-01	8.416e-01	3.806e-03	7.370e-01	5.697e-01
ENSG00000185803.12_1	ENSG00000185803.12	SLC52A2	chr8	+	ENSG00000185803.12:t:144359184-144359521	ENSG00000185803.12_1_afe_1	False	False	144359184-144359521	A	144358723-144358900	Distal	144358900-144359184	False	False	True	6.018e-02	6.295e-02	-9.626e-04	6.941e-01	7.281e-01
ENSG00000213625.9_1	ENSG00000213625.9	LEPROT	chr1	+	ENSG00000213625.9:t:65425303-65425378	ENSG00000213625.9_1_afe_1	False	False	65425303-65425378	A	65421328-65421459	Proximal	65421459-65425303	False	False	True	1.981e-02	5.599e-02	1.677e-02	7.202e-01	5.193e-01
ENSG00000213625.9_1	ENSG00000213625.9	LEPROT	chr1	+	ENSG00000213625.9:t:65425303-65425378	ENSG00000213625.9_1_afe_1	False	False	65425303-65425378	A	65420587-65420740	Distal	65420740-65425303	False	False	True	9.802e-01	9.440e-01	-1.677e-02	7.202e-01	5.193e-01
ENSG00000213625.9_2	ENSG00000213625.9	LEPROT	chr1	+	ENSG00000213625.9:t:65431803-65436007	ENSG00000213625.9_2_afe_1	False	False	65431803-65436007	A	65429862-65430048	Proximal	65430048-65431803	False	False	True	8.781e-01	8.340e-01	-2.651e-02	7.935e-01	3.383e-01
ENSG00000213625.9_2	ENSG00000213625.9	LEPROT	chr1	+	ENSG00000213625.9:t:65431803-65436007	ENSG00000213625.9_2_afe_1	False	False	65431803-65436007	A	65425303-65425378	Distal	65425378-65431803	False	False	True	1.219e-01	1.660e-01	2.651e-02	7.935e-01	3.383e-01
ENSG00000036054.13_1	ENSG00000036054.13	TBC1D23	chr3	+	ENSG00000036054.13:t:100279440-100279760	ENSG00000036054.13_1_afe_1	False	False	100279649-100279760	A	100267192-100267248	Proximal	100267248-100279649	False	False	True	6.323e-03	9.989e-02	5.512e-02	8.322e-01	2.027e-01
ENSG00000036054.13_1	ENSG00000036054.13	TBC1D23	chr3	+	ENSG00000036054.13:t:100279440-100279760	ENSG00000036054.13_1_afe_1	False	False	100279649-100279760	A	100260992-100261071	Distal	100261071-100279649	False	False	True	9.874e-01	8.920e-01	-5.970e-02	8.461e-01	1.838e-01
ENSG00000235558.3_1	ENSG00000235558.3	GUSBP17	chr5	-	ENSG00000235558.3:t:71222295-71222379	ENSG00000235558.3_1_afe_1	False	False	71222295-71222379	A	71225967-71226154	Proximal	71222379-71225967	False	False	True	9.247e-01	8.993e-01	-1.580e-02	7.619e-01	4.776e-01
ENSG00000235558.3_1	ENSG00000235558.3	GUSBP17	chr5	-	ENSG00000235558.3:t:71222295-71222379	ENSG00000235558.3_1_afe_1	False	True	71222295-71222379	A	71259190-71259238	Distal	71222379-71259190	False	False	True	7.532e-02	1.007e-01	1.580e-02	7.619e-01	4.776e-01
ENSG00000111300.10_1	ENSG00000111300.10	NAA25	chr12	-	ENSG00000111300.10:t:112093051-112093136	ENSG00000111300.10_1_afe_1	False	False	112093051-112093136	A	112097241-112097441	Proximal	112093136-112097241	False	False	True	1.499e-01	6.307e-02	-5.759e-02	8.659e-01	1.753e-01
ENSG00000111300.10_1	ENSG00000111300.10	NAA25	chr12	-	ENSG00000111300.10:t:112093051-112093136	ENSG00000111300.10_1_afe_1	False	False	112093051-112093136	A	112108716-112108796	Distal	112093136-112108716	False	False	True	8.501e-01	9.369e-01	5.759e-02	8.659e-01	1.753e-01
ENSG00000035681.9_1	ENSG00000035681.9	NSMAF	chr8	-	ENSG00000035681.9:t:58642984-58643073	ENSG00000035681.9_1_afe_1	False	False	58642984-58643073	A	58659195-58659534	Proximal	58643073-58659195	False	False	True	3.369e-01	3.945e-01	3.356e-02	8.109e-01	2.676e-01
ENSG00000035681.9_1	ENSG00000035681.9	NSMAF	chr8	-	ENSG00000035681.9:t:58642984-58643073	ENSG00000035681.9_1_afe_1	False	False	58642984-58643073	A	58659573-58659853	Distal	58643073-58659573	False	False	True	6.631e-01	6.055e-01	-3.356e-02	8.109e-01	2.676e-01
ENSG00000114021.12_1	ENSG00000114021.12	NIT2	chr3	+	ENSG00000114021.12:t:100339087-100339205	ENSG00000114021.12_1_afe_1	False	False	100339087-100339205	A	100334811-100335112	Proximal	100335112-100339087	False	False	True	2.137e-01	1.287e-01	-6.915e-02	8.617e-01	1.180e-01
ENSG00000114021.12_1	ENSG00000114021.12	NIT2	chr3	+	ENSG00000114021.12:t:100339087-100339205	ENSG00000114021.12_1_afe_1	False	False	100339087-100339205	A	100334739-100334798	Distal	100334798-100339087	False	False	True	7.817e-01	8.661e-01	6.755e-02	8.600e-01	1.207e-01
ENSG00000122068.13_1	ENSG00000122068.13	FYTTD1	chr3	+	ENSG00000122068.13:t:197768439-197768587	ENSG00000122068.13_1_afe_1	False	False	197768439-197768587	A	197763466-197763638	Proximal	197763638-197768439	False	False	True	5.451e-02	1.636e-02	-1.747e-02	7.443e-01	6.537e-01
ENSG00000122068.13_1	ENSG00000122068.13	FYTTD1	chr3	+	ENSG00000122068.13:t:197768439-197768587	ENSG00000122068.13_1_afe_1	False	False	197768439-197768587	A	197756426-197756557	Distal	197756557-197768439	False	False	True	9.455e-01	9.836e-01	1.747e-02	7.443e-01	6.537e-01
ENSG00000150051.14_1	ENSG00000150051.14	MKX	chr10	-	ENSG00000150051.14:t:27743228-27743545	ENSG00000150051.14_1_afe_1	False	False	27743228-27743497	A	27745420-27745594	Proximal	27743497-27745420	False	False	True	5.573e-02	4.224e-03	-1.826e-02	7.373e-01	5.823e-01
ENSG00000150051.14_1	ENSG00000150051.14	MKX	chr10	-	ENSG00000150051.14:t:27743228-27743545	ENSG00000150051.14_1_afe_1	False	False	27743228-27743497	A	27745707-27746060	Distal	27743497-27745707	False	False	True	9.290e-01	9.423e-01	1.408e-02	7.562e-01	4.961e-01
ENSG00000139842.15_1	ENSG00000139842.15	CUL4A	chr13	+	ENSG00000139842.15:t:113209833-113210088	ENSG00000139842.15_1_afe_1	False	False	113209973-113210088	A	113209600-113209775	Proximal	113209775-113209973	False	False	True	9.345e-01	9.483e-01	1.115e-02	7.248e-01	6.787e-01
ENSG00000139842.15_1	ENSG00000139842.15	CUL4A	chr13	+	ENSG00000139842.15:t:113209833-113210088	ENSG00000139842.15_1_afe_1	False	False	113209973-113210088	A	113208193-113208607	Distal	113208607-113209973	False	False	True	6.209e-02	5.024e-02	-1.100e-02	7.305e-01	6.715e-01
ENSG00000154914.17_1	ENSG00000154914.17	USP43	chr17	+	ENSG00000154914.17:t:9674891-9674983	ENSG00000154914.17_1_afe_1	False	False	9674891-9674983	A	9666648-9666751	Proximal	9666751-9674891	False	False	True	9.167e-01	8.854e-01	-1.952e-02	7.880e-01	2.960e-01
ENSG00000154914.17_1	ENSG00000154914.17	USP43	chr17	+	ENSG00000154914.17:t:9674891-9674983	ENSG00000154914.17_1_afe_1	False	False	9674891-9674983	A	9656403-9656534	Distal	9656534-9674891	False	False	True	7.791e-02	1.042e-01	1.786e-02	7.848e-01	3.086e-01
ENSG00000164823.11_1	ENSG00000164823.11	OSGIN2	chr8	+	ENSG00000164823.11:t:89909567-89909721	ENSG00000164823.11_1_afe_1	False	False	89909567-89909721	A	89902570-89902837	Proximal	89902837-89909567	False	False	True	8.970e-01	9.522e-01	3.508e-02	8.156e-01	3.449e-01
ENSG00000164823.11_1	ENSG00000164823.11	OSGIN2	chr8	+	ENSG00000164823.11:t:89909567-89909721	ENSG00000164823.11_1_afe_1	False	False	89909567-89909721	A	89901849-89902125	Distal	89902125-89909567	False	False	True	1.017e-01	4.581e-02	-3.597e-02	8.203e-01	3.406e-01
ENSG00000198677.12_1	ENSG00000198677.12	TTC37	chr5	-	ENSG00000198677.12:t:95550581-95550757	ENSG00000198677.12_1_afe_1	False	False	95550581-95550650	A	95553007-95553228	Proximal	95550650-95553007	False	False	True	1.081e-01	1.863e-02	-7.844e-02	9.412e-01	1.399e-01
ENSG00000198677.12_1	ENSG00000198677.12	TTC37	chr5	-	ENSG00000198677.12:t:95550581-95550757	ENSG00000198677.12_1_afe_1	False	False	95550581-95550650	A	95554936-95554977	Distal	95550650-95554936	False	False	True	8.638e-01	9.767e-01	9.340e-02	9.566e-01	9.049e-02
ENSG00000003393.16_4	ENSG00000003393.16	ALS2	chr2	-	ENSG00000003393.16:t:201718077-201718210	ENSG00000003393.16_4_afe_1	False	False	201718077-201718210	A	201719986-201720128	Proximal	201718210-201719986	False	False	True	3.260e-02	7.500e-02	2.264e-02	7.724e-01	4.570e-01
ENSG00000003393.16_4	ENSG00000003393.16	ALS2	chr2	-	ENSG00000003393.16:t:201718077-201718210	ENSG00000003393.16_4_afe_1	False	False	201718077-201718210	A	201723043-201723120	Distal	201718210-201723043	False	False	True	9.674e-01	9.250e-01	-2.264e-02	7.724e-01	4.570e-01
ENSG00000141298.19_2	ENSG00000141298.19	SSH2	chr17	-	ENSG00000141298.19:t:29702959-29703062	ENSG00000141298.19_2_afe_1	False	False	29702959-29703062	A	29761150-29761417	Proximal	29703062-29761150	False	False	True	1.422e-01	2.277e-01	5.818e-02	8.518e-01	1.662e-01
ENSG00000141298.19_2	ENSG00000141298.19	SSH2	chr17	-	ENSG00000141298.19:t:29702959-29703062	ENSG00000141298.19_2_afe_1	False	False	29702959-29703062	A	29793894-29793937	Distal	29703062-29793894	False	False	True	8.578e-01	7.723e-01	-5.818e-02	8.518e-01	1.662e-01
ENSG00000139618.17_2	ENSG00000139618.17	BRCA2	chr13	+	ENSG00000139618.17:t:32376670-32376791	ENSG00000139618.17_2_afe_1	False	False	32376670-32376791	A	32375343-32375406	Proximal	32375406-32376670	False	False	True	4.630e-02	6.297e-02	1.115e-02	7.235e-01	6.288e-01
ENSG00000139618.17_2	ENSG00000139618.17	BRCA2	chr13	+	ENSG00000139618.17:t:32376670-32376791	ENSG00000139618.17_2_afe_1	False	False	32376670-32376791	A	32370956-32371100	Distal	32371100-32376670	False	False	True	9.537e-01	9.370e-01	-1.115e-02	7.235e-01	6.288e-01
ENSG00000067606.17_1	ENSG00000067606.17	PRKCZ	chr1	+	ENSG00000067606.17:t:2135262-2135347	ENSG00000067606.17_1_afe_1	False	False	2135262-2135347	A	2104716-2104895	Proximal	2104895-2135262	False	False	True	1.586e-03	6.779e-02	2.614e-02	7.649e-01	4.565e-01
ENSG00000067606.17_1	ENSG00000067606.17	PRKCZ	chr1	+	ENSG00000067606.17:t:2135262-2135347	ENSG00000067606.17_1_afe_1	False	False	2135262-2135347	A	2059541-2059591	Distal	2059591-2135262	False	False	True	9.293e-01	8.760e-01	-3.006e-02	8.006e-01	3.104e-01
ENSG00000065882.17_1	ENSG00000065882.17	TBC1D1	chr4	+	ENSG00000065882.17:t:38014509-38014973	ENSG00000065882.17_1_afe_1	False	False	38014509-38014973	A	37977310-37977529	Proximal	37977529-38014509	False	False	True	9.083e-01	9.455e-01	2.344e-02	7.695e-01	4.549e-01
ENSG00000065882.17_1	ENSG00000065882.17	TBC1D1	chr4	+	ENSG00000065882.17:t:38014509-38014973	ENSG00000065882.17_1_afe_1	False	False	38014509-38014973	A	37902003-37902512	Distal	37902512-38014509	False	False	True	9.175e-02	5.452e-02	-2.344e-02	7.695e-01	4.549e-01
ENSG00000204843.13_1	ENSG00000204843.13	DCTN1	chr2	-	ENSG00000204843.13:t:74378000-74378245	ENSG00000204843.13_1_afe_1	False	False	74378000-74378245	A	74390583-74390728	Proximal	74378245-74390583	False	False	True	3.139e-02	8.958e-02	4.677e-02	8.768e-01	3.020e-01
ENSG00000204843.13_1	ENSG00000204843.13	DCTN1	chr2	-	ENSG00000204843.13:t:74378000-74378245	ENSG00000204843.13_1_afe_1	False	False	74378000-74378245	A	74391794-74392087	Distal	74378245-74391794	False	False	True	9.029e-01	8.747e-01	-1.175e-02	7.508e-01	5.366e-01
ENSG00000100629.17_1	ENSG00000100629.17	CEP128	chr14	-	ENSG00000100629.17:t:80526684-80526982	ENSG00000100629.17_1_afe_1	False	False	80526869-80526982	A	80527169-80527261	Proximal	80526982-80527169	False	False	True	9.804e-03	6.174e-02	1.991e-02	7.234e-01	4.960e-01
ENSG00000100629.17_1	ENSG00000100629.17	CEP128	chr14	-	ENSG00000100629.17:t:80526684-80526982	ENSG00000100629.17_1_afe_1	False	False	80526869-80526982	A	80530809-80530886	Distal	80526982-80530809	False	False	True	9.902e-01	9.383e-01	-1.991e-02	7.234e-01	4.960e-01
ENSG00000156239.12_1	ENSG00000156239.12	N6AMT1	chr21	-	ENSG00000156239.12:t:28878192-28878333	ENSG00000156239.12_1_afe_1	False	False	28878192-28878333	A	28879870-28879953	Proximal	28878333-28879870	False	True	True	6.363e-01	7.876e-01	1.132e-01	9.298e-01	5.559e-02
ENSG00000156239.12_1	ENSG00000156239.12	N6AMT1	chr21	-	ENSG00000156239.12:t:28878192-28878333	ENSG00000156239.12_1_afe_1	False	False	28878192-28878333	A	28882160-28882250	Distal	28878333-28882160	False	True	True	3.637e-01	2.124e-01	-1.132e-01	9.298e-01	5.559e-02
ENSG00000066629.18_1	ENSG00000066629.18	EML1	chr14	+	ENSG00000066629.18:t:99850850-99851035	ENSG00000066629.18_1_afe_1	False	False	99850853-99851035	A	99850124-99850332	Proximal	99850332-99850853	False	True	True	3.466e-01	1.793e-01	-1.297e-01	9.115e-01	4.362e-02
ENSG00000066629.18_1	ENSG00000066629.18	EML1	chr14	+	ENSG00000066629.18:t:99850850-99851035	ENSG00000066629.18_1_afe_1	False	False	99850853-99851035	A	99793343-99793543	Distal	99793543-99850853	False	True	True	6.423e-01	8.091e-01	1.302e-01	9.119e-01	4.321e-02
ENSG00000066629.18_2	ENSG00000066629.18	EML1	chr14	+	ENSG00000066629.18:t:99878485-99878619	ENSG00000066629.18_2_afe_1	False	False	99878485-99878619	A	99874931-99874987	Proximal	99874987-99878485	False	False	True	5.223e-02	2.295e-02	-1.474e-02	7.315e-01	6.681e-01
ENSG00000066629.18_2	ENSG00000066629.18	EML1	chr14	+	ENSG00000066629.18:t:99878485-99878619	ENSG00000066629.18_2_afe_1	False	False	99878485-99878619	A	99865609-99865646	Distal	99865646-99878485	False	False	True	9.478e-01	9.770e-01	1.474e-02	7.315e-01	6.681e-01
ENSG00000197362.15_1	ENSG00000197362.15	ZNF786	chr7	-	ENSG00000197362.15:t:149074386-149074538	ENSG00000197362.15_1_afe_1	False	False	149074386-149074538	A	149080591-149080717	Proximal	149074538-149080591	False	False	True	6.661e-01	7.596e-01	8.107e-02	8.655e-01	7.995e-02
ENSG00000197362.15_1	ENSG00000197362.15	ZNF786	chr7	-	ENSG00000197362.15:t:149074386-149074538	ENSG00000197362.15_1_afe_1	False	False	149074386-149074538	A	149090623-149090782	Distal	149074538-149090623	False	False	True	3.339e-01	2.404e-01	-8.108e-02	8.655e-01	7.995e-02
ENSG00000089289.16_1	ENSG00000089289.16	IGBP1	chrX	+	ENSG00000089289.16:t:70165833-70166324	ENSG00000089289.16_1_afe_1	False	True	70165833-70166324	A	70162346-70162464	Proximal	70162464-70165833	False	False	True	7.503e-02	9.068e-02	7.314e-03	6.710e-01	7.930e-01
ENSG00000089289.16_1	ENSG00000089289.16	IGBP1	chrX	+	ENSG00000089289.16:t:70165833-70166324	ENSG00000089289.16_1_afe_1	False	False	70165833-70166324	A	70150210-70150322	Distal	70150322-70165833	False	False	True	8.992e-01	9.082e-01	6.508e-03	7.144e-01	7.055e-01
ENSG00000135537.17_1	ENSG00000135537.17	AFG1L	chr6	+	ENSG00000135537.17:t:108323825-108324048	ENSG00000135537.17_1_afe_1	False	False	108323825-108324048	A	108319617-108319791	Proximal	108319791-108323825	False	False	True	9.648e-02	1.670e-01	3.758e-02	8.166e-01	2.202e-01
ENSG00000135537.17_1	ENSG00000135537.17	AFG1L	chr6	+	ENSG00000135537.17:t:108323825-108324048	ENSG00000135537.17_1_afe_1	False	False	108323825-108324048	A	108294991-108295218	Distal	108295218-108323825	False	False	True	9.035e-01	8.330e-01	-3.758e-02	8.166e-01	2.202e-01
ENSG00000135537.17_2	ENSG00000135537.17	AFG1L	chr6	+	ENSG00000135537.17:t:108447214-108447296	ENSG00000135537.17_2_afe_1	False	False	108447214-108447296	A	108401996-108402054	Proximal	108402054-108447214	False	False	True	9.592e-01	9.392e-01	-1.185e-02	7.316e-01	4.500e-01
ENSG00000135537.17_2	ENSG00000135537.17	AFG1L	chr6	+	ENSG00000135537.17:t:108447214-108447296	ENSG00000135537.17_2_afe_1	False	False	108447214-108447296	A	108366233-108366332	Distal	108366332-108447214	False	False	True	4.079e-02	6.080e-02	1.185e-02	7.316e-01	4.500e-01
ENSG00000121022.14_1	ENSG00000121022.14	COPS5	chr8	-	ENSG00000121022.14:t:67059211-67059445	ENSG00000121022.14_1_afe_1	False	False	67059211-67059445	A	67061854-67062029	Proximal	67059445-67061854	False	False	True	8.965e-01	9.049e-01	4.240e-03	7.087e-01	7.071e-01
ENSG00000121022.14_1	ENSG00000121022.14	COPS5	chr8	-	ENSG00000121022.14:t:67059211-67059445	ENSG00000121022.14_1_afe_1	False	True	67059211-67059445	A	67062106-67062336	Distal	67059445-67062106	False	False	True	5.168e-02	4.772e-02	-4.351e-03	7.037e-01	7.243e-01
ENSG00000167965.18_1	ENSG00000167965.18	MLST8	chr16	+	ENSG00000167965.18:t:2206029-2206214	ENSG00000167965.18_1_afe_1	False	False	2206031-2206214	A	2205731-2205875	Proximal	2205875-2206031	False	False	True	4.221e-01	4.851e-01	5.234e-02	8.543e-01	2.223e-01
ENSG00000167965.18_1	ENSG00000167965.18	MLST8	chr16	+	ENSG00000167965.18:t:2206029-2206214	ENSG00000167965.18_1_afe_1	False	False	2206031-2206214	A	2205471-2205512	Distal	2205512-2206031	False	False	True	5.376e-01	4.369e-01	-8.109e-02	9.222e-01	1.200e-01
ENSG00000163918.12_1	ENSG00000163918.12	RFC4	chr3	-	ENSG00000163918.12:t:186804583-186804880	ENSG00000163918.12_1_afe_1	False	False	186804583-186804724	A	186806290-186806396	Proximal	186804724-186806290	False	False	True	8.464e-01	8.400e-01	-1.513e-03	7.392e-01	5.907e-01
ENSG00000163918.12_1	ENSG00000163918.12	RFC4	chr3	-	ENSG00000163918.12:t:186804583-186804880	ENSG00000163918.12_1_afe_1	False	False	186804583-186804724	A	186806425-186806695	Distal	186804724-186806425	False	False	True	1.461e-01	1.544e-01	4.148e-03	7.335e-01	6.018e-01
ENSG00000128408.9_1	ENSG00000128408.9	RIBC2	chr22	+	ENSG00000128408.9:t:45422290-45422506	ENSG00000128408.9_1_afe_1	False	False	45422290-45422506	A	45418007-45418244	Proximal	45418244-45422290	False	False	True	1.052e-01	3.590e-02	-2.958e-02	7.978e-01	3.337e-01
ENSG00000128408.9_1	ENSG00000128408.9	RIBC2	chr22	+	ENSG00000128408.9:t:45422290-45422506	ENSG00000128408.9_1_afe_1	False	False	45422290-45422506	A	45417602-45417946	Distal	45417946-45422290	False	False	True	8.948e-01	9.641e-01	2.958e-02	7.978e-01	3.337e-01
ENSG00000127990.19_2	ENSG00000127990.19	SGCE	chr7	-	ENSG00000127990.19:t:94616867-94619241	ENSG00000127990.19_2_afe_1	False	False	94618758-94618956	A	94621849-94621995	Proximal	94618956-94621849	False	False	True	4.099e-02	7.011e-02	1.835e-02	7.605e-01	5.845e-01
ENSG00000127990.19_2	ENSG00000127990.19	SGCE	chr7	-	ENSG00000127990.19:t:94616867-94619241	ENSG00000127990.19_2_afe_1	False	False	94618758-94618956	A	94623325-94623397	Distal	94618956-94623325	False	False	True	9.470e-01	9.009e-01	-2.888e-02	7.990e-01	4.259e-01
ENSG00000131467.12_1	ENSG00000131467.12	PSME3	chr17	+	ENSG00000131467.12:t:42834344-42834376	ENSG00000131467.12_1_afe_1	False	False	42834344-42834376	A	42833776-42833939	Proximal	42833939-42834344	False	False	True	5.762e-02	5.230e-02	-7.148e-03	7.030e-01	7.259e-01
ENSG00000131467.12_1	ENSG00000131467.12	PSME3	chr17	+	ENSG00000131467.12:t:42834344-42834376	ENSG00000131467.12_1_afe_1	False	False	42834344-42834376	A	42833549-42833673	Distal	42833673-42834344	False	False	True	9.194e-01	9.363e-01	6.592e-03	6.616e-01	8.135e-01
ENSG00000104218.16_1	ENSG00000104218.16	CSPP1	chr8	+	ENSG00000104218.16:t:67072940-67074351	ENSG00000104218.16_1_afe_1	False	False	67074243-67074351	A	67064525-67064538	Proximal	67064538-67074243	False	False	True	6.566e-01	6.081e-01	-3.964e-02	8.148e-01	2.352e-01
ENSG00000104218.16_1	ENSG00000104218.16	CSPP1	chr8	+	ENSG00000104218.16:t:67072940-67074351	ENSG00000104218.16_1_afe_1	False	False	67074243-67074351	A	67064423-67064496	Distal	67064496-67074243	False	False	True	3.121e-01	3.655e-01	3.902e-02	8.134e-01	2.440e-01
ENSG00000104218.16_2	ENSG00000104218.16	CSPP1	chr8	+	ENSG00000104218.16:t:67076482-67076581	ENSG00000104218.16_2_afe_1	False	False	67076482-67076581	A	67074806-67074923	Proximal	67074923-67076482	False	False	True	4.486e-02	1.119e-01	4.605e-02	8.543e-01	2.776e-01
ENSG00000104218.16_2	ENSG00000104218.16	CSPP1	chr8	+	ENSG00000104218.16:t:67076482-67076581	ENSG00000104218.16_2_afe_1	False	False	67076482-67076581	A	67074243-67074351	Distal	67074351-67076482	False	False	True	9.298e-01	8.853e-01	-2.874e-02	7.900e-01	3.911e-01
ENSG00000104218.16_5	ENSG00000104218.16	CSPP1	chr8	+	ENSG00000104218.16:t:67131951-67132080	ENSG00000104218.16_5_afe_1	False	False	67131951-67132080	A	67120879-67121130	Proximal	67121130-67131951	False	False	True	2.739e-02	5.564e-02	1.497e-02	7.347e-01	6.028e-01
ENSG00000104218.16_5	ENSG00000104218.16	CSPP1	chr8	+	ENSG00000104218.16:t:67131951-67132080	ENSG00000104218.16_5_afe_1	False	False	67131951-67132080	A	67118743-67118821	Distal	67118821-67131951	False	False	True	9.511e-01	9.405e-01	-6.031e-03	7.303e-01	6.183e-01
ENSG00000087274.19_3	ENSG00000087274.19	ADD1	chr4	+	ENSG00000087274.19:t:2914705-2915040	ENSG00000087274.19_3_afe_1	False	False	2914884-2915040	A	2909339-2909431	Proximal	2909431-2914884	False	False	True	3.828e-02	6.725e-02	2.578e-02	8.117e-01	5.739e-01
ENSG00000087274.19_3	ENSG00000087274.19	ADD1	chr4	+	ENSG00000087274.19:t:2914705-2915040	ENSG00000087274.19_3_afe_1	False	False	2914884-2915040	A	2908515-2908604	Distal	2908604-2914884	False	False	True	9.457e-01	9.104e-01	-1.429e-02	7.127e-01	6.508e-01
ENSG00000091129.22_1	ENSG00000091129.22	NRCAM	chr7	-	ENSG00000091129.22:t:108223725-108223836	ENSG00000091129.22_1_afe_1	False	False	108223725-108223836	A	108225645-108225701	Proximal	108223836-108225645	False	True	True	5.289e-01	1.986e-01	-3.161e-01	9.957e-01	9.070e-04
ENSG00000091129.22_1	ENSG00000091129.22	NRCAM	chr7	-	ENSG00000091129.22:t:108223725-108223836	ENSG00000091129.22_1_afe_1	False	False	108223725-108223836	A	108226208-108226378	Distal	108223836-108226208	False	True	True	4.711e-01	8.014e-01	3.161e-01	9.957e-01	9.070e-04
ENSG00000113761.12_1	ENSG00000113761.12	ZNF346	chr5	+	ENSG00000113761.12:t:177041126-177041229	ENSG00000113761.12_1_afe_1	False	False	177041126-177041229	A	177023160-177023234	Proximal	177023234-177041126	False	False	True	1.695e-01	1.239e-01	-2.505e-02	7.862e-01	3.791e-01
ENSG00000113761.12_1	ENSG00000113761.12	ZNF346	chr5	+	ENSG00000113761.12:t:177041126-177041229	ENSG00000113761.12_1_afe_1	False	False	177041126-177041229	A	177022696-177022913	Distal	177022913-177041126	False	False	True	8.305e-01	8.761e-01	2.505e-02	7.862e-01	3.791e-01
ENSG00000181061.14_1	ENSG00000181061.14	HIGD1A	chr3	-	ENSG00000181061.14:t:42794157-42794299	ENSG00000181061.14_1_afe_1	False	False	42794157-42794275	A	42804172-42804433	Proximal	42794275-42804172	False	False	True	4.805e-02	1.240e-01	4.862e-02	8.449e-01	2.354e-01
ENSG00000181061.14_1	ENSG00000181061.14	HIGD1A	chr3	-	ENSG00000181061.14:t:42794157-42794299	ENSG00000181061.14_1_afe_1	False	False	42794157-42794275	A	42804436-42804490	Distal	42794275-42804436	False	False	True	9.441e-01	8.722e-01	-4.254e-02	8.265e-01	2.663e-01
ENSG00000104356.11_1	ENSG00000104356.11	POP1	chr8	+	ENSG00000104356.11:t:98123336-98123479	ENSG00000104356.11_1_afe_1	False	False	98123336-98123479	A	98117840-98117865	Proximal	98117865-98123336	False	False	True	1.127e-01	1.986e-02	-6.435e-02	9.125e-01	1.830e-01
ENSG00000104356.11_1	ENSG00000104356.11	POP1	chr8	+	ENSG00000104356.11:t:98123336-98123479	ENSG00000104356.11_1_afe_1	False	False	98123336-98123479	A	98117293-98117390	Distal	98117390-98123336	False	False	True	8.543e-01	9.752e-01	9.265e-02	9.454e-01	8.610e-02
ENSG00000162430.18_1	ENSG00000162430.18	SELENON	chr1	+	ENSG00000162430.18:t:25805142-25805275	ENSG00000162430.18_1_afe_1	False	False	25805142-25805275	A	25802016-25802117	Proximal	25802117-25805142	False	False	True	7.383e-02	8.103e-02	3.284e-03	6.561e-01	8.184e-01
ENSG00000162430.18_1	ENSG00000162430.18	SELENON	chr1	+	ENSG00000162430.18:t:25805142-25805275	ENSG00000162430.18_1_afe_1	False	False	25805142-25805275	A	25801043-25801160	Distal	25801160-25805142	False	False	True	8.930e-01	8.800e-01	-8.371e-03	7.013e-01	7.040e-01
ENSG00000133030.22_2	ENSG00000133030.22	MPRIP	chr17	+	ENSG00000133030.22:t:17142627-17142765	ENSG00000133030.22_2_afe_1	False	False	17142627-17142765	A	17138247-17138429	Proximal	17138429-17142627	False	False	True	1.991e-01	2.785e-01	5.720e-02	8.704e-01	1.933e-01
ENSG00000133030.22_2	ENSG00000133030.22	MPRIP	chr17	+	ENSG00000133030.22:t:17142627-17142765	ENSG00000133030.22_2_afe_1	False	False	17142627-17142765	A	17137916-17138075	Distal	17138075-17142627	False	False	True	8.009e-01	7.215e-01	-5.720e-02	8.704e-01	1.933e-01
ENSG00000165671.22_1	ENSG00000165671.22	NSD1	chr5	+	ENSG00000165671.22:t:177135086-177135200	ENSG00000165671.22_1_afe_1	False	False	177135087-177135200	A	177134173-177134245	Proximal	177134245-177135087	False	False	True	1.710e-01	9.838e-02	-6.224e-02	9.135e-01	1.975e-01
ENSG00000165671.22_1	ENSG00000165671.22	NSD1	chr5	+	ENSG00000165671.22:t:177135086-177135200	ENSG00000165671.22_1_afe_1	False	False	177135087-177135200	A	177133768-177133952	Distal	177133952-177135087	False	False	True	7.835e-01	8.646e-01	6.515e-02	9.109e-01	1.755e-01
ENSG00000198598.7_1	ENSG00000198598.7	MMP17	chr12	+	ENSG00000198598.7:t:131838612-131838741	ENSG00000198598.7_1_afe_1	False	False	131838612-131838741	A	131838056-131838327	Proximal	131838327-131838612	False	False	True	8.980e-01	9.826e-01	5.470e-02	9.178e-01	2.665e-01
ENSG00000198598.7_1	ENSG00000198598.7	MMP17	chr12	+	ENSG00000198598.7:t:131838612-131838741	ENSG00000198598.7_1_afe_1	False	False	131838612-131838741	A	131828393-131828653	Distal	131828653-131838612	False	False	True	1.020e-01	1.741e-02	-5.470e-02	9.178e-01	2.665e-01
ENSG00000184792.16_1	ENSG00000184792.16	OSBP2	chr22	+	ENSG00000184792.16:t:30887426-30887622	ENSG00000184792.16_1_afe_1	False	False	30887426-30887622	A	30881681-30881802	Proximal	30881802-30887426	False	False	True	2.586e-02	8.739e-02	2.769e-02	7.801e-01	3.823e-01
ENSG00000184792.16_1	ENSG00000184792.16	OSBP2	chr22	+	ENSG00000184792.16:t:30887426-30887622	ENSG00000184792.16_1_afe_1	False	False	30887426-30887622	A	30870429-30870682	Distal	30870682-30887426	False	False	True	9.741e-01	9.126e-01	-2.769e-02	7.801e-01	3.823e-01
ENSG00000184792.16_2	ENSG00000184792.16	OSBP2	chr22	+	ENSG00000184792.16:t:30905837-30906069	ENSG00000184792.16_2_afe_1	False	False	30905837-30906069	A	30893817-30894001	Proximal	30894001-30905837	False	True	True	7.925e-01	5.454e-01	-2.160e-01	9.723e-01	9.088e-03
ENSG00000184792.16_2	ENSG00000184792.16	OSBP2	chr22	+	ENSG00000184792.16:t:30905837-30906069	ENSG00000184792.16_2_afe_1	False	False	30905837-30906069	A	30893638-30893733	Distal	30893733-30905837	False	True	True	2.075e-01	4.546e-01	2.160e-01	9.723e-01	9.088e-03
ENSG00000288632.1_1	ENSG00000288632.1	ENSG00000288632	chr16	-	ENSG00000288632.1:t:29566086-29566249	ENSG00000288632.1_1_afe_1	False	False	29566086-29566249	A	29569271-29569328	Proximal	29566249-29569271	False	False	True	5.608e-01	6.320e-01	4.495e-02	8.353e-01	1.514e-01
ENSG00000288632.1_1	ENSG00000288632.1	ENSG00000288632	chr16	-	ENSG00000288632.1:t:29566086-29566249	ENSG00000288632.1_1_afe_1	False	True	29566086-29566249	A	29613103-29613717	Distal	29566249-29613103	False	False	True	4.392e-01	3.680e-01	-4.495e-02	8.353e-01	1.514e-01
ENSG00000104691.16_2	ENSG00000104691.16	UBXN8	chr8	+	ENSG00000104691.16:t:30756765-30756887	ENSG00000104691.16_2_afe_1	False	False	30756765-30756887	A	30756119-30756283	Proximal	30756283-30756765	False	False	True	6.909e-02	1.902e-02	-3.645e-02	8.769e-01	4.885e-01
ENSG00000104691.16_2	ENSG00000104691.16	UBXN8	chr8	+	ENSG00000104691.16:t:30756765-30756887	ENSG00000104691.16_2_afe_1	False	False	30756765-30756887	A	30754665-30754787	Distal	30754787-30756765	False	False	True	8.931e-01	9.149e-01	1.408e-02	7.510e-01	5.376e-01
ENSG00000196998.19_1	ENSG00000196998.19	WDR45	chrX	-	ENSG00000196998.19:t:49078041-49078112	ENSG00000196998.19_1_afe_1	False	False	49078041-49078112	A	49079751-49079929	Proximal	49078112-49079751	False	False	True	7.932e-01	7.658e-01	-1.856e-02	7.680e-01	4.641e-01
ENSG00000196998.19_1	ENSG00000196998.19	WDR45	chrX	-	ENSG00000196998.19:t:49078041-49078112	ENSG00000196998.19_1_afe_1	False	False	49078041-49078112	A	49079939-49080073	Distal	49078112-49079939	False	False	True	1.670e-01	1.874e-01	1.045e-02	7.355e-01	5.676e-01
ENSG00000131788.16_1	ENSG00000131788.16	PIAS3	chr1	-	ENSG00000131788.16:t:145856761-145857006	ENSG00000131788.16_1_afe_1	False	False	145856761-145857006	A	145858967-145859081	Proximal	145857006-145858967	False	False	True	7.290e-01	7.577e-01	2.485e-02	7.986e-01	2.695e-01
ENSG00000131788.16_1	ENSG00000131788.16	PIAS3	chr1	-	ENSG00000131788.16:t:145856761-145857006	ENSG00000131788.16_1_afe_1	False	False	145856761-145857006	A	145859665-145859836	Distal	145857006-145859665	False	False	True	2.672e-01	2.386e-01	-2.467e-02	7.983e-01	2.709e-01
ENSG00000095951.17_1	ENSG00000095951.17	HIVEP1	chr6	+	ENSG00000095951.17:t:12089184-12089237	ENSG00000095951.17_1_afe_1	False	False	12089184-12089237	A	12020248-12020418	Proximal	12020418-12089184	False	False	True	1.729e-02	7.216e-02	2.484e-02	7.737e-01	4.907e-01
ENSG00000095951.17_1	ENSG00000095951.17	HIVEP1	chr6	+	ENSG00000095951.17:t:12089184-12089237	ENSG00000095951.17_1_afe_1	False	False	12089184-12089237	A	12015526-12015668	Distal	12015668-12089184	False	False	True	9.827e-01	9.278e-01	-2.484e-02	7.737e-01	4.907e-01
ENSG00000104133.16_3	ENSG00000104133.16	SPG11	chr15	-	ENSG00000104133.16:t:44573119-44573820	ENSG00000104133.16_3_afe_1	False	False	44573119-44573745	A	44574902-44575272	Proximal	44573745-44574902	False	False	True	9.610e-01	9.148e-01	-1.857e-02	7.781e-01	3.633e-01
ENSG00000104133.16_3	ENSG00000104133.16	SPG11	chr15	-	ENSG00000104133.16:t:44573119-44573820	ENSG00000104133.16_3_afe_1	False	False	44573119-44573745	A	44583814-44583935	Distal	44573745-44583814	False	False	True	3.902e-02	8.516e-02	1.857e-02	7.781e-01	3.633e-01
ENSG00000143420.19_1	ENSG00000143420.19	ENSA	chr1	-	ENSG00000143420.19:t:150623281-150625808	ENSG00000143420.19_1_afe_1	False	False	150625642-150625808	A	150626479-150626526	Proximal	150625808-150626479	False	False	True	6.519e-02	5.949e-02	-2.122e-03	6.429e-01	8.727e-01
ENSG00000143420.19_1	ENSG00000143420.19	ENSA	chr1	-	ENSG00000143420.19:t:150623281-150625808	ENSG00000143420.19_1_afe_1	False	False	150625642-150625808	A	150627467-150627592	Distal	150625808-150627467	False	False	True	9.224e-01	9.236e-01	1.515e-04	6.137e-01	9.831e-01
ENSG00000184254.17_1	ENSG00000184254.17	ALDH1A3	chr15	+	ENSG00000184254.17:t:100895933-100896046	ENSG00000184254.17_1_afe_1	False	False	100895933-100896046	A	100893954-100894082	Proximal	100894082-100895933	False	False	True	8.590e-01	9.741e-01	8.575e-02	9.217e-01	1.087e-01
ENSG00000184254.17_1	ENSG00000184254.17	ALDH1A3	chr15	+	ENSG00000184254.17:t:100895933-100896046	ENSG00000184254.17_1_afe_1	False	False	100895933-100896046	A	100887572-100887712	Distal	100887712-100895933	False	False	True	1.410e-01	2.587e-02	-8.575e-02	9.217e-01	1.087e-01
ENSG00000174501.15_5	ENSG00000174501.15	ANKRD36C	chr2	-	ENSG00000174501.15:t:95859861-95860074	ENSG00000174501.15_5_afe_1	False	False	95859861-95860074	A	95867440-95867581	Proximal	95860074-95867440	False	False	True	9.875e-01	8.412e-01	-1.017e-01	9.337e-01	7.722e-02
ENSG00000174501.15_5	ENSG00000174501.15	ANKRD36C	chr2	-	ENSG00000174501.15:t:95859861-95860074	ENSG00000174501.15_5_afe_1	False	False	95859861-95860074	A	95876439-95876512	Distal	95860074-95876439	False	False	True	1.248e-02	1.588e-01	1.017e-01	9.337e-01	7.722e-02
ENSG00000136104.21_1	ENSG00000136104.21	RNASEH2B	chr13	+	ENSG00000136104.21:t:50927407-50927452	ENSG00000136104.21_1_afe_1	False	False	50927407-50927452	A	50910143-50910558	Proximal	50910558-50927407	False	False	True	6.040e-02	6.221e-02	1.990e-04	6.986e-01	7.175e-01
ENSG00000136104.21_1	ENSG00000136104.21	RNASEH2B	chr13	+	ENSG00000136104.21:t:50927407-50927452	ENSG00000136104.21_1_afe_1	False	False	50927407-50927452	A	50909747-50910140	Distal	50910140-50927407	False	False	True	8.908e-01	8.835e-01	-7.052e-03	7.270e-01	6.180e-01
ENSG00000184381.20_1	ENSG00000184381.20	PLA2G6	chr22	-	ENSG00000184381.20:t:38134988-38135084	ENSG00000184381.20_1_afe_1	False	False	38134988-38135084	A	38139982-38140033	Proximal	38135084-38139982	False	False	True	9.240e-01	8.928e-01	-2.082e-02	8.115e-01	2.888e-01
ENSG00000184381.20_1	ENSG00000184381.20	PLA2G6	chr22	-	ENSG00000184381.20:t:38134988-38135084	ENSG00000184381.20_1_afe_1	False	False	38134988-38135084	A	38143105-38143214	Distal	38135084-38143105	False	False	True	7.603e-02	1.072e-01	2.082e-02	8.115e-01	2.888e-01
ENSG00000184381.20_3	ENSG00000184381.20	PLA2G6	chr22	-	ENSG00000184381.20:t:38113487-38113654	ENSG00000184381.20_3_afe_1	False	False	38113487-38113654	A	38114434-38114637	Proximal	38113654-38114434	False	False	True	1.110e-02	6.098e-02	2.063e-02	7.310e-01	4.878e-01
ENSG00000184381.20_3	ENSG00000184381.20	PLA2G6	chr22	-	ENSG00000184381.20:t:38113487-38113654	ENSG00000184381.20_3_afe_1	False	False	38113487-38113654	A	38115527-38115849	Distal	38113654-38115527	False	False	True	9.889e-01	9.390e-01	-2.063e-02	7.310e-01	4.878e-01
ENSG00000277258.5_1	ENSG00000277258.5	PCGF2	chr17	-	ENSG00000277258.5:t:38740291-38740442	ENSG00000277258.5_1_afe_1	False	False	38740291-38740442	A	38747879-38748184	Proximal	38740442-38747879	False	False	True	1.640e-01	2.011e-01	2.441e-02	7.765e-01	3.704e-01
ENSG00000277258.5_1	ENSG00000277258.5	PCGF2	chr17	-	ENSG00000277258.5:t:38740291-38740442	ENSG00000277258.5_1_afe_1	False	True	38740291-38740442	A	38748196-38748378	Distal	38740442-38748196	False	False	True	8.099e-01	7.374e-01	-4.956e-02	8.328e-01	2.098e-01
ENSG00000095209.12_1	ENSG00000095209.12	TMEM38B	chr9	+	ENSG00000095209.12:t:105705597-105705753	ENSG00000095209.12_1_afe_1	False	False	105705597-105705753	A	105702707-105702822	Proximal	105702822-105705597	False	False	True	5.619e-02	4.742e-02	-4.693e-03	7.032e-01	7.183e-01
ENSG00000095209.12_1	ENSG00000095209.12	TMEM38B	chr9	+	ENSG00000095209.12:t:105705597-105705753	ENSG00000095209.12_1_afe_1	False	False	105705597-105705753	A	105694541-105694772	Distal	105694772-105705597	False	False	True	9.428e-01	9.465e-01	1.876e-03	6.912e-01	7.427e-01
ENSG00000172890.13_4	ENSG00000172890.13	NADSYN1	chr11	+	ENSG00000172890.13:t:71480755-71480879	ENSG00000172890.13_4_afe_1	False	False	71480755-71480879	A	71479294-71480274	Proximal	71480274-71480755	False	False	True	2.790e-01	2.572e-01	-7.452e-03	8.263e-01	1.869e-01
ENSG00000172890.13_4	ENSG00000172890.13	NADSYN1	chr11	+	ENSG00000172890.13:t:71480755-71480879	ENSG00000172890.13_4_afe_1	False	False	71480755-71480879	A	71478395-71478469	Distal	71478469-71480755	False	False	True	7.210e-01	7.428e-01	7.452e-03	8.263e-01	1.869e-01
ENSG00000198130.16_1	ENSG00000198130.16	HIBCH	chr2	-	ENSG00000198130.16:t:190249640-190249726	ENSG00000198130.16_1_afe_1	False	False	190249640-190249726	A	190250260-190250513	Proximal	190249726-190250260	False	False	True	1.017e-01	1.536e-01	2.373e-02	8.122e-01	2.719e-01
ENSG00000198130.16_1	ENSG00000198130.16	HIBCH	chr2	-	ENSG00000198130.16:t:190249640-190249726	ENSG00000198130.16_1_afe_1	False	False	190249640-190249726	A	190252162-190252307	Distal	190249726-190252162	False	False	True	8.952e-01	8.410e-01	-2.537e-02	8.135e-01	2.672e-01
ENSG00000105171.10_1	ENSG00000105171.10	POP4	chr19	+	ENSG00000105171.10:t:29608657-29609242	ENSG00000105171.10_1_afe_1	False	False	29608657-29608709	A	29606372-29606489	Proximal	29606489-29608657	False	False	True	5.599e-03	5.304e-02	1.456e-02	7.035e-01	6.162e-01
ENSG00000105171.10_1	ENSG00000105171.10	POP4	chr19	+	ENSG00000105171.10:t:29608657-29609242	ENSG00000105171.10_1_afe_1	False	False	29608657-29608709	A	29606283-29606325	Distal	29606325-29608657	False	False	True	9.944e-01	9.470e-01	-1.456e-02	7.035e-01	6.162e-01
ENSG00000140396.13_1	ENSG00000140396.13	NCOA2	chr8	-	ENSG00000140396.13:t:70216660-70216764	ENSG00000140396.13_1_afe_1	False	False	70216660-70216764	A	70245007-70245375	Proximal	70216764-70245007	False	False	True	9.384e-02	1.058e-01	5.492e-03	7.706e-01	4.170e-01
ENSG00000140396.13_1	ENSG00000140396.13	NCOA2	chr8	-	ENSG00000140396.13:t:70216660-70216764	ENSG00000140396.13_1_afe_1	False	False	70216660-70216764	A	70296744-70296800	Distal	70216764-70296744	False	False	True	9.062e-01	8.942e-01	-5.492e-03	7.706e-01	4.170e-01
ENSG00000070269.14_2	ENSG00000070269.14	TMEM260	chr14	+	ENSG00000070269.14:t:56618594-56618763	ENSG00000070269.14_2_afe_1	False	False	56618594-56618763	A	56617183-56617297	Proximal	56617297-56618594	False	False	True	9.913e-01	8.887e-01	-6.701e-02	8.684e-01	1.614e-01
ENSG00000070269.14_2	ENSG00000070269.14	TMEM260	chr14	+	ENSG00000070269.14:t:56618594-56618763	ENSG00000070269.14_2_afe_1	False	False	56618594-56618763	A	56615451-56616027	Distal	56616027-56618594	False	False	True	8.696e-03	1.113e-01	6.701e-02	8.684e-01	1.614e-01
ENSG00000167468.19_1	ENSG00000167468.19	GPX4	chr19	+	ENSG00000167468.19:t:1105152-1105280	ENSG00000167468.19_1_afe_1	False	False	1105186-1105280	A	1104415-1104929	Proximal	1104929-1105186	False	False	True	1.677e-01	1.663e-01	2.622e-04	7.404e-01	5.840e-01
ENSG00000167468.19_1	ENSG00000167468.19	GPX4	chr19	+	ENSG00000167468.19:t:1105152-1105280	ENSG00000167468.19_1_afe_1	False	False	1105186-1105280	A	1103994-1104127	Distal	1104127-1105186	False	False	True	8.323e-01	8.337e-01	-2.622e-04	7.404e-01	5.840e-01
ENSG00000153113.24_1	ENSG00000153113.24	CAST	chr5	+	ENSG00000153113.24:t:96675539-96675953	ENSG00000153113.24_1_afe_1	False	False	96675539-96675601	A	96663000-96663166	Proximal	96663166-96675539	False	False	True	2.341e-01	2.589e-01	1.062e-02	7.567e-01	5.045e-01
ENSG00000153113.24_1	ENSG00000153113.24	CAST	chr5	+	ENSG00000153113.24:t:96675539-96675953	ENSG00000153113.24_1_afe_1	False	False	96675539-96675601	A	96662203-96662497	Distal	96662497-96675539	False	False	True	7.489e-01	7.362e-01	-6.347e-03	7.463e-01	5.343e-01
ENSG00000153113.24_3	ENSG00000153113.24	CAST	chr5	+	ENSG00000153113.24:t:96722639-96722718	ENSG00000153113.24_3_afe_1	False	False	96722639-96722698	A	96702781-96702915	Proximal	96702915-96722639	False	False	True	6.581e-01	6.841e-01	1.700e-02	7.678e-01	4.732e-01
ENSG00000153113.24_3	ENSG00000153113.24	CAST	chr5	+	ENSG00000153113.24:t:96722639-96722718	ENSG00000153113.24_3_afe_1	False	False	96722639-96722698	A	96695836-96695907	Distal	96695907-96722639	False	False	True	3.395e-01	3.046e-01	-2.231e-02	7.815e-01	4.339e-01
ENSG00000285437.2_2	ENSG00000285437.2	POLR2J3	chr7	-	ENSG00000285437.2:t:102566997-102567083	ENSG00000285437.2_2_afe_1	False	False	102566997-102567083	A	102568010-102568184	Proximal	102567083-102568010	False	False	True	1.774e-01	2.051e-01	1.707e-02	7.894e-01	5.061e-01
ENSG00000285437.2_2	ENSG00000285437.2	POLR2J3	chr7	-	ENSG00000285437.2:t:102566997-102567083	ENSG00000285437.2_2_afe_1	False	False	102566997-102567083	A	102569835-102569924	Distal	102567083-102569835	False	False	True	7.885e-01	7.858e-01	-3.632e-03	7.455e-01	5.838e-01
ENSG00000115306.16_1	ENSG00000115306.16	SPTBN1	chr2	+	ENSG00000115306.16:t:54599092-54599243	ENSG00000115306.16_1_afe_1	False	False	54599092-54599243	A	54558394-54558887	Proximal	54558887-54599092	False	True	True	6.168e-01	4.787e-01	-1.245e-01	9.685e-01	3.871e-02
ENSG00000115306.16_1	ENSG00000115306.16	SPTBN1	chr2	+	ENSG00000115306.16:t:54599092-54599243	ENSG00000115306.16_1_afe_1	False	False	54599092-54599243	A	54526372-54526566	Distal	54526566-54599092	False	True	True	3.832e-01	5.213e-01	1.245e-01	9.685e-01	3.871e-02
ENSG00000175104.15_1	ENSG00000175104.15	TRAF6	chr11	-	ENSG00000175104.15:t:36494976-36495047	ENSG00000175104.15_1_afe_1	False	False	36494976-36495047	A	36496360-36496510	Proximal	36495047-36496360	False	False	True	7.554e-02	2.618e-02	-3.278e-02	8.143e-01	4.013e-01
ENSG00000175104.15_1	ENSG00000175104.15	TRAF6	chr11	-	ENSG00000175104.15:t:36494976-36495047	ENSG00000175104.15_1_afe_1	False	False	36494976-36495047	A	36497108-36497266	Distal	36495047-36497108	False	False	True	9.245e-01	9.738e-01	3.278e-02	8.143e-01	4.013e-01
ENSG00000204764.14_1	ENSG00000204764.14	RANBP17	chr5	+	ENSG00000204764.14:t:170909661-170909765	ENSG00000204764.14_1_afe_1	False	False	170909661-170909765	A	170896050-170896115	Proximal	170896115-170909661	False	False	True	9.844e-01	9.259e-01	-2.732e-02	7.866e-01	4.657e-01
ENSG00000204764.14_1	ENSG00000204764.14	RANBP17	chr5	+	ENSG00000204764.14:t:170909661-170909765	ENSG00000204764.14_1_afe_1	False	False	170909661-170909765	A	170892387-170892553	Distal	170892553-170909661	False	False	True	1.564e-02	7.405e-02	2.732e-02	7.866e-01	4.657e-01
ENSG00000155100.11_1	ENSG00000155100.11	OTUD6B	chr8	+	ENSG00000155100.11:t:91078356-91079207	ENSG00000155100.11_1_afe_1	False	False	91078356-91079207	A	91076592-91076731	Proximal	91076731-91078356	False	False	True	6.096e-02	7.799e-02	8.843e-03	6.962e-01	6.968e-01
ENSG00000155100.11_1	ENSG00000155100.11	OTUD6B	chr8	+	ENSG00000155100.11:t:91078356-91079207	ENSG00000155100.11_1_afe_1	False	False	91078356-91079207	A	91073831-91073911	Distal	91073911-91078356	False	False	True	9.390e-01	9.220e-01	-8.843e-03	6.962e-01	6.968e-01
ENSG00000184677.18_1	ENSG00000184677.18	ZBTB40	chr1	+	ENSG00000184677.18:t:22489880-22490645	ENSG00000184677.18_1_afe_1	False	False	22489880-22490645	A	22451851-22452004	Proximal	22452004-22489880	False	False	True	8.006e-01	8.505e-01	3.400e-02	8.079e-01	2.913e-01
ENSG00000184677.18_1	ENSG00000184677.18	ZBTB40	chr1	+	ENSG00000184677.18:t:22489880-22490645	ENSG00000184677.18_1_afe_1	False	False	22489880-22490645	A	22428838-22429014	Distal	22429014-22489880	False	False	True	1.592e-01	1.365e-01	-1.937e-02	7.793e-01	3.939e-01
ENSG00000072121.17_1	ENSG00000072121.17	ZFYVE26	chr14	-	ENSG00000072121.17:t:67804101-67804264	ENSG00000072121.17_1_afe_1	False	False	67804101-67804264	A	67805217-67805305	Proximal	67804264-67805217	False	False	True	9.298e-01	9.643e-01	1.890e-02	7.694e-01	4.683e-01
ENSG00000072121.17_1	ENSG00000072121.17	ZFYVE26	chr14	-	ENSG00000072121.17:t:67804101-67804264	ENSG00000072121.17_1_afe_1	False	False	67804101-67804264	A	67805454-67805618	Distal	67804264-67805454	False	False	True	7.020e-02	3.570e-02	-1.890e-02	7.694e-01	4.683e-01
ENSG00000126746.18_1	ENSG00000126746.18	ZNF384	chr12	-	ENSG00000126746.18:t:6688167-6688689	ENSG00000126746.18_1_afe_1	False	False	6688167-6688226	A	6689098-6689299	Proximal	6688226-6689098	False	False	True	2.549e-01	2.093e-01	-3.562e-02	8.070e-01	2.952e-01
ENSG00000126746.18_1	ENSG00000126746.18	ZNF384	chr12	-	ENSG00000126746.18:t:6688167-6688689	ENSG00000126746.18_1_afe_1	False	False	6688167-6688226	A	6689368-6689572	Distal	6688226-6689368	False	False	True	7.119e-01	7.506e-01	2.983e-02	7.953e-01	3.073e-01
ENSG00000174227.16_6	ENSG00000174227.16	PIGG	chr4	+	ENSG00000174227.16:t:526950-527540	ENSG00000174227.16_6_afe_1	False	False	527039-527540	A	525365-525837	Proximal	525837-527039	False	False	True	2.488e-02	8.752e-02	3.968e-02	8.572e-01	3.608e-01
ENSG00000174227.16_6	ENSG00000174227.16	PIGG	chr4	+	ENSG00000174227.16:t:526950-527540	ENSG00000174227.16_6_afe_1	False	False	527039-527540	A	523459-523913	Distal	523913-527039	False	False	True	9.734e-01	8.949e-01	-5.752e-02	9.140e-01	2.332e-01
ENSG00000149262.18_1	ENSG00000149262.18	INTS4	chr11	-	ENSG00000149262.18:t:77991108-77991299	ENSG00000149262.18_1_afe_1	False	False	77991108-77991299	A	77992574-77992629	Proximal	77991299-77992574	False	False	True	8.313e-02	4.000e-02	-3.015e-02	8.121e-01	4.253e-01
ENSG00000149262.18_1	ENSG00000149262.18	INTS4	chr11	-	ENSG00000149262.18:t:77991108-77991299	ENSG00000149262.18_1_afe_1	False	False	77991108-77991299	A	77994590-77994715	Distal	77991299-77994590	False	False	True	9.169e-01	9.600e-01	3.015e-02	8.121e-01	4.253e-01
ENSG00000203666.13_2	ENSG00000203666.13	EFCAB2	chr1	+	ENSG00000203666.13:t:245082083-245082162	ENSG00000203666.13_2_afe_1	False	False	245082083-245082162	A	245075574-245075611	Proximal	245075611-245082083	False	False	True	1.278e-02	7.547e-02	3.465e-02	8.130e-01	3.807e-01
ENSG00000203666.13_2	ENSG00000203666.13	EFCAB2	chr1	+	ENSG00000203666.13:t:245082083-245082162	ENSG00000203666.13_2_afe_1	False	False	245082083-245082162	A	245059386-245059458	Distal	245059458-245082083	False	False	True	9.872e-01	9.245e-01	-3.465e-02	8.130e-01	3.806e-01
ENSG00000151835.17_1	ENSG00000151835.17	SACS	chr13	-	ENSG00000151835.17:t:23375119-23375269	ENSG00000151835.17_1_afe_1	False	False	23375119-23375269	A	23375352-23375600	Proximal	23375269-23375352	False	False	True	9.309e-01	9.463e-01	8.455e-03	7.372e-01	5.723e-01
ENSG00000151835.17_1	ENSG00000151835.17	SACS	chr13	-	ENSG00000151835.17:t:23375119-23375269	ENSG00000151835.17_1_afe_1	False	False	23375119-23375269	A	23411220-23411740	Distal	23375269-23411220	False	False	True	6.909e-02	5.371e-02	-8.455e-03	7.372e-01	5.723e-01
ENSG00000140598.16_1	ENSG00000140598.16	EFL1	chr15	-	ENSG00000140598.16:t:82261688-82261797	ENSG00000140598.16_1_afe_1	False	False	82261688-82261797	A	82262137-82262523	Proximal	82261797-82262137	False	False	True	7.248e-02	1.805e-01	8.735e-02	8.983e-01	9.455e-02
ENSG00000140598.16_1	ENSG00000140598.16	EFL1	chr15	-	ENSG00000140598.16:t:82261688-82261797	ENSG00000140598.16_1_afe_1	False	False	82261688-82261797	A	82262614-82262773	Distal	82261797-82262614	False	False	True	9.198e-01	8.093e-01	-8.971e-02	8.988e-01	8.969e-02
ENSG00000120756.13_1	ENSG00000120756.13	PLS1	chr3	+	ENSG00000120756.13:t:142664122-142664307	ENSG00000120756.13_1_afe_1	False	False	142664202-142664307	A	142645296-142645580	Proximal	142645580-142664202	False	False	True	5.134e-02	2.198e-02	-1.191e-02	7.291e-01	6.180e-01
ENSG00000120756.13_1	ENSG00000120756.13	PLS1	chr3	+	ENSG00000120756.13:t:142664122-142664307	ENSG00000120756.13_1_afe_1	False	False	142664202-142664307	A	142596393-142596509	Distal	142596509-142664202	False	False	True	8.898e-01	9.643e-01	4.669e-02	8.651e-01	2.592e-01
ENSG00000141384.13_1	ENSG00000141384.13	TAF4B	chr18	+	ENSG00000141384.13:t:26315229-26315398	ENSG00000141384.13_1_afe_1	False	False	26315229-26315398	A	26295195-26295314	Proximal	26295314-26315229	False	False	True	7.270e-02	9.434e-03	-3.424e-02	8.136e-01	3.919e-01
ENSG00000141384.13_1	ENSG00000141384.13	TAF4B	chr18	+	ENSG00000141384.13:t:26315229-26315398	ENSG00000141384.13_1_afe_1	False	False	26315229-26315398	A	26293426-26293531	Distal	26293531-26315229	False	False	True	9.273e-01	9.906e-01	3.424e-02	8.136e-01	3.919e-01
ENSG00000023697.13_1	ENSG00000023697.13	DERA	chr12	+	ENSG00000023697.13:t:15956936-15957033	ENSG00000023697.13_1_afe_1	False	False	15956936-15957033	A	15911691-15911753	Proximal	15911753-15956936	False	False	True	1.465e-01	5.198e-02	-6.804e-02	8.880e-01	1.514e-01
ENSG00000023697.13_1	ENSG00000023697.13	DERA	chr12	+	ENSG00000023697.13:t:15956936-15957033	ENSG00000023697.13_1_afe_1	False	False	15956936-15957033	A	15911302-15911414	Distal	15911414-15956936	False	False	True	8.259e-01	8.981e-01	4.319e-02	8.274e-01	2.218e-01
ENSG00000148339.13_1	ENSG00000148339.13	SLC25A25	chr9	+	ENSG00000148339.13:t:128100867-128101222	ENSG00000148339.13_1_afe_1	False	False	128101096-128101222	A	128098304-128098725	Proximal	128098725-128101096	False	True	True	5.883e-01	4.643e-01	-1.066e-01	9.267e-01	6.631e-02
ENSG00000148339.13_1	ENSG00000148339.13	SLC25A25	chr9	+	ENSG00000148339.13:t:128100867-128101222	ENSG00000148339.13_1_afe_1	False	False	128101096-128101222	A	128068201-128068580	Distal	128068580-128101096	False	True	True	4.005e-01	5.231e-01	1.065e-01	9.265e-01	6.603e-02
ENSG00000144224.17_1	ENSG00000144224.17	UBXN4	chr2	+	ENSG00000144224.17:t:135748111-135748369	ENSG00000144224.17_1_afe_1	False	True	135748267-135748369	A	135742523-135742594	Proximal	135742594-135748267	False	False	True	7.060e-02	6.302e-02	-3.190e-03	6.999e-01	7.016e-01
ENSG00000144224.17_1	ENSG00000144224.17	UBXN4	chr2	+	ENSG00000144224.17:t:135748111-135748369	ENSG00000144224.17_1_afe_1	False	False	135748267-135748369	A	135741734-135742011	Distal	135742011-135748267	False	False	True	9.248e-01	9.354e-01	4.817e-03	6.936e-01	7.092e-01
ENSG00000134504.14_1	ENSG00000134504.14	KCTD1	chr18	-	ENSG00000134504.14:t:26501072-26501250	ENSG00000134504.14_1_afe_1	False	False	26501072-26501250	A	26546728-26548553	Proximal	26501250-26546728	False	False	True	7.507e-01	8.697e-01	9.020e-02	9.037e-01	9.149e-02
ENSG00000134504.14_1	ENSG00000134504.14	KCTD1	chr18	-	ENSG00000134504.14:t:26501072-26501250	ENSG00000134504.14_1_afe_1	False	False	26501072-26501250	A	26548891-26549435	Distal	26501250-26548891	False	False	True	2.108e-01	1.250e-01	-6.250e-02	8.600e-01	1.598e-01
ENSG00000269893.9_1	ENSG00000269893.9	SNHG8	chr4	+	ENSG00000269893.9:t:118279389-118279431	ENSG00000269893.9_1_afe_1	False	False	118279389-118279431	A	118278934-118279137	Proximal	118279137-118279389	False	False	True	8.913e-01	9.409e-01	3.829e-02	8.296e-01	3.495e-01
ENSG00000269893.9_1	ENSG00000269893.9	SNHG8	chr4	+	ENSG00000269893.9:t:118279389-118279431	ENSG00000269893.9_1_afe_1	False	False	118279389-118279431	A	118278705-118278792	Distal	118278792-118279389	False	False	True	1.075e-01	5.795e-02	-3.836e-02	8.293e-01	3.478e-01
ENSG00000124688.14_1	ENSG00000124688.14	MAD2L1BP	chr6	+	ENSG00000124688.14:t:43636381-43636873	ENSG00000124688.14_1_afe_1	False	False	43636381-43636646	A	43635840-43635921	Proximal	43635921-43636381	False	False	True	9.584e-01	9.431e-01	-9.495e-03	7.289e-01	6.196e-01
ENSG00000124688.14_1	ENSG00000124688.14	MAD2L1BP	chr6	+	ENSG00000124688.14:t:43636381-43636873	ENSG00000124688.14_1_afe_1	False	False	43636381-43636646	A	43633194-43633315	Distal	43633315-43636381	False	False	True	4.156e-02	5.689e-02	9.495e-03	7.289e-01	6.196e-01
ENSG00000197381.17_3	ENSG00000197381.17	ADARB1	chr21	+	ENSG00000197381.17:t:45184923-45185091	ENSG00000197381.17_3_afe_1	False	False	45184923-45185091	A	45184474-45184593	Proximal	45184593-45184923	False	False	True	8.045e-01	8.509e-01	2.739e-02	7.892e-01	3.829e-01
ENSG00000197381.17_3	ENSG00000197381.17	ADARB1	chr21	+	ENSG00000197381.17:t:45184923-45185091	ENSG00000197381.17_3_afe_1	False	False	45184923-45185091	A	45183362-45183510	Distal	45183510-45184923	False	False	True	1.955e-01	1.491e-01	-2.739e-02	7.892e-01	3.829e-01
ENSG00000104522.16_1	ENSG00000104522.16	GFUS	chr8	-	ENSG00000104522.16:t:143616567-143616726	ENSG00000104522.16_1_afe_1	False	False	143616567-143616723	A	143617037-143617300	Proximal	143616723-143617037	False	False	True	5.752e-02	2.000e-02	-1.898e-02	7.328e-01	4.825e-01
ENSG00000104522.16_1	ENSG00000104522.16	GFUS	chr8	-	ENSG00000104522.16:t:143616567-143616726	ENSG00000104522.16_1_afe_1	False	False	143616567-143616723	A	143617474-143617552	Distal	143616723-143617474	False	False	True	8.649e-01	9.219e-01	2.442e-02	8.034e-01	2.949e-01
ENSG00000070444.15_1	ENSG00000070444.15	MNT	chr17	-	ENSG00000070444.15:t:2387857-2388298	ENSG00000070444.15_1_afe_1	False	False	2387857-2388049	A	2391403-2392078	Proximal	2388049-2391403	False	False	True	9.479e-02	4.901e-02	-2.570e-02	7.790e-01	3.775e-01
ENSG00000070444.15_1	ENSG00000070444.15	MNT	chr17	-	ENSG00000070444.15:t:2387857-2388298	ENSG00000070444.15_1_afe_1	False	False	2387857-2388049	A	2394043-2394154	Distal	2388049-2394043	False	False	True	9.010e-01	9.305e-01	1.660e-02	7.695e-01	4.004e-01
ENSG00000144320.14_1	ENSG00000144320.14	LNPK	chr2	-	ENSG00000144320.14:t:175993181-175993223	ENSG00000144320.14_1_afe_1	False	False	175993182-175993223	A	175994134-175994280	Proximal	175993223-175994134	False	False	True	1.727e-02	5.091e-02	1.278e-02	7.074e-01	6.674e-01
ENSG00000144320.14_1	ENSG00000144320.14	LNPK	chr2	-	ENSG00000144320.14:t:175993181-175993223	ENSG00000144320.14_1_afe_1	False	False	175993182-175993223	A	175995558-175995646	Distal	175993223-175995558	False	False	True	9.623e-01	9.452e-01	-4.888e-03	7.130e-01	6.570e-01
ENSG00000018189.13_1	ENSG00000018189.13	RUFY3	chr4	+	ENSG00000018189.13:t:70762519-70762692	ENSG00000018189.13_1_afe_1	False	False	70762519-70762692	A	70721964-70722751	Proximal	70722751-70762519	False	True	True	2.037e-01	4.521e-01	2.184e-01	9.760e-01	8.201e-03
ENSG00000018189.13_1	ENSG00000018189.13	RUFY3	chr4	+	ENSG00000018189.13:t:70762519-70762692	ENSG00000018189.13_1_afe_1	False	False	70762519-70762692	A	70704801-70705294	Distal	70705294-70762519	False	True	True	7.822e-01	5.420e-01	-2.041e-01	9.679e-01	1.106e-02
ENSG00000183309.12_1	ENSG00000183309.12	ZNF623	chr8	+	ENSG00000183309.12:t:143649660-143656418	ENSG00000183309.12_1_afe_1	False	False	143649898-143656418	A	143636162-143636415	Proximal	143636415-143649898	False	False	True	5.278e-01	4.897e-01	-2.370e-02	8.182e-01	2.390e-01
ENSG00000183309.12_1	ENSG00000183309.12	ZNF623	chr8	+	ENSG00000183309.12:t:143649660-143656418	ENSG00000183309.12_1_afe_1	False	False	143649898-143656418	A	143636019-143636145	Distal	143636145-143649898	False	False	True	4.722e-01	5.103e-01	2.370e-02	8.182e-01	2.390e-01
ENSG00000133065.11_1	ENSG00000133065.11	SLC41A1	chr1	-	ENSG00000133065.11:t:205810070-205811087	ENSG00000133065.11_1_afe_1	False	False	205810070-205811087	A	205812808-205813198	Proximal	205811087-205812808	False	False	True	9.271e-01	9.536e-01	1.476e-02	7.483e-01	5.942e-01
ENSG00000133065.11_1	ENSG00000133065.11	SLC41A1	chr1	-	ENSG00000133065.11:t:205810070-205811087	ENSG00000133065.11_1_afe_1	False	False	205810070-205811087	A	205813695-205813748	Distal	205811087-205813695	False	False	True	7.287e-02	4.645e-02	-1.476e-02	7.483e-01	5.942e-01
ENSG00000186866.17_1	ENSG00000186866.17	POFUT2	chr21	-	ENSG00000186866.17:t:45283352-45283527	ENSG00000186866.17_1_afe_1	False	False	45283352-45283527	A	45285269-45285328	Proximal	45283527-45285269	False	False	True	3.821e-02	8.892e-02	3.724e-02	8.229e-01	3.288e-01
ENSG00000186866.17_1	ENSG00000186866.17	POFUT2	chr21	-	ENSG00000186866.17:t:45283352-45283527	ENSG00000186866.17_1_afe_1	False	False	45283352-45283527	A	45285678-45285928	Distal	45283527-45285678	False	False	True	9.618e-01	9.111e-01	-3.724e-02	8.229e-01	3.288e-01
ENSG00000040933.16_1	ENSG00000040933.16	INPP4A	chr2	+	ENSG00000040933.16:t:98552786-98552969	ENSG00000040933.16_1_afe_1	False	False	98552786-98552969	A	98548955-98548969	Proximal	98548969-98552786	False	False	True	5.918e-02	1.495e-02	-2.479e-02	7.850e-01	5.456e-01
ENSG00000040933.16_1	ENSG00000040933.16	INPP4A	chr2	+	ENSG00000040933.16:t:98552786-98552969	ENSG00000040933.16_1_afe_1	False	False	98552786-98552969	A	98546586-98546694	Distal	98546694-98552786	False	False	True	9.408e-01	9.851e-01	2.479e-02	7.850e-01	5.456e-01
ENSG00000040933.16_4	ENSG00000040933.16	INPP4A	chr2	+	ENSG00000040933.16:t:98572815-98572927	ENSG00000040933.16_4_afe_1	False	False	98572815-98572927	A	98571897-98572029	Proximal	98572029-98572815	False	False	True	2.260e-02	7.561e-02	2.790e-02	7.991e-01	4.694e-01
ENSG00000040933.16_4	ENSG00000040933.16	INPP4A	chr2	+	ENSG00000040933.16:t:98572815-98572927	ENSG00000040933.16_4_afe_1	False	False	98572815-98572927	A	98568571-98568668	Distal	98568668-98572815	False	False	True	9.774e-01	9.244e-01	-2.790e-02	7.991e-01	4.694e-01
ENSG00000124614.16_1	ENSG00000124614.16	RPS10	chr6	-	ENSG00000124614.16:t:34425072-34425221	ENSG00000124614.16_1_afe_1	False	False	34425072-34425221	A	34425796-34426026	Proximal	34425221-34425796	False	False	True	2.947e-01	2.192e-01	-6.250e-02	8.908e-01	1.797e-01
ENSG00000124614.16_1	ENSG00000124614.16	RPS10	chr6	-	ENSG00000124614.16:t:34425072-34425221	ENSG00000124614.16_1_afe_1	False	False	34425072-34425221	A	34426032-34426069	Distal	34425221-34426032	False	False	True	7.048e-01	7.802e-01	6.236e-02	8.900e-01	1.799e-01
ENSG00000187118.14_2	ENSG00000187118.14	CMC1	chr3	+	ENSG00000187118.14:t:28319509-28325142	ENSG00000187118.14_2_afe_1	False	False	28319509-28325142	A	28316753-28316859	Proximal	28316859-28319509	False	False	True	4.437e-02	5.115e-02	7.226e-03	7.176e-01	6.798e-01
ENSG00000187118.14_2	ENSG00000187118.14	CMC1	chr3	+	ENSG00000187118.14:t:28319509-28325142	ENSG00000187118.14_2_afe_1	False	False	28319509-28325142	A	28316333-28316423	Distal	28316423-28319509	False	False	True	9.536e-01	9.479e-01	-5.143e-03	7.167e-01	6.798e-01
ENSG00000188818.13_1	ENSG00000188818.13	ZDHHC11	chr5	-	ENSG00000188818.13:t:819525-819612	ENSG00000188818.13_1_afe_1	False	False	819525-819612	A	821143-821360	Proximal	819612-821143	False	False	True	1.000e-01	1.200e-01	1.374e-02	8.183e-01	2.109e-01
ENSG00000188818.13_1	ENSG00000188818.13	ZDHHC11	chr5	-	ENSG00000188818.13:t:819525-819612	ENSG00000188818.13_1_afe_1	False	False	819525-819612	A	821861-821895	Distal	819612-821861	False	False	True	9.000e-01	8.800e-01	-1.374e-02	8.183e-01	2.109e-01
ENSG00000138835.23_1	ENSG00000138835.23	RGS3	chr9	+	ENSG00000138835.23:t:113594430-113594531	ENSG00000138835.23_1_afe_1	False	False	113594430-113594531	A	113593486-113594338	Proximal	113594338-113594430	False	False	True	9.838e-01	9.361e-01	-2.637e-02	7.751e-01	4.696e-01
ENSG00000138835.23_1	ENSG00000138835.23	RGS3	chr9	+	ENSG00000138835.23:t:113594430-113594531	ENSG00000138835.23_1_afe_1	False	False	113594430-113594531	A	113591333-113591397	Distal	113591397-113594430	False	False	True	1.414e-02	6.081e-02	2.399e-02	7.625e-01	4.978e-01
ENSG00000007372.25_2	ENSG00000007372.25	PAX6	chr11	-	ENSG00000007372.25:t:31806849-31806925	ENSG00000007372.25_2_afe_1	False	False	31806849-31806925	A	31809906-31810305	Proximal	31806925-31809906	False	False	True	7.767e-02	1.521e-01	5.697e-02	8.999e-01	2.254e-01
ENSG00000007372.25_2	ENSG00000007372.25	PAX6	chr11	-	ENSG00000007372.25:t:31806849-31806925	ENSG00000007372.25_2_afe_1	False	False	31806849-31806925	A	31810828-31811015	Distal	31806925-31810828	False	False	True	9.199e-01	8.451e-01	-5.757e-02	8.996e-01	2.191e-01
ENSG00000170113.16_1	ENSG00000170113.16	NIPA1	chr15	+	ENSG00000170113.16:t:22810749-22811046	ENSG00000170113.16_1_afe_1	False	False	22810749-22810796	A	22786644-22786834	Proximal	22786834-22810749	False	False	True	9.224e-01	9.561e-01	2.226e-02	7.818e-01	3.808e-01
ENSG00000170113.16_1	ENSG00000170113.16	NIPA1	chr15	+	ENSG00000170113.16:t:22810749-22811046	ENSG00000170113.16_1_afe_1	False	False	22810749-22810796	A	22785899-22786248	Distal	22786248-22810749	False	False	True	7.055e-02	3.511e-02	-2.239e-02	7.747e-01	3.949e-01
ENSG00000143013.13_1	ENSG00000143013.13	LMO4	chr1	+	ENSG00000143013.13:t:87332013-87332251	ENSG00000143013.13_1_afe_1	False	False	87332013-87332251	A	87331668-87331814	Proximal	87331814-87332013	False	False	True	3.331e-02	1.149e-01	6.883e-02	9.090e-01	1.657e-01
ENSG00000143013.13_1	ENSG00000143013.13	LMO4	chr1	+	ENSG00000143013.13:t:87332013-87332251	ENSG00000143013.13_1_afe_1	False	False	87332013-87332251	A	87328880-87329244	Distal	87329244-87332013	False	False	True	9.643e-01	8.646e-01	-7.925e-02	9.282e-01	1.276e-01
ENSG00000087008.16_1	ENSG00000087008.16	ACOX3	chr4	-	ENSG00000087008.16:t:8415766-8415999	ENSG00000087008.16_1_afe_1	False	False	8415766-8415999	A	8416378-8416535	Proximal	8415999-8416378	False	False	True	7.977e-01	9.441e-01	9.796e-02	8.924e-01	7.538e-02
ENSG00000087008.16_1	ENSG00000087008.16	ACOX3	chr4	-	ENSG00000087008.16:t:8415766-8415999	ENSG00000087008.16_1_afe_1	False	False	8415766-8415999	A	8428351-8428486	Distal	8415999-8428351	False	False	True	2.023e-01	5.586e-02	-9.796e-02	8.924e-01	7.538e-02
ENSG00000111596.14_1	ENSG00000111596.14	CNOT2	chr12	+	ENSG00000111596.14:t:70278132-70278450	ENSG00000111596.14_1_afe_1	False	False	70278132-70278274	A	70243714-70244189	Proximal	70244189-70278132	False	False	True	4.044e-02	5.491e-02	5.677e-03	7.524e-01	4.185e-01
ENSG00000111596.14_1	ENSG00000111596.14	CNOT2	chr12	+	ENSG00000111596.14:t:70278132-70278450	ENSG00000111596.14_1_afe_1	False	False	70278132-70278274	A	70243333-70243480	Distal	70243480-70278132	False	False	True	9.547e-01	9.372e-01	-8.140e-03	7.639e-01	3.921e-01
ENSG00000111596.14_2	ENSG00000111596.14	CNOT2	chr12	+	ENSG00000111596.14:t:70310895-70310923	ENSG00000111596.14_2_afe_1	False	False	70310895-70310923	A	70294237-70294294	Proximal	70294294-70310895	False	False	True	7.340e-02	5.909e-02	-6.967e-03	7.190e-01	6.550e-01
ENSG00000111596.14_2	ENSG00000111596.14	CNOT2	chr12	+	ENSG00000111596.14:t:70310895-70310923	ENSG00000111596.14_2_afe_1	False	False	70310895-70310923	A	70278132-70278274	Distal	70278274-70310895	False	False	True	8.827e-01	8.775e-01	-9.123e-03	7.367e-01	5.631e-01
ENSG00000166484.20_1	ENSG00000166484.20	MAPK7	chr17	+	ENSG00000166484.20:t:19380608-19381686	ENSG00000166484.20_1_afe_1	False	False	19380608-19381686	A	19380484-19380501	Proximal	19380501-19380608	False	False	True	2.757e-01	2.127e-01	-4.303e-02	8.304e-01	2.526e-01
ENSG00000166484.20_1	ENSG00000166484.20	MAPK7	chr17	+	ENSG00000166484.20:t:19380608-19381686	ENSG00000166484.20_1_afe_1	False	False	19380608-19381686	A	19379782-19379947	Distal	19379947-19380608	False	False	True	7.148e-01	7.781e-01	4.357e-02	8.300e-01	2.469e-01
ENSG00000103550.14_1	ENSG00000103550.14	KNOP1	chr16	-	ENSG00000103550.14:t:19714799-19715037	ENSG00000103550.14_1_afe_1	False	True	19714799-19715037	A	19717903-19718131	Proximal	19715037-19717903	False	False	True	2.095e-01	1.636e-01	-3.558e-02	8.144e-01	3.055e-01
ENSG00000103550.14_1	ENSG00000103550.14	KNOP1	chr16	-	ENSG00000103550.14:t:19714799-19715037	ENSG00000103550.14_1_afe_1	False	False	19714799-19715037	A	19718158-19718235	Distal	19715037-19718158	False	False	True	7.450e-01	8.059e-01	4.720e-02	8.400e-01	2.234e-01
ENSG00000134248.14_1	ENSG00000134248.14	LAMTOR5	chr1	-	ENSG00000134248.14:t:110406318-110406425	ENSG00000134248.14_1_afe_1	False	False	110406318-110406379	A	110407033-110407128	Proximal	110406379-110407033	False	False	True	1.319e-01	1.491e-01	1.207e-02	7.401e-01	5.688e-01
ENSG00000134248.14_1	ENSG00000134248.14	LAMTOR5	chr1	-	ENSG00000134248.14:t:110406318-110406425	ENSG00000134248.14_1_afe_1	False	False	110406318-110406379	A	110407586-110407942	Distal	110406379-110407586	False	False	True	8.681e-01	8.509e-01	-1.207e-02	7.401e-01	5.688e-01
ENSG00000117751.18_1	ENSG00000117751.18	PPP1R8	chr1	+	ENSG00000117751.18:t:27832756-27832816	ENSG00000117751.18_1_afe_1	False	False	27832756-27832816	A	27831324-27831366	Proximal	27831366-27832756	False	False	True	1.613e-01	1.200e-01	-2.331e-02	7.778e-01	5.003e-01
ENSG00000117751.18_1	ENSG00000117751.18	PPP1R8	chr1	+	ENSG00000117751.18:t:27832756-27832816	ENSG00000117751.18_1_afe_1	False	False	27832756-27832816	A	27830782-27830891	Distal	27830891-27832756	False	False	True	8.048e-01	8.309e-01	1.451e-02	7.475e-01	5.509e-01
ENSG00000134255.15_1	ENSG00000134255.15	CEPT1	chr1	+	ENSG00000134255.15:t:111147642-111148053	ENSG00000134255.15_1_afe_1	False	False	111147642-111148053	A	111140223-111140307	Proximal	111140307-111147642	False	False	True	8.360e-01	8.540e-01	9.178e-03	7.691e-01	4.616e-01
ENSG00000134255.15_1	ENSG00000134255.15	CEPT1	chr1	+	ENSG00000134255.15:t:111147642-111148053	ENSG00000134255.15_1_afe_1	False	False	111147642-111148053	A	111139627-111139761	Distal	111139761-111147642	False	False	True	1.327e-01	1.180e-01	-3.817e-03	7.519e-01	5.177e-01
ENSG00000185158.12_1	ENSG00000185158.12	LRRC37B	chr17	+	ENSG00000185158.12:t:32047167-32048029	ENSG00000185158.12_1_afe_1	False	False	32047761-32048029	A	32045487-32045818	Proximal	32045818-32047761	False	True	True	9.880e-01	8.354e-01	-1.147e-01	9.388e-01	5.963e-02
ENSG00000185158.12_1	ENSG00000185158.12	LRRC37B	chr17	+	ENSG00000185158.12:t:32047167-32048029	ENSG00000185158.12_1_afe_1	False	False	32047761-32048029	A	32035565-32035639	Distal	32035639-32047761	False	True	True	1.203e-02	1.646e-01	1.147e-01	9.388e-01	5.963e-02
ENSG00000185043.13_1	ENSG00000185043.13	CIB1	chr15	-	ENSG00000185043.13:t:90233669-90233709	ENSG00000185043.13_1_afe_1	False	False	90233669-90233703	A	90233835-90233917	Proximal	90233703-90233835	False	False	True	9.192e-01	9.106e-01	-4.604e-03	7.295e-01	5.906e-01
ENSG00000185043.13_1	ENSG00000185043.13	CIB1	chr15	-	ENSG00000185043.13:t:90233669-90233709	ENSG00000185043.13_1_afe_1	False	False	90233669-90233703	A	90233919-90234047	Distal	90233703-90233919	False	False	True	8.084e-02	8.937e-02	4.604e-03	7.295e-01	5.906e-01
ENSG00000122882.11_2	ENSG00000122882.11	ECD	chr10	-	ENSG00000122882.11:t:73139631-73139737	ENSG00000122882.11_2_afe_1	False	True	73139631-73139737	A	73141146-73141485	Proximal	73139737-73141146	False	False	True	6.509e-02	8.428e-02	6.482e-03	6.711e-01	7.626e-01
ENSG00000122882.11_2	ENSG00000122882.11	ECD	chr10	-	ENSG00000122882.11:t:73139631-73139737	ENSG00000122882.11_2_afe_1	False	False	73139631-73139737	A	73146276-73146361	Distal	73139737-73146276	False	False	True	9.345e-01	9.150e-01	-6.602e-03	6.713e-01	7.621e-01
ENSG00000053254.16_1	ENSG00000053254.16	FOXN3	chr14	-	ENSG00000053254.16:t:89412197-89412492	ENSG00000053254.16_1_afe_1	False	False	89412197-89412490	A	89416871-89417233	Proximal	89412490-89416871	False	False	True	6.585e-01	6.220e-01	-1.772e-02	8.105e-01	2.618e-01
ENSG00000053254.16_1	ENSG00000053254.16	FOXN3	chr14	-	ENSG00000053254.16:t:89412197-89412492	ENSG00000053254.16_1_afe_1	False	False	89412197-89412490	A	89486569-89486671	Distal	89412490-89486569	False	False	True	2.966e-01	3.385e-01	1.418e-02	8.102e-01	2.650e-01
ENSG00000157985.19_1	ENSG00000157985.19	AGAP1	chr2	+	ENSG00000157985.19:t:235709177-235709237	ENSG00000157985.19_1_afe_1	False	False	235709179-235709237	A	235669604-235671057	Proximal	235671057-235709179	False	False	True	8.430e-02	7.341e-02	-8.267e-03	7.500e-01	5.050e-01
ENSG00000157985.19_1	ENSG00000157985.19	AGAP1	chr2	+	ENSG00000157985.19:t:235709177-235709237	ENSG00000157985.19_1_afe_1	False	False	235709179-235709237	A	235494043-235494849	Distal	235494849-235709179	False	False	True	9.134e-01	9.243e-01	8.228e-03	7.497e-01	5.035e-01
ENSG00000150773.12_1	ENSG00000150773.12	PIH1D2	chr11	-	ENSG00000150773.12:t:112071635-112071758	ENSG00000150773.12_1_afe_1	False	False	112071635-112071758	A	112072739-112072859	Proximal	112071758-112072739	False	False	True	1.098e-01	3.371e-02	-3.868e-02	8.131e-01	2.808e-01
ENSG00000150773.12_1	ENSG00000150773.12	PIH1D2	chr11	-	ENSG00000150773.12:t:112071635-112071758	ENSG00000150773.12_1_afe_1	False	False	112071635-112071758	A	112072998-112073205	Distal	112071758-112072998	False	False	True	8.902e-01	9.663e-01	3.868e-02	8.131e-01	2.808e-01
ENSG00000102081.16_2	ENSG00000102081.16	FMR1	chrX	+	ENSG00000102081.16:t:147925540-147925633	ENSG00000102081.16_2_afe_1	False	False	147925540-147925633	A	147924919-147925055	Proximal	147925055-147925540	False	False	True	3.458e-02	7.697e-02	2.351e-02	7.795e-01	4.453e-01
ENSG00000102081.16_2	ENSG00000102081.16	FMR1	chrX	+	ENSG00000102081.16:t:147925540-147925633	ENSG00000102081.16_2_afe_1	False	False	147925540-147925633	A	147921933-147921985	Distal	147921985-147925540	False	False	True	9.654e-01	9.230e-01	-2.351e-02	7.795e-01	4.453e-01
ENSG00000079277.22_2	ENSG00000079277.22	MKNK1	chr1	-	ENSG00000079277.22:t:46568443-46568498	ENSG00000079277.22_2_afe_1	False	False	46568443-46568498	A	46571417-46571539	Proximal	46568498-46571417	False	False	True	6.549e-02	4.602e-02	-9.763e-03	7.331e-01	6.368e-01
ENSG00000079277.22_2	ENSG00000079277.22	MKNK1	chr1	-	ENSG00000079277.22:t:46568443-46568498	ENSG00000079277.22_2_afe_1	False	False	46568443-46568498	A	46572063-46572167	Distal	46568498-46572063	False	False	True	9.345e-01	9.540e-01	9.763e-03	7.331e-01	6.368e-01
ENSG00000168827.15_1	ENSG00000168827.15	GFM1	chr3	+	ENSG00000168827.15:t:158652096-158652250	ENSG00000168827.15_1_afe_1	False	False	158652096-158652246	A	158650005-158650061	Proximal	158650061-158652096	False	False	True	3.717e-02	9.119e-02	4.659e-02	8.797e-01	3.120e-01
ENSG00000168827.15_1	ENSG00000168827.15	GFM1	chr3	+	ENSG00000168827.15:t:158652096-158652250	ENSG00000168827.15_1_afe_1	False	False	158652096-158652246	A	158649041-158649157	Distal	158649157-158652096	False	False	True	9.628e-01	9.088e-01	-4.659e-02	8.797e-01	3.120e-01
ENSG00000213983.12_1	ENSG00000213983.12	AP1G2	chr14	-	ENSG00000213983.12:t:23565535-23565701	ENSG00000213983.12_1_afe_1	False	False	23565535-23565701	A	23565816-23565892	Proximal	23565701-23565816	False	False	True	8.770e-01	9.622e-01	5.760e-02	8.793e-01	1.861e-01
ENSG00000213983.12_1	ENSG00000213983.12	AP1G2	chr14	-	ENSG00000213983.12:t:23565535-23565701	ENSG00000213983.12_1_afe_1	False	False	23565535-23565701	A	23566064-23566160	Distal	23565701-23566064	False	False	True	1.230e-01	3.783e-02	-5.760e-02	8.793e-01	1.861e-01
ENSG00000213983.12_3	ENSG00000213983.12	AP1G2	chr14	-	ENSG00000213983.12:t:23561512-23561635	ENSG00000213983.12_3_afe_1	False	False	23561512-23561635	A	23561962-23562066	Proximal	23561635-23561962	False	False	True	8.236e-01	7.844e-01	-2.720e-02	8.113e-01	2.387e-01
ENSG00000213983.12_3	ENSG00000213983.12	AP1G2	chr14	-	ENSG00000213983.12:t:23561512-23561635	ENSG00000213983.12_3_afe_1	False	False	23561512-23561635	A	23562288-23562415	Distal	23561635-23562288	False	False	True	1.764e-01	2.156e-01	2.720e-02	8.113e-01	2.387e-01
ENSG00000131791.8_3	ENSG00000131791.8	PRKAB2	chr1	-	ENSG00000131791.8:t:147155106-147159642	ENSG00000131791.8_3_afe_1	False	False	147155106-147159642	A	147160797-147160833	Proximal	147159642-147160797	False	False	True	3.591e-02	5.329e-02	9.594e-03	7.359e-01	6.286e-01
ENSG00000131791.8_3	ENSG00000131791.8	PRKAB2	chr1	-	ENSG00000131791.8:t:147155106-147159642	ENSG00000131791.8_3_afe_1	False	False	147155106-147159642	A	147161712-147161780	Distal	147159642-147161712	False	False	True	9.641e-01	9.467e-01	-9.594e-03	7.359e-01	6.286e-01
ENSG00000285043.3_1	ENSG00000285043.3	ENSG00000285043	chr16	+	ENSG00000285043.3:t:30067234-30067366	ENSG00000285043.3_1_afe_1	False	False	30067234-30067366	A	30066885-30067038	Proximal	30067038-30067234	False	False	True	1.837e-02	6.887e-02	4.529e-02	9.531e-01	4.908e-01
ENSG00000285043.3_1	ENSG00000285043.3	ENSG00000285043	chr16	+	ENSG00000285043.3:t:30067234-30067366	ENSG00000285043.3_1_afe_1	False	False	30067234-30067366	A	30064424-30064505	Distal	30064505-30067234	False	False	True	9.816e-01	9.311e-01	-4.529e-02	9.531e-01	4.908e-01
ENSG00000160323.19_1	ENSG00000160323.19	ADAMTS13	chr9	+	ENSG00000160323.19:t:133458974-133459402	ENSG00000160323.19_1_afe_1	False	False	133458974-133459402	A	133457910-133458094	Proximal	133458094-133458974	False	True	True	6.058e-01	9.583e-01	3.460e-01	9.996e-01	1.277e-04
ENSG00000160323.19_1	ENSG00000160323.19	ADAMTS13	chr9	+	ENSG00000160323.19:t:133458974-133459402	ENSG00000160323.19_1_afe_1	False	False	133458974-133459402	A	133456543-133456719	Distal	133456719-133458974	False	True	True	3.942e-01	4.167e-02	-3.460e-01	9.996e-01	1.277e-04
ENSG00000169598.17_2	ENSG00000169598.17	DFFB	chr1	+	ENSG00000169598.17:t:3867663-3868053	ENSG00000169598.17_2_afe_1	False	False	3867974-3868053	A	3866284-3866398	Proximal	3866398-3867974	False	False	True	3.933e-02	5.567e-02	9.904e-03	7.152e-01	6.057e-01
ENSG00000169598.17_2	ENSG00000169598.17	DFFB	chr1	+	ENSG00000169598.17:t:3867663-3868053	ENSG00000169598.17_2_afe_1	False	False	3867974-3868053	A	3865643-3866000	Distal	3866000-3867974	False	False	True	9.607e-01	9.443e-01	-9.904e-03	7.152e-01	6.057e-01
ENSG00000169598.17_3	ENSG00000169598.17	DFFB	chr1	+	ENSG00000169598.17:t:3883507-3883800	ENSG00000169598.17_3_afe_1	False	False	3883507-3883800	A	3873014-3873137	Proximal	3873137-3883507	False	False	True	1.942e-02	5.572e-02	1.673e-02	7.355e-01	6.404e-01
ENSG00000169598.17_3	ENSG00000169598.17	DFFB	chr1	+	ENSG00000169598.17:t:3883507-3883800	ENSG00000169598.17_3_afe_1	False	False	3883507-3883800	A	3872472-3872572	Distal	3872572-3883507	False	False	True	9.806e-01	9.443e-01	-1.673e-02	7.355e-01	6.404e-01
ENSG00000179222.18_1	ENSG00000179222.18	MAGED1	chrX	+	ENSG00000179222.18:t:51894269-51894349	ENSG00000179222.18_1_afe_1	False	False	51894269-51894349	A	51893533-51893755	Proximal	51893755-51894269	False	False	True	8.981e-01	9.192e-01	1.225e-02	7.331e-01	6.168e-01
ENSG00000179222.18_1	ENSG00000179222.18	MAGED1	chrX	+	ENSG00000179222.18:t:51894269-51894349	ENSG00000179222.18_1_afe_1	False	False	51894269-51894349	A	51803007-51803117	Distal	51803117-51894269	False	False	True	1.010e-01	7.989e-02	-1.215e-02	7.317e-01	6.187e-01
ENSG00000149925.22_1	ENSG00000149925.22	ALDOA	chr16	+	ENSG00000149925.22:t:30067234-30067366	ENSG00000149925.22_1_afe_1	False	False	30067234-30067366	A	30065760-30065927	Proximal	30065927-30067234	False	False	True	6.694e-01	6.783e-01	5.299e-04	7.251e-01	6.228e-01
ENSG00000149925.22_1	ENSG00000149925.22	ALDOA	chr16	+	ENSG00000149925.22:t:30067234-30067366	ENSG00000149925.22_1_afe_1	False	False	30067234-30067366	A	30064424-30064505	Distal	30064505-30067234	False	False	True	3.198e-01	2.988e-01	-1.828e-02	7.886e-01	5.264e-01
ENSG00000184281.15_1	ENSG00000184281.15	TSSC4	chr11	+	ENSG00000184281.15:t:2402293-2402450	ENSG00000184281.15_1_afe_1	False	False	2402294-2402450	A	2402100-2402147	Proximal	2402147-2402294	False	False	True	1.222e-01	2.603e-01	1.006e-01	9.114e-01	7.441e-02
ENSG00000184281.15_1	ENSG00000184281.15	TSSC4	chr11	+	ENSG00000184281.15:t:2402293-2402450	ENSG00000184281.15_1_afe_1	False	False	2402294-2402450	A	2400488-2400798	Distal	2400798-2402294	False	False	True	8.741e-01	7.238e-01	-1.178e-01	9.315e-01	5.261e-02
ENSG00000115486.13_1	ENSG00000115486.13	GGCX	chr2	-	ENSG00000115486.13:t:85558725-85559075	ENSG00000115486.13_1_afe_1	False	False	85558917-85559075	A	85560815-85560985	Proximal	85559075-85560815	False	False	True	9.626e-01	9.346e-01	-1.904e-02	7.725e-01	5.728e-01
ENSG00000115486.13_1	ENSG00000115486.13	GGCX	chr2	-	ENSG00000115486.13:t:85558725-85559075	ENSG00000115486.13_1_afe_1	False	False	85558917-85559075	A	85561386-85561532	Distal	85559075-85561386	False	False	True	3.739e-02	6.541e-02	1.904e-02	7.725e-01	5.728e-01
ENSG00000163686.15_1	ENSG00000163686.15	ABHD6	chr3	+	ENSG00000163686.15:t:58256562-58256705	ENSG00000163686.15_1_afe_1	False	False	58256562-58256705	A	58249878-58249942	Proximal	58249942-58256562	False	False	True	5.046e-01	6.025e-01	5.731e-02	8.407e-01	1.239e-01
ENSG00000163686.15_1	ENSG00000163686.15	ABHD6	chr3	+	ENSG00000163686.15:t:58256562-58256705	ENSG00000163686.15_1_afe_1	False	False	58256562-58256705	A	58237532-58237916	Distal	58237916-58256562	False	False	True	4.909e-01	3.914e-01	-5.856e-02	8.416e-01	1.218e-01
ENSG00000163686.15_2	ENSG00000163686.15	ABHD6	chr3	+	ENSG00000163686.15:t:58267189-58267345	ENSG00000163686.15_2_afe_1	False	False	58267189-58267345	A	58258403-58258624	Proximal	58258624-58267189	False	False	True	8.265e-03	5.926e-02	2.242e-02	7.213e-01	4.401e-01
ENSG00000163686.15_2	ENSG00000163686.15	ABHD6	chr3	+	ENSG00000163686.15:t:58267189-58267345	ENSG00000163686.15_2_afe_1	False	False	58267189-58267345	A	58256562-58256705	Distal	58256705-58267189	False	False	True	9.917e-01	9.407e-01	-2.242e-02	7.213e-01	4.401e-01
ENSG00000015133.20_3	ENSG00000015133.20	CCDC88C	chr14	-	ENSG00000015133.20:t:91279238-91279977	ENSG00000015133.20_3_afe_1	False	False	91279238-91279306	A	91281162-91281308	Proximal	91279306-91281162	False	False	True	5.124e-02	2.422e-02	-1.134e-02	7.139e-01	6.242e-01
ENSG00000015133.20_3	ENSG00000015133.20	CCDC88C	chr14	-	ENSG00000015133.20:t:91279238-91279977	ENSG00000015133.20_3_afe_1	False	False	91279238-91279306	A	91281457-91281525	Distal	91279306-91281457	False	False	True	9.488e-01	9.758e-01	1.134e-02	7.139e-01	6.242e-01
ENSG00000154240.17_1	ENSG00000154240.17	CEP112	chr17	-	ENSG00000154240.17:t:66183194-66183307	ENSG00000154240.17_1_afe_1	False	False	66183194-66183307	A	66191659-66191869	Proximal	66183307-66191659	False	False	True	2.874e-01	3.475e-01	4.076e-02	8.404e-01	1.494e-01
ENSG00000154240.17_1	ENSG00000154240.17	CEP112	chr17	-	ENSG00000154240.17:t:66183194-66183307	ENSG00000154240.17_1_afe_1	False	False	66183194-66183307	A	66191997-66192133	Distal	66183307-66191997	False	False	True	7.126e-01	6.525e-01	-4.076e-02	8.404e-01	1.494e-01
ENSG00000135090.14_1	ENSG00000135090.14	TAOK3	chr12	-	ENSG00000135090.14:t:118255448-118255655	ENSG00000135090.14_1_afe_1	False	False	118255448-118255655	A	118261497-118261673	Proximal	118255655-118261497	False	False	True	7.229e-02	9.787e-02	8.113e-03	7.683e-01	4.132e-01
ENSG00000135090.14_1	ENSG00000135090.14	TAOK3	chr12	-	ENSG00000135090.14:t:118255448-118255655	ENSG00000135090.14_1_afe_1	False	False	118255448-118255655	A	118266655-118266759	Distal	118255655-118266655	False	False	True	9.236e-01	8.960e-01	-9.124e-03	7.711e-01	4.078e-01
ENSG00000107020.10_1	ENSG00000107020.10	PLGRKT	chr9	-	ENSG00000107020.10:t:5436569-5436694	ENSG00000107020.10_1_afe_1	False	False	5436569-5436694	A	5437632-5437706	Proximal	5436694-5437632	False	False	True	1.184e-01	1.372e-01	8.866e-03	7.722e-01	3.798e-01
ENSG00000107020.10_1	ENSG00000107020.10	PLGRKT	chr9	-	ENSG00000107020.10:t:5436569-5436694	ENSG00000107020.10_1_afe_1	False	False	5436569-5436694	A	5437789-5437925	Distal	5436694-5437789	False	False	True	8.816e-01	8.628e-01	-8.866e-03	7.722e-01	3.798e-01
ENSG00000070214.16_1	ENSG00000070214.16	SLC44A1	chr9	+	ENSG00000070214.16:t:105309724-105309866	ENSG00000070214.16_1_afe_1	False	False	105309724-105309866	A	105299743-105299937	Proximal	105299937-105309724	False	False	True	6.837e-02	6.523e-02	-2.291e-04	7.571e-01	5.002e-01
ENSG00000070214.16_1	ENSG00000070214.16	SLC44A1	chr9	+	ENSG00000070214.16:t:105309724-105309866	ENSG00000070214.16_1_afe_1	False	False	105309724-105309866	A	105299220-105299309	Distal	105299309-105309724	False	False	True	9.316e-01	9.348e-01	2.292e-04	7.571e-01	5.002e-01
ENSG00000162062.15_1	ENSG00000162062.15	TEDC2	chr16	+	ENSG00000162062.15:t:2460476-2460757	ENSG00000162062.15_1_afe_1	False	False	2460623-2460693	A	2460283-2460381	Proximal	2460381-2460623	False	False	True	8.117e-01	8.583e-01	2.522e-02	7.937e-01	3.660e-01
ENSG00000162062.15_1	ENSG00000162062.15	TEDC2	chr16	+	ENSG00000162062.15:t:2460476-2460757	ENSG00000162062.15_1_afe_1	False	False	2460623-2460693	A	2460086-2460170	Distal	2460170-2460623	False	False	True	1.883e-01	1.417e-01	-2.522e-02	7.937e-01	3.660e-01
ENSG00000218739.10_1	ENSG00000218739.10	CEBPZOS	chr2	+	ENSG00000218739.10:t:37199704-37199819	ENSG00000218739.10_1_afe_1	False	False	37199704-37199819	A	37198494-37198672	Proximal	37198672-37199704	False	False	True	8.674e-01	8.182e-01	-3.030e-02	8.112e-01	2.662e-01
ENSG00000218739.10_1	ENSG00000218739.10	CEBPZOS	chr2	+	ENSG00000218739.10:t:37199704-37199819	ENSG00000218739.10_1_afe_1	False	False	37199704-37199819	A	37196488-37196520	Distal	37196520-37199704	False	False	True	1.326e-01	1.818e-01	3.030e-02	8.112e-01	2.662e-01
ENSG00000036549.13_2	ENSG00000036549.13	ZZZ3	chr1	-	ENSG00000036549.13:t:77584517-77584655	ENSG00000036549.13_2_afe_1	False	False	77584517-77584655	A	77584767-77584829	Proximal	77584655-77584767	False	False	True	5.023e-02	3.037e-02	-1.203e-02	7.199e-01	6.904e-01
ENSG00000036549.13_2	ENSG00000036549.13	ZZZ3	chr1	-	ENSG00000036549.13:t:77584517-77584655	ENSG00000036549.13_2_afe_1	False	False	77584517-77584655	A	77631850-77632876	Distal	77584655-77631850	False	False	True	9.269e-01	9.485e-01	1.684e-02	7.521e-01	5.673e-01
ENSG00000145723.17_1	ENSG00000145723.17	GIN1	chr5	-	ENSG00000145723.17:t:103104541-103104846	ENSG00000145723.17_1_afe_1	False	False	103104541-103104846	A	103106716-103106909	Proximal	103104846-103106716	False	False	True	8.734e-01	8.874e-01	1.121e-02	7.921e-01	3.229e-01
ENSG00000145723.17_1	ENSG00000145723.17	GIN1	chr5	-	ENSG00000145723.17:t:103104541-103104846	ENSG00000145723.17_1_afe_1	False	False	103104541-103104846	A	103108569-103108714	Distal	103104846-103108569	False	False	True	1.266e-01	1.126e-01	-1.121e-02	7.921e-01	3.229e-01
ENSG00000103064.15_1	ENSG00000103064.15	SLC7A6	chr16	+	ENSG00000103064.15:t:68266591-68266721	ENSG00000103064.15_1_afe_1	False	False	68266593-68266721	A	68264582-68264741	Proximal	68264741-68266593	False	False	True	4.598e-01	3.333e-01	-9.079e-02	8.789e-01	8.115e-02
ENSG00000103064.15_1	ENSG00000103064.15	SLC7A6	chr16	+	ENSG00000103064.15:t:68266591-68266721	ENSG00000103064.15_1_afe_1	False	False	68266593-68266721	A	68264516-68264576	Distal	68264576-68266593	False	False	True	5.374e-01	6.608e-01	8.750e-02	8.754e-01	8.561e-02
ENSG00000102054.18_1	ENSG00000102054.18	RBBP7	chrX	-	ENSG00000102054.18:t:16869076-16869254	ENSG00000102054.18_1_afe_1	False	False	16869076-16869220	A	16869494-16869886	Proximal	16869220-16869494	False	False	True	5.539e-02	6.403e-02	5.134e-03	6.849e-01	7.575e-01
ENSG00000102054.18_1	ENSG00000102054.18	RBBP7	chrX	-	ENSG00000102054.18:t:16869076-16869254	ENSG00000102054.18_1_afe_1	False	False	16869076-16869220	A	16870038-16870362	Distal	16869220-16870038	False	False	True	9.298e-01	9.256e-01	-5.335e-04	6.384e-01	8.849e-01
ENSG00000130724.10_1	ENSG00000130724.10	CHMP2A	chr19	-	ENSG00000130724.10:t:58553748-58554638	ENSG00000130724.10_1_afe_1	False	False	58553748-58554236	A	58554865-58554974	Proximal	58554236-58554865	False	False	True	1.489e-01	9.446e-02	-4.342e-02	8.474e-01	2.981e-01
ENSG00000130724.10_1	ENSG00000130724.10	CHMP2A	chr19	-	ENSG00000130724.10:t:58553748-58554638	ENSG00000130724.10_1_afe_1	False	False	58553748-58554236	A	58554988-58555105	Distal	58554236-58554988	False	False	True	7.612e-01	8.405e-01	7.167e-02	9.086e-01	1.535e-01
ENSG00000146776.15_1	ENSG00000146776.15	ATXN7L1	chr7	-	ENSG00000146776.15:t:105638353-105638609	ENSG00000146776.15_1_afe_1	False	False	105638353-105638609	A	105639487-105639569	Proximal	105638609-105639487	False	False	True	9.902e-01	9.435e-01	-1.705e-02	7.110e-01	5.396e-01
ENSG00000146776.15_1	ENSG00000146776.15	ATXN7L1	chr7	-	ENSG00000146776.15:t:105638353-105638609	ENSG00000146776.15_1_afe_1	False	False	105638353-105638609	A	105642838-105643121	Distal	105638609-105642838	False	False	True	9.772e-03	5.650e-02	1.705e-02	7.110e-01	5.396e-01
ENSG00000118515.12_1	ENSG00000118515.12	SGK1	chr6	-	ENSG00000118515.12:t:134174511-134174586	ENSG00000118515.12_1_afe_1	False	False	134174511-134174586	A	134174732-134174896	Proximal	134174586-134174732	False	False	True	8.117e-01	8.021e-01	-9.165e-04	7.844e-01	3.649e-01
ENSG00000118515.12_1	ENSG00000118515.12	SGK1	chr6	-	ENSG00000118515.12:t:134174511-134174586	ENSG00000118515.12_1_afe_1	False	False	134174511-134174586	A	134175544-134175991	Distal	134174586-134175544	False	False	True	1.844e-01	1.903e-01	-1.385e-03	7.851e-01	3.647e-01
ENSG00000119866.22_1	ENSG00000119866.22	BCL11A	chr2	-	ENSG00000119866.22:t:60461904-60462424	ENSG00000119866.22_1_afe_1	False	False	60462282-60462424	A	60468732-60468833	Proximal	60462424-60468732	False	False	True	7.065e-01	8.418e-01	8.912e-02	9.009e-01	9.356e-02
ENSG00000119866.22_1	ENSG00000119866.22	BCL11A	chr2	-	ENSG00000119866.22:t:60461904-60462424	ENSG00000119866.22_1_afe_1	False	False	60462282-60462424	A	60545971-60546394	Distal	60462424-60545971	False	False	True	2.724e-01	1.197e-01	-1.175e-01	9.425e-01	5.056e-02
ENSG00000119866.22_2	ENSG00000119866.22	BCL11A	chr2	-	ENSG00000119866.22:t:60450520-60452666	ENSG00000119866.22_2_afe_1	False	False	60450520-60452666	A	60460682-60461744	Proximal	60452666-60460682	False	False	True	1.654e-01	2.398e-01	5.500e-02	8.359e-01	1.726e-01
ENSG00000119866.22_2	ENSG00000119866.22	BCL11A	chr2	-	ENSG00000119866.22:t:60450520-60452666	ENSG00000119866.22_2_afe_1	False	False	60450520-60452666	A	60462282-60462424	Distal	60452666-60462282	False	False	True	8.068e-01	7.302e-01	-5.253e-02	8.334e-01	1.756e-01
ENSG00000126653.18_1	ENSG00000126653.18	NSRP1	chr17	+	ENSG00000126653.18:t:30172542-30172598	ENSG00000126653.18_1_afe_1	False	False	30172542-30172598	A	30163067-30163162	Proximal	30163162-30172542	False	False	True	4.102e-02	7.693e-02	2.534e-02	7.859e-01	4.930e-01
ENSG00000126653.18_1	ENSG00000126653.18	NSRP1	chr17	+	ENSG00000126653.18:t:30172542-30172598	ENSG00000126653.18_1_afe_1	False	False	30172542-30172598	A	30118038-30118173	Distal	30118173-30172542	False	False	True	8.789e-01	8.599e-01	-1.274e-02	7.469e-01	4.981e-01
ENSG00000114993.17_2	ENSG00000114993.17	RTKN	chr2	-	ENSG00000114993.17:t:74430465-74430518	ENSG00000114993.17_2_afe_1	False	False	74430465-74430518	A	74430616-74430929	Proximal	74430518-74430616	False	True	True	6.792e-01	8.793e-01	1.523e-01	9.586e-01	2.578e-02
ENSG00000114993.17_2	ENSG00000114993.17	RTKN	chr2	-	ENSG00000114993.17:t:74430465-74430518	ENSG00000114993.17_2_afe_1	False	True	74430465-74430518	A	74432467-74432666	Distal	74430518-74432467	False	True	True	3.208e-01	1.207e-01	-1.523e-01	9.586e-01	2.578e-02
ENSG00000110723.12_1	ENSG00000110723.12	EXPH5	chr11	-	ENSG00000110723.12:t:108541652-108541812	ENSG00000110723.12_1_afe_1	False	False	108541652-108541812	A	108567918-108568126	Proximal	108541812-108567918	False	False	True	3.199e-02	8.509e-02	2.430e-02	7.591e-01	4.107e-01
ENSG00000110723.12_1	ENSG00000110723.12	EXPH5	chr11	-	ENSG00000110723.12:t:108541652-108541812	ENSG00000110723.12_1_afe_1	False	False	108541652-108541812	A	108593418-108593504	Distal	108541812-108593418	False	False	True	9.460e-01	8.872e-01	-3.245e-02	7.906e-01	3.053e-01
ENSG00000239779.7_1	ENSG00000239779.7	WBP1	chr2	+	ENSG00000239779.7:t:74459643-74459747	ENSG00000239779.7_1_afe_1	False	False	74459643-74459745	A	74458639-74458671	Proximal	74458671-74459643	False	False	True	8.814e-01	8.381e-01	-2.678e-02	7.920e-01	3.786e-01
ENSG00000239779.7_1	ENSG00000239779.7	WBP1	chr2	+	ENSG00000239779.7:t:74459643-74459747	ENSG00000239779.7_1_afe_1	False	False	74459643-74459745	A	74458400-74458537	Distal	74458537-74459643	False	False	True	6.558e-02	8.266e-02	8.499e-03	7.220e-01	6.254e-01
ENSG00000140022.14_1	ENSG00000140022.14	STON2	chr14	-	ENSG00000140022.14:t:81427102-81427212	ENSG00000140022.14_1_afe_1	False	False	81427102-81427212	A	81427301-81427404	Proximal	81427212-81427301	False	False	True	4.621e-02	1.830e-01	9.569e-02	8.782e-01	7.818e-02
ENSG00000140022.14_1	ENSG00000140022.14	STON2	chr14	-	ENSG00000140022.14:t:81427102-81427212	ENSG00000140022.14_1_afe_1	False	False	81427102-81427212	A	81436321-81436465	Distal	81427212-81436321	False	False	True	9.472e-01	8.105e-01	-9.627e-02	8.791e-01	7.721e-02
ENSG00000151914.22_1	ENSG00000151914.22	DST	chr6	-	ENSG00000151914.22:t:56735058-56735289	ENSG00000151914.22_1_afe_1	False	False	56735228-56735289	A	56843055-56843153	Proximal	56735289-56843055	False	False	True	6.337e-01	7.646e-01	9.692e-02	9.068e-01	7.855e-02
ENSG00000151914.22_1	ENSG00000151914.22	DST	chr6	-	ENSG00000151914.22:t:56735058-56735289	ENSG00000151914.22_1_afe_1	False	False	56735228-56735289	A	56851397-56851717	Distal	56735289-56851397	False	False	True	3.640e-01	2.315e-01	-9.858e-02	9.091e-01	7.605e-02
ENSG00000151914.22_4	ENSG00000151914.22	DST	chr6	-	ENSG00000151914.22:t:56536779-56536940	ENSG00000151914.22_4_afe_1	False	False	56536779-56536940	A	56540280-56542204	Proximal	56536940-56540280	False	False	True	6.760e-02	1.435e-01	5.619e-02	8.846e-01	2.214e-01
ENSG00000151914.22_4	ENSG00000151914.22	DST	chr6	-	ENSG00000151914.22:t:56536779-56536940	ENSG00000151914.22_4_afe_1	False	False	56536779-56536940	A	56552184-56553655	Distal	56536940-56552184	False	False	True	9.312e-01	8.545e-01	-5.683e-02	8.861e-01	2.173e-01
ENSG00000105576.16_2	ENSG00000105576.16	TNPO2	chr19	-	ENSG00000105576.16:t:12720879-12721715	ENSG00000105576.16_2_afe_1	False	False	12720879-12720990	A	12722477-12722572	Proximal	12720990-12722477	False	False	True	3.263e-01	3.852e-01	3.840e-02	8.211e-01	2.934e-01
ENSG00000105576.16_2	ENSG00000105576.16	TNPO2	chr19	-	ENSG00000105576.16:t:12720879-12721715	ENSG00000105576.16_2_afe_1	False	False	12720879-12720990	A	12723249-12723365	Distal	12720990-12723249	False	False	True	6.701e-01	6.135e-01	-3.718e-02	8.182e-01	3.023e-01
ENSG00000137203.15_1	ENSG00000137203.15	TFAP2A	chr6	-	ENSG00000137203.15:t:10410282-10410335	ENSG00000137203.15_1_afe_1	False	False	10410282-10410335	A	10411570-10412391	Proximal	10410335-10411570	False	False	True	6.447e-01	6.020e-01	-2.406e-02	7.938e-01	3.160e-01
ENSG00000137203.15_1	ENSG00000137203.15	TFAP2A	chr6	-	ENSG00000137203.15:t:10410282-10410335	ENSG00000137203.15_1_afe_1	False	False	10410282-10410335	A	10414941-10415206	Distal	10410335-10414941	False	False	True	3.329e-01	3.413e-01	5.765e-03	7.734e-01	4.014e-01
ENSG00000100330.16_4	ENSG00000100330.16	MTMR3	chr22	+	ENSG00000100330.16:t:30007114-30007319	ENSG00000100330.16_4_afe_1	False	False	30007114-30007319	A	30003895-30004021	Proximal	30004021-30007114	False	False	True	1.472e-02	5.934e-02	2.924e-02	8.116e-01	4.966e-01
ENSG00000100330.16_4	ENSG00000100330.16	MTMR3	chr22	+	ENSG00000100330.16:t:30007114-30007319	ENSG00000100330.16_4_afe_1	False	False	30007114-30007319	A	30002880-30002993	Distal	30002993-30007114	False	False	True	9.853e-01	9.407e-01	-2.924e-02	8.116e-01	4.966e-01
ENSG00000198792.13_1	ENSG00000198792.13	TMEM184B	chr22	-	ENSG00000198792.13:t:38247770-38248019	ENSG00000198792.13_1_afe_1	False	False	38247770-38248019	A	38272499-38272664	Proximal	38248019-38272499	False	False	True	4.799e-02	1.038e-01	3.626e-02	8.148e-01	3.233e-01
ENSG00000198792.13_1	ENSG00000198792.13	TMEM184B	chr22	-	ENSG00000198792.13:t:38247770-38248019	ENSG00000198792.13_1_afe_1	False	False	38247770-38248019	A	38272884-38273010	Distal	38248019-38272884	False	False	True	9.520e-01	8.962e-01	-3.626e-02	8.148e-01	3.233e-01
ENSG00000198586.14_3	ENSG00000198586.14	TLK1	chr2	-	ENSG00000198586.14:t:171014851-171014948	ENSG00000198586.14_3_afe_1	False	False	171014851-171014948	A	171022872-171023129	Proximal	171014948-171022872	False	False	True	5.098e-02	8.070e-02	1.901e-02	7.610e-01	5.142e-01
ENSG00000198586.14_3	ENSG00000198586.14	TLK1	chr2	-	ENSG00000198586.14:t:171014851-171014948	ENSG00000198586.14_3_afe_1	False	False	171014851-171014948	A	171028339-171028405	Distal	171014948-171028339	False	False	True	9.490e-01	9.193e-01	-1.901e-02	7.610e-01	5.142e-01
ENSG00000074219.14_2	ENSG00000074219.14	TEAD2	chr19	-	ENSG00000074219.14:t:49348703-49348845	ENSG00000074219.14_2_afe_1	False	False	49348703-49348845	A	49348957-49349059	Proximal	49348845-49348957	False	False	True	3.425e-02	6.529e-02	2.286e-02	7.862e-01	5.863e-01
ENSG00000074219.14_2	ENSG00000074219.14	TEAD2	chr19	-	ENSG00000074219.14:t:49348703-49348845	ENSG00000074219.14_2_afe_1	False	False	49348703-49348845	A	49351301-49351365	Distal	49348845-49351301	False	False	True	9.658e-01	9.347e-01	-2.286e-02	7.862e-01	5.863e-01
ENSG00000163605.15_1	ENSG00000163605.15	PPP4R2	chr3	+	ENSG00000163605.15:t:72998077-72998158	ENSG00000163605.15_1_afe_1	False	False	72998077-72998158	A	72997358-72997412	Proximal	72997412-72998077	False	False	True	8.695e-02	4.612e-02	-2.639e-02	7.934e-01	3.787e-01
ENSG00000163605.15_1	ENSG00000163605.15	PPP4R2	chr3	+	ENSG00000163605.15:t:72998077-72998158	ENSG00000163605.15_1_afe_1	False	False	72998077-72998158	A	72996803-72997071	Distal	72997071-72998077	False	False	True	9.130e-01	9.539e-01	2.639e-02	7.934e-01	3.787e-01
ENSG00000143437.21_1	ENSG00000143437.21	ARNT	chr1	-	ENSG00000143437.21:t:150858349-150858460	ENSG00000143437.21_1_afe_1	False	False	150858349-150858460	A	150861247-150861302	Proximal	150858460-150861247	False	False	True	2.705e-02	8.862e-02	2.033e-02	7.574e-01	4.001e-01
ENSG00000143437.21_1	ENSG00000143437.21	ARNT	chr1	-	ENSG00000143437.21:t:150858349-150858460	ENSG00000143437.21_1_afe_1	False	False	150858349-150858460	A	150876543-150876708	Distal	150858460-150876543	False	False	True	9.730e-01	9.114e-01	-2.033e-02	7.574e-01	4.001e-01
ENSG00000286192.1_1	ENSG00000286192.1	ENSG00000286192	chr7	-	ENSG00000286192.1:t:2234198-2235564	ENSG00000286192.1_1_afe_1	False	False	2234198-2235564	A	2238015-2238937	Proximal	2235564-2238015	False	False	True	7.296e-01	6.435e-01	-5.302e-02	8.366e-01	1.606e-01
ENSG00000286192.1_1	ENSG00000286192.1	ENSG00000286192	chr7	-	ENSG00000286192.1:t:2234198-2235564	ENSG00000286192.1_1_afe_1	False	True	2234198-2235564	A	2239530-2239707	Distal	2235564-2239530	False	False	True	2.704e-01	3.565e-01	5.302e-02	8.366e-01	1.606e-01
ENSG00000273559.5_2	ENSG00000273559.5	CWC25	chr17	-	ENSG00000273559.5:t:38809702-38809808	ENSG00000273559.5_2_afe_1	False	False	38809702-38809765	A	38810276-38810400	Proximal	38809765-38810276	False	True	True	7.665e-02	3.526e-01	2.750e-01	1.000e+00	2.433e-05
ENSG00000273559.5_2	ENSG00000273559.5	CWC25	chr17	-	ENSG00000273559.5:t:38809702-38809808	ENSG00000273559.5_2_afe_1	False	False	38809702-38809765	A	38810468-38810595	Distal	38809765-38810468	False	True	True	9.234e-01	6.474e-01	-2.750e-01	1.000e+00	2.433e-05
ENSG00000134291.12_1	ENSG00000134291.12	TMEM106C	chr12	+	ENSG00000134291.12:t:47964145-47964765	ENSG00000134291.12_1_afe_1	False	False	47964209-47964423	A	47963635-47963704	Proximal	47963704-47964209	False	False	True	6.439e-01	6.175e-01	-2.602e-02	8.402e-01	1.572e-01
ENSG00000134291.12_1	ENSG00000134291.12	TMEM106C	chr12	+	ENSG00000134291.12:t:47964145-47964765	ENSG00000134291.12_1_afe_1	False	False	47964209-47964423	A	47963569-47963633	Distal	47963633-47964209	False	False	True	3.265e-01	3.767e-01	3.656e-02	8.479e-01	1.439e-01
ENSG00000272391.6_1	ENSG00000272391.6	POM121C	chr7	-	ENSG00000272391.6:t:75475062-75475188	ENSG00000272391.6_1_afe_1	False	False	75475062-75475188	A	75484198-75484328	Proximal	75475188-75484198	False	False	True	5.627e-01	4.954e-01	-5.037e-02	8.329e-01	2.184e-01
ENSG00000272391.6_1	ENSG00000272391.6	POM121C	chr7	-	ENSG00000272391.6:t:75475062-75475188	ENSG00000272391.6_1_afe_1	False	False	75475062-75475188	A	75485864-75486299	Distal	75475188-75485864	False	False	True	4.373e-01	5.046e-01	5.037e-02	8.329e-01	2.184e-01
ENSG00000272391.6_2	ENSG00000272391.6	POM121C	chr7	-	ENSG00000272391.6:t:75441432-75441647	ENSG00000272391.6_2_afe_1	False	False	75441432-75441647	A	75442145-75442719	Proximal	75441647-75442145	False	False	True	2.866e-01	3.420e-01	3.327e-02	8.214e-01	2.525e-01
ENSG00000272391.6_2	ENSG00000272391.6	POM121C	chr7	-	ENSG00000272391.6:t:75441432-75441647	ENSG00000272391.6_2_afe_1	False	False	75441432-75441647	A	75474704-75474882	Distal	75441647-75474704	False	False	True	7.134e-01	6.580e-01	-3.327e-02	8.214e-01	2.525e-01
ENSG00000129158.11_2	ENSG00000129158.11	SERGEF	chr11	-	ENSG00000129158.11:t:17995796-17995909	ENSG00000129158.11_2_afe_1	False	False	17995796-17995909	A	17999494-17999572	Proximal	17995909-17999494	False	False	True	5.960e-02	4.935e-02	-5.740e-03	7.170e-01	6.668e-01
ENSG00000129158.11_2	ENSG00000129158.11	SERGEF	chr11	-	ENSG00000129158.11:t:17995796-17995909	ENSG00000129158.11_2_afe_1	False	False	17995796-17995909	A	18000497-18000557	Distal	17995909-18000497	False	False	True	9.404e-01	9.507e-01	5.740e-03	7.170e-01	6.668e-01
ENSG00000108669.17_1	ENSG00000108669.17	CYTH1	chr17	-	ENSG00000108669.17:t:78708912-78709732	ENSG00000108669.17_1_afe_1	False	False	78709650-78709732	A	78736692-78736967	Proximal	78709732-78736692	False	True	True	4.608e-01	1.604e-01	-2.809e-01	9.992e-01	4.411e-04
ENSG00000108669.17_1	ENSG00000108669.17	CYTH1	chr17	-	ENSG00000108669.17:t:78708912-78709732	ENSG00000108669.17_1_afe_1	False	False	78709650-78709732	A	78782202-78782297	Distal	78709732-78782202	False	True	True	5.256e-01	8.328e-01	2.857e-01	9.992e-01	4.085e-04
ENSG00000140104.14_1	ENSG00000140104.14	CLBA1	chr14	+	ENSG00000140104.14:t:104988943-104989088	ENSG00000140104.14_1_afe_1	False	False	104988943-104989088	A	104986279-104986854	Proximal	104986854-104988943	False	False	True	9.650e-01	9.423e-01	-1.293e-02	7.282e-01	5.282e-01
ENSG00000140104.14_1	ENSG00000140104.14	CLBA1	chr14	+	ENSG00000140104.14:t:104988943-104989088	ENSG00000140104.14_1_afe_1	False	False	104988943-104989088	A	104985775-104985878	Distal	104985878-104988943	False	False	True	3.503e-02	5.766e-02	1.293e-02	7.282e-01	5.282e-01
ENSG00000164306.11_2	ENSG00000164306.11	PRIMPOL	chr4	+	ENSG00000164306.11:t:184694522-184694963	ENSG00000164306.11_2_afe_1	False	False	184694522-184694963	A	184694293-184694370	Proximal	184694370-184694522	False	False	True	7.366e-02	6.821e-03	-3.578e-02	8.147e-01	3.702e-01
ENSG00000164306.11_2	ENSG00000164306.11	PRIMPOL	chr4	+	ENSG00000164306.11:t:184694522-184694963	ENSG00000164306.11_2_afe_1	False	False	184694522-184694963	A	184691666-184691712	Distal	184691712-184694522	False	False	True	9.263e-01	9.932e-01	3.578e-02	8.147e-01	3.702e-01
ENSG00000137871.21_1	ENSG00000137871.21	ZNF280D	chr15	-	ENSG00000137871.21:t:56704121-56704267	ENSG00000137871.21_1_afe_1	False	False	56704121-56704267	A	56707082-56707150	Proximal	56704267-56707082	False	False	True	9.617e-01	9.154e-01	-2.749e-02	7.935e-01	4.030e-01
ENSG00000137871.21_1	ENSG00000137871.21	ZNF280D	chr15	-	ENSG00000137871.21:t:56704121-56704267	ENSG00000137871.21_1_afe_1	False	False	56704121-56704267	A	56707263-56707318	Distal	56704267-56707263	False	False	True	3.829e-02	8.463e-02	2.749e-02	7.935e-01	4.030e-01
ENSG00000152359.15_1	ENSG00000152359.15	POC5	chr5	-	ENSG00000152359.15:t:75705239-75705787	ENSG00000152359.15_1_afe_1	False	False	75705704-75705787	A	75707737-75707875	Proximal	75705787-75707737	False	False	True	9.341e-01	8.388e-01	-5.696e-02	8.391e-01	1.776e-01
ENSG00000152359.15_1	ENSG00000152359.15	POC5	chr5	-	ENSG00000152359.15:t:75705239-75705787	ENSG00000152359.15_1_afe_1	False	False	75705704-75705787	A	75712854-75712951	Distal	75705787-75712854	False	False	True	6.236e-02	1.200e-01	2.741e-02	7.891e-01	3.220e-01
ENSG00000093000.19_1	ENSG00000093000.19	NUP50	chr22	+	ENSG00000093000.19:t:45168166-45168246	ENSG00000093000.19_1_afe_1	False	False	45168168-45168246	A	45166309-45166430	Proximal	45166430-45168168	False	False	True	1.247e-01	1.026e-01	-1.302e-02	7.184e-01	6.536e-01
ENSG00000093000.19_1	ENSG00000093000.19	NUP50	chr22	+	ENSG00000093000.19:t:45168166-45168246	ENSG00000093000.19_1_afe_1	False	False	45168168-45168246	A	45163925-45164296	Distal	45164296-45168168	False	False	True	8.669e-01	8.966e-01	1.523e-02	7.253e-01	6.173e-01
ENSG00000124615.20_1	ENSG00000124615.20	MOCS1	chr6	-	ENSG00000124615.20:t:39925678-39925845	ENSG00000124615.20_1_afe_1	False	False	39925678-39925845	A	39927329-39927455	Proximal	39925845-39927329	False	False	True	6.281e-01	7.636e-01	9.133e-02	8.754e-01	8.061e-02
ENSG00000124615.20_1	ENSG00000124615.20	MOCS1	chr6	-	ENSG00000124615.20:t:39925678-39925845	ENSG00000124615.20_1_afe_1	False	False	39925678-39925845	A	39934295-39934551	Distal	39925845-39934295	False	False	True	3.670e-01	2.308e-01	-9.268e-02	8.769e-01	7.885e-02
ENSG00000143258.17_1	ENSG00000143258.17	USP21	chr1	+	ENSG00000143258.17:t:161160620-161160992	ENSG00000143258.17_1_afe_1	False	False	161160620-161160992	A	161160329-161160506	Proximal	161160506-161160620	False	False	True	6.798e-01	7.073e-01	1.900e-02	8.062e-01	2.723e-01
ENSG00000143258.17_1	ENSG00000143258.17	USP21	chr1	+	ENSG00000143258.17:t:161160620-161160992	ENSG00000143258.17_1_afe_1	False	False	161160620-161160992	A	161159450-161159678	Distal	161159678-161160620	False	False	True	3.202e-01	2.927e-01	-1.900e-02	8.062e-01	2.723e-01
ENSG00000176105.14_1	ENSG00000176105.14	YES1	chr18	-	ENSG00000176105.14:t:756557-756835	ENSG00000176105.14_1_afe_1	False	False	756557-756835	A	812114-812357	Proximal	756835-812114	False	False	True	8.411e-01	8.897e-01	3.557e-02	8.211e-01	3.597e-01
ENSG00000176105.14_1	ENSG00000176105.14	YES1	chr18	-	ENSG00000176105.14:t:756557-756835	ENSG00000176105.14_1_afe_1	False	False	756557-756835	A	812384-812546	Distal	756835-812384	False	False	True	1.498e-01	9.012e-02	-4.727e-02	8.705e-01	2.841e-01
ENSG00000276043.5_1	ENSG00000276043.5	UHRF1	chr19	+	ENSG00000276043.5:t:4910876-4911038	ENSG00000276043.5_1_afe_1	False	False	4910876-4911038	A	4910146-4910246	Proximal	4910246-4910876	False	False	True	1.625e-01	1.201e-01	-2.587e-02	7.929e-01	4.787e-01
ENSG00000276043.5_1	ENSG00000276043.5	UHRF1	chr19	+	ENSG00000276043.5:t:4910876-4911038	ENSG00000276043.5_1_afe_1	False	False	4910876-4911038	A	4909430-4909655	Distal	4909655-4910876	False	False	True	8.266e-01	8.736e-01	3.276e-02	8.240e-01	4.066e-01
ENSG00000107262.26_2	ENSG00000107262.26	BAG1	chr9	-	ENSG00000107262.26:t:33261087-33261169	ENSG00000107262.26_2_afe_1	False	False	33261087-33261169	A	33262105-33262246	Proximal	33261169-33262105	False	False	True	8.224e-02	3.518e-02	-3.723e-02	8.758e-01	4.675e-01
ENSG00000107262.26_2	ENSG00000107262.26	BAG1	chr9	-	ENSG00000107262.26:t:33261087-33261169	ENSG00000107262.26_2_afe_1	False	False	33261087-33261169	A	33262702-33262830	Distal	33261169-33262702	False	False	True	9.178e-01	9.648e-01	3.723e-02	8.758e-01	4.675e-01
ENSG00000136715.19_1	ENSG00000136715.19	SAP130	chr2	-	ENSG00000136715.19:t:128026181-128026298	ENSG00000136715.19_1_afe_1	False	False	128026181-128026298	A	128027092-128027313	Proximal	128026298-128027092	False	True	True	6.552e-01	4.896e-01	-1.227e-01	9.300e-01	4.756e-02
ENSG00000136715.19_1	ENSG00000136715.19	SAP130	chr2	-	ENSG00000136715.19:t:128026181-128026298	ENSG00000136715.19_1_afe_1	False	False	128026181-128026298	A	128027940-128028120	Distal	128026298-128027940	False	True	True	3.425e-01	4.966e-01	1.135e-01	9.206e-01	5.686e-02
ENSG00000086102.19_4	ENSG00000086102.19	NFX1	chr9	+	ENSG00000086102.19:t:33366629-33366774	ENSG00000086102.19_4_afe_1	False	False	33366629-33366774	A	33365233-33366009	Proximal	33366009-33366629	False	False	True	6.090e-02	8.281e-02	1.330e-02	7.478e-01	5.152e-01
ENSG00000086102.19_4	ENSG00000086102.19	NFX1	chr9	+	ENSG00000086102.19:t:33366629-33366774	ENSG00000086102.19_4_afe_1	False	False	33366629-33366774	A	33364708-33364774	Distal	33364774-33366629	False	False	True	9.391e-01	9.172e-01	-1.330e-02	7.478e-01	5.152e-01
ENSG00000108465.15_1	ENSG00000108465.15	CDK5RAP3	chr17	+	ENSG00000108465.15:t:47973931-47974136	ENSG00000108465.15_1_afe_1	False	False	47973931-47974031	A	47973659-47973693	Proximal	47973693-47973931	False	False	True	1.800e-01	1.533e-01	-1.152e-02	7.584e-01	4.956e-01
ENSG00000108465.15_1	ENSG00000108465.15	CDK5RAP3	chr17	+	ENSG00000108465.15:t:47973931-47974136	ENSG00000108465.15_1_afe_1	False	False	47973931-47974031	A	47973519-47973650	Distal	47973650-47973931	False	False	True	7.977e-01	8.123e-01	1.088e-02	7.597e-01	4.890e-01
ENSG00000100154.15_1	ENSG00000100154.15	TTC28	chr22	-	ENSG00000100154.15:t:28306496-28306645	ENSG00000100154.15_1_afe_1	False	False	28306496-28306643	A	28442886-28443073	Proximal	28306643-28442886	False	False	True	5.886e-02	4.497e-02	-8.206e-03	7.364e-01	5.862e-01
ENSG00000100154.15_1	ENSG00000100154.15	TTC28	chr22	-	ENSG00000100154.15:t:28306496-28306645	ENSG00000100154.15_1_afe_1	False	False	28306496-28306643	A	28629552-28629830	Distal	28306643-28629552	False	False	True	9.411e-01	9.550e-01	8.206e-03	7.364e-01	5.862e-01
ENSG00000134152.11_1	ENSG00000134152.11	KATNBL1	chr15	-	ENSG00000134152.11:t:34163560-34163690	ENSG00000134152.11_1_afe_1	False	False	34163560-34163690	A	34177821-34177999	Proximal	34163690-34177821	False	False	True	1.267e-01	4.331e-02	-7.049e-02	9.158e-01	1.528e-01
ENSG00000134152.11_1	ENSG00000134152.11	KATNBL1	chr15	-	ENSG00000134152.11:t:34163560-34163690	ENSG00000134152.11_1_afe_1	False	False	34163560-34163690	A	34209951-34210096	Distal	34163690-34209951	False	False	True	8.645e-01	9.467e-01	6.732e-02	8.989e-01	1.628e-01
ENSG00000096093.16_1	ENSG00000096093.16	EFHC1	chr6	+	ENSG00000096093.16:t:52423946-52424167	ENSG00000096093.16_1_afe_1	False	False	52423946-52424167	A	52423687-52423814	Proximal	52423814-52423946	False	False	True	1.230e-02	5.980e-02	1.877e-02	7.360e-01	5.646e-01
ENSG00000096093.16_1	ENSG00000096093.16	EFHC1	chr6	+	ENSG00000096093.16:t:52423946-52424167	ENSG00000096093.16_1_afe_1	False	False	52423946-52424167	A	52419743-52420473	Distal	52420473-52423946	False	False	True	9.724e-01	8.759e-01	-7.388e-02	9.256e-01	1.514e-01
ENSG00000096093.16_5	ENSG00000096093.16	EFHC1	chr6	+	ENSG00000096093.16:t:52490140-52491000	ENSG00000096093.16_5_afe_1	False	False	52490140-52490350	A	52485169-52488675	Proximal	52488675-52490140	False	False	True	2.702e-02	5.185e-02	1.554e-02	7.219e-01	5.905e-01
ENSG00000096093.16_5	ENSG00000096093.16	EFHC1	chr6	+	ENSG00000096093.16:t:52490140-52491000	ENSG00000096093.16_5_afe_1	False	False	52490140-52490350	A	52479640-52479787	Distal	52479787-52490140	False	False	True	9.717e-01	9.454e-01	-1.709e-02	7.324e-01	5.676e-01
ENSG00000131016.17_1	ENSG00000131016.17	AKAP12	chr6	+	ENSG00000131016.17:t:151348711-151353752	ENSG00000131016.17_1_afe_1	False	False	151348711-151353752	A	151325688-151325885	Proximal	151325885-151348711	False	False	True	7.208e-02	1.061e-01	1.659e-02	7.392e-01	5.988e-01
ENSG00000131016.17_1	ENSG00000131016.17	AKAP12	chr6	+	ENSG00000131016.17:t:151348711-151353752	ENSG00000131016.17_1_afe_1	False	False	151348711-151353752	A	151305747-151305903	Distal	151305903-151348711	False	False	True	9.216e-01	8.890e-01	-1.740e-02	7.517e-01	5.993e-01
ENSG00000102226.10_1	ENSG00000102226.10	USP11	chrX	+	ENSG00000102226.10:t:47239070-47239179	ENSG00000102226.10_1_afe_1	False	False	47239070-47239179	A	47233392-47233533	Proximal	47233533-47239070	False	False	True	1.166e-01	1.550e-01	1.987e-02	7.626e-01	5.327e-01
ENSG00000102226.10_1	ENSG00000102226.10	USP11	chrX	+	ENSG00000102226.10:t:47239070-47239179	ENSG00000102226.10_1_afe_1	False	False	47239070-47239179	A	47232866-47233219	Distal	47233219-47239070	False	False	True	8.807e-01	8.359e-01	-2.469e-02	7.904e-01	4.875e-01
ENSG00000133773.12_1	ENSG00000133773.12	CCDC59	chr12	-	ENSG00000133773.12:t:82356844-82357331	ENSG00000133773.12_1_afe_1	False	False	82356960-82357269	A	82358223-82358409	Proximal	82357269-82358223	False	False	True	9.002e-01	8.280e-01	-5.232e-02	8.736e-01	2.395e-01
ENSG00000133773.12_1	ENSG00000133773.12	CCDC59	chr12	-	ENSG00000133773.12:t:82356844-82357331	ENSG00000133773.12_1_afe_1	False	False	82356960-82357269	A	82358679-82358805	Distal	82357269-82358679	False	False	True	9.891e-02	1.707e-01	5.201e-02	8.729e-01	2.412e-01
ENSG00000115290.11_1	ENSG00000115290.11	GRB14	chr2	-	ENSG00000115290.11:t:164547660-164547816	ENSG00000115290.11_1_afe_1	False	False	164547660-164547816	A	164568315-164568521	Proximal	164547816-164568315	False	False	True	8.315e-02	1.429e-02	-3.184e-02	7.729e-01	3.517e-01
ENSG00000115290.11_1	ENSG00000115290.11	GRB14	chr2	-	ENSG00000115290.11:t:164547660-164547816	ENSG00000115290.11_1_afe_1	False	False	164547660-164547816	A	164619687-164619957	Distal	164547816-164619687	False	False	True	9.168e-01	9.857e-01	3.184e-02	7.729e-01	3.517e-01
ENSG00000156017.13_1	ENSG00000156017.13	CARNMT1	chr9	-	ENSG00000156017.13:t:75016849-75017448	ENSG00000156017.13_1_afe_1	False	False	75016849-75017448	A	75027053-75027099	Proximal	75017448-75027053	False	False	True	2.188e-01	1.050e-01	-8.467e-02	9.090e-01	1.044e-01
ENSG00000156017.13_1	ENSG00000156017.13	CARNMT1	chr9	-	ENSG00000156017.13:t:75016849-75017448	ENSG00000156017.13_1_afe_1	False	False	75016849-75017448	A	75028012-75028423	Distal	75017448-75028012	False	False	True	7.812e-01	8.950e-01	8.467e-02	9.090e-01	1.044e-01
ENSG00000082438.18_3	ENSG00000082438.18	COBLL1	chr2	-	ENSG00000082438.18:t:164700522-164700756	ENSG00000082438.18_3_afe_1	False	False	164700522-164700756	A	164703104-164703220	Proximal	164700756-164703104	False	False	True	1.044e-01	1.212e-01	1.153e-02	7.769e-01	3.736e-01
ENSG00000082438.18_3	ENSG00000082438.18	COBLL1	chr2	-	ENSG00000082438.18:t:164700522-164700756	ENSG00000082438.18_3_afe_1	False	False	164700522-164700756	A	164704444-164704518	Distal	164700756-164704444	False	False	True	8.956e-01	8.788e-01	-1.153e-02	7.769e-01	3.736e-01
ENSG00000159256.13_1	ENSG00000159256.13	MORC3	chr21	+	ENSG00000159256.13:t:36336874-36337006	ENSG00000159256.13_1_afe_1	False	False	36336874-36337006	A	36333419-36333718	Proximal	36333718-36336874	False	False	True	9.756e-01	9.486e-01	-9.636e-03	7.058e-01	6.583e-01
ENSG00000159256.13_1	ENSG00000159256.13	MORC3	chr21	+	ENSG00000159256.13:t:36336874-36337006	ENSG00000159256.13_1_afe_1	False	False	36336874-36337006	A	36320189-36320303	Distal	36320303-36336874	False	False	True	2.439e-02	5.138e-02	9.636e-03	7.058e-01	6.583e-01
ENSG00000141867.19_2	ENSG00000141867.19	BRD4	chr19	-	ENSG00000141867.19:t:15268905-15269042	ENSG00000141867.19_2_afe_1	False	True	15268905-15269042	A	15271322-15271392	Proximal	15269042-15271322	False	False	True	3.990e-02	6.684e-02	3.127e-02	8.491e-01	5.460e-01
ENSG00000141867.19_2	ENSG00000141867.19	BRD4	chr19	-	ENSG00000141867.19:t:15268905-15269042	ENSG00000141867.19_2_afe_1	False	False	15268905-15269042	A	15272815-15273133	Distal	15269042-15272815	False	False	True	9.601e-01	9.332e-01	-3.127e-02	8.491e-01	5.460e-01
ENSG00000141867.19_3	ENSG00000141867.19	BRD4	chr19	-	ENSG00000141867.19:t:15267416-15267551	ENSG00000141867.19_3_afe_1	False	False	15267416-15267551	A	15268154-15268281	Proximal	15267551-15268154	False	False	True	8.088e-02	8.552e-02	4.526e-03	6.809e-01	7.517e-01
ENSG00000141867.19_3	ENSG00000141867.19	BRD4	chr19	-	ENSG00000141867.19:t:15267416-15267551	ENSG00000141867.19_3_afe_1	False	False	15267416-15267551	A	15268905-15269042	Distal	15267551-15268905	False	False	True	9.191e-01	9.145e-01	-4.526e-03	6.809e-01	7.517e-01
ENSG00000109180.15_1	ENSG00000109180.15	OCIAD1	chr4	+	ENSG00000109180.15:t:48832620-48832761	ENSG00000109180.15_1_afe_1	False	False	48832620-48832682	A	48831306-48831496	Proximal	48831496-48832620	False	True	True	4.056e-01	2.408e-01	-1.572e-01	9.996e-01	7.368e-03
ENSG00000109180.15_1	ENSG00000109180.15	OCIAD1	chr4	+	ENSG00000109180.15:t:48832620-48832761	ENSG00000109180.15_1_afe_1	False	False	48832620-48832682	A	48831153-48831249	Distal	48831249-48832620	False	True	True	4.597e-01	6.487e-01	1.857e-01	9.997e-01	2.603e-03
ENSG00000100138.15_1	ENSG00000100138.15	SNU13	chr22	-	ENSG00000100138.15:t:41680244-41680364	ENSG00000100138.15_1_afe_1	False	False	41680244-41680364	A	41682356-41682622	Proximal	41680364-41682356	False	False	True	3.252e-01	2.547e-01	-4.945e-02	8.741e-01	2.488e-01
ENSG00000100138.15_1	ENSG00000100138.15	SNU13	chr22	-	ENSG00000100138.15:t:41680244-41680364	ENSG00000100138.15_1_afe_1	False	False	41680244-41680364	A	41688794-41688981	Distal	41680364-41688794	False	False	True	6.734e-01	7.432e-01	4.882e-02	8.726e-01	2.530e-01
ENSG00000123836.15_1	ENSG00000123836.15	PFKFB2	chr1	+	ENSG00000123836.15:t:207061953-207062078	ENSG00000123836.15_1_afe_1	False	False	207061953-207062078	A	207060846-207060930	Proximal	207060930-207061953	False	False	True	8.104e-02	6.944e-02	-7.395e-03	7.733e-01	3.502e-01
ENSG00000123836.15_1	ENSG00000123836.15	PFKFB2	chr1	+	ENSG00000123836.15:t:207061953-207062078	ENSG00000123836.15_1_afe_1	False	False	207061953-207062078	A	207054701-207054802	Distal	207054802-207061953	False	False	True	9.190e-01	9.306e-01	7.395e-03	7.733e-01	3.502e-01
ENSG00000123836.15_2	ENSG00000123836.15	PFKFB2	chr1	+	ENSG00000123836.15:t:207071509-207071573	ENSG00000123836.15_2_afe_1	False	False	207071509-207071573	A	207071188-207071250	Proximal	207071250-207071509	False	False	True	9.939e-01	9.431e-01	-1.921e-02	7.302e-01	5.442e-01
ENSG00000123836.15_2	ENSG00000123836.15	PFKFB2	chr1	+	ENSG00000123836.15:t:207071509-207071573	ENSG00000123836.15_2_afe_1	False	False	207071509-207071573	A	207069424-207069528	Distal	207069528-207071509	False	False	True	6.089e-03	5.691e-02	1.921e-02	7.302e-01	5.442e-01
ENSG00000120318.16_1	ENSG00000120318.16	ARAP3	chr5	-	ENSG00000120318.16:t:141653401-141654435	ENSG00000120318.16_1_afe_1	False	False	141653401-141654435	A	141655362-141655400	Proximal	141654435-141655362	False	False	True	6.414e-01	5.313e-01	-6.359e-02	8.480e-01	1.218e-01
ENSG00000120318.16_1	ENSG00000120318.16	ARAP3	chr5	-	ENSG00000120318.16:t:141653401-141654435	ENSG00000120318.16_1_afe_1	False	False	141653401-141654435	A	141655621-141655758	Distal	141654435-141655621	False	False	True	3.586e-01	4.687e-01	6.359e-02	8.480e-01	1.218e-01
ENSG00000115226.10_1	ENSG00000115226.10	FNDC4	chr2	-	ENSG00000115226.10:t:27491883-27492478	ENSG00000115226.10_1_afe_1	False	False	27491883-27492478	A	27492666-27492790	Proximal	27492478-27492666	False	False	True	8.965e-01	9.080e-01	5.403e-03	7.905e-01	3.412e-01
ENSG00000115226.10_1	ENSG00000115226.10	FNDC4	chr2	-	ENSG00000115226.10:t:27491883-27492478	ENSG00000115226.10_1_afe_1	False	False	27491883-27492478	A	27493389-27493478	Distal	27492478-27493389	False	False	True	1.035e-01	9.197e-02	-5.403e-03	7.905e-01	3.412e-01
ENSG00000205572.10_1	ENSG00000205572.10	SERF1B	chr5	+	ENSG00000205572.10:t:70026264-70026515	ENSG00000205572.10_1_afe_1	False	False	70026407-70026515	A	70025534-70025731	Proximal	70025731-70026407	False	False	True	8.518e-02	1.437e-01	3.499e-02	8.096e-01	3.104e-01
ENSG00000205572.10_1	ENSG00000205572.10	SERF1B	chr5	+	ENSG00000205572.10:t:70026264-70026515	ENSG00000205572.10_1_afe_1	False	False	70026407-70026515	A	70025247-70025458	Distal	70025458-70026407	False	False	True	9.121e-01	8.532e-01	-3.521e-02	8.096e-01	3.074e-01
ENSG00000080823.23_1	ENSG00000080823.23	MOK	chr14	-	ENSG00000080823.23:t:102263537-102264651	ENSG00000080823.23_1_afe_1	False	False	102263537-102263616	A	102265823-102265912	Proximal	102263616-102265823	False	False	True	6.932e-01	7.608e-01	4.513e-02	8.396e-01	1.534e-01
ENSG00000080823.23_1	ENSG00000080823.23	MOK	chr14	-	ENSG00000080823.23:t:102263537-102264651	ENSG00000080823.23_1_afe_1	False	False	102263537-102263616	A	102283478-102283592	Distal	102263616-102283478	False	False	True	3.007e-01	2.326e-01	-4.634e-02	8.405e-01	1.515e-01
ENSG00000080823.23_3	ENSG00000080823.23	MOK	chr14	-	ENSG00000080823.23:t:102233464-102234153	ENSG00000080823.23_3_afe_1	False	False	102233464-102233789	A	102235365-102235569	Proximal	102233789-102235365	False	False	True	9.853e-02	1.103e-01	1.878e-03	7.624e-01	4.633e-01
ENSG00000080823.23_3	ENSG00000080823.23	MOK	chr14	-	ENSG00000080823.23:t:102233464-102234153	ENSG00000080823.23_3_afe_1	False	False	102233464-102233789	A	102250812-102250990	Distal	102233789-102250812	False	False	True	8.944e-01	8.778e-01	-4.686e-03	7.645e-01	4.519e-01
ENSG00000123545.6_1	ENSG00000123545.6	NDUFAF4	chr6	-	ENSG00000123545.6:t:96889315-96891391	ENSG00000123545.6_1_afe_1	False	False	96889315-96891391	A	96896084-96896153	Proximal	96891391-96896084	False	False	True	5.051e-02	6.282e-02	7.972e-03	7.253e-01	6.630e-01
ENSG00000123545.6_1	ENSG00000123545.6	NDUFAF4	chr6	-	ENSG00000123545.6:t:96889315-96891391	ENSG00000123545.6_1_afe_1	False	False	96889315-96891391	A	96896744-96896918	Distal	96891391-96896744	False	False	True	9.323e-01	9.113e-01	-1.049e-02	6.908e-01	7.020e-01
ENSG00000104331.9_1	ENSG00000104331.9	BPNT2	chr8	-	ENSG00000104331.9:t:56966191-56966352	ENSG00000104331.9_1_afe_1	False	False	56966191-56966352	A	56967110-56967218	Proximal	56966352-56967110	False	False	True	5.274e-02	1.159e-01	4.614e-02	8.674e-01	2.918e-01
ENSG00000104331.9_1	ENSG00000104331.9	BPNT2	chr8	-	ENSG00000104331.9:t:56966191-56966352	ENSG00000104331.9_1_afe_1	False	False	56966191-56966352	A	56978050-56978145	Distal	56966352-56978050	False	False	True	9.473e-01	8.841e-01	-4.614e-02	8.674e-01	2.918e-01
ENSG00000204842.18_1	ENSG00000204842.18	ATXN2	chr12	-	ENSG00000204842.18:t:111555883-111555919	ENSG00000204842.18_1_afe_1	False	False	111555883-111555919	A	111597916-111598566	Proximal	111555919-111597916	False	False	True	1.430e-02	8.053e-02	3.301e-02	7.894e-01	3.644e-01
ENSG00000204842.18_1	ENSG00000204842.18	ATXN2	chr12	-	ENSG00000204842.18:t:111555883-111555919	ENSG00000204842.18_1_afe_1	False	False	111555883-111555919	A	111598784-111599350	Distal	111555919-111598784	False	False	True	9.821e-01	8.811e-01	-7.078e-02	8.949e-01	1.506e-01
ENSG00000205571.14_1	ENSG00000205571.14	SMN2	chr5	+	ENSG00000205571.14:t:70070641-70070654	ENSG00000205571.14_1_afe_1	False	False	70070641-70070654	A	70069233-70069330	Proximal	70069330-70070641	False	False	True	9.472e-01	9.764e-01	2.160e-02	7.743e-01	6.236e-01
ENSG00000205571.14_1	ENSG00000205571.14	SMN2	chr5	+	ENSG00000205571.14:t:70070641-70070654	ENSG00000205571.14_1_afe_1	False	False	70070641-70070654	A	70067279-70067446	Distal	70067446-70070641	False	False	True	5.280e-02	2.356e-02	-2.160e-02	7.743e-01	6.236e-01
ENSG00000129455.16_1	ENSG00000129455.16	KLK8	chr19	-	ENSG00000129455.16:t:50996007-50996214	ENSG00000129455.16_1_afe_1	False	False	50996007-50996214	A	50997751-50997967	Proximal	50996214-50997751	False	False	True	8.570e-01	9.624e-01	6.195e-02	8.465e-01	1.560e-01
ENSG00000129455.16_1	ENSG00000129455.16	KLK8	chr19	-	ENSG00000129455.16:t:50996007-50996214	ENSG00000129455.16_1_afe_1	False	False	50996007-50996214	A	51001098-51001175	Distal	50996214-51001098	False	False	True	1.430e-01	3.759e-02	-6.195e-02	8.465e-01	1.560e-01
ENSG00000139998.16_1	ENSG00000139998.16	RAB15	chr14	-	ENSG00000139998.16:t:64952511-64952571	ENSG00000139998.16_1_afe_1	False	False	64952511-64952571	A	64957940-64958159	Proximal	64952571-64957940	False	False	True	5.000e-02	1.513e-01	6.367e-02	8.737e-01	1.621e-01
ENSG00000139998.16_1	ENSG00000139998.16	RAB15	chr14	-	ENSG00000139998.16:t:64952511-64952571	ENSG00000139998.16_1_afe_1	False	False	64952511-64952571	A	64971953-64972336	Distal	64952571-64971953	False	False	True	9.389e-01	8.416e-01	-6.022e-02	8.645e-01	1.709e-01
ENSG00000170852.12_2	ENSG00000170852.12	KBTBD2	chr7	-	ENSG00000170852.12:t:32874522-32875157	ENSG00000170852.12_2_afe_1	False	False	32874522-32875157	A	32879435-32879493	Proximal	32875157-32879435	False	False	True	7.767e-01	8.528e-01	5.323e-02	8.598e-01	2.094e-01
ENSG00000170852.12_2	ENSG00000170852.12	KBTBD2	chr7	-	ENSG00000170852.12:t:32874522-32875157	ENSG00000170852.12_2_afe_1	False	False	32874522-32875157	A	32879701-32879942	Distal	32875157-32879701	False	False	True	2.036e-01	1.104e-01	-6.943e-02	8.981e-01	1.496e-01
ENSG00000240225.10_1	ENSG00000240225.10	ZNF542P	chr19	+	ENSG00000240225.10:t:56368645-56368936	ENSG00000240225.10_1_afe_1	False	False	56368866-56368936	A	56368319-56368460	Proximal	56368460-56368866	False	False	True	9.660e-01	8.500e-01	-8.421e-02	8.881e-01	1.053e-01
ENSG00000240225.10_1	ENSG00000240225.10	ZNF542P	chr19	+	ENSG00000240225.10:t:56368645-56368936	ENSG00000240225.10_1_afe_1	False	False	56368866-56368936	A	56368099-56368220	Distal	56368220-56368866	False	False	True	4.902e-03	1.350e-01	8.652e-02	9.054e-01	1.086e-01
ENSG00000107890.17_2	ENSG00000107890.17	ANKRD26	chr10	-	ENSG00000107890.17:t:27079089-27079161	ENSG00000107890.17_2_afe_1	False	False	27079089-27079161	A	27080032-27080153	Proximal	27079161-27080032	False	False	True	3.504e-02	8.971e-02	4.142e-02	8.625e-01	3.517e-01
ENSG00000107890.17_2	ENSG00000107890.17	ANKRD26	chr10	-	ENSG00000107890.17:t:27079089-27079161	ENSG00000107890.17_2_afe_1	False	False	27079089-27079161	A	27082803-27082833	Distal	27079161-27082803	False	False	True	9.534e-01	8.708e-01	-6.583e-02	9.123e-01	1.729e-01
ENSG00000018869.18_1	ENSG00000018869.18	ZNF582	chr19	-	ENSG00000018869.18:t:56391744-56391832	ENSG00000018869.18_1_afe_1	False	False	56391744-56391832	A	56393220-56393430	Proximal	56391832-56393220	False	False	True	7.326e-01	7.785e-01	2.497e-02	8.010e-01	2.766e-01
ENSG00000018869.18_1	ENSG00000018869.18	ZNF582	chr19	-	ENSG00000018869.18:t:56391744-56391832	ENSG00000018869.18_1_afe_1	False	False	56391744-56391832	A	56393442-56393538	Distal	56391832-56393442	False	False	True	2.494e-01	2.033e-01	-2.309e-02	7.989e-01	2.839e-01
ENSG00000038274.18_1	ENSG00000038274.18	MAT2B	chr5	+	ENSG00000038274.18:t:163512002-163512544	ENSG00000038274.18_1_afe_1	False	False	163512002-163512196	A	163505545-163505749	Proximal	163505749-163512002	False	False	True	7.733e-01	6.951e-01	-6.118e-02	8.731e-01	1.720e-01
ENSG00000038274.18_1	ENSG00000038274.18	MAT2B	chr5	+	ENSG00000038274.18:t:163512002-163512544	ENSG00000038274.18_1_afe_1	False	False	163512002-163512196	A	163503114-163503424	Distal	163503424-163512002	False	False	True	2.203e-01	2.954e-01	5.940e-02	8.690e-01	1.779e-01
ENSG00000163975.14_1	ENSG00000163975.14	MELTF	chr3	-	ENSG00000163975.14:t:197025542-197027064	ENSG00000163975.14_1_afe_1	False	False	197025542-197026759	A	197027756-197029294	Proximal	197026759-197027756	False	False	True	9.408e-01	8.168e-01	-9.528e-02	9.283e-01	8.390e-02
ENSG00000163975.14_1	ENSG00000163975.14	MELTF	chr3	-	ENSG00000163975.14:t:197025542-197027064	ENSG00000163975.14_1_afe_1	False	True	197025542-197026759	A	197029654-197029835	Distal	197026759-197029654	False	False	True	5.923e-02	1.832e-01	9.528e-02	9.283e-01	8.390e-02
ENSG00000130921.9_1	ENSG00000130921.9	MTRFR	chr12	+	ENSG00000130921.9:t:123253390-123256585	ENSG00000130921.9_1_afe_1	False	False	123253647-123255033	A	123233740-123233924	Proximal	123233924-123253647	False	False	True	9.108e-02	1.475e-01	3.306e-02	8.026e-01	3.172e-01
ENSG00000130921.9_1	ENSG00000130921.9	MTRFR	chr12	+	ENSG00000130921.9:t:123253390-123256585	ENSG00000130921.9_1_afe_1	False	False	123253647-123255033	A	123233385-123233531	Distal	123233531-123253647	False	False	True	8.948e-01	8.433e-01	-3.217e-02	8.045e-01	3.099e-01
ENSG00000149115.14_1	ENSG00000149115.14	TNKS1BP1	chr11	-	ENSG00000149115.14:t:57321792-57322197	ENSG00000149115.14_1_afe_1	False	False	57321792-57321950	A	57322237-57322335	Proximal	57321950-57322237	False	False	True	5.558e-02	2.050e-02	-1.428e-02	7.281e-01	6.008e-01
ENSG00000149115.14_1	ENSG00000149115.14	TNKS1BP1	chr11	-	ENSG00000149115.14:t:57321792-57322197	ENSG00000149115.14_1_afe_1	False	False	57321792-57321950	A	57324840-57324952	Distal	57321950-57324840	False	False	True	9.444e-01	9.795e-01	1.428e-02	7.281e-01	6.008e-01
ENSG00000149115.14_2	ENSG00000149115.14	TNKS1BP1	chr11	-	ENSG00000149115.14:t:57308395-57310556	ENSG00000149115.14_2_afe_1	False	False	57308395-57310556	A	57311238-57311469	Proximal	57310556-57311238	False	False	True	1.336e-01	1.978e-02	-7.962e-02	9.275e-01	1.197e-01
ENSG00000149115.14_2	ENSG00000149115.14	TNKS1BP1	chr11	-	ENSG00000149115.14:t:57308395-57310556	ENSG00000149115.14_2_afe_1	False	False	57308395-57310556	A	57312534-57313889	Distal	57310556-57312534	False	False	True	8.664e-01	9.802e-01	7.962e-02	9.275e-01	1.197e-01
ENSG00000115977.21_1	ENSG00000115977.21	AAK1	chr2	-	ENSG00000115977.21:t:69642877-69643274	ENSG00000115977.21_1_afe_1	False	False	69642878-69643274	A	69643575-69643739	Proximal	69643274-69643575	False	False	True	9.116e-01	8.931e-01	-1.232e-02	7.712e-01	4.135e-01
ENSG00000115977.21_1	ENSG00000115977.21	AAK1	chr2	-	ENSG00000115977.21:t:69642877-69643274	ENSG00000115977.21_1_afe_1	False	False	69642878-69643274	A	69643792-69643960	Distal	69643274-69643792	False	False	True	6.323e-02	6.510e-02	3.755e-03	7.504e-01	5.054e-01
ENSG00000081026.19_2	ENSG00000081026.19	MAGI3	chr1	+	ENSG00000081026.19:t:113619736-113619830	ENSG00000081026.19_2_afe_1	False	False	113619736-113619830	A	113618532-113618606	Proximal	113618606-113619736	False	False	True	2.923e-02	5.424e-02	1.415e-02	7.324e-01	6.231e-01
ENSG00000081026.19_2	ENSG00000081026.19	MAGI3	chr1	+	ENSG00000081026.19:t:113619736-113619830	ENSG00000081026.19_2_afe_1	False	False	113619736-113619830	A	113614601-113614658	Distal	113614658-113619736	False	False	True	9.708e-01	9.458e-01	-1.415e-02	7.324e-01	6.231e-01
ENSG00000099991.18_1	ENSG00000099991.18	CABIN1	chr22	+	ENSG00000099991.18:t:24035444-24035520	ENSG00000099991.18_1_afe_1	False	False	24035444-24035520	A	24011416-24011728	Proximal	24011728-24035444	False	False	True	9.315e-01	9.848e-01	2.931e-02	7.894e-01	4.333e-01
ENSG00000099991.18_1	ENSG00000099991.18	CABIN1	chr22	+	ENSG00000099991.18:t:24035444-24035520	ENSG00000099991.18_1_afe_1	False	False	24035444-24035520	A	24011192-24011367	Distal	24011367-24035444	False	False	True	6.849e-02	1.515e-02	-2.931e-02	7.894e-01	4.333e-01
ENSG00000121644.19_1	ENSG00000121644.19	DESI2	chr1	+	ENSG00000121644.19:t:244686597-244686669	ENSG00000121644.19_1_afe_1	False	False	244686597-244686669	A	244653751-244654025	Proximal	244654025-244686597	False	False	True	6.025e-02	9.171e-02	1.659e-02	7.272e-01	5.691e-01
ENSG00000121644.19_1	ENSG00000121644.19	DESI2	chr1	+	ENSG00000121644.19:t:244686597-244686669	ENSG00000121644.19_1_afe_1	False	False	244686597-244686669	A	244653103-244653355	Distal	244653355-244686597	False	False	True	9.397e-01	9.083e-01	-1.659e-02	7.272e-01	5.691e-01
ENSG00000175054.16_4	ENSG00000175054.16	ATR	chr3	-	ENSG00000175054.16:t:142449007-142449602	ENSG00000175054.16_4_afe_1	False	False	142449007-142449602	A	142450466-142450602	Proximal	142449602-142450466	False	False	True	9.354e-02	8.929e-02	-1.113e-03	7.361e-01	5.599e-01
ENSG00000175054.16_4	ENSG00000175054.16	ATR	chr3	-	ENSG00000175054.16:t:142449007-142449602	ENSG00000175054.16_4_afe_1	False	False	142449007-142449602	A	142453128-142453233	Distal	142449602-142453128	False	False	True	9.065e-01	9.107e-01	1.113e-03	7.361e-01	5.599e-01
ENSG00000152056.17_1	ENSG00000152056.17	AP1S3	chr2	-	ENSG00000152056.17:t:223777689-223777869	ENSG00000152056.17_1_afe_1	False	False	223777691-223777869	A	223837448-223837735	Proximal	223777869-223837448	False	False	True	9.341e-01	9.406e-01	3.518e-03	7.263e-01	6.084e-01
ENSG00000152056.17_1	ENSG00000152056.17	AP1S3	chr2	-	ENSG00000152056.17:t:223777689-223777869	ENSG00000152056.17_1_afe_1	False	False	223777691-223777869	A	223837839-223838027	Distal	223777869-223837839	False	False	True	6.589e-02	5.939e-02	-3.518e-03	7.263e-01	6.084e-01
ENSG00000135317.14_1	ENSG00000135317.14	SNX14	chr6	-	ENSG00000135317.14:t:85574258-85574378	ENSG00000135317.14_1_afe_1	False	False	85574258-85574378	A	85593579-85593813	Proximal	85574378-85593579	False	False	True	9.726e-01	9.367e-01	-1.901e-02	7.506e-01	5.325e-01
ENSG00000135317.14_1	ENSG00000135317.14	SNX14	chr6	-	ENSG00000135317.14:t:85574258-85574378	ENSG00000135317.14_1_afe_1	False	False	85574258-85574378	A	85593834-85594156	Distal	85574378-85593834	False	False	True	1.180e-02	5.918e-02	1.958e-02	7.425e-01	5.519e-01
ENSG00000232040.4_1	ENSG00000232040.4	ZBED9	chr6	-	ENSG00000232040.4:t:28579272-28579419	ENSG00000232040.4_1_afe_1	False	False	28579272-28579419	A	28586298-28587298	Proximal	28579419-28586298	False	False	True	9.047e-01	9.524e-01	1.852e-02	7.645e-01	4.068e-01
ENSG00000232040.4_1	ENSG00000232040.4	ZBED9	chr6	-	ENSG00000232040.4:t:28579272-28579419	ENSG00000232040.4_1_afe_1	False	False	28579272-28579419	A	28587462-28587596	Distal	28579419-28587462	False	False	True	8.753e-02	3.810e-02	-1.936e-02	7.584e-01	4.137e-01
ENSG00000167699.14_1	ENSG00000167699.14	GLOD4	chr17	-	ENSG00000167699.14:t:776868-777692	ENSG00000167699.14_1_afe_1	False	False	776868-776988	A	778622-778661	Proximal	776988-778622	False	False	True	7.871e-02	1.123e-01	2.107e-02	7.677e-01	5.176e-01
ENSG00000167699.14_1	ENSG00000167699.14	GLOD4	chr17	-	ENSG00000167699.14:t:776868-777692	ENSG00000167699.14_1_afe_1	False	False	776868-776988	A	778695-778744	Distal	776988-778695	False	False	True	9.213e-01	8.877e-01	-2.107e-02	7.677e-01	5.176e-01
ENSG00000184584.13_1	ENSG00000184584.13	STING1	chr5	-	ENSG00000184584.13:t:139482210-139482361	ENSG00000184584.13_1_afe_1	False	False	139482210-139482302	A	139482550-139482599	Proximal	139482302-139482550	False	False	True	9.437e-01	9.931e-01	1.732e-02	7.190e-01	5.656e-01
ENSG00000184584.13_1	ENSG00000184584.13	STING1	chr5	-	ENSG00000184584.13:t:139482210-139482361	ENSG00000184584.13_1_afe_1	False	False	139482210-139482302	A	139482610-139482935	Distal	139482302-139482610	False	False	True	5.635e-02	6.879e-03	-1.732e-02	7.190e-01	5.656e-01
ENSG00000184584.13_2	ENSG00000184584.13	STING1	chr5	-	ENSG00000184584.13:t:139481159-139481368	ENSG00000184584.13_2_afe_1	False	False	139481159-139481342	A	139481478-139481704	Proximal	139481342-139481478	False	True	True	7.220e-01	9.118e-01	1.613e-01	9.637e-01	2.209e-02
ENSG00000184584.13_2	ENSG00000184584.13	STING1	chr5	-	ENSG00000184584.13:t:139481159-139481368	ENSG00000184584.13_2_afe_1	False	False	139481159-139481342	A	139482210-139482302	Distal	139481342-139482210	False	True	True	2.780e-01	8.815e-02	-1.613e-01	9.637e-01	2.209e-02
ENSG00000187742.15_1	ENSG00000187742.15	SECISBP2	chr9	+	ENSG00000187742.15:t:89319652-89319797	ENSG00000187742.15_1_afe_1	False	False	89319652-89319797	A	89318851-89319067	Proximal	89319067-89319652	False	False	True	3.877e-02	6.035e-02	1.302e-02	7.355e-01	5.802e-01
ENSG00000187742.15_1	ENSG00000187742.15	SECISBP2	chr9	+	ENSG00000187742.15:t:89319652-89319797	ENSG00000187742.15_1_afe_1	False	False	89319652-89319797	A	89318500-89318612	Distal	89318612-89319652	False	False	True	9.612e-01	9.397e-01	-1.302e-02	7.355e-01	5.802e-01
ENSG00000077380.16_1	ENSG00000077380.16	DYNC1I2	chr2	+	ENSG00000077380.16:t:171690145-171690263	ENSG00000077380.16_1_afe_1	False	False	171690147-171690263	A	171687672-171687873	Proximal	171687873-171690147	False	False	True	3.379e-01	3.411e-01	7.405e-04	7.790e-01	4.316e-01
ENSG00000077380.16_1	ENSG00000077380.16	DYNC1I2	chr2	+	ENSG00000077380.16:t:171690145-171690263	ENSG00000077380.16_1_afe_1	False	False	171690147-171690263	A	171687409-171687627	Distal	171687627-171690147	False	False	True	6.531e-01	6.501e-01	-2.869e-03	7.784e-01	4.389e-01
ENSG00000130940.15_1	ENSG00000130940.15	CASZ1	chr1	-	ENSG00000130940.15:t:10693874-10693912	ENSG00000130940.15_1_afe_1	False	False	10693874-10693912	A	10694297-10694479	Proximal	10693912-10694297	False	False	True	2.232e-01	2.248e-01	-1.143e-02	8.092e-01	2.521e-01
ENSG00000130940.15_1	ENSG00000130940.15	CASZ1	chr1	-	ENSG00000130940.15:t:10693874-10693912	ENSG00000130940.15_1_afe_1	False	False	10693874-10693912	A	10705492-10705544	Distal	10693912-10705492	False	False	True	7.768e-01	7.752e-01	1.143e-02	8.092e-01	2.521e-01
ENSG00000160200.18_1	ENSG00000160200.18	CBS	chr21	-	ENSG00000160200.18:t:43066243-43066377	ENSG00000160200.18_1_afe_1	False	False	43066243-43066377	A	43067778-43067960	Proximal	43066377-43067778	False	False	True	1.207e-02	8.236e-02	3.400e-02	7.804e-01	3.380e-01
ENSG00000160200.18_1	ENSG00000160200.18	CBS	chr21	-	ENSG00000160200.18:t:43066243-43066377	ENSG00000160200.18_1_afe_1	False	False	43066243-43066377	A	43068509-43068615	Distal	43066377-43068509	False	False	True	9.879e-01	9.176e-01	-3.400e-02	7.804e-01	3.380e-01
ENSG00000184489.13_1	ENSG00000184489.13	PTP4A3	chr8	+	ENSG00000184489.13:t:141430927-141432454	ENSG00000184489.13_1_afe_1	False	False	141430927-141432454	A	141427750-141427824	Proximal	141427824-141430927	False	False	True	6.012e-01	6.190e-01	8.983e-03	8.056e-01	2.496e-01
ENSG00000184489.13_1	ENSG00000184489.13	PTP4A3	chr8	+	ENSG00000184489.13:t:141430927-141432454	ENSG00000184489.13_1_afe_1	False	False	141430927-141432454	A	141426939-141427069	Distal	141427069-141430927	False	False	True	3.988e-01	3.810e-01	-8.983e-03	8.056e-01	2.496e-01
ENSG00000187764.12_1	ENSG00000187764.12	SEMA4D	chr9	-	ENSG00000187764.12:t:89455888-89455953	ENSG00000187764.12_1_afe_1	False	False	89455888-89455953	A	89479572-89479890	Proximal	89455953-89479572	False	False	True	7.576e-02	2.773e-02	-2.445e-02	7.630e-01	4.089e-01
ENSG00000187764.12_1	ENSG00000187764.12	SEMA4D	chr9	-	ENSG00000187764.12:t:89455888-89455953	ENSG00000187764.12_1_afe_1	False	False	89455888-89455953	A	89497919-89498130	Distal	89455953-89497919	False	False	True	9.167e-01	9.556e-01	1.874e-02	7.634e-01	4.240e-01
ENSG00000134444.15_1	ENSG00000134444.15	RELCH	chr18	+	ENSG00000134444.15:t:62279774-62279856	ENSG00000134444.15_1_afe_1	False	False	62279774-62279856	A	62277596-62277655	Proximal	62277655-62279774	False	False	True	4.112e-02	1.244e-01	5.841e-02	8.710e-01	1.982e-01
ENSG00000134444.15_1	ENSG00000134444.15	RELCH	chr18	+	ENSG00000134444.15:t:62279774-62279856	ENSG00000134444.15_1_afe_1	False	False	62279774-62279856	A	62275374-62275473	Distal	62275473-62279774	False	False	True	9.589e-01	8.756e-01	-5.841e-02	8.710e-01	1.982e-01
ENSG00000144395.18_3	ENSG00000144395.18	CCDC150	chr2	+	ENSG00000144395.18:t:196677293-196677361	ENSG00000144395.18_3_afe_1	False	False	196677293-196677361	A	196677115-196677192	Proximal	196677192-196677293	False	False	True	7.230e-01	6.641e-01	-3.255e-02	8.080e-01	2.048e-01
ENSG00000144395.18_3	ENSG00000144395.18	CCDC150	chr2	+	ENSG00000144395.18:t:196677293-196677361	ENSG00000144395.18_3_afe_1	False	False	196677293-196677361	A	196676554-196676731	Distal	196676731-196677293	False	False	True	2.770e-01	3.359e-01	3.255e-02	8.080e-01	2.048e-01
ENSG00000144395.18_5	ENSG00000144395.18	CCDC150	chr2	+	ENSG00000144395.18:t:196718305-196718631	ENSG00000144395.18_5_afe_1	False	False	196718503-196718631	A	196713099-196713683	Proximal	196713683-196718503	False	True	True	8.916e-02	2.441e-01	1.218e-01	9.300e-01	4.907e-02
ENSG00000144395.18_5	ENSG00000144395.18	CCDC150	chr2	+	ENSG00000144395.18:t:196718305-196718631	ENSG00000144395.18_5_afe_1	False	False	196718503-196718631	A	196712145-196712252	Distal	196712252-196718503	False	True	True	9.042e-01	7.478e-01	-1.210e-01	9.281e-01	4.981e-02
ENSG00000188130.14_1	ENSG00000188130.14	MAPK12	chr22	-	ENSG00000188130.14:t:50258243-50258301	ENSG00000188130.14_1_afe_1	False	False	50258243-50258301	A	50260829-50261143	Proximal	50258301-50260829	False	False	True	8.464e-02	1.536e-01	4.396e-02	8.447e-01	2.762e-01
ENSG00000188130.14_1	ENSG00000188130.14	MAPK12	chr22	-	ENSG00000188130.14:t:50258243-50258301	ENSG00000188130.14_1_afe_1	False	False	50258243-50258301	A	50261167-50261308	Distal	50258301-50261167	False	False	True	9.154e-01	8.464e-01	-4.396e-02	8.447e-01	2.762e-01
ENSG00000197283.18_2	ENSG00000197283.18	SYNGAP1	chr6	+	ENSG00000197283.18:t:33442889-33443960	ENSG00000197283.18_2_afe_1	False	False	33442889-33443960	A	33442453-33442494	Proximal	33442494-33442889	False	False	True	3.882e-02	1.087e-01	4.261e-02	8.281e-01	2.700e-01
ENSG00000197283.18_2	ENSG00000197283.18	SYNGAP1	chr6	+	ENSG00000197283.18:t:33442889-33443960	ENSG00000197283.18_2_afe_1	False	False	33442889-33443960	A	33441581-33441759	Distal	33441759-33442889	False	False	True	9.612e-01	8.913e-01	-4.261e-02	8.281e-01	2.700e-01
ENSG00000145014.18_2	ENSG00000145014.18	TMEM44	chr3	-	ENSG00000145014.18:t:194615569-194615697	ENSG00000145014.18_2_afe_1	False	False	194615569-194615697	A	194616481-194616587	Proximal	194615697-194616481	False	False	True	6.175e-02	6.289e-03	-2.672e-02	7.613e-01	4.312e-01
ENSG00000145014.18_2	ENSG00000145014.18	TMEM44	chr3	-	ENSG00000145014.18:t:194615569-194615697	ENSG00000145014.18_2_afe_1	False	False	194615569-194615697	A	194617099-194617269	Distal	194615697-194617099	False	False	True	9.335e-01	9.724e-01	2.048e-02	7.536e-01	4.587e-01
ENSG00000214530.10_1	ENSG00000214530.10	STARD10	chr11	-	ENSG00000214530.10:t:72781147-72781294	ENSG00000214530.10_1_afe_1	False	False	72781147-72781294	A	72781664-72781893	Proximal	72781294-72781664	False	False	True	6.177e-01	6.478e-01	1.289e-02	7.803e-01	3.847e-01
ENSG00000214530.10_1	ENSG00000214530.10	STARD10	chr11	-	ENSG00000214530.10:t:72781147-72781294	ENSG00000214530.10_1_afe_1	False	False	72781147-72781294	A	72792875-72792982	Distal	72781294-72792875	False	False	True	3.786e-01	3.437e-01	-1.578e-02	7.835e-01	3.712e-01
ENSG00000106868.17_1	ENSG00000106868.17	SUSD1	chr9	-	ENSG00000106868.17:t:112143471-112143623	ENSG00000106868.17_1_afe_1	False	False	112143471-112143623	A	112145979-112146176	Proximal	112143623-112145979	False	False	True	6.316e-02	6.944e-02	8.088e-03	7.345e-01	5.950e-01
ENSG00000106868.17_1	ENSG00000106868.17	SUSD1	chr9	-	ENSG00000106868.17:t:112143471-112143623	ENSG00000106868.17_1_afe_1	False	False	112143471-112143623	A	112149244-112149399	Distal	112143623-112149244	False	False	True	9.368e-01	9.306e-01	-8.088e-03	7.345e-01	5.950e-01
ENSG00000106261.17_1	ENSG00000106261.17	ZKSCAN1	chr7	+	ENSG00000106261.17:t:100023408-100023461	ENSG00000106261.17_1_afe_1	False	False	100023419-100023461	A	100019231-100019349	Proximal	100019349-100023419	False	False	True	6.314e-02	3.094e-02	-2.358e-02	7.936e-01	5.716e-01
ENSG00000106261.17_1	ENSG00000106261.17	ZKSCAN1	chr7	+	ENSG00000106261.17:t:100023408-100023461	ENSG00000106261.17_1_afe_1	False	False	100023419-100023461	A	100015572-100015726	Distal	100015726-100023419	False	False	True	9.141e-01	9.549e-01	2.531e-02	7.888e-01	5.170e-01
ENSG00000140416.23_1	ENSG00000140416.23	TPM1	chr15	+	ENSG00000140416.23:t:63055729-63057118	ENSG00000140416.23_1_afe_1	False	False	63056985-63057118	A	63048439-63048707	Proximal	63048707-63056985	False	False	True	4.911e-02	6.008e-02	1.195e-02	7.373e-01	6.704e-01
ENSG00000140416.23_1	ENSG00000140416.23	TPM1	chr15	+	ENSG00000140416.23:t:63055729-63057118	ENSG00000140416.23_1_afe_1	False	False	63056985-63057118	A	63044027-63044152	Distal	63044152-63056985	False	False	True	9.407e-01	9.366e-01	-4.328e-03	6.705e-01	7.946e-01
ENSG00000140416.23_2	ENSG00000140416.23	TPM1	chr15	+	ENSG00000140416.23:t:63062057-63062332	ENSG00000140416.23_2_afe_1	False	False	63062215-63062332	A	63061713-63061788	Proximal	63061788-63062215	False	False	True	8.934e-02	6.337e-02	-1.141e-02	6.933e-01	7.126e-01
ENSG00000140416.23_2	ENSG00000140416.23	TPM1	chr15	+	ENSG00000140416.23:t:63062057-63062332	ENSG00000140416.23_2_afe_1	False	False	63062215-63062332	A	63061198-63061273	Distal	63061273-63062215	False	False	True	9.107e-01	9.366e-01	1.141e-02	6.933e-01	7.126e-01
ENSG00000267855.6_2	ENSG00000267855.6	NDUFA7	chr19	-	ENSG00000267855.6:t:8316496-8316812	ENSG00000267855.6_2_afe_1	False	False	8316496-8316645	A	8319301-8319560	Proximal	8316645-8319301	False	False	True	3.211e-02	4.044e-02	4.363e-03	6.467e-01	8.608e-01
ENSG00000267855.6_2	ENSG00000267855.6	NDUFA7	chr19	-	ENSG00000267855.6:t:8316496-8316812	ENSG00000267855.6_2_afe_1	False	False	8316496-8316645	A	8320857-8320906	Distal	8316645-8320857	False	False	True	9.679e-01	9.596e-01	-4.363e-03	6.467e-01	8.608e-01
ENSG00000011258.16_1	ENSG00000011258.16	MBTD1	chr17	-	ENSG00000011258.16:t:51259143-51259206	ENSG00000011258.16_1_afe_1	False	False	51259143-51259206	A	51259835-51260049	Proximal	51259206-51259835	False	False	True	7.105e-01	5.985e-01	-7.054e-02	8.558e-01	1.235e-01
ENSG00000011258.16_1	ENSG00000011258.16	MBTD1	chr17	-	ENSG00000011258.16:t:51259143-51259206	ENSG00000011258.16_1_afe_1	False	True	51259143-51259206	A	51260120-51260163	Distal	51259206-51260120	False	False	True	2.895e-01	4.015e-01	7.054e-02	8.558e-01	1.235e-01
ENSG00000244257.5_1	ENSG00000244257.5	PKD1P1	chr16	+	ENSG00000244257.5:t:16318514-16318734	ENSG00000244257.5_1_afe_1	False	False	16318514-16318734	A	16317896-16318079	Proximal	16318079-16318514	False	False	True	7.237e-01	8.148e-01	6.656e-02	8.658e-01	1.441e-01
ENSG00000244257.5_1	ENSG00000244257.5	PKD1P1	chr16	+	ENSG00000244257.5:t:16318514-16318734	ENSG00000244257.5_1_afe_1	False	True	16318514-16318734	A	16317106-16317777	Distal	16317777-16318514	False	False	True	2.763e-01	1.852e-01	-6.656e-02	8.658e-01	1.441e-01
ENSG00000198612.11_1	ENSG00000198612.11	COPS8	chr2	+	ENSG00000198612.11:t:237087127-237087197	ENSG00000198612.11_1_afe_1	False	False	237087127-237087197	A	237086732-237086796	Proximal	237086796-237087127	False	False	True	6.498e-02	2.512e-02	-3.305e-02	8.510e-01	5.014e-01
ENSG00000198612.11_1	ENSG00000198612.11	COPS8	chr2	+	ENSG00000198612.11:t:237087127-237087197	ENSG00000198612.11_1_afe_1	False	False	237087127-237087197	A	237085882-237086042	Distal	237086042-237087127	False	False	True	9.350e-01	9.749e-01	3.305e-02	8.510e-01	5.014e-01
ENSG00000010404.18_1	ENSG00000010404.18	IDS	chrX	-	ENSG00000010404.18:t:149500949-149501037	ENSG00000010404.18_1_afe_1	False	False	149500949-149501037	A	149502075-149502177	Proximal	149501037-149502075	False	False	True	4.623e-02	8.527e-02	2.631e-02	7.927e-01	4.793e-01
ENSG00000010404.18_1	ENSG00000010404.18	IDS	chrX	-	ENSG00000010404.18:t:149500949-149501037	ENSG00000010404.18_1_afe_1	False	False	149500949-149501037	A	149503312-149503388	Distal	149501037-149503312	False	False	True	9.538e-01	9.147e-01	-2.631e-02	7.927e-01	4.793e-01
ENSG00000166348.20_2	ENSG00000166348.20	USP54	chr10	-	ENSG00000166348.20:t:73541633-73541892	ENSG00000166348.20_2_afe_1	False	False	73541633-73541738	A	73541904-73541969	Proximal	73541738-73541904	False	False	True	4.601e-02	7.509e-02	2.144e-02	7.698e-01	4.923e-01
ENSG00000166348.20_2	ENSG00000166348.20	USP54	chr10	-	ENSG00000166348.20:t:73541633-73541892	ENSG00000166348.20_2_afe_1	False	False	73541633-73541738	A	73542803-73542885	Distal	73541738-73542803	False	False	True	9.540e-01	9.249e-01	-2.144e-02	7.698e-01	4.923e-01
ENSG00000085511.20_5	ENSG00000085511.20	MAP3K4	chr6	+	ENSG00000085511.20:t:161109755-161109914	ENSG00000085511.20_5_afe_1	False	False	161109755-161109914	A	161108951-161109041	Proximal	161109041-161109755	False	False	True	3.194e-02	7.996e-02	3.654e-02	8.359e-01	3.808e-01
ENSG00000085511.20_5	ENSG00000085511.20	MAP3K4	chr6	+	ENSG00000085511.20:t:161109755-161109914	ENSG00000085511.20_5_afe_1	False	False	161109755-161109914	A	161108743-161108859	Distal	161108859-161109755	False	False	True	9.681e-01	9.200e-01	-3.654e-02	8.359e-01	3.808e-01
ENSG00000126522.17_1	ENSG00000126522.17	ASL	chr7	+	ENSG00000126522.17:t:66082368-66082451	ENSG00000126522.17_1_afe_1	False	False	66082368-66082451	A	66081803-66081997	Proximal	66081997-66082368	False	False	True	7.796e-01	7.422e-01	-2.209e-02	7.990e-01	2.957e-01
ENSG00000126522.17_1	ENSG00000126522.17	ASL	chr7	+	ENSG00000126522.17:t:66082368-66082451	ENSG00000126522.17_1_afe_1	False	False	66082368-66082451	A	66075889-66076093	Distal	66076093-66082368	False	False	True	2.204e-01	2.578e-01	2.209e-02	7.990e-01	2.957e-01
ENSG00000123473.17_1	ENSG00000123473.17	STIL	chr1	-	ENSG00000123473.17:t:47310276-47310362	ENSG00000123473.17_1_afe_1	False	False	47310276-47310362	A	47312948-47313156	Proximal	47310362-47312948	False	False	True	3.616e-01	2.301e-01	-8.658e-02	8.808e-01	9.099e-02
ENSG00000123473.17_1	ENSG00000123473.17	STIL	chr1	-	ENSG00000123473.17:t:47310276-47310362	ENSG00000123473.17_1_afe_1	False	False	47310276-47310362	A	47314036-47314563	Distal	47310362-47314036	False	False	True	6.384e-01	7.699e-01	8.658e-02	8.808e-01	9.099e-02
ENSG00000123473.17_4	ENSG00000123473.17	STIL	chr1	-	ENSG00000123473.17:t:47280946-47281209	ENSG00000123473.17_4_afe_1	False	False	47280946-47281209	A	47281616-47281638	Proximal	47281209-47281616	False	False	True	5.191e-02	1.830e-02	-1.620e-02	7.301e-01	6.055e-01
ENSG00000123473.17_4	ENSG00000123473.17	STIL	chr1	-	ENSG00000123473.17:t:47280946-47281209	ENSG00000123473.17_4_afe_1	False	False	47280946-47281209	A	47282345-47282459	Distal	47281209-47282345	False	False	True	9.481e-01	9.817e-01	1.620e-02	7.301e-01	6.055e-01
ENSG00000047579.20_1	ENSG00000047579.20	DTNBP1	chr6	-	ENSG00000047579.20:t:15652087-15652140	ENSG00000047579.20_1_afe_1	False	False	15652087-15652140	A	15660383-15660521	Proximal	15652140-15660383	False	False	True	4.629e-02	8.371e-02	2.407e-02	7.734e-01	4.744e-01
ENSG00000047579.20_1	ENSG00000047579.20	DTNBP1	chr6	-	ENSG00000047579.20:t:15652087-15652140	ENSG00000047579.20_1_afe_1	False	False	15652087-15652140	A	15662814-15663058	Distal	15652140-15662814	False	False	True	9.537e-01	9.163e-01	-2.407e-02	7.734e-01	4.744e-01
ENSG00000176407.18_1	ENSG00000176407.18	KCMF1	chr2	+	ENSG00000176407.18:t:85027889-85028056	ENSG00000176407.18_1_afe_1	False	False	85027889-85028056	A	84971964-84972240	Proximal	84972240-85027889	False	False	True	1.018e-01	8.583e-02	-1.134e-02	7.420e-01	5.591e-01
ENSG00000176407.18_1	ENSG00000176407.18	KCMF1	chr2	+	ENSG00000176407.18:t:85027889-85028056	ENSG00000176407.18_1_afe_1	False	False	85027889-85028056	A	84971093-84971467	Distal	84971467-85027889	False	False	True	8.554e-01	9.052e-01	3.385e-02	8.190e-01	3.702e-01
ENSG00000102531.16_1	ENSG00000102531.16	FNDC3A	chr13	+	ENSG00000102531.16:t:49006152-49006289	ENSG00000102531.16_1_afe_1	False	False	49006152-49006289	A	48976609-48976917	Proximal	48976917-49006152	False	False	True	3.111e-01	4.009e-01	5.776e-02	8.497e-01	1.580e-01
ENSG00000102531.16_1	ENSG00000102531.16	FNDC3A	chr13	+	ENSG00000102531.16:t:49006152-49006289	ENSG00000102531.16_1_afe_1	False	False	49006152-49006289	A	48975912-48976177	Distal	48976177-49006152	False	False	True	6.889e-01	5.991e-01	-5.776e-02	8.497e-01	1.580e-01
ENSG00000102531.16_2	ENSG00000102531.16	FNDC3A	chr13	+	ENSG00000102531.16:t:49114655-49114731	ENSG00000102531.16_2_afe_1	False	False	49114655-49114731	A	49110313-49110406	Proximal	49110406-49114655	False	False	True	4.453e-01	3.885e-01	-3.586e-02	8.172e-01	2.330e-01
ENSG00000102531.16_2	ENSG00000102531.16	FNDC3A	chr13	+	ENSG00000102531.16:t:49114655-49114731	ENSG00000102531.16_2_afe_1	False	False	49114655-49114731	A	49075289-49075364	Distal	49075364-49114655	False	False	True	5.547e-01	6.115e-01	3.586e-02	8.172e-01	2.330e-01
ENSG00000176393.11_1	ENSG00000176393.11	RNPEP	chr1	+	ENSG00000176393.11:t:201988904-201989044	ENSG00000176393.11_1_afe_1	False	False	201988904-201989044	A	201983330-201983516	Proximal	201983516-201988904	False	False	True	7.965e-02	5.374e-02	-1.713e-02	7.447e-01	5.846e-01
ENSG00000176393.11_1	ENSG00000176393.11	RNPEP	chr1	+	ENSG00000176393.11:t:201988904-201989044	ENSG00000176393.11_1_afe_1	False	False	201988904-201989044	A	201982648-201983113	Distal	201983113-201988904	False	False	True	9.136e-01	9.389e-01	1.381e-02	7.241e-01	6.147e-01
ENSG00000204272.13_1	ENSG00000204272.13	NBDY	chrX	+	ENSG00000204272.13:t:56817320-56819179	ENSG00000204272.13_1_afe_1	False	False	56817320-56819179	A	56811020-56811179	Proximal	56811179-56817320	False	False	True	4.104e-02	5.515e-02	9.675e-03	7.317e-01	6.510e-01
ENSG00000204272.13_1	ENSG00000204272.13	NBDY	chrX	+	ENSG00000204272.13:t:56817320-56819179	ENSG00000204272.13_1_afe_1	False	False	56817320-56819179	A	56732063-56732199	Distal	56732199-56817320	False	False	True	9.188e-01	9.165e-01	-3.130e-04	7.001e-01	6.688e-01
ENSG00000204271.13_3	ENSG00000204271.13	SPIN3	chrX	-	ENSG00000204271.13:t:56975120-56977196	ENSG00000204271.13_3_afe_1	False	False	56975120-56977196	A	56978292-56978498	Proximal	56977196-56978292	False	False	True	1.554e-02	9.675e-02	5.428e-02	8.664e-01	2.269e-01
ENSG00000204271.13_3	ENSG00000204271.13	SPIN3	chrX	-	ENSG00000204271.13:t:56975120-56977196	ENSG00000204271.13_3_afe_1	False	False	56975120-56977196	A	56978580-56978660	Distal	56977196-56978580	False	False	True	9.845e-01	9.032e-01	-5.428e-02	8.664e-01	2.269e-01
ENSG00000155545.20_2	ENSG00000155545.20	MIER3	chr5	-	ENSG00000155545.20:t:56937578-56937698	ENSG00000155545.20_2_afe_1	False	False	56937578-56937698	A	56938296-56938338	Proximal	56937698-56938296	False	False	True	4.093e-02	5.760e-02	6.799e-03	7.328e-01	6.445e-01
ENSG00000155545.20_2	ENSG00000155545.20	MIER3	chr5	-	ENSG00000155545.20:t:56937578-56937698	ENSG00000155545.20_2_afe_1	False	False	56937578-56937698	A	56938883-56939017	Distal	56937698-56938883	False	False	True	9.591e-01	9.424e-01	-6.799e-03	7.328e-01	6.445e-01
ENSG00000100473.18_4	ENSG00000100473.18	COCH	chr14	+	ENSG00000100473.18:t:30885394-30885620	ENSG00000100473.18_4_afe_1	False	False	30885394-30885620	A	30884910-30885041	Proximal	30885041-30885394	False	False	True	5.979e-02	7.823e-02	9.719e-03	7.058e-01	6.882e-01
ENSG00000100473.18_4	ENSG00000100473.18	COCH	chr14	+	ENSG00000100473.18:t:30885394-30885620	ENSG00000100473.18_4_afe_1	False	False	30885394-30885620	A	30884553-30884656	Distal	30884656-30885394	False	False	True	9.402e-01	9.218e-01	-9.719e-03	7.058e-01	6.882e-01
ENSG00000126005.17_1	ENSG00000126005.17	MMP24OS	chr20	-	ENSG00000126005.17:t:35277390-35277932	ENSG00000126005.17_1_afe_1	False	False	35277390-35277932	A	35278009-35278027	Proximal	35277932-35278009	False	False	True	4.231e-01	3.697e-01	-3.621e-02	8.130e-01	2.926e-01
ENSG00000126005.17_1	ENSG00000126005.17	MMP24OS	chr20	-	ENSG00000126005.17:t:35277390-35277932	ENSG00000126005.17_1_afe_1	False	False	35277390-35277932	A	35278046-35278131	Distal	35277932-35278046	False	False	True	5.769e-01	6.303e-01	3.621e-02	8.130e-01	2.926e-01
ENSG00000204954.10_1	ENSG00000204954.10	C12orf73	chr12	-	ENSG00000204954.10:t:103956304-103956748	ENSG00000204954.10_1_afe_1	False	False	103956631-103956748	A	103957069-103957134	Proximal	103956748-103957069	False	False	True	9.148e-01	9.117e-01	-4.578e-03	7.312e-01	5.894e-01
ENSG00000204954.10_1	ENSG00000204954.10	C12orf73	chr12	-	ENSG00000204954.10:t:103956304-103956748	ENSG00000204954.10_1_afe_1	False	False	103956631-103956748	A	103965516-103965708	Distal	103956748-103965516	False	False	True	6.309e-02	6.450e-02	2.423e-03	7.340e-01	6.192e-01
ENSG00000255152.8_1	ENSG00000255152.8	MSH5-SAPCD1	chr6	+	ENSG00000255152.8:t:31741163-31741286	ENSG00000255152.8_1_afe_1	False	False	31741163-31741286	A	31740454-31740613	Proximal	31740613-31741163	False	False	True	8.036e-01	9.128e-01	7.491e-02	9.006e-01	1.328e-01
ENSG00000255152.8_1	ENSG00000255152.8	MSH5-SAPCD1	chr6	+	ENSG00000255152.8:t:31741163-31741286	ENSG00000255152.8_1_afe_1	False	True	31741163-31741286	A	31740020-31740220	Distal	31740220-31741163	False	False	True	1.964e-01	8.724e-02	-7.491e-02	9.006e-01	1.328e-01
ENSG00000089060.12_1	ENSG00000089060.12	SLC8B1	chr12	-	ENSG00000089060.12:t:113332723-113332960	ENSG00000089060.12_1_afe_1	False	False	113332723-113332960	A	113334443-113334613	Proximal	113332960-113334443	False	False	True	9.323e-01	9.489e-01	4.822e-03	7.311e-01	5.631e-01
ENSG00000089060.12_1	ENSG00000089060.12	SLC8B1	chr12	-	ENSG00000089060.12:t:113332723-113332960	ENSG00000089060.12_1_afe_1	False	False	113332723-113332960	A	113334993-113335143	Distal	113332960-113334993	False	False	True	6.424e-02	4.777e-02	-5.081e-03	7.313e-01	5.662e-01
ENSG00000073792.16_1	ENSG00000073792.16	IGF2BP2	chr3	-	ENSG00000073792.16:t:185692699-185692780	ENSG00000073792.16_1_afe_1	False	False	185692699-185692762	A	185693177-185693228	Proximal	185692762-185693177	False	False	True	8.467e-02	8.102e-02	-1.497e-03	6.537e-01	8.356e-01
ENSG00000073792.16_1	ENSG00000073792.16	IGF2BP2	chr3	-	ENSG00000073792.16:t:185692699-185692780	ENSG00000073792.16_1_afe_1	False	False	185692699-185692762	A	185696612-185696663	Distal	185692762-185696612	False	False	True	8.773e-01	8.890e-01	5.128e-03	6.882e-01	7.274e-01
ENSG00000113657.13_1	ENSG00000113657.13	DPYSL3	chr5	-	ENSG00000113657.13:t:147424875-147424963	ENSG00000113657.13_1_afe_1	False	False	147424875-147424963	A	147453549-147453959	Proximal	147424963-147453549	False	False	True	1.212e-01	1.126e-01	1.632e-04	7.436e-01	5.476e-01
ENSG00000113657.13_1	ENSG00000113657.13	DPYSL3	chr5	-	ENSG00000113657.13:t:147424875-147424963	ENSG00000113657.13_1_afe_1	False	False	147424875-147424963	A	147509478-147510068	Distal	147424963-147509478	False	False	True	8.788e-01	8.874e-01	-1.632e-04	7.436e-01	5.476e-01
ENSG00000088448.14_1	ENSG00000088448.14	ANKRD10	chr13	-	ENSG00000088448.14:t:110910618-110910770	ENSG00000088448.14_1_afe_1	False	False	110910618-110910770	A	110911654-110911771	Proximal	110910770-110911654	False	True	True	1.889e-01	5.540e-02	-1.190e-01	9.635e-01	4.754e-02
ENSG00000088448.14_1	ENSG00000088448.14	ANKRD10	chr13	-	ENSG00000088448.14:t:110910618-110910770	ENSG00000088448.14_1_afe_1	False	False	110910618-110910770	A	110914725-110915069	Distal	110910770-110914725	False	True	True	8.111e-01	9.446e-01	1.190e-01	9.635e-01	4.754e-02
ENSG00000153140.9_1	ENSG00000153140.9	CETN3	chr5	-	ENSG00000153140.9:t:90392257-90394107	ENSG00000153140.9_1_afe_1	False	False	90392257-90394107	A	90396493-90396564	Proximal	90394107-90396493	False	False	True	2.197e-02	5.317e-02	1.729e-02	7.402e-01	6.502e-01
ENSG00000153140.9_1	ENSG00000153140.9	CETN3	chr5	-	ENSG00000153140.9:t:90392257-90394107	ENSG00000153140.9_1_afe_1	False	False	90392257-90394107	A	90399358-90399549	Distal	90394107-90399358	False	False	True	9.780e-01	9.468e-01	-1.729e-02	7.402e-01	6.502e-01
ENSG00000117298.16_1	ENSG00000117298.16	ECE1	chr1	-	ENSG00000117298.16:t:21290070-21290257	ENSG00000117298.16_1_afe_1	False	False	21290070-21290156	A	21290364-21290464	Proximal	21290156-21290364	False	False	True	7.977e-02	1.236e-01	3.046e-02	7.986e-01	3.715e-01
ENSG00000117298.16_1	ENSG00000117298.16	ECE1	chr1	-	ENSG00000117298.16:t:21290070-21290257	ENSG00000117298.16_1_afe_1	False	False	21290070-21290156	A	21345376-21345572	Distal	21290156-21345376	False	False	True	8.954e-01	8.637e-01	-2.524e-02	7.868e-01	3.865e-01
ENSG00000089486.17_1	ENSG00000089486.17	CDIP1	chr16	-	ENSG00000089486.17:t:4514575-4515109	ENSG00000089486.17_1_afe_1	False	False	4514575-4514664	A	4538325-4538470	Proximal	4514664-4538325	False	False	True	3.132e-01	3.193e-01	5.969e-03	7.632e-01	4.750e-01
ENSG00000089486.17_1	ENSG00000089486.17	CDIP1	chr16	-	ENSG00000089486.17:t:4514575-4515109	ENSG00000089486.17_1_afe_1	False	False	4514575-4514664	A	4538702-4538828	Distal	4514664-4538702	False	False	True	6.753e-01	6.692e-01	-6.735e-03	7.623e-01	4.754e-01
ENSG00000181982.20_1	ENSG00000181982.20	CCDC149	chr4	-	ENSG00000181982.20:t:24876536-24876697	ENSG00000181982.20_1_afe_1	False	False	24876536-24876697	A	24894992-24895118	Proximal	24876697-24894992	False	False	True	6.301e-02	7.181e-02	2.957e-03	7.554e-01	4.779e-01
ENSG00000181982.20_1	ENSG00000181982.20	CCDC149	chr4	-	ENSG00000181982.20:t:24876536-24876697	ENSG00000181982.20_1_afe_1	False	False	24876536-24876697	A	24912817-24913042	Distal	24876697-24912817	False	False	True	9.326e-01	9.228e-01	-2.919e-03	7.579e-01	4.672e-01
ENSG00000109618.13_1	ENSG00000109618.13	SEPSECS	chr4	-	ENSG00000109618.13:t:25158953-25159107	ENSG00000109618.13_1_afe_1	False	False	25158953-25159107	A	25159510-25159764	Proximal	25159107-25159510	False	False	True	1.142e-01	4.812e-02	-4.801e-02	8.387e-01	2.234e-01
ENSG00000109618.13_1	ENSG00000109618.13	SEPSECS	chr4	-	ENSG00000109618.13:t:25158953-25159107	ENSG00000109618.13_1_afe_1	False	False	25158953-25159107	A	25160256-25160550	Distal	25159107-25160256	False	False	True	8.426e-01	9.299e-01	5.807e-02	8.539e-01	1.642e-01
ENSG00000122026.11_1	ENSG00000122026.11	RPL21	chr13	+	ENSG00000122026.11:t:27253705-27253843	ENSG00000122026.11_1_afe_1	False	False	27253765-27253843	A	27251597-27251656	Proximal	27251656-27253765	False	False	True	7.662e-02	5.042e-02	-1.523e-02	7.273e-01	6.708e-01
ENSG00000122026.11_1	ENSG00000122026.11	RPL21	chr13	+	ENSG00000122026.11:t:27253705-27253843	ENSG00000122026.11_1_afe_1	False	False	27253765-27253843	A	27251362-27251585	Distal	27251585-27253765	False	False	True	8.270e-01	8.491e-01	1.303e-02	7.201e-01	6.677e-01
ENSG00000135837.16_5	ENSG00000135837.16	CEP350	chr1	+	ENSG00000135837.16:t:180052970-180053166	ENSG00000135837.16_5_afe_1	False	False	180052970-180053166	A	180052224-180052316	Proximal	180052316-180052970	False	False	True	2.798e-02	6.511e-02	1.836e-02	7.458e-01	5.370e-01
ENSG00000135837.16_5	ENSG00000135837.16	CEP350	chr1	+	ENSG00000135837.16:t:180052970-180053166	ENSG00000135837.16_5_afe_1	False	False	180052970-180053166	A	180048536-180048705	Distal	180048705-180052970	False	False	True	9.720e-01	9.349e-01	-1.836e-02	7.458e-01	5.370e-01
ENSG00000095319.14_1	ENSG00000095319.14	NUP188	chr9	+	ENSG00000095319.14:t:128948959-128949243	ENSG00000095319.14_1_afe_1	False	False	128949189-128949243	A	128948017-128948628	Proximal	128948628-128949189	False	False	True	1.100e-01	4.054e-02	-3.648e-02	7.993e-01	2.753e-01
ENSG00000095319.14_1	ENSG00000095319.14	NUP188	chr9	+	ENSG00000095319.14:t:128948959-128949243	ENSG00000095319.14_1_afe_1	False	False	128949189-128949243	A	128947699-128947751	Distal	128947751-128949189	False	False	True	8.900e-01	9.595e-01	3.648e-02	7.993e-01	2.753e-01
ENSG00000108306.13_1	ENSG00000108306.13	FBXL20	chr17	-	ENSG00000108306.13:t:39343180-39343241	ENSG00000108306.13_1_afe_1	False	False	39343180-39343241	A	39401361-39401656	Proximal	39343241-39401361	False	False	True	8.549e-01	7.406e-01	-7.756e-02	8.705e-01	1.117e-01
ENSG00000108306.13_1	ENSG00000108306.13	FBXL20	chr17	-	ENSG00000108306.13:t:39343180-39343241	ENSG00000108306.13_1_afe_1	False	False	39343180-39343241	A	39402173-39402523	Distal	39343241-39402173	False	False	True	1.407e-01	2.554e-01	7.864e-02	8.722e-01	1.096e-01
ENSG00000103152.12_1	ENSG00000103152.12	MPG	chr16	+	ENSG00000103152.12:t:79425-79844	ENSG00000103152.12_1_afe_1	False	False	79425-79844	A	79139-79331	Proximal	79331-79425	False	False	True	5.598e-02	1.173e-01	4.648e-02	8.625e-01	2.884e-01
ENSG00000103152.12_1	ENSG00000103152.12	MPG	chr16	+	ENSG00000103152.12:t:79425-79844	ENSG00000103152.12_1_afe_1	False	False	79425-79844	A	78225-78333	Distal	78333-79425	False	False	True	9.433e-01	8.817e-01	-4.658e-02	8.640e-01	2.897e-01
ENSG00000133624.14_1	ENSG00000133624.14	ZNF767P	chr7	-	ENSG00000133624.14:t:149619404-149620037	ENSG00000133624.14_1_afe_1	False	False	149619924-149620037	A	149621046-149621172	Proximal	149620037-149621046	False	False	True	8.614e-01	8.245e-01	-2.624e-02	8.026e-01	2.959e-01
ENSG00000133624.14_1	ENSG00000133624.14	ZNF767P	chr7	-	ENSG00000133624.14:t:149619404-149620037	ENSG00000133624.14_1_afe_1	False	False	149619924-149620037	A	149621260-149621559	Distal	149620037-149621260	False	False	True	1.386e-01	1.755e-01	2.624e-02	8.026e-01	2.959e-01
ENSG00000136100.14_1	ENSG00000136100.14	VPS36	chr13	-	ENSG00000136100.14:t:52442377-52442445	ENSG00000136100.14_1_afe_1	False	False	52442377-52442445	A	52449931-52450244	Proximal	52442445-52449931	False	False	True	5.109e-02	8.237e-02	2.101e-02	7.692e-01	4.524e-01
ENSG00000136100.14_1	ENSG00000136100.14	VPS36	chr13	-	ENSG00000136100.14:t:52442377-52442445	ENSG00000136100.14_1_afe_1	False	False	52442377-52442445	A	52450499-52450634	Distal	52442445-52450499	False	False	True	9.489e-01	9.176e-01	-2.101e-02	7.692e-01	4.524e-01
ENSG00000125686.12_1	ENSG00000125686.12	MED1	chr17	-	ENSG00000125686.12:t:39443550-39443628	ENSG00000125686.12_1_afe_1	False	False	39443550-39443628	A	39445411-39445569	Proximal	39443628-39445411	False	False	True	5.431e-02	8.595e-02	1.717e-02	7.400e-01	5.661e-01
ENSG00000125686.12_1	ENSG00000125686.12	MED1	chr17	-	ENSG00000125686.12:t:39443550-39443628	ENSG00000125686.12_1_afe_1	False	False	39443550-39443628	A	39447798-39447904	Distal	39443628-39447798	False	False	True	9.457e-01	9.141e-01	-1.717e-02	7.400e-01	5.661e-01
ENSG00000160218.13_5	ENSG00000160218.13	TRAPPC10	chr21	+	ENSG00000160218.13:t:44098357-44098534	ENSG00000160218.13_5_afe_1	False	False	44098357-44098534	A	44096580-44096713	Proximal	44096713-44098357	False	False	True	2.983e-02	1.294e-01	7.013e-02	8.930e-01	1.520e-01
ENSG00000160218.13_5	ENSG00000160218.13	TRAPPC10	chr21	+	ENSG00000160218.13:t:44098357-44098534	ENSG00000160218.13_5_afe_1	False	False	44098357-44098534	A	44094063-44094233	Distal	44094233-44098357	False	False	True	9.702e-01	8.706e-01	-7.013e-02	8.930e-01	1.520e-01
ENSG00000125457.15_2	ENSG00000125457.15	MIF4GD	chr17	-	ENSG00000125457.15:t:75267451-75267630	ENSG00000125457.15_2_afe_1	False	False	75267538-75267630	A	75267746-75267901	Proximal	75267630-75267746	False	False	True	6.512e-01	7.384e-01	6.283e-02	8.432e-01	1.331e-01
ENSG00000125457.15_2	ENSG00000125457.15	MIF4GD	chr17	-	ENSG00000125457.15:t:75267451-75267630	ENSG00000125457.15_2_afe_1	False	False	75267538-75267630	A	75268083-75268192	Distal	75267630-75268083	False	False	True	3.436e-01	2.136e-01	-8.745e-02	8.756e-01	8.873e-02
ENSG00000197122.13_1	ENSG00000197122.13	SRC	chr20	+	ENSG00000197122.13:t:37365204-37365277	ENSG00000197122.13_1_afe_1	False	False	37365204-37365277	A	37347118-37347236	Proximal	37347236-37365204	False	False	True	5.840e-02	3.782e-02	-1.854e-02	7.671e-01	5.962e-01
ENSG00000197122.13_1	ENSG00000197122.13	SRC	chr20	+	ENSG00000197122.13:t:37365204-37365277	ENSG00000197122.13_1_afe_1	False	False	37365204-37365277	A	37346109-37346255	Distal	37346255-37365204	False	False	True	9.404e-01	9.611e-01	1.869e-02	7.694e-01	5.927e-01
ENSG00000273784.5_1	ENSG00000273784.5	ENSG00000273784	chr13	+	ENSG00000273784.5:t:52621989-52622264	ENSG00000273784.5_1_afe_1	False	False	52621989-52622264	A	52617525-52617682	Proximal	52617682-52621989	False	False	True	9.018e-01	9.374e-01	2.151e-02	7.901e-01	3.965e-01
ENSG00000273784.5_1	ENSG00000273784.5	ENSG00000273784	chr13	+	ENSG00000273784.5:t:52621989-52622264	ENSG00000273784.5_1_afe_1	False	False	52621989-52622264	A	52600042-52600220	Distal	52600220-52621989	False	False	True	9.818e-02	6.262e-02	-2.151e-02	7.901e-01	3.965e-01
ENSG00000253187.2_1	ENSG00000253187.2	HOXA10-AS	chr7	+	ENSG00000253187.2:t:27171308-27171915	ENSG00000253187.2_1_afe_1	False	False	27171308-27171915	A	27169094-27169764	Proximal	27169764-27171308	False	False	True	9.476e-01	9.170e-01	-1.619e-02	7.520e-01	5.048e-01
ENSG00000253187.2_1	ENSG00000253187.2	HOXA10-AS	chr7	+	ENSG00000253187.2:t:27171308-27171915	ENSG00000253187.2_1_afe_1	False	False	27171308-27171915	A	27168619-27168993	Distal	27168993-27171308	False	False	True	5.240e-02	8.298e-02	1.619e-02	7.520e-01	5.048e-01
ENSG00000125611.16_1	ENSG00000125611.16	CHCHD5	chr2	+	ENSG00000125611.16:t:112585974-112586114	ENSG00000125611.16_1_afe_1	False	False	112585974-112586114	A	112584595-112584649	Proximal	112584649-112585974	False	False	True	9.376e-01	9.418e-01	2.018e-03	7.389e-01	5.548e-01
ENSG00000125611.16_1	ENSG00000125611.16	CHCHD5	chr2	+	ENSG00000125611.16:t:112585974-112586114	ENSG00000125611.16_1_afe_1	False	False	112585974-112586114	A	112584240-112584486	Distal	112584486-112585974	False	False	True	5.932e-02	3.991e-02	-1.057e-02	7.351e-01	5.739e-01
ENSG00000186635.15_1	ENSG00000186635.15	ARAP1	chr11	-	ENSG00000186635.15:t:72726620-72727172	ENSG00000186635.15_1_afe_1	False	False	72726620-72727172	A	72732515-72732597	Proximal	72727172-72732515	False	True	True	8.700e-01	6.629e-01	-1.681e-01	9.595e-01	1.978e-02
ENSG00000186635.15_1	ENSG00000186635.15	ARAP1	chr11	-	ENSG00000186635.15:t:72726620-72727172	ENSG00000186635.15_1_afe_1	False	True	72726620-72727172	A	72752328-72752408	Distal	72727172-72752328	False	True	True	1.300e-01	3.371e-01	1.681e-01	9.595e-01	1.978e-02
ENSG00000186635.15_2	ENSG00000186635.15	ARAP1	chr11	-	ENSG00000186635.15:t:72714152-72714321	ENSG00000186635.15_2_afe_1	False	False	72714152-72714321	A	72721850-72722358	Proximal	72714321-72721850	False	True	True	4.283e-01	5.580e-01	1.050e-01	9.309e-01	6.722e-02
ENSG00000186635.15_2	ENSG00000186635.15	ARAP1	chr11	-	ENSG00000186635.15:t:72714152-72714321	ENSG00000186635.15_2_afe_1	False	False	72714152-72714321	A	72726620-72727172	Distal	72714321-72726620	False	True	True	5.717e-01	4.420e-01	-1.050e-01	9.309e-01	6.722e-02
ENSG00000157895.11_1	ENSG00000157895.11	C12orf43	chr12	-	ENSG00000157895.11:t:121011011-121011146	ENSG00000157895.11_1_afe_1	False	False	121011104-121011146	A	121012430-121012686	Proximal	121011146-121012430	False	False	True	9.914e-02	9.908e-02	-1.374e-03	7.141e-01	6.523e-01
ENSG00000157895.11_1	ENSG00000157895.11	C12orf43	chr12	-	ENSG00000157895.11:t:121011011-121011146	ENSG00000157895.11_1_afe_1	False	False	121011104-121011146	A	121016330-121016502	Distal	121011146-121016330	False	False	True	8.996e-01	8.990e-01	9.663e-04	7.156e-01	6.501e-01
ENSG00000174282.12_1	ENSG00000174282.12	ZBTB4	chr17	-	ENSG00000174282.12:t:7467257-7467327	ENSG00000174282.12_1_afe_1	False	False	7467257-7467327	A	7479456-7479631	Proximal	7467327-7479456	False	False	True	4.011e-01	4.045e-01	-1.308e-05	8.168e-01	2.160e-01
ENSG00000174282.12_1	ENSG00000174282.12	ZBTB4	chr17	-	ENSG00000174282.12:t:7467257-7467327	ENSG00000174282.12_1_afe_1	False	False	7467257-7467327	A	7484004-7484263	Distal	7467327-7484004	False	False	True	5.989e-01	5.955e-01	1.309e-05	8.168e-01	2.160e-01
ENSG00000112511.18_1	ENSG00000112511.18	PHF1	chr6	+	ENSG00000112511.18:t:33412248-33412422	ENSG00000112511.18_1_afe_1	False	False	33412248-33412422	A	33410961-33411215	Proximal	33411215-33412248	False	False	True	9.316e-01	9.300e-01	-4.082e-03	7.600e-01	4.587e-01
ENSG00000112511.18_1	ENSG00000112511.18	PHF1	chr6	+	ENSG00000112511.18:t:33412248-33412422	ENSG00000112511.18_1_afe_1	False	False	33412248-33412422	A	33410690-33410887	Distal	33410887-33412248	False	False	True	6.840e-02	7.003e-02	4.082e-03	7.600e-01	4.587e-01
ENSG00000100429.18_1	ENSG00000100429.18	HDAC10	chr22	-	ENSG00000100429.18:t:50250771-50250972	ENSG00000100429.18_1_afe_1	False	False	50250771-50250905	A	50250974-50251079	Proximal	50250905-50250974	False	False	True	8.438e-01	8.746e-01	1.317e-02	7.887e-01	3.468e-01
ENSG00000100429.18_1	ENSG00000100429.18	HDAC10	chr22	-	ENSG00000100429.18:t:50250771-50250972	ENSG00000100429.18_1_afe_1	False	False	50250771-50250905	A	50251102-50251405	Distal	50250905-50251102	False	False	True	1.562e-01	1.254e-01	-1.317e-02	7.887e-01	3.468e-01
ENSG00000100429.18_2	ENSG00000100429.18	HDAC10	chr22	-	ENSG00000100429.18:t:50246875-50246966	ENSG00000100429.18_2_afe_1	False	False	50246875-50246966	A	50247692-50247776	Proximal	50246966-50247692	False	False	True	6.845e-01	7.956e-01	6.625e-02	8.625e-01	1.113e-01
ENSG00000100429.18_2	ENSG00000100429.18	HDAC10	chr22	-	ENSG00000100429.18:t:50246875-50246966	ENSG00000100429.18_2_afe_1	False	False	50246875-50246966	A	50247890-50248145	Distal	50246966-50247890	False	False	True	3.155e-01	2.044e-01	-6.625e-02	8.625e-01	1.113e-01
ENSG00000147324.11_1	ENSG00000147324.11	MFHAS1	chr8	-	ENSG00000147324.11:t:8783354-8786055	ENSG00000147324.11_1_afe_1	False	False	8783354-8786055	A	8790324-8790434	Proximal	8786055-8790324	False	False	True	7.774e-02	8.346e-02	9.778e-03	7.313e-01	6.071e-01
ENSG00000147324.11_1	ENSG00000147324.11	MFHAS1	chr8	-	ENSG00000147324.11:t:8783354-8786055	ENSG00000147324.11_1_afe_1	False	False	8783354-8786055	A	8797365-8797491	Distal	8786055-8797365	False	False	True	9.223e-01	9.165e-01	-9.777e-03	7.313e-01	6.071e-01
ENSG00000073578.18_1	ENSG00000073578.18	SDHA	chr5	+	ENSG00000073578.18:t:223482-223568	ENSG00000073578.18_1_afe_1	False	False	223482-223568	A	220240-220337	Proximal	220337-223482	False	False	True	8.703e-02	9.560e-02	3.315e-03	7.043e-01	7.038e-01
ENSG00000073578.18_1	ENSG00000073578.18	SDHA	chr5	+	ENSG00000073578.18:t:223482-223568	ENSG00000073578.18_1_afe_1	False	False	223482-223568	A	218303-218418	Distal	218418-223482	False	False	True	9.130e-01	9.044e-01	-3.315e-03	7.043e-01	7.038e-01
ENSG00000121940.17_2	ENSG00000121940.17	CLCC1	chr1	-	ENSG00000121940.17:t:108944033-108944789	ENSG00000121940.17_2_afe_1	False	False	108944033-108944057	A	108947338-108947508	Proximal	108944057-108947338	False	False	True	3.167e-02	6.817e-02	2.739e-02	8.070e-01	4.802e-01
ENSG00000121940.17_2	ENSG00000121940.17	CLCC1	chr1	-	ENSG00000121940.17:t:108944033-108944789	ENSG00000121940.17_2_afe_1	False	False	108944033-108944057	A	108947611-108947718	Distal	108944057-108947611	False	False	True	9.683e-01	9.318e-01	-2.739e-02	8.070e-01	4.802e-01
ENSG00000121940.17_3	ENSG00000121940.17	CLCC1	chr1	-	ENSG00000121940.17:t:108937077-108937418	ENSG00000121940.17_3_afe_1	False	False	108937077-108937418	A	108938166-108939091	Proximal	108937418-108938166	False	False	True	3.750e-02	1.258e-01	7.242e-02	9.406e-01	1.531e-01
ENSG00000121940.17_3	ENSG00000121940.17	CLCC1	chr1	-	ENSG00000121940.17:t:108937077-108937418	ENSG00000121940.17_3_afe_1	False	False	108937077-108937418	A	108939636-108939782	Distal	108937418-108939636	False	False	True	9.625e-01	8.742e-01	-7.242e-02	9.406e-01	1.531e-01
ENSG00000105974.13_1	ENSG00000105974.13	CAV1	chr7	+	ENSG00000105974.13:t:116526525-116527018	ENSG00000105974.13_1_afe_1	False	False	116526525-116526689	A	116525531-116525805	Proximal	116525805-116526525	False	False	True	1.264e-01	1.104e-01	-1.182e-02	7.550e-01	5.027e-01
ENSG00000105974.13_1	ENSG00000105974.13	CAV1	chr7	+	ENSG00000105974.13:t:116526525-116527018	ENSG00000105974.13_1_afe_1	False	False	116526525-116526689	A	116524994-116525092	Distal	116525092-116526525	False	False	True	8.476e-01	8.716e-01	1.750e-02	7.668e-01	4.459e-01
ENSG00000172671.20_2	ENSG00000172671.20	ZFAND4	chr10	-	ENSG00000172671.20:t:45651966-45652033	ENSG00000172671.20_2_afe_1	False	False	45651966-45652033	A	45652984-45653059	Proximal	45652033-45652984	False	False	True	7.566e-01	8.190e-01	3.438e-02	8.093e-01	2.605e-01
ENSG00000172671.20_2	ENSG00000172671.20	ZFAND4	chr10	-	ENSG00000172671.20:t:45651966-45652033	ENSG00000172671.20_2_afe_1	False	False	45651966-45652033	A	45663542-45663842	Distal	45652033-45663542	False	False	True	2.434e-01	1.810e-01	-3.438e-02	8.093e-01	2.605e-01
ENSG00000230869.1_1	ENSG00000230869.1	AGAP10P	chr10	+	ENSG00000230869.1:t:45694748-45694783	ENSG00000230869.1_1_afe_1	False	False	45694748-45694783	A	45692059-45692158	Proximal	45692158-45694748	False	False	True	7.303e-01	6.778e-01	-4.083e-02	8.176e-01	2.261e-01
ENSG00000230869.1_1	ENSG00000230869.1	AGAP10P	chr10	+	ENSG00000230869.1:t:45694748-45694783	ENSG00000230869.1_1_afe_1	False	True	45694748-45694783	A	45684486-45684520	Distal	45684520-45694748	False	False	True	2.697e-01	3.222e-01	4.083e-02	8.176e-01	2.261e-01
ENSG00000213672.8_3	ENSG00000213672.8	NCKIPSD	chr3	-	ENSG00000213672.8:t:48679055-48679183	ENSG00000213672.8_3_afe_1	False	False	48679055-48679183	A	48679377-48679457	Proximal	48679183-48679377	False	False	True	7.518e-01	8.492e-01	5.654e-02	8.561e-01	1.466e-01
ENSG00000213672.8_3	ENSG00000213672.8	NCKIPSD	chr3	-	ENSG00000213672.8:t:48679055-48679183	ENSG00000213672.8_3_afe_1	False	False	48679055-48679183	A	48679575-48679714	Distal	48679183-48679575	False	False	True	2.482e-01	1.508e-01	-5.654e-02	8.561e-01	1.466e-01
ENSG00000266412.6_1	ENSG00000266412.6	NCOA4	chr10	-	ENSG00000266412.6:t:46016540-46016694	ENSG00000266412.6_1_afe_1	False	False	46016540-46016694	A	46023330-46023455	Proximal	46016694-46023330	False	False	True	1.721e-01	8.391e-02	-7.272e-02	9.422e-01	1.437e-01
ENSG00000266412.6_1	ENSG00000266412.6	NCOA4	chr10	-	ENSG00000266412.6:t:46016540-46016694	ENSG00000266412.6_1_afe_1	False	False	46016540-46016694	A	46030526-46030623	Distal	46016694-46030526	False	False	True	7.941e-01	8.870e-01	8.092e-02	9.620e-01	1.224e-01
ENSG00000177479.20_3	ENSG00000177479.20	ARIH2	chr3	+	ENSG00000177479.20:t:48968334-48968655	ENSG00000177479.20_3_afe_1	False	False	48968534-48968655	A	48968061-48968177	Proximal	48968177-48968534	False	False	True	8.485e-02	6.808e-02	-1.083e-02	7.506e-01	5.173e-01
ENSG00000177479.20_3	ENSG00000177479.20	ARIH2	chr3	+	ENSG00000177479.20:t:48968334-48968655	ENSG00000177479.20_3_afe_1	False	False	48968534-48968655	A	48967206-48967275	Distal	48967275-48968534	False	False	True	9.152e-01	9.319e-01	1.083e-02	7.506e-01	5.173e-01
ENSG00000105204.14_1	ENSG00000105204.14	DYRK1B	chr19	-	ENSG00000105204.14:t:39831805-39831968	ENSG00000105204.14_1_afe_1	False	False	39831805-39831968	A	39833267-39833638	Proximal	39831968-39833267	False	True	True	2.335e-01	8.531e-02	-1.274e-01	9.569e-01	4.036e-02
ENSG00000105204.14_1	ENSG00000105204.14	DYRK1B	chr19	-	ENSG00000105204.14:t:39831805-39831968	ENSG00000105204.14_1_afe_1	False	False	39831805-39831968	A	39834023-39834201	Distal	39831968-39834023	False	True	True	7.634e-01	9.121e-01	1.279e-01	9.570e-01	3.989e-02
ENSG00000075391.18_1	ENSG00000075391.18	RASAL2	chr1	+	ENSG00000075391.18:t:178390100-178390206	ENSG00000075391.18_1_afe_1	False	False	178390100-178390206	A	178341471-178341608	Proximal	178341608-178390100	False	False	True	5.117e-02	1.825e-02	-1.113e-02	7.092e-01	6.702e-01
ENSG00000075391.18_1	ENSG00000075391.18	RASAL2	chr1	+	ENSG00000075391.18:t:178390100-178390206	ENSG00000075391.18_1_afe_1	False	False	178390100-178390206	A	178299992-178300118	Distal	178300118-178390100	False	False	True	9.388e-01	9.763e-01	1.748e-02	7.520e-01	5.764e-01
ENSG00000197978.10_1	ENSG00000197978.10	GOLGA6L9	chr15	+	ENSG00000197978.10:t:82432817-82432897	ENSG00000197978.10_1_afe_1	False	False	82432817-82432897	A	82432572-82432631	Proximal	82432631-82432817	False	False	True	6.667e-03	1.318e-01	9.645e-02	9.680e-01	9.124e-02
ENSG00000197978.10_1	ENSG00000197978.10	GOLGA6L9	chr15	+	ENSG00000197978.10:t:82432817-82432897	ENSG00000197978.10_1_afe_1	False	True	82432817-82432897	A	82431830-82431949	Distal	82431949-82432817	False	False	True	9.933e-01	8.682e-01	-9.645e-02	9.680e-01	9.124e-02
ENSG00000116001.17_4	ENSG00000116001.17	TIA1	chr2	-	ENSG00000116001.17:t:70216404-70216499	ENSG00000116001.17_4_afe_1	False	False	70216404-70216499	A	70216753-70216844	Proximal	70216499-70216753	False	False	True	1.024e-01	1.179e-01	1.128e-02	7.270e-01	5.987e-01
ENSG00000116001.17_4	ENSG00000116001.17	TIA1	chr2	-	ENSG00000116001.17:t:70216404-70216499	ENSG00000116001.17_4_afe_1	False	False	70216404-70216499	A	70216886-70216994	Distal	70216499-70216886	False	False	True	8.976e-01	8.821e-01	-1.128e-02	7.270e-01	5.987e-01
ENSG00000188157.15_1	ENSG00000188157.15	AGRN	chr1	+	ENSG00000188157.15:t:1034867-1035324	ENSG00000188157.15_1_afe_1	False	False	1035277-1035324	A	1034106-1034703	Proximal	1034703-1035277	False	False	True	1.207e-01	1.037e-01	-1.113e-02	7.569e-01	4.970e-01
ENSG00000188157.15_1	ENSG00000188157.15	AGRN	chr1	+	ENSG00000188157.15:t:1034867-1035324	ENSG00000188157.15_1_afe_1	False	False	1035277-1035324	A	1022201-1022462	Distal	1022462-1035277	False	False	True	8.793e-01	8.963e-01	1.113e-02	7.569e-01	4.970e-01
ENSG00000085185.16_1	ENSG00000085185.16	BCORL1	chrX	+	ENSG00000085185.16:t:130005188-130005317	ENSG00000085185.16_1_afe_1	False	False	130005188-130005317	A	129982610-129982762	Proximal	129982762-130005188	False	False	True	8.460e-01	7.223e-01	-9.311e-02	8.937e-01	7.829e-02
ENSG00000085185.16_1	ENSG00000085185.16	BCORL1	chrX	+	ENSG00000085185.16:t:130005188-130005317	ENSG00000085185.16_1_afe_1	False	False	130005188-130005317	A	129981673-129981752	Distal	129981752-130005188	False	False	True	1.142e-01	2.286e-01	9.071e-02	8.936e-01	8.370e-02
ENSG00000050820.17_1	ENSG00000050820.17	BCAR1	chr16	-	ENSG00000050820.17:t:75242776-75243090	ENSG00000050820.17_1_afe_1	False	False	75242776-75243090	A	75251471-75251624	Proximal	75243090-75251471	False	False	True	2.109e-01	1.417e-01	-4.844e-02	8.554e-01	2.490e-01
ENSG00000050820.17_1	ENSG00000050820.17	BCAR1	chr16	-	ENSG00000050820.17:t:75242776-75243090	ENSG00000050820.17_1_afe_1	False	False	75242776-75243090	A	75265825-75266007	Distal	75243090-75265825	False	False	True	7.551e-01	8.076e-01	3.061e-02	7.983e-01	3.458e-01
ENSG00000197077.14_1	ENSG00000197077.14	KIAA1671	chr22	+	ENSG00000197077.14:t:25170820-25170938	ENSG00000197077.14_1_afe_1	False	False	25170820-25170938	A	25111842-25112462	Proximal	25112462-25170820	False	False	True	2.159e-01	1.405e-01	-5.716e-02	8.616e-01	1.862e-01
ENSG00000197077.14_1	ENSG00000197077.14	KIAA1671	chr22	+	ENSG00000197077.14:t:25170820-25170938	ENSG00000197077.14_1_afe_1	False	False	25170820-25170938	A	25049230-25049364	Distal	25049364-25170820	False	False	True	7.827e-01	8.572e-01	5.642e-02	8.600e-01	1.891e-01
ENSG00000155090.15_1	ENSG00000155090.15	KLF10	chr8	-	ENSG00000155090.15:t:102652164-102652397	ENSG00000155090.15_1_afe_1	False	False	102652164-102652397	A	102653470-102654375	Proximal	102652397-102653470	False	False	True	7.847e-02	3.214e-02	-3.268e-02	8.452e-01	4.750e-01
ENSG00000155090.15_1	ENSG00000155090.15	KLF10	chr8	-	ENSG00000155090.15:t:102652164-102652397	ENSG00000155090.15_1_afe_1	False	False	102652164-102652397	A	102655566-102655725	Distal	102652397-102655566	False	False	True	9.215e-01	9.679e-01	3.268e-02	8.452e-01	4.750e-01
ENSG00000157593.19_1	ENSG00000157593.19	SLC35B2	chr6	-	ENSG00000157593.19:t:44256685-44256878	ENSG00000157593.19_1_afe_1	False	False	44256685-44256878	A	44257182-44257352	Proximal	44256878-44257182	False	False	True	5.129e-02	1.421e-01	7.102e-02	9.136e-01	1.480e-01
ENSG00000157593.19_1	ENSG00000157593.19	SLC35B2	chr6	-	ENSG00000157593.19:t:44256685-44256878	ENSG00000157593.19_1_afe_1	False	False	44256685-44256878	A	44257400-44257571	Distal	44256878-44257400	False	False	True	9.464e-01	8.555e-01	-7.140e-02	9.140e-01	1.475e-01
ENSG00000132436.12_2	ENSG00000132436.12	FIGNL1	chr7	-	ENSG00000132436.12:t:50447128-50447357	ENSG00000132436.12_2_afe_1	False	False	50447128-50447297	A	50447968-50448055	Proximal	50447297-50447968	False	False	True	7.545e-02	1.470e-03	-4.774e-02	8.695e-01	2.953e-01
ENSG00000132436.12_2	ENSG00000132436.12	FIGNL1	chr7	-	ENSG00000132436.12:t:50447128-50447357	ENSG00000132436.12_2_afe_1	False	False	50447128-50447297	A	50448181-50448289	Distal	50447297-50448181	False	False	True	9.215e-01	9.813e-01	4.611e-02	8.640e-01	2.989e-01
ENSG00000076706.17_1	ENSG00000076706.17	MCAM	chr11	-	ENSG00000076706.17:t:119314833-119315040	ENSG00000076706.17_1_afe_1	False	False	119314833-119315040	A	119315139-119315263	Proximal	119315040-119315139	False	False	True	9.351e-01	9.738e-01	1.919e-02	7.621e-01	5.770e-01
ENSG00000076706.17_1	ENSG00000076706.17	MCAM	chr11	-	ENSG00000076706.17:t:119314833-119315040	ENSG00000076706.17_1_afe_1	False	False	119314833-119315040	A	119317035-119317130	Distal	119315040-119317035	False	False	True	6.308e-02	2.100e-02	-1.994e-02	7.633e-01	5.779e-01
ENSG00000197024.9_1	ENSG00000197024.9	ZNF398	chr7	+	ENSG00000197024.9:t:149153945-149154340	ENSG00000197024.9_1_afe_1	False	False	149153945-149154340	A	149147453-149147766	Proximal	149147766-149153945	False	False	True	9.199e-01	9.358e-01	1.391e-02	7.503e-01	5.533e-01
ENSG00000197024.9_1	ENSG00000197024.9	ZNF398	chr7	+	ENSG00000197024.9:t:149153945-149154340	ENSG00000197024.9_1_afe_1	False	False	149153945-149154340	A	149147108-149147242	Distal	149147242-149153945	False	False	True	7.664e-02	4.821e-02	-1.952e-02	7.696e-01	5.047e-01
ENSG00000159842.16_1	ENSG00000159842.16	ABR	chr17	-	ENSG00000159842.16:t:1125183-1125755	ENSG00000159842.16_1_afe_1	False	False	1125183-1125367	A	1179667-1179981	Proximal	1125367-1179667	False	True	True	5.830e-01	3.803e-01	-1.666e-01	9.507e-01	2.188e-02
ENSG00000159842.16_1	ENSG00000159842.16	ABR	chr17	-	ENSG00000159842.16:t:1125183-1125755	ENSG00000159842.16_1_afe_1	False	False	1125183-1125367	A	1228793-1229738	Distal	1125367-1228793	False	True	True	3.990e-01	6.098e-01	1.790e-01	9.588e-01	1.730e-02
ENSG00000145431.11_2	ENSG00000145431.11	PDGFC	chr4	-	ENSG00000145431.11:t:156760454-156763206	ENSG00000145431.11_2_afe_1	False	False	156760454-156763206	A	156767773-156767876	Proximal	156763206-156767773	False	False	True	9.573e-01	9.497e-01	-3.917e-03	6.987e-01	6.997e-01
ENSG00000145431.11_2	ENSG00000145431.11	PDGFC	chr4	-	ENSG00000145431.11:t:156760454-156763206	ENSG00000145431.11_2_afe_1	False	False	156760454-156763206	A	156767962-156767990	Distal	156763206-156767962	False	False	True	4.270e-02	5.029e-02	3.917e-03	6.987e-01	6.997e-01
ENSG00000114982.19_1	ENSG00000114982.19	KANSL3	chr2	-	ENSG00000114982.19:t:96636739-96637228	ENSG00000114982.19_1_afe_1	False	False	96636739-96637185	A	96637949-96638060	Proximal	96637185-96637949	False	False	True	5.243e-02	1.112e-02	-1.572e-02	7.065e-01	5.604e-01
ENSG00000114982.19_1	ENSG00000114982.19	KANSL3	chr2	-	ENSG00000114982.19:t:96636739-96637228	ENSG00000114982.19_1_afe_1	False	False	96636739-96637185	A	96638283-96638378	Distal	96637185-96638283	False	False	True	9.476e-01	9.889e-01	1.572e-02	7.065e-01	5.604e-01
ENSG00000115137.12_1	ENSG00000115137.12	DNAJC27	chr2	-	ENSG00000115137.12:t:24943636-24947748	ENSG00000115137.12_1_afe_1	False	False	24943636-24947748	A	24951394-24951554	Proximal	24947748-24951394	False	False	True	9.496e-01	8.515e-01	-6.408e-02	8.610e-01	1.516e-01
ENSG00000115137.12_1	ENSG00000115137.12	DNAJC27	chr2	-	ENSG00000115137.12:t:24943636-24947748	ENSG00000115137.12_1_afe_1	False	False	24943636-24947748	A	24957043-24957165	Distal	24947748-24957043	False	False	True	5.036e-02	1.485e-01	6.408e-02	8.610e-01	1.516e-01
ENSG00000150995.21_1	ENSG00000150995.21	ITPR1	chr3	+	ENSG00000150995.21:t:4800425-4800600	ENSG00000150995.21_1_afe_1	False	False	4800425-4800600	A	4795000-4795187	Proximal	4795187-4800425	False	False	True	9.151e-01	9.682e-01	2.363e-02	7.677e-01	4.103e-01
ENSG00000150995.21_1	ENSG00000150995.21	ITPR1	chr3	+	ENSG00000150995.21:t:4800425-4800600	ENSG00000150995.21_1_afe_1	False	False	4800425-4800600	A	4787947-4788139	Distal	4788139-4800425	False	False	True	6.800e-02	5.298e-03	-2.253e-02	7.390e-01	4.692e-01
ENSG00000170260.9_2	ENSG00000170260.9	ZNF212	chr7	+	ENSG00000170260.9:t:149252706-149252795	ENSG00000170260.9_2_afe_1	False	False	149252706-149252795	A	149251210-149251327	Proximal	149251327-149252706	False	False	True	5.937e-02	2.319e-02	-1.717e-02	7.438e-01	5.913e-01
ENSG00000170260.9_2	ENSG00000170260.9	ZNF212	chr7	+	ENSG00000170260.9:t:149252706-149252795	ENSG00000170260.9_2_afe_1	False	False	149252706-149252795	A	149250681-149250807	Distal	149250807-149252706	False	False	True	9.406e-01	9.768e-01	1.717e-02	7.438e-01	5.913e-01
ENSG00000152455.16_1	ENSG00000152455.16	SUV39H2	chr10	+	ENSG00000152455.16:t:14896846-14897517	ENSG00000152455.16_1_afe_1	False	False	14896846-14897517	A	14881500-14881645	Proximal	14881645-14896846	False	False	True	8.055e-01	6.390e-01	-1.208e-01	9.221e-01	4.875e-02
ENSG00000152455.16_1	ENSG00000152455.16	SUV39H2	chr10	+	ENSG00000152455.16:t:14896846-14897517	ENSG00000152455.16_1_afe_1	False	False	14896846-14897517	A	14878820-14878919	Distal	14878919-14896846	False	False	True	1.606e-01	2.816e-01	8.574e-02	8.897e-01	9.679e-02
ENSG00000131374.15_1	ENSG00000131374.15	TBC1D5	chr3	-	ENSG00000131374.15:t:17406418-17406720	ENSG00000131374.15_1_afe_1	False	False	17406418-17406526	A	17428450-17428519	Proximal	17406526-17428450	False	False	True	9.023e-01	8.299e-01	-4.161e-02	8.214e-01	2.473e-01
ENSG00000131374.15_1	ENSG00000131374.15	TBC1D5	chr3	-	ENSG00000131374.15:t:17406418-17406720	ENSG00000131374.15_1_afe_1	False	False	17406418-17406526	A	17508474-17508605	Distal	17406526-17508474	False	False	True	9.770e-02	1.701e-01	4.161e-02	8.214e-01	2.473e-01
ENSG00000107554.17_1	ENSG00000107554.17	DNMBP	chr10	-	ENSG00000107554.17:t:99908953-99909146	ENSG00000107554.17_1_afe_1	False	False	99908953-99909146	A	99929608-99930996	Proximal	99909146-99929608	False	False	True	7.092e-02	2.694e-02	-1.655e-02	7.431e-01	4.927e-01
ENSG00000107554.17_1	ENSG00000107554.17	DNMBP	chr10	-	ENSG00000107554.17:t:99908953-99909146	ENSG00000107554.17_1_afe_1	False	False	99908953-99909146	A	99955214-99957205	Distal	99909146-99955214	False	False	True	9.220e-01	9.663e-01	1.793e-02	7.561e-01	4.601e-01
ENSG00000107077.19_1	ENSG00000107077.19	KDM4C	chr9	+	ENSG00000107077.19:t:6984166-6984404	ENSG00000107077.19_1_afe_1	False	False	6984166-6984404	A	6981842-6982765	Proximal	6982765-6984166	False	False	True	7.132e-02	3.709e-02	-1.570e-02	7.537e-01	5.321e-01
ENSG00000107077.19_1	ENSG00000107077.19	KDM4C	chr9	+	ENSG00000107077.19:t:6984166-6984404	ENSG00000107077.19_1_afe_1	False	False	6984166-6984404	A	6980925-6981118	Distal	6981118-6984166	False	False	True	9.287e-01	9.629e-01	1.570e-02	7.537e-01	5.321e-01
ENSG00000107077.19_3	ENSG00000107077.19	KDM4C	chr9	+	ENSG00000107077.19:t:7127907-7128236	ENSG00000107077.19_3_afe_1	False	False	7128066-7128236	A	7105402-7105500	Proximal	7105500-7128066	False	False	True	5.057e-02	1.071e-01	4.146e-02	8.261e-01	2.704e-01
ENSG00000107077.19_3	ENSG00000107077.19	KDM4C	chr9	+	ENSG00000107077.19:t:7127907-7128236	ENSG00000107077.19_3_afe_1	False	False	7128066-7128236	A	7103685-7103870	Distal	7103870-7128066	False	False	True	9.459e-01	8.889e-01	-4.183e-02	8.251e-01	2.659e-01
ENSG00000083857.15_1	ENSG00000083857.15	FAT1	chr4	-	ENSG00000083857.15:t:186706563-186709845	ENSG00000083857.15_1_afe_1	False	False	186706563-186709845	A	186723664-186723856	Proximal	186709845-186723664	False	False	True	3.025e-01	3.494e-01	3.177e-02	8.073e-01	2.832e-01
ENSG00000083857.15_1	ENSG00000083857.15	FAT1	chr4	-	ENSG00000083857.15:t:186706563-186709845	ENSG00000083857.15_1_afe_1	False	False	186706563-186709845	A	186726354-186726722	Distal	186709845-186726354	False	False	True	6.975e-01	6.506e-01	-3.177e-02	8.073e-01	2.832e-01
ENSG00000088387.21_2	ENSG00000088387.21	DOCK9	chr13	-	ENSG00000088387.21:t:98837494-98837609	ENSG00000088387.21_2_afe_1	False	False	98837494-98837609	A	98845329-98845372	Proximal	98837609-98845329	False	False	True	4.148e-02	5.367e-02	8.478e-03	7.275e-01	5.989e-01
ENSG00000088387.21_2	ENSG00000088387.21	DOCK9	chr13	-	ENSG00000088387.21:t:98837494-98837609	ENSG00000088387.21_2_afe_1	False	False	98837494-98837609	A	98845924-98846060	Distal	98837609-98845924	False	False	True	9.585e-01	9.463e-01	-8.478e-03	7.275e-01	5.989e-01
ENSG00000166233.15_1	ENSG00000166233.15	ARIH1	chr15	+	ENSG00000166233.15:t:72518067-72518134	ENSG00000166233.15_1_afe_1	False	False	72518067-72518134	A	72496791-72496858	Proximal	72496858-72518067	False	False	True	5.232e-02	4.479e-02	-5.713e-03	7.159e-01	7.011e-01
ENSG00000166233.15_1	ENSG00000166233.15	ARIH1	chr15	+	ENSG00000166233.15:t:72518067-72518134	ENSG00000166233.15_1_afe_1	False	False	72518067-72518134	A	72474330-72475014	Distal	72475014-72518067	False	False	True	9.477e-01	9.552e-01	5.713e-03	7.159e-01	7.011e-01
ENSG00000149091.15_1	ENSG00000149091.15	DGKZ	chr11	+	ENSG00000149091.15:t:46367291-46367399	ENSG00000149091.15_1_afe_1	False	False	46367291-46367399	A	46366244-46366984	Proximal	46366984-46367291	False	False	True	4.474e-02	5.104e-02	5.535e-03	6.962e-01	7.369e-01
ENSG00000149091.15_1	ENSG00000149091.15	DGKZ	chr11	+	ENSG00000149091.15:t:46367291-46367399	ENSG00000149091.15_1_afe_1	False	False	46367291-46367399	A	46347463-46347820	Distal	46347820-46367291	False	False	True	9.535e-01	9.469e-01	-5.463e-03	6.988e-01	7.315e-01
ENSG00000143198.13_1	ENSG00000143198.13	MGST3	chr1	+	ENSG00000143198.13:t:165648792-165650774	ENSG00000143198.13_1_afe_1	False	False	165649841-165650774	A	165632231-165632274	Proximal	165632274-165649841	False	False	True	9.726e-02	3.906e-03	-5.048e-02	8.758e-01	2.704e-01
ENSG00000143198.13_1	ENSG00000143198.13	MGST3	chr1	+	ENSG00000143198.13:t:165648792-165650774	ENSG00000143198.13_1_afe_1	False	False	165649841-165650774	A	165631213-165631293	Distal	165631293-165649841	False	False	True	8.968e-01	9.786e-01	4.534e-02	8.543e-01	2.899e-01
ENSG00000100767.17_1	ENSG00000100767.17	PAPLN	chr14	+	ENSG00000100767.17:t:73261156-73261294	ENSG00000100767.17_1_afe_1	False	False	73261156-73261294	A	73260709-73260829	Proximal	73260829-73261156	False	True	True	3.381e-01	5.832e-01	2.049e-01	9.473e-01	1.390e-02
ENSG00000100767.17_1	ENSG00000100767.17	PAPLN	chr14	+	ENSG00000100767.17:t:73261156-73261294	ENSG00000100767.17_1_afe_1	False	True	73261156-73261294	A	73259269-73259545	Distal	73259545-73261156	False	True	True	6.619e-01	4.168e-01	-2.049e-01	9.473e-01	1.390e-02
ENSG00000112893.10_1	ENSG00000112893.10	MAN2A1	chr5	+	ENSG00000112893.10:t:109817273-109817438	ENSG00000112893.10_1_afe_1	False	False	109817273-109817438	A	109804176-109804277	Proximal	109804277-109817273	False	False	True	5.227e-02	1.017e-01	2.663e-02	7.885e-01	3.670e-01
ENSG00000112893.10_1	ENSG00000112893.10	MAN2A1	chr5	+	ENSG00000112893.10:t:109817273-109817438	ENSG00000112893.10_1_afe_1	False	False	109817273-109817438	A	109789460-109789527	Distal	109789527-109817273	False	False	True	9.294e-01	8.912e-01	-2.103e-02	7.765e-01	3.887e-01
ENSG00000125734.16_1	ENSG00000125734.16	GPR108	chr19	-	ENSG00000125734.16:t:6736592-6736784	ENSG00000125734.16_1_afe_1	False	False	6736592-6736711	A	6736990-6737260	Proximal	6736711-6736990	False	False	True	4.052e-01	3.690e-01	-1.435e-02	7.951e-01	2.950e-01
ENSG00000125734.16_1	ENSG00000125734.16	GPR108	chr19	-	ENSG00000125734.16:t:6736592-6736784	ENSG00000125734.16_1_afe_1	False	False	6736592-6736711	A	6737457-6737580	Distal	6736711-6737457	False	False	True	5.906e-01	6.277e-01	1.474e-02	7.955e-01	2.931e-01
ENSG00000166896.9_1	ENSG00000166896.9	ATP23	chr12	+	ENSG00000166896.9:t:57946995-57947076	ENSG00000166896.9_1_afe_1	False	False	57946995-57947076	A	57945628-57945673	Proximal	57945673-57946995	False	False	True	9.936e-01	9.434e-01	-2.262e-02	7.256e-01	4.527e-01
ENSG00000166896.9_1	ENSG00000166896.9	ATP23	chr12	+	ENSG00000166896.9:t:57946995-57947076	ENSG00000166896.9_1_afe_1	False	False	57946995-57947076	A	57941541-57941888	Distal	57941888-57946995	False	False	True	6.375e-03	5.663e-02	2.262e-02	7.256e-01	4.527e-01
ENSG00000175061.19_1	ENSG00000175061.19	SNHG29	chr17	+	ENSG00000175061.19:t:16439321-16439414	ENSG00000175061.19_1_afe_1	False	False	16439327-16439414	A	16439034-16439060	Proximal	16439060-16439327	False	False	True	9.210e-01	9.325e-01	6.701e-03	7.689e-01	4.368e-01
ENSG00000175061.19_1	ENSG00000175061.19	SNHG29	chr17	+	ENSG00000175061.19:t:16439321-16439414	ENSG00000175061.19_1_afe_1	False	False	16439327-16439414	A	16438767-16439029	Distal	16439029-16439327	False	False	True	7.474e-02	3.509e-02	-1.782e-02	7.791e-01	4.287e-01
ENSG00000143179.16_1	ENSG00000143179.16	UCK2	chr1	+	ENSG00000143179.16:t:165890204-165890363	ENSG00000143179.16_1_afe_1	False	False	165890204-165890363	A	165885142-165885379	Proximal	165885379-165890204	False	False	True	4.353e-02	5.135e-02	5.810e-03	7.057e-01	7.197e-01
ENSG00000143179.16_1	ENSG00000143179.16	UCK2	chr1	+	ENSG00000143179.16:t:165890204-165890363	ENSG00000143179.16_1_afe_1	False	False	165890204-165890363	A	165827614-165827932	Distal	165827932-165890204	False	False	True	9.565e-01	9.487e-01	-5.810e-03	7.057e-01	7.197e-01
ENSG00000128342.5_1	ENSG00000128342.5	LIF	chr22	-	ENSG00000128342.5:t:30240453-30244061	ENSG00000128342.5_1_afe_1	False	False	30240453-30244061	A	30244755-30244933	Proximal	30244061-30244755	False	False	True	8.631e-01	9.839e-01	6.036e-02	8.536e-01	1.779e-01
ENSG00000128342.5_1	ENSG00000128342.5	LIF	chr22	-	ENSG00000128342.5:t:30240453-30244061	ENSG00000128342.5_1_afe_1	False	False	30240453-30244061	A	30246677-30246759	Distal	30244061-30246677	False	False	True	1.369e-01	1.613e-02	-6.036e-02	8.536e-01	1.779e-01
ENSG00000140950.16_1	ENSG00000140950.16	MEAK7	chr16	-	ENSG00000140950.16:t:84497704-84498111	ENSG00000140950.16_1_afe_1	False	False	84497934-84498111	A	84502721-84502862	Proximal	84498111-84502721	False	False	True	8.143e-01	7.793e-01	-1.754e-02	8.125e-01	2.478e-01
ENSG00000140950.16_1	ENSG00000140950.16	MEAK7	chr16	-	ENSG00000140950.16:t:84497704-84498111	ENSG00000140950.16_1_afe_1	False	False	84497934-84498111	A	84504601-84504690	Distal	84498111-84504601	False	False	True	1.714e-01	1.679e-01	-3.666e-03	7.998e-01	2.920e-01
ENSG00000115289.14_1	ENSG00000115289.14	PCGF1	chr2	-	ENSG00000115289.14:t:74507042-74507151	ENSG00000115289.14_1_afe_1	False	False	74507042-74507147	A	74507358-74507417	Proximal	74507147-74507358	False	False	True	9.778e-02	6.995e-02	-2.154e-02	7.790e-01	4.402e-01
ENSG00000115289.14_1	ENSG00000115289.14	PCGF1	chr2	-	ENSG00000115289.14:t:74507042-74507151	ENSG00000115289.14_1_afe_1	False	False	74507042-74507147	A	74507576-74507695	Distal	74507147-74507576	False	False	True	9.022e-01	9.301e-01	2.154e-02	7.790e-01	4.402e-01
ENSG00000234062.9_1	ENSG00000234062.9	TM9SF5P	chrX	+	ENSG00000234062.9:t:136925247-136925379	ENSG00000234062.9_1_afe_1	False	False	136925247-136925379	A	136921244-136922776	Proximal	136922776-136925247	False	True	True	9.762e-01	8.161e-01	-1.116e-01	9.221e-01	6.007e-02
ENSG00000234062.9_1	ENSG00000234062.9	TM9SF5P	chrX	+	ENSG00000234062.9:t:136925247-136925379	ENSG00000234062.9_1_afe_1	False	False	136925247-136925379	A	136909369-136909780	Distal	136909780-136925247	False	True	True	1.190e-02	1.753e-01	1.143e-01	9.310e-01	5.729e-02
ENSG00000147421.18_2	ENSG00000147421.18	HMBOX1	chr8	+	ENSG00000147421.18:t:29047358-29047453	ENSG00000147421.18_2_afe_1	False	False	29047358-29047453	A	29046192-29046416	Proximal	29046416-29047358	False	False	True	5.098e-01	6.049e-01	5.244e-02	8.414e-01	1.355e-01
ENSG00000147421.18_2	ENSG00000147421.18	HMBOX1	chr8	+	ENSG00000147421.18:t:29047358-29047453	ENSG00000147421.18_2_afe_1	False	False	29047358-29047453	A	29045361-29045443	Distal	29045443-29047358	False	False	True	4.902e-01	3.951e-01	-5.244e-02	8.414e-01	1.355e-01
ENSG00000135842.17_1	ENSG00000135842.17	NIBAN1	chr1	-	ENSG00000135842.17:t:184823167-184823329	ENSG00000135842.17_1_afe_1	False	False	184823167-184823329	A	184823638-184823742	Proximal	184823329-184823638	False	False	True	9.837e-01	8.438e-01	-9.243e-02	9.016e-01	9.086e-02
ENSG00000135842.17_1	ENSG00000135842.17	NIBAN1	chr1	-	ENSG00000135842.17:t:184823167-184823329	ENSG00000135842.17_1_afe_1	False	False	184823167-184823329	A	184831847-184831962	Distal	184823329-184831847	False	False	True	1.631e-02	1.562e-01	9.243e-02	9.016e-01	9.086e-02
ENSG00000266173.7_1	ENSG00000266173.7	STRADA	chr17	-	ENSG00000266173.7:t:63728334-63728413	ENSG00000266173.7_1_afe_1	False	False	63728334-63728413	A	63741454-63741663	Proximal	63728413-63741454	False	False	True	5.068e-02	8.250e-02	1.832e-02	7.634e-01	4.431e-01
ENSG00000266173.7_1	ENSG00000266173.7	STRADA	chr17	-	ENSG00000266173.7:t:63728334-63728413	ENSG00000266173.7_1_afe_1	False	False	63728334-63728413	A	63741741-63741986	Distal	63728413-63741741	False	False	True	9.168e-01	9.106e-01	-7.535e-03	7.557e-01	4.745e-01
ENSG00000113569.16_1	ENSG00000113569.16	NUP155	chr5	-	ENSG00000113569.16:t:37364247-37364384	ENSG00000113569.16_1_afe_1	False	False	37364247-37364384	A	37370666-37370785	Proximal	37364384-37370666	False	False	True	5.052e-02	6.096e-02	8.286e-03	7.283e-01	6.624e-01
ENSG00000113569.16_1	ENSG00000113569.16	NUP155	chr5	-	ENSG00000113569.16:t:37364247-37364384	ENSG00000113569.16_1_afe_1	False	False	37364247-37364384	A	37370821-37371106	Distal	37364384-37370821	False	False	True	9.379e-01	9.215e-01	-4.540e-03	6.625e-01	7.792e-01
ENSG00000090054.16_1	ENSG00000090054.16	SPTLC1	chr9	-	ENSG00000090054.16:t:92112455-92112562	ENSG00000090054.16_1_afe_1	False	False	92112455-92112562	A	92114922-92115075	Proximal	92112562-92114922	False	False	True	1.086e-01	8.099e-02	-1.364e-02	7.669e-01	4.466e-01
ENSG00000090054.16_1	ENSG00000090054.16	SPTLC1	chr9	-	ENSG00000090054.16:t:92112455-92112562	ENSG00000090054.16_1_afe_1	False	False	92112455-92112562	A	92115314-92115413	Distal	92112562-92115314	False	False	True	8.914e-01	9.190e-01	1.364e-02	7.669e-01	4.466e-01
ENSG00000182484.15_1	ENSG00000182484.15	WASH6P	chrX	+	ENSG00000182484.15:t:156023012-156023213	ENSG00000182484.15_1_afe_1	False	False	156023012-156023213	A	156022699-156022834	Proximal	156022834-156023012	False	False	True	8.351e-01	9.337e-01	7.111e-02	8.891e-01	1.410e-01
ENSG00000182484.15_1	ENSG00000182484.15	WASH6P	chrX	+	ENSG00000182484.15:t:156023012-156023213	ENSG00000182484.15_1_afe_1	False	False	156023012-156023213	A	156022314-156022459	Distal	156022459-156023012	False	False	True	1.649e-01	6.631e-02	-7.111e-02	8.891e-01	1.410e-01
ENSG00000163728.11_1	ENSG00000163728.11	TTC14	chr3	+	ENSG00000163728.11:t:180608701-180608810	ENSG00000163728.11_1_afe_1	False	False	180608701-180608810	A	180608163-180608271	Proximal	180608271-180608701	False	False	True	2.071e-02	1.112e-01	7.727e-02	9.710e-01	1.464e-01
ENSG00000163728.11_1	ENSG00000163728.11	TTC14	chr3	+	ENSG00000163728.11:t:180608701-180608810	ENSG00000163728.11_1_afe_1	False	False	180608701-180608810	A	180607648-180607765	Distal	180607765-180608701	False	False	True	9.793e-01	8.888e-01	-7.727e-02	9.710e-01	1.464e-01
ENSG00000166619.15_1	ENSG00000166619.15	BLCAP	chr20	-	ENSG00000166619.15:t:37517417-37519350	ENSG00000166619.15_1_afe_1	False	False	37517417-37519350	A	37521319-37521693	Proximal	37519350-37521319	False	False	True	1.164e-01	2.134e-02	-8.511e-02	9.777e-01	1.121e-01
ENSG00000166619.15_1	ENSG00000166619.15	BLCAP	chr20	-	ENSG00000166619.15:t:37517417-37519350	ENSG00000166619.15_1_afe_1	False	False	37517417-37519350	A	37527793-37527931	Distal	37519350-37527793	False	False	True	8.629e-01	9.452e-01	7.023e-02	9.173e-01	1.575e-01
ENSG00000165416.15_2	ENSG00000165416.15	SUGT1	chr13	+	ENSG00000165416.15:t:52658399-52658468	ENSG00000165416.15_2_afe_1	False	False	52658399-52658468	A	52658099-52658226	Proximal	52658226-52658399	False	False	True	5.544e-02	4.559e-02	-6.877e-03	7.017e-01	7.241e-01
ENSG00000165416.15_2	ENSG00000165416.15	SUGT1	chr13	+	ENSG00000165416.15:t:52658399-52658468	ENSG00000165416.15_2_afe_1	False	False	52658399-52658468	A	52657532-52657622	Distal	52657622-52658399	False	False	True	9.446e-01	9.544e-01	6.877e-03	7.017e-01	7.241e-01
ENSG00000113108.20_2	ENSG00000113108.20	APBB3	chr5	-	ENSG00000113108.20:t:140560313-140560504	ENSG00000113108.20_2_afe_1	False	False	140560313-140560504	A	140560639-140560754	Proximal	140560504-140560639	False	False	True	9.446e-01	9.892e-01	2.208e-02	7.375e-01	4.742e-01
ENSG00000113108.20_2	ENSG00000113108.20	APBB3	chr5	-	ENSG00000113108.20:t:140560313-140560504	ENSG00000113108.20_2_afe_1	False	False	140560313-140560504	A	140561018-140561101	Distal	140560504-140561018	False	False	True	5.540e-02	1.075e-02	-2.208e-02	7.375e-01	4.742e-01
ENSG00000146282.19_4	ENSG00000146282.19	RARS2	chr6	-	ENSG00000146282.19:t:87516112-87516880	ENSG00000146282.19_4_afe_1	False	False	87516806-87516880	A	87518046-87518152	Proximal	87516880-87518046	False	False	True	6.705e-02	2.891e-02	-2.538e-02	8.006e-01	5.213e-01
ENSG00000146282.19_4	ENSG00000146282.19	RARS2	chr6	-	ENSG00000146282.19:t:87516112-87516880	ENSG00000146282.19_4_afe_1	False	False	87516806-87516880	A	87518169-87518264	Distal	87516880-87518169	False	False	True	9.330e-01	9.711e-01	2.538e-02	8.006e-01	5.213e-01
ENSG00000198538.11_1	ENSG00000198538.11	ZNF28	chr19	-	ENSG00000198538.11:t:52817944-52818031	ENSG00000198538.11_1_afe_1	False	False	52817944-52818031	A	52821586-52821669	Proximal	52818031-52821586	False	True	True	2.491e-01	4.330e-01	1.304e-01	8.969e-01	4.208e-02
ENSG00000198538.11_1	ENSG00000198538.11	ZNF28	chr19	-	ENSG00000198538.11:t:52817944-52818031	ENSG00000198538.11_1_afe_1	False	False	52817944-52818031	A	52857572-52857600	Distal	52818031-52857572	False	True	True	7.509e-01	5.670e-01	-1.304e-01	8.969e-01	4.208e-02
ENSG00000241484.10_1	ENSG00000241484.10	ARHGAP8	chr22	+	ENSG00000241484.10:t:44808307-44808438	ENSG00000241484.10_1_afe_1	False	False	44808307-44808438	A	44801820-44802164	Proximal	44802164-44808307	False	True	True	9.573e-01	8.039e-01	-1.321e-01	9.613e-01	3.842e-02
ENSG00000241484.10_1	ENSG00000241484.10	ARHGAP8	chr22	+	ENSG00000241484.10:t:44808307-44808438	ENSG00000241484.10_1_afe_1	False	False	44808307-44808438	A	44786552-44786606	Distal	44786606-44808307	False	True	True	4.273e-02	1.961e-01	1.321e-01	9.613e-01	3.842e-02
ENSG00000245694.11_1	ENSG00000245694.11	CRNDE	chr16	-	ENSG00000245694.11:t:54924859-54925236	ENSG00000245694.11_1_afe_1	False	False	54925101-54925213	A	54928494-54928716	Proximal	54925213-54928494	False	False	True	2.264e-01	1.378e-01	-5.801e-02	8.717e-01	1.739e-01
ENSG00000245694.11_1	ENSG00000245694.11	CRNDE	chr16	-	ENSG00000245694.11:t:54924859-54925236	ENSG00000245694.11_1_afe_1	False	False	54925101-54925213	A	54928770-54929189	Distal	54925213-54928770	False	False	True	7.494e-01	8.166e-01	4.046e-02	8.309e-01	2.394e-01
ENSG00000018699.13_1	ENSG00000018699.13	TTC27	chr2	+	ENSG00000018699.13:t:32630523-32630700	ENSG00000018699.13_1_afe_1	False	False	32630523-32630700	A	32628156-32628380	Proximal	32628380-32630523	False	False	True	9.728e-01	9.481e-01	-1.424e-02	7.260e-01	6.554e-01
ENSG00000018699.13_1	ENSG00000018699.13	TTC27	chr2	+	ENSG00000018699.13:t:32630523-32630700	ENSG00000018699.13_1_afe_1	False	False	32630523-32630700	A	32628032-32628133	Distal	32628133-32630523	False	False	True	2.722e-02	5.186e-02	1.424e-02	7.260e-01	6.554e-01
ENSG00000122008.15_1	ENSG00000122008.15	POLK	chr5	+	ENSG00000122008.15:t:75596222-75597178	ENSG00000122008.15_1_afe_1	False	False	75596222-75597178	A	75593878-75594049	Proximal	75594049-75596222	False	False	True	8.960e-01	9.160e-01	1.134e-02	7.469e-01	5.475e-01
ENSG00000122008.15_1	ENSG00000122008.15	POLK	chr5	+	ENSG00000122008.15:t:75596222-75597178	ENSG00000122008.15_1_afe_1	False	False	75596222-75597178	A	75590344-75590440	Distal	75590440-75596222	False	False	True	1.025e-01	8.118e-02	-1.174e-02	7.469e-01	5.465e-01
ENSG00000183850.14_1	ENSG00000183850.14	ZNF730	chr19	+	ENSG00000183850.14:t:23134080-23134206	ENSG00000183850.14_1_afe_1	False	False	23134080-23134206	A	23117025-23117176	Proximal	23117176-23134080	False	False	True	9.753e-01	9.459e-01	-1.295e-02	7.205e-01	5.839e-01
ENSG00000183850.14_1	ENSG00000183850.14	ZNF730	chr19	+	ENSG00000183850.14:t:23134080-23134206	ENSG00000183850.14_1_afe_1	False	False	23134080-23134206	A	23075210-23075387	Distal	23075387-23134080	False	False	True	2.471e-02	5.412e-02	1.295e-02	7.205e-01	5.839e-01
ENSG00000163507.15_1	ENSG00000163507.15	CIP2A	chr3	-	ENSG00000163507.15:t:108584860-108585212	ENSG00000163507.15_1_afe_1	False	False	108585065-108585212	A	108585666-108585763	Proximal	108585212-108585666	False	False	True	5.320e-02	6.341e-02	8.838e-03	7.237e-01	6.634e-01
ENSG00000163507.15_1	ENSG00000163507.15	CIP2A	chr3	-	ENSG00000163507.15:t:108584860-108585212	ENSG00000163507.15_1_afe_1	False	False	108585065-108585212	A	108589274-108589644	Distal	108585212-108589274	False	False	True	9.468e-01	9.366e-01	-8.838e-03	7.237e-01	6.634e-01
ENSG00000111912.20_3	ENSG00000111912.20	NCOA7	chr6	+	ENSG00000111912.20:t:125920943-125921068	ENSG00000111912.20_3_afe_1	False	False	125920943-125921068	A	125919224-125919431	Proximal	125919431-125920943	False	False	True	6.180e-02	7.900e-02	6.661e-03	7.187e-01	6.278e-01
ENSG00000111912.20_3	ENSG00000111912.20	NCOA7	chr6	+	ENSG00000111912.20:t:125920943-125921068	ENSG00000111912.20_3_afe_1	False	False	125920943-125921068	A	125915333-125915480	Distal	125915480-125920943	False	False	True	9.382e-01	9.210e-01	-6.661e-03	7.187e-01	6.278e-01
ENSG00000143819.13_1	ENSG00000143819.13	EPHX1	chr1	+	ENSG00000143819.13:t:225828725-225828912	ENSG00000143819.13_1_afe_1	False	False	225828725-225828912	A	225810412-225810615	Proximal	225810615-225828725	False	False	True	1.288e-01	1.563e-01	1.372e-02	7.862e-01	3.480e-01
ENSG00000143819.13_1	ENSG00000143819.13	EPHX1	chr1	+	ENSG00000143819.13:t:225828725-225828912	ENSG00000143819.13_1_afe_1	False	False	225828725-225828912	A	225810124-225810169	Distal	225810169-225828725	False	False	True	8.654e-01	8.378e-01	-1.450e-02	7.867e-01	3.438e-01
ENSG00000096872.17_1	ENSG00000096872.17	IFT74	chr9	+	ENSG00000096872.17:t:26961949-26962087	ENSG00000096872.17_1_afe_1	False	False	26961949-26962087	A	26956350-26956516	Proximal	26956516-26961949	False	False	True	9.142e-01	9.524e-01	2.428e-02	7.812e-01	4.541e-01
ENSG00000096872.17_1	ENSG00000096872.17	IFT74	chr9	+	ENSG00000096872.17:t:26961949-26962087	ENSG00000096872.17_1_afe_1	False	False	26961949-26962087	A	26947300-26947463	Distal	26947463-26961949	False	False	True	8.333e-02	4.555e-02	-2.415e-02	7.825e-01	4.580e-01
ENSG00000114030.13_1	ENSG00000114030.13	KPNA1	chr3	-	ENSG00000114030.13:t:122453870-122454001	ENSG00000114030.13_1_afe_1	False	False	122453870-122454001	A	122457726-122457848	Proximal	122454001-122457726	False	False	True	1.061e-01	1.775e-01	5.598e-02	8.932e-01	2.291e-01
ENSG00000114030.13_1	ENSG00000114030.13	KPNA1	chr3	-	ENSG00000114030.13:t:122453870-122454001	ENSG00000114030.13_1_afe_1	False	False	122453870-122454001	A	122461224-122461318	Distal	122454001-122461224	False	False	True	8.939e-01	8.225e-01	-5.598e-02	8.932e-01	2.291e-01
ENSG00000196867.8_2	ENSG00000196867.8	ZFP28	chr19	+	ENSG00000196867.8:t:56548958-56549121	ENSG00000196867.8_2_afe_1	False	False	56548958-56549121	A	56548378-56548478	Proximal	56548478-56548958	False	False	True	6.307e-02	5.021e-02	-5.042e-03	7.225e-01	6.123e-01
ENSG00000196867.8_2	ENSG00000196867.8	ZFP28	chr19	+	ENSG00000196867.8:t:56548958-56549121	ENSG00000196867.8_2_afe_1	False	False	56548958-56549121	A	56547807-56547902	Distal	56547902-56548958	False	False	True	9.369e-01	9.498e-01	5.042e-03	7.225e-01	6.123e-01
ENSG00000171863.15_1	ENSG00000171863.15	RPS7	chr2	+	ENSG00000171863.15:t:3575557-3575684	ENSG00000171863.15_1_afe_1	False	False	3575592-3575684	A	3575358-3575448	Proximal	3575448-3575592	False	False	True	4.340e-02	5.515e-02	1.291e-02	7.465e-01	6.574e-01
ENSG00000171863.15_1	ENSG00000171863.15	RPS7	chr2	+	ENSG00000171863.15:t:3575557-3575684	ENSG00000171863.15_1_afe_1	False	False	3575592-3575684	A	3575260-3575350	Distal	3575350-3575592	False	False	True	9.261e-01	9.268e-01	-3.659e-04	6.236e-01	9.405e-01
ENSG00000115317.13_1	ENSG00000115317.13	HTRA2	chr2	+	ENSG00000115317.13:t:74530597-74530821	ENSG00000115317.13_1_afe_1	False	False	74530617-74530821	A	74529933-74530512	Proximal	74530512-74530617	False	False	True	9.604e-01	9.275e-01	-1.667e-02	7.468e-01	5.210e-01
ENSG00000115317.13_1	ENSG00000115317.13	HTRA2	chr2	+	ENSG00000115317.13:t:74530597-74530821	ENSG00000115317.13_1_afe_1	False	False	74530617-74530821	A	74529596-74529912	Distal	74529912-74530617	False	False	True	3.964e-02	7.249e-02	1.667e-02	7.468e-01	5.210e-01
ENSG00000094631.21_3	ENSG00000094631.21	HDAC6	chrX	+	ENSG00000094631.21:t:48824544-48824982	ENSG00000094631.21_3_afe_1	False	False	48824544-48824982	A	48824166-48824294	Proximal	48824294-48824544	False	False	True	9.271e-01	9.908e-01	3.952e-02	8.789e-01	4.331e-01
ENSG00000094631.21_3	ENSG00000094631.21	HDAC6	chrX	+	ENSG00000094631.21:t:48824544-48824982	ENSG00000094631.21_3_afe_1	False	False	48824544-48824982	A	48823672-48823785	Distal	48823785-48824544	False	False	True	7.293e-02	9.160e-03	-3.952e-02	8.789e-01	4.331e-01
ENSG00000134824.14_1	ENSG00000134824.14	FADS2	chr11	+	ENSG00000134824.14:t:61837778-61837888	ENSG00000134824.14_1_afe_1	False	False	61837778-61837888	A	61828280-61828597	Proximal	61828597-61837778	False	False	True	9.040e-01	8.656e-01	-2.341e-02	7.803e-01	4.686e-01
ENSG00000134824.14_1	ENSG00000134824.14	FADS2	chr11	+	ENSG00000134824.14:t:61837778-61837888	ENSG00000134824.14_1_afe_1	False	False	61837778-61837888	A	61816256-61816426	Distal	61816426-61837778	False	False	True	8.054e-02	8.564e-02	3.097e-03	6.964e-01	7.021e-01
ENSG00000166228.9_1	ENSG00000166228.9	PCBD1	chr10	-	ENSG00000166228.9:t:70885798-70885929	ENSG00000166228.9_1_afe_1	False	False	70885798-70885929	A	70887853-70888254	Proximal	70885929-70887853	False	False	True	6.053e-02	4.024e-02	-1.130e-02	7.280e-01	6.248e-01
ENSG00000166228.9_1	ENSG00000166228.9	PCBD1	chr10	-	ENSG00000166228.9:t:70885798-70885929	ENSG00000166228.9_1_afe_1	False	False	70885798-70885929	A	70888531-70888565	Distal	70885929-70888531	False	False	True	9.395e-01	9.598e-01	1.130e-02	7.280e-01	6.248e-01
ENSG00000242288.9_1	ENSG00000242288.9	BMS1P4-AGAP5	chr10	-	ENSG00000242288.9:t:73721362-73721504	ENSG00000242288.9_1_afe_1	False	False	73721362-73721504	A	73722389-73722577	Proximal	73721504-73722389	False	False	True	7.064e-01	6.281e-01	-3.696e-02	8.325e-01	1.675e-01
ENSG00000242288.9_1	ENSG00000242288.9	BMS1P4-AGAP5	chr10	-	ENSG00000242288.9:t:73721362-73721504	ENSG00000242288.9_1_afe_1	False	True	73721362-73721504	A	73725961-73726040	Distal	73721504-73725961	False	False	True	2.936e-01	3.719e-01	3.696e-02	8.325e-01	1.675e-01
ENSG00000136560.14_2	ENSG00000136560.14	TANK	chr2	+	ENSG00000136560.14:t:161203484-161203595	ENSG00000136560.14_2_afe_1	False	False	161203487-161203595	A	161202863-161202979	Proximal	161202979-161203487	False	False	True	1.239e-02	6.955e-02	3.500e-02	8.271e-01	4.028e-01
ENSG00000136560.14_2	ENSG00000136560.14	TANK	chr2	+	ENSG00000136560.14:t:161203484-161203595	ENSG00000136560.14_2_afe_1	False	False	161203487-161203595	A	161179614-161179761	Distal	161179761-161203487	False	False	True	9.584e-01	8.991e-01	-5.187e-02	8.637e-01	2.359e-01
ENSG00000149292.17_2	ENSG00000149292.17	TTC12	chr11	+	ENSG00000149292.17:t:113364784-113365060	ENSG00000149292.17_2_afe_1	False	False	113364835-113365060	A	113364381-113364694	Proximal	113364694-113364835	False	False	True	8.262e-02	3.967e-02	-2.082e-02	7.722e-01	4.686e-01
ENSG00000149292.17_2	ENSG00000149292.17	TTC12	chr11	+	ENSG00000149292.17:t:113364784-113365060	ENSG00000149292.17_2_afe_1	False	False	113364835-113365060	A	113363828-113363927	Distal	113363927-113364835	False	False	True	9.174e-01	9.603e-01	2.082e-02	7.722e-01	4.686e-01
ENSG00000183530.14_1	ENSG00000183530.14	PRR14L	chr22	-	ENSG00000183530.14:t:31725538-31725610	ENSG00000183530.14_1_afe_1	False	False	31725538-31725610	A	31738387-31738911	Proximal	31725610-31738387	False	False	True	9.452e-01	9.875e-01	2.375e-02	7.880e-01	5.922e-01
ENSG00000183530.14_1	ENSG00000183530.14	PRR14L	chr22	-	ENSG00000183530.14:t:31725538-31725610	ENSG00000183530.14_1_afe_1	False	False	31725538-31725610	A	31749993-31750140	Distal	31725610-31749993	False	False	True	5.481e-02	1.252e-02	-2.375e-02	7.880e-01	5.922e-01
ENSG00000271816.1_1	ENSG00000271816.1	BMS1P4	chr10	-	ENSG00000271816.1:t:73721362-73721504	ENSG00000271816.1_1_afe_1	False	False	73721362-73721504	A	73722389-73722577	Proximal	73721504-73722389	False	False	True	7.064e-01	6.281e-01	-3.696e-02	8.325e-01	1.675e-01
ENSG00000271816.1_1	ENSG00000271816.1	BMS1P4	chr10	-	ENSG00000271816.1:t:73721362-73721504	ENSG00000271816.1_1_afe_1	False	True	73721362-73721504	A	73725961-73726040	Distal	73721504-73725961	False	False	True	2.936e-01	3.719e-01	3.696e-02	8.325e-01	1.675e-01
ENSG00000100150.20_1	ENSG00000100150.20	DEPDC5	chr22	+	ENSG00000100150.20:t:31754862-31755511	ENSG00000100150.20_1_afe_1	False	False	31754862-31754979	A	31754001-31754164	Proximal	31754164-31754862	False	False	True	9.450e-01	9.402e-01	3.481e-04	7.407e-01	4.975e-01
ENSG00000100150.20_1	ENSG00000100150.20	DEPDC5	chr22	+	ENSG00000100150.20:t:31754862-31755511	ENSG00000100150.20_1_afe_1	False	False	31754862-31754979	A	31753867-31753996	Distal	31753996-31754862	False	False	True	5.500e-02	5.983e-02	-3.481e-04	7.407e-01	4.975e-01
ENSG00000205726.15_1	ENSG00000205726.15	ITSN1	chr21	+	ENSG00000205726.15:t:33718797-33718856	ENSG00000205726.15_1_afe_1	False	False	33718797-33718856	A	33716431-33716555	Proximal	33716555-33718797	False	False	True	4.684e-02	5.371e-02	5.905e-03	7.311e-01	5.994e-01
ENSG00000205726.15_1	ENSG00000205726.15	ITSN1	chr21	+	ENSG00000205726.15:t:33718797-33718856	ENSG00000205726.15_1_afe_1	False	False	33718797-33718856	A	33642400-33642713	Distal	33642713-33718797	False	False	True	9.372e-01	9.431e-01	-1.283e-03	7.395e-01	5.822e-01
ENSG00000163281.12_1	ENSG00000163281.12	GNPDA2	chr4	-	ENSG00000163281.12:t:44718309-44718410	ENSG00000163281.12_1_afe_1	False	False	44718309-44718410	A	44722084-44722242	Proximal	44718410-44722084	False	False	True	7.945e-01	7.378e-01	-3.294e-02	8.199e-01	2.367e-01
ENSG00000163281.12_1	ENSG00000163281.12	GNPDA2	chr4	-	ENSG00000163281.12:t:44718309-44718410	ENSG00000163281.12_1_afe_1	False	False	44718309-44718410	A	44726474-44726588	Distal	44718410-44726474	False	False	True	2.055e-01	2.622e-01	3.294e-02	8.199e-01	2.367e-01
ENSG00000133943.21_1	ENSG00000133943.21	DGLUCY	chr14	+	ENSG00000133943.21:t:91215405-91215793	ENSG00000133943.21_1_afe_1	False	False	91215405-91215793	A	91204706-91204825	Proximal	91204825-91215405	False	False	True	8.497e-01	9.192e-01	4.309e-02	8.234e-01	2.100e-01
ENSG00000133943.21_1	ENSG00000133943.21	DGLUCY	chr14	+	ENSG00000133943.21:t:91215405-91215793	ENSG00000133943.21_1_afe_1	False	False	91215405-91215793	A	91199757-91199905	Distal	91199905-91215405	False	False	True	1.236e-01	6.869e-02	-3.398e-02	8.112e-01	2.594e-01
ENSG00000116198.14_3	ENSG00000116198.14	CEP104	chr1	-	ENSG00000116198.14:t:3826708-3826744	ENSG00000116198.14_3_afe_1	False	False	3826708-3826744	A	3828885-3828971	Proximal	3826744-3828885	False	False	True	3.350e-02	7.100e-02	2.899e-02	8.141e-01	4.984e-01
ENSG00000116198.14_3	ENSG00000116198.14	CEP104	chr1	-	ENSG00000116198.14:t:3826708-3826744	ENSG00000116198.14_3_afe_1	False	False	3826708-3826744	A	3829266-3829373	Distal	3826744-3829266	False	False	True	9.665e-01	9.290e-01	-2.899e-02	8.141e-01	4.984e-01
ENSG00000120690.16_1	ENSG00000120690.16	ELF1	chr13	-	ENSG00000120690.16:t:40981983-40982282	ENSG00000120690.16_1_afe_1	False	False	40981983-40982282	A	41019228-41019316	Proximal	40982282-41019228	False	False	True	5.075e-01	3.973e-01	-9.041e-02	8.872e-01	8.605e-02
ENSG00000120690.16_1	ENSG00000120690.16	ELF1	chr13	-	ENSG00000120690.16:t:40981983-40982282	ENSG00000120690.16_1_afe_1	False	False	40981983-40982282	A	41060838-41061440	Distal	40982282-41060838	False	False	True	4.907e-01	5.992e-01	8.888e-02	8.853e-01	8.839e-02
ENSG00000242338.6_1	ENSG00000242338.6	BMS1P4	chr10	-	ENSG00000242338.6:t:73721362-73721504	ENSG00000242338.6_1_afe_1	False	False	73721362-73721504	A	73722389-73722577	Proximal	73721504-73722389	False	False	True	7.064e-01	6.281e-01	-3.696e-02	8.325e-01	1.675e-01
ENSG00000242338.6_1	ENSG00000242338.6	BMS1P4	chr10	-	ENSG00000242338.6:t:73721362-73721504	ENSG00000242338.6_1_afe_1	False	True	73721362-73721504	A	73725961-73726040	Distal	73721504-73725961	False	False	True	2.936e-01	3.719e-01	3.696e-02	8.325e-01	1.675e-01
ENSG00000113810.16_3	ENSG00000113810.16	SMC4	chr3	+	ENSG00000113810.16:t:160413473-160413754	ENSG00000113810.16_3_afe_1	False	False	160413473-160413754	A	160412530-160412849	Proximal	160412849-160413473	False	False	True	8.721e-02	7.152e-02	-6.690e-03	6.806e-01	7.410e-01
ENSG00000113810.16_3	ENSG00000113810.16	SMC4	chr3	+	ENSG00000113810.16:t:160413473-160413754	ENSG00000113810.16_3_afe_1	False	False	160413473-160413754	A	160412326-160412453	Distal	160412453-160413473	False	False	True	9.128e-01	9.285e-01	6.690e-03	6.806e-01	7.410e-01
ENSG00000105939.14_1	ENSG00000105939.14	ZC3HAV1	chr7	-	ENSG00000105939.14:t:139078552-139078653	ENSG00000105939.14_1_afe_1	False	False	139078552-139078653	A	139079104-139079267	Proximal	139078653-139079104	False	False	True	1.389e-01	2.274e-01	6.639e-02	8.807e-01	1.565e-01
ENSG00000105939.14_1	ENSG00000105939.14	ZC3HAV1	chr7	-	ENSG00000105939.14:t:139078552-139078653	ENSG00000105939.14_1_afe_1	False	False	139078552-139078653	A	139079470-139080243	Distal	139078653-139079470	False	False	True	8.611e-01	7.726e-01	-6.639e-02	8.807e-01	1.565e-01
ENSG00000123268.9_1	ENSG00000123268.9	ATF1	chr12	+	ENSG00000123268.9:t:50780140-50780238	ENSG00000123268.9_1_afe_1	False	False	50780140-50780238	A	50764078-50764307	Proximal	50764307-50780140	False	False	True	9.017e-01	9.157e-01	8.509e-03	7.228e-01	6.228e-01
ENSG00000123268.9_1	ENSG00000123268.9	ATF1	chr12	+	ENSG00000123268.9:t:50780140-50780238	ENSG00000123268.9_1_afe_1	False	False	50780140-50780238	A	50763710-50763741	Distal	50763741-50780140	False	False	True	9.056e-02	8.180e-02	-5.533e-03	7.081e-01	6.544e-01
ENSG00000149554.14_1	ENSG00000149554.14	CHEK1	chr11	+	ENSG00000149554.14:t:125626749-125626833	ENSG00000149554.14_1_afe_1	False	False	125626749-125626833	A	125626229-125626642	Proximal	125626642-125626749	False	False	True	2.903e-01	3.040e-01	4.948e-03	7.986e-01	3.099e-01
ENSG00000149554.14_1	ENSG00000149554.14	CHEK1	chr11	+	ENSG00000149554.14:t:125626749-125626833	ENSG00000149554.14_1_afe_1	False	False	125626749-125626833	A	125625163-125626012	Distal	125626012-125626749	False	False	True	6.575e-01	6.737e-01	1.338e-02	8.007e-01	2.879e-01
ENSG00000138468.16_1	ENSG00000138468.16	SENP7	chr3	-	ENSG00000138468.16:t:101493873-101493968	ENSG00000138468.16_1_afe_1	False	False	101493873-101493968	A	101501070-101501119	Proximal	101493968-101501070	False	True	True	9.033e-01	7.000e-01	-1.511e-01	9.370e-01	2.942e-02
ENSG00000138468.16_1	ENSG00000138468.16	SENP7	chr3	-	ENSG00000138468.16:t:101493873-101493968	ENSG00000138468.16_1_afe_1	False	False	101493873-101493968	A	101513091-101513241	Distal	101493968-101513091	False	True	True	9.673e-02	3.000e-01	1.511e-01	9.370e-01	2.942e-02
ENSG00000175634.15_2	ENSG00000175634.15	RPS6KB2	chr11	+	ENSG00000175634.15:t:67432600-67432657	ENSG00000175634.15_2_afe_1	False	False	67432600-67432657	A	67432240-67432492	Proximal	67432492-67432600	False	False	True	6.601e-02	4.671e-02	-1.435e-02	7.539e-01	6.295e-01
ENSG00000175634.15_2	ENSG00000175634.15	RPS6KB2	chr11	+	ENSG00000175634.15:t:67432600-67432657	ENSG00000175634.15_2_afe_1	False	False	67432600-67432657	A	67431368-67431515	Distal	67431515-67432600	False	False	True	8.952e-01	9.458e-01	3.460e-02	8.116e-01	3.651e-01
ENSG00000167702.13_1	ENSG00000167702.13	KIFC2	chr8	+	ENSG00000167702.13:t:144471942-144472046	ENSG00000167702.13_1_afe_1	False	False	144471942-144472046	A	144470582-144470677	Proximal	144470677-144471942	False	False	True	7.353e-03	5.410e-02	1.655e-02	7.111e-01	5.655e-01
ENSG00000167702.13_1	ENSG00000167702.13	KIFC2	chr8	+	ENSG00000167702.13:t:144471942-144472046	ENSG00000167702.13_1_afe_1	False	False	144471942-144472046	A	144469490-144469647	Distal	144469647-144471942	False	False	True	9.926e-01	9.459e-01	-1.655e-02	7.111e-01	5.655e-01
ENSG00000103449.13_1	ENSG00000103449.13	SALL1	chr16	-	ENSG00000103449.13:t:51135982-51137552	ENSG00000103449.13_1_afe_1	False	False	51135982-51137552	A	51138688-51142145	Proximal	51137552-51138688	False	False	True	8.889e-01	9.898e-01	6.022e-02	8.672e-01	1.938e-01
ENSG00000103449.13_1	ENSG00000103449.13	SALL1	chr16	-	ENSG00000103449.13:t:51135982-51137552	ENSG00000103449.13_1_afe_1	False	False	51135982-51137552	A	51151166-51151367	Distal	51137552-51151166	False	False	True	1.111e-01	1.024e-02	-6.022e-02	8.672e-01	1.938e-01
ENSG00000116138.13_1	ENSG00000116138.13	DNAJC16	chr1	+	ENSG00000116138.13:t:15534237-15534303	ENSG00000116138.13_1_afe_1	False	False	15534237-15534303	A	15529088-15529272	Proximal	15529272-15534237	False	False	True	9.696e-01	9.088e-01	-4.084e-02	8.388e-01	3.240e-01
ENSG00000116138.13_1	ENSG00000116138.13	DNAJC16	chr1	+	ENSG00000116138.13:t:15534237-15534303	ENSG00000116138.13_1_afe_1	False	False	15534237-15534303	A	15526813-15526958	Distal	15526958-15534237	False	False	True	3.040e-02	9.124e-02	4.084e-02	8.388e-01	3.240e-01
ENSG00000116138.13_2	ENSG00000116138.13	DNAJC16	chr1	+	ENSG00000116138.13:t:15565818-15565999	ENSG00000116138.13_2_afe_1	False	False	15565919-15565999	A	15565182-15565453	Proximal	15565453-15565919	False	False	True	6.335e-02	1.086e-01	2.131e-02	7.726e-01	4.061e-01
ENSG00000116138.13_2	ENSG00000116138.13	DNAJC16	chr1	+	ENSG00000116138.13:t:15565818-15565999	ENSG00000116138.13_2_afe_1	False	False	15565919-15565999	A	15564283-15564359	Distal	15564359-15565919	False	False	True	9.367e-01	8.914e-01	-2.131e-02	7.726e-01	4.061e-01
ENSG00000132819.17_1	ENSG00000132819.17	RBM38	chr20	+	ENSG00000132819.17:t:57392654-57392777	ENSG00000132819.17_1_afe_1	False	False	57392654-57392777	A	57392230-57392492	Proximal	57392492-57392654	False	False	True	8.242e-03	6.052e-02	3.170e-02	8.506e-01	5.524e-01
ENSG00000132819.17_1	ENSG00000132819.17	RBM38	chr20	+	ENSG00000132819.17:t:57392654-57392777	ENSG00000132819.17_1_afe_1	False	False	57392654-57392777	A	57391396-57391818	Distal	57391818-57392654	False	False	True	9.533e-01	9.116e-01	-3.003e-02	8.077e-01	4.623e-01
ENSG00000166548.17_1	ENSG00000166548.17	TK2	chr16	-	ENSG00000166548.17:t:66548978-66549009	ENSG00000166548.17_1_afe_1	False	False	66548978-66549009	A	66549938-66550213	Proximal	66549009-66549938	False	False	True	8.660e-01	9.151e-01	1.953e-02	7.979e-01	3.067e-01
ENSG00000166548.17_1	ENSG00000166548.17	TK2	chr16	-	ENSG00000166548.17:t:66548978-66549009	ENSG00000166548.17_1_afe_1	False	False	66548978-66549009	A	66550253-66550424	Distal	66549009-66550253	False	False	True	3.983e-02	5.001e-02	9.423e-03	7.073e-01	5.411e-01
ENSG00000155368.18_1	ENSG00000155368.18	DBI	chr2	+	ENSG00000155368.18:t:119368188-119368845	ENSG00000155368.18_1_afe_1	False	False	119368188-119368845	A	119367559-119367644	Proximal	119367644-119368188	False	False	True	5.294e-02	5.350e-02	1.898e-03	7.235e-01	6.733e-01
ENSG00000155368.18_1	ENSG00000155368.18	DBI	chr2	+	ENSG00000155368.18:t:119368188-119368845	ENSG00000155368.18_1_afe_1	False	False	119368188-119368845	A	119366924-119367060	Distal	119367060-119368188	False	False	True	9.354e-01	9.352e-01	5.471e-04	7.004e-01	6.969e-01
ENSG00000106330.12_1	ENSG00000106330.12	MOSPD3	chr7	+	ENSG00000106330.12:t:100613477-100613789	ENSG00000106330.12_1_afe_1	False	False	100613477-100613789	A	100613194-100613269	Proximal	100613269-100613477	False	False	True	8.891e-01	9.501e-01	3.469e-02	8.055e-01	3.229e-01
ENSG00000106330.12_1	ENSG00000106330.12	MOSPD3	chr7	+	ENSG00000106330.12:t:100613477-100613789	ENSG00000106330.12_1_afe_1	False	False	100613477-100613789	A	100612540-100612996	Distal	100612996-100613477	False	False	True	8.865e-02	4.665e-02	-1.976e-02	7.598e-01	4.590e-01
ENSG00000204650.14_1	ENSG00000204650.14	LINC02210	chr17	+	ENSG00000204650.14:t:45629904-45630456	ENSG00000204650.14_1_afe_1	False	False	45629904-45630158	A	45627376-45627682	Proximal	45627682-45629904	False	False	True	1.034e-01	1.516e-01	2.276e-02	8.014e-01	3.497e-01
ENSG00000204650.14_1	ENSG00000204650.14	LINC02210	chr17	+	ENSG00000204650.14:t:45629904-45630456	ENSG00000204650.14_1_afe_1	False	False	45629904-45630158	A	45621908-45622041	Distal	45622041-45629904	False	False	True	8.966e-01	8.484e-01	-2.276e-02	8.014e-01	3.497e-01
ENSG00000162923.17_3	ENSG00000162923.17	WDR26	chr1	-	ENSG00000162923.17:t:224400950-224401069	ENSG00000162923.17_3_afe_1	False	False	224400950-224401069	A	224402004-224402109	Proximal	224401069-224402004	False	False	True	4.946e-02	6.739e-02	1.432e-02	7.313e-01	6.698e-01
ENSG00000162923.17_3	ENSG00000162923.17	WDR26	chr1	-	ENSG00000162923.17:t:224400950-224401069	ENSG00000162923.17_3_afe_1	False	False	224400950-224401069	A	224404430-224404570	Distal	224401069-224404430	False	False	True	9.505e-01	9.326e-01	-1.432e-02	7.313e-01	6.698e-01
ENSG00000153487.13_1	ENSG00000153487.13	ING1	chr13	+	ENSG00000153487.13:t:110719229-110723339	ENSG00000153487.13_1_afe_1	False	False	110719229-110723339	A	110714982-110716008	Proximal	110716008-110719229	False	False	True	5.589e-01	6.200e-01	2.787e-02	8.100e-01	2.672e-01
ENSG00000153487.13_1	ENSG00000153487.13	ING1	chr13	+	ENSG00000153487.13:t:110719229-110723339	ENSG00000153487.13_1_afe_1	False	False	110719229-110723339	A	110713700-110714285	Distal	110714285-110719229	False	False	True	4.241e-01	3.677e-01	-2.843e-02	8.110e-01	2.663e-01
ENSG00000112715.26_1	ENSG00000112715.26	VEGFA	chr6	+	ENSG00000112715.26:t:43773172-43774392	ENSG00000112715.26_1_afe_1	False	False	43774341-43774392	A	43771992-43772101	Proximal	43772101-43774341	False	False	True	6.961e-02	7.654e-02	2.883e-03	6.730e-01	7.608e-01
ENSG00000112715.26_1	ENSG00000112715.26	VEGFA	chr6	+	ENSG00000112715.26:t:43773172-43774392	ENSG00000112715.26_1_afe_1	False	False	43774341-43774392	A	43770184-43771312	Distal	43771312-43774341	False	False	True	9.304e-01	9.235e-01	-2.883e-03	6.730e-01	7.608e-01
ENSG00000077458.13_1	ENSG00000077458.13	FAM76B	chr11	-	ENSG00000077458.13:t:95788499-95788563	ENSG00000077458.13_1_afe_1	False	False	95788499-95788563	A	95789392-95789615	Proximal	95788563-95789392	False	False	True	5.545e-01	4.811e-01	-4.047e-02	8.200e-01	2.326e-01
ENSG00000077458.13_1	ENSG00000077458.13	FAM76B	chr11	-	ENSG00000077458.13:t:95788499-95788563	ENSG00000077458.13_1_afe_1	False	False	95788499-95788563	A	95790156-95790409	Distal	95788563-95790156	False	False	True	4.069e-01	4.801e-01	5.119e-02	8.324e-01	1.811e-01
ENSG00000130227.17_1	ENSG00000130227.17	XPO7	chr8	+	ENSG00000130227.17:t:21966857-21967003	ENSG00000130227.17_1_afe_1	False	False	21966857-21967003	A	21964149-21964325	Proximal	21964325-21966857	False	False	True	5.262e-02	2.748e-02	-9.813e-03	7.274e-01	5.494e-01
ENSG00000130227.17_1	ENSG00000130227.17	XPO7	chr8	+	ENSG00000130227.17:t:21966857-21967003	ENSG00000130227.17_1_afe_1	False	False	21966857-21967003	A	21919662-21919788	Distal	21919788-21966857	False	False	True	9.412e-01	9.615e-01	9.144e-03	7.429e-01	5.186e-01
ENSG00000122741.16_1	ENSG00000122741.16	DCAF10	chr9	+	ENSG00000122741.16:t:37819288-37819401	ENSG00000122741.16_1_afe_1	False	False	37819288-37819401	A	37800797-37801405	Proximal	37801405-37819288	False	False	True	9.403e-01	9.954e-01	2.070e-02	7.562e-01	5.843e-01
ENSG00000122741.16_1	ENSG00000122741.16	DCAF10	chr9	+	ENSG00000122741.16:t:37819288-37819401	ENSG00000122741.16_1_afe_1	False	False	37819288-37819401	A	37800554-37800647	Distal	37800647-37819288	False	False	True	5.975e-02	4.552e-03	-2.070e-02	7.562e-01	5.843e-01
ENSG00000122741.16_3	ENSG00000122741.16	DCAF10	chr9	+	ENSG00000122741.16:t:37860048-37860800	ENSG00000122741.16_3_afe_1	False	False	37860048-37860800	A	37857241-37857351	Proximal	37857351-37860048	False	True	True	8.058e-01	6.356e-01	-1.246e-01	9.279e-01	4.652e-02
ENSG00000122741.16_3	ENSG00000122741.16	DCAF10	chr9	+	ENSG00000122741.16:t:37860048-37860800	ENSG00000122741.16_3_afe_1	False	False	37860048-37860800	A	37854780-37854982	Distal	37854982-37860048	False	True	True	1.922e-01	3.598e-01	1.221e-01	9.255e-01	4.878e-02
ENSG00000205861.13_1	ENSG00000205861.13	PCOTH	chr13	+	ENSG00000205861.13:t:23890000-23890042	ENSG00000205861.13_1_afe_1	False	False	23890000-23890042	A	23889431-23889553	Proximal	23889553-23890000	False	False	True	7.314e-02	1.724e-02	-2.853e-02	7.905e-01	4.198e-01
ENSG00000205861.13_1	ENSG00000205861.13	PCOTH	chr13	+	ENSG00000205861.13:t:23890000-23890042	ENSG00000205861.13_1_afe_1	False	False	23890000-23890042	A	23888842-23889011	Distal	23889011-23890000	False	False	True	9.269e-01	9.828e-01	2.853e-02	7.905e-01	4.198e-01
ENSG00000148337.22_1	ENSG00000148337.22	CIZ1	chr9	-	ENSG00000148337.22:t:128190724-128190862	ENSG00000148337.22_1_afe_1	False	False	128190724-128190862	A	128191432-128191589	Proximal	128190862-128191432	False	False	True	9.117e-01	9.183e-01	1.950e-03	6.980e-01	6.874e-01
ENSG00000148337.22_1	ENSG00000148337.22	CIZ1	chr9	-	ENSG00000148337.22:t:128190724-128190862	ENSG00000148337.22_1_afe_1	False	False	128190724-128190862	A	128191855-128191939	Distal	128190862-128191855	False	False	True	2.508e-02	5.594e-02	1.576e-02	7.358e-01	6.527e-01
ENSG00000119682.18_2	ENSG00000119682.18	AREL1	chr14	-	ENSG00000119682.18:t:74685600-74685660	ENSG00000119682.18_2_afe_1	False	False	74685600-74685660	A	74691059-74691150	Proximal	74685660-74691059	False	False	True	5.102e-02	6.844e-02	5.961e-03	7.317e-01	5.603e-01
ENSG00000119682.18_2	ENSG00000119682.18	AREL1	chr14	-	ENSG00000119682.18:t:74685600-74685660	ENSG00000119682.18_2_afe_1	False	False	74685600-74685660	A	74692041-74692328	Distal	74685660-74692041	False	False	True	9.128e-01	9.180e-01	1.900e-03	7.563e-01	4.691e-01
ENSG00000170677.6_1	ENSG00000170677.6	SOCS6	chr18	+	ENSG00000170677.6:t:70324543-70330199	ENSG00000170677.6_1_afe_1	False	False	70324543-70330199	A	70314190-70314240	Proximal	70314240-70324543	False	False	True	5.702e-02	5.394e-02	8.708e-04	7.336e-01	5.444e-01
ENSG00000170677.6_1	ENSG00000170677.6	SOCS6	chr18	+	ENSG00000170677.6:t:70324543-70330199	ENSG00000170677.6_1_afe_1	False	False	70324543-70330199	A	70289045-70289090	Distal	70289090-70324543	False	False	True	9.375e-01	9.402e-01	-6.932e-04	7.402e-01	5.287e-01
ENSG00000204564.12_1	ENSG00000204564.12	C6orf136	chr6	+	ENSG00000204564.12:t:30649558-30649959	ENSG00000204564.12_1_afe_1	False	False	30649558-30649959	A	30647421-30647846	Proximal	30647846-30649558	False	False	True	1.617e-01	1.631e-01	9.372e-04	7.487e-01	5.223e-01
ENSG00000204564.12_1	ENSG00000204564.12	C6orf136	chr6	+	ENSG00000204564.12:t:30649558-30649959	ENSG00000204564.12_1_afe_1	False	False	30649558-30649959	A	30647039-30647303	Distal	30647303-30649558	False	False	True	8.371e-01	8.051e-01	-1.220e-02	7.554e-01	4.753e-01
ENSG00000128652.12_1	ENSG00000128652.12	HOXD3	chr2	+	ENSG00000128652.12:t:176169031-176169655	ENSG00000128652.12_1_afe_1	False	False	176169031-176169655	A	176164073-176164168	Proximal	176164168-176169031	False	False	True	9.561e-01	9.249e-01	-1.145e-02	7.438e-01	4.544e-01
ENSG00000128652.12_1	ENSG00000128652.12	HOXD3	chr2	+	ENSG00000128652.12:t:176169031-176169655	ENSG00000128652.12_1_afe_1	False	False	176169031-176169655	A	176136612-176136999	Distal	176136999-176169031	False	False	True	3.511e-02	6.574e-02	9.785e-03	7.279e-01	4.957e-01
ENSG00000156958.15_2	ENSG00000156958.15	GALK2	chr15	+	ENSG00000156958.15:t:49283566-49283579	ENSG00000156958.15_2_afe_1	False	False	49283566-49283579	A	49281987-49282085	Proximal	49282085-49283566	False	False	True	8.723e-01	9.818e-01	6.382e-02	8.752e-01	1.703e-01
ENSG00000156958.15_2	ENSG00000156958.15	GALK2	chr15	+	ENSG00000156958.15:t:49283566-49283579	ENSG00000156958.15_2_afe_1	False	False	49283566-49283579	A	49239221-49239367	Distal	49239367-49283566	False	False	True	1.277e-01	1.819e-02	-6.382e-02	8.752e-01	1.703e-01
ENSG00000067064.13_1	ENSG00000067064.13	IDI1	chr10	-	ENSG00000067064.13:t:1043301-1043393	ENSG00000067064.13_1_afe_1	False	False	1043301-1043393	A	1043999-1044171	Proximal	1043393-1043999	False	False	True	9.510e-01	9.373e-01	-9.654e-03	7.293e-01	5.723e-01
ENSG00000067064.13_1	ENSG00000067064.13	IDI1	chr10	-	ENSG00000067064.13:t:1043301-1043393	ENSG00000067064.13_1_afe_1	False	False	1043301-1043393	A	1048864-1049119	Distal	1043393-1048864	False	False	True	4.440e-02	5.540e-02	7.153e-03	7.434e-01	5.822e-01
ENSG00000120992.18_1	ENSG00000120992.18	LYPLA1	chr8	-	ENSG00000120992.18:t:54100350-54100939	ENSG00000120992.18_1_afe_1	False	False	54100908-54100939	A	54101350-54101554	Proximal	54100939-54101350	False	False	True	6.474e-02	1.929e-02	-3.594e-02	8.756e-01	5.087e-01
ENSG00000120992.18_1	ENSG00000120992.18	LYPLA1	chr8	-	ENSG00000120992.18:t:54100350-54100939	ENSG00000120992.18_1_afe_1	False	False	54100908-54100939	A	54101755-54102017	Distal	54100939-54101755	False	False	True	9.353e-01	9.807e-01	3.594e-02	8.756e-01	5.087e-01
ENSG00000048828.17_2	ENSG00000048828.17	FAM120A	chr9	+	ENSG00000048828.17:t:93527155-93527242	ENSG00000048828.17_2_afe_1	False	True	93527155-93527242	A	93523280-93523363	Proximal	93523363-93527155	False	False	True	7.691e-02	8.360e-02	2.006e-04	6.327e-01	9.069e-01
ENSG00000048828.17_2	ENSG00000048828.17	FAM120A	chr9	+	ENSG00000048828.17:t:93527155-93527242	ENSG00000048828.17_2_afe_1	False	False	93527155-93527242	A	93515983-93516269	Distal	93516269-93527155	False	False	True	9.231e-01	9.164e-01	-2.006e-04	6.327e-01	9.069e-01
ENSG00000064607.17_1	ENSG00000064607.17	SUGP2	chr19	-	ENSG00000064607.17:t:19030951-19031107	ENSG00000064607.17_1_afe_1	False	False	19030951-19031082	A	19033437-19033559	Proximal	19031082-19033437	False	False	True	8.324e-01	7.308e-01	-7.127e-02	8.802e-01	1.344e-01
ENSG00000064607.17_1	ENSG00000064607.17	SUGP2	chr19	-	ENSG00000064607.17:t:19030951-19031107	ENSG00000064607.17_1_afe_1	False	False	19030951-19031082	A	19033762-19034023	Distal	19031082-19033762	False	False	True	1.133e-01	2.157e-01	7.544e-02	8.985e-01	1.291e-01
ENSG00000267426.5_1	ENSG00000267426.5	ENSG00000267426	chr17	-	ENSG00000267426.5:t:75919668-75919874	ENSG00000267426.5_1_afe_1	False	False	75919668-75919874	A	75920007-75920107	Proximal	75919874-75920007	False	False	True	5.720e-01	6.635e-01	5.511e-02	8.372e-01	1.456e-01
ENSG00000267426.5_1	ENSG00000267426.5	ENSG00000267426	chr17	-	ENSG00000267426.5:t:75919668-75919874	ENSG00000267426.5_1_afe_1	False	True	75919668-75919874	A	75920274-75920429	Distal	75919874-75920274	False	False	True	4.280e-01	3.365e-01	-5.511e-02	8.372e-01	1.456e-01
ENSG00000284194.3_1	ENSG00000284194.3	SCO2	chr22	-	ENSG00000284194.3:t:50523568-50524424	ENSG00000284194.3_1_afe_1	False	False	50523568-50524424	A	50525472-50525604	Proximal	50524424-50525472	False	False	True	8.804e-01	9.362e-01	2.946e-02	8.093e-01	3.252e-01
ENSG00000284194.3_1	ENSG00000284194.3	SCO2	chr22	-	ENSG00000284194.3:t:50523568-50524424	ENSG00000284194.3_1_afe_1	False	False	50523568-50524424	A	50526246-50526461	Distal	50524424-50526246	False	False	True	1.144e-01	5.705e-02	-3.145e-02	8.167e-01	3.182e-01
ENSG00000242086.8_1	ENSG00000242086.8	MUC20-OT1	chr3	+	ENSG00000242086.8:t:195683460-195683865	ENSG00000242086.8_1_afe_1	False	False	195683752-195683865	A	195681869-195682217	Proximal	195682217-195683752	False	False	True	4.118e-01	3.891e-01	-1.842e-02	8.193e-01	2.103e-01
ENSG00000242086.8_1	ENSG00000242086.8	MUC20-OT1	chr3	+	ENSG00000242086.8:t:195683460-195683865	ENSG00000242086.8_1_afe_1	False	False	195683752-195683865	A	195681536-195681666	Distal	195681666-195683752	False	False	True	5.826e-01	5.796e-01	7.706e-03	8.151e-01	2.253e-01
ENSG00000103657.14_2	ENSG00000103657.14	HERC1	chr15	-	ENSG00000103657.14:t:63635961-63636142	ENSG00000103657.14_2_afe_1	False	False	63635961-63636142	A	63636988-63637134	Proximal	63636142-63636988	False	False	True	8.772e-03	8.542e-02	3.882e-02	8.077e-01	3.187e-01
ENSG00000103657.14_2	ENSG00000103657.14	HERC1	chr15	-	ENSG00000103657.14:t:63635961-63636142	ENSG00000103657.14_2_afe_1	False	False	63635961-63636142	A	63637505-63637643	Distal	63636142-63637505	False	False	True	9.912e-01	9.146e-01	-3.882e-02	8.077e-01	3.187e-01
ENSG00000141522.12_1	ENSG00000141522.12	ARHGDIA	chr17	-	ENSG00000141522.12:t:81869741-81870265	ENSG00000141522.12_1_afe_1	False	False	81869741-81869957	A	81870636-81870974	Proximal	81869957-81870636	False	False	True	3.050e-01	3.165e-01	1.024e-02	7.606e-01	5.178e-01
ENSG00000141522.12_1	ENSG00000141522.12	ARHGDIA	chr17	-	ENSG00000141522.12:t:81869741-81870265	ENSG00000141522.12_1_afe_1	False	False	81869741-81869957	A	81871298-81871378	Distal	81869957-81871298	False	False	True	6.950e-01	6.835e-01	-1.024e-02	7.606e-01	5.178e-01
ENSG00000196911.11_1	ENSG00000196911.11	KPNA5	chr6	+	ENSG00000196911.11:t:116689320-116689453	ENSG00000196911.11_1_afe_1	False	False	116689320-116689453	A	116681447-116681552	Proximal	116681552-116689320	False	False	True	7.232e-02	1.644e-01	7.160e-02	8.924e-01	1.409e-01
ENSG00000196911.11_1	ENSG00000196911.11	KPNA5	chr6	+	ENSG00000196911.11:t:116689320-116689453	ENSG00000196911.11_1_afe_1	False	False	116689320-116689453	A	116681187-116681338	Distal	116681338-116689320	False	False	True	9.277e-01	8.356e-01	-7.160e-02	8.924e-01	1.409e-01
ENSG00000173517.11_1	ENSG00000173517.11	PEAK1	chr15	-	ENSG00000173517.11:t:77286423-77286504	ENSG00000173517.11_1_afe_1	False	False	77286423-77286504	A	77365163-77365225	Proximal	77286504-77365163	False	False	True	5.219e-01	6.491e-01	7.449e-02	8.684e-01	1.020e-01
ENSG00000173517.11_1	ENSG00000173517.11	PEAK1	chr15	-	ENSG00000173517.11:t:77286423-77286504	ENSG00000173517.11_1_afe_1	False	False	77286423-77286504	A	77420006-77420144	Distal	77286504-77420006	False	False	True	4.578e-01	3.309e-01	-7.743e-02	8.692e-01	9.935e-02
ENSG00000140382.15_1	ENSG00000140382.15	HMG20A	chr15	+	ENSG00000140382.15:t:77458404-77458558	ENSG00000140382.15_1_afe_1	False	False	77458404-77458496	A	77447719-77447811	Proximal	77447811-77458404	False	False	True	5.441e-02	4.004e-02	-1.180e-02	7.452e-01	6.425e-01
ENSG00000140382.15_1	ENSG00000140382.15	HMG20A	chr15	+	ENSG00000140382.15:t:77458404-77458558	ENSG00000140382.15_1_afe_1	False	False	77458404-77458496	A	77420888-77421004	Distal	77421004-77458404	False	False	True	9.371e-01	9.471e-01	7.620e-03	7.415e-01	6.195e-01
ENSG00000196678.14_1	ENSG00000196678.14	ERI2	chr16	-	ENSG00000196678.14:t:20803603-20803670	ENSG00000196678.14_1_afe_1	False	False	20803603-20803670	A	20805715-20805969	Proximal	20803670-20805715	False	False	True	8.402e-01	8.767e-01	2.014e-02	7.888e-01	3.896e-01
ENSG00000196678.14_1	ENSG00000196678.14	ERI2	chr16	-	ENSG00000196678.14:t:20803603-20803670	ENSG00000196678.14_1_afe_1	False	False	20803603-20803670	A	20806408-20806676	Distal	20803670-20806408	False	False	True	1.305e-01	7.923e-02	-3.070e-02	8.185e-01	3.485e-01
ENSG00000134490.14_2	ENSG00000134490.14	TMEM241	chr18	-	ENSG00000134490.14:t:23368715-23368750	ENSG00000134490.14_2_afe_1	False	False	23368715-23368750	A	23370216-23370281	Proximal	23368750-23370216	False	False	True	8.728e-01	9.610e-01	3.947e-02	8.277e-01	2.474e-01
ENSG00000134490.14_2	ENSG00000134490.14	TMEM241	chr18	-	ENSG00000134490.14:t:23368715-23368750	ENSG00000134490.14_2_afe_1	False	False	23368715-23368750	A	23371422-23371470	Distal	23368750-23371422	False	False	True	1.272e-01	3.902e-02	-3.947e-02	8.277e-01	2.474e-01
ENSG00000180098.9_1	ENSG00000180098.9	TRNAU1AP	chr1	+	ENSG00000180098.9:t:28553640-28554048	ENSG00000180098.9_1_afe_1	False	False	28553640-28553737	A	28553233-28553307	Proximal	28553307-28553640	False	False	True	5.983e-02	6.842e-02	-4.683e-04	7.671e-01	4.225e-01
ENSG00000180098.9_1	ENSG00000180098.9	TRNAU1AP	chr1	+	ENSG00000180098.9:t:28553640-28554048	ENSG00000180098.9_1_afe_1	False	False	28553640-28553737	A	28553085-28553137	Distal	28553137-28553640	False	False	True	9.402e-01	9.316e-01	4.683e-04	7.671e-01	4.225e-01
ENSG00000141458.13_1	ENSG00000141458.13	NPC1	chr18	-	ENSG00000141458.13:t:23573452-23573574	ENSG00000141458.13_1_afe_1	False	False	23573452-23573574	A	23576481-23576947	Proximal	23573574-23576481	False	False	True	1.121e-01	9.653e-02	-1.257e-02	7.691e-01	4.130e-01
ENSG00000141458.13_1	ENSG00000141458.13	NPC1	chr18	-	ENSG00000141458.13:t:23573452-23573574	ENSG00000141458.13_1_afe_1	False	False	23573452-23573574	A	23586287-23586506	Distal	23573574-23586287	False	False	True	8.879e-01	9.035e-01	1.257e-02	7.691e-01	4.130e-01
ENSG00000182923.20_5	ENSG00000182923.20	CEP63	chr3	+	ENSG00000182923.20:t:134559150-134559429	ENSG00000182923.20_5_afe_1	False	False	134559150-134559429	A	134557378-134558347	Proximal	134558347-134559150	False	False	True	8.693e-01	7.889e-01	-6.125e-02	8.344e-01	1.390e-01
ENSG00000182923.20_5	ENSG00000182923.20	CEP63	chr3	+	ENSG00000182923.20:t:134559150-134559429	ENSG00000182923.20_5_afe_1	False	False	134559150-134559429	A	134551926-134552012	Distal	134552012-134559150	False	False	True	1.307e-01	2.111e-01	6.125e-02	8.344e-01	1.390e-01
ENSG00000142039.4_1	ENSG00000142039.4	CCDC97	chr19	+	ENSG00000142039.4:t:41316384-41316839	ENSG00000142039.4_1_afe_1	False	False	41316384-41316839	A	41310801-41311015	Proximal	41311015-41316384	False	False	True	6.576e-02	1.289e-01	4.583e-02	8.929e-01	3.420e-01
ENSG00000142039.4_1	ENSG00000142039.4	CCDC97	chr19	+	ENSG00000142039.4:t:41316384-41316839	ENSG00000142039.4_1_afe_1	False	False	41316384-41316839	A	41310172-41310356	Distal	41310356-41316384	False	False	True	9.202e-01	8.573e-01	-4.500e-02	8.790e-01	3.214e-01
ENSG00000121749.16_1	ENSG00000121749.16	TBC1D15	chr12	+	ENSG00000121749.16:t:71872070-71872168	ENSG00000121749.16_1_afe_1	False	False	71872070-71872168	A	71841101-71841231	Proximal	71841231-71872070	False	False	True	1.074e-01	7.464e-02	-1.492e-02	7.781e-01	3.843e-01
ENSG00000121749.16_1	ENSG00000121749.16	TBC1D15	chr12	+	ENSG00000121749.16:t:71872070-71872168	ENSG00000121749.16_1_afe_1	False	False	71872070-71872168	A	71839707-71839811	Distal	71839811-71872070	False	False	True	8.368e-01	8.908e-01	3.518e-02	8.189e-01	2.725e-01
ENSG00000145362.21_3	ENSG00000145362.21	ANK2	chr4	+	ENSG00000145362.21:t:113381457-113384221	ENSG00000145362.21_3_afe_1	False	False	113381457-113384221	A	113374732-113374946	Proximal	113374946-113381457	False	False	True	4.203e-01	5.271e-01	6.277e-02	8.582e-01	1.041e-01
ENSG00000145362.21_3	ENSG00000145362.21	ANK2	chr4	+	ENSG00000145362.21:t:113381457-113384221	ENSG00000145362.21_3_afe_1	False	False	113381457-113384221	A	113373285-113373449	Distal	113373449-113381457	False	False	True	5.396e-01	4.630e-01	-4.594e-02	8.434e-01	1.332e-01
ENSG00000214765.9_6	ENSG00000214765.9	SEPTIN7P2	chr7	-	ENSG00000214765.9:t:45723780-45724023	ENSG00000214765.9_6_afe_1	False	False	45723780-45724023	A	45724353-45724480	Proximal	45724023-45724353	False	False	True	9.772e-01	9.178e-01	-3.249e-02	7.912e-01	3.610e-01
ENSG00000214765.9_6	ENSG00000214765.9	SEPTIN7P2	chr7	-	ENSG00000214765.9:t:45723780-45724023	ENSG00000214765.9_6_afe_1	False	False	45723780-45724023	A	45726184-45726236	Distal	45724023-45726184	False	False	True	4.695e-03	7.736e-02	3.414e-02	7.936e-01	3.628e-01
ENSG00000169246.16_1	ENSG00000169246.16	NPIPB3	chr16	-	ENSG00000169246.16:t:21424763-21425278	ENSG00000169246.16_1_afe_1	False	False	21424979-21425136	A	21425300-21425378	Proximal	21425136-21425300	False	True	True	6.420e-01	7.790e-01	1.129e-01	9.327e-01	5.687e-02
ENSG00000169246.16_1	ENSG00000169246.16	NPIPB3	chr16	-	ENSG00000169246.16:t:21424763-21425278	ENSG00000169246.16_1_afe_1	False	False	21424979-21425136	A	21425379-21425476	Distal	21425136-21425379	False	True	True	3.323e-01	1.888e-01	-1.243e-01	9.514e-01	4.326e-02
ENSG00000117020.19_3	ENSG00000117020.19	AKT3	chr1	-	ENSG00000117020.19:t:243563720-243563848	ENSG00000117020.19_3_afe_1	False	False	243563720-243563848	A	243564285-243565678	Proximal	243563848-243564285	False	False	True	4.946e-02	5.325e-02	1.807e-03	7.153e-01	6.917e-01
ENSG00000117020.19_3	ENSG00000117020.19	AKT3	chr1	-	ENSG00000117020.19:t:243563720-243563848	ENSG00000117020.19_3_afe_1	False	False	243563720-243563848	A	243572926-243573048	Distal	243563848-243572926	False	False	True	9.505e-01	9.468e-01	-1.807e-03	7.153e-01	6.917e-01
ENSG00000136854.24_1	ENSG00000136854.24	STXBP1	chr9	+	ENSG00000136854.24:t:127651603-127651652	ENSG00000136854.24_1_afe_1	False	False	127651603-127651652	A	127642343-127642563	Proximal	127642563-127651603	False	False	True	6.143e-02	4.506e-02	-1.179e-02	7.404e-01	6.262e-01
ENSG00000136854.24_1	ENSG00000136854.24	STXBP1	chr9	+	ENSG00000136854.24:t:127651603-127651652	ENSG00000136854.24_1_afe_1	False	False	127651603-127651652	A	127612222-127612440	Distal	127612440-127651603	False	False	True	9.355e-01	9.505e-01	1.099e-02	7.346e-01	6.282e-01
ENSG00000213999.17_1	ENSG00000213999.17	MEF2B	chr19	-	ENSG00000213999.17:t:19150682-19150764	ENSG00000213999.17_1_afe_1	False	False	19150682-19150764	A	19157025-19157142	Proximal	19150764-19157025	False	False	True	8.122e-02	8.505e-02	4.433e-03	7.553e-01	4.814e-01
ENSG00000213999.17_1	ENSG00000213999.17	MEF2B	chr19	-	ENSG00000213999.17:t:19150682-19150764	ENSG00000213999.17_1_afe_1	False	False	19150682-19150764	A	19180686-19180761	Distal	19150764-19180686	False	False	True	9.109e-01	8.954e-01	-7.939e-03	7.620e-01	4.376e-01
ENSG00000133612.19_1	ENSG00000133612.19	AGAP3	chr7	+	ENSG00000133612.19:t:151116793-151116851	ENSG00000133612.19_1_afe_1	False	False	151116793-151116851	A	151114678-151115641	Proximal	151115641-151116793	False	False	True	1.508e-01	6.247e-02	-7.501e-02	9.585e-01	1.563e-01
ENSG00000133612.19_1	ENSG00000133612.19	AGAP3	chr7	+	ENSG00000133612.19:t:151116793-151116851	ENSG00000133612.19_1_afe_1	False	False	151116793-151116851	A	151086895-151087072	Distal	151087072-151116793	False	False	True	8.416e-01	9.159e-01	6.367e-02	9.118e-01	1.747e-01
ENSG00000180628.15_1	ENSG00000180628.15	PCGF5	chr10	+	ENSG00000180628.15:t:91222689-91222983	ENSG00000180628.15_1_afe_1	False	False	91222689-91222983	A	91220371-91220836	Proximal	91220836-91222689	False	False	True	5.579e-01	6.191e-01	4.485e-02	8.282e-01	2.435e-01
ENSG00000180628.15_1	ENSG00000180628.15	PCGF5	chr10	+	ENSG00000180628.15:t:91222689-91222983	ENSG00000180628.15_1_afe_1	False	False	91222689-91222983	A	91163012-91163081	Distal	91163081-91222689	False	False	True	4.409e-01	3.795e-01	-4.496e-02	8.285e-01	2.430e-01
ENSG00000241553.13_1	ENSG00000241553.13	ARPC4	chr3	+	ENSG00000241553.13:t:9797659-9798121	ENSG00000241553.13_1_afe_1	False	False	9797659-9797777	A	9793082-9793124	Proximal	9793124-9797659	False	False	True	9.049e-01	8.893e-01	-6.031e-03	7.500e-01	5.038e-01
ENSG00000241553.13_1	ENSG00000241553.13	ARPC4	chr3	+	ENSG00000241553.13:t:9797659-9798121	ENSG00000241553.13_1_afe_1	False	False	9797659-9797777	A	9792495-9792705	Distal	9792705-9797659	False	False	True	6.707e-02	5.779e-02	-8.006e-03	7.416e-01	5.603e-01
ENSG00000241553.13_2	ENSG00000241553.13	ARPC4	chr3	+	ENSG00000241553.13:t:9803843-9804214	ENSG00000241553.13_2_afe_1	False	False	9803843-9804013	A	9803536-9803707	Proximal	9803707-9803843	False	False	True	7.330e-02	4.326e-02	-2.550e-02	8.080e-01	5.660e-01
ENSG00000241553.13_2	ENSG00000241553.13	ARPC4	chr3	+	ENSG00000241553.13:t:9803843-9804214	ENSG00000241553.13_2_afe_1	False	False	9803843-9804013	A	9801661-9801756	Distal	9801756-9803843	False	False	True	9.267e-01	9.567e-01	2.550e-02	8.080e-01	5.660e-01
ENSG00000104047.15_2	ENSG00000104047.15	DTWD1	chr15	+	ENSG00000104047.15:t:49634536-49634794	ENSG00000104047.15_2_afe_1	False	False	49634536-49634794	A	49633520-49633612	Proximal	49633612-49634536	False	False	True	9.062e-02	9.228e-02	2.085e-03	7.246e-01	6.032e-01
ENSG00000104047.15_2	ENSG00000104047.15	DTWD1	chr15	+	ENSG00000104047.15:t:49634536-49634794	ENSG00000104047.15_2_afe_1	False	False	49634536-49634794	A	49632159-49632302	Distal	49632302-49634536	False	False	True	9.094e-01	9.077e-01	-2.085e-03	7.246e-01	6.032e-01
ENSG00000124177.16_1	ENSG00000124177.16	CHD6	chr20	-	ENSG00000124177.16:t:41533050-41533570	ENSG00000124177.16_1_afe_1	False	False	41533050-41533570	A	41551305-41551360	Proximal	41533570-41551305	False	False	True	9.663e-01	8.978e-01	-4.242e-02	8.444e-01	2.906e-01
ENSG00000124177.16_1	ENSG00000124177.16	CHD6	chr20	-	ENSG00000124177.16:t:41533050-41533570	ENSG00000124177.16_1_afe_1	False	False	41533050-41533570	A	41564011-41564151	Distal	41533570-41564011	False	False	True	1.306e-02	6.881e-02	2.585e-02	7.805e-01	4.823e-01
ENSG00000078304.20_2	ENSG00000078304.20	PPP2R5C	chr14	+	ENSG00000078304.20:t:101856686-101856885	ENSG00000078304.20_2_afe_1	False	False	101856686-101856885	A	101809803-101810036	Proximal	101810036-101856686	False	False	True	7.848e-01	8.032e-01	7.699e-03	7.575e-01	4.765e-01
ENSG00000078304.20_2	ENSG00000078304.20	PPP2R5C	chr14	+	ENSG00000078304.20:t:101856686-101856885	ENSG00000078304.20_2_afe_1	False	False	101856686-101856885	A	101786018-101786183	Distal	101786183-101856686	False	False	True	2.017e-01	1.850e-01	-9.841e-03	7.580e-01	4.924e-01
ENSG00000115204.15_2	ENSG00000115204.15	MPV17	chr2	-	ENSG00000115204.15:t:27312147-27312246	ENSG00000115204.15_2_afe_1	False	False	27312214-27312246	A	27312406-27312453	Proximal	27312246-27312406	False	False	True	5.143e-02	1.275e-02	-1.272e-02	7.072e-01	7.183e-01
ENSG00000115204.15_2	ENSG00000115204.15	MPV17	chr2	-	ENSG00000115204.15:t:27312147-27312246	ENSG00000115204.15_2_afe_1	False	False	27312214-27312246	A	27312494-27312589	Distal	27312246-27312494	False	False	True	9.335e-01	9.743e-01	3.382e-02	8.689e-01	5.337e-01
ENSG00000103260.9_2	ENSG00000103260.9	METRN	chr16	+	ENSG00000103260.9:t:716933-716992	ENSG00000103260.9_2_afe_1	False	False	716933-716992	A	716427-716715	Proximal	716715-716933	False	False	True	9.919e-02	2.115e-01	8.860e-02	9.036e-01	9.597e-02
ENSG00000103260.9_2	ENSG00000103260.9	METRN	chr16	+	ENSG00000103260.9:t:716933-716992	ENSG00000103260.9_2_afe_1	False	False	716933-716992	A	715584-715984	Distal	715984-716933	False	False	True	9.008e-01	7.885e-01	-8.860e-02	9.036e-01	9.597e-02
ENSG00000106853.20_1	ENSG00000106853.20	PTGR1	chr9	-	ENSG00000106853.20:t:111597317-111597432	ENSG00000106853.20_1_afe_1	False	False	111597317-111597432	A	111599339-111599407	Proximal	111597432-111599339	False	False	True	9.093e-01	9.159e-01	4.487e-03	7.603e-01	4.753e-01
ENSG00000106853.20_1	ENSG00000106853.20	PTGR1	chr9	-	ENSG00000106853.20:t:111597317-111597432	ENSG00000106853.20_1_afe_1	False	False	111597317-111597432	A	111599603-111599893	Distal	111597432-111599603	False	False	True	9.067e-02	8.412e-02	-4.487e-03	7.603e-01	4.753e-01
ENSG00000197565.17_1	ENSG00000197565.17	COL4A6	chrX	-	ENSG00000197565.17:t:108437942-108437993	ENSG00000197565.17_1_afe_1	False	False	108437942-108437993	A	108438186-108438430	Proximal	108437993-108438186	False	False	True	8.235e-01	8.814e-01	4.075e-02	8.155e-01	1.986e-01
ENSG00000197565.17_1	ENSG00000197565.17	COL4A6	chrX	-	ENSG00000197565.17:t:108437942-108437993	ENSG00000197565.17_1_afe_1	False	False	108437942-108437993	A	108439358-108439497	Distal	108437993-108439358	False	False	True	1.765e-01	1.186e-01	-4.075e-02	8.155e-01	1.986e-01
ENSG00000197565.17_2	ENSG00000197565.17	COL4A6	chrX	-	ENSG00000197565.17:t:108169495-108169620	ENSG00000197565.17_2_afe_1	False	False	108169495-108169620	A	108169945-108170016	Proximal	108169620-108169945	False	False	True	8.602e-01	8.764e-01	1.512e-02	7.912e-01	3.212e-01
ENSG00000197565.17_2	ENSG00000197565.17	COL4A6	chrX	-	ENSG00000197565.17:t:108169495-108169620	ENSG00000197565.17_2_afe_1	False	False	108169495-108169620	A	108170609-108170716	Distal	108169620-108170609	False	False	True	1.398e-01	1.236e-01	-1.512e-02	7.912e-01	3.212e-01
ENSG00000198105.16_1	ENSG00000198105.16	ZNF248	chr10	-	ENSG00000198105.16:t:37856296-37856337	ENSG00000198105.16_1_afe_1	False	False	37856296-37856337	A	37856435-37856532	Proximal	37856337-37856435	False	False	True	9.382e-01	8.336e-01	-8.460e-02	9.409e-01	1.071e-01
ENSG00000198105.16_1	ENSG00000198105.16	ZNF248	chr10	-	ENSG00000198105.16:t:37856296-37856337	ENSG00000198105.16_1_afe_1	False	False	37856296-37856337	A	37857185-37857636	Distal	37856337-37857185	False	False	True	6.185e-02	1.664e-01	8.460e-02	9.409e-01	1.071e-01
ENSG00000183426.17_4	ENSG00000183426.17	NPIPA1	chr16	+	ENSG00000183426.17:t:14941519-14941940	ENSG00000183426.17_4_afe_1	False	False	14941812-14941940	A	14937565-14937650	Proximal	14937650-14941812	False	False	True	7.955e-01	8.356e-01	2.681e-02	7.892e-01	3.557e-01
ENSG00000183426.17_4	ENSG00000183426.17	NPIPA1	chr16	+	ENSG00000183426.17:t:14941519-14941940	ENSG00000183426.17_4_afe_1	False	False	14941812-14941940	A	14937414-14937505	Distal	14937505-14941812	False	False	True	2.027e-01	1.257e-01	-6.133e-02	8.689e-01	1.730e-01
ENSG00000170264.13_1	ENSG00000170264.13	FAM161A	chr2	-	ENSG00000170264.13:t:61842122-61842360	ENSG00000170264.13_1_afe_1	False	False	61842122-61842360	A	61846759-61846996	Proximal	61842360-61846759	False	False	True	1.054e-01	1.163e-01	5.921e-03	7.472e-01	5.299e-01
ENSG00000170264.13_1	ENSG00000170264.13	FAM161A	chr2	-	ENSG00000170264.13:t:61842122-61842360	ENSG00000170264.13_1_afe_1	False	False	61842122-61842360	A	61853859-61854143	Distal	61842360-61853859	False	False	True	8.946e-01	8.837e-01	-5.921e-03	7.472e-01	5.299e-01
ENSG00000087206.17_2	ENSG00000087206.17	UIMC1	chr5	-	ENSG00000087206.17:t:176975396-176975480	ENSG00000087206.17_2_afe_1	False	False	176975396-176975480	A	176980121-176980276	Proximal	176975480-176980121	False	False	True	5.033e-02	3.355e-02	-1.211e-02	7.183e-01	6.925e-01
ENSG00000087206.17_2	ENSG00000087206.17	UIMC1	chr5	-	ENSG00000087206.17:t:176975396-176975480	ENSG00000087206.17_2_afe_1	False	False	176975396-176975480	A	176982469-176982623	Distal	176975480-176982469	False	False	True	9.497e-01	9.664e-01	1.211e-02	7.183e-01	6.925e-01
ENSG00000112357.14_1	ENSG00000112357.14	PEX7	chr6	+	ENSG00000112357.14:t:136825214-136825271	ENSG00000112357.14_1_afe_1	False	False	136825214-136825271	A	136822898-136823379	Proximal	136823379-136825214	False	False	True	8.697e-02	3.102e-02	-2.869e-02	8.020e-01	3.648e-01
ENSG00000112357.14_1	ENSG00000112357.14	PEX7	chr6	+	ENSG00000112357.14:t:136825214-136825271	ENSG00000112357.14_1_afe_1	False	False	136825214-136825271	A	136822564-136822795	Distal	136822795-136825214	False	False	True	9.092e-01	9.432e-01	2.009e-02	7.839e-01	3.914e-01
ENSG00000074416.16_1	ENSG00000074416.16	MGLL	chr3	-	ENSG00000074416.16:t:127821694-127821838	ENSG00000074416.16_1_afe_1	False	False	127821694-127821838	A	127822309-127822515	Proximal	127821838-127822309	False	False	True	2.976e-01	2.473e-01	-3.082e-02	8.284e-01	1.919e-01
ENSG00000074416.16_1	ENSG00000074416.16	MGLL	chr3	-	ENSG00000074416.16:t:127821694-127821838	ENSG00000074416.16_1_afe_1	False	False	127821694-127821838	A	127823084-127823271	Distal	127821838-127823084	False	False	True	6.995e-01	7.422e-01	2.478e-02	8.240e-01	2.043e-01
ENSG00000196151.11_1	ENSG00000196151.11	WDSUB1	chr2	-	ENSG00000196151.11:t:159282672-159283093	ENSG00000196151.11_1_afe_1	False	False	159282672-159283093	A	159286360-159286552	Proximal	159283093-159286360	False	False	True	7.360e-02	2.425e-02	-1.734e-02	7.362e-01	4.728e-01
ENSG00000196151.11_1	ENSG00000196151.11	WDSUB1	chr2	-	ENSG00000196151.11:t:159282672-159283093	ENSG00000196151.11_1_afe_1	False	False	159282672-159283093	A	159286583-159286703	Distal	159283093-159286583	False	False	True	9.176e-01	9.697e-01	1.937e-02	7.516e-01	4.368e-01
ENSG00000142166.13_1	ENSG00000142166.13	IFNAR1	chr21	+	ENSG00000142166.13:t:33335524-33335647	ENSG00000142166.13_1_afe_1	False	False	33335524-33335647	A	33324904-33325131	Proximal	33325131-33335524	False	False	True	9.401e-01	9.384e-01	-4.039e-03	7.163e-01	6.326e-01
ENSG00000142166.13_1	ENSG00000142166.13	IFNAR1	chr21	+	ENSG00000142166.13:t:33335524-33335647	ENSG00000142166.13_1_afe_1	False	False	33335524-33335647	A	33324429-33324638	Distal	33324638-33335524	False	False	True	5.987e-02	6.157e-02	4.039e-03	7.163e-01	6.326e-01
ENSG00000064042.18_1	ENSG00000064042.18	LIMCH1	chr4	+	ENSG00000064042.18:t:41613466-41613661	ENSG00000064042.18_1_afe_1	False	False	41613466-41613661	A	41612709-41613098	Proximal	41613098-41613466	False	False	True	3.511e-03	6.416e-02	2.841e-02	7.635e-01	4.080e-01
ENSG00000064042.18_1	ENSG00000064042.18	LIMCH1	chr4	+	ENSG00000064042.18:t:41613466-41613661	ENSG00000064042.18_1_afe_1	False	False	41613466-41613661	A	41605894-41606004	Distal	41606004-41613466	False	False	True	9.895e-01	9.272e-01	-3.411e-02	7.894e-01	3.547e-01
ENSG00000140025.16_1	ENSG00000140025.16	EFCAB11	chr14	-	ENSG00000140025.16:t:89953906-89954001	ENSG00000140025.16_1_afe_1	False	False	89953906-89954001	A	89954355-89954557	Proximal	89954001-89954355	False	False	True	2.693e-01	1.497e-01	-8.312e-02	8.737e-01	9.572e-02
ENSG00000140025.16_1	ENSG00000140025.16	EFCAB11	chr14	-	ENSG00000140025.16:t:89953906-89954001	ENSG00000140025.16_1_afe_1	False	False	89953906-89954001	A	89954586-89954730	Distal	89954001-89954586	False	False	True	7.040e-01	8.447e-01	9.637e-02	8.868e-01	7.536e-02
ENSG00000180537.13_1	ENSG00000180537.13	RNF182	chr6	+	ENSG00000180537.13:t:13976909-13980310	ENSG00000180537.13_1_afe_1	False	False	13976909-13980310	A	13974210-13974364	Proximal	13974364-13976909	False	False	True	9.387e-01	9.792e-01	2.692e-02	7.534e-01	3.749e-01
ENSG00000180537.13_1	ENSG00000180537.13	RNF182	chr6	+	ENSG00000180537.13:t:13976909-13980310	ENSG00000180537.13_1_afe_1	False	False	13976909-13980310	A	13924867-13925023	Distal	13925023-13976909	False	False	True	5.365e-02	1.042e-02	-2.624e-02	7.416e-01	3.921e-01
ENSG00000151208.17_2	ENSG00000151208.17	DLG5	chr10	-	ENSG00000151208.17:t:77843447-77843706	ENSG00000151208.17_2_afe_1	False	False	77843447-77843706	A	77845211-77845437	Proximal	77843706-77845211	False	False	True	5.501e-03	5.298e-02	2.133e-02	7.637e-01	5.908e-01
ENSG00000151208.17_2	ENSG00000151208.17	DLG5	chr10	-	ENSG00000151208.17:t:77843447-77843706	ENSG00000151208.17_2_afe_1	False	False	77843447-77843706	A	77853354-77853537	Distal	77843706-77853354	False	False	True	9.945e-01	9.470e-01	-2.133e-02	7.637e-01	5.908e-01
ENSG00000008952.17_1	ENSG00000008952.17	SEC62	chr3	+	ENSG00000008952.17:t:169975451-169975716	ENSG00000008952.17_1_afe_1	False	True	169975608-169975716	A	169968385-169968591	Proximal	169968591-169975608	False	False	True	6.556e-02	1.430e-02	-2.860e-02	8.171e-01	5.203e-01
ENSG00000008952.17_1	ENSG00000008952.17	SEC62	chr3	+	ENSG00000008952.17:t:169975451-169975716	ENSG00000008952.17_1_afe_1	False	False	169975608-169975716	A	169966635-169966858	Distal	169966858-169975608	False	False	True	8.976e-01	9.280e-01	2.273e-02	7.755e-01	4.260e-01
ENSG00000079691.18_1	ENSG00000079691.18	CARMIL1	chr6	+	ENSG00000079691.18:t:25619447-25620530	ENSG00000079691.18_1_afe_1	False	False	25619447-25620530	A	25612737-25612886	Proximal	25612886-25619447	False	False	True	5.132e-02	2.973e-02	-7.106e-03	6.973e-01	6.743e-01
ENSG00000079691.18_1	ENSG00000079691.18	CARMIL1	chr6	+	ENSG00000079691.18:t:25619447-25620530	ENSG00000079691.18_1_afe_1	False	False	25619447-25620530	A	25610050-25610181	Distal	25610181-25619447	False	False	True	9.263e-01	9.413e-01	3.459e-03	7.237e-01	5.877e-01
ENSG00000147533.19_1	ENSG00000147533.19	GOLGA7	chr8	+	ENSG00000147533.19:t:41490792-41490965	ENSG00000147533.19_1_afe_1	False	False	41490833-41490965	A	41490616-41490617	Proximal	41490617-41490833	False	False	True	8.143e-01	8.361e-01	6.446e-03	7.879e-01	3.439e-01
ENSG00000147533.19_1	ENSG00000147533.19	GOLGA7	chr8	+	ENSG00000147533.19:t:41490792-41490965	ENSG00000147533.19_1_afe_1	False	False	41490833-41490965	A	41490546-41490566	Distal	41490566-41490833	False	False	True	1.425e-01	1.320e-01	-4.982e-03	7.883e-01	3.508e-01
ENSG00000164294.14_1	ENSG00000164294.14	GPX8	chr5	+	ENSG00000164294.14:t:55160994-55161255	ENSG00000164294.14_1_afe_1	False	False	55160994-55161255	A	55160330-55160396	Proximal	55160396-55160994	False	False	True	9.327e-01	9.527e-01	9.031e-03	7.238e-01	6.476e-01
ENSG00000164294.14_1	ENSG00000164294.14	GPX8	chr5	+	ENSG00000164294.14:t:55160994-55161255	ENSG00000164294.14_1_afe_1	False	False	55160994-55161255	A	55160167-55160243	Distal	55160243-55160994	False	False	True	6.510e-02	4.466e-02	-9.421e-03	7.257e-01	6.469e-01
ENSG00000184465.16_3	ENSG00000184465.16	WDR27	chr6	-	ENSG00000184465.16:t:169662304-169662424	ENSG00000184465.16_3_afe_1	False	False	169662304-169662424	A	169663563-169663878	Proximal	169662424-169663563	False	False	True	7.975e-01	7.955e-01	-5.486e-03	8.184e-01	2.044e-01
ENSG00000184465.16_3	ENSG00000184465.16	WDR27	chr6	-	ENSG00000184465.16:t:169662304-169662424	ENSG00000184465.16_3_afe_1	False	False	169662304-169662424	A	169664166-169664286	Distal	169662424-169664166	False	False	True	2.025e-01	2.045e-01	5.486e-03	8.184e-01	2.044e-01
ENSG00000151276.24_1	ENSG00000151276.24	MAGI1	chr3	-	ENSG00000151276.24:t:65493512-65493631	ENSG00000151276.24_1_afe_1	False	False	65493512-65493631	A	65549408-65549500	Proximal	65493631-65549408	False	False	True	1.486e-01	2.251e-01	4.185e-02	8.252e-01	1.545e-01
ENSG00000151276.24_1	ENSG00000151276.24	MAGI1	chr3	-	ENSG00000151276.24:t:65493512-65493631	ENSG00000151276.24_1_afe_1	False	False	65493512-65493631	A	65621972-65622090	Distal	65493631-65621972	False	False	True	8.385e-01	7.590e-01	-4.402e-02	8.274e-01	1.485e-01
ENSG00000151276.24_5	ENSG00000151276.24	MAGI1	chr3	-	ENSG00000151276.24:t:65364853-65364946	ENSG00000151276.24_5_afe_1	False	False	65364853-65364946	A	65375745-65375948	Proximal	65364946-65375745	False	False	True	8.701e-01	7.558e-01	-8.315e-02	8.735e-01	1.002e-01
ENSG00000151276.24_5	ENSG00000151276.24	MAGI1	chr3	-	ENSG00000151276.24:t:65364853-65364946	ENSG00000151276.24_5_afe_1	False	False	65364853-65364946	A	65379261-65379554	Distal	65364946-65379261	False	False	True	1.299e-01	2.442e-01	8.315e-02	8.735e-01	1.002e-01
ENSG00000165240.22_1	ENSG00000165240.22	ATP7A	chrX	+	ENSG00000165240.22:t:77988242-77989097	ENSG00000165240.22_1_afe_1	False	False	77988242-77989097	A	77975511-77975652	Proximal	77975652-77988242	False	False	True	9.766e-02	3.252e-02	-4.485e-02	8.463e-01	2.666e-01
ENSG00000165240.22_1	ENSG00000165240.22	ATP7A	chrX	+	ENSG00000165240.22:t:77988242-77989097	ENSG00000165240.22_1_afe_1	False	False	77988242-77989097	A	77968950-77971761	Distal	77971761-77988242	False	False	True	8.984e-01	9.593e-01	4.161e-02	8.353e-01	2.758e-01
ENSG00000165240.22_3	ENSG00000165240.22	ATP7A	chrX	+	ENSG00000165240.22:t:78014662-78015486	ENSG00000165240.22_3_afe_1	False	False	78014662-78014753	A	78012879-78013112	Proximal	78013112-78014662	False	False	True	9.667e-01	9.045e-01	-3.846e-02	8.090e-01	3.036e-01
ENSG00000165240.22_3	ENSG00000165240.22	ATP7A	chrX	+	ENSG00000165240.22:t:78014662-78015486	ENSG00000165240.22_3_afe_1	False	False	78014662-78014753	A	78011449-78011674	Distal	78011674-78014662	False	False	True	3.330e-02	9.549e-02	3.846e-02	8.090e-01	3.036e-01
ENSG00000165240.22_4	ENSG00000165240.22	ATP7A	chrX	+	ENSG00000165240.22:t:78031400-78031582	ENSG00000165240.22_4_afe_1	False	False	78031400-78031582	A	78029250-78029444	Proximal	78029444-78031400	False	False	True	9.159e-01	9.740e-01	2.485e-02	7.789e-01	3.851e-01
ENSG00000165240.22_4	ENSG00000165240.22	ATP7A	chrX	+	ENSG00000165240.22:t:78031400-78031582	ENSG00000165240.22_4_afe_1	False	False	78031400-78031582	A	78020244-78020398	Distal	78020398-78031400	False	False	True	6.828e-02	1.734e-02	-1.519e-02	7.428e-01	5.159e-01
ENSG00000183474.16_2	ENSG00000183474.16	GTF2H2C	chr5	+	ENSG00000183474.16:t:69566967-69567215	ENSG00000183474.16_2_afe_1	False	False	69566967-69567053	A	69566589-69566625	Proximal	69566625-69566967	False	True	True	9.466e-01	7.791e-01	-1.226e-01	9.235e-01	4.751e-02
ENSG00000183474.16_2	ENSG00000183474.16	GTF2H2C	chr5	+	ENSG00000183474.16:t:69566967-69567215	ENSG00000183474.16_2_afe_1	False	False	69566967-69567053	A	69566131-69566208	Distal	69566208-69566967	False	True	True	5.341e-02	2.209e-01	1.226e-01	9.235e-01	4.751e-02
ENSG00000107959.17_1	ENSG00000107959.17	PITRM1	chr10	-	ENSG00000107959.17:t:3167667-3170206	ENSG00000107959.17_1_afe_1	False	False	3170104-3170206	A	3170734-3170953	Proximal	3170206-3170734	False	False	True	1.302e-01	2.465e-01	8.530e-02	9.082e-01	9.956e-02
ENSG00000107959.17_1	ENSG00000107959.17	PITRM1	chr10	-	ENSG00000107959.17:t:3167667-3170206	ENSG00000107959.17_1_afe_1	False	False	3170104-3170206	A	3172717-3172841	Distal	3170206-3172717	False	False	True	8.117e-01	7.195e-01	-6.922e-02	8.740e-01	1.358e-01
ENSG00000146576.13_1	ENSG00000146576.13	C7orf26	chr7	+	ENSG00000146576.13:t:6607960-6608726	ENSG00000146576.13_1_afe_1	False	False	6607960-6608726	A	6607537-6607597	Proximal	6607597-6607960	False	False	True	7.557e-02	1.022e-01	1.458e-02	7.355e-01	5.410e-01
ENSG00000146576.13_1	ENSG00000146576.13	C7orf26	chr7	+	ENSG00000146576.13:t:6607960-6608726	ENSG00000146576.13_1_afe_1	False	False	6607960-6608726	A	6602101-6602140	Distal	6602140-6607960	False	False	True	9.244e-01	8.978e-01	-1.458e-02	7.355e-01	5.410e-01
ENSG00000164620.9_1	ENSG00000164620.9	RELL2	chr5	+	ENSG00000164620.9:t:141639920-141640295	ENSG00000164620.9_1_afe_1	False	False	141639920-141640295	A	141639464-141639649	Proximal	141639649-141639920	False	False	True	8.963e-01	9.562e-01	3.398e-02	8.145e-01	3.015e-01
ENSG00000164620.9_1	ENSG00000164620.9	RELL2	chr5	+	ENSG00000164620.9:t:141639920-141640295	ENSG00000164620.9_1_afe_1	False	False	141639920-141640295	A	141638795-141638860	Distal	141638860-141639920	False	False	True	1.037e-01	4.378e-02	-3.398e-02	8.145e-01	3.015e-01
ENSG00000119912.18_3	ENSG00000119912.18	IDE	chr10	-	ENSG00000119912.18:t:92475884-92476197	ENSG00000119912.18_3_afe_1	False	False	92475884-92475994	A	92478645-92478789	Proximal	92475994-92478645	False	False	True	5.272e-02	2.388e-02	-1.544e-02	7.351e-01	6.693e-01
ENSG00000119912.18_3	ENSG00000119912.18	IDE	chr10	-	ENSG00000119912.18:t:92475884-92476197	ENSG00000119912.18_3_afe_1	False	False	92475884-92475994	A	92479277-92479421	Distal	92475994-92479277	False	False	True	9.337e-01	9.657e-01	2.200e-02	7.870e-01	5.936e-01
ENSG00000106615.10_1	ENSG00000106615.10	RHEB	chr7	-	ENSG00000106615.10:t:151490943-151491014	ENSG00000106615.10_1_afe_1	False	False	151490943-151491014	A	151519460-151519895	Proximal	151491014-151519460	False	False	True	8.918e-01	8.477e-01	-3.407e-02	8.093e-01	3.745e-01
ENSG00000106615.10_1	ENSG00000106615.10	RHEB	chr7	-	ENSG00000106615.10:t:151490943-151491014	ENSG00000106615.10_1_afe_1	False	False	151490943-151491014	A	151519898-151520120	Distal	151491014-151519898	False	False	True	7.291e-02	9.678e-02	1.293e-02	7.090e-01	6.749e-01
ENSG00000101052.13_2	ENSG00000101052.13	IFT52	chr20	+	ENSG00000101052.13:t:43618940-43619026	ENSG00000101052.13_2_afe_1	False	False	43618940-43619026	A	43618243-43618353	Proximal	43618353-43618940	False	False	True	7.629e-02	9.068e-02	9.711e-03	7.164e-01	6.403e-01
ENSG00000101052.13_2	ENSG00000101052.13	IFT52	chr20	+	ENSG00000101052.13:t:43618940-43619026	ENSG00000101052.13_2_afe_1	False	False	43618940-43619026	A	43613850-43613976	Distal	43613976-43618940	False	False	True	9.237e-01	9.093e-01	-9.711e-03	7.164e-01	6.403e-01
ENSG00000189171.15_1	ENSG00000189171.15	S100A13	chr1	-	ENSG00000189171.15:t:153626320-153626533	ENSG00000189171.15_1_afe_1	False	False	153626320-153626533	A	153627139-153627268	Proximal	153626533-153627139	False	False	True	3.293e-01	2.490e-01	-6.226e-02	8.554e-01	1.561e-01
ENSG00000189171.15_1	ENSG00000189171.15	S100A13	chr1	-	ENSG00000189171.15:t:153626320-153626533	ENSG00000189171.15_1_afe_1	False	False	153626320-153626533	A	153627483-153627598	Distal	153626533-153627483	False	False	True	6.679e-01	7.472e-01	5.396e-02	8.429e-01	1.812e-01
ENSG00000167393.18_1	ENSG00000167393.18	PPP2R3B	chrX	-	ENSG00000167393.18:t:361405-361590	ENSG00000167393.18_1_afe_1	False	False	361405-361590	A	373532-374044	Proximal	361590-373532	False	False	True	1.298e-01	1.266e-01	3.873e-03	7.828e-01	3.544e-01
ENSG00000167393.18_1	ENSG00000167393.18	PPP2R3B	chrX	-	ENSG00000167393.18:t:361405-361590	ENSG00000167393.18_1_afe_1	False	False	361405-361590	A	386368-386955	Distal	361590-386368	False	False	True	8.653e-01	8.661e-01	-4.597e-03	7.827e-01	3.525e-01
ENSG00000112033.14_1	ENSG00000112033.14	PPARD	chr6	+	ENSG00000112033.14:t:35410987-35411217	ENSG00000112033.14_1_afe_1	False	False	35410987-35411217	A	35397498-35397593	Proximal	35397593-35410987	False	False	True	6.342e-02	2.609e-02	-1.674e-02	7.473e-01	5.411e-01
ENSG00000112033.14_1	ENSG00000112033.14	PPARD	chr6	+	ENSG00000112033.14:t:35410987-35411217	ENSG00000112033.14_1_afe_1	False	False	35410987-35411217	A	35347067-35347150	Distal	35347150-35410987	False	False	True	9.366e-01	9.739e-01	1.674e-02	7.473e-01	5.411e-01
ENSG00000196141.14_1	ENSG00000196141.14	SPATS2L	chr2	+	ENSG00000196141.14:t:200329431-200329480	ENSG00000196141.14_1_afe_1	False	False	200329431-200329480	A	200306693-200306922	Proximal	200306922-200329431	False	False	True	8.847e-01	8.488e-01	-1.769e-02	7.612e-01	4.832e-01
ENSG00000196141.14_1	ENSG00000196141.14	SPATS2L	chr2	+	ENSG00000196141.14:t:200329431-200329480	ENSG00000196141.14_1_afe_1	False	False	200329431-200329480	A	200306524-200306601	Distal	200306601-200329431	False	False	True	9.271e-02	1.187e-01	7.745e-03	7.371e-01	5.944e-01
ENSG00000143748.18_2	ENSG00000143748.18	NVL	chr1	-	ENSG00000143748.18:t:224311800-224312124	ENSG00000143748.18_2_afe_1	False	False	224311800-224311857	A	224313050-224313155	Proximal	224311857-224313050	False	False	True	4.220e-02	7.717e-02	2.192e-02	7.764e-01	5.246e-01
ENSG00000143748.18_2	ENSG00000143748.18	NVL	chr1	-	ENSG00000143748.18:t:224311800-224312124	ENSG00000143748.18_2_afe_1	False	False	224311800-224311857	A	224317694-224317793	Distal	224311857-224317694	False	False	True	9.578e-01	9.228e-01	-2.192e-02	7.764e-01	5.246e-01
ENSG00000169683.8_1	ENSG00000169683.8	LRRC45	chr17	+	ENSG00000169683.8:t:82024693-82024763	ENSG00000169683.8_1_afe_1	False	False	82024693-82024763	A	82023922-82024339	Proximal	82024339-82024693	False	False	True	8.306e-01	8.394e-01	7.638e-03	7.836e-01	3.453e-01
ENSG00000169683.8_1	ENSG00000169683.8	LRRC45	chr17	+	ENSG00000169683.8:t:82024693-82024763	ENSG00000169683.8_1_afe_1	False	False	82024693-82024763	A	82023305-82023863	Distal	82023863-82024693	False	False	True	1.694e-01	1.606e-01	-7.638e-03	7.836e-01	3.453e-01
ENSG00000166272.18_1	ENSG00000166272.18	WBP1L	chr10	+	ENSG00000166272.18:t:102797993-102798095	ENSG00000166272.18_1_afe_1	False	False	102797993-102798095	A	102776249-102776417	Proximal	102776417-102797993	False	False	True	6.768e-02	3.651e-02	-1.709e-02	7.631e-01	5.519e-01
ENSG00000166272.18_1	ENSG00000166272.18	WBP1L	chr10	+	ENSG00000166272.18:t:102797993-102798095	ENSG00000166272.18_1_afe_1	False	False	102797993-102798095	A	102743948-102744143	Distal	102744143-102797993	False	False	True	9.323e-01	9.635e-01	1.709e-02	7.631e-01	5.519e-01
ENSG00000111011.18_2	ENSG00000111011.18	RSRC2	chr12	-	ENSG00000111011.18:t:122511109-122511188	ENSG00000111011.18_2_afe_1	False	False	122511109-122511188	A	122513767-122513917	Proximal	122511188-122513767	False	False	True	5.640e-02	6.490e-02	4.567e-03	6.712e-01	7.926e-01
ENSG00000111011.18_2	ENSG00000111011.18	RSRC2	chr12	-	ENSG00000111011.18:t:122511109-122511188	ENSG00000111011.18_2_afe_1	False	False	122511109-122511188	A	122515105-122515227	Distal	122511188-122515105	False	False	True	9.400e-01	9.261e-01	-3.592e-03	6.506e-01	8.449e-01
ENSG00000259429.5_1	ENSG00000259429.5	UBE2Q2P2	chr15	+	ENSG00000259429.5:t:82404612-82404751	ENSG00000259429.5_1_afe_1	False	False	82404612-82404751	A	82400660-82400716	Proximal	82400716-82404612	False	False	True	7.641e-01	7.037e-01	-4.115e-02	8.376e-01	1.696e-01
ENSG00000259429.5_1	ENSG00000259429.5	UBE2Q2P2	chr15	+	ENSG00000259429.5:t:82404612-82404751	ENSG00000259429.5_1_afe_1	False	True	82404612-82404751	A	82355142-82355374	Distal	82355374-82404612	False	False	True	2.359e-01	2.963e-01	4.115e-02	8.376e-01	1.696e-01
ENSG00000148814.18_1	ENSG00000148814.18	LRRC27	chr10	+	ENSG00000148814.18:t:132344498-132344867	ENSG00000148814.18_1_afe_1	False	False	132344498-132344650	A	132342213-132342271	Proximal	132342271-132344498	False	False	True	9.158e-01	8.392e-01	-4.564e-02	8.292e-01	2.007e-01
ENSG00000148814.18_1	ENSG00000148814.18	LRRC27	chr10	+	ENSG00000148814.18:t:132344498-132344867	ENSG00000148814.18_1_afe_1	False	False	132344498-132344650	A	132337565-132337695	Distal	132337695-132344498	False	False	True	8.419e-02	1.608e-01	4.564e-02	8.292e-01	2.007e-01
ENSG00000119616.11_1	ENSG00000119616.11	FCF1	chr14	+	ENSG00000119616.11:t:74713485-74713620	ENSG00000119616.11_1_afe_1	False	False	74713485-74713552	A	74713204-74713259	Proximal	74713259-74713485	False	False	True	5.076e-01	5.145e-01	6.532e-03	8.080e-01	2.648e-01
ENSG00000119616.11_1	ENSG00000119616.11	FCF1	chr14	+	ENSG00000119616.11:t:74713485-74713620	ENSG00000119616.11_1_afe_1	False	False	74713485-74713552	A	74713144-74713200	Distal	74713200-74713485	False	False	True	4.924e-01	4.855e-01	-6.532e-03	8.080e-01	2.648e-01
ENSG00000150961.15_1	ENSG00000150961.15	SEC24D	chr4	-	ENSG00000150961.15:t:118764413-118764917	ENSG00000150961.15_1_afe_1	False	False	118764802-118764917	A	118766529-118766823	Proximal	118764917-118766529	False	False	True	2.798e-02	1.368e-01	8.023e-02	9.215e-01	1.185e-01
ENSG00000150961.15_1	ENSG00000150961.15	SEC24D	chr4	-	ENSG00000150961.15:t:118764413-118764917	ENSG00000150961.15_1_afe_1	False	False	118764802-118764917	A	118768173-118768311	Distal	118764917-118768173	False	False	True	9.720e-01	8.632e-01	-8.023e-02	9.215e-01	1.185e-01
ENSG00000187109.15_1	ENSG00000187109.15	NAP1L1	chr12	-	ENSG00000187109.15:t:76073805-76074239	ENSG00000187109.15_1_afe_1	False	False	76074203-76074239	A	76083833-76084094	Proximal	76074239-76083833	False	False	True	1.261e-01	3.761e-02	-8.845e-02	9.852e-01	7.095e-02
ENSG00000187109.15_1	ENSG00000187109.15	NAP1L1	chr12	-	ENSG00000187109.15:t:76073805-76074239	ENSG00000187109.15_1_afe_1	False	False	76074203-76074239	A	76084567-76084735	Distal	76074239-76084567	False	False	True	8.739e-01	9.624e-01	8.845e-02	9.852e-01	7.095e-02
ENSG00000128513.16_2	ENSG00000128513.16	POT1	chr7	-	ENSG00000128513.16:t:124892266-124892380	ENSG00000128513.16_2_afe_1	False	False	124892266-124892380	A	124892702-124892815	Proximal	124892380-124892702	False	False	True	8.171e-02	1.657e-02	-3.706e-02	8.451e-01	3.951e-01
ENSG00000128513.16_2	ENSG00000128513.16	POT1	chr7	-	ENSG00000128513.16:t:124892266-124892380	ENSG00000128513.16_2_afe_1	False	False	124892266-124892380	A	124897165-124897212	Distal	124892380-124897165	False	False	True	9.164e-01	9.793e-01	3.677e-02	8.421e-01	3.906e-01
ENSG00000146414.17_1	ENSG00000146414.17	SHPRH	chr6	-	ENSG00000146414.17:t:145955187-145955354	ENSG00000146414.17_1_afe_1	False	False	145955187-145955354	A	145963731-145964097	Proximal	145955354-145963731	False	False	True	5.080e-02	6.065e-02	4.264e-03	7.370e-01	6.037e-01
ENSG00000146414.17_1	ENSG00000146414.17	SHPRH	chr6	-	ENSG00000146414.17:t:145955187-145955354	ENSG00000146414.17_1_afe_1	False	False	145955187-145955354	A	145964157-145964423	Distal	145955354-145964157	False	False	True	9.492e-01	9.394e-01	-4.264e-03	7.370e-01	6.037e-01
ENSG00000129353.15_1	ENSG00000129353.15	SLC44A2	chr19	+	ENSG00000129353.15:t:10626253-10626301	ENSG00000129353.15_1_afe_1	False	False	10626253-10626301	A	10625553-10625670	Proximal	10625670-10626253	False	True	True	2.367e-01	4.021e-01	1.179e-01	9.093e-01	5.259e-02
ENSG00000129353.15_1	ENSG00000129353.15	SLC44A2	chr19	+	ENSG00000129353.15:t:10626253-10626301	ENSG00000129353.15_1_afe_1	False	False	10626253-10626301	A	10602457-10602561	Distal	10602561-10626253	False	True	True	7.585e-01	5.948e-01	-1.154e-01	9.069e-01	5.496e-02
ENSG00000198000.12_3	ENSG00000198000.12	NOL8	chr9	-	ENSG00000198000.12:t:92319221-92319356	ENSG00000198000.12_3_afe_1	False	False	92319221-92319356	A	92319943-92320137	Proximal	92319356-92319943	False	False	True	1.037e-01	1.339e-01	2.042e-02	7.555e-01	5.624e-01
ENSG00000198000.12_3	ENSG00000198000.12	NOL8	chr9	-	ENSG00000198000.12:t:92319221-92319356	ENSG00000198000.12_3_afe_1	False	False	92319221-92319356	A	92321668-92321746	Distal	92319356-92321668	False	False	True	8.963e-01	8.661e-01	-2.042e-02	7.555e-01	5.624e-01
ENSG00000109929.10_1	ENSG00000109929.10	SC5D	chr11	+	ENSG00000109929.10:t:121303366-121303585	ENSG00000109929.10_1_afe_1	False	False	121303366-121303585	A	121292852-121293078	Proximal	121293078-121303366	False	False	True	1.034e-01	5.227e-02	-3.163e-02	8.013e-01	3.199e-01
ENSG00000109929.10_1	ENSG00000109929.10	SC5D	chr11	+	ENSG00000109929.10:t:121303366-121303585	ENSG00000109929.10_1_afe_1	False	False	121303366-121303585	A	121292681-121292816	Distal	121292816-121303366	False	False	True	8.966e-01	9.477e-01	3.163e-02	8.013e-01	3.199e-01
ENSG00000146278.11_1	ENSG00000146278.11	PNRC1	chr6	+	ENSG00000146278.11:t:89083753-89085160	ENSG00000146278.11_1_afe_1	False	False	89083753-89085160	A	89081836-89082735	Proximal	89082735-89083753	False	False	True	7.842e-02	6.131e-02	-9.903e-03	7.050e-01	6.444e-01
ENSG00000146278.11_1	ENSG00000146278.11	PNRC1	chr6	+	ENSG00000146278.11:t:89083753-89085160	ENSG00000146278.11_1_afe_1	False	False	89083753-89085160	A	89080751-89081434	Distal	89081434-89083753	False	False	True	9.205e-01	9.378e-01	9.892e-03	7.030e-01	6.483e-01
ENSG00000184428.13_1	ENSG00000184428.13	TOP1MT	chr8	-	ENSG00000184428.13:t:143331224-143331339	ENSG00000184428.13_1_afe_1	False	False	143331224-143331339	A	143332487-143332657	Proximal	143331339-143332487	False	False	True	6.306e-02	5.652e-02	-3.862e-03	7.137e-01	6.850e-01
ENSG00000184428.13_1	ENSG00000184428.13	TOP1MT	chr8	-	ENSG00000184428.13:t:143331224-143331339	ENSG00000184428.13_1_afe_1	False	False	143331224-143331339	A	143334740-143334880	Distal	143331339-143334740	False	False	True	9.051e-01	9.098e-01	4.285e-03	7.132e-01	6.782e-01
ENSG00000134287.10_1	ENSG00000134287.10	ARF3	chr12	-	ENSG00000134287.10:t:48940948-48941188	ENSG00000134287.10_1_afe_1	False	False	48940948-48941188	A	48956098-48956535	Proximal	48941188-48956098	False	False	True	8.460e-02	8.518e-02	1.048e-03	6.650e-01	8.076e-01
ENSG00000134287.10_1	ENSG00000134287.10	ARF3	chr12	-	ENSG00000134287.10:t:48940948-48941188	ENSG00000134287.10_1_afe_1	False	False	48940948-48941188	A	48957310-48957487	Distal	48941188-48957310	False	False	True	9.005e-01	9.042e-01	9.137e-04	6.980e-01	7.296e-01
ENSG00000105701.16_1	ENSG00000105701.16	FKBP8	chr19	-	ENSG00000105701.16:t:18541679-18542498	ENSG00000105701.16_1_afe_1	False	False	18541679-18541995	A	18543486-18543577	Proximal	18541995-18543486	False	False	True	8.915e-01	9.090e-01	1.028e-02	7.359e-01	5.712e-01
ENSG00000105701.16_1	ENSG00000105701.16	FKBP8	chr19	-	ENSG00000105701.16:t:18541679-18542498	ENSG00000105701.16_1_afe_1	False	False	18541679-18541995	A	18543909-18544077	Distal	18541995-18543909	False	False	True	9.683e-02	8.433e-02	-9.705e-03	7.263e-01	5.865e-01
ENSG00000104946.14_1	ENSG00000104946.14	TBC1D17	chr19	+	ENSG00000104946.14:t:49880279-49880402	ENSG00000104946.14_1_afe_1	False	False	49880279-49880402	A	49879323-49879504	Proximal	49879504-49880279	False	False	True	9.349e-02	9.093e-02	-4.505e-03	7.657e-01	4.279e-01
ENSG00000104946.14_1	ENSG00000104946.14	TBC1D17	chr19	+	ENSG00000104946.14:t:49880279-49880402	ENSG00000104946.14_1_afe_1	False	False	49880279-49880402	A	49878498-49878572	Distal	49878572-49880279	False	False	True	9.065e-01	9.091e-01	4.505e-03	7.657e-01	4.279e-01
ENSG00000175198.17_1	ENSG00000175198.17	PCCA	chr13	+	ENSG00000175198.17:t:100111841-100111888	ENSG00000175198.17_1_afe_1	False	False	100111841-100111888	A	100102883-100102960	Proximal	100102960-100111841	False	False	True	8.566e-01	9.367e-01	5.545e-02	8.467e-01	1.827e-01
ENSG00000175198.17_1	ENSG00000175198.17	PCCA	chr13	+	ENSG00000175198.17:t:100111841-100111888	ENSG00000175198.17_1_afe_1	False	False	100111841-100111888	A	100089015-100089225	Distal	100089225-100111841	False	False	True	1.331e-01	5.878e-02	-4.895e-02	8.386e-01	2.110e-01
ENSG00000175198.17_4	ENSG00000175198.17	PCCA	chr13	+	ENSG00000175198.17:t:100527675-100527752	ENSG00000175198.17_4_afe_1	False	False	100527675-100527752	A	100515427-100515567	Proximal	100515567-100527675	False	False	True	8.429e-01	8.379e-01	4.544e-04	7.806e-01	3.641e-01
ENSG00000175198.17_4	ENSG00000175198.17	PCCA	chr13	+	ENSG00000175198.17:t:100527675-100527752	ENSG00000175198.17_4_afe_1	False	False	100527675-100527752	A	100449252-100449305	Distal	100449305-100527675	False	False	True	1.532e-01	1.577e-01	-5.145e-04	7.802e-01	3.657e-01
ENSG00000165458.15_1	ENSG00000165458.15	INPPL1	chr11	+	ENSG00000165458.15:t:72224767-72225051	ENSG00000165458.15_1_afe_1	False	False	72224780-72225051	A	72223944-72223960	Proximal	72223960-72224780	False	False	True	6.441e-01	5.315e-01	-6.696e-02	8.527e-01	1.055e-01
ENSG00000165458.15_1	ENSG00000165458.15	INPPL1	chr11	+	ENSG00000165458.15:t:72224767-72225051	ENSG00000165458.15_1_afe_1	False	False	72224780-72225051	A	72223701-72223803	Distal	72223803-72224780	False	False	True	3.559e-01	4.685e-01	6.696e-02	8.527e-01	1.055e-01
ENSG00000160917.15_1	ENSG00000160917.15	CPSF4	chr7	+	ENSG00000160917.15:t:99444785-99444839	ENSG00000160917.15_1_afe_1	False	False	99444789-99444839	A	99439376-99439596	Proximal	99439596-99444789	False	False	True	5.356e-02	4.641e-02	-4.976e-03	7.157e-01	6.737e-01
ENSG00000160917.15_1	ENSG00000160917.15	CPSF4	chr7	+	ENSG00000160917.15:t:99444785-99444839	ENSG00000160917.15_1_afe_1	False	False	99444789-99444839	A	99438922-99439185	Distal	99439185-99444789	False	False	True	9.450e-01	9.385e-01	-2.114e-03	7.090e-01	6.803e-01
ENSG00000182247.10_1	ENSG00000182247.10	UBE2E2	chr3	+	ENSG00000182247.10:t:23208692-23208875	ENSG00000182247.10_1_afe_1	False	False	23208692-23208875	A	23203327-23203464	Proximal	23203464-23208692	False	False	True	9.575e-02	8.876e-02	-5.012e-03	7.463e-01	5.444e-01
ENSG00000182247.10_1	ENSG00000182247.10	UBE2E2	chr3	+	ENSG00000182247.10:t:23208692-23208875	ENSG00000182247.10_1_afe_1	False	False	23208692-23208875	A	23203020-23203262	Distal	23203262-23208692	False	False	True	9.043e-01	9.112e-01	5.012e-03	7.463e-01	5.444e-01
ENSG00000110871.15_1	ENSG00000110871.15	COQ5	chr12	-	ENSG00000110871.15:t:120522214-120522363	ENSG00000110871.15_1_afe_1	False	False	120522214-120522363	A	120526457-120526546	Proximal	120522363-120526457	False	False	True	5.712e-02	3.446e-02	-1.718e-02	7.608e-01	6.180e-01
ENSG00000110871.15_1	ENSG00000110871.15	COQ5	chr12	-	ENSG00000110871.15:t:120522214-120522363	ENSG00000110871.15_1_afe_1	False	False	120522214-120522363	A	120528940-120529165	Distal	120522363-120528940	False	False	True	9.407e-01	9.565e-01	1.344e-02	7.465e-01	6.346e-01
ENSG00000037749.13_1	ENSG00000037749.13	MFAP3	chr5	+	ENSG00000037749.13:t:154052920-154057450	ENSG00000037749.13_1_afe_1	False	False	154052920-154057450	A	154051737-154051943	Proximal	154051943-154052920	False	False	True	3.412e-02	5.508e-02	1.017e-02	7.275e-01	6.097e-01
ENSG00000037749.13_1	ENSG00000037749.13	MFAP3	chr5	+	ENSG00000037749.13:t:154052920-154057450	ENSG00000037749.13_1_afe_1	False	False	154052920-154057450	A	154049557-154050017	Distal	154050017-154052920	False	False	True	9.645e-01	9.364e-01	-1.667e-02	7.554e-01	5.307e-01
ENSG00000165617.15_1	ENSG00000165617.15	DACT1	chr14	+	ENSG00000165617.15:t:58640736-58640868	ENSG00000165617.15_1_afe_1	False	False	58640736-58640868	A	58638837-58639262	Proximal	58639262-58640736	False	False	True	4.846e-02	1.424e-01	5.485e-02	8.498e-01	1.903e-01
ENSG00000165617.15_1	ENSG00000165617.15	DACT1	chr14	+	ENSG00000165617.15:t:58640736-58640868	ENSG00000165617.15_1_afe_1	False	False	58640736-58640868	A	58637962-58638547	Distal	58638547-58640736	False	False	True	9.322e-01	8.477e-01	-4.682e-02	8.334e-01	2.131e-01
ENSG00000196652.12_1	ENSG00000196652.12	ZKSCAN5	chr7	+	ENSG00000196652.12:t:99505254-99506458	ENSG00000196652.12_1_afe_1	False	False	99506005-99506458	A	99504950-99505160	Proximal	99505160-99506005	False	False	True	6.994e-01	7.209e-01	1.769e-02	8.149e-01	2.325e-01
ENSG00000196652.12_1	ENSG00000196652.12	ZKSCAN5	chr7	+	ENSG00000196652.12:t:99505254-99506458	ENSG00000196652.12_1_afe_1	False	False	99506005-99506458	A	99504662-99504733	Distal	99504733-99506005	False	False	True	2.974e-01	2.743e-01	-1.889e-02	8.154e-01	2.306e-01
ENSG00000076944.17_2	ENSG00000076944.17	STXBP2	chr19	+	ENSG00000076944.17:t:7647725-7647873	ENSG00000076944.17_2_afe_1	False	False	7647725-7647873	A	7647354-7647511	Proximal	7647511-7647725	False	True	True	4.553e-01	7.875e-01	2.924e-01	9.859e-01	2.943e-03
ENSG00000076944.17_2	ENSG00000076944.17	STXBP2	chr19	+	ENSG00000076944.17:t:7647725-7647873	ENSG00000076944.17_2_afe_1	False	False	7647725-7647873	A	7647162-7647247	Distal	7647247-7647725	False	True	True	5.447e-01	2.125e-01	-2.924e-01	9.859e-01	2.943e-03
ENSG00000110514.19_1	ENSG00000110514.19	MADD	chr11	+	ENSG00000110514.19:t:47274563-47275159	ENSG00000110514.19_1_afe_1	False	False	47274563-47275159	A	47273827-47273976	Proximal	47273976-47274563	False	False	True	9.393e-01	9.120e-01	-1.756e-02	7.507e-01	4.953e-01
ENSG00000110514.19_1	ENSG00000110514.19	MADD	chr11	+	ENSG00000110514.19:t:47274563-47275159	ENSG00000110514.19_1_afe_1	False	False	47274563-47275159	A	47270148-47270246	Distal	47270246-47274563	False	False	True	3.167e-02	7.583e-02	2.963e-02	8.063e-01	4.317e-01
ENSG00000185684.16_1	ENSG00000185684.16	EP400P1	chr12	+	ENSG00000185684.16:t:132108572-132108899	ENSG00000185684.16_1_afe_1	False	False	132108572-132108899	A	132104950-132105304	Proximal	132105304-132108572	False	False	True	9.150e-01	9.004e-01	-6.680e-03	7.500e-01	4.857e-01
ENSG00000185684.16_1	ENSG00000185684.16	EP400P1	chr12	+	ENSG00000185684.16:t:132108572-132108899	ENSG00000185684.16_1_afe_1	False	False	132108572-132108899	A	132090651-132090943	Distal	132090943-132108572	False	False	True	8.275e-02	9.600e-02	5.842e-03	7.487e-01	4.900e-01
ENSG00000185684.16_2	ENSG00000185684.16	EP400P1	chr12	+	ENSG00000185684.16:t:132120420-132120601	ENSG00000185684.16_2_afe_1	False	False	132120420-132120601	A	132118146-132119196	Proximal	132119196-132120420	False	False	True	2.383e-02	9.225e-02	3.997e-02	8.008e-01	2.849e-01
ENSG00000185684.16_2	ENSG00000185684.16	EP400P1	chr12	+	ENSG00000185684.16:t:132120420-132120601	ENSG00000185684.16_2_afe_1	False	False	132120420-132120601	A	132114458-132114545	Distal	132114545-132120420	False	False	True	9.762e-01	9.078e-01	-3.997e-02	8.008e-01	2.849e-01
ENSG00000128626.12_1	ENSG00000128626.12	MRPS12	chr19	+	ENSG00000128626.12:t:38931276-38931861	ENSG00000128626.12_1_afe_1	False	False	38931276-38931861	A	38930999-38931171	Proximal	38931171-38931276	False	False	True	7.790e-01	7.265e-01	-3.899e-02	8.226e-01	2.321e-01
ENSG00000128626.12_1	ENSG00000128626.12	MRPS12	chr19	+	ENSG00000128626.12:t:38931276-38931861	ENSG00000128626.12_1_afe_1	False	False	38931276-38931861	A	38930944-38930998	Distal	38930998-38931276	False	False	True	2.210e-01	2.735e-01	3.899e-02	8.226e-01	2.321e-01
ENSG00000088881.21_1	ENSG00000088881.21	EBF4	chr20	+	ENSG00000088881.21:t:2748549-2748630	ENSG00000088881.21_1_afe_1	False	False	2748549-2748630	A	2709574-2709642	Proximal	2709642-2748549	False	False	True	9.328e-01	8.913e-01	-2.123e-02	7.932e-01	3.555e-01
ENSG00000088881.21_1	ENSG00000088881.21	EBF4	chr20	+	ENSG00000088881.21:t:2748549-2748630	ENSG00000088881.21_1_afe_1	False	False	2748549-2748630	A	2707947-2708020	Distal	2708020-2748549	False	False	True	6.717e-02	1.087e-01	2.123e-02	7.932e-01	3.555e-01
ENSG00000171700.14_1	ENSG00000171700.14	RGS19	chr20	-	ENSG00000171700.14:t:64076525-64076646	ENSG00000171700.14_1_afe_1	False	False	64076525-64076646	A	64076857-64076954	Proximal	64076646-64076857	False	True	True	6.763e-01	9.327e-01	2.400e-01	9.989e-01	9.353e-04
ENSG00000171700.14_1	ENSG00000171700.14	RGS19	chr20	-	ENSG00000171700.14:t:64076525-64076646	ENSG00000171700.14_1_afe_1	False	False	64076525-64076646	A	64079294-64079811	Distal	64076646-64079294	False	True	True	3.237e-01	6.731e-02	-2.400e-01	9.989e-01	9.353e-04
ENSG00000112096.19_1	ENSG00000112096.19	SOD2	chr6	-	ENSG00000112096.19:t:159692661-159692863	ENSG00000112096.19_1_afe_1	False	False	159692661-159692863	A	159693145-159693278	Proximal	159692863-159693145	False	False	True	9.149e-01	9.049e-01	-6.396e-03	7.162e-01	6.375e-01
ENSG00000112096.19_1	ENSG00000112096.19	SOD2	chr6	-	ENSG00000112096.19:t:159692661-159692863	ENSG00000112096.19_1_afe_1	False	False	159692661-159692863	A	159727266-159727357	Distal	159692863-159727266	False	False	True	6.969e-02	9.126e-02	1.207e-02	7.233e-01	5.813e-01
ENSG00000086848.15_1	ENSG00000086848.15	ALG9	chr11	-	ENSG00000086848.15:t:111870228-111870370	ENSG00000086848.15_1_afe_1	False	False	111870228-111870370	A	111870775-111870865	Proximal	111870370-111870775	False	False	True	1.536e-02	5.378e-02	2.075e-02	7.609e-01	5.972e-01
ENSG00000086848.15_1	ENSG00000086848.15	ALG9	chr11	-	ENSG00000086848.15:t:111870228-111870370	ENSG00000086848.15_1_afe_1	False	False	111870228-111870370	A	111871352-111871581	Distal	111870370-111871352	False	False	True	9.514e-01	9.022e-01	-3.708e-02	8.233e-01	3.436e-01
ENSG00000159082.18_1	ENSG00000159082.18	SYNJ1	chr21	-	ENSG00000159082.18:t:32641896-32641966	ENSG00000159082.18_1_afe_1	False	False	32641896-32641966	A	32642095-32642133	Proximal	32641966-32642095	False	False	True	8.150e-02	2.913e-02	-2.653e-02	7.834e-01	3.781e-01
ENSG00000159082.18_1	ENSG00000159082.18	SYNJ1	chr21	-	ENSG00000159082.18:t:32641896-32641966	ENSG00000159082.18_1_afe_1	False	False	32641896-32641966	A	32645646-32645789	Distal	32641966-32645646	False	False	True	9.185e-01	9.709e-01	2.653e-02	7.834e-01	3.781e-01
ENSG00000124942.14_1	ENSG00000124942.14	AHNAK	chr11	-	ENSG00000124942.14:t:62536469-62536567	ENSG00000124942.14_1_afe_1	False	False	62536469-62536567	A	62545566-62545687	Proximal	62536567-62545566	False	False	True	5.386e-02	4.197e-02	-1.090e-02	7.288e-01	6.794e-01
ENSG00000124942.14_1	ENSG00000124942.14	AHNAK	chr11	-	ENSG00000124942.14:t:62536469-62536567	ENSG00000124942.14_1_afe_1	False	False	62536469-62536567	A	62546660-62546833	Distal	62536567-62546660	False	False	True	9.454e-01	9.571e-01	1.086e-02	7.293e-01	6.783e-01
ENSG00000146457.16_1	ENSG00000146457.16	WTAP	chr6	+	ENSG00000146457.16:t:159736258-159736718	ENSG00000146457.16_1_afe_1	False	False	159736258-159736718	A	159727506-159727703	Proximal	159727703-159736258	False	False	True	5.334e-01	5.187e-01	-1.829e-02	7.892e-01	3.474e-01
ENSG00000146457.16_1	ENSG00000146457.16	WTAP	chr6	+	ENSG00000146457.16:t:159736258-159736718	ENSG00000146457.16_1_afe_1	False	False	159736258-159736718	A	159725585-159727333	Distal	159727333-159736258	False	False	True	4.666e-01	4.813e-01	1.829e-02	7.892e-01	3.474e-01
ENSG00000163694.15_1	ENSG00000163694.15	RBM47	chr4	-	ENSG00000163694.15:t:40466577-40466699	ENSG00000163694.15_1_afe_1	False	False	40466577-40466699	A	40544422-40544506	Proximal	40466699-40544422	False	False	True	8.814e-01	8.639e-01	-7.892e-03	7.826e-01	3.632e-01
ENSG00000163694.15_1	ENSG00000163694.15	RBM47	chr4	-	ENSG00000163694.15:t:40466577-40466699	ENSG00000163694.15_1_afe_1	False	False	40466577-40466699	A	40630463-40630623	Distal	40466699-40630463	False	False	True	7.197e-02	1.281e-01	3.308e-02	8.041e-01	2.809e-01
ENSG00000163694.15_2	ENSG00000163694.15	RBM47	chr4	-	ENSG00000163694.15:t:40432651-40432862	ENSG00000163694.15_2_afe_1	False	False	40432651-40432862	A	40436441-40436885	Proximal	40432862-40436441	False	False	True	8.958e-01	9.180e-01	1.355e-02	7.789e-01	3.948e-01
ENSG00000163694.15_2	ENSG00000163694.15	RBM47	chr4	-	ENSG00000163694.15:t:40432651-40432862	ENSG00000163694.15_2_afe_1	False	False	40432651-40432862	A	40437771-40438924	Distal	40432862-40437771	False	False	True	9.896e-02	7.548e-02	-1.362e-02	7.789e-01	3.996e-01
ENSG00000137812.21_1	ENSG00000137812.21	KNL1	chr15	+	ENSG00000137812.21:t:40611478-40611511	ENSG00000137812.21_1_afe_1	False	False	40611478-40611511	A	40610799-40610876	Proximal	40610876-40611478	False	False	True	3.791e-02	5.571e-02	7.366e-03	7.301e-01	5.656e-01
ENSG00000137812.21_1	ENSG00000137812.21	KNL1	chr15	+	ENSG00000137812.21:t:40611478-40611511	ENSG00000137812.21_1_afe_1	False	False	40611478-40611511	A	40610245-40610297	Distal	40610297-40611478	False	False	True	9.479e-01	8.968e-01	-2.752e-02	7.873e-01	3.443e-01
ENSG00000171757.17_1	ENSG00000171757.17	LRRC34	chr3	-	ENSG00000171757.17:t:169808628-169808745	ENSG00000171757.17_1_afe_1	False	False	169808628-169808745	A	169812410-169812525	Proximal	169808745-169812410	False	False	True	7.849e-01	7.078e-01	-4.482e-02	8.363e-01	1.722e-01
ENSG00000171757.17_1	ENSG00000171757.17	LRRC34	chr3	-	ENSG00000171757.17:t:169808628-169808745	ENSG00000171757.17_1_afe_1	False	False	169808628-169808745	A	169812570-169812986	Distal	169808745-169812570	False	False	True	2.151e-01	2.922e-01	4.482e-02	8.363e-01	1.722e-01
ENSG00000106829.20_1	ENSG00000106829.20	TLE4	chr9	+	ENSG00000106829.20:t:79573503-79573786	ENSG00000106829.20_1_afe_1	False	False	79573689-79573786	A	79573262-79573370	Proximal	79573370-79573689	False	False	True	4.065e-02	8.160e-02	2.477e-02	7.876e-01	4.348e-01
ENSG00000106829.20_1	ENSG00000106829.20	TLE4	chr9	+	ENSG00000106829.20:t:79573503-79573786	ENSG00000106829.20_1_afe_1	False	False	79573689-79573786	A	79571773-79572835	Distal	79572835-79573689	False	False	True	9.594e-01	9.184e-01	-2.477e-02	7.876e-01	4.348e-01
ENSG00000106829.20_4	ENSG00000106829.20	TLE4	chr9	+	ENSG00000106829.20:t:79718722-79718971	ENSG00000106829.20_4_afe_1	False	False	79718722-79718971	A	79717997-79718071	Proximal	79718071-79718722	False	False	True	1.695e-02	5.511e-02	1.888e-02	7.522e-01	6.151e-01
ENSG00000106829.20_4	ENSG00000106829.20	TLE4	chr9	+	ENSG00000106829.20:t:79718722-79718971	ENSG00000106829.20_4_afe_1	False	False	79718722-79718971	A	79709623-79709699	Distal	79709699-79718722	False	False	True	9.831e-01	9.449e-01	-1.888e-02	7.522e-01	6.151e-01
ENSG00000159459.12_1	ENSG00000159459.12	UBR1	chr15	-	ENSG00000159459.12:t:43085984-43086240	ENSG00000159459.12_1_afe_1	False	False	43085984-43086240	A	43091961-43092080	Proximal	43086240-43091961	False	False	True	8.870e-02	1.562e-02	-4.300e-02	8.145e-01	2.724e-01
ENSG00000159459.12_1	ENSG00000159459.12	UBR1	chr15	-	ENSG00000159459.12:t:43085984-43086240	ENSG00000159459.12_1_afe_1	False	False	43085984-43086240	A	43105942-43106113	Distal	43086240-43105942	False	False	True	9.113e-01	9.844e-01	4.300e-02	8.145e-01	2.724e-01
ENSG00000197912.16_6	ENSG00000197912.16	SPG7	chr16	+	ENSG00000197912.16:t:89549944-89550609	ENSG00000197912.16_6_afe_1	False	False	89550494-89550609	A	89548427-89549336	Proximal	89549336-89550494	False	False	True	3.325e-02	7.892e-02	3.712e-02	8.623e-01	4.333e-01
ENSG00000197912.16_6	ENSG00000197912.16	SPG7	chr16	+	ENSG00000197912.16:t:89549944-89550609	ENSG00000197912.16_6_afe_1	False	False	89550494-89550609	A	89548003-89548113	Distal	89548113-89550494	False	False	True	9.478e-01	9.137e-01	-2.502e-02	7.749e-01	4.755e-01
ENSG00000167333.13_1	ENSG00000167333.13	TRIM68	chr11	-	ENSG00000167333.13:t:4603241-4603340	ENSG00000167333.13_1_afe_1	False	False	4603245-4603340	A	4605079-4605561	Proximal	4603340-4605079	False	False	True	8.039e-01	7.118e-01	-7.147e-02	8.787e-01	1.374e-01
ENSG00000167333.13_1	ENSG00000167333.13	TRIM68	chr11	-	ENSG00000167333.13:t:4603241-4603340	ENSG00000167333.13_1_afe_1	False	False	4603245-4603340	A	4608027-4608231	Distal	4603340-4608027	False	False	True	1.961e-01	2.882e-01	7.147e-02	8.787e-01	1.374e-01
ENSG00000101417.12_1	ENSG00000101417.12	PXMP4	chr20	-	ENSG00000101417.12:t:33702758-33707969	ENSG00000101417.12_1_afe_1	False	False	33702758-33707969	A	33710555-33710773	Proximal	33707969-33710555	False	False	True	8.145e-01	9.197e-01	6.908e-02	8.617e-01	1.372e-01
ENSG00000101417.12_1	ENSG00000101417.12	PXMP4	chr20	-	ENSG00000101417.12:t:33702758-33707969	ENSG00000101417.12_1_afe_1	False	False	33702758-33707969	A	33714674-33714736	Distal	33707969-33714674	False	False	True	1.855e-01	8.030e-02	-6.908e-02	8.617e-01	1.372e-01
ENSG00000136048.14_1	ENSG00000136048.14	DRAM1	chr12	+	ENSG00000136048.14:t:101897863-101897930	ENSG00000136048.14_1_afe_1	False	False	101897863-101897930	A	101890088-101890221	Proximal	101890221-101897863	False	False	True	8.209e-02	1.015e-01	1.018e-02	7.724e-01	4.167e-01
ENSG00000136048.14_1	ENSG00000136048.14	DRAM1	chr12	+	ENSG00000136048.14:t:101897863-101897930	ENSG00000136048.14_1_afe_1	False	False	101897863-101897930	A	101877580-101877920	Distal	101877920-101897863	False	False	True	9.179e-01	8.985e-01	-1.018e-02	7.724e-01	4.167e-01
ENSG00000120860.11_1	ENSG00000120860.11	WASHC3	chr12	-	ENSG00000120860.11:t:102046054-102046119	ENSG00000120860.11_1_afe_1	False	False	102046054-102046119	A	102050189-102050291	Proximal	102046119-102050189	False	False	True	1.468e-01	3.321e-02	-9.630e-02	9.524e-01	7.954e-02
ENSG00000120860.11_1	ENSG00000120860.11	WASHC3	chr12	-	ENSG00000120860.11:t:102046054-102046119	ENSG00000120860.11_1_afe_1	False	False	102046054-102046119	A	102061248-102061346	Distal	102046119-102061248	False	False	True	8.394e-01	9.629e-01	1.059e-01	9.601e-01	6.140e-02
ENSG00000168259.17_1	ENSG00000168259.17	DNAJC7	chr17	-	ENSG00000168259.17:t:42000557-42000570	ENSG00000168259.17_1_afe_1	False	False	42000557-42000570	A	42003359-42003557	Proximal	42000570-42003359	False	False	True	5.729e-02	5.035e-02	-4.872e-03	6.969e-01	7.378e-01
ENSG00000168259.17_1	ENSG00000168259.17	DNAJC7	chr17	-	ENSG00000168259.17:t:42000557-42000570	ENSG00000168259.17_1_afe_1	False	False	42000557-42000570	A	42017340-42017622	Distal	42000570-42017340	False	False	True	8.680e-01	8.915e-01	9.922e-03	6.962e-01	6.858e-01
ENSG00000198093.11_2	ENSG00000198093.11	ZNF649	chr19	-	ENSG00000198093.11:t:51896724-51897219	ENSG00000198093.11_2_afe_1	False	False	51896724-51896978	A	51899798-51899912	Proximal	51896978-51899798	False	False	True	5.134e-02	3.764e-02	-5.926e-03	7.104e-01	6.907e-01
ENSG00000198093.11_2	ENSG00000198093.11	ZNF649	chr19	-	ENSG00000198093.11:t:51896724-51897219	ENSG00000198093.11_2_afe_1	False	False	51896724-51896978	A	51900093-51900294	Distal	51896978-51900093	False	False	True	9.487e-01	9.624e-01	5.926e-03	7.104e-01	6.907e-01
ENSG00000283128.3_1	ENSG00000283128.3	ENSG00000283128	chr7	-	ENSG00000283128.3:t:155643468-155643604	ENSG00000283128.3_1_afe_1	False	False	155643468-155643604	A	155643941-155644186	Proximal	155643604-155643941	False	False	True	2.874e-01	1.804e-01	-7.587e-02	8.792e-01	1.239e-01
ENSG00000283128.3_1	ENSG00000283128.3	ENSG00000283128	chr7	-	ENSG00000283128.3:t:155643468-155643604	ENSG00000283128.3_1_afe_1	False	False	155643468-155643604	A	155644214-155644406	Distal	155643604-155644214	False	False	True	7.126e-01	8.196e-01	7.587e-02	8.792e-01	1.239e-01
ENSG00000113649.13_7	ENSG00000113649.13	TCERG1	chr5	+	ENSG00000113649.13:t:146507873-146507956	ENSG00000113649.13_7_afe_1	False	False	146507873-146507956	A	146507371-146507778	Proximal	146507778-146507873	False	False	True	6.117e-02	7.399e-02	8.459e-03	6.870e-01	7.430e-01
ENSG00000113649.13_7	ENSG00000113649.13	TCERG1	chr5	+	ENSG00000113649.13:t:146507873-146507956	ENSG00000113649.13_7_afe_1	False	False	146507873-146507956	A	146507028-146507207	Distal	146507207-146507873	False	False	True	9.388e-01	9.260e-01	-8.459e-03	6.870e-01	7.430e-01
ENSG00000162032.16_1	ENSG00000162032.16	SPSB3	chr16	-	ENSG00000162032.16:t:1781042-1781516	ENSG00000162032.16_1_afe_1	False	False	1781042-1781495	A	1781766-1781905	Proximal	1781495-1781766	False	False	True	2.028e-01	2.321e-01	1.502e-02	7.954e-01	3.030e-01
ENSG00000162032.16_1	ENSG00000162032.16	SPSB3	chr16	-	ENSG00000162032.16:t:1781042-1781516	ENSG00000162032.16_1_afe_1	False	False	1781042-1781495	A	1782502-1782594	Distal	1781495-1782502	False	False	True	7.878e-01	7.618e-01	-1.340e-02	7.944e-01	3.063e-01
ENSG00000216895.9_1	ENSG00000216895.9	ENSG00000216895	chr7	-	ENSG00000216895.9:t:155643084-155643604	ENSG00000216895.9_1_afe_1	False	False	155643468-155643604	A	155644214-155644406	Proximal	155643604-155644214	False	False	True	8.877e-01	9.063e-01	7.979e-03	7.508e-01	5.061e-01
ENSG00000216895.9_1	ENSG00000216895.9	ENSG00000216895	chr7	-	ENSG00000216895.9:t:155643084-155643604	ENSG00000216895.9_1_afe_1	False	False	155643468-155643604	A	155645131-155645205	Distal	155643604-155645131	False	False	True	1.092e-01	9.009e-02	-8.430e-03	7.509e-01	5.062e-01
ENSG00000197619.15_1	ENSG00000197619.15	ZNF615	chr19	-	ENSG00000197619.15:t:52002155-52002281	ENSG00000197619.15_1_afe_1	False	False	52002155-52002281	A	52003697-52003711	Proximal	52002281-52003697	False	False	True	9.880e-01	9.004e-01	-5.656e-02	8.794e-01	2.252e-01
ENSG00000197619.15_1	ENSG00000197619.15	ZNF615	chr19	-	ENSG00000197619.15:t:52002155-52002281	ENSG00000197619.15_1_afe_1	False	False	52002155-52002281	A	52008141-52008230	Distal	52002281-52008141	False	False	True	6.007e-03	8.761e-02	4.501e-02	8.446e-01	2.954e-01
ENSG00000170545.17_1	ENSG00000170545.17	SMAGP	chr12	-	ENSG00000170545.17:t:51269245-51269320	ENSG00000170545.17_1_afe_1	False	False	51269245-51269316	A	51270059-51270198	Proximal	51269316-51270059	False	False	True	9.698e-02	4.941e-02	-2.765e-02	8.053e-01	3.673e-01
ENSG00000170545.17_1	ENSG00000170545.17	SMAGP	chr12	-	ENSG00000170545.17:t:51269245-51269320	ENSG00000170545.17_1_afe_1	False	False	51269245-51269316	A	51270256-51270415	Distal	51269316-51270256	False	False	True	8.999e-01	9.450e-01	2.588e-02	7.986e-01	3.703e-01
ENSG00000240344.9_2	ENSG00000240344.9	PPIL3	chr2	-	ENSG00000240344.9:t:200876919-200877037	ENSG00000240344.9_2_afe_1	False	False	200876919-200877037	A	200877497-200877604	Proximal	200877037-200877497	False	False	True	3.616e-02	7.429e-02	2.974e-02	8.095e-01	4.319e-01
ENSG00000240344.9_2	ENSG00000240344.9	PPIL3	chr2	-	ENSG00000240344.9:t:200876919-200877037	ENSG00000240344.9_2_afe_1	False	False	200876919-200877037	A	200881421-200881488	Distal	200877037-200881421	False	False	True	9.638e-01	9.257e-01	-2.974e-02	8.095e-01	4.319e-01
ENSG00000163964.18_1	ENSG00000163964.18	PIGX	chr3	+	ENSG00000163964.18:t:196716858-196716921	ENSG00000163964.18_1_afe_1	False	False	196716858-196716921	A	196712671-196713124	Proximal	196713124-196716858	False	False	True	2.639e-01	2.509e-01	-7.874e-03	7.801e-01	3.941e-01
ENSG00000163964.18_1	ENSG00000163964.18	PIGX	chr3	+	ENSG00000163964.18:t:196716858-196716921	ENSG00000163964.18_1_afe_1	False	False	196716858-196716921	A	196712377-196712644	Distal	196712644-196716858	False	False	True	7.343e-01	7.464e-01	7.480e-03	7.803e-01	3.939e-01
ENSG00000163964.18_2	ENSG00000163964.18	PIGX	chr3	+	ENSG00000163964.18:t:196722415-196722556	ENSG00000163964.18_2_afe_1	False	False	196722415-196722556	A	196717809-196717954	Proximal	196717954-196722415	False	False	True	4.962e-02	8.285e-02	2.104e-02	7.768e-01	4.466e-01
ENSG00000163964.18_2	ENSG00000163964.18	PIGX	chr3	+	ENSG00000163964.18:t:196722415-196722556	ENSG00000163964.18_2_afe_1	False	False	196722415-196722556	A	196716858-196716921	Distal	196716921-196722415	False	False	True	9.330e-01	8.675e-01	-4.830e-02	8.392e-01	2.349e-01
ENSG00000185686.18_1	ENSG00000185686.18	PRAME	chr22	-	ENSG00000185686.18:t:22557545-22557754	ENSG00000185686.18_1_afe_1	False	False	22557545-22557580	A	22558971-22559143	Proximal	22557580-22558971	False	False	True	3.746e-02	5.521e-02	6.779e-03	7.342e-01	6.051e-01
ENSG00000185686.18_1	ENSG00000185686.18	PRAME	chr22	-	ENSG00000185686.18:t:22557545-22557754	ENSG00000185686.18_1_afe_1	False	False	22557545-22557580	A	22559175-22559361	Distal	22557580-22559175	False	False	True	9.625e-01	9.448e-01	-6.779e-03	7.342e-01	6.051e-01
ENSG00000074047.22_1	ENSG00000074047.22	GLI2	chr2	+	ENSG00000074047.22:t:120797291-120797468	ENSG00000074047.22_1_afe_1	False	False	120797291-120797468	A	120792283-120792438	Proximal	120792438-120797291	False	False	True	1.123e-01	2.550e-02	-6.373e-02	8.880e-01	1.811e-01
ENSG00000074047.22_1	ENSG00000074047.22	GLI2	chr2	+	ENSG00000074047.22:t:120797291-120797468	ENSG00000074047.22_1_afe_1	False	False	120797291-120797468	A	120735868-120736285	Distal	120736285-120797291	False	False	True	8.675e-01	9.709e-01	7.962e-02	9.177e-01	1.254e-01
ENSG00000173230.17_1	ENSG00000173230.17	GOLGB1	chr3	-	ENSG00000173230.17:t:121730848-121730973	ENSG00000173230.17_1_afe_1	False	False	121730848-121730973	A	121749010-121749461	Proximal	121730973-121749010	False	False	True	2.170e-01	2.365e-01	1.012e-02	7.743e-01	4.142e-01
ENSG00000173230.17_1	ENSG00000173230.17	GOLGB1	chr3	-	ENSG00000173230.17:t:121730848-121730973	ENSG00000173230.17_1_afe_1	False	False	121730848-121730973	A	121749632-121749767	Distal	121730973-121749632	False	False	True	7.742e-01	7.507e-01	-1.199e-02	7.744e-01	4.141e-01
ENSG00000174007.9_1	ENSG00000174007.9	CEP19	chr3	-	ENSG00000174007.9:t:196706277-196707912	ENSG00000174007.9_1_afe_1	False	False	196706277-196707912	A	196708528-196708727	Proximal	196707912-196708528	False	False	True	9.913e-01	9.076e-01	-5.028e-02	8.250e-01	2.298e-01
ENSG00000174007.9_1	ENSG00000174007.9	CEP19	chr3	-	ENSG00000174007.9:t:196706277-196707912	ENSG00000174007.9_1_afe_1	False	False	196706277-196707912	A	196711929-196712250	Distal	196707912-196711929	False	False	True	8.746e-03	9.242e-02	5.028e-02	8.250e-01	2.298e-01
ENSG00000079432.9_1	ENSG00000079432.9	CIC	chr19	+	ENSG00000079432.9:t:42271774-42274577	ENSG00000079432.9_1_afe_1	False	False	42271774-42274577	A	42269252-42269381	Proximal	42269381-42271774	False	False	True	8.706e-01	8.193e-01	-2.417e-02	8.040e-01	2.735e-01
ENSG00000079432.9_1	ENSG00000079432.9	CIC	chr19	+	ENSG00000079432.9:t:42271774-42274577	ENSG00000079432.9_1_afe_1	False	False	42271774-42274577	A	42268537-42268594	Distal	42268594-42271774	False	False	True	1.294e-01	1.807e-01	2.417e-02	8.040e-01	2.735e-01
ENSG00000214331.8_2	ENSG00000214331.8	PDPR2P	chr16	-	ENSG00000214331.8:t:74348867-74349015	ENSG00000214331.8_2_afe_1	False	False	74348867-74349015	A	74349742-74349859	Proximal	74349015-74349742	False	False	True	6.363e-01	5.993e-01	-1.863e-02	8.056e-01	2.904e-01
ENSG00000214331.8_2	ENSG00000214331.8	PDPR2P	chr16	-	ENSG00000214331.8:t:74348867-74349015	ENSG00000214331.8_2_afe_1	False	False	74348867-74349015	A	74350617-74350738	Distal	74349015-74350617	False	False	True	3.637e-01	4.007e-01	1.863e-02	8.056e-01	2.904e-01
ENSG00000114388.14_1	ENSG00000114388.14	NPRL2	chr3	-	ENSG00000114388.14:t:50349156-50349494	ENSG00000114388.14_1_afe_1	False	False	50349386-50349494	A	50349665-50349833	Proximal	50349494-50349665	False	True	True	7.469e-01	9.333e-01	1.747e-01	9.856e-01	1.252e-02
ENSG00000114388.14_1	ENSG00000114388.14	NPRL2	chr3	-	ENSG00000114388.14:t:50349156-50349494	ENSG00000114388.14_1_afe_1	False	False	50349386-50349494	A	50349931-50350365	Distal	50349494-50349931	False	True	True	2.272e-01	3.925e-02	-1.714e-01	9.936e-01	8.990e-03
ENSG00000196975.16_1	ENSG00000196975.16	ANXA4	chr2	+	ENSG00000196975.16:t:69781494-69781574	ENSG00000196975.16_1_afe_1	False	False	69781520-69781574	A	69741974-69742175	Proximal	69742175-69781520	False	False	True	9.342e-01	9.395e-01	-2.302e-03	7.469e-01	4.832e-01
ENSG00000196975.16_1	ENSG00000196975.16	ANXA4	chr2	+	ENSG00000196975.16:t:69781494-69781574	ENSG00000196975.16_1_afe_1	False	False	69781520-69781574	A	69720774-69720871	Distal	69720871-69781520	False	False	True	5.704e-02	4.950e-02	1.900e-03	7.360e-01	5.159e-01
ENSG00000079462.8_1	ENSG00000079462.8	PAFAH1B3	chr19	-	ENSG00000079462.8:t:42302232-42302325	ENSG00000079462.8_1_afe_1	False	False	42302232-42302325	A	42302437-42302624	Proximal	42302325-42302437	False	True	True	7.476e-01	8.833e-01	1.074e-01	9.251e-01	6.395e-02
ENSG00000079462.8_1	ENSG00000079462.8	PAFAH1B3	chr19	-	ENSG00000079462.8:t:42302232-42302325	ENSG00000079462.8_1_afe_1	False	False	42302232-42302325	A	42302699-42302777	Distal	42302325-42302699	False	True	True	2.492e-01	1.135e-01	-1.081e-01	9.265e-01	6.296e-02
ENSG00000141380.14_1	ENSG00000141380.14	SS18	chr18	-	ENSG00000141380.14:t:26087501-26087577	ENSG00000141380.14_1_afe_1	False	False	26087501-26087577	A	26090501-26090901	Proximal	26087577-26090501	False	False	True	9.096e-01	9.338e-01	1.121e-02	7.180e-01	6.302e-01
ENSG00000141380.14_1	ENSG00000141380.14	SS18	chr18	-	ENSG00000141380.14:t:26087501-26087577	ENSG00000141380.14_1_afe_1	False	False	26087501-26087577	A	26091096-26091217	Distal	26087577-26091096	False	False	True	6.801e-02	6.172e-02	-3.702e-03	7.029e-01	6.960e-01
ENSG00000152503.10_1	ENSG00000152503.10	TRIM36	chr5	-	ENSG00000152503.10:t:115147068-115147394	ENSG00000152503.10_1_afe_1	False	False	115147069-115147394	A	115163518-115163752	Proximal	115147394-115163518	False	True	True	9.889e-01	7.804e-01	-1.867e-01	9.981e-01	5.451e-03
ENSG00000152503.10_1	ENSG00000152503.10	TRIM36	chr5	-	ENSG00000152503.10:t:115147068-115147394	ENSG00000152503.10_1_afe_1	False	False	115147069-115147394	A	115169608-115169909	Distal	115147394-115169608	False	True	True	2.782e-03	2.088e-01	1.784e-01	9.980e-01	7.295e-03
ENSG00000180182.11_1	ENSG00000180182.11	MED14	chrX	-	ENSG00000180182.11:t:40729319-40729540	ENSG00000180182.11_1_afe_1	False	False	40729319-40729345	A	40735198-40735542	Proximal	40729345-40735198	False	False	True	8.285e-01	8.560e-01	1.850e-02	7.588e-01	4.965e-01
ENSG00000180182.11_1	ENSG00000180182.11	MED14	chrX	-	ENSG00000180182.11:t:40729319-40729540	ENSG00000180182.11_1_afe_1	False	False	40729319-40729345	A	40735722-40735858	Distal	40729345-40735722	False	False	True	1.715e-01	1.440e-01	-1.850e-02	7.588e-01	4.965e-01
ENSG00000157851.17_1	ENSG00000157851.17	DPYSL5	chr2	+	ENSG00000157851.17:t:26898496-26898760	ENSG00000157851.17_1_afe_1	False	False	26898496-26898760	A	26848289-26848359	Proximal	26848359-26898496	False	False	True	1.336e-01	7.475e-02	-3.557e-02	8.157e-01	3.245e-01
ENSG00000157851.17_1	ENSG00000157851.17	DPYSL5	chr2	+	ENSG00000157851.17:t:26898496-26898760	ENSG00000157851.17_1_afe_1	False	False	26898496-26898760	A	26848132-26848254	Distal	26848254-26898496	False	False	True	8.507e-01	9.214e-01	4.207e-02	8.347e-01	2.760e-01
ENSG00000070366.14_2	ENSG00000070366.14	SMG6	chr17	-	ENSG00000070366.14:t:2085725-2085901	ENSG00000070366.14_2_afe_1	False	False	2085725-2085901	A	2087075-2088761	Proximal	2085901-2087075	False	False	True	6.591e-02	5.900e-03	-2.737e-02	7.842e-01	4.694e-01
ENSG00000070366.14_2	ENSG00000070366.14	SMG6	chr17	-	ENSG00000070366.14:t:2085725-2085901	ENSG00000070366.14_2_afe_1	False	False	2085725-2085901	A	2172658-2172859	Distal	2085901-2172658	False	False	True	9.303e-01	9.882e-01	2.939e-02	7.963e-01	4.453e-01
ENSG00000135299.17_1	ENSG00000135299.17	ANKRD6	chr6	+	ENSG00000135299.17:t:89602993-89603127	ENSG00000135299.17_1_afe_1	False	False	89603029-89603127	A	89595916-89596014	Proximal	89596014-89603029	False	True	True	9.603e-01	8.066e-01	-1.144e-01	9.340e-01	5.683e-02
ENSG00000135299.17_1	ENSG00000135299.17	ANKRD6	chr6	+	ENSG00000135299.17:t:89602993-89603127	ENSG00000135299.17_1_afe_1	False	False	89603029-89603127	A	89566834-89567096	Distal	89567096-89603029	False	True	True	3.969e-02	1.934e-01	1.144e-01	9.340e-01	5.683e-02
ENSG00000128656.15_1	ENSG00000128656.15	CHN1	chr2	-	ENSG00000128656.15:t:174952164-174952202	ENSG00000128656.15_1_afe_1	False	False	174952164-174952202	A	175004894-175005189	Proximal	174952202-175004894	False	False	True	7.919e-01	8.278e-01	2.328e-02	8.033e-01	2.577e-01
ENSG00000128656.15_1	ENSG00000128656.15	CHN1	chr2	-	ENSG00000128656.15:t:174952164-174952202	ENSG00000128656.15_1_afe_1	False	False	174952164-174952202	A	175005206-175005381	Distal	174952202-175005206	False	False	True	1.744e-01	1.356e-01	-2.435e-02	8.057e-01	2.584e-01
ENSG00000196576.16_1	ENSG00000196576.16	PLXNB2	chr22	-	ENSG00000196576.16:t:50294719-50294778	ENSG00000196576.16_1_afe_1	False	True	50294719-50294778	A	50295377-50295429	Proximal	50294778-50295377	False	False	True	5.958e-01	5.840e-01	-2.490e-02	7.964e-01	2.683e-01
ENSG00000196576.16_1	ENSG00000196576.16	PLXNB2	chr22	-	ENSG00000196576.16:t:50294719-50294778	ENSG00000196576.16_1_afe_1	False	False	50294719-50294778	A	50307553-50307646	Distal	50294778-50307553	False	False	True	3.902e-01	3.413e-01	-9.251e-03	7.901e-01	3.028e-01
ENSG00000101888.12_1	ENSG00000101888.12	NXT2	chrX	+	ENSG00000101888.12:t:109538045-109538131	ENSG00000101888.12_1_afe_1	False	False	109538045-109538131	A	109537118-109537270	Proximal	109537270-109538045	False	False	True	1.406e-01	1.813e-01	2.177e-02	7.745e-01	3.690e-01
ENSG00000101888.12_1	ENSG00000101888.12	NXT2	chrX	+	ENSG00000101888.12:t:109538045-109538131	ENSG00000101888.12_1_afe_1	False	False	109538045-109538131	A	109536844-109537021	Distal	109537021-109538045	False	False	True	8.594e-01	8.187e-01	-2.177e-02	7.745e-01	3.690e-01
ENSG00000119314.16_1	ENSG00000119314.16	PTBP3	chr9	-	ENSG00000119314.16:t:112297832-112297916	ENSG00000119314.16_1_afe_1	False	False	112297832-112297916	A	112330441-112330474	Proximal	112297916-112330441	False	False	True	5.928e-02	3.558e-02	-1.804e-02	7.682e-01	5.942e-01
ENSG00000119314.16_1	ENSG00000119314.16	PTBP3	chr9	-	ENSG00000119314.16:t:112297832-112297916	ENSG00000119314.16_1_afe_1	False	False	112297832-112297916	A	112333470-112333664	Distal	112297916-112333470	False	False	True	9.028e-01	9.510e-01	3.889e-02	8.269e-01	3.272e-01
ENSG00000057935.14_1	ENSG00000057935.14	MTA3	chr2	+	ENSG00000057935.14:t:42570437-42570504	ENSG00000057935.14_1_afe_1	False	False	42570437-42570504	A	42568517-42568773	Proximal	42568773-42570437	False	False	True	6.083e-01	6.156e-01	1.851e-02	8.056e-01	2.650e-01
ENSG00000057935.14_1	ENSG00000057935.14	MTA3	chr2	+	ENSG00000057935.14:t:42570437-42570504	ENSG00000057935.14_1_afe_1	False	False	42570437-42570504	A	42495163-42495254	Distal	42495254-42570437	False	False	True	3.745e-01	3.797e-01	-6.295e-03	8.053e-01	2.834e-01
ENSG00000185359.14_1	ENSG00000185359.14	HGS	chr17	+	ENSG00000185359.14:t:81685605-81685693	ENSG00000185359.14_1_afe_1	False	False	81685605-81685689	A	81684971-81685069	Proximal	81685069-81685605	False	False	True	7.985e-02	2.412e-02	-4.095e-02	8.746e-01	3.888e-01
ENSG00000185359.14_1	ENSG00000185359.14	HGS	chr17	+	ENSG00000185359.14:t:81685605-81685693	ENSG00000185359.14_1_afe_1	False	False	81685605-81685689	A	81683932-81684103	Distal	81684103-81685605	False	False	True	8.694e-01	9.287e-01	4.043e-02	8.359e-01	3.005e-01
ENSG00000133243.10_2	ENSG00000133243.10	BTBD2	chr19	-	ENSG00000133243.10:t:1990717-1991300	ENSG00000133243.10_2_afe_1	False	False	1990717-1990822	A	1991877-1992056	Proximal	1990822-1991877	False	False	True	4.078e-02	5.221e-02	1.252e-02	7.225e-01	6.927e-01
ENSG00000133243.10_2	ENSG00000133243.10	BTBD2	chr19	-	ENSG00000133243.10:t:1990717-1991300	ENSG00000133243.10_2_afe_1	False	False	1990717-1990822	A	1993020-1993176	Distal	1990822-1993020	False	False	True	9.592e-01	9.478e-01	-1.252e-02	7.225e-01	6.927e-01
ENSG00000143321.19_1	ENSG00000143321.19	HDGF	chr1	-	ENSG00000143321.19:t:156745297-156745373	ENSG00000143321.19_1_afe_1	False	False	156745297-156745373	A	156751343-156751675	Proximal	156745373-156751343	False	False	True	9.289e-01	9.604e-01	4.288e-02	9.354e-01	5.010e-01
ENSG00000143321.19_1	ENSG00000143321.19	HDGF	chr1	-	ENSG00000143321.19:t:156745297-156745373	ENSG00000143321.19_1_afe_1	False	False	156745297-156745373	A	156752229-156752448	Distal	156745373-156752229	False	False	True	5.531e-02	3.089e-02	-3.219e-02	8.549e-01	5.514e-01
ENSG00000153904.21_1	ENSG00000153904.21	DDAH1	chr1	-	ENSG00000153904.21:t:85358748-85358847	ENSG00000153904.21_1_afe_1	False	False	85358748-85358847	A	85464743-85465159	Proximal	85358847-85464743	False	False	True	8.399e-01	9.219e-01	7.440e-02	9.541e-01	1.559e-01
ENSG00000153904.21_1	ENSG00000153904.21	DDAH1	chr1	-	ENSG00000153904.21:t:85358748-85358847	ENSG00000153904.21_1_afe_1	False	False	85358748-85358847	A	85496166-85496281	Distal	85358847-85496166	False	False	True	1.594e-01	7.734e-02	-7.441e-02	9.549e-01	1.566e-01
ENSG00000282057.1_1	ENSG00000282057.1	ENSG00000282057	chr1	-	ENSG00000282057.1:t:85496166-85496281	ENSG00000282057.1_1_afe_1	False	False	85496166-85496281	A	85575832-85575904	Proximal	85496281-85575832	False	False	True	5.971e-02	1.362e-02	-2.220e-02	7.647e-01	5.346e-01
ENSG00000282057.1_1	ENSG00000282057.1	ENSG00000282057	chr1	-	ENSG00000282057.1:t:85496166-85496281	ENSG00000282057.1_1_afe_1	False	False	85496166-85496281	A	85577984-85578250	Distal	85496281-85577984	False	False	True	9.403e-01	9.864e-01	2.220e-02	7.647e-01	5.346e-01
ENSG00000161642.18_1	ENSG00000161642.18	ZNF385A	chr12	-	ENSG00000161642.18:t:54375844-54375954	ENSG00000161642.18_1_afe_1	False	False	54375844-54375954	A	54379066-54379189	Proximal	54375954-54379066	False	False	True	7.845e-01	7.564e-01	-1.758e-02	7.884e-01	3.584e-01
ENSG00000161642.18_1	ENSG00000161642.18	ZNF385A	chr12	-	ENSG00000161642.18:t:54375844-54375954	ENSG00000161642.18_1_afe_1	False	False	54375844-54375954	A	54384428-54384673	Distal	54375954-54384428	False	False	True	2.114e-01	2.410e-01	1.847e-02	7.896e-01	3.545e-01
ENSG00000154305.18_1	ENSG00000154305.18	MIA3	chr1	+	ENSG00000154305.18:t:222645554-222646135	ENSG00000154305.18_1_afe_1	False	False	222645554-222645685	A	222644303-222644586	Proximal	222644586-222645554	False	False	True	2.378e-01	2.977e-01	3.996e-02	8.239e-01	2.674e-01
ENSG00000154305.18_1	ENSG00000154305.18	MIA3	chr1	+	ENSG00000154305.18:t:222645554-222646135	ENSG00000154305.18_1_afe_1	False	False	222645554-222645685	A	222633104-222633249	Distal	222633249-222645554	False	False	True	7.622e-01	7.023e-01	-3.996e-02	8.239e-01	2.674e-01
ENSG00000154305.18_2	ENSG00000154305.18	MIA3	chr1	+	ENSG00000154305.18:t:222650292-222650380	ENSG00000154305.18_2_afe_1	False	False	222650292-222650380	A	222649263-222649791	Proximal	222649791-222650292	False	False	True	9.707e-02	1.743e-02	-5.612e-02	9.176e-01	2.615e-01
ENSG00000154305.18_2	ENSG00000154305.18	MIA3	chr1	+	ENSG00000154305.18:t:222650292-222650380	ENSG00000154305.18_2_afe_1	False	False	222650292-222650380	A	222648829-222648850	Distal	222648850-222650292	False	False	True	8.943e-01	9.801e-01	6.446e-02	9.355e-01	2.067e-01
ENSG00000167565.13_1	ENSG00000167565.13	SERTAD3	chr19	-	ENSG00000167565.13:t:40441548-40442086	ENSG00000167565.13_1_afe_1	False	False	40441548-40442086	A	40442323-40442598	Proximal	40442086-40442323	False	False	True	1.119e-01	1.041e-01	2.601e-03	7.683e-01	4.368e-01
ENSG00000167565.13_1	ENSG00000167565.13	SERTAD3	chr19	-	ENSG00000167565.13:t:40441548-40442086	ENSG00000167565.13_1_afe_1	False	False	40441548-40442086	A	40444215-40444335	Distal	40442086-40444215	False	False	True	8.430e-01	8.794e-01	1.739e-02	7.894e-01	3.684e-01
ENSG00000197961.12_1	ENSG00000197961.12	ZNF121	chr19	-	ENSG00000197961.12:t:9569002-9569082	ENSG00000197961.12_1_afe_1	False	False	9569002-9569082	A	9584186-9584348	Proximal	9569082-9584186	False	False	True	2.342e-01	2.410e-01	3.156e-03	7.608e-01	4.650e-01
ENSG00000197961.12_1	ENSG00000197961.12	ZNF121	chr19	-	ENSG00000197961.12:t:9569002-9569082	ENSG00000197961.12_1_afe_1	False	False	9569002-9569082	A	9584461-9584504	Distal	9569082-9584461	False	False	True	7.658e-01	7.590e-01	-3.156e-03	7.608e-01	4.650e-01
ENSG00000167186.11_1	ENSG00000167186.11	COQ7	chr16	+	ENSG00000167186.11:t:19071784-19072401	ENSG00000167186.11_1_afe_1	False	False	19071928-19072106	A	19067917-19068878	Proximal	19068878-19071928	False	False	True	3.132e-02	7.581e-02	3.715e-02	8.695e-01	4.518e-01
ENSG00000167186.11_1	ENSG00000167186.11	COQ7	chr16	+	ENSG00000167186.11:t:19071784-19072401	ENSG00000167186.11_1_afe_1	False	False	19071928-19072106	A	19067614-19067737	Distal	19067737-19071928	False	False	True	9.510e-01	8.919e-01	-4.470e-02	8.568e-01	2.930e-01
ENSG00000101654.18_1	ENSG00000101654.18	RNMT	chr18	+	ENSG00000101654.18:t:13731474-13731934	ENSG00000101654.18_1_afe_1	False	False	13731476-13731934	A	13730438-13730755	Proximal	13730755-13731476	False	False	True	9.869e-01	9.214e-01	-3.910e-02	8.071e-01	3.117e-01
ENSG00000101654.18_1	ENSG00000101654.18	RNMT	chr18	+	ENSG00000101654.18:t:13731474-13731934	ENSG00000101654.18_1_afe_1	False	False	13731476-13731934	A	13726660-13726729	Distal	13726729-13731476	False	False	True	1.314e-02	7.857e-02	3.910e-02	8.071e-01	3.117e-01
ENSG00000127328.22_1	ENSG00000127328.22	RAB3IP	chr12	+	ENSG00000127328.22:t:69784720-69785016	ENSG00000127328.22_1_afe_1	False	False	69784720-69784815	A	69778950-69779181	Proximal	69779181-69784720	False	False	True	7.161e-02	2.412e-02	-3.023e-02	8.190e-01	4.713e-01
ENSG00000127328.22_1	ENSG00000127328.22	RAB3IP	chr12	+	ENSG00000127328.22:t:69784720-69785016	ENSG00000127328.22_1_afe_1	False	False	69784720-69784815	A	69756405-69756663	Distal	69756663-69784720	False	False	True	9.265e-01	9.620e-01	2.194e-02	7.786e-01	5.246e-01
ENSG00000165169.11_1	ENSG00000165169.11	DYNLT3	chrX	-	ENSG00000165169.11:t:37846317-37846358	ENSG00000165169.11_1_afe_1	False	False	37846317-37846358	A	37847043-37847408	Proximal	37846358-37847043	False	False	True	1.620e-02	5.669e-02	1.710e-02	7.305e-01	5.906e-01
ENSG00000165169.11_1	ENSG00000165169.11	DYNLT3	chrX	-	ENSG00000165169.11:t:37846317-37846358	ENSG00000165169.11_1_afe_1	False	False	37846317-37846358	A	37847481-37847571	Distal	37846358-37847481	False	False	True	9.838e-01	9.433e-01	-1.710e-02	7.305e-01	5.906e-01
ENSG00000120334.16_1	ENSG00000120334.16	CENPL	chr1	-	ENSG00000120334.16:t:173821809-173824132	ENSG00000120334.16_1_afe_1	False	False	173823926-173824019	A	173824138-173824174	Proximal	173824019-173824138	False	False	True	4.538e-01	3.547e-01	-7.734e-02	8.682e-01	1.055e-01
ENSG00000120334.16_1	ENSG00000120334.16	CENPL	chr1	-	ENSG00000120334.16:t:173821809-173824132	ENSG00000120334.16_1_afe_1	False	False	173823926-173824019	A	173824212-173824473	Distal	173824019-173824212	False	False	True	5.135e-01	6.405e-01	9.209e-02	8.840e-01	8.132e-02
ENSG00000119673.16_2	ENSG00000119673.16	ACOT2	chr14	+	ENSG00000119673.16:t:73574908-73575658	ENSG00000119673.16_2_afe_1	False	False	73574908-73575658	A	73574304-73574407	Proximal	73574407-73574908	False	False	True	5.002e-02	4.318e-02	-3.290e-03	7.159e-01	6.637e-01
ENSG00000119673.16_2	ENSG00000119673.16	ACOT2	chr14	+	ENSG00000119673.16:t:73574908-73575658	ENSG00000119673.16_2_afe_1	False	False	73574908-73575658	A	73573388-73573590	Distal	73573590-73574908	False	False	True	9.500e-01	9.568e-01	3.290e-03	7.159e-01	6.637e-01
ENSG00000241860.7_1	ENSG00000241860.7	ENSG00000241860	chr1	-	ENSG00000241860.7:t:167129-168165	ENSG00000241860.7_1_afe_1	False	False	167959-168165	A	168610-168767	Proximal	168165-168610	False	False	True	6.511e-02	3.992e-02	-1.329e-02	7.323e-01	6.362e-01
ENSG00000241860.7_1	ENSG00000241860.7	ENSG00000241860	chr1	-	ENSG00000241860.7:t:167129-168165	ENSG00000241860.7_1_afe_1	False	False	167959-168165	A	169049-169264	Distal	168165-169049	False	False	True	9.349e-01	9.601e-01	1.329e-02	7.323e-01	6.362e-01
ENSG00000104763.20_1	ENSG00000104763.20	ASAH1	chr8	-	ENSG00000104763.20:t:18075585-18075682	ENSG00000104763.20_1_afe_1	False	False	18075585-18075587	A	18083981-18084286	Proximal	18075587-18083981	False	False	True	8.735e-01	8.863e-01	9.948e-03	7.323e-01	5.865e-01
ENSG00000104763.20_1	ENSG00000104763.20	ASAH1	chr8	-	ENSG00000104763.20:t:18075585-18075682	ENSG00000104763.20_1_afe_1	False	False	18075585-18075587	A	18084676-18084998	Distal	18075587-18084676	False	False	True	1.111e-01	8.363e-02	-2.006e-02	7.654e-01	5.149e-01
ENSG00000234741.9_1	ENSG00000234741.9	GAS5	chr1	-	ENSG00000234741.9:t:173866991-173867045	ENSG00000234741.9_1_afe_1	False	False	173866991-173867043	A	173867155-173867689	Proximal	173867043-173867155	False	False	True	1.653e-01	3.487e-02	-1.080e-01	9.473e-01	5.903e-02
ENSG00000234741.9_1	ENSG00000234741.9	GAS5	chr1	-	ENSG00000234741.9:t:173866991-173867045	ENSG00000234741.9_1_afe_1	False	False	173866991-173867043	A	173867960-173868009	Distal	173867043-173867960	False	False	True	8.296e-01	9.468e-01	9.195e-02	9.192e-01	8.929e-02
ENSG00000154040.21_2	ENSG00000154040.21	CABYR	chr18	+	ENSG00000154040.21:t:24159472-24159662	ENSG00000154040.21_2_afe_1	False	False	24159472-24159662	A	24156104-24156999	Proximal	24156999-24159472	False	False	True	1.856e-01	2.254e-01	2.968e-02	8.068e-01	2.493e-01
ENSG00000154040.21_2	ENSG00000154040.21	CABYR	chr18	+	ENSG00000154040.21:t:24159472-24159662	ENSG00000154040.21_2_afe_1	False	False	24159472-24159662	A	24155701-24156042	Distal	24156042-24159472	False	False	True	8.144e-01	7.746e-01	-2.968e-02	8.068e-01	2.493e-01
ENSG00000182621.18_1	ENSG00000182621.18	PLCB1	chr20	+	ENSG00000182621.18:t:8150294-8150383	ENSG00000182621.18_1_afe_1	False	False	8150294-8150371	A	8132138-8132750	Proximal	8132750-8150294	False	False	True	7.953e-01	8.178e-01	1.739e-03	8.113e-01	2.535e-01
ENSG00000182621.18_1	ENSG00000182621.18	PLCB1	chr20	+	ENSG00000182621.18:t:8150294-8150383	ENSG00000182621.18_1_afe_1	False	False	8150294-8150371	A	8114453-8114573	Distal	8114573-8150294	False	False	True	1.980e-01	1.610e-01	-1.211e-02	8.127e-01	2.548e-01
ENSG00000182621.18_2	ENSG00000182621.18	PLCB1	chr20	+	ENSG00000182621.18:t:8628288-8628617	ENSG00000182621.18_2_afe_1	False	False	8628294-8628431	A	8600715-8600781	Proximal	8600781-8628294	False	False	True	3.091e-01	2.578e-01	-2.478e-02	8.072e-01	2.735e-01
ENSG00000182621.18_2	ENSG00000182621.18	PLCB1	chr20	+	ENSG00000182621.18:t:8628288-8628617	ENSG00000182621.18_2_afe_1	False	False	8628294-8628431	A	8371382-8371450	Distal	8371450-8628294	False	False	True	6.807e-01	7.215e-01	1.537e-02	8.002e-01	2.985e-01
ENSG00000185278.16_1	ENSG00000185278.16	ZBTB37	chr1	+	ENSG00000185278.16:t:173885636-173903547	ENSG00000185278.16_1_afe_1	False	False	173885636-173903547	A	173873467-173873566	Proximal	173873566-173885636	False	True	True	8.259e-01	9.725e-01	1.069e-01	9.478e-01	6.606e-02
ENSG00000185278.16_1	ENSG00000185278.16	ZBTB37	chr1	+	ENSG00000185278.16:t:173885636-173903547	ENSG00000185278.16_1_afe_1	False	False	173885636-173903547	A	173870197-173871148	Distal	173871148-173885636	False	True	True	1.741e-01	2.751e-02	-1.069e-01	9.478e-01	6.606e-02
ENSG00000106346.12_1	ENSG00000106346.12	USP42	chr7	+	ENSG00000106346.12:t:6135841-6135951	ENSG00000106346.12_1_afe_1	False	False	6135841-6135951	A	6116480-6116939	Proximal	6116939-6135841	False	False	True	4.638e-02	1.496e-01	9.753e-02	9.293e-01	8.057e-02
ENSG00000106346.12_1	ENSG00000106346.12	USP42	chr7	+	ENSG00000106346.12:t:6135841-6135951	ENSG00000106346.12_1_afe_1	False	False	6135841-6135951	A	6115323-6115523	Distal	6115523-6135841	False	False	True	9.414e-01	8.332e-01	-9.946e-02	9.306e-01	7.648e-02
ENSG00000100395.15_1	ENSG00000100395.15	L3MBTL2	chr22	+	ENSG00000100395.15:t:41209696-41210008	ENSG00000100395.15_1_afe_1	False	False	41209696-41210008	A	41206007-41206125	Proximal	41206125-41209696	False	False	True	6.661e-02	1.756e-02	-2.497e-02	7.774e-01	4.828e-01
ENSG00000100395.15_1	ENSG00000100395.15	L3MBTL2	chr22	+	ENSG00000100395.15:t:41209696-41210008	ENSG00000100395.15_1_afe_1	False	False	41209696-41210008	A	41205282-41205386	Distal	41205386-41209696	False	False	True	9.307e-01	9.780e-01	2.558e-02	7.820e-01	4.710e-01
ENSG00000214021.17_1	ENSG00000214021.17	TTLL3	chr3	+	ENSG00000214021.17:t:9826997-9827148	ENSG00000214021.17_1_afe_1	False	False	9826997-9827148	A	9825406-9825948	Proximal	9825948-9826997	False	False	True	8.909e-01	9.890e-01	5.740e-02	8.691e-01	2.022e-01
ENSG00000214021.17_1	ENSG00000214021.17	TTLL3	chr3	+	ENSG00000214021.17:t:9826997-9827148	ENSG00000214021.17_1_afe_1	False	False	9826997-9827148	A	9813248-9813345	Distal	9813345-9826997	False	False	True	1.091e-01	1.102e-02	-5.740e-02	8.691e-01	2.022e-01
ENSG00000085224.23_4	ENSG00000085224.23	ATRX	chrX	-	ENSG00000085224.23:t:77574250-77574358	ENSG00000085224.23_4_afe_1	False	False	77574250-77574358	A	77575554-77575605	Proximal	77574358-77575554	False	False	True	8.939e-02	2.143e-02	-5.228e-02	9.199e-01	3.025e-01
ENSG00000085224.23_4	ENSG00000085224.23	ATRX	chrX	-	ENSG00000085224.23:t:77574250-77574358	ENSG00000085224.23_4_afe_1	False	False	77574250-77574358	A	77589834-77589940	Distal	77574358-77589834	False	False	True	9.106e-01	9.786e-01	5.228e-02	9.199e-01	3.025e-01
ENSG00000204852.17_5	ENSG00000204852.17	TCTN1	chr12	+	ENSG00000204852.17:t:110649043-110649430	ENSG00000204852.17_5_afe_1	False	False	110649043-110649430	A	110647749-110647893	Proximal	110647893-110649043	False	False	True	8.522e-01	9.499e-01	8.921e-02	9.537e-01	9.628e-02
ENSG00000204852.17_5	ENSG00000204852.17	TCTN1	chr12	+	ENSG00000204852.17:t:110649043-110649430	ENSG00000204852.17_5_afe_1	False	False	110649043-110649430	A	110647293-110647336	Distal	110647336-110649043	False	False	True	1.478e-01	5.015e-02	-8.921e-02	9.537e-01	9.628e-02
ENSG00000132466.20_1	ENSG00000132466.20	ANKRD17	chr4	-	ENSG00000132466.20:t:73177380-73177533	ENSG00000132466.20_1_afe_1	False	False	73177380-73177533	A	73222974-73223114	Proximal	73177533-73222974	False	False	True	3.112e-02	1.070e-01	4.179e-02	8.297e-01	2.845e-01
ENSG00000132466.20_1	ENSG00000132466.20	ANKRD17	chr4	-	ENSG00000132466.20:t:73177380-73177533	ENSG00000132466.20_1_afe_1	False	False	73177380-73177533	A	73258276-73258798	Distal	73177533-73258276	False	False	True	9.689e-01	8.930e-01	-4.179e-02	8.297e-01	2.845e-01
ENSG00000161791.14_1	ENSG00000161791.14	FMNL3	chr12	-	ENSG00000161791.14:t:49657082-49657190	ENSG00000161791.14_1_afe_1	False	False	49657082-49657190	A	49658442-49658594	Proximal	49657190-49658442	False	False	True	8.014e-01	9.054e-01	7.414e-02	8.766e-01	9.536e-02
ENSG00000161791.14_1	ENSG00000161791.14	FMNL3	chr12	-	ENSG00000161791.14:t:49657082-49657190	ENSG00000161791.14_1_afe_1	False	False	49657082-49657190	A	49661966-49662049	Distal	49657190-49661966	False	False	True	1.986e-01	9.459e-02	-7.414e-02	8.766e-01	9.536e-02
ENSG00000161791.14_2	ENSG00000161791.14	FMNL3	chr12	-	ENSG00000161791.14:t:49644931-49645903	ENSG00000161791.14_2_afe_1	False	False	49644931-49645903	A	49646639-49646753	Proximal	49645903-49646639	False	True	True	9.323e-01	7.554e-01	-1.376e-01	9.405e-01	3.680e-02
ENSG00000161791.14_2	ENSG00000161791.14	FMNL3	chr12	-	ENSG00000161791.14:t:49644931-49645903	ENSG00000161791.14_2_afe_1	False	False	49644931-49645903	A	49646886-49647009	Distal	49645903-49646886	False	True	True	6.767e-02	2.446e-01	1.376e-01	9.405e-01	3.680e-02
ENSG00000103245.14_1	ENSG00000103245.14	CIAO3	chr16	-	ENSG00000103245.14:t:739318-739738	ENSG00000103245.14_1_afe_1	False	False	739643-739738	A	740022-740103	Proximal	739738-740022	False	False	True	5.520e-02	4.300e-02	-3.826e-03	7.322e-01	5.664e-01
ENSG00000103245.14_1	ENSG00000103245.14	CIAO3	chr16	-	ENSG00000103245.14:t:739318-739738	ENSG00000103245.14_1_afe_1	False	False	739643-739738	A	740920-741015	Distal	739738-740920	False	False	True	9.289e-01	9.527e-01	1.064e-02	7.498e-01	5.250e-01
ENSG00000153896.19_1	ENSG00000153896.19	ZNF599	chr19	-	ENSG00000153896.19:t:34769429-34769555	ENSG00000153896.19_1_afe_1	False	False	34769429-34769555	A	34772336-34772473	Proximal	34769555-34772336	False	False	True	1.300e-01	8.463e-02	-4.557e-02	8.331e-01	2.170e-01
ENSG00000153896.19_1	ENSG00000153896.19	ZNF599	chr19	-	ENSG00000153896.19:t:34769429-34769555	ENSG00000153896.19_1_afe_1	False	False	34769429-34769555	A	34772824-34773229	Distal	34769555-34772824	False	False	True	8.700e-01	9.154e-01	4.557e-02	8.331e-01	2.170e-01
ENSG00000154328.16_1	ENSG00000154328.16	NEIL2	chr8	+	ENSG00000154328.16:t:11779598-11779950	ENSG00000154328.16_1_afe_1	False	False	11779598-11779950	A	11771446-11771585	Proximal	11771585-11779598	False	False	True	9.355e-01	9.332e-01	-9.571e-04	7.397e-01	5.116e-01
ENSG00000154328.16_1	ENSG00000154328.16	NEIL2	chr8	+	ENSG00000154328.16:t:11779598-11779950	ENSG00000154328.16_1_afe_1	False	False	11779598-11779950	A	11769639-11769791	Distal	11769791-11779598	False	False	True	6.446e-02	6.680e-02	9.571e-04	7.397e-01	5.116e-01
ENSG00000079459.13_1	ENSG00000079459.13	FDFT1	chr8	+	ENSG00000079459.13:t:11808417-11808891	ENSG00000079459.13_1_afe_1	False	False	11808794-11808891	A	11802611-11802931	Proximal	11802931-11808794	False	False	True	8.423e-01	9.049e-01	5.433e-02	8.809e-01	2.175e-01
ENSG00000079459.13_1	ENSG00000079459.13	FDFT1	chr8	+	ENSG00000079459.13:t:11808417-11808891	ENSG00000079459.13_1_afe_1	False	False	11808794-11808891	A	11795573-11796011	Distal	11796011-11808794	False	False	True	1.261e-01	7.804e-02	-4.149e-02	8.667e-01	3.593e-01
ENSG00000143514.17_1	ENSG00000143514.17	TP53BP2	chr1	-	ENSG00000143514.17:t:223814176-223814353	ENSG00000143514.17_1_afe_1	False	False	223814240-223814353	A	223818206-223818337	Proximal	223814353-223818206	False	False	True	8.521e-02	1.612e-01	4.634e-02	8.465e-01	2.516e-01
ENSG00000143514.17_1	ENSG00000143514.17	TP53BP2	chr1	-	ENSG00000143514.17:t:223814176-223814353	ENSG00000143514.17_1_afe_1	False	False	223814240-223814353	A	223821220-223821367	Distal	223814353-223821220	False	False	True	8.895e-01	8.130e-01	-4.511e-02	8.376e-01	2.538e-01
ENSG00000138495.7_1	ENSG00000138495.7	COX17	chr3	-	ENSG00000138495.7:t:119675145-119675577	ENSG00000138495.7_1_afe_1	False	False	119675145-119675233	A	119676862-119676966	Proximal	119675233-119676862	False	False	True	5.091e-02	2.663e-02	-2.029e-02	7.646e-01	6.348e-01
ENSG00000138495.7_1	ENSG00000138495.7	COX17	chr3	-	ENSG00000138495.7:t:119675145-119675577	ENSG00000138495.7_1_afe_1	False	False	119675145-119675233	A	119677204-119677454	Distal	119675233-119677204	False	False	True	9.482e-01	9.731e-01	2.240e-02	7.806e-01	6.167e-01
ENSG00000164465.19_1	ENSG00000164465.19	DCBLD1	chr6	+	ENSG00000164465.19:t:117503559-117503979	ENSG00000164465.19_1_afe_1	False	False	117503767-117503979	A	117484950-117485040	Proximal	117485040-117503767	False	False	True	7.278e-02	4.980e-02	-1.424e-02	7.570e-01	5.297e-01
ENSG00000164465.19_1	ENSG00000164465.19	DCBLD1	chr6	+	ENSG00000164465.19:t:117503559-117503979	ENSG00000164465.19_1_afe_1	False	False	117503767-117503979	A	117482640-117482893	Distal	117482893-117503767	False	False	True	9.245e-01	9.467e-01	1.358e-02	7.557e-01	5.271e-01
ENSG00000168014.18_1	ENSG00000168014.18	C2CD3	chr11	-	ENSG00000168014.18:t:74168014-74168613	ENSG00000168014.18_1_afe_1	False	False	74168344-74168613	A	74170738-74171019	Proximal	74168613-74170738	False	False	True	8.949e-01	9.321e-01	2.724e-02	7.841e-01	3.913e-01
ENSG00000168014.18_1	ENSG00000168014.18	C2CD3	chr11	-	ENSG00000168014.18:t:74168014-74168613	ENSG00000168014.18_1_afe_1	False	False	74168344-74168613	A	74171030-74171210	Distal	74168613-74171030	False	False	True	1.051e-01	6.793e-02	-2.724e-02	7.841e-01	3.913e-01
ENSG00000168014.18_6	ENSG00000168014.18	C2CD3	chr11	-	ENSG00000168014.18:t:74056892-74057544	ENSG00000168014.18_6_afe_1	False	False	74057406-74057544	A	74069648-74069912	Proximal	74057544-74069648	False	False	True	7.340e-02	8.106e-02	7.058e-03	7.430e-01	5.465e-01
ENSG00000168014.18_6	ENSG00000168014.18	C2CD3	chr11	-	ENSG00000168014.18:t:74056892-74057544	ENSG00000168014.18_6_afe_1	False	False	74057406-74057544	A	74074253-74074600	Distal	74057544-74074253	False	False	True	9.241e-01	9.155e-01	-7.781e-03	7.455e-01	5.376e-01
ENSG00000077238.14_2	ENSG00000077238.14	IL4R	chr16	+	ENSG00000077238.14:t:27362252-27363903	ENSG00000077238.14_2_afe_1	False	False	27362252-27363903	A	27360940-27361020	Proximal	27361020-27362252	False	False	True	6.712e-03	5.536e-02	1.701e-02	7.178e-01	5.749e-01
ENSG00000077238.14_2	ENSG00000077238.14	IL4R	chr16	+	ENSG00000077238.14:t:27362252-27363903	ENSG00000077238.14_2_afe_1	False	False	27362252-27363903	A	27360766-27360815	Distal	27360815-27362252	False	False	True	9.933e-01	9.446e-01	-1.701e-02	7.178e-01	5.749e-01
ENSG00000221914.11_2	ENSG00000221914.11	PPP2R2A	chr8	+	ENSG00000221914.11:t:26353811-26354637	ENSG00000221914.11_2_afe_1	False	False	26354468-26354633	A	26339903-26339973	Proximal	26339973-26354468	False	False	True	6.829e-02	7.260e-02	3.893e-04	6.335e-01	8.952e-01
ENSG00000221914.11_2	ENSG00000221914.11	PPP2R2A	chr8	+	ENSG00000221914.11:t:26353811-26354637	ENSG00000221914.11_2_afe_1	False	False	26354468-26354633	A	26338890-26338987	Distal	26338987-26354468	False	False	True	9.134e-01	8.817e-01	-1.969e-02	7.723e-01	5.901e-01
ENSG00000229212.8_1	ENSG00000229212.8	ENSG00000229212	chr15	-	ENSG00000229212.8:t:85209025-85209115	ENSG00000229212.8_1_afe_1	False	False	85209025-85209115	A	85209199-85209290	Proximal	85209115-85209199	False	False	True	8.546e-01	9.679e-01	8.851e-02	9.407e-01	9.609e-02
ENSG00000229212.8_1	ENSG00000229212.8	ENSG00000229212	chr15	-	ENSG00000229212.8:t:85209025-85209115	ENSG00000229212.8_1_afe_1	False	False	85209025-85209115	A	85209473-85209574	Distal	85209115-85209473	False	False	True	1.454e-01	3.214e-02	-8.851e-02	9.407e-01	9.609e-02
ENSG00000131018.25_1	ENSG00000131018.25	SYNE1	chr6	-	ENSG00000131018.25:t:152135026-152135232	ENSG00000131018.25_1_afe_1	False	False	152135026-152135232	A	152136273-152136314	Proximal	152135232-152136273	False	False	True	1.248e-02	5.563e-02	1.224e-02	6.871e-01	6.014e-01
ENSG00000131018.25_1	ENSG00000131018.25	SYNE1	chr6	-	ENSG00000131018.25:t:152135026-152135232	ENSG00000131018.25_1_afe_1	False	False	152135026-152135232	A	152136618-152136818	Distal	152135232-152136618	False	False	True	9.875e-01	9.444e-01	-1.224e-02	6.871e-01	6.014e-01
ENSG00000168268.11_1	ENSG00000168268.11	NT5DC2	chr3	-	ENSG00000168268.11:t:52529150-52529334	ENSG00000168268.11_1_afe_1	False	False	52529150-52529334	A	52532163-52532514	Proximal	52529334-52532163	False	False	True	1.061e-01	6.203e-02	-3.592e-02	7.965e-01	3.216e-01
ENSG00000168268.11_1	ENSG00000168268.11	NT5DC2	chr3	-	ENSG00000168268.11:t:52529150-52529334	ENSG00000168268.11_1_afe_1	False	False	52529150-52529334	A	52533506-52533857	Distal	52529334-52533506	False	False	True	8.852e-01	9.266e-01	3.610e-02	8.136e-01	3.444e-01
ENSG00000189339.12_1	ENSG00000189339.12	SLC35E2B	chr1	-	ENSG00000189339.12:t:1676378-1676846	ENSG00000189339.12_1_afe_1	False	False	1676378-1676846	A	1690976-1691393	Proximal	1676846-1690976	False	True	True	4.919e-01	6.592e-01	1.274e-01	9.240e-01	4.396e-02
ENSG00000189339.12_1	ENSG00000189339.12	SLC35E2B	chr1	-	ENSG00000189339.12:t:1676378-1676846	ENSG00000189339.12_1_afe_1	False	False	1676378-1676846	A	1692449-1692795	Distal	1676846-1692449	False	True	True	5.081e-01	3.408e-01	-1.274e-01	9.240e-01	4.396e-02
ENSG00000060339.14_4	ENSG00000060339.14	CCAR1	chr10	+	ENSG00000060339.14:t:68755370-68755536	ENSG00000060339.14_4_afe_1	False	False	68755370-68755536	A	68755182-68755285	Proximal	68755285-68755370	False	False	True	6.254e-02	9.528e-02	2.191e-02	7.631e-01	5.070e-01
ENSG00000060339.14_4	ENSG00000060339.14	CCAR1	chr10	+	ENSG00000060339.14:t:68755370-68755536	ENSG00000060339.14_4_afe_1	False	False	68755370-68755536	A	68754679-68754827	Distal	68754827-68755370	False	False	True	9.375e-01	9.047e-01	-2.191e-02	7.631e-01	5.070e-01
ENSG00000168916.16_1	ENSG00000168916.16	ZNF608	chr5	-	ENSG00000168916.16:t:124744656-124745425	ENSG00000168916.16_1_afe_1	False	False	124744656-124745172	A	124746195-124746639	Proximal	124745172-124746195	False	False	True	6.606e-01	5.891e-01	-3.951e-02	8.268e-01	1.921e-01
ENSG00000168916.16_1	ENSG00000168916.16	ZNF608	chr5	-	ENSG00000168916.16:t:124744656-124745425	ENSG00000168916.16_1_afe_1	False	False	124744656-124745172	A	124748533-124748807	Distal	124745172-124748533	False	False	True	3.351e-01	4.067e-01	3.972e-02	8.271e-01	1.915e-01
ENSG00000103852.13_2	ENSG00000103852.13	TTC23	chr15	-	ENSG00000103852.13:t:99139317-99139576	ENSG00000103852.13_2_afe_1	False	False	99139317-99139576	A	99139696-99139744	Proximal	99139576-99139696	False	False	True	4.583e-01	3.080e-01	-9.483e-02	8.874e-01	7.905e-02
ENSG00000103852.13_2	ENSG00000103852.13	TTC23	chr15	-	ENSG00000103852.13:t:99139317-99139576	ENSG00000103852.13_2_afe_1	False	False	99139317-99139399	A	99156148-99156297	Distal	99139399-99156148	False	False	True	4.982e-01	6.540e-01	1.007e-01	8.905e-01	7.116e-02
ENSG00000103852.13_3	ENSG00000103852.13	TTC23	chr15	-	ENSG00000103852.13:t:99136323-99138127	ENSG00000103852.13_3_afe_1	False	False	99136323-99138127	A	99139137-99139266	Proximal	99138127-99139137	False	False	True	1.329e-01	2.273e-01	6.974e-02	8.571e-01	1.229e-01
ENSG00000103852.13_3	ENSG00000103852.13	TTC23	chr15	-	ENSG00000103852.13:t:99136323-99138127	ENSG00000103852.13_3_afe_1	False	False	99136323-99138127	A	99139317-99139576	Distal	99138127-99139317	False	False	True	8.671e-01	7.727e-01	-6.974e-02	8.571e-01	1.229e-01
ENSG00000213160.10_1	ENSG00000213160.10	KLHL23	chr2	+	ENSG00000213160.10:t:169735013-169736227	ENSG00000213160.10_1_afe_1	False	False	169735013-169736227	A	169733832-169734087	Proximal	169734087-169735013	False	False	True	9.208e-01	9.837e-01	4.121e-02	8.767e-01	3.919e-01
ENSG00000213160.10_1	ENSG00000213160.10	KLHL23	chr2	+	ENSG00000213160.10:t:169735013-169736227	ENSG00000213160.10_1_afe_1	False	False	169735013-169736227	A	169697361-169697531	Distal	169697531-169735013	False	False	True	7.923e-02	1.627e-02	-4.121e-02	8.767e-01	3.919e-01
ENSG00000138385.16_1	ENSG00000138385.16	SSB	chr2	+	ENSG00000138385.16:t:169800952-169801026	ENSG00000138385.16_1_afe_1	False	False	169800952-169801026	A	169799279-169799516	Proximal	169799516-169800952	False	False	True	6.154e-02	3.487e-02	-2.042e-02	7.816e-01	6.046e-01
ENSG00000138385.16_1	ENSG00000138385.16	SSB	chr2	+	ENSG00000138385.16:t:169800952-169801026	ENSG00000138385.16_1_afe_1	False	False	169800952-169801026	A	169798871-169798976	Distal	169798976-169800952	False	False	True	9.362e-01	9.571e-01	1.544e-02	7.611e-01	6.258e-01
ENSG00000049759.20_2	ENSG00000049759.20	NEDD4L	chr18	+	ENSG00000049759.20:t:58245427-58245508	ENSG00000049759.20_2_afe_1	False	False	58245427-58245508	A	58221535-58221757	Proximal	58221757-58245427	False	False	True	6.794e-01	6.461e-01	-2.812e-02	7.984e-01	3.274e-01
ENSG00000049759.20_2	ENSG00000049759.20	NEDD4L	chr18	+	ENSG00000049759.20:t:58245427-58245508	ENSG00000049759.20_2_afe_1	False	False	58245427-58245508	A	58165788-58165861	Distal	58165861-58245427	False	False	True	2.816e-01	3.185e-01	2.992e-02	7.981e-01	3.310e-01
ENSG00000101019.22_1	ENSG00000101019.22	UQCC1	chr20	-	ENSG00000101019.22:t:35394092-35394203	ENSG00000101019.22_1_afe_1	False	False	35394092-35394196	A	35410055-35410155	Proximal	35394196-35410055	False	False	True	2.323e-02	7.055e-02	1.808e-02	7.554e-01	4.229e-01
ENSG00000101019.22_1	ENSG00000101019.22	UQCC1	chr20	-	ENSG00000101019.22:t:35394092-35394203	ENSG00000101019.22_1_afe_1	False	False	35394092-35394196	A	35411940-35412031	Distal	35394196-35411940	False	False	True	9.356e-01	9.209e-01	-5.808e-03	7.685e-01	4.132e-01
ENSG00000179604.10_1	ENSG00000179604.10	CDC42EP4	chr17	-	ENSG00000179604.10:t:73286518-73286612	ENSG00000179604.10_1_afe_1	False	False	73286518-73286612	A	73310881-73311512	Proximal	73286612-73310881	False	False	True	1.823e-01	1.078e-01	-4.328e-02	8.275e-01	2.427e-01
ENSG00000179604.10_1	ENSG00000179604.10	CDC42EP4	chr17	-	ENSG00000179604.10:t:73286518-73286612	ENSG00000179604.10_1_afe_1	False	False	73286518-73286612	A	73311893-73312005	Distal	73286612-73311893	False	False	True	8.129e-01	8.876e-01	4.292e-02	8.264e-01	2.438e-01
ENSG00000188191.15_1	ENSG00000188191.15	PRKAR1B	chr7	-	ENSG00000188191.15:t:711329-711527	ENSG00000188191.15_1_afe_1	False	False	711329-711527	A	727210-727341	Proximal	711527-727210	False	False	True	3.092e-01	3.562e-01	2.497e-02	8.118e-01	2.250e-01
ENSG00000188191.15_1	ENSG00000188191.15	PRKAR1B	chr7	-	ENSG00000188191.15:t:711329-711527	ENSG00000188191.15_1_afe_1	False	False	711329-711527	A	727590-727650	Distal	711527-727590	False	False	True	6.827e-01	6.312e-01	-2.717e-02	8.133e-01	2.187e-01
ENSG00000138382.15_1	ENSG00000138382.15	METTL5	chr2	-	ENSG00000138382.15:t:169824182-169824640	ENSG00000138382.15_1_afe_1	False	False	169824489-169824640	A	169824782-169824814	Proximal	169824640-169824782	False	False	True	8.834e-01	9.207e-01	2.265e-02	7.875e-01	4.516e-01
ENSG00000138382.15_1	ENSG00000138382.15	METTL5	chr2	-	ENSG00000138382.15:t:169824182-169824640	ENSG00000138382.15_1_afe_1	False	False	169824489-169824640	A	169824868-169824931	Distal	169824640-169824868	False	False	True	1.166e-01	7.929e-02	-2.265e-02	7.875e-01	4.516e-01
ENSG00000109670.16_2	ENSG00000109670.16	FBXW7	chr4	-	ENSG00000109670.16:t:152350042-152350124	ENSG00000109670.16_2_afe_1	False	False	152350042-152350124	A	152352470-152352826	Proximal	152350124-152352470	False	False	True	1.612e-01	2.560e-01	6.915e-02	8.731e-01	1.396e-01
ENSG00000109670.16_2	ENSG00000109670.16	FBXW7	chr4	-	ENSG00000109670.16:t:152350042-152350124	ENSG00000109670.16_2_afe_1	False	False	152350042-152350124	A	152411303-152411872	Distal	152350124-152411303	False	False	True	8.261e-01	7.412e-01	-5.812e-02	8.560e-01	1.721e-01
ENSG00000168904.15_4	ENSG00000168904.15	LRRC28	chr15	+	ENSG00000168904.15:t:99386030-99387075	ENSG00000168904.15_4_afe_1	False	False	99386030-99387075	A	99363225-99363265	Proximal	99363265-99386030	False	False	True	9.006e-01	8.841e-01	-7.748e-03	7.810e-01	3.581e-01
ENSG00000168904.15_4	ENSG00000168904.15	LRRC28	chr15	+	ENSG00000168904.15:t:99386030-99387075	ENSG00000168904.15_4_afe_1	False	False	99386030-99387075	A	99360996-99361511	Distal	99361511-99386030	False	False	True	7.464e-02	3.532e-02	-2.293e-02	7.820e-01	3.990e-01
ENSG00000187098.18_1	ENSG00000187098.18	MITF	chr3	+	ENSG00000187098.18:t:69939098-69939181	ENSG00000187098.18_1_afe_1	False	False	69939098-69939181	A	69937957-69938049	Proximal	69938049-69939098	False	False	True	9.269e-01	9.786e-01	2.232e-02	7.578e-01	4.799e-01
ENSG00000187098.18_1	ENSG00000187098.18	MITF	chr3	+	ENSG00000187098.18:t:69939098-69939181	ENSG00000187098.18_1_afe_1	False	False	69939098-69939181	A	69937822-69937881	Distal	69937881-69939098	False	False	True	7.307e-02	2.143e-02	-2.232e-02	7.578e-01	4.799e-01
ENSG00000144357.18_4	ENSG00000144357.18	UBR3	chr2	+	ENSG00000144357.18:t:170015281-170015366	ENSG00000144357.18_4_afe_1	False	False	170015281-170015366	A	170013841-170013972	Proximal	170013972-170015281	False	False	True	6.485e-02	1.948e-02	-2.072e-02	7.657e-01	5.514e-01
ENSG00000144357.18_4	ENSG00000144357.18	UBR3	chr2	+	ENSG00000144357.18:t:170015281-170015366	ENSG00000144357.18_4_afe_1	False	False	170015281-170015366	A	170008804-170008940	Distal	170008940-170015281	False	False	True	9.305e-01	9.543e-01	9.782e-03	7.340e-01	6.100e-01
ENSG00000126001.16_1	ENSG00000126001.16	CEP250	chr20	+	ENSG00000126001.16:t:35459983-35460105	ENSG00000126001.16_1_afe_1	False	False	35459983-35460105	A	35458304-35458374	Proximal	35458374-35459983	False	False	True	8.953e-01	8.751e-01	-8.600e-03	7.848e-01	3.278e-01
ENSG00000126001.16_1	ENSG00000126001.16	CEP250	chr20	+	ENSG00000126001.16:t:35459983-35460105	ENSG00000126001.16_1_afe_1	False	False	35459983-35460105	A	35455597-35455751	Distal	35455751-35459983	False	False	True	1.047e-01	1.249e-01	8.600e-03	7.848e-01	3.278e-01
ENSG00000092148.14_1	ENSG00000092148.14	HECTD1	chr14	-	ENSG00000092148.14:t:31205797-31206176	ENSG00000092148.14_1_afe_1	False	False	31205797-31205957	A	31207016-31207103	Proximal	31205957-31207016	False	False	True	6.598e-01	7.755e-01	9.705e-02	9.336e-01	7.873e-02
ENSG00000092148.14_1	ENSG00000092148.14	HECTD1	chr14	-	ENSG00000092148.14:t:31205797-31206176	ENSG00000092148.14_1_afe_1	False	False	31205797-31205957	A	31207391-31207804	Distal	31205957-31207391	False	False	True	3.402e-01	2.245e-01	-9.705e-02	9.336e-01	7.873e-02
ENSG00000182963.11_1	ENSG00000182963.11	GJC1	chr17	-	ENSG00000182963.11:t:44807394-44807884	ENSG00000182963.11_1_afe_1	False	False	44807394-44807469	A	44830062-44830287	Proximal	44807469-44830062	False	False	True	7.700e-01	8.865e-01	9.512e-02	9.301e-01	8.214e-02
ENSG00000182963.11_1	ENSG00000182963.11	GJC1	chr17	-	ENSG00000182963.11:t:44807394-44807884	ENSG00000182963.11_1_afe_1	False	False	44807394-44807469	A	44830638-44830816	Distal	44807469-44830638	False	False	True	2.278e-01	1.098e-01	-9.630e-02	9.323e-01	8.009e-02
ENSG00000089094.20_1	ENSG00000089094.20	KDM2B	chr12	-	ENSG00000089094.20:t:121578802-121578946	ENSG00000089094.20_1_afe_1	False	False	121578802-121578946	A	121580020-121580459	Proximal	121578946-121580020	False	False	True	8.848e-01	8.647e-01	-1.918e-02	7.992e-01	2.322e-01
ENSG00000089094.20_1	ENSG00000089094.20	KDM2B	chr12	-	ENSG00000089094.20:t:121578802-121578946	ENSG00000089094.20_1_afe_1	False	False	121578802-121578946	A	121580786-121581023	Distal	121578946-121580786	False	False	True	6.292e-02	1.290e-01	4.582e-02	8.137e-01	1.923e-01
ENSG00000089094.20_3	ENSG00000089094.20	KDM2B	chr12	-	ENSG00000089094.20:t:121453120-121453344	ENSG00000089094.20_3_afe_1	False	False	121453120-121453344	A	121467158-121470553	Proximal	121453344-121467158	False	False	True	6.842e-01	7.232e-01	2.031e-02	8.023e-01	3.106e-01
ENSG00000089094.20_3	ENSG00000089094.20	KDM2B	chr12	-	ENSG00000089094.20:t:121453120-121453344	ENSG00000089094.20_3_afe_1	False	False	121453120-121453344	A	121494579-121494665	Distal	121453344-121494579	False	False	True	3.158e-01	2.768e-01	-2.031e-02	8.023e-01	3.106e-01
ENSG00000100625.9_1	ENSG00000100625.9	SIX4	chr14	-	ENSG00000100625.9:t:60719760-60720445	ENSG00000100625.9_1_afe_1	False	False	60719760-60720445	A	60720980-60721144	Proximal	60720445-60720980	False	False	True	1.748e-02	1.025e-01	5.873e-02	8.779e-01	2.059e-01
ENSG00000100625.9_1	ENSG00000100625.9	SIX4	chr14	-	ENSG00000100625.9:t:60719760-60720445	ENSG00000100625.9_1_afe_1	False	False	60719760-60720445	A	60723212-60724047	Distal	60720445-60723212	False	False	True	9.825e-01	8.975e-01	-5.873e-02	8.779e-01	2.059e-01
ENSG00000111817.19_1	ENSG00000111817.19	DSE	chr6	+	ENSG00000111817.19:t:116399198-116401272	ENSG00000111817.19_1_afe_1	False	False	116399198-116399666	A	116370870-116371121	Proximal	116371121-116399198	False	False	True	9.337e-01	9.031e-01	-2.318e-02	7.774e-01	4.054e-01
ENSG00000111817.19_1	ENSG00000111817.19	DSE	chr6	+	ENSG00000111817.19:t:116399198-116401272	ENSG00000111817.19_1_afe_1	False	False	116399198-116399666	A	116258446-116258967	Distal	116258967-116399198	False	False	True	5.282e-02	8.057e-02	2.021e-02	7.711e-01	4.510e-01
ENSG00000108883.13_1	ENSG00000108883.13	EFTUD2	chr17	-	ENSG00000108883.13:t:44894134-44894525	ENSG00000108883.13_1_afe_1	False	False	44894417-44894525	A	44895826-44895989	Proximal	44894525-44895826	False	False	True	1.047e-01	8.239e-02	-1.872e-02	7.593e-01	4.917e-01
ENSG00000108883.13_1	ENSG00000108883.13	EFTUD2	chr17	-	ENSG00000108883.13:t:44894134-44894525	ENSG00000108883.13_1_afe_1	False	False	44894417-44894525	A	44899369-44899445	Distal	44894525-44899369	False	False	True	8.941e-01	9.163e-01	1.868e-02	7.605e-01	4.911e-01
ENSG00000122417.16_3	ENSG00000122417.16	ODF2L	chr1	-	ENSG00000122417.16:t:86360507-86360921	ENSG00000122417.16_3_afe_1	False	False	86360507-86360536	A	86368636-86368722	Proximal	86360536-86368636	False	False	True	4.230e-02	5.332e-02	7.597e-03	7.314e-01	5.943e-01
ENSG00000122417.16_3	ENSG00000122417.16	ODF2L	chr1	-	ENSG00000122417.16:t:86360507-86360921	ENSG00000122417.16_3_afe_1	False	False	86360507-86360536	A	86371018-86371153	Distal	86360536-86371018	False	False	True	9.577e-01	9.467e-01	-7.597e-03	7.314e-01	5.943e-01
ENSG00000169668.12_1	ENSG00000169668.12	BCRP2	chr22	+	ENSG00000169668.12:t:21114490-21116238	ENSG00000169668.12_1_afe_1	False	False	21115929-21116238	A	21106134-21106245	Proximal	21106245-21115929	False	False	True	9.103e-01	8.362e-01	-3.969e-02	8.241e-01	2.235e-01
ENSG00000169668.12_1	ENSG00000169668.12	BCRP2	chr22	+	ENSG00000169668.12:t:21114490-21116238	ENSG00000169668.12_1_afe_1	False	False	21115929-21116238	A	21102984-21103226	Distal	21103226-21115929	False	False	True	8.973e-02	1.638e-01	3.969e-02	8.241e-01	2.235e-01
ENSG00000188186.11_1	ENSG00000188186.11	LAMTOR4	chr7	+	ENSG00000188186.11:t:100149357-100149887	ENSG00000188186.11_1_afe_1	False	False	100149499-100149579	A	100148978-100149053	Proximal	100149053-100149499	False	False	True	2.463e-01	1.859e-01	-3.885e-02	8.155e-01	2.434e-01
ENSG00000188186.11_1	ENSG00000188186.11	LAMTOR4	chr7	+	ENSG00000188186.11:t:100149357-100149887	ENSG00000188186.11_1_afe_1	False	False	100149499-100149579	A	100148912-100148975	Distal	100148975-100149499	False	False	True	7.537e-01	8.141e-01	3.885e-02	8.155e-01	2.434e-01
ENSG00000276550.5_2	ENSG00000276550.5	HERC2P2	chr15	+	ENSG00000276550.5:t:22562949-22563087	ENSG00000276550.5_2_afe_1	False	False	22562949-22563087	A	22562643-22562731	Proximal	22562731-22562949	False	False	True	4.947e-02	5.697e-02	9.629e-03	7.568e-01	4.542e-01
ENSG00000276550.5_2	ENSG00000276550.5	HERC2P2	chr15	+	ENSG00000276550.5:t:22562949-22563087	ENSG00000276550.5_2_afe_1	False	False	22562949-22563087	A	22561559-22561789	Distal	22561789-22562949	False	False	True	9.505e-01	9.430e-01	-9.629e-03	7.568e-01	4.542e-01
ENSG00000212694.8_1	ENSG00000212694.8	LINC01089	chr12	-	ENSG00000212694.8:t:121799756-121799956	ENSG00000212694.8_1_afe_1	False	False	121799847-121799956	A	121801300-121801442	Proximal	121799956-121801300	False	False	True	5.063e-03	6.718e-02	2.753e-02	7.542e-01	4.070e-01
ENSG00000212694.8_1	ENSG00000212694.8	LINC01089	chr12	-	ENSG00000212694.8:t:121799756-121799956	ENSG00000212694.8_1_afe_1	False	False	121799847-121799956	A	121801707-121802604	Distal	121799956-121801707	False	False	True	9.848e-01	9.188e-01	-3.373e-02	7.832e-01	3.453e-01
ENSG00000114316.13_3	ENSG00000114316.13	USP4	chr3	-	ENSG00000114316.13:t:49292510-49292598	ENSG00000114316.13_3_afe_1	False	False	49292510-49292598	A	49293546-49293644	Proximal	49292598-49293546	False	False	True	1.341e-01	1.367e-01	-6.117e-03	7.674e-01	4.383e-01
ENSG00000114316.13_3	ENSG00000114316.13	USP4	chr3	-	ENSG00000114316.13:t:49292510-49292598	ENSG00000114316.13_3_afe_1	False	False	49292510-49292598	A	49294407-49294598	Distal	49292598-49294407	False	False	True	8.659e-01	8.633e-01	6.117e-03	7.674e-01	4.383e-01
ENSG00000128000.17_1	ENSG00000128000.17	ZNF780B	chr19	-	ENSG00000128000.17:t:40048670-40048796	ENSG00000128000.17_1_afe_1	False	False	40048670-40048796	A	40048918-40049056	Proximal	40048796-40048918	False	False	True	6.488e-02	7.134e-03	-2.760e-02	7.610e-01	4.175e-01
ENSG00000128000.17_1	ENSG00000128000.17	ZNF780B	chr19	-	ENSG00000128000.17:t:40048670-40048796	ENSG00000128000.17_1_afe_1	False	False	40048670-40048796	A	40050324-40050377	Distal	40048796-40050324	False	False	True	9.351e-01	9.929e-01	2.760e-02	7.610e-01	4.175e-01
ENSG00000154874.16_2	ENSG00000154874.16	CCDC144B	chr17	-	ENSG00000154874.16:t:18583341-18583523	ENSG00000154874.16_2_afe_1	False	False	18583341-18583523	A	18587666-18587879	Proximal	18583523-18587666	False	False	True	9.297e-01	9.590e-01	1.225e-02	7.439e-01	5.480e-01
ENSG00000154874.16_2	ENSG00000154874.16	CCDC144B	chr17	-	ENSG00000154874.16:t:18583341-18583523	ENSG00000154874.16_2_afe_1	False	False	18583341-18583523	A	18594721-18594862	Distal	18583523-18594721	False	False	True	7.032e-02	4.098e-02	-1.225e-02	7.439e-01	5.480e-01
ENSG00000197782.15_1	ENSG00000197782.15	ZNF780A	chr19	-	ENSG00000197782.15:t:40084745-40084798	ENSG00000197782.15_1_afe_1	False	False	40084745-40084798	A	40089260-40089414	Proximal	40084798-40089260	False	False	True	5.286e-02	1.152e-02	-1.503e-02	7.223e-01	6.466e-01
ENSG00000197782.15_1	ENSG00000197782.15	ZNF780A	chr19	-	ENSG00000197782.15:t:40084745-40084798	ENSG00000197782.15_1_afe_1	False	False	40084745-40084798	A	40090166-40090457	Distal	40084798-40090166	False	False	True	9.102e-01	9.386e-01	1.731e-02	7.640e-01	4.853e-01
ENSG00000130758.8_2	ENSG00000130758.8	MAP3K10	chr19	+	ENSG00000130758.8:t:40205911-40206402	ENSG00000130758.8_2_afe_1	False	False	40205911-40206157	A	40205530-40205599	Proximal	40205599-40205911	False	True	True	1.879e-02	1.527e-01	1.191e-01	9.943e-01	3.825e-02
ENSG00000130758.8_2	ENSG00000130758.8	MAP3K10	chr19	+	ENSG00000130758.8:t:40205911-40206402	ENSG00000130758.8_2_afe_1	False	False	40205911-40206157	A	40205121-40205296	Distal	40205296-40205911	False	True	True	9.812e-01	8.473e-01	-1.191e-01	9.943e-01	3.825e-02
ENSG00000188295.15_1	ENSG00000188295.15	ZNF669	chr1	-	ENSG00000188295.15:t:247099962-247101319	ENSG00000188295.15_1_afe_1	False	False	247099962-247101319	A	247101731-247101791	Proximal	247101319-247101731	False	False	True	9.583e-01	8.374e-01	-8.789e-02	8.940e-01	9.771e-02
ENSG00000188295.15_1	ENSG00000188295.15	ZNF669	chr1	-	ENSG00000188295.15:t:247099962-247101319	ENSG00000188295.15_1_afe_1	False	False	247099962-247101319	A	247101987-247102113	Distal	247101319-247101987	False	False	True	4.171e-02	1.626e-01	8.789e-02	8.940e-01	9.771e-02
ENSG00000111961.19_2	ENSG00000111961.19	SASH1	chr6	+	ENSG00000111961.19:t:148514324-148514456	ENSG00000111961.19_2_afe_1	False	False	148514324-148514456	A	148508474-148508877	Proximal	148508877-148514324	False	False	True	5.376e-02	1.440e-02	-1.360e-02	7.160e-01	6.737e-01
ENSG00000111961.19_2	ENSG00000111961.19	SASH1	chr6	+	ENSG00000111961.19:t:148514324-148514456	ENSG00000111961.19_2_afe_1	False	False	148514324-148514456	A	148487614-148487715	Distal	148487715-148514324	False	False	True	9.422e-01	9.784e-01	1.520e-02	7.321e-01	6.396e-01
ENSG00000130733.11_1	ENSG00000130733.11	YIPF2	chr19	-	ENSG00000130733.11:t:10928380-10928440	ENSG00000130733.11_1_afe_1	False	False	10928380-10928440	A	10928511-10928550	Proximal	10928440-10928511	False	False	True	7.089e-01	6.716e-01	-2.065e-02	7.934e-01	3.415e-01
ENSG00000130733.11_1	ENSG00000130733.11	YIPF2	chr19	-	ENSG00000130733.11:t:10928380-10928440	ENSG00000130733.11_1_afe_1	False	False	10928380-10928440	A	10928585-10928681	Distal	10928440-10928585	False	False	True	2.911e-01	3.284e-01	2.065e-02	7.934e-01	3.415e-01
ENSG00000100077.16_1	ENSG00000100077.16	GRK3	chr22	+	ENSG00000100077.16:t:25661576-25661677	ENSG00000100077.16_1_afe_1	False	False	25661576-25661677	A	25644592-25644665	Proximal	25644665-25661576	False	False	True	9.073e-01	8.750e-01	-1.823e-02	7.959e-01	3.035e-01
ENSG00000100077.16_1	ENSG00000100077.16	GRK3	chr22	+	ENSG00000100077.16:t:25661576-25661677	ENSG00000100077.16_1_afe_1	False	False	25661576-25661677	A	25604377-25604453	Distal	25604453-25661576	False	False	True	9.271e-02	1.250e-01	1.823e-02	7.959e-01	3.035e-01
ENSG00000198198.17_3	ENSG00000198198.17	SZT2	chr1	+	ENSG00000198198.17:t:43426715-43426809	ENSG00000198198.17_3_afe_1	False	False	43426715-43426809	A	43426368-43426538	Proximal	43426538-43426715	False	False	True	9.179e-01	9.302e-01	4.593e-03	7.556e-01	4.874e-01
ENSG00000198198.17_3	ENSG00000198198.17	SZT2	chr1	+	ENSG00000198198.17:t:43426715-43426809	ENSG00000198198.17_3_afe_1	False	False	43426715-43426809	A	43426038-43426151	Distal	43426151-43426715	False	False	True	8.211e-02	6.977e-02	-4.593e-03	7.556e-01	4.874e-01
ENSG00000139496.17_1	ENSG00000139496.17	NUP58	chr13	+	ENSG00000139496.17:t:25307806-25308137	ENSG00000139496.17_1_afe_1	False	False	25307806-25307948	A	25307234-25307640	Proximal	25307640-25307806	False	False	True	3.385e-02	5.248e-02	1.331e-02	7.207e-01	6.912e-01
ENSG00000139496.17_1	ENSG00000139496.17	NUP58	chr13	+	ENSG00000139496.17:t:25307806-25308137	ENSG00000139496.17_1_afe_1	False	False	25307806-25307948	A	25301152-25301880	Distal	25301880-25307806	False	False	True	9.498e-01	9.392e-01	-4.414e-03	7.062e-01	7.150e-01
ENSG00000169570.10_1	ENSG00000169570.10	DTWD2	chr5	-	ENSG00000169570.10:t:118944559-118944649	ENSG00000169570.10_1_afe_1	False	False	118944559-118944649	A	118988130-118988220	Proximal	118944649-118988130	False	False	True	3.068e-02	5.519e-02	8.873e-03	7.082e-01	6.094e-01
ENSG00000169570.10_1	ENSG00000169570.10	DTWD2	chr5	-	ENSG00000169570.10:t:118944559-118944649	ENSG00000169570.10_1_afe_1	False	False	118944559-118944649	A	118988294-118988547	Distal	118944649-118988294	False	False	True	9.693e-01	9.448e-01	-8.873e-03	7.082e-01	6.094e-01
ENSG00000189221.11_1	ENSG00000189221.11	MAOA	chrX	+	ENSG00000189221.11:t:43683513-43683607	ENSG00000189221.11_1_afe_1	False	False	43683513-43683607	A	43657862-43657969	Proximal	43657969-43683513	False	False	True	2.591e-02	9.210e-02	4.786e-02	8.504e-01	2.637e-01
ENSG00000189221.11_1	ENSG00000189221.11	MAOA	chrX	+	ENSG00000189221.11:t:43683513-43683607	ENSG00000189221.11_1_afe_1	False	False	43683513-43683607	A	43654907-43656414	Distal	43656414-43683513	False	False	True	9.505e-01	9.016e-01	-3.515e-02	8.161e-01	3.219e-01
ENSG00000127616.20_2	ENSG00000127616.20	SMARCA4	chr19	+	ENSG00000127616.20:t:11034123-11034200	ENSG00000127616.20_2_afe_1	False	False	11034123-11034200	A	11033767-11033865	Proximal	11033865-11034123	False	False	True	7.096e-02	9.599e-02	1.355e-02	7.219e-01	6.577e-01
ENSG00000127616.20_2	ENSG00000127616.20	SMARCA4	chr19	+	ENSG00000127616.20:t:11034123-11034200	ENSG00000127616.20_2_afe_1	False	False	11034123-11034200	A	11033082-11033517	Distal	11033517-11034123	False	False	True	9.290e-01	9.040e-01	-1.355e-02	7.219e-01	6.577e-01
ENSG00000105700.11_1	ENSG00000105700.11	KXD1	chr19	+	ENSG00000105700.11:t:18561520-18562072	ENSG00000105700.11_1_afe_1	False	False	18562036-18562072	A	18560100-18560550	Proximal	18560550-18562036	False	False	True	5.514e-02	6.219e-02	6.628e-03	7.005e-01	7.190e-01
ENSG00000105700.11_1	ENSG00000105700.11	KXD1	chr19	+	ENSG00000105700.11:t:18561520-18562072	ENSG00000105700.11_1_afe_1	False	False	18562036-18562072	A	18557762-18557914	Distal	18557914-18562036	False	False	True	8.865e-01	8.726e-01	-6.581e-03	6.644e-01	7.583e-01
ENSG00000100354.21_1	ENSG00000100354.21	TNRC6B	chr22	+	ENSG00000100354.21:t:40246015-40246362	ENSG00000100354.21_1_afe_1	False	False	40246015-40246102	A	40177925-40178140	Proximal	40178140-40246015	False	False	True	6.603e-01	6.476e-01	-9.860e-03	7.918e-01	3.268e-01
ENSG00000100354.21_1	ENSG00000100354.21	TNRC6B	chr22	+	ENSG00000100354.21:t:40246015-40246362	ENSG00000100354.21_1_afe_1	False	False	40246015-40246102	A	40156115-40156182	Distal	40156182-40246015	False	False	True	3.397e-01	3.524e-01	9.860e-03	7.918e-01	3.268e-01
ENSG00000146007.11_1	ENSG00000146007.11	ZMAT2	chr5	+	ENSG00000146007.11:t:140700819-140700912	ENSG00000146007.11_1_afe_1	False	False	140700819-140700912	A	140700447-140700478	Proximal	140700478-140700819	False	False	True	8.305e-01	8.986e-01	4.658e-02	8.351e-01	2.303e-01
ENSG00000146007.11_1	ENSG00000146007.11	ZMAT2	chr5	+	ENSG00000146007.11:t:140700819-140700912	ENSG00000146007.11_1_afe_1	False	False	140700819-140700912	A	140698680-140698831	Distal	140698831-140700819	False	False	True	1.695e-01	1.014e-01	-4.658e-02	8.351e-01	2.303e-01
ENSG00000168300.14_1	ENSG00000168300.14	PCMTD1	chr8	-	ENSG00000168300.14:t:51844809-51845763	ENSG00000168300.14_1_afe_1	False	False	51844809-51845763	A	51860845-51861246	Proximal	51845763-51860845	False	False	True	7.841e-01	8.118e-01	1.414e-02	7.904e-01	3.340e-01
ENSG00000168300.14_1	ENSG00000168300.14	PCMTD1	chr8	-	ENSG00000168300.14:t:51844809-51845763	ENSG00000168300.14_1_afe_1	False	False	51844809-51845763	A	51898930-51899186	Distal	51845763-51898930	False	False	True	2.159e-01	1.882e-01	-1.414e-02	7.904e-01	3.340e-01
ENSG00000186871.7_1	ENSG00000186871.7	ERCC6L	chrX	-	ENSG00000186871.7:t:72204657-72208698	ENSG00000186871.7_1_afe_1	False	False	72204657-72208698	A	72237831-72237948	Proximal	72208698-72237831	False	False	True	9.186e-02	9.966e-02	1.448e-03	7.146e-01	6.591e-01
ENSG00000186871.7_1	ENSG00000186871.7	ERCC6L	chrX	-	ENSG00000186871.7:t:72204657-72208698	ENSG00000186871.7_1_afe_1	False	False	72204657-72208698	A	72238844-72239027	Distal	72208698-72238844	False	False	True	9.081e-01	9.003e-01	-1.448e-03	7.146e-01	6.591e-01
ENSG00000163320.12_1	ENSG00000163320.12	CGGBP1	chr3	-	ENSG00000163320.12:t:88057638-88058223	ENSG00000163320.12_1_afe_1	False	False	88058019-88058223	A	88058815-88059048	Proximal	88058223-88058815	False	False	True	9.395e-01	8.856e-01	-3.626e-02	8.487e-01	4.277e-01
ENSG00000163320.12_1	ENSG00000163320.12	CGGBP1	chr3	-	ENSG00000163320.12:t:88057638-88058223	ENSG00000163320.12_1_afe_1	False	False	88058019-88058223	A	88140970-88141078	Distal	88058223-88140970	False	False	True	5.565e-02	1.108e-01	3.612e-02	8.349e-01	3.974e-01
ENSG00000137941.17_1	ENSG00000137941.17	TTLL7	chr1	-	ENSG00000137941.17:t:83937852-83938016	ENSG00000137941.17_1_afe_1	False	False	83937852-83938016	A	83942463-83942679	Proximal	83938016-83942463	False	False	True	9.910e-01	9.410e-01	-2.997e-02	7.653e-01	3.809e-01
ENSG00000137941.17_1	ENSG00000137941.17	TTLL7	chr1	-	ENSG00000137941.17:t:83937852-83938016	ENSG00000137941.17_1_afe_1	False	False	83937852-83938016	A	83947124-83947626	Distal	83938016-83947124	False	False	True	8.976e-03	5.900e-02	2.997e-02	7.653e-01	3.809e-01
ENSG00000137941.17_3	ENSG00000137941.17	TTLL7	chr1	-	ENSG00000137941.17:t:83911165-83911363	ENSG00000137941.17_3_afe_1	False	False	83911165-83911363	A	83912933-83912980	Proximal	83911363-83912933	False	False	True	7.298e-02	4.863e-02	-1.505e-02	7.708e-01	4.810e-01
ENSG00000137941.17_3	ENSG00000137941.17	TTLL7	chr1	-	ENSG00000137941.17:t:83911165-83911363	ENSG00000137941.17_3_afe_1	False	False	83911165-83911363	A	83917604-83917690	Distal	83911363-83917604	False	False	True	8.969e-01	9.325e-01	1.607e-02	7.835e-01	4.013e-01
ENSG00000178904.19_1	ENSG00000178904.19	DPY19L3	chr19	+	ENSG00000178904.19:t:32408217-32408356	ENSG00000178904.19_1_afe_1	False	False	32408217-32408356	A	32406125-32406302	Proximal	32406302-32408217	False	False	True	3.220e-01	2.911e-01	-6.600e-03	7.873e-01	3.623e-01
ENSG00000178904.19_1	ENSG00000178904.19	DPY19L3	chr19	+	ENSG00000178904.19:t:32408217-32408356	ENSG00000178904.19_1_afe_1	False	False	32408217-32408356	A	32405543-32405909	Distal	32405909-32408217	False	False	True	6.780e-01	7.089e-01	6.600e-03	7.873e-01	3.623e-01
ENSG00000108840.16_1	ENSG00000108840.16	HDAC5	chr17	-	ENSG00000108840.16:t:44117494-44117704	ENSG00000108840.16_1_afe_1	False	False	44117494-44117704	A	44123254-44123275	Proximal	44117704-44123254	False	False	True	1.420e-01	1.225e-01	-7.055e-03	7.547e-01	4.802e-01
ENSG00000108840.16_1	ENSG00000108840.16	HDAC5	chr17	-	ENSG00000108840.16:t:44117494-44117704	ENSG00000108840.16_1_afe_1	False	False	44117494-44117704	A	44123504-44123702	Distal	44117704-44123504	False	False	True	8.580e-01	8.775e-01	7.055e-03	7.547e-01	4.802e-01
ENSG00000130429.16_1	ENSG00000130429.16	ARPC1B	chr7	+	ENSG00000130429.16:t:99385700-99385778	ENSG00000130429.16_1_afe_1	False	False	99385702-99385778	A	99377334-99377455	Proximal	99377455-99385702	False	False	True	6.638e-02	1.310e-01	4.859e-02	8.345e-01	2.366e-01
ENSG00000130429.16_1	ENSG00000130429.16	ARPC1B	chr7	+	ENSG00000130429.16:t:99385700-99385778	ENSG00000130429.16_1_afe_1	False	False	99385702-99385778	A	99374675-99374781	Distal	99374781-99385702	False	False	True	8.824e-01	8.228e-01	-4.276e-02	8.231e-01	2.472e-01
ENSG00000105185.12_1	ENSG00000105185.12	PDCD5	chr19	+	ENSG00000105185.12:t:32582195-32582232	ENSG00000105185.12_1_afe_1	False	False	32582195-32582232	A	32581526-32581700	Proximal	32581700-32582195	False	False	True	5.911e-02	4.706e-02	-1.978e-02	7.785e-01	6.189e-01
ENSG00000105185.12_1	ENSG00000105185.12	PDCD5	chr19	+	ENSG00000105185.12:t:32582195-32582232	ENSG00000105185.12_1_afe_1	False	False	32582195-32582232	A	32581190-32581327	Distal	32581327-32582195	False	False	True	9.409e-01	9.529e-01	1.978e-02	7.785e-01	6.189e-01
ENSG00000010810.17_2	ENSG00000010810.17	FYN	chr6	-	ENSG00000010810.17:t:111719657-111720062	ENSG00000010810.17_2_afe_1	False	False	111719805-111720062	A	111740981-111741097	Proximal	111720062-111740981	False	False	True	7.144e-02	5.717e-02	-6.721e-03	6.864e-01	7.543e-01
ENSG00000010810.17_2	ENSG00000010810.17	FYN	chr6	-	ENSG00000010810.17:t:111719657-111720062	ENSG00000010810.17_2_afe_1	False	False	111719805-111720062	A	111780566-111780635	Distal	111720062-111780566	False	False	True	9.028e-01	9.347e-01	1.518e-02	7.222e-01	6.380e-01
ENSG00000257218.6_1	ENSG00000257218.6	GATC	chr12	+	ENSG00000257218.6:t:120457076-120457179	ENSG00000257218.6_1_afe_1	False	False	120457076-120457179	A	120454933-120455030	Proximal	120455030-120457076	False	False	True	7.087e-02	3.697e-02	-3.032e-02	8.404e-01	5.457e-01
ENSG00000257218.6_1	ENSG00000257218.6	GATC	chr12	+	ENSG00000257218.6:t:120457076-120457179	ENSG00000257218.6_1_afe_1	False	False	120457076-120457179	A	120446657-120446829	Distal	120446829-120457076	False	False	True	9.291e-01	9.630e-01	3.032e-02	8.404e-01	5.457e-01
ENSG00000106245.11_1	ENSG00000106245.11	BUD31	chr7	+	ENSG00000106245.11:t:99410034-99410169	ENSG00000106245.11_1_afe_1	False	False	99410034-99410169	A	99409085-99409245	Proximal	99409245-99410034	False	False	True	4.822e-01	4.050e-01	-6.954e-02	9.041e-01	1.566e-01
ENSG00000106245.11_1	ENSG00000106245.11	BUD31	chr7	+	ENSG00000106245.11:t:99410034-99410169	ENSG00000106245.11_1_afe_1	False	False	99410034-99410169	A	99408641-99409004	Distal	99409004-99410034	False	False	True	4.628e-01	5.503e-01	7.887e-02	9.232e-01	1.242e-01
ENSG00000106246.18_1	ENSG00000106246.18	PTCD1	chr7	-	ENSG00000106246.18:t:99429588-99429806	ENSG00000106246.18_1_afe_1	False	False	99429588-99429806	A	99432924-99432947	Proximal	99429806-99432924	False	False	True	2.120e-02	7.305e-02	3.575e-02	8.579e-01	4.615e-01
ENSG00000106246.18_1	ENSG00000106246.18	PTCD1	chr7	-	ENSG00000106246.18:t:99429588-99429806	ENSG00000106246.18_1_afe_1	False	False	99429588-99429806	A	99433278-99433418	Distal	99429806-99433278	False	False	True	9.788e-01	9.270e-01	-3.575e-02	8.579e-01	4.615e-01
ENSG00000141391.14_1	ENSG00000141391.14	PRELID3A	chr18	+	ENSG00000141391.14:t:12421286-12421629	ENSG00000141391.14_1_afe_1	False	False	12421540-12421629	A	12420325-12420493	Proximal	12420493-12421540	False	False	True	6.581e-01	7.867e-01	9.706e-02	8.863e-01	7.546e-02
ENSG00000141391.14_1	ENSG00000141391.14	PRELID3A	chr18	+	ENSG00000141391.14:t:12421286-12421629	ENSG00000141391.14_1_afe_1	False	False	12421540-12421629	A	12407896-12408007	Distal	12408007-12421540	False	False	True	3.419e-01	2.133e-01	-9.706e-02	8.863e-01	7.546e-02
ENSG00000141391.14_2	ENSG00000141391.14	PRELID3A	chr18	+	ENSG00000141391.14:t:12427041-12427111	ENSG00000141391.14_2_afe_1	False	False	12427041-12427111	A	12422248-12422341	Proximal	12422341-12427041	False	False	True	1.663e-02	6.359e-02	1.958e-02	7.477e-01	4.852e-01
ENSG00000141391.14_2	ENSG00000141391.14	PRELID3A	chr18	+	ENSG00000141391.14:t:12427041-12427111	ENSG00000141391.14_2_afe_1	False	False	12427041-12427111	A	12421540-12421629	Distal	12421629-12427041	False	False	True	9.834e-01	9.364e-01	-1.958e-02	7.477e-01	4.852e-01
ENSG00000148832.16_1	ENSG00000148832.16	PAOX	chr10	+	ENSG00000148832.16:t:133391312-133391694	ENSG00000148832.16_1_afe_1	False	False	133391312-133391694	A	133389590-133389747	Proximal	133389747-133391312	False	False	True	8.634e-01	9.107e-01	2.043e-02	7.817e-01	3.422e-01
ENSG00000148832.16_1	ENSG00000148832.16	PAOX	chr10	+	ENSG00000148832.16:t:133391312-133391694	ENSG00000148832.16_1_afe_1	False	False	133391312-133391694	A	133388956-133389068	Distal	133389068-133391312	False	False	True	1.277e-01	8.386e-02	-1.833e-02	7.777e-01	3.584e-01
ENSG00000119335.18_1	ENSG00000119335.18	SET	chr9	+	ENSG00000119335.18:t:128691170-128691227	ENSG00000119335.18_1_afe_1	False	False	128691170-128691227	A	128689222-128689655	Proximal	128689655-128691170	False	False	True	7.557e-01	8.079e-01	4.374e-02	8.667e-01	3.243e-01
ENSG00000119335.18_1	ENSG00000119335.18	SET	chr9	+	ENSG00000119335.18:t:128691170-128691227	ENSG00000119335.18_1_afe_1	False	False	128691170-128691227	A	128683655-128684007	Distal	128684007-128691170	False	False	True	2.412e-01	1.912e-01	-4.145e-02	8.608e-01	3.504e-01
ENSG00000114786.16_1	ENSG00000114786.16	ABHD14A-ACY1	chr3	+	ENSG00000114786.16:t:51985361-51985465	ENSG00000114786.16_1_afe_1	False	False	51985361-51985465	A	51985207-51985271	Proximal	51985271-51985361	False	False	True	7.361e-01	8.072e-01	4.981e-02	8.322e-01	1.788e-01
ENSG00000114786.16_1	ENSG00000114786.16	ABHD14A-ACY1	chr3	+	ENSG00000114786.16:t:51985361-51985465	ENSG00000114786.16_1_afe_1	False	False	51985361-51985465	A	51984047-51984158	Distal	51984158-51985361	False	False	True	2.601e-01	1.897e-01	-4.936e-02	8.318e-01	1.802e-01
ENSG00000124357.13_1	ENSG00000124357.13	NAGK	chr2	+	ENSG00000124357.13:t:71070741-71071138	ENSG00000124357.13_1_afe_1	False	False	71070741-71070839	A	71070300-71070586	Proximal	71070586-71070741	False	False	True	8.943e-01	9.706e-01	5.779e-02	9.212e-01	2.353e-01
ENSG00000124357.13_1	ENSG00000124357.13	NAGK	chr2	+	ENSG00000124357.13:t:71070741-71071138	ENSG00000124357.13_1_afe_1	False	False	71070741-71070839	A	71068588-71068712	Distal	71068712-71070741	False	False	True	1.057e-01	2.944e-02	-5.779e-02	9.212e-01	2.353e-01
ENSG00000106348.18_1	ENSG00000106348.18	IMPDH1	chr7	-	ENSG00000106348.18:t:128403706-128403754	ENSG00000106348.18_1_afe_1	False	False	128403706-128403754	A	128405767-128405948	Proximal	128403754-128405767	False	False	True	9.485e-01	9.006e-01	-3.659e-02	8.213e-01	3.578e-01
ENSG00000106348.18_1	ENSG00000106348.18	IMPDH1	chr7	-	ENSG00000106348.18:t:128403706-128403754	ENSG00000106348.18_1_afe_1	False	False	128403706-128403754	A	128409756-128410252	Distal	128403754-128409756	False	False	True	5.037e-02	9.810e-02	3.663e-02	8.228e-01	3.595e-01
ENSG00000159200.18_1	ENSG00000159200.18	RCAN1	chr21	-	ENSG00000159200.18:t:34523537-34524289	ENSG00000159200.18_1_afe_1	False	False	34523537-34523710	A	34526663-34526963	Proximal	34523710-34526663	False	True	True	5.102e-01	2.894e-01	-1.973e-01	9.836e-01	9.005e-03
ENSG00000159200.18_1	ENSG00000159200.18	RCAN1	chr21	-	ENSG00000159200.18:t:34523537-34524289	ENSG00000159200.18_1_afe_1	False	False	34523537-34523710	A	34614760-34615113	Distal	34523710-34614760	False	True	True	4.768e-01	6.978e-01	1.914e-01	9.816e-01	1.033e-02
ENSG00000175324.10_1	ENSG00000175324.10	LSM1	chr8	-	ENSG00000175324.10:t:38171965-38172033	ENSG00000175324.10_1_afe_1	False	False	38171965-38172033	A	38176275-38176493	Proximal	38172033-38176275	False	False	True	9.506e-01	9.356e-01	-1.028e-02	7.354e-01	5.925e-01
ENSG00000175324.10_1	ENSG00000175324.10	LSM1	chr8	-	ENSG00000175324.10:t:38171965-38172033	ENSG00000175324.10_1_afe_1	False	False	38171965-38172033	A	38176553-38176730	Distal	38172033-38176553	False	False	True	3.163e-02	6.262e-02	2.300e-02	7.828e-01	5.248e-01
ENSG00000029993.15_1	ENSG00000029993.15	HMGB3	chrX	+	ENSG00000029993.15:t:150985531-150985749	ENSG00000029993.15_1_afe_1	False	False	150985595-150985749	A	150983385-150983591	Proximal	150983591-150985595	False	False	True	3.111e-01	1.754e-01	-1.012e-01	9.102e-01	7.120e-02
ENSG00000029993.15_1	ENSG00000029993.15	HMGB3	chrX	+	ENSG00000029993.15:t:150985531-150985749	ENSG00000029993.15_1_afe_1	False	False	150985595-150985749	A	150983335-150983376	Distal	150983376-150985595	False	False	True	6.871e-01	8.214e-01	9.999e-02	9.088e-01	7.295e-02
ENSG00000116128.12_1	ENSG00000116128.12	BCL9	chr1	+	ENSG00000116128.12:t:147604777-147604911	ENSG00000116128.12_1_afe_1	False	False	147604777-147604911	A	147600196-147600337	Proximal	147600337-147604777	False	False	True	4.350e-01	3.930e-01	-2.010e-02	8.239e-01	2.044e-01
ENSG00000116128.12_1	ENSG00000116128.12	BCL9	chr1	+	ENSG00000116128.12:t:147604777-147604911	ENSG00000116128.12_1_afe_1	False	False	147604777-147604911	A	147541501-147541674	Distal	147541674-147604777	False	False	True	5.650e-01	6.070e-01	2.010e-02	8.239e-01	2.044e-01
ENSG00000112992.18_1	ENSG00000112992.18	NNT	chr5	+	ENSG00000112992.18:t:43609143-43609346	ENSG00000112992.18_1_afe_1	False	False	43609143-43609346	A	43603163-43603294	Proximal	43603294-43609143	False	False	True	4.852e-01	4.569e-01	-3.947e-03	7.557e-01	4.746e-01
ENSG00000112992.18_1	ENSG00000112992.18	NNT	chr5	+	ENSG00000112992.18:t:43609143-43609346	ENSG00000112992.18_1_afe_1	False	False	43609143-43609346	A	43602883-43602890	Distal	43602890-43609143	False	False	True	4.776e-01	4.896e-01	-4.279e-03	7.657e-01	4.561e-01
ENSG00000267618.5_1	ENSG00000267618.5	ENSG00000267618	chr17	-	ENSG00000267618.5:t:35106386-35106481	ENSG00000267618.5_1_afe_1	False	False	35106386-35106481	A	35106988-35107122	Proximal	35106481-35106988	False	False	True	8.343e-01	8.820e-01	3.155e-02	8.212e-01	2.451e-01
ENSG00000267618.5_1	ENSG00000267618.5	ENSG00000267618	chr17	-	ENSG00000267618.5:t:35106386-35106481	ENSG00000267618.5_1_afe_1	False	False	35106386-35106481	A	35107366-35107447	Distal	35106481-35107366	False	False	True	1.616e-01	1.132e-01	-3.226e-02	8.226e-01	2.434e-01
ENSG00000102780.17_2	ENSG00000102780.17	DGKH	chr13	+	ENSG00000102780.17:t:42155291-42155395	ENSG00000102780.17_2_afe_1	False	False	42155291-42155395	A	42153750-42153915	Proximal	42153915-42155291	False	False	True	2.256e-01	2.582e-01	1.421e-02	7.973e-01	2.899e-01
ENSG00000102780.17_2	ENSG00000102780.17	DGKH	chr13	+	ENSG00000102780.17:t:42155291-42155395	ENSG00000102780.17_2_afe_1	False	False	42155291-42155395	A	42129552-42129632	Distal	42129632-42155291	False	False	True	7.703e-01	7.345e-01	-1.524e-02	7.981e-01	2.868e-01
ENSG00000169925.17_1	ENSG00000169925.17	BRD3	chr9	-	ENSG00000169925.17:t:134053265-134053590	ENSG00000169925.17_1_afe_1	False	False	134053265-134053590	A	134067945-134068026	Proximal	134053590-134067945	False	False	True	8.657e-01	7.745e-01	-6.558e-02	8.586e-01	1.394e-01
ENSG00000169925.17_1	ENSG00000169925.17	BRD3	chr9	-	ENSG00000169925.17:t:134053265-134053590	ENSG00000169925.17_1_afe_1	False	False	134053265-134053590	A	134068327-134068535	Distal	134053590-134068327	False	False	True	1.292e-01	2.185e-01	6.475e-02	8.574e-01	1.416e-01
[truncated: 1,378 more rows]
