# Supplementary material for: SFSWAP is a negative regulator of OGT intron detention and global pre-mRNA splicing
Source: eLife. 2025 Apr 23;13:RP104439. doi: 10.7554/eLife.104439 (PMC12017769; doi:10.7554/eLife.104439)
Supplement: Supplementary file 6. [file elife-104439-supp6.zip › alternative_intron.tsv]

module_id	gene_id	gene_name	seqid	strand	lsv_id	event_id	complex	denovo	reference_exon_coord	spliced_with	spliced_with_coord	junction_name	junction_coord	event_size	event_non_changing	event_changing	junction_changing	NT_median_psi	SW_median_psi	SW-NT_median_dpsi	SW-NT_probability_changing	SW-NT_probability_non_changing
ENSG00000087338.5_1	ENSG00000087338.5	GMCL1	chr2	+	ENSG00000087338.5:s:69844131-69844196	ENSG00000087338.5_1_AI_1	False	True	69844131-69844196	C2	69847543-69847627	C1_C2_intron	69844197-69847542	3346	False	False	True	5.700e-02	1.261e-01	3.979e-02	8.167e-01	2.795e-01
ENSG00000087338.5_1	ENSG00000087338.5	GMCL1	chr2	+	ENSG00000087338.5:s:69844131-69844196	ENSG00000087338.5_1_AI_1	False	False	69844131-69844196	C2	69847543-69847627	C1_C2_spliced	69844196-69847543	3346	False	False	True	9.430e-01	8.739e-01	-3.979e-02	8.167e-01	2.795e-01
ENSG00000087338.5_2	ENSG00000087338.5	GMCL1	chr2	+	ENSG00000087338.5:s:69849652-69849742	ENSG00000087338.5_2_AI_1	False	True	69849652-69849742	C2	69854823-69854960	C1_C2_intron	69849743-69854822	5080	False	False	True	4.781e-02	1.022e-01	3.747e-02	8.106e-01	2.841e-01
ENSG00000087338.5_2	ENSG00000087338.5	GMCL1	chr2	+	ENSG00000087338.5:s:69849652-69849742	ENSG00000087338.5_2_AI_1	False	False	69849652-69849742	C2	69854823-69854960	C1_C2_spliced	69849742-69854823	5080	False	False	True	9.522e-01	8.978e-01	-3.747e-02	8.106e-01	2.841e-01
ENSG00000087338.5_3	ENSG00000087338.5	GMCL1	chr2	+	ENSG00000087338.5:s:69871745-69871832	ENSG00000087338.5_3_AI_1	False	True	69871745-69871832	C2	69878909-69881384	C1_C2_intron	69871833-69878908	7076	False	False	True	3.108e-02	6.044e-02	1.575e-02	7.349e-01	5.815e-01
ENSG00000087338.5_3	ENSG00000087338.5	GMCL1	chr2	+	ENSG00000087338.5:s:69871745-69871832	ENSG00000087338.5_3_AI_1	False	False	69871745-69871832	C2	69878909-69881384	C1_C2_spliced	69871832-69878909	7076	False	False	True	9.689e-01	9.396e-01	-1.575e-02	7.349e-01	5.815e-01
ENSG00000124571.18_1	ENSG00000124571.18	XPO5	chr6	-	ENSG00000124571.18:s:43555836-43555964	ENSG00000124571.18_1_AI_1	False	True	43555836-43555964	C2	43553373-43553503	C1_C2_intron	43553504-43555835	2332	False	False	True	4.690e-02	7.123e-02	1.381e-02	7.420e-01	6.131e-01
ENSG00000124571.18_1	ENSG00000124571.18	XPO5	chr6	-	ENSG00000124571.18:s:43555836-43555964	ENSG00000124571.18_1_AI_1	False	False	43555836-43555964	C2	43553373-43553503	C1_C2_spliced	43553503-43555836	2332	False	False	True	9.531e-01	9.288e-01	-1.381e-02	7.420e-01	6.131e-01
ENSG00000124571.18_2	ENSG00000124571.18	XPO5	chr6	-	ENSG00000124571.18:s:43530688-43530824	ENSG00000124571.18_2_AI_1	False	True	43530688-43530824	C2	43528828-43528925	C1_C2_intron	43528926-43530687	1762	False	False	True	1.123e-01	1.269e-01	6.921e-03	7.312e-01	5.662e-01
ENSG00000124571.18_2	ENSG00000124571.18	XPO5	chr6	-	ENSG00000124571.18:s:43530688-43530824	ENSG00000124571.18_2_AI_1	False	False	43530688-43530824	C2	43528828-43528925	C1_C2_spliced	43528925-43530688	1762	False	False	True	8.877e-01	8.731e-01	-6.921e-03	7.312e-01	5.662e-01
ENSG00000168411.14_2	ENSG00000168411.14	RFWD3	chr16	-	ENSG00000168411.14:s:74651920-74652122	ENSG00000168411.14_2_AI_1	False	True	74651920-74652122	C2	74649132-74649243	C1_C2_intron	74649244-74651919	2676	False	False	True	3.111e-02	5.241e-02	1.425e-02	7.328e-01	6.660e-01
ENSG00000168411.14_2	ENSG00000168411.14	RFWD3	chr16	-	ENSG00000168411.14:s:74651920-74652122	ENSG00000168411.14_2_AI_1	False	False	74651920-74652122	C2	74649132-74649243	C1_C2_spliced	74649202-74651920	2676	False	False	True	9.689e-01	9.476e-01	-1.425e-02	7.328e-01	6.660e-01
ENSG00000136908.18_1	ENSG00000136908.18	DPM2	chr9	-	ENSG00000136908.18:s:127937434-127937779	ENSG00000136908.18_1_AI_1	False	False	127937434-127937779	C2	127936553-127936655	C1_C2_intron	127936656-127937433	778	False	False	True	3.702e-01	3.523e-01	-1.211e-02	7.364e-01	5.706e-01
ENSG00000136908.18_1	ENSG00000136908.18	DPM2	chr9	-	ENSG00000136908.18:s:127937434-127937779	ENSG00000136908.18_1_AI_1	False	False	127937434-127937779	C2	127936553-127936655	C1_C2_spliced	127936655-127937434	778	False	False	True	6.162e-01	6.349e-01	8.933e-03	7.219e-01	5.893e-01
ENSG00000165275.10_2	ENSG00000165275.10	TRMT10B	chr9	+	ENSG00000165275.10:s:37770672-37770755	ENSG00000165275.10_2_AI_1	False	True	37770672-37770755	C2	37776282-37776405	C1_C2_intron	37770756-37776281	5526	False	False	True	3.428e-02	7.451e-02	2.444e-02	7.740e-01	4.399e-01
ENSG00000165275.10_2	ENSG00000165275.10	TRMT10B	chr9	+	ENSG00000165275.10:s:37770672-37770755	ENSG00000165275.10_2_AI_1	False	False	37770672-37770755	C2	37776282-37776405	C1_C2_spliced	37770739-37776282	5526	False	False	True	9.657e-01	9.255e-01	-2.444e-02	7.740e-01	4.399e-01
ENSG00000124380.11_1	ENSG00000124380.11	SNRNP27	chr2	+	ENSG00000124380.11:s:69904254-69904425	ENSG00000124380.11_1_AI_1	False	False	69904254-69904425	C2	69904512-69905236	C1_C2_intron	69904426-69904511	86	False	True	True	9.057e-01	7.669e-01	-1.292e-01	9.858e-01	2.959e-02
ENSG00000124380.11_1	ENSG00000124380.11	SNRNP27	chr2	+	ENSG00000124380.11:s:69904254-69904425	ENSG00000124380.11_1_AI_1	False	False	69904254-69904425	C2	69904512-69905236	C1_C2_spliced	69904425-69904512	86	False	True	True	9.432e-02	2.331e-01	1.292e-01	9.858e-01	2.959e-02
ENSG00000136273.13_2	ENSG00000136273.13	HUS1	chr7	-	ENSG00000136273.13:s:47965166-47965438	ENSG00000136273.13_2_AI_1	False	False	47965166-47965438	C2	47963288-47964632	C1_C2_intron	47964633-47965165	533	False	False	True	3.341e-01	2.389e-01	-7.632e-02	8.810e-01	1.204e-01
ENSG00000136273.13_2	ENSG00000136273.13	HUS1	chr7	-	ENSG00000136273.13:s:47965166-47965438	ENSG00000136273.13_2_AI_1	False	False	47965166-47965438	C2	47963288-47964632	C1_C2_spliced	47964632-47965300	533	False	False	True	6.659e-01	7.611e-01	7.632e-02	8.810e-01	1.204e-01
ENSG00000105397.14_3	ENSG00000105397.14	TYK2	chr19	-	ENSG00000105397.14:s:10359175-10359302	ENSG00000105397.14_3_AI_1	False	True	10359175-10359302	C2	10358003-10358138	C1_C2_intron	10358139-10359174	1036	False	False	True	8.920e-02	4.438e-02	-3.195e-02	8.188e-01	4.402e-01
ENSG00000105397.14_3	ENSG00000105397.14	TYK2	chr19	-	ENSG00000105397.14:s:10359175-10359302	ENSG00000105397.14_3_AI_1	False	False	10359175-10359302	C2	10358003-10358138	C1_C2_spliced	10358138-10359175	1036	False	False	True	9.108e-01	9.556e-01	3.195e-02	8.188e-01	4.402e-01
ENSG00000023697.13_3	ENSG00000023697.13	DERA	chr12	+	ENSG00000023697.13:s:16032542-16033048	ENSG00000023697.13_3_AI_1	False	True	16032542-16033048	C2	16036232-16036381	C1_C2_intron	16033049-16036231	3183	False	False	True	5.783e-02	6.680e-02	5.069e-03	7.247e-01	6.220e-01
ENSG00000023697.13_3	ENSG00000023697.13	DERA	chr12	+	ENSG00000023697.13:s:16032542-16033048	ENSG00000023697.13_3_AI_1	False	False	16032542-16033048	C2	16036232-16036381	C1_C2_spliced	16032654-16036232	3183	False	False	True	9.422e-01	9.332e-01	-5.069e-03	7.247e-01	6.220e-01
ENSG00000058600.16_4	ENSG00000058600.16	POLR3E	chr16	+	ENSG00000058600.16:s:22318826-22318946	ENSG00000058600.16_4_AI_1	False	True	22318826-22318946	C2	22322850-22322931	C1_C2_intron	22318947-22322849	3903	False	False	True	6.560e-02	7.925e-02	1.207e-02	7.242e-01	5.185e-01
ENSG00000058600.16_4	ENSG00000058600.16	POLR3E	chr16	+	ENSG00000058600.16:s:22318826-22318946	ENSG00000058600.16_4_AI_1	False	False	22318826-22318946	C2	22322850-22322931	C1_C2_spliced	22318946-22322850	3903	False	False	True	9.344e-01	9.207e-01	-1.207e-02	7.242e-01	5.185e-01
ENSG00000263465.5_1	ENSG00000263465.5	SRSF8	chr11	+	ENSG00000263465.5:s:95066919-95068183	ENSG00000263465.5_1_AI_1	False	False	95066919-95068183	C2	95068655-95071225	C1_C2_intron	95068184-95068654	471	False	False	True	8.235e-01	7.994e-01	-1.150e-02	7.287e-01	5.661e-01
ENSG00000263465.5_1	ENSG00000263465.5	SRSF8	chr11	+	ENSG00000263465.5:s:95066919-95068183	ENSG00000263465.5_1_AI_1	False	False	95066919-95068183	C2	95068655-95071225	C1_C2_spliced	95068183-95068655	471	False	False	True	1.765e-01	2.006e-01	1.150e-02	7.287e-01	5.661e-01
ENSG00000118655.7_2	ENSG00000118655.7	DCLRE1B	chr1	+	ENSG00000118655.7:s:113911131-113911838	ENSG00000118655.7_2_AI_1	False	False	113911131-113911838	C2	113912132-113914086	C1_C2_intron	113911839-113912131	293	False	False	True	9.535e-01	9.440e-01	-5.795e-03	7.053e-01	6.928e-01
ENSG00000118655.7_2	ENSG00000118655.7	DCLRE1B	chr1	+	ENSG00000118655.7:s:113911131-113911838	ENSG00000118655.7_2_AI_1	False	False	113911131-113911838	C2	113912132-113914086	C1_C2_spliced	113911838-113912132	293	False	False	True	4.655e-02	5.604e-02	5.795e-03	7.053e-01	6.928e-01
ENSG00000170734.12_2	ENSG00000170734.12	POLH	chr6	+	ENSG00000170734.12:s:43583007-43583141	ENSG00000170734.12_2_AI_1	False	True	43583007-43583141	C2	43587272-43587489	C1_C2_intron	43583142-43587271	4130	False	False	True	3.491e-02	8.833e-02	3.924e-02	8.473e-01	3.480e-01
ENSG00000170734.12_2	ENSG00000170734.12	POLH	chr6	+	ENSG00000170734.12:s:43583007-43583141	ENSG00000170734.12_2_AI_1	False	False	43583007-43583141	C2	43587272-43587489	C1_C2_spliced	43583141-43587272	4130	False	False	True	9.651e-01	9.117e-01	-3.924e-02	8.473e-01	3.480e-01
ENSG00000172432.19_1	ENSG00000172432.19	GTPBP2	chr6	-	ENSG00000172432.19:s:43625363-43625560	ENSG00000172432.19_1_AI_1	False	False	43625363-43625560	C2	43624888-43625062	C1_C2_intron	43625063-43625362	300	False	True	True	6.395e-01	3.429e-01	-2.860e-01	9.998e-01	1.800e-04
ENSG00000172432.19_1	ENSG00000172432.19	GTPBP2	chr6	-	ENSG00000172432.19:s:43625363-43625560	ENSG00000172432.19_1_AI_1	False	False	43625363-43625560	C2	43624888-43625062	C1_C2_spliced	43625062-43625363	300	False	True	True	3.605e-01	6.571e-01	2.860e-01	9.998e-01	1.800e-04
ENSG00000172432.19_2	ENSG00000172432.19	GTPBP2	chr6	-	ENSG00000172432.19:s:43622633-43622804	ENSG00000172432.19_2_AI_1	False	True	43622633-43622804	C2	43622003-43622167	C1_C2_intron	43622168-43622632	465	False	False	True	5.093e-01	3.854e-01	-8.446e-02	8.749e-01	9.885e-02
ENSG00000172432.19_2	ENSG00000172432.19	GTPBP2	chr6	-	ENSG00000172432.19:s:43622633-43622804	ENSG00000172432.19_2_AI_1	False	False	43622633-43622804	C2	43622003-43622167	C1_C2_spliced	43622167-43622633	465	False	False	True	4.907e-01	6.146e-01	8.446e-02	8.749e-01	9.885e-02
ENSG00000144224.17_3	ENSG00000144224.17	UBXN4	chr2	+	ENSG00000144224.17:s:135772420-135772547	ENSG00000144224.17_3_AI_1	False	True	135772420-135772547	C2	135776249-135776351	C1_C2_intron	135772548-135776248	3701	False	False	True	1.492e-01	1.236e-01	-1.319e-02	7.616e-01	4.488e-01
ENSG00000144224.17_3	ENSG00000144224.17	UBXN4	chr2	+	ENSG00000144224.17:s:135772420-135772547	ENSG00000144224.17_3_AI_1	False	False	135772420-135772547	C2	135776249-135776351	C1_C2_spliced	135772547-135776249	3701	False	False	True	8.508e-01	8.764e-01	1.319e-02	7.616e-01	4.488e-01
ENSG00000103091.15_1	ENSG00000103091.15	WDR59	chr16	-	ENSG00000103091.15:s:74912005-74912362	ENSG00000103091.15_1_AI_1	False	True	74912005-74912362	C2	74909747-74909917	C1_C2_intron	74909918-74912004	2087	False	False	True	3.516e-01	3.345e-01	-4.950e-03	7.894e-01	3.178e-01
ENSG00000103091.15_1	ENSG00000103091.15	WDR59	chr16	-	ENSG00000103091.15:s:74912005-74912362	ENSG00000103091.15_1_AI_1	False	False	74912005-74912362	C2	74909747-74909917	C1_C2_spliced	74909917-74912198	2087	False	False	True	6.484e-01	6.655e-01	4.950e-03	7.894e-01	3.178e-01
ENSG00000116691.11_1	ENSG00000116691.11	MIIP	chr1	+	ENSG00000116691.11:s:12022833-12022917	ENSG00000116691.11_1_AI_1	False	True	12022833-12022917	C2	12028721-12029141	C1_C2_intron	12022918-12028720	5803	False	False	True	6.665e-02	3.991e-02	-1.530e-02	7.559e-01	5.883e-01
ENSG00000116691.11_1	ENSG00000116691.11	MIIP	chr1	+	ENSG00000116691.11:s:12022833-12022917	ENSG00000116691.11_1_AI_1	False	False	12022833-12022917	C2	12028721-12029141	C1_C2_spliced	12022917-12029033	5803	False	False	True	9.334e-01	9.601e-01	1.530e-02	7.559e-01	5.883e-01
ENSG00000165238.17_4	ENSG00000165238.17	WNK2	chr9	+	ENSG00000165238.17:t:93315488-93317631	ENSG00000165238.17_4_AI_1	False	True	93315488-93317631	C1	93308721-93309195	C2_C1_intron	93309196-93315487	6292	False	False	True	1.940e-01	1.852e-01	-2.641e-05	7.780e-01	3.623e-01
ENSG00000165238.17_4	ENSG00000165238.17	WNK2	chr9	+	ENSG00000165238.17:t:93315488-93317631	ENSG00000165238.17_4_AI_1	False	False	93308721-93309195	C1	93308721-93309195	C2_C1_spliced	93308584-93317520	6292	False	False	True	8.060e-01	8.148e-01	2.643e-05	7.780e-01	3.623e-01
ENSG00000104522.16_2	ENSG00000104522.16	GFUS	chr8	-	ENSG00000104522.16:s:143615886-143616464	ENSG00000104522.16_2_AI_1	False	True	143615886-143616220	C2	143614787-143614915	C1_C2_intron	143614916-143615885	970	False	False	True	1.146e-01	3.060e-02	-6.583e-02	9.236e-01	1.711e-01
ENSG00000104522.16_2	ENSG00000104522.16	GFUS	chr8	-	ENSG00000104522.16:s:143615886-143616464	ENSG00000104522.16_2_AI_1	False	False	143615886-143616220	C2	143614787-143614915	C1_C2_spliced	143614915-143616106	970	False	False	True	8.854e-01	9.694e-01	6.583e-02	9.236e-01	1.711e-01
ENSG00000104522.16_4	ENSG00000104522.16	GFUS	chr8	-	ENSG00000104522.16:s:143613196-143613391	ENSG00000104522.16_4_AI_1	False	False	143613196-143613391	C2	143612618-143612965	C1_C2_intron	143612966-143613195	230	False	True	True	4.188e-01	1.123e-01	-3.099e-01	1.000e+00	7.496e-09
ENSG00000104522.16_4	ENSG00000104522.16	GFUS	chr8	-	ENSG00000104522.16:s:143613196-143613391	ENSG00000104522.16_4_AI_1	False	False	143613196-143613391	C2	143612618-143612965	C1_C2_spliced	143612965-143613196	230	False	True	True	5.812e-01	8.877e-01	3.099e-01	1.000e+00	7.518e-09
ENSG00000162604.12_3	ENSG00000162604.12	TM2D1	chr1	-	ENSG00000162604.12:s:61683272-61683857	ENSG00000162604.12_3_AI_1	False	True	61683272-61683546	C2	61681046-61681350	C1_C2_intron	61681351-61683271	1921	False	False	True	1.129e-01	1.848e-01	4.667e-02	8.301e-01	2.311e-01
ENSG00000162604.12_3	ENSG00000162604.12	TM2D1	chr1	-	ENSG00000162604.12:s:61683272-61683857	ENSG00000162604.12_3_AI_1	False	False	61683272-61683546	C2	61681046-61681350	C1_C2_spliced	61681350-61683417	1921	False	False	True	8.871e-01	8.152e-01	-4.667e-02	8.301e-01	2.311e-01
ENSG00000018189.13_3	ENSG00000018189.13	RUFY3	chr4	+	ENSG00000018189.13:s:70800141-70800205	ENSG00000018189.13_3_AI_1	False	True	70800141-70800205	C2	70802871-70802983	C1_C2_intron	70800206-70802870	2665	False	False	True	7.325e-02	7.620e-02	4.468e-04	6.845e-01	7.175e-01
ENSG00000018189.13_3	ENSG00000018189.13	RUFY3	chr4	+	ENSG00000018189.13:s:70800141-70800205	ENSG00000018189.13_3_AI_1	False	False	70800141-70800205	C2	70802871-70802983	C1_C2_spliced	70800205-70802956	2665	False	False	True	9.211e-01	9.201e-01	-9.103e-04	6.878e-01	7.056e-01
ENSG00000152782.18_3	ENSG00000152782.18	PANK1	chr10	-	ENSG00000152782.18:s:89588652-89588777	ENSG00000152782.18_3_AI_1	False	True	89588652-89588777	C2	89582988-89584465	C1_C2_intron	89584466-89588651	4186	False	False	True	3.943e-02	6.767e-02	1.566e-02	7.458e-01	5.956e-01
ENSG00000152782.18_3	ENSG00000152782.18	PANK1	chr10	-	ENSG00000152782.18:s:89588652-89588777	ENSG00000152782.18_3_AI_1	False	False	89588652-89588777	C2	89582988-89584465	C1_C2_spliced	89584465-89588652	4186	False	False	True	9.606e-01	9.323e-01	-1.566e-02	7.458e-01	5.956e-01
ENSG00000133065.11_3	ENSG00000133065.11	SLC41A1	chr1	-	ENSG00000133065.11:s:205794870-205795018	ENSG00000133065.11_3_AI_1	False	True	205794870-205795018	C2	205789094-205791718	C1_C2_intron	205791719-205794869	3151	False	False	True	1.921e-01	1.508e-01	-3.208e-02	8.026e-01	2.870e-01
ENSG00000133065.11_3	ENSG00000133065.11	SLC41A1	chr1	-	ENSG00000133065.11:s:205794870-205795018	ENSG00000133065.11_3_AI_1	False	False	205794870-205795018	C2	205789094-205791718	C1_C2_spliced	205791718-205794870	3151	False	False	True	8.079e-01	8.492e-01	3.208e-02	8.026e-01	2.870e-01
ENSG00000163719.20_3	ENSG00000163719.20	MTMR14	chr3	+	ENSG00000163719.20:s:9685211-9685247	ENSG00000163719.20_3_AI_1	False	True	9685211-9685247	C2	9687821-9687891	C1_C2_intron	9685248-9687820	2573	False	False	True	1.221e-01	1.180e-01	1.711e-03	7.553e-01	4.510e-01
ENSG00000163719.20_3	ENSG00000163719.20	MTMR14	chr3	+	ENSG00000163719.20:s:9685211-9685247	ENSG00000163719.20_3_AI_1	False	False	9685211-9685247	C2	9687821-9687891	C1_C2_spliced	9685247-9687821	2573	False	False	True	8.576e-01	8.445e-01	-1.385e-02	7.685e-01	3.874e-01
ENSG00000161996.19_4	ENSG00000161996.19	WDR90	chr16	+	ENSG00000161996.19:s:657091-657357	ENSG00000161996.19_4_AI_1	False	True	657091-657357	C2	657762-657892	C1_C2_intron	657358-657761	404	False	True	True	5.077e-01	1.331e-01	-3.714e-01	1.000e+00	1.162e-07
ENSG00000161996.19_4	ENSG00000161996.19	WDR90	chr16	+	ENSG00000161996.19:s:657091-657357	ENSG00000161996.19_4_AI_1	False	False	657091-657357	C2	657762-657892	C1_C2_spliced	657221-657762	404	False	True	True	4.923e-01	8.669e-01	3.714e-01	1.000e+00	1.162e-07
ENSG00000166123.14_1	ENSG00000166123.14	GPT2	chr16	+	ENSG00000166123.14:s:46909684-46909927	ENSG00000166123.14_1_AI_1	False	True	46909684-46909927	C2	46915298-46916707	C1_C2_intron	46909928-46915297	5370	False	False	True	3.712e-02	6.882e-02	2.155e-02	7.649e-01	5.142e-01
ENSG00000166123.14_1	ENSG00000166123.14	GPT2	chr16	+	ENSG00000166123.14:s:46909684-46909927	ENSG00000166123.14_1_AI_1	False	False	46909684-46909927	C2	46915298-46916707	C1_C2_spliced	46909927-46916628	5370	False	False	True	9.629e-01	9.312e-01	-2.155e-02	7.649e-01	5.142e-01
ENSG00000105671.12_4	ENSG00000105671.12	DDX49	chr19	+	ENSG00000105671.12:s:18924623-18924699	ENSG00000105671.12_4_AI_1	False	False	18924623-18924699	C2	18924853-18924979	C1_C2_intron	18924700-18924852	153	False	True	True	1.576e-01	5.160e-02	-1.008e-01	9.978e-01	7.687e-02
ENSG00000105671.12_4	ENSG00000105671.12	DDX49	chr19	+	ENSG00000105671.12:s:18924623-18924699	ENSG00000105671.12_4_AI_1	False	False	18924623-18924699	C2	18924853-18924979	C1_C2_spliced	18924699-18924882	153	False	True	True	8.081e-01	9.462e-01	1.332e-01	9.998e-01	8.215e-03
ENSG00000128713.14_1	ENSG00000128713.14	HOXD11	chr2	+	ENSG00000128713.14:s:176104216-176104626	ENSG00000128713.14_1_AI_1	False	True	176104216-176104626	C2	176107280-176108136	C1_C2_intron	176104627-176107279	2653	False	False	True	1.320e-01	1.421e-01	5.799e-03	7.564e-01	4.510e-01
ENSG00000128713.14_1	ENSG00000128713.14	HOXD11	chr2	+	ENSG00000128713.14:s:176104216-176104626	ENSG00000128713.14_1_AI_1	False	False	176104216-176104626	C2	176107280-176108136	C1_C2_spliced	176104626-176108907	2653	False	False	True	8.680e-01	8.579e-01	-5.799e-03	7.564e-01	4.510e-01
ENSG00000040933.16_3	ENSG00000040933.16	INPP4A	chr2	+	ENSG00000040933.16:s:98559463-98559495	ENSG00000040933.16_3_AI_1	False	True	98559463-98559495	C2	98563465-98563637	C1_C2_intron	98559496-98563464	3969	False	False	True	1.531e-01	1.171e-01	-2.274e-02	7.753e-01	3.669e-01
ENSG00000040933.16_3	ENSG00000040933.16	INPP4A	chr2	+	ENSG00000040933.16:s:98559463-98559495	ENSG00000040933.16_3_AI_1	False	False	98559463-98559495	C2	98563465-98563637	C1_C2_spliced	98559495-98563465	3969	False	False	True	8.469e-01	8.829e-01	2.274e-02	7.753e-01	3.669e-01
ENSG00000166483.12_2	ENSG00000166483.12	WEE1	chr11	+	ENSG00000166483.12:s:9581532-9581678	ENSG00000166483.12_2_AI_1	False	True	9581532-9581678	C2	9585183-9585353	C1_C2_intron	9581679-9585182	3504	False	False	True	8.540e-02	1.468e-01	4.897e-02	8.723e-01	2.714e-01
ENSG00000166483.12_2	ENSG00000166483.12	WEE1	chr11	+	ENSG00000166483.12:s:9581532-9581678	ENSG00000166483.12_2_AI_1	False	False	9581532-9581678	C2	9585183-9585353	C1_C2_spliced	9581678-9585258	3504	False	False	True	9.146e-01	8.532e-01	-4.897e-02	8.723e-01	2.714e-01
ENSG00000273734.1_1	ENSG00000273734.1	ENSG00000273734	chr19	+	ENSG00000273734.1:s:2337443-2337625	ENSG00000273734.1_1_AI_1	False	True	2337443-2337625	C2	2338752-2338841	C1_C2_intron	2337626-2338751	1126	False	False	True	4.391e-01	4.207e-01	-7.398e-03	7.717e-01	3.885e-01
ENSG00000273734.1_1	ENSG00000273734.1	ENSG00000273734	chr19	+	ENSG00000273734.1:s:2337443-2337625	ENSG00000273734.1_1_AI_1	False	False	2337443-2337625	C2	2338752-2338841	C1_C2_spliced	2337625-2338752	1126	False	False	True	5.609e-01	5.793e-01	7.398e-03	7.717e-01	3.885e-01
ENSG00000134480.16_2	ENSG00000134480.16	CCNH	chr5	-	ENSG00000134480.16:t:87407976-87408006	ENSG00000134480.16_2_AI_1	False	False	87407976-87408006	C1	87408038-87408186	C2_C1_intron	87408007-87408037	31	False	False	True	9.667e-01	9.900e-01	5.978e-04	6.146e-01	9.776e-01
ENSG00000134480.16_2	ENSG00000134480.16	CCNH	chr5	-	ENSG00000134480.16:t:87407976-87408006	ENSG00000134480.16_2_AI_1	False	False	87408038-87408186	C1	87408038-87408186	C2_C1_spliced	87408006-87409290	31	False	False	True	3.331e-02	9.970e-03	-5.978e-04	6.146e-01	9.776e-01
ENSG00000163389.12_2	ENSG00000163389.12	POGLUT1	chr3	+	ENSG00000163389.12:s:119480051-119480172	ENSG00000163389.12_2_AI_1	False	True	119480051-119480172	C2	119485328-119485387	C1_C2_intron	119480173-119485327	5155	False	False	True	3.479e-02	6.282e-02	1.520e-02	7.376e-01	6.048e-01
ENSG00000163389.12_2	ENSG00000163389.12	POGLUT1	chr3	+	ENSG00000163389.12:s:119480051-119480172	ENSG00000163389.12_2_AI_1	False	False	119480051-119480172	C2	119485328-119485387	C1_C2_spliced	119480172-119485328	5155	False	False	True	9.652e-01	9.372e-01	-1.520e-02	7.376e-01	6.048e-01
ENSG00000113845.10_1	ENSG00000113845.10	TIMMDC1	chr3	+	ENSG00000113845.10:s:119498547-119498942	ENSG00000113845.10_1_AI_1	False	True	119498547-119498942	C2	119500374-119500860	C1_C2_intron	119498943-119500373	1431	False	False	True	5.296e-02	6.983e-02	1.440e-02	7.289e-01	6.396e-01
ENSG00000113845.10_1	ENSG00000113845.10	TIMMDC1	chr3	+	ENSG00000113845.10:s:119498547-119498942	ENSG00000113845.10_1_AI_1	False	False	119498547-119498942	C2	119500374-119500860	C1_C2_spliced	119498927-119500695	1431	False	False	True	8.757e-01	8.537e-01	-1.867e-02	7.355e-01	5.205e-01
ENSG00000005206.17_4	ENSG00000005206.17	SPPL2B	chr19	+	ENSG00000005206.17:s:2340898-2342503	ENSG00000005206.17_4_AI_1	False	True	2340898-2342503	C2	2342722-2343292	C1_C2_intron	2342504-2342721	218	False	False	True	8.068e-01	9.248e-01	9.721e-02	9.384e-01	7.898e-02
ENSG00000005206.17_4	ENSG00000005206.17	SPPL2B	chr19	+	ENSG00000005206.17:s:2340898-2342503	ENSG00000005206.17_4_AI_1	False	False	2340898-2342503	C2	2342722-2343292	C1_C2_spliced	2341014-2343211	218	False	False	True	1.932e-01	7.516e-02	-9.721e-02	9.384e-01	7.898e-02
ENSG00000005206.17_5	ENSG00000005206.17	SPPL2B	chr19	+	ENSG00000005206.17:s:2345253-2345330	ENSG00000005206.17_5_AI_1	False	True	2345253-2345330	C2	2351434-2351657	C1_C2_intron	2345331-2351433	6103	False	False	True	1.592e-01	1.244e-01	-1.145e-02	7.698e-01	4.021e-01
ENSG00000005206.17_5	ENSG00000005206.17	SPPL2B	chr19	+	ENSG00000005206.17:s:2345253-2345330	ENSG00000005206.17_5_AI_1	False	False	2345253-2345330	C2	2351434-2351657	C1_C2_spliced	2345330-2351434	6103	False	False	True	8.408e-01	8.756e-01	1.145e-02	7.698e-01	4.021e-01
ENSG00000028310.18_4	ENSG00000028310.18	BRD9	chr5	-	ENSG00000028310.18:s:879794-880098	ENSG00000028310.18_4_AI_1	False	True	879794-880098	C2	878355-879315	C1_C2_intron	879316-879793	478	False	False	True	1.796e-01	1.161e-01	-4.121e-02	8.330e-01	2.919e-01
ENSG00000028310.18_4	ENSG00000028310.18	BRD9	chr5	-	ENSG00000028310.18:s:879794-880098	ENSG00000028310.18_4_AI_1	False	False	879794-880098	C2	878355-879315	C1_C2_spliced	878487-879794	478	False	False	True	8.204e-01	8.839e-01	4.121e-02	8.330e-01	2.919e-01
ENSG00000254413.8_1	ENSG00000254413.8	CHKB-CPT1B	chr22	-	ENSG00000254413.8:s:50581749-50582965	ENSG00000254413.8_1_AI_1	False	True	50581749-50582965	C2	50581420-50581553	C1_C2_intron	50581554-50581748	195	False	False	True	8.123e-01	7.110e-01	-6.604e-02	8.665e-01	1.457e-01
ENSG00000254413.8_1	ENSG00000254413.8	CHKB-CPT1B	chr22	-	ENSG00000254413.8:s:50581749-50582965	ENSG00000254413.8_1_AI_1	False	False	50581749-50582965	C2	50581420-50581553	C1_C2_spliced	50581553-50581749	195	False	False	True	1.877e-01	2.890e-01	6.604e-02	8.665e-01	1.457e-01
ENSG00000005339.15_6	ENSG00000005339.15	CREBBP	chr16	-	ENSG00000005339.15:t:3736508-3736999	ENSG00000005339.15_6_AI_1	False	True	3736508-3736999	C1	3738559-3738672	C2_C1_intron	3737000-3738558	1559	False	False	True	5.059e-02	6.168e-02	8.266e-03	7.013e-01	7.154e-01
ENSG00000005339.15_6	ENSG00000005339.15	CREBBP	chr16	-	ENSG00000005339.15:t:3736508-3736999	ENSG00000005339.15_6_AI_1	False	False	3738559-3738672	C1	3738559-3738672	C2_C1_spliced	3736815-3738559	1559	False	False	True	9.456e-01	9.296e-01	-7.861e-03	6.822e-01	7.470e-01
ENSG00000105063.19_1	ENSG00000105063.19	PPP6R1	chr19	-	ENSG00000105063.19:s:55242166-55242368	ENSG00000105063.19_1_AI_1	False	True	55242166-55242368	C2	55241477-55241639	C1_C2_intron	55241640-55242165	526	False	False	True	1.053e-01	2.683e-02	-7.491e-02	9.940e-01	1.672e-01
ENSG00000105063.19_1	ENSG00000105063.19	PPP6R1	chr19	-	ENSG00000105063.19:s:55242166-55242368	ENSG00000105063.19_1_AI_1	False	False	55242166-55242368	C2	55241477-55241639	C1_C2_spliced	55241639-55242166	526	False	False	True	8.947e-01	9.732e-01	7.491e-02	9.940e-01	1.672e-01
ENSG00000105063.19_3	ENSG00000105063.19	PPP6R1	chr19	-	ENSG00000105063.19:s:55240945-55241079	ENSG00000105063.19_3_AI_1	False	True	55240945-55241079	C2	55240236-55240300	C1_C2_intron	55240301-55240944	644	False	False	True	9.900e-02	5.987e-02	-2.078e-02	7.505e-01	5.418e-01
ENSG00000105063.19_3	ENSG00000105063.19	PPP6R1	chr19	-	ENSG00000105063.19:s:55240945-55241079	ENSG00000105063.19_3_AI_1	False	False	55240945-55241079	C2	55240236-55240300	C1_C2_spliced	55240300-55240945	644	False	False	True	9.010e-01	9.401e-01	2.078e-02	7.505e-01	5.418e-01
ENSG00000164180.14_5	ENSG00000164180.14	TMEM161B	chr5	-	ENSG00000164180.14:s:88202684-88203075	ENSG00000164180.14_5_AI_1	False	False	88202684-88203075	C2	88198976-88199150	C1_C2_intron	88199151-88202683	3533	False	False	True	1.158e-01	1.823e-01	4.644e-02	8.454e-01	2.612e-01
ENSG00000164180.14_5	ENSG00000164180.14	TMEM161B	chr5	-	ENSG00000164180.14:s:88202684-88203075	ENSG00000164180.14_5_AI_1	False	False	88202684-88203075	C2	88198976-88199150	C1_C2_spliced	88199150-88202962	3533	False	False	True	8.762e-01	8.119e-01	-4.734e-02	8.446e-01	2.533e-01
ENSG00000168710.18_1	ENSG00000168710.18	AHCYL1	chr1	+	ENSG00000168710.18:s:110011214-110011357	ENSG00000168710.18_1_AI_1	False	True	110011214-110011357	C2	110012362-110012462	C1_C2_intron	110011358-110012361	1004	False	False	True	6.907e-02	7.877e-02	6.198e-03	6.799e-01	7.069e-01
ENSG00000168710.18_1	ENSG00000168710.18	AHCYL1	chr1	+	ENSG00000168710.18:s:110011214-110011357	ENSG00000168710.18_1_AI_1	False	False	110011214-110011357	C2	110012362-110012462	C1_C2_spliced	110011357-110012362	1004	False	False	True	8.889e-01	9.070e-01	9.448e-03	7.286e-01	6.266e-01
ENSG00000143093.15_2	ENSG00000143093.15	STRIP1	chr1	+	ENSG00000143093.15:s:110045015-110045497	ENSG00000143093.15_2_AI_1	False	True	110045015-110045497	C2	110046680-110046751	C1_C2_intron	110045498-110046679	1182	False	False	True	1.277e-01	7.886e-02	-3.491e-02	8.182e-01	3.635e-01
ENSG00000143093.15_2	ENSG00000143093.15	STRIP1	chr1	+	ENSG00000143093.15:s:110045015-110045497	ENSG00000143093.15_2_AI_1	False	False	110045015-110045497	C2	110046680-110046751	C1_C2_spliced	110045078-110046680	1182	False	False	True	8.723e-01	9.211e-01	3.491e-02	8.182e-01	3.635e-01
ENSG00000081307.15_2	ENSG00000081307.15	UBA5	chr3	+	ENSG00000081307.15:t:132667258-132668927	ENSG00000081307.15_2_AI_1	False	True	132667258-132668927	C1	132665984-132666151	C2_C1_intron	132666152-132667257	1106	False	False	True	1.326e-01	1.993e-01	4.558e-02	8.518e-01	2.527e-01
ENSG00000081307.15_2	ENSG00000081307.15	UBA5	chr3	+	ENSG00000081307.15:t:132667258-132668927	ENSG00000081307.15_2_AI_1	False	False	132665984-132666151	C1	132665984-132666151	C2_C1_spliced	132666073-132668818	1106	False	False	True	8.499e-01	7.660e-01	-6.001e-02	8.782e-01	1.751e-01
ENSG00000135913.11_1	ENSG00000135913.11	USP37	chr2	-	ENSG00000135913.11:s:218568178-218568351	ENSG00000135913.11_1_AI_1	False	True	218568178-218568351	C2	218562673-218562813	C1_C2_intron	218562814-218568177	5364	False	False	True	7.542e-02	6.054e-02	-5.805e-03	7.311e-01	5.666e-01
ENSG00000135913.11_1	ENSG00000135913.11	USP37	chr2	-	ENSG00000135913.11:s:218568178-218568351	ENSG00000135913.11_1_AI_1	False	False	218568178-218568351	C2	218562673-218562813	C1_C2_spliced	218562813-218568178	5364	False	False	True	9.246e-01	9.395e-01	5.805e-03	7.311e-01	5.666e-01
ENSG00000155275.19_2	ENSG00000155275.19	TRMT44	chr4	+	ENSG00000155275.19:s:8467914-8468559	ENSG00000155275.19_2_AI_1	False	True	8467914-8468559	C2	8470926-8471200	C1_C2_intron	8468560-8470925	2366	False	False	True	1.034e-01	1.545e-01	3.340e-02	8.007e-01	3.019e-01
ENSG00000155275.19_2	ENSG00000155275.19	TRMT44	chr4	+	ENSG00000155275.19:s:8467914-8468559	ENSG00000155275.19_2_AI_1	False	False	8467914-8468559	C2	8470926-8471200	C1_C2_spliced	8468346-8471084	2366	False	False	True	8.966e-01	8.455e-01	-3.340e-02	8.007e-01	3.019e-01
ENSG00000103550.14_3	ENSG00000103550.14	KNOP1	chr16	-	ENSG00000103550.14:s:19710260-19710586	ENSG00000103550.14_3_AI_1	False	True	19710260-19710586	C2	19701937-19707221	C1_C2_intron	19707222-19710259	3038	False	False	True	2.492e-02	5.416e-02	1.851e-02	7.513e-01	6.362e-01
ENSG00000103550.14_3	ENSG00000103550.14	KNOP1	chr16	-	ENSG00000103550.14:s:19710260-19710586	ENSG00000103550.14_3_AI_1	False	False	19710260-19710586	C2	19701937-19707221	C1_C2_spliced	19707221-19710509	3038	False	False	True	9.751e-01	9.458e-01	-1.851e-02	7.513e-01	6.362e-01
ENSG00000086544.3_1	ENSG00000086544.3	ITPKC	chr19	+	ENSG00000086544.3:s:40737698-40737769	ENSG00000086544.3_1_AI_1	False	True	40737698-40737769	C2	40739357-40740860	C1_C2_intron	40737770-40739356	1587	False	False	True	3.226e-01	1.857e-01	-9.697e-02	8.895e-01	7.707e-02
ENSG00000086544.3_1	ENSG00000086544.3	ITPKC	chr19	+	ENSG00000086544.3:s:40737698-40737769	ENSG00000086544.3_1_AI_1	False	False	40737698-40737769	C2	40739357-40740860	C1_C2_spliced	40737769-40739357	1587	False	False	True	6.774e-01	8.143e-01	9.697e-02	8.895e-01	7.707e-02
ENSG00000117758.14_2	ENSG00000117758.14	STX12	chr1	+	ENSG00000117758.14:s:27817851-27818074	ENSG00000117758.14_2_AI_1	False	True	27817851-27818074	C2	27819650-27819732	C1_C2_intron	27818075-27819649	1575	False	True	True	1.367e-01	3.240e-01	1.801e-01	9.944e-01	7.500e-03
ENSG00000117758.14_2	ENSG00000117758.14	STX12	chr1	+	ENSG00000117758.14:s:27817851-27818074	ENSG00000117758.14_2_AI_1	False	False	27817851-27818074	C2	27819650-27819732	C1_C2_spliced	27817923-27819650	1575	False	True	True	8.633e-01	6.760e-01	-1.801e-01	9.944e-01	7.500e-03
ENSG00000174628.17_3	ENSG00000174628.17	IQCK	chr16	+	ENSG00000174628.17:s:19856487-19856736	ENSG00000174628.17_3_AI_1	False	False	19856487-19856736	C2	19857455-19858467	C1_C2_intron	19856737-19857454	718	False	False	True	9.545e-01	9.284e-01	-8.469e-03	7.309e-01	5.381e-01
ENSG00000174628.17_3	ENSG00000174628.17	IQCK	chr16	+	ENSG00000174628.17:s:19856487-19856736	ENSG00000174628.17_3_AI_1	False	False	19856487-19856736	C2	19857455-19858467	C1_C2_spliced	19856561-19857455	718	False	False	True	4.546e-02	7.161e-02	8.469e-03	7.309e-01	5.381e-01
ENSG00000119285.11_1	ENSG00000119285.11	HEATR1	chr1	-	ENSG00000119285.11:s:236576219-236576377	ENSG00000119285.11_1_AI_1	False	True	236576219-236576377	C2	236574661-236574903	C1_C2_intron	236574904-236576218	1315	False	False	True	8.079e-02	1.041e-01	1.386e-02	7.386e-01	6.061e-01
ENSG00000119285.11_1	ENSG00000119285.11	HEATR1	chr1	-	ENSG00000119285.11:s:236576219-236576377	ENSG00000119285.11_1_AI_1	False	False	236576219-236576377	C2	236574661-236574903	C1_C2_spliced	236574903-236576219	1315	False	False	True	9.183e-01	8.856e-01	-1.989e-02	7.701e-01	5.479e-01
ENSG00000119285.11_2	ENSG00000119285.11	HEATR1	chr1	-	ENSG00000119285.11:s:236564498-236564661	ENSG00000119285.11_2_AI_1	False	True	236564498-236564661	C2	236561225-236561271	C1_C2_intron	236561272-236564497	3226	False	False	True	4.477e-02	7.740e-02	2.266e-02	7.650e-01	4.815e-01
ENSG00000119285.11_2	ENSG00000119285.11	HEATR1	chr1	-	ENSG00000119285.11:s:236564498-236564661	ENSG00000119285.11_2_AI_1	False	False	236564498-236564661	C2	236561225-236561271	C1_C2_spliced	236561271-236564498	3226	False	False	True	9.552e-01	9.226e-01	-2.266e-02	7.650e-01	4.815e-01
ENSG00000215612.8_1	ENSG00000215612.8	HMX1	chr4	-	ENSG00000215612.8:s:8871221-8871839	ENSG00000215612.8_1_AI_1	False	True	8871221-8871839	C2	8867048-8868345	C1_C2_intron	8868346-8871220	2875	False	False	True	8.264e-02	1.129e-01	1.620e-02	7.595e-01	4.637e-01
ENSG00000215612.8_1	ENSG00000215612.8	HMX1	chr4	-	ENSG00000215612.8:s:8871221-8871839	ENSG00000215612.8_1_AI_1	False	False	8871221-8871839	C2	8867048-8868345	C1_C2_spliced	8868345-8871221	2875	False	False	True	9.080e-01	8.836e-01	-1.341e-02	7.525e-01	4.843e-01
ENSG00000156171.15_1	ENSG00000156171.15	DRAM2	chr1	-	ENSG00000156171.15:s:111137523-111137586	ENSG00000156171.15_1_AI_1	False	True	111137523-111137586	C2	111131424-111131568	C1_C2_intron	111131569-111137522	5954	False	False	True	6.357e-02	5.617e-02	-6.288e-03	7.411e-01	5.785e-01
ENSG00000156171.15_1	ENSG00000156171.15	DRAM2	chr1	-	ENSG00000156171.15:s:111137523-111137586	ENSG00000156171.15_1_AI_1	False	False	111137523-111137586	C2	111131424-111131568	C1_C2_spliced	111131568-111137523	5954	False	False	True	9.364e-01	9.438e-01	6.288e-03	7.411e-01	5.785e-01
ENSG00000134255.15_3	ENSG00000134255.15	CEPT1	chr1	+	ENSG00000134255.15:s:111174879-111174963	ENSG00000134255.15_3_AI_1	False	True	111174879-111174963	C2	111178214-111182318	C1_C2_intron	111174964-111178213	3250	False	True	True	1.642e-01	3.041e-01	1.084e-01	9.214e-01	6.481e-02
ENSG00000134255.15_3	ENSG00000134255.15	CEPT1	chr1	+	ENSG00000134255.15:s:111174879-111174963	ENSG00000134255.15_3_AI_1	False	False	111174879-111174963	C2	111178214-111182318	C1_C2_spliced	111174963-111182187	3250	False	True	True	8.358e-01	6.959e-01	-1.084e-01	9.214e-01	6.481e-02
ENSG00000077312.9_1	ENSG00000077312.9	SNRPA	chr19	+	ENSG00000077312.9:s:40750867-40750977	ENSG00000077312.9_1_AI_1	False	False	40750867-40750977	C2	40751203-40751481	C1_C2_intron	40750978-40751202	225	False	False	True	8.629e-01	9.282e-01	4.863e-02	8.619e-01	2.586e-01
ENSG00000077312.9_1	ENSG00000077312.9	SNRPA	chr19	+	ENSG00000077312.9:s:40750867-40750977	ENSG00000077312.9_1_AI_1	False	False	40750867-40750977	C2	40751203-40751481	C1_C2_spliced	40750977-40751387	225	False	False	True	1.197e-01	7.007e-02	-3.335e-02	8.122e-01	3.760e-01
ENSG00000085465.13_1	ENSG00000085465.13	OVGP1	chr1	-	ENSG00000085465.13:s:111421276-111421461	ENSG00000085465.13_1_AI_1	False	True	111421276-111421461	C2	111419610-111419726	C1_C2_intron	111419727-111421275	1549	False	False	True	2.772e-01	2.251e-01	-3.498e-02	8.157e-01	2.087e-01
ENSG00000085465.13_1	ENSG00000085465.13	OVGP1	chr1	-	ENSG00000085465.13:s:111421276-111421461	ENSG00000085465.13_1_AI_1	False	False	111421276-111421461	C2	111419610-111419726	C1_C2_spliced	111419726-111421276	1549	False	False	True	7.228e-01	7.749e-01	3.498e-02	8.157e-01	2.087e-01
ENSG00000085465.13_2	ENSG00000085465.13	OVGP1	chr1	-	ENSG00000085465.13:s:111419610-111419726	ENSG00000085465.13_2_AI_1	False	True	111419610-111419726	C2	111416323-111416679	C1_C2_intron	111416680-111419609	2930	False	False	True	6.353e-02	8.527e-02	1.020e-02	7.305e-01	5.513e-01
ENSG00000085465.13_2	ENSG00000085465.13	OVGP1	chr1	-	ENSG00000085465.13:s:111419610-111419726	ENSG00000085465.13_2_AI_1	False	False	111419610-111419726	C2	111416323-111416679	C1_C2_spliced	111416458-111419610	2930	False	False	True	9.365e-01	9.147e-01	-1.020e-02	7.305e-01	5.513e-01
ENSG00000116455.14_1	ENSG00000116455.14	WDR77	chr1	-	ENSG00000116455.14:s:111448619-111448891	ENSG00000116455.14_1_AI_1	False	True	111448619-111448891	C2	111447435-111447576	C1_C2_intron	111447577-111448618	1042	False	False	True	9.478e-02	8.014e-02	-7.947e-03	7.045e-01	6.860e-01
ENSG00000116455.14_1	ENSG00000116455.14	WDR77	chr1	-	ENSG00000116455.14:s:111448619-111448891	ENSG00000116455.14_1_AI_1	False	False	111448619-111448891	C2	111447435-111447576	C1_C2_spliced	111447576-111448619	1042	False	False	True	9.052e-01	9.199e-01	7.947e-03	7.045e-01	6.860e-01
ENSG00000116455.14_2	ENSG00000116455.14	WDR77	chr1	-	ENSG00000116455.14:s:111447095-111447144	ENSG00000116455.14_2_AI_1	False	True	111447095-111447144	C2	111444054-111444124	C1_C2_intron	111444125-111447094	2970	False	False	True	3.702e-02	5.142e-02	1.194e-02	7.176e-01	6.840e-01
ENSG00000116455.14_2	ENSG00000116455.14	WDR77	chr1	-	ENSG00000116455.14:s:111447095-111447144	ENSG00000116455.14_2_AI_1	False	False	111447095-111447144	C2	111444054-111444124	C1_C2_spliced	111444124-111447095	2970	False	False	True	9.630e-01	9.486e-01	-1.194e-02	7.176e-01	6.840e-01
ENSG00000171570.11_2	ENSG00000171570.11	RAB4B-EGLN2	chr19	+	ENSG00000171570.11:s:40800339-40801415	ENSG00000171570.11_2_AI_1	False	True	40800339-40801415	C2	40806555-40806674	C1_C2_intron	40801416-40806554	5139	False	False	True	7.141e-02	7.650e-02	3.155e-03	6.594e-01	8.033e-01
ENSG00000171570.11_2	ENSG00000171570.11	RAB4B-EGLN2	chr19	+	ENSG00000171570.11:s:40800339-40801415	ENSG00000171570.11_2_AI_1	False	False	40800339-40801415	C2	40806555-40806674	C1_C2_spliced	40801415-40806555	5139	False	False	True	9.286e-01	9.235e-01	-3.155e-03	6.594e-01	8.033e-01
ENSG00000160072.20_1	ENSG00000160072.20	ATAD3B	chr1	+	ENSG00000160072.20:s:1471765-1472089	ENSG00000160072.20_1_AI_1	False	True	1471765-1472089	C2	1477274-1477350	C1_C2_intron	1472090-1477273	5184	False	False	True	8.304e-02	3.358e-02	-4.205e-02	9.048e-01	4.409e-01
ENSG00000160072.20_1	ENSG00000160072.20	ATAD3B	chr1	+	ENSG00000160072.20:s:1471765-1472089	ENSG00000160072.20_1_AI_1	False	False	1471765-1472089	C2	1477274-1477350	C1_C2_spliced	1472089-1477274	5184	False	False	True	9.170e-01	9.664e-01	4.205e-02	9.048e-01	4.409e-01
ENSG00000160072.20_3	ENSG00000160072.20	ATAD3B	chr1	+	ENSG00000160072.20:s:1477751-1478745	ENSG00000160072.20_3_AI_1	False	True	1477751-1478745	C2	1479049-1479108	C1_C2_intron	1478746-1479048	303	False	False	True	1.578e-01	5.752e-02	-9.306e-02	9.944e-01	8.721e-02
ENSG00000160072.20_3	ENSG00000160072.20	ATAD3B	chr1	+	ENSG00000160072.20:s:1477751-1478745	ENSG00000160072.20_3_AI_1	False	False	1477751-1478745	C2	1479049-1479108	C1_C2_spliced	1478745-1479049	303	False	False	True	8.422e-01	9.425e-01	9.306e-02	9.944e-01	8.721e-02
ENSG00000117410.14_3	ENSG00000117410.14	ATP6V0B	chr1	+	ENSG00000117410.14:s:43977026-43977216	ENSG00000117410.14_3_AI_1	False	False	43977026-43977216	C2	43977981-43978295	C1_C2_intron	43977217-43977980	764	False	False	True	5.117e-02	4.394e-02	-6.053e-03	6.998e-01	7.218e-01
ENSG00000117410.14_3	ENSG00000117410.14	ATP6V0B	chr1	+	ENSG00000117410.14:s:43977026-43977216	ENSG00000117410.14_3_AI_1	False	False	43977026-43977216	C2	43977981-43978295	C1_C2_spliced	43977216-43977981	764	False	False	True	9.488e-01	9.561e-01	6.053e-03	6.998e-01	7.218e-01
ENSG00000076604.16_3	ENSG00000076604.16	TRAF4	chr17	+	ENSG00000076604.16:t:28749810-28750956	ENSG00000076604.16_3_AI_1	False	False	28749810-28750956	C1	28749452-28749644	C2_C1_intron	28749645-28749809	165	False	False	True	9.812e-01	9.067e-01	-6.102e-02	9.636e-01	2.694e-01
ENSG00000076604.16_3	ENSG00000076604.16	TRAF4	chr17	+	ENSG00000076604.16:t:28749810-28750956	ENSG00000076604.16_3_AI_1	False	True	28749452-28749644	C1	28749452-28749644	C2_C1_spliced	28749583-28750092	165	False	False	True	1.791e-02	9.211e-02	5.989e-02	9.610e-01	2.781e-01
ENSG00000267680.6_1	ENSG00000267680.6	ZNF224	chr19	+	ENSG00000267680.6:s:44097709-44097888	ENSG00000267680.6_1_AI_1	False	True	44097806-44097888	C2	44100801-44101088	C1_C2_intron	44097889-44100800	2912	False	False	True	1.603e-01	2.354e-01	4.422e-02	8.157e-01	2.029e-01
ENSG00000267680.6_1	ENSG00000267680.6	ZNF224	chr19	+	ENSG00000267680.6:s:44097709-44097888	ENSG00000267680.6_1_AI_1	False	False	44097806-44097888	C2	44100801-44101088	C1_C2_spliced	44097888-44100801	2912	False	False	True	8.397e-01	7.646e-01	-4.422e-02	8.157e-01	2.029e-01
ENSG00000113407.14_1	ENSG00000113407.14	TARS1	chr5	+	ENSG00000113407.14:s:33459695-33459969	ENSG00000113407.14_1_AI_1	False	True	33459695-33459969	C2	33460902-33461064	C1_C2_intron	33459970-33460901	932	False	False	True	5.059e-02	4.700e-02	-1.574e-03	6.972e-01	7.212e-01
ENSG00000113407.14_1	ENSG00000113407.14	TARS1	chr5	+	ENSG00000113407.14:s:33459695-33459969	ENSG00000113407.14_1_AI_1	False	False	33459695-33459969	C2	33460902-33461064	C1_C2_spliced	33459861-33460902	932	False	False	True	9.494e-01	9.530e-01	1.574e-03	6.972e-01	7.212e-01
ENSG00000177082.13_4	ENSG00000177082.13	WDR73	chr15	-	ENSG00000177082.13:s:84644955-84645836	ENSG00000177082.13_4_AI_1	False	True	84644955-84645836	C2	84639285-84643723	C1_C2_intron	84643724-84644954	1231	False	False	True	5.342e-02	5.077e-02	-1.342e-03	7.117e-01	6.968e-01
ENSG00000177082.13_4	ENSG00000177082.13	WDR73	chr15	-	ENSG00000177082.13:s:84644955-84645836	ENSG00000177082.13_4_AI_1	False	False	84644955-84645836	C2	84639285-84643723	C1_C2_spliced	84643723-84645471	1231	False	False	True	9.466e-01	9.492e-01	1.342e-03	7.117e-01	6.968e-01
ENSG00000141956.14_3	ENSG00000141956.14	PRDM15	chr21	-	ENSG00000141956.14:s:41819582-41819783	ENSG00000141956.14_3_AI_1	False	True	41819582-41819783	C2	41815705-41815836	C1_C2_intron	41815837-41819581	3745	False	False	True	1.345e-01	1.200e-01	-4.347e-03	7.556e-01	4.554e-01
ENSG00000141956.14_3	ENSG00000141956.14	PRDM15	chr21	-	ENSG00000141956.14:s:41819582-41819783	ENSG00000141956.14_3_AI_1	False	False	41819582-41819783	C2	41815705-41815836	C1_C2_spliced	41815836-41819582	3745	False	False	True	8.655e-01	8.800e-01	4.348e-03	7.556e-01	4.554e-01
ENSG00000141956.14_4	ENSG00000141956.14	PRDM15	chr21	-	ENSG00000141956.14:s:41810154-41810466	ENSG00000141956.14_4_AI_1	False	True	41810154-41810466	C2	41804534-41804723	C1_C2_intron	41804724-41810153	5430	False	False	True	5.493e-02	1.223e-01	4.855e-02	8.225e-01	2.104e-01
ENSG00000141956.14_4	ENSG00000141956.14	PRDM15	chr21	-	ENSG00000141956.14:s:41810154-41810466	ENSG00000141956.14_4_AI_1	False	False	41810154-41810466	C2	41804534-41804723	C1_C2_spliced	41804614-41810154	5430	False	False	True	9.451e-01	8.777e-01	-4.855e-02	8.225e-01	2.104e-01
ENSG00000141956.14_5	ENSG00000141956.14	PRDM15	chr21	-	ENSG00000141956.14:s:41800184-41800700	ENSG00000141956.14_5_AI_1	False	False	41800184-41800700	C2	41798583-41798743	C1_C2_intron	41798744-41800183	1440	False	True	True	9.440e-01	6.001e-01	-3.358e-01	9.999e-01	7.179e-05
ENSG00000141956.14_5	ENSG00000141956.14	PRDM15	chr21	-	ENSG00000141956.14:s:41800184-41800700	ENSG00000141956.14_5_AI_1	False	False	41800184-41800700	C2	41798583-41798743	C1_C2_spliced	41798743-41800184	1440	False	True	True	5.601e-02	3.999e-01	3.358e-01	9.999e-01	7.179e-05
ENSG00000131351.15_2	ENSG00000131351.15	HAUS8	chr19	-	ENSG00000131351.15:s:17058549-17058707	ENSG00000131351.15_2_AI_1	False	True	17058549-17058707	C2	17055831-17056002	C1_C2_intron	17056003-17058548	2546	False	False	True	6.393e-02	5.928e-02	-3.796e-03	7.054e-01	6.630e-01
ENSG00000131351.15_2	ENSG00000131351.15	HAUS8	chr19	-	ENSG00000131351.15:s:17058549-17058707	ENSG00000131351.15_2_AI_1	False	False	17058549-17058707	C2	17055831-17056002	C1_C2_spliced	17056002-17058549	2546	False	False	True	9.361e-01	9.407e-01	3.796e-03	7.054e-01	6.630e-01
ENSG00000131351.15_3	ENSG00000131351.15	HAUS8	chr19	-	ENSG00000131351.15:s:17055831-17056002	ENSG00000131351.15_3_AI_1	False	True	17055831-17056002	C2	17051683-17053719	C1_C2_intron	17053720-17055830	2111	False	False	True	6.849e-02	7.534e-02	3.669e-03	6.941e-01	6.924e-01
ENSG00000131351.15_3	ENSG00000131351.15	HAUS8	chr19	-	ENSG00000131351.15:s:17055831-17056002	ENSG00000131351.15_3_AI_1	False	False	17055831-17056002	C2	17051683-17053719	C1_C2_spliced	17052966-17055861	2111	False	False	True	9.315e-01	9.247e-01	-3.669e-03	6.941e-01	6.924e-01
ENSG00000131351.15_4	ENSG00000131351.15	HAUS8	chr19	-	ENSG00000131351.15:s:17051683-17053719	ENSG00000131351.15_4_AI_1	False	True	17051683-17053719	C2	17049729-17050176	C1_C2_intron	17050177-17051682	1506	False	False	True	1.099e-01	6.734e-02	-2.824e-02	7.885e-01	4.186e-01
ENSG00000131351.15_4	ENSG00000131351.15	HAUS8	chr19	-	ENSG00000131351.15:s:17051683-17053719	ENSG00000131351.15_4_AI_1	False	False	17051683-17053719	C2	17049729-17050176	C1_C2_spliced	17050176-17052825	1506	False	False	True	8.901e-01	9.327e-01	2.824e-02	7.885e-01	4.186e-01
ENSG00000140688.17_1	ENSG00000140688.17	RUSF1	chr16	-	ENSG00000140688.17:t:31496849-31496952	ENSG00000140688.17_1_AI_1	False	True	31496849-31496952	C1	31499242-31499407	C2_C1_intron	31496953-31499241	2289	False	False	True	3.291e-02	5.610e-02	1.208e-02	7.249e-01	6.672e-01
ENSG00000140688.17_1	ENSG00000140688.17	RUSF1	chr16	-	ENSG00000140688.17:t:31496849-31496952	ENSG00000140688.17_1_AI_1	False	False	31499242-31499407	C1	31499242-31499407	C2_C1_spliced	31496950-31499302	2289	False	False	True	9.490e-01	9.355e-01	-1.166e-02	7.312e-01	6.348e-01
ENSG00000146670.10_1	ENSG00000146670.10	CDCA5	chr11	-	ENSG00000146670.10:t:65079353-65079787	ENSG00000146670.10_1_AI_1	False	True	65079353-65079787	C1	65083250-65083399	C2_C1_intron	65079788-65083249	3462	False	False	True	5.487e-02	6.451e-02	5.101e-03	6.775e-01	7.632e-01
ENSG00000146670.10_1	ENSG00000146670.10	CDCA5	chr11	-	ENSG00000146670.10:t:65079353-65079787	ENSG00000146670.10_1_AI_1	False	False	65083250-65083399	C1	65083250-65083399	C2_C1_spliced	65079787-65083364	3462	False	False	True	9.213e-01	9.059e-01	-8.933e-03	7.010e-01	7.137e-01
ENSG00000117362.13_2	ENSG00000117362.13	APH1A	chr1	-	ENSG00000117362.13:s:150266349-150266656	ENSG00000117362.13_2_AI_1	False	False	150266349-150266656	C2	150265399-150266194	C1_C2_intron	150266195-150266348	154	False	True	True	8.049e-01	6.768e-01	-1.369e-01	9.997e-01	1.781e-02
ENSG00000117362.13_2	ENSG00000117362.13	APH1A	chr1	-	ENSG00000117362.13:s:150266349-150266656	ENSG00000117362.13_2_AI_1	False	False	150266349-150266656	C2	150265399-150266194	C1_C2_spliced	150266194-150266533	154	False	True	True	1.951e-01	3.232e-01	1.369e-01	9.997e-01	1.781e-02
ENSG00000099331.14_3	ENSG00000099331.14	MYO9B	chr19	+	ENSG00000099331.14:s:17203147-17203258	ENSG00000099331.14_3_AI_1	False	True	17203147-17203258	C2	17205263-17205336	C1_C2_intron	17203259-17205262	2004	False	False	True	7.204e-02	4.002e-02	-2.641e-02	7.910e-01	4.730e-01
ENSG00000099331.14_3	ENSG00000099331.14	MYO9B	chr19	+	ENSG00000099331.14:s:17203147-17203258	ENSG00000099331.14_3_AI_1	False	False	17203147-17203258	C2	17205263-17205336	C1_C2_spliced	17203258-17205263	2004	False	False	True	9.280e-01	9.600e-01	2.641e-02	7.910e-01	4.730e-01
ENSG00000129480.13_2	ENSG00000129480.13	DTD2	chr14	-	ENSG00000129480.13:s:31453275-31453344	ENSG00000129480.13_2_AI_1	False	True	31453275-31453344	C2	31447705-31448454	C1_C2_intron	31448455-31453274	4820	False	False	True	3.641e-02	6.105e-02	1.474e-02	7.443e-01	5.454e-01
ENSG00000129480.13_2	ENSG00000129480.13	DTD2	chr14	-	ENSG00000129480.13:s:31453275-31453344	ENSG00000129480.13_2_AI_1	False	False	31453275-31453344	C2	31447705-31448454	C1_C2_spliced	31448454-31453275	4820	False	False	True	9.636e-01	9.390e-01	-1.474e-02	7.443e-01	5.454e-01
ENSG00000171603.18_3	ENSG00000171603.18	CLSTN1	chr1	-	ENSG00000171603.18:s:9731761-9731896	ENSG00000171603.18_3_AI_1	False	True	9731761-9731896	C2	9731206-9731390	C1_C2_intron	9731391-9731760	370	False	False	True	1.361e-01	5.447e-02	-7.143e-02	9.625e-01	1.758e-01
ENSG00000171603.18_3	ENSG00000171603.18	CLSTN1	chr1	-	ENSG00000171603.18:s:9731761-9731896	ENSG00000171603.18_3_AI_1	False	False	9731761-9731896	C2	9731206-9731390	C1_C2_spliced	9731390-9731761	370	False	False	True	8.639e-01	9.455e-01	7.143e-02	9.625e-01	1.758e-01
ENSG00000136051.15_2	ENSG00000136051.15	WASHC4	chr12	+	ENSG00000136051.15:t:105149474-105149749	ENSG00000136051.15_2_AI_1	False	True	105149474-105149749	C1	105147610-105147905	C2_C1_intron	105147906-105149473	1568	False	False	True	2.769e-01	2.459e-01	-2.460e-02	7.895e-01	3.128e-01
ENSG00000136051.15_2	ENSG00000136051.15	WASHC4	chr12	+	ENSG00000136051.15:t:105149474-105149749	ENSG00000136051.15_2_AI_1	False	False	105147610-105147905	C1	105147610-105147905	C2_C1_spliced	105147146-105149615	1568	False	False	True	7.231e-01	7.541e-01	2.460e-02	7.895e-01	3.128e-01
ENSG00000141013.17_4	ENSG00000141013.17	GAS8	chr16	+	ENSG00000141013.17:s:90037762-90037848	ENSG00000141013.17_4_AI_1	False	True	90037762-90037848	C2	90040043-90040509	C1_C2_intron	90037849-90040042	2194	False	False	True	1.414e-01	1.573e-01	1.560e-02	7.482e-01	4.629e-01
ENSG00000141013.17_4	ENSG00000141013.17	GAS8	chr16	+	ENSG00000141013.17:s:90037762-90037848	ENSG00000141013.17_4_AI_1	False	False	90037762-90037848	C2	90040043-90040509	C1_C2_spliced	90037848-90040300	2194	False	False	True	8.586e-01	8.427e-01	-1.560e-02	7.482e-01	4.629e-01
ENSG00000131469.15_1	ENSG00000131469.15	RPL27	chr17	+	ENSG00000131469.15:t:42998690-42998912	ENSG00000131469.15_1_AI_1	False	False	42998690-42998831	C1	42998419-42998471	C2_C1_intron	42998472-42998689	218	False	True	True	3.844e-01	2.411e-01	-1.428e-01	9.807e-01	2.457e-02
ENSG00000131469.15_1	ENSG00000131469.15	RPL27	chr17	+	ENSG00000131469.15:t:42998690-42998912	ENSG00000131469.15_1_AI_1	False	False	42998419-42998471	C1	42998419-42998471	C2_C1_spliced	42998471-42998749	218	False	True	True	5.892e-01	7.410e-01	1.535e-01	9.824e-01	1.586e-02
ENSG00000080854.16_1	ENSG00000080854.16	IGSF9B	chr11	-	ENSG00000080854.16:s:133944220-133944366	ENSG00000080854.16_1_AI_1	False	True	133944220-133944366	C2	133937810-133938100	C1_C2_intron	133938101-133944219	6119	False	False	True	3.093e-02	1.030e-01	3.432e-02	8.081e-01	3.106e-01
ENSG00000080854.16_1	ENSG00000080854.16	IGSF9B	chr11	-	ENSG00000080854.16:s:133944220-133944366	ENSG00000080854.16_1_AI_1	False	False	133944220-133944366	C2	133937810-133938100	C1_C2_spliced	133937961-133944220	6119	False	False	True	9.691e-01	8.970e-01	-3.432e-02	8.081e-01	3.106e-01
ENSG00000144827.9_1	ENSG00000144827.9	ABHD10	chr3	+	ENSG00000144827.9:t:111986264-111986375	ENSG00000144827.9_1_AI_1	False	True	111986264-111986375	C1	111981784-111982321	C2_C1_intron	111982322-111986263	3942	False	False	True	6.250e-02	8.948e-02	1.235e-02	7.052e-01	6.452e-01
ENSG00000144827.9_1	ENSG00000144827.9	ABHD10	chr3	+	ENSG00000144827.9:t:111986264-111986375	ENSG00000144827.9_1_AI_1	False	False	111981784-111982321	C1	111981784-111982321	C2_C1_spliced	111981967-111986264	3942	False	False	True	9.097e-01	8.860e-01	-1.653e-02	7.423e-01	5.547e-01
ENSG00000198858.10_4	ENSG00000198858.10	R3HDM4	chr19	-	ENSG00000198858.10:s:899440-899495	ENSG00000198858.10_4_AI_1	False	True	899440-899495	C2	896503-897540	C1_C2_intron	897541-899439	1899	False	False	True	1.096e-01	7.964e-02	-1.650e-02	7.498e-01	6.049e-01
ENSG00000198858.10_4	ENSG00000198858.10	R3HDM4	chr19	-	ENSG00000198858.10:s:899440-899495	ENSG00000198858.10_4_AI_1	False	False	899440-899495	C2	896503-897540	C1_C2_spliced	897540-899440	1899	False	False	True	8.904e-01	9.204e-01	1.650e-02	7.498e-01	6.049e-01
ENSG00000155256.18_3	ENSG00000155256.18	ZFYVE27	chr10	+	ENSG00000155256.18:s:97753038-97753182	ENSG00000155256.18_3_AI_1	False	True	97753038-97753182	C2	97757203-97757311	C1_C2_intron	97753183-97757202	4020	False	False	True	2.277e-01	2.969e-01	5.404e-02	8.434e-01	1.920e-01
ENSG00000155256.18_3	ENSG00000155256.18	ZFYVE27	chr10	+	ENSG00000155256.18:s:97753038-97753182	ENSG00000155256.18_3_AI_1	False	False	97753038-97753182	C2	97757203-97757311	C1_C2_spliced	97753182-97757265	4020	False	False	True	7.723e-01	7.031e-01	-5.404e-02	8.434e-01	1.920e-01
ENSG00000160336.17_1	ENSG00000160336.17	ZNF761	chr19	+	ENSG00000160336.17:t:53454650-53458261	ENSG00000160336.17_1_AI_1	False	True	53454650-53458261	C1	53449879-53450354	C2_C1_intron	53450355-53454649	4295	False	False	True	5.777e-02	1.543e-02	-1.768e-02	7.434e-01	5.699e-01
ENSG00000160336.17_1	ENSG00000160336.17	ZNF761	chr19	+	ENSG00000160336.17:t:53454650-53458261	ENSG00000160336.17_1_AI_1	False	False	53449879-53450354	C1	53449879-53450354	C2_C1_spliced	53449638-53454650	4295	False	False	True	9.324e-01	9.443e-01	7.652e-03	7.183e-01	5.945e-01
ENSG00000012048.23_5	ENSG00000012048.23	BRCA1	chr17	-	ENSG00000012048.23:s:43093013-43094860	ENSG00000012048.23_5_AI_1	False	False	43093013-43094860	C2	43091098-43091851	C1_C2_intron	43091852-43093012	1161	False	False	True	8.664e-01	8.757e-01	2.938e-03	6.987e-01	6.787e-01
ENSG00000012048.23_5	ENSG00000012048.23	BRCA1	chr17	-	ENSG00000012048.23:s:43093013-43094860	ENSG00000012048.23_5_AI_1	False	False	43093013-43094860	C2	43091098-43091851	C1_C2_spliced	43091032-43094744	1161	False	False	True	1.336e-01	1.243e-01	-2.938e-03	6.987e-01	6.787e-01
ENSG00000012048.23_8	ENSG00000012048.23	BRCA1	chr17	-	ENSG00000012048.23:s:43047643-43047703	ENSG00000012048.23_8_AI_1	False	True	43047643-43047703	C2	43044295-43045802	C1_C2_intron	43045803-43047642	1840	False	False	True	5.951e-02	6.167e-02	3.751e-04	7.021e-01	6.861e-01
ENSG00000012048.23_8	ENSG00000012048.23	BRCA1	chr17	-	ENSG00000012048.23:s:43047643-43047703	ENSG00000012048.23_8_AI_1	False	False	43047643-43047703	C2	43044295-43045802	C1_C2_spliced	43045802-43047643	1840	False	False	True	9.405e-01	9.383e-01	-3.751e-04	7.021e-01	6.861e-01
ENSG00000159363.19_5	ENSG00000159363.19	ATP13A2	chr1	-	ENSG00000159363.19:s:16995487-16996164	ENSG00000159363.19_5_AI_1	False	True	16995487-16996164	C2	16993629-16993835	C1_C2_intron	16993836-16995486	1651	False	False	True	2.052e-01	1.427e-01	-4.527e-02	8.314e-01	2.394e-01
ENSG00000159363.19_5	ENSG00000159363.19	ATP13A2	chr1	-	ENSG00000159363.19:s:16995487-16996164	ENSG00000159363.19_5_AI_1	False	False	16995487-16996164	C2	16993629-16993835	C1_C2_spliced	16993835-16995976	1651	False	False	True	7.923e-01	8.555e-01	4.614e-02	8.334e-01	2.351e-01
ENSG00000162063.13_2	ENSG00000162063.13	CCNF	chr16	+	ENSG00000162063.13:s:2438070-2438123	ENSG00000162063.13_2_AI_1	False	True	2438070-2438123	C2	2439353-2439457	C1_C2_intron	2438124-2439352	1229	False	False	True	6.675e-02	7.618e-02	3.072e-03	7.017e-01	6.713e-01
ENSG00000162063.13_2	ENSG00000162063.13	CCNF	chr16	+	ENSG00000162063.13:s:2438070-2438123	ENSG00000162063.13_2_AI_1	False	False	2438070-2438123	C2	2439353-2439457	C1_C2_spliced	2438123-2439353	1229	False	False	True	9.333e-01	9.238e-01	-3.072e-03	7.017e-01	6.713e-01
ENSG00000162063.13_4	ENSG00000162063.13	CCNF	chr16	+	ENSG00000162063.13:s:2449828-2449915	ENSG00000162063.13_4_AI_1	False	True	2449828-2449915	C2	2453210-2453309	C1_C2_intron	2449916-2453209	3294	False	False	True	1.124e-01	8.280e-02	-2.086e-02	7.806e-01	5.274e-01
ENSG00000162063.13_4	ENSG00000162063.13	CCNF	chr16	+	ENSG00000162063.13:s:2449828-2449915	ENSG00000162063.13_4_AI_1	False	False	2449828-2449915	C2	2453210-2453309	C1_C2_spliced	2449915-2453210	3294	False	False	True	8.876e-01	9.172e-01	2.086e-02	7.806e-01	5.274e-01
ENSG00000065268.11_1	ENSG00000065268.11	WDR18	chr19	+	ENSG00000065268.11:s:990223-990364	ENSG00000065268.11_1_AI_1	False	True	990223-990364	C2	990647-990995	C1_C2_intron	990365-990646	282	False	True	True	2.910e-01	8.549e-02	-2.043e-01	9.999e-01	8.530e-04
ENSG00000065268.11_1	ENSG00000065268.11	WDR18	chr19	+	ENSG00000065268.11:s:990223-990364	ENSG00000065268.11_1_AI_1	False	False	990223-990364	C2	990647-990995	C1_C2_spliced	990364-990852	282	False	True	True	7.090e-01	9.145e-01	2.043e-01	9.999e-01	8.530e-04
ENSG00000085733.16_1	ENSG00000085733.16	CTTN	chr11	+	ENSG00000085733.16:t:70405265-70405361	ENSG00000085733.16_1_AI_1	False	True	70405265-70405361	C1	70398404-70398614	C2_C1_intron	70398615-70405264	6650	False	False	True	5.476e-02	5.191e-02	-3.113e-03	7.093e-01	7.017e-01
ENSG00000085733.16_1	ENSG00000085733.16	CTTN	chr11	+	ENSG00000085733.16:t:70405265-70405361	ENSG00000085733.16_1_AI_1	False	False	70398404-70398614	C1	70398404-70398614	C2_C1_spliced	70398614-70405265	6650	False	False	True	8.977e-01	9.291e-01	1.875e-02	7.470e-01	5.807e-01
ENSG00000085733.16_3	ENSG00000085733.16	CTTN	chr11	+	ENSG00000085733.16:s:70407518-70408342	ENSG00000085733.16_3_AI_1	False	True	70407518-70408342	C2	70409831-70409960	C1_C2_intron	70408343-70409830	1488	False	False	True	3.662e-02	8.302e-02	5.009e-02	9.459e-01	3.835e-01
ENSG00000085733.16_3	ENSG00000085733.16	CTTN	chr11	+	ENSG00000085733.16:s:70407518-70408342	ENSG00000085733.16_3_AI_1	False	False	70407518-70408342	C2	70409831-70409960	C1_C2_spliced	70407591-70409831	1488	False	False	True	9.634e-01	9.170e-01	-5.009e-02	9.459e-01	3.835e-01
ENSG00000126775.9_1	ENSG00000126775.9	ATG14	chr14	-	ENSG00000126775.9:s:55395940-55395982	ENSG00000126775.9_1_AI_1	False	True	55395940-55395982	C2	55390911-55391302	C1_C2_intron	55391303-55395939	4637	False	False	True	6.415e-02	8.864e-02	1.962e-02	7.569e-01	4.281e-01
ENSG00000126775.9_1	ENSG00000126775.9	ATG14	chr14	-	ENSG00000126775.9:s:55395940-55395982	ENSG00000126775.9_1_AI_1	False	False	55395940-55395982	C2	55390911-55391302	C1_C2_spliced	55390992-55395940	4637	False	False	True	9.358e-01	9.114e-01	-1.962e-02	7.569e-01	4.281e-01
ENSG00000177169.10_1	ENSG00000177169.10	ULK1	chr12	+	ENSG00000177169.10:s:131894622-131895112	ENSG00000177169.10_1_AI_1	False	True	131894622-131895112	C2	131895601-131895693	C1_C2_intron	131895113-131895600	488	False	True	True	2.329e-01	1.144e-01	-1.054e-01	9.666e-01	6.272e-02
ENSG00000177169.10_1	ENSG00000177169.10	ULK1	chr12	+	ENSG00000177169.10:s:131894622-131895112	ENSG00000177169.10_1_AI_1	False	False	131894622-131895112	C2	131895601-131895693	C1_C2_spliced	131895112-131895601	488	False	True	True	7.671e-01	8.856e-01	1.054e-01	9.666e-01	6.272e-02
ENSG00000177169.10_2	ENSG00000177169.10	ULK1	chr12	+	ENSG00000177169.10:s:131910712-131910800	ENSG00000177169.10_2_AI_1	False	True	131910712-131910800	C2	131911942-131912089	C1_C2_intron	131910801-131911941	1141	False	True	True	2.104e-01	5.039e-02	-1.557e-01	9.986e-01	7.575e-03
ENSG00000177169.10_2	ENSG00000177169.10	ULK1	chr12	+	ENSG00000177169.10:s:131910712-131910800	ENSG00000177169.10_2_AI_1	False	False	131910712-131910800	C2	131911942-131912089	C1_C2_spliced	131910800-131911942	1141	False	True	True	7.896e-01	9.496e-01	1.557e-01	9.986e-01	7.575e-03
ENSG00000177169.10_3	ENSG00000177169.10	ULK1	chr12	+	ENSG00000177169.10:s:131913747-131913836	ENSG00000177169.10_3_AI_1	False	True	131913747-131913836	C2	131914352-131914477	C1_C2_intron	131913837-131914351	515	False	False	True	1.509e-01	1.312e-01	-1.004e-02	7.412e-01	5.369e-01
ENSG00000177169.10_3	ENSG00000177169.10	ULK1	chr12	+	ENSG00000177169.10:s:131913747-131913836	ENSG00000177169.10_3_AI_1	False	False	131913747-131913836	C2	131914352-131914477	C1_C2_spliced	131913836-131914352	515	False	False	True	8.491e-01	8.688e-01	1.004e-02	7.412e-01	5.369e-01
ENSG00000177169.10_4	ENSG00000177169.10	ULK1	chr12	+	ENSG00000177169.10:s:131917411-131917554	ENSG00000177169.10_4_AI_1	False	True	131917411-131917554	C2	131918302-131918681	C1_C2_intron	131917555-131918301	747	False	False	True	5.999e-01	4.807e-01	-6.880e-02	8.568e-01	1.193e-01
ENSG00000177169.10_4	ENSG00000177169.10	ULK1	chr12	+	ENSG00000177169.10:s:131917411-131917554	ENSG00000177169.10_4_AI_1	False	False	131917411-131917554	C2	131918302-131918681	C1_C2_spliced	131917554-131918497	747	False	False	True	4.001e-01	5.193e-01	6.880e-02	8.568e-01	1.193e-01
ENSG00000177169.10_5	ENSG00000177169.10	ULK1	chr12	+	ENSG00000177169.10:s:131919979-131920136	ENSG00000177169.10_5_AI_1	False	False	131919979-131920136	C2	131921100-131921235	C1_C2_intron	131920137-131921099	963	False	False	True	3.694e-01	2.560e-01	-9.104e-02	8.985e-01	9.023e-02
ENSG00000177169.10_5	ENSG00000177169.10	ULK1	chr12	+	ENSG00000177169.10:s:131919979-131920136	ENSG00000177169.10_5_AI_1	False	False	131919979-131920136	C2	131921100-131921235	C1_C2_spliced	131920136-131921100	963	False	False	True	6.306e-01	7.440e-01	9.104e-02	8.985e-01	9.023e-02
ENSG00000101745.17_4	ENSG00000101745.17	ANKRD12	chr18	+	ENSG00000101745.17:s:9254211-9258931	ENSG00000101745.17_4_AI_1	False	True	9254211-9258931	C2	9263790-9263888	C1_C2_intron	9258932-9263789	4858	False	False	True	4.480e-02	1.168e-01	4.808e-02	8.430e-01	2.415e-01
ENSG00000101745.17_4	ENSG00000101745.17	ANKRD12	chr18	+	ENSG00000101745.17:s:9254211-9258931	ENSG00000101745.17_4_AI_1	False	False	9254211-9258931	C2	9263790-9263888	C1_C2_spliced	9258931-9263790	4858	False	False	True	9.552e-01	8.832e-01	-4.808e-02	8.430e-01	2.415e-01
ENSG00000116918.15_1	ENSG00000116918.15	TSNAX	chr1	+	ENSG00000116918.15:t:231561128-231561255	ENSG00000116918.15_1_AI_1	False	True	231561128-231561255	C1	231554621-231554694	C2_C1_intron	231554695-231561127	6433	False	False	True	2.594e-02	6.649e-02	3.625e-02	8.740e-01	4.911e-01
ENSG00000116918.15_1	ENSG00000116918.15	TSNAX	chr1	+	ENSG00000116918.15:t:231561128-231561255	ENSG00000116918.15_1_AI_1	False	False	231554621-231554694	C1	231554621-231554694	C2_C1_spliced	231542611-231561128	6433	False	False	True	9.741e-01	9.335e-01	-3.625e-02	8.740e-01	4.911e-01
ENSG00000270580.5_2	ENSG00000270580.5	ENSG00000270580	chr16	-	ENSG00000270580.5:s:15127470-15127596	ENSG00000270580.5_2_AI_1	False	True	15127470-15127596	C2	15125691-15125948	C1_C2_intron	15125949-15127469	1521	False	False	True	9.588e-01	8.851e-01	-5.183e-02	8.585e-01	2.185e-01
ENSG00000270580.5_2	ENSG00000270580.5	ENSG00000270580	chr16	-	ENSG00000270580.5:s:15127470-15127596	ENSG00000270580.5_2_AI_1	False	False	15127470-15127596	C2	15125691-15125948	C1_C2_spliced	15125807-15127470	1521	False	False	True	4.121e-02	1.149e-01	5.183e-02	8.585e-01	2.185e-01
ENSG00000270580.5_3	ENSG00000270580.5	ENSG00000270580	chr16	-	ENSG00000270580.5:s:15125691-15125948	ENSG00000270580.5_3_AI_1	False	True	15125691-15125948	C2	15118926-15119054	C1_C2_intron	15119055-15125690	6636	False	False	True	8.539e-02	1.655e-01	5.023e-02	8.279e-01	1.937e-01
ENSG00000270580.5_3	ENSG00000270580.5	ENSG00000270580	chr16	-	ENSG00000270580.5:s:15125691-15125948	ENSG00000270580.5_3_AI_1	False	False	15125691-15125948	C2	15118926-15119054	C1_C2_spliced	15119054-15125691	6636	False	False	True	9.146e-01	8.345e-01	-5.023e-02	8.279e-01	1.937e-01
ENSG00000213347.11_2	ENSG00000213347.11	MXD3	chr5	-	ENSG00000213347.11:s:177310426-177310540	ENSG00000213347.11_2_AI_1	False	True	177310426-177310540	C2	177307781-177308062	C1_C2_intron	177308063-177310425	2363	False	False	True	1.029e-01	7.813e-02	-1.362e-02	7.481e-01	5.240e-01
ENSG00000213347.11_2	ENSG00000213347.11	MXD3	chr5	-	ENSG00000213347.11:s:177310426-177310540	ENSG00000213347.11_2_AI_1	False	False	177310426-177310540	C2	177307781-177308062	C1_C2_spliced	177307964-177310426	2363	False	False	True	8.971e-01	9.219e-01	1.362e-02	7.481e-01	5.240e-01
ENSG00000076924.12_1	ENSG00000076924.12	XAB2	chr19	-	ENSG00000076924.12:s:7627243-7627440	ENSG00000076924.12_1_AI_1	False	True	7627243-7627440	C2	7626136-7626270	C1_C2_intron	7626271-7627242	972	False	False	True	6.330e-02	3.570e-02	-2.385e-02	7.965e-01	5.709e-01
ENSG00000076924.12_1	ENSG00000076924.12	XAB2	chr19	-	ENSG00000076924.12:s:7627243-7627440	ENSG00000076924.12_1_AI_1	False	False	7627243-7627440	C2	7626136-7626270	C1_C2_spliced	7626270-7627243	972	False	False	True	9.367e-01	9.643e-01	2.385e-02	7.965e-01	5.709e-01
ENSG00000104824.18_4	ENSG00000104824.18	HNRNPL	chr19	-	ENSG00000104824.18:s:38840488-38840559	ENSG00000104824.18_4_AI_1	False	False	38840488-38840559	C2	38840303-38840376	C1_C2_intron	38840377-38840487	111	False	True	True	4.241e-01	1.756e-01	-2.487e-01	1.000e+00	3.371e-09
ENSG00000104824.18_4	ENSG00000104824.18	HNRNPL	chr19	-	ENSG00000104824.18:s:38840488-38840559	ENSG00000104824.18_4_AI_1	False	False	38840488-38840559	C2	38840303-38840376	C1_C2_spliced	38840376-38840488	111	False	True	True	5.759e-01	8.244e-01	2.487e-01	1.000e+00	3.368e-09
ENSG00000179152.20_4	ENSG00000179152.20	TCAIM	chr3	+	ENSG00000179152.20:s:44401203-44401334	ENSG00000179152.20_4_AI_1	False	True	44401203-44401334	C2	44407442-44409451	C1_C2_intron	44401335-44407441	6107	False	False	True	6.649e-02	5.269e-02	-4.036e-03	7.305e-01	5.983e-01
ENSG00000179152.20_4	ENSG00000179152.20	TCAIM	chr3	+	ENSG00000179152.20:s:44401203-44401334	ENSG00000179152.20_4_AI_1	False	False	44401203-44401334	C2	44407442-44409451	C1_C2_spliced	44401334-44407442	6107	False	False	True	9.335e-01	9.473e-01	4.036e-03	7.305e-01	5.983e-01
ENSG00000198873.12_1	ENSG00000198873.12	GRK5	chr10	+	ENSG00000198873.12:s:119448123-119448260	ENSG00000198873.12_1_AI_1	False	True	119448123-119448260	C2	119452448-119452808	C1_C2_intron	119448261-119452447	4187	False	False	True	6.942e-02	3.731e-02	-2.184e-02	7.642e-01	4.327e-01
ENSG00000198873.12_1	ENSG00000198873.12	GRK5	chr10	+	ENSG00000198873.12:s:119448123-119448260	ENSG00000198873.12_1_AI_1	False	False	119448123-119448260	C2	119452448-119452808	C1_C2_spliced	119448260-119452671	4187	False	False	True	9.306e-01	9.627e-01	2.184e-02	7.642e-01	4.327e-01
ENSG00000250251.6_6	ENSG00000250251.6	PKD1P6	chr16	-	ENSG00000250251.6:s:15126659-15127596	ENSG00000250251.6_6_AI_1	False	True	15126659-15127596	C2	15125691-15125807	C1_C2_intron	15125808-15126658	851	False	False	True	9.427e-01	8.508e-01	-6.648e-02	8.699e-01	1.483e-01
ENSG00000250251.6_6	ENSG00000250251.6	PKD1P6	chr16	-	ENSG00000250251.6:s:15126659-15127596	ENSG00000250251.6_6_AI_1	False	False	15126659-15127596	C2	15125691-15125807	C1_C2_spliced	15125807-15127470	851	False	False	True	5.730e-02	1.492e-01	6.648e-02	8.699e-01	1.483e-01
ENSG00000115504.15_2	ENSG00000115504.15	EHBP1	chr2	+	ENSG00000115504.15:s:62948260-62948316	ENSG00000115504.15_2_AI_1	False	False	62948260-62948316	C2	62948933-62949162	C1_C2_intron	62948317-62948932	616	False	False	True	9.217e-01	9.657e-01	2.448e-02	7.860e-01	4.971e-01
ENSG00000115504.15_2	ENSG00000115504.15	EHBP1	chr2	+	ENSG00000115504.15:s:62948260-62948316	ENSG00000115504.15_2_AI_1	False	False	62948260-62948316	C2	62948933-62949162	C1_C2_spliced	62948316-62955517	616	False	False	True	5.685e-02	9.491e-03	-2.147e-02	7.622e-01	5.664e-01
ENSG00000115504.15_5	ENSG00000115504.15	EHBP1	chr2	+	ENSG00000115504.15:s:63038743-63038816	ENSG00000115504.15_5_AI_1	False	True	63038743-63038816	C2	63044839-63045180	C1_C2_intron	63038817-63044838	6022	False	False	True	6.745e-02	9.211e-02	1.458e-02	7.418e-01	4.976e-01
ENSG00000115504.15_5	ENSG00000115504.15	EHBP1	chr2	+	ENSG00000115504.15:s:63038743-63038816	ENSG00000115504.15_5_AI_1	False	False	63038743-63038816	C2	63044839-63045180	C1_C2_spliced	63038816-63045066	6022	False	False	True	9.326e-01	9.079e-01	-1.458e-02	7.418e-01	4.976e-01
ENSG00000197386.14_5	ENSG00000197386.14	HTT	chr4	+	ENSG00000197386.14:s:3229887-3230042	ENSG00000197386.14_5_AI_1	False	True	3229887-3230042	C2	3233163-3233353	C1_C2_intron	3230043-3233162	3120	False	False	True	6.247e-02	7.771e-02	3.568e-03	7.127e-01	6.380e-01
ENSG00000197386.14_5	ENSG00000197386.14	HTT	chr4	+	ENSG00000197386.14:s:3229887-3230042	ENSG00000197386.14_5_AI_1	False	False	3229887-3230042	C2	3233163-3233353	C1_C2_spliced	3230042-3233163	3120	False	False	True	9.362e-01	9.200e-01	-4.045e-03	7.116e-01	6.379e-01
ENSG00000177192.14_2	ENSG00000177192.14	PUS1	chr12	+	ENSG00000177192.14:t:131931515-131932680	ENSG00000177192.14_2_AI_1	False	True	131931515-131932312	C1	131929907-131930181	C2_C1_intron	131930182-131931514	1333	False	False	True	1.404e-01	1.546e-01	1.059e-02	7.438e-01	5.545e-01
ENSG00000177192.14_2	ENSG00000177192.14	PUS1	chr12	+	ENSG00000177192.14:t:131931515-131932680	ENSG00000177192.14_2_AI_1	False	False	131929907-131930181	C1	131929907-131930181	C2_C1_spliced	131930135-131932175	1333	False	False	True	8.206e-01	8.164e-01	-7.717e-03	7.288e-01	5.480e-01
ENSG00000134574.12_1	ENSG00000134574.12	DDB2	chr11	+	ENSG00000134574.12:s:47214974-47215272	ENSG00000134574.12_1_AI_1	False	False	47214974-47215272	C2	47216194-47216472	C1_C2_intron	47215273-47216193	921	False	False	True	1.588e-01	1.099e-01	-2.627e-02	7.713e-01	4.318e-01
ENSG00000134574.12_1	ENSG00000134574.12	DDB2	chr11	+	ENSG00000134574.12:s:47214974-47215272	ENSG00000134574.12_1_AI_1	False	False	47214974-47215272	C2	47216194-47216472	C1_C2_spliced	47215263-47216336	921	False	False	True	8.169e-01	8.780e-01	3.766e-02	8.241e-01	3.460e-01
ENSG00000134575.13_2	ENSG00000134575.13	ACP2	chr11	-	ENSG00000134575.13:s:47242723-47242898	ENSG00000134575.13_2_AI_1	False	True	47242723-47242898	C2	47239493-47240249	C1_C2_intron	47240250-47242722	2473	False	False	True	6.029e-02	5.629e-02	-2.899e-03	7.436e-01	5.483e-01
ENSG00000134575.13_2	ENSG00000134575.13	ACP2	chr11	-	ENSG00000134575.13:s:47242723-47242898	ENSG00000134575.13_2_AI_1	False	False	47242723-47242898	C2	47239493-47240249	C1_C2_spliced	47240249-47242723	2473	False	False	True	9.397e-01	9.437e-01	2.899e-03	7.436e-01	5.483e-01
ENSG00000104825.17_2	ENSG00000104825.17	NFKBIB	chr19	+	ENSG00000104825.17:s:38907399-38908538	ENSG00000104825.17_2_AI_1	False	False	38907399-38908538	C2	38908731-38908893	C1_C2_intron	38908539-38908730	192	False	True	True	7.015e-01	5.076e-01	-1.945e-01	9.980e-01	4.309e-03
ENSG00000104825.17_2	ENSG00000104825.17	NFKBIB	chr19	+	ENSG00000104825.17:s:38907399-38908538	ENSG00000104825.17_2_AI_1	False	False	38907399-38908538	C2	38908731-38908893	C1_C2_spliced	38907659-38908731	192	False	True	True	2.985e-01	4.924e-01	1.945e-01	9.980e-01	4.309e-03
ENSG00000101161.8_3	ENSG00000101161.8	PRPF6	chr20	+	ENSG00000101161.8:s:64029377-64029491	ENSG00000101161.8_3_AI_1	False	True	64029377-64029491	C2	64031918-64032044	C1_C2_intron	64029492-64031917	2426	False	False	True	1.521e-01	5.198e-02	-9.632e-02	9.999e-01	8.664e-02
ENSG00000101161.8_3	ENSG00000101161.8	PRPF6	chr20	+	ENSG00000101161.8:s:64029377-64029491	ENSG00000101161.8_3_AI_1	False	False	64029377-64029491	C2	64031918-64032044	C1_C2_spliced	64029491-64031918	2426	False	False	True	8.479e-01	9.480e-01	9.632e-02	9.999e-01	8.664e-02
ENSG00000264187.1_1	ENSG00000264187.1	ENSG00000264187	chr17	-	ENSG00000264187.1:s:17231794-17231882	ENSG00000264187.1_1_AI_1	False	True	17231794-17231882	C2	17227990-17228161	C1_C2_intron	17228162-17231793	3632	False	False	True	9.609e-02	7.173e-02	-1.817e-02	7.741e-01	3.813e-01
ENSG00000264187.1_1	ENSG00000264187.1	ENSG00000264187	chr17	-	ENSG00000264187.1:s:17231794-17231882	ENSG00000264187.1_1_AI_1	False	False	17231794-17231882	C2	17227990-17228161	C1_C2_spliced	17228161-17231794	3632	False	False	True	9.039e-01	9.283e-01	1.817e-02	7.741e-01	3.813e-01
ENSG00000183495.14_4	ENSG00000183495.14	EP400	chr12	+	ENSG00000183495.14:s:132068099-132069641	ENSG00000183495.14_4_AI_1	False	True	132068099-132069641	C2	132075701-132076593	C1_C2_intron	132069642-132075700	6059	False	False	True	6.656e-02	5.423e-02	-3.334e-03	7.021e-01	6.856e-01
ENSG00000183495.14_4	ENSG00000183495.14	EP400	chr12	+	ENSG00000183495.14:s:132068099-132069641	ENSG00000183495.14_4_AI_1	False	False	132068099-132069641	C2	132075701-132076593	C1_C2_spliced	132069641-132076516	6059	False	False	True	9.334e-01	9.458e-01	3.334e-03	7.021e-01	6.856e-01
ENSG00000154803.13_2	ENSG00000154803.13	FLCN	chr17	-	ENSG00000154803.13:s:17214985-17215090	ENSG00000154803.13_2_AI_1	False	True	17214985-17215090	C2	17212212-17213856	C1_C2_intron	17213857-17214984	1128	False	False	True	1.491e-01	4.689e-02	-8.702e-02	9.468e-01	1.013e-01
ENSG00000154803.13_2	ENSG00000154803.13	FLCN	chr17	-	ENSG00000154803.13:s:17214985-17215090	ENSG00000154803.13_2_AI_1	False	False	17214985-17215090	C2	17212212-17213856	C1_C2_spliced	17213856-17214985	1128	False	False	True	8.509e-01	9.531e-01	8.702e-02	9.468e-01	1.013e-01
ENSG00000154277.13_3	ENSG00000154277.13	UCHL1	chr4	+	ENSG00000154277.13:s:41264103-41264465	ENSG00000154277.13_3_AI_1	False	True	41264103-41264465	C2	41267987-41268455	C1_C2_intron	41264466-41267986	3521	False	False	True	5.915e-02	6.100e-02	1.512e-03	6.619e-01	8.077e-01
ENSG00000154277.13_3	ENSG00000154277.13	UCHL1	chr4	+	ENSG00000154277.13:s:41264103-41264465	ENSG00000154277.13_3_AI_1	False	False	41264103-41264465	C2	41267987-41268455	C1_C2_spliced	41264161-41267987	3521	False	False	True	9.401e-01	9.388e-01	-7.899e-04	6.569e-01	8.214e-01
ENSG00000123472.13_3	ENSG00000123472.13	ATPAF1	chr1	-	ENSG00000123472.13:s:46635079-46635970	ENSG00000123472.13_3_AI_1	False	False	46635079-46635970	C2	46632737-46633828	C1_C2_intron	46633829-46635078	1250	False	True	True	7.724e-01	6.102e-01	-1.348e-01	9.565e-01	3.463e-02
ENSG00000123472.13_3	ENSG00000123472.13	ATPAF1	chr1	-	ENSG00000123472.13:s:46635079-46635970	ENSG00000123472.13_3_AI_1	False	False	46635079-46635970	C2	46632737-46633828	C1_C2_spliced	46633828-46635897	1250	False	True	True	2.276e-01	3.898e-01	1.348e-01	9.565e-01	3.463e-02
ENSG00000249624.10_1	ENSG00000249624.10	ENSG00000249624	chr21	+	ENSG00000249624.10:s:33283094-33283241	ENSG00000249624.10_1_AI_1	False	True	33283094-33283241	C2	33288104-33288261	C1_C2_intron	33283242-33288103	4862	False	False	True	3.165e-02	5.932e-02	1.514e-02	7.292e-01	5.373e-01
ENSG00000249624.10_1	ENSG00000249624.10	ENSG00000249624	chr21	+	ENSG00000249624.10:s:33283094-33283241	ENSG00000249624.10_1_AI_1	False	False	33283094-33283241	C2	33288104-33288261	C1_C2_spliced	33283241-33288104	4862	False	False	True	9.683e-01	9.407e-01	-1.514e-02	7.292e-01	5.373e-01
ENSG00000243646.11_2	ENSG00000243646.11	IL10RB	chr21	+	ENSG00000243646.11:s:33283094-33283834	ENSG00000243646.11_2_AI_1	False	True	33283094-33283834	C2	33288104-33289934	C1_C2_intron	33283835-33288103	4269	False	False	True	3.623e-02	6.048e-02	5.729e-03	7.222e-01	5.848e-01
ENSG00000243646.11_2	ENSG00000243646.11	IL10RB	chr21	+	ENSG00000243646.11:s:33283094-33283834	ENSG00000243646.11_2_AI_1	False	False	33283094-33283834	C2	33288104-33289934	C1_C2_spliced	33283241-33288104	4269	False	False	True	9.638e-01	9.395e-01	-5.729e-03	7.222e-01	5.848e-01
ENSG00000182541.18_2	ENSG00000182541.18	LIMK2	chr22	+	ENSG00000182541.18:s:31259889-31260077	ENSG00000182541.18_2_AI_1	False	True	31259889-31260077	C2	31262134-31262239	C1_C2_intron	31260078-31262133	2056	False	False	True	5.919e-02	4.775e-02	-8.994e-03	7.369e-01	6.380e-01
ENSG00000182541.18_2	ENSG00000182541.18	LIMK2	chr22	+	ENSG00000182541.18:s:31259889-31260077	ENSG00000182541.18_2_AI_1	False	False	31259889-31260077	C2	31262134-31262239	C1_C2_spliced	31260077-31262134	2056	False	False	True	9.408e-01	9.522e-01	8.994e-03	7.369e-01	6.380e-01
ENSG00000182541.18_3	ENSG00000182541.18	LIMK2	chr22	+	ENSG00000182541.18:s:31262595-31262791	ENSG00000182541.18_3_AI_1	False	True	31262595-31262791	C2	31265946-31266132	C1_C2_intron	31262792-31265945	3154	False	False	True	5.660e-02	3.216e-02	-1.535e-02	7.426e-01	6.281e-01
ENSG00000182541.18_3	ENSG00000182541.18	LIMK2	chr22	+	ENSG00000182541.18:s:31262595-31262791	ENSG00000182541.18_3_AI_1	False	False	31262595-31262791	C2	31265946-31266132	C1_C2_spliced	31262791-31265946	3154	False	False	True	9.434e-01	9.678e-01	1.535e-02	7.426e-01	6.281e-01
ENSG00000149541.10_2	ENSG00000149541.10	B3GAT3	chr11	-	ENSG00000149541.10:s:62620497-62620671	ENSG00000149541.10_2_AI_1	False	True	62620497-62620671	C2	62616987-62617454	C1_C2_intron	62617455-62620496	3042	False	False	True	5.131e-02	1.079e-01	4.129e-02	8.281e-01	3.026e-01
ENSG00000149541.10_2	ENSG00000149541.10	B3GAT3	chr11	-	ENSG00000149541.10:s:62620497-62620671	ENSG00000149541.10_2_AI_1	False	False	62620497-62620671	C2	62616987-62617454	C1_C2_spliced	62617347-62620497	3042	False	False	True	9.487e-01	8.921e-01	-4.129e-02	8.281e-01	3.026e-01
ENSG00000182768.9_1	ENSG00000182768.9	NGRN	chr15	+	ENSG00000182768.9:s:90265659-90265876	ENSG00000182768.9_1_AI_1	False	False	90265659-90265876	C2	90266288-90266398	C1_C2_intron	90265877-90266287	411	False	False	True	8.132e-01	8.498e-01	2.393e-02	7.697e-01	4.688e-01
ENSG00000182768.9_1	ENSG00000182768.9	NGRN	chr15	+	ENSG00000182768.9:s:90265659-90265876	ENSG00000182768.9_1_AI_1	False	False	90265659-90265876	C2	90266288-90266398	C1_C2_spliced	90265876-90266288	411	False	False	True	1.868e-01	1.502e-01	-2.393e-02	7.697e-01	4.688e-01
ENSG00000050393.12_3	ENSG00000050393.12	MCUR1	chr6	-	ENSG00000050393.12:t:13788646-13788704	ENSG00000050393.12_3_AI_1	False	False	13788646-13788704	C1	13790788-13790864	C2_C1_intron	13788705-13790787	2083	False	False	True	7.675e-01	6.592e-01	-7.739e-02	8.855e-01	1.214e-01
ENSG00000050393.12_3	ENSG00000050393.12	MCUR1	chr6	-	ENSG00000050393.12:t:13788646-13788704	ENSG00000050393.12_3_AI_1	False	False	13790788-13790864	C1	13790788-13790864	C2_C1_spliced	13788704-13791878	2083	False	False	True	2.325e-01	3.408e-01	7.739e-02	8.855e-01	1.214e-01
ENSG00000050393.12_4	ENSG00000050393.12	MCUR1	chr6	-	ENSG00000050393.12:s:13788646-13788704	ENSG00000050393.12_4_AI_1	False	False	13788646-13788704	C2	13786557-13787355	C1_C2_intron	13787356-13788645	1290	False	False	True	9.337e-01	9.075e-01	-1.344e-02	7.288e-01	5.600e-01
ENSG00000050393.12_4	ENSG00000050393.12	MCUR1	chr6	-	ENSG00000050393.12:s:13788646-13788704	ENSG00000050393.12_4_AI_1	False	False	13788646-13788704	C2	13786557-13787355	C1_C2_spliced	13787355-13788646	1290	False	False	True	6.630e-02	9.250e-02	1.344e-02	7.288e-01	5.600e-01
ENSG00000089597.18_1	ENSG00000089597.18	GANAB	chr11	-	ENSG00000089597.18:s:62646562-62646726	ENSG00000089597.18_1_AI_1	False	True	62646562-62646726	C2	62639930-62640069	C1_C2_intron	62640070-62646561	6492	False	False	True	6.155e-02	6.570e-02	2.020e-03	6.720e-01	7.723e-01
ENSG00000089597.18_1	ENSG00000089597.18	GANAB	chr11	-	ENSG00000089597.18:s:62646562-62646726	ENSG00000089597.18_1_AI_1	False	False	62646562-62646726	C2	62639930-62640069	C1_C2_spliced	62639731-62646562	6492	False	False	True	9.261e-01	9.287e-01	1.458e-03	6.620e-01	7.921e-01
ENSG00000148308.18_1	ENSG00000148308.18	GTF3C5	chr9	+	ENSG00000148308.18:s:133030675-133030950	ENSG00000148308.18_1_AI_1	False	False	133030675-133030950	C2	133030997-133031164	C1_C2_intron	133030951-133030996	46	False	False	True	7.789e-01	8.479e-01	4.807e-02	8.674e-01	2.742e-01
ENSG00000148308.18_1	ENSG00000148308.18	GTF3C5	chr9	+	ENSG00000148308.18:s:133030675-133030950	ENSG00000148308.18_1_AI_1	False	False	133030675-133030950	C2	133030997-133031164	C1_C2_spliced	133030910-133042087	46	False	False	True	1.735e-01	1.220e-01	-3.861e-02	8.412e-01	3.625e-01
ENSG00000148308.18_3	ENSG00000148308.18	GTF3C5	chr9	+	ENSG00000148308.18:s:133055859-133056094	ENSG00000148308.18_3_AI_1	False	True	133055859-133056094	C2	133056766-133056908	C1_C2_intron	133056095-133056765	671	False	False	True	6.364e-02	7.441e-02	2.370e-03	6.356e-01	8.876e-01
ENSG00000148308.18_3	ENSG00000148308.18	GTF3C5	chr9	+	ENSG00000148308.18:s:133055859-133056094	ENSG00000148308.18_3_AI_1	False	False	133055859-133056094	C2	133056766-133056908	C1_C2_spliced	133056094-133056766	671	False	False	True	9.364e-01	9.256e-01	-2.370e-03	6.356e-01	8.876e-01
ENSG00000116213.16_2	ENSG00000116213.16	WRAP73	chr1	-	ENSG00000116213.16:s:3631886-3632338	ENSG00000116213.16_2_AI_1	False	True	3631886-3632338	C2	3631466-3631657	C1_C2_intron	3631658-3631885	228	False	True	True	3.504e-01	1.212e-01	-2.315e-01	9.999e-01	2.301e-04
ENSG00000116213.16_2	ENSG00000116213.16	WRAP73	chr1	-	ENSG00000116213.16:s:3631886-3632338	ENSG00000116213.16_2_AI_1	False	False	3631886-3632338	C2	3631466-3631657	C1_C2_spliced	3631657-3632213	228	False	True	True	6.496e-01	8.788e-01	2.315e-01	9.999e-01	2.301e-04
ENSG00000116213.16_3	ENSG00000116213.16	WRAP73	chr1	-	ENSG00000116213.16:s:3631466-3631657	ENSG00000116213.16_3_AI_1	False	False	3631466-3631657	C2	3630767-3631117	C1_C2_intron	3631118-3631465	348	False	True	True	6.287e-01	4.874e-01	-1.258e-01	9.371e-01	4.153e-02
ENSG00000116213.16_3	ENSG00000116213.16	WRAP73	chr1	-	ENSG00000116213.16:s:3631466-3631657	ENSG00000116213.16_3_AI_1	False	False	3631466-3631657	C2	3630767-3631117	C1_C2_spliced	3631117-3631466	348	False	True	True	3.713e-01	5.126e-01	1.258e-01	9.371e-01	4.153e-02
ENSG00000280607.1_1	ENSG00000280607.1	ENSG00000280607	chr16	+	ENSG00000280607.1:s:29808679-29808741	ENSG00000280607.1_1_AI_1	False	True	29808679-29808741	C2	29810077-29810227	C1_C2_intron	29808742-29810076	1335	False	False	True	8.442e-02	1.195e-01	3.622e-02	8.784e-01	4.982e-01
ENSG00000280607.1_1	ENSG00000280607.1	ENSG00000280607	chr16	+	ENSG00000280607.1:s:29808679-29808741	ENSG00000280607.1_1_AI_1	False	False	29808679-29808741	C2	29810077-29810227	C1_C2_spliced	29808741-29810077	1335	False	False	True	9.156e-01	8.805e-01	-3.622e-02	8.784e-01	4.982e-01
ENSG00000182180.14_2	ENSG00000182180.14	MRPS16	chr10	-	ENSG00000182180.14:t:73248843-73249318	ENSG00000182180.14_2_AI_1	False	False	73248843-73249318	C1	73250741-73250991	C2_C1_intron	73249319-73250740	1422	False	False	True	8.803e-01	9.107e-01	2.280e-02	7.964e-01	5.589e-01
ENSG00000182180.14_2	ENSG00000182180.14	MRPS16	chr10	-	ENSG00000182180.14:t:73248843-73249318	ENSG00000182180.14_2_AI_1	False	False	73250741-73250991	C1	73250741-73250991	C2_C1_spliced	73249318-73251763	1422	False	False	True	1.197e-01	8.927e-02	-2.280e-02	7.964e-01	5.589e-01
ENSG00000233369.7_1	ENSG00000233369.7	GTF2IP4	chr7	+	ENSG00000233369.7:s:73200449-73200632	ENSG00000233369.7_1_AI_1	False	True	73200449-73200632	C2	73202112-73202140	C1_C2_intron	73200633-73202111	1479	False	False	True	3.794e-01	4.257e-01	2.079e-02	7.991e-01	2.912e-01
ENSG00000233369.7_1	ENSG00000233369.7	GTF2IP4	chr7	+	ENSG00000233369.7:s:73200449-73200632	ENSG00000233369.7_1_AI_1	False	False	73200449-73200632	C2	73202112-73202140	C1_C2_spliced	73200632-73202112	1479	False	False	True	6.206e-01	5.743e-01	-2.079e-02	7.991e-01	2.912e-01
ENSG00000233369.7_2	ENSG00000233369.7	GTF2IP4	chr7	+	ENSG00000233369.7:s:73202112-73202140	ENSG00000233369.7_2_AI_1	False	True	73202112-73202140	C2	73203423-73203464	C1_C2_intron	73202141-73203422	1282	False	False	True	3.541e-01	4.123e-01	4.192e-02	8.195e-01	2.524e-01
ENSG00000233369.7_2	ENSG00000233369.7	GTF2IP4	chr7	+	ENSG00000233369.7:s:73202112-73202140	ENSG00000233369.7_2_AI_1	False	False	73202112-73202140	C2	73203423-73203464	C1_C2_spliced	73202140-73203423	1282	False	False	True	6.459e-01	5.877e-01	-4.192e-02	8.195e-01	2.524e-01
ENSG00000233369.7_3	ENSG00000233369.7	GTF2IP4	chr7	+	ENSG00000233369.7:s:73203423-73203464	ENSG00000233369.7_3_AI_1	False	True	73203423-73203464	C2	73204563-73204604	C1_C2_intron	73203465-73204562	1098	False	False	True	7.811e-02	7.136e-02	-4.056e-03	6.873e-01	7.257e-01
ENSG00000233369.7_3	ENSG00000233369.7	GTF2IP4	chr7	+	ENSG00000233369.7:s:73203423-73203464	ENSG00000233369.7_3_AI_1	False	False	73203423-73203464	C2	73204563-73204604	C1_C2_spliced	73203464-73204563	1098	False	False	True	9.219e-01	9.286e-01	4.056e-03	6.873e-01	7.257e-01
ENSG00000079785.16_2	ENSG00000079785.16	DDX1	chr2	+	ENSG00000079785.16:s:15627054-15627145	ENSG00000079785.16_2_AI_1	False	False	15627054-15627145	C2	15628445-15628517	C1_C2_intron	15627146-15628444	1299	False	False	True	3.342e-02	6.450e-02	2.991e-02	8.394e-01	5.512e-01
ENSG00000079785.16_2	ENSG00000079785.16	DDX1	chr2	+	ENSG00000079785.16:s:15627054-15627145	ENSG00000079785.16_2_AI_1	False	False	15627054-15627145	C2	15628445-15628517	C1_C2_spliced	15627145-15628445	1299	False	False	True	9.592e-01	9.256e-01	-3.178e-02	8.461e-01	5.182e-01
ENSG00000167526.14_1	ENSG00000167526.14	RPL13	chr16	+	ENSG00000167526.14:s:89560677-89560839	ENSG00000167526.14_1_AI_1	False	False	89560677-89560839	C2	89560904-89561063	C1_C2_intron	89560840-89560903	64	False	False	True	3.636e-01	3.241e-01	-2.748e-02	8.234e-01	3.469e-01
ENSG00000167526.14_1	ENSG00000167526.14	RPL13	chr16	+	ENSG00000167526.14:s:89560677-89560839	ENSG00000167526.14_1_AI_1	False	False	89560677-89560839	C2	89560904-89561063	C1_C2_spliced	89560712-89560940	64	False	False	True	6.350e-01	6.717e-01	2.571e-02	8.202e-01	3.524e-01
ENSG00000167526.14_2	ENSG00000167526.14	RPL13	chr16	+	ENSG00000167526.14:t:89561227-89561523	ENSG00000167526.14_2_AI_1	False	False	89561227-89561523	C1	89560904-89561063	C2_C1_intron	89561064-89561226	163	False	False	True	7.285e-02	3.124e-02	-5.141e-02	1.000e+00	4.725e-01
ENSG00000167526.14_2	ENSG00000167526.14	RPL13	chr16	+	ENSG00000167526.14:t:89561227-89561523	ENSG00000167526.14_2_AI_1	False	False	89560904-89561063	C1	89560904-89561063	C2_C1_spliced	89561063-89561227	163	False	False	True	9.271e-01	9.687e-01	5.142e-02	1.000e+00	4.724e-01
ENSG00000167526.14_3	ENSG00000167526.14	RPL13	chr16	+	ENSG00000167526.14:t:89561578-89561710	ENSG00000167526.14_3_AI_1	False	False	89561578-89561710	C1	89561227-89561523	C2_C1_intron	89561524-89561577	54	False	False	True	6.170e-02	2.084e-02	-5.079e-02	9.962e-01	4.764e-01
ENSG00000167526.14_3	ENSG00000167526.14	RPL13	chr16	+	ENSG00000167526.14:t:89561578-89561710	ENSG00000167526.14_3_AI_1	False	False	89561227-89561523	C1	89561227-89561523	C2_C1_spliced	89561368-89561578	54	False	False	True	9.353e-01	9.763e-01	5.128e-02	1.000e+00	4.750e-01
ENSG00000172071.15_3	ENSG00000172071.15	EIF2AK3	chr2	-	ENSG00000172071.15:t:88562289-88565361	ENSG00000172071.15_3_AI_1	False	True	88562289-88565361	C1	88570017-88570914	C2_C1_intron	88565362-88570016	4655	False	False	True	5.324e-02	6.079e-02	2.463e-03	7.287e-01	5.945e-01
ENSG00000172071.15_3	ENSG00000172071.15	EIF2AK3	chr2	-	ENSG00000172071.15:t:88562289-88565361	ENSG00000172071.15_3_AI_1	False	False	88570017-88570914	C1	88570017-88570914	C2_C1_spliced	88562390-88570874	4655	False	False	True	9.368e-01	8.931e-01	-2.240e-02	7.683e-01	3.969e-01
ENSG00000008952.17_2	ENSG00000008952.17	SEC62	chr3	+	ENSG00000008952.17:s:169992594-169993101	ENSG00000008952.17_2_AI_1	False	False	169992594-169993101	C2	169993655-169998373	C1_C2_intron	169993102-169993654	553	False	False	True	8.458e-01	8.300e-01	-9.667e-03	7.213e-01	5.949e-01
ENSG00000008952.17_2	ENSG00000008952.17	SEC62	chr3	+	ENSG00000008952.17:s:169992594-169993101	ENSG00000008952.17_2_AI_1	False	False	169992594-169993101	C2	169993655-169998373	C1_C2_spliced	169993101-169993655	553	False	False	True	1.542e-01	1.700e-01	9.667e-03	7.213e-01	5.949e-01
ENSG00000148384.14_1	ENSG00000148384.14	INPP5E	chr9	-	ENSG00000148384.14:s:136435513-136439845	ENSG00000148384.14_1_AI_1	False	True	136435513-136439845	C2	136434740-136434863	C1_C2_intron	136434864-136435512	649	False	False	True	1.940e-01	1.495e-01	-2.732e-02	7.896e-01	3.495e-01
ENSG00000148384.14_1	ENSG00000148384.14	INPP5E	chr9	-	ENSG00000148384.14:s:136435513-136439845	ENSG00000148384.14_1_AI_1	False	False	136435513-136439845	C2	136434740-136434863	C1_C2_spliced	136434863-136438608	649	False	False	True	8.060e-01	8.505e-01	2.732e-02	7.896e-01	3.495e-01
ENSG00000148384.14_4	ENSG00000148384.14	INPP5E	chr9	-	ENSG00000148384.14:s:136432956-136433075	ENSG00000148384.14_4_AI_1	False	True	136432956-136433075	C2	136432479-136432586	C1_C2_intron	136432587-136432955	369	False	False	True	5.049e-01	4.501e-01	-3.699e-02	8.110e-01	2.629e-01
ENSG00000148384.14_4	ENSG00000148384.14	INPP5E	chr9	-	ENSG00000148384.14:s:136432956-136433075	ENSG00000148384.14_4_AI_1	False	False	136432956-136433075	C2	136432479-136432586	C1_C2_spliced	136432586-136432956	369	False	False	True	4.951e-01	5.499e-01	3.699e-02	8.110e-01	2.629e-01
ENSG00000148384.14_5	ENSG00000148384.14	INPP5E	chr9	-	ENSG00000148384.14:s:136432479-136432586	ENSG00000148384.14_5_AI_1	False	True	136432479-136432586	C2	136431824-136431985	C1_C2_intron	136431986-136432478	493	False	False	True	6.311e-01	5.943e-01	-2.093e-02	8.060e-01	2.935e-01
ENSG00000148384.14_5	ENSG00000148384.14	INPP5E	chr9	-	ENSG00000148384.14:s:136432479-136432586	ENSG00000148384.14_5_AI_1	False	False	136432479-136432586	C2	136431824-136431985	C1_C2_spliced	136431985-136432479	493	False	False	True	3.689e-01	4.057e-01	2.093e-02	8.060e-01	2.935e-01
ENSG00000148384.14_6	ENSG00000148384.14	INPP5E	chr9	-	ENSG00000148384.14:s:136431002-136431183	ENSG00000148384.14_6_AI_1	False	True	136431002-136431117	C2	136430277-136430413	C1_C2_intron	136430414-136431001	588	False	False	True	2.054e-01	1.376e-01	-5.205e-02	8.568e-01	2.238e-01
ENSG00000148384.14_6	ENSG00000148384.14	INPP5E	chr9	-	ENSG00000148384.14:s:136431002-136431183	ENSG00000148384.14_6_AI_1	False	False	136431002-136431117	C2	136430277-136430413	C1_C2_spliced	136430413-136431002	588	False	False	True	7.946e-01	8.624e-01	5.205e-02	8.568e-01	2.238e-01
ENSG00000148384.14_7	ENSG00000148384.14	INPP5E	chr9	-	ENSG00000148384.14:s:136430277-136430413	ENSG00000148384.14_7_AI_1	False	True	136430277-136430413	C2	136428619-136429807	C1_C2_intron	136429808-136430276	469	False	False	True	1.074e-01	7.312e-02	-2.354e-02	7.838e-01	5.724e-01
ENSG00000148384.14_7	ENSG00000148384.14	INPP5E	chr9	-	ENSG00000148384.14:s:136430277-136430413	ENSG00000148384.14_7_AI_1	False	False	136430277-136430413	C2	136428619-136429807	C1_C2_spliced	136429807-136430277	469	False	False	True	8.618e-01	9.020e-01	2.170e-02	7.525e-01	5.062e-01
ENSG00000130305.17_1	ENSG00000130305.17	NSUN5	chr7	-	ENSG00000130305.17:t:73304959-73305097	ENSG00000130305.17_1_AI_1	False	True	73304959-73305097	C1	73307394-73307502	C2_C1_intron	73305098-73307393	2296	False	False	True	6.197e-02	3.890e-02	-1.664e-02	7.492e-01	5.902e-01
ENSG00000130305.17_1	ENSG00000130305.17	NSUN5	chr7	-	ENSG00000130305.17:t:73304959-73305097	ENSG00000130305.17_1_AI_1	False	False	73307394-73307502	C1	73307394-73307502	C2_C1_spliced	73305097-73307394	2296	False	False	True	9.223e-01	9.553e-01	2.446e-02	7.842e-01	4.836e-01
ENSG00000102302.8_1	ENSG00000102302.8	FGD1	chrX	-	ENSG00000102302.8:s:54467784-54467932	ENSG00000102302.8_1_AI_1	False	True	54467784-54467932	C2	54465696-54465852	C1_C2_intron	54465853-54467783	1931	False	False	True	5.813e-02	1.400e-01	5.748e-02	8.595e-01	1.946e-01
ENSG00000102302.8_1	ENSG00000102302.8	FGD1	chrX	-	ENSG00000102302.8:s:54467784-54467932	ENSG00000102302.8_1_AI_1	False	False	54467784-54467932	C2	54465696-54465852	C1_C2_spliced	54465852-54467784	1931	False	False	True	9.419e-01	8.600e-01	-5.748e-02	8.595e-01	1.946e-01
ENSG00000102302.8_2	ENSG00000102302.8	FGD1	chrX	-	ENSG00000102302.8:s:54455448-54455527	ENSG00000102302.8_2_AI_1	False	True	54455448-54455527	C2	54450271-54450301	C1_C2_intron	54450302-54455447	5146	False	False	True	5.532e-02	1.156e-01	4.138e-02	8.355e-01	3.132e-01
ENSG00000102302.8_2	ENSG00000102302.8	FGD1	chrX	-	ENSG00000102302.8:s:54455448-54455527	ENSG00000102302.8_2_AI_1	False	False	54455448-54455527	C2	54450271-54450301	C1_C2_spliced	54450301-54455448	5146	False	False	True	9.447e-01	8.844e-01	-4.138e-02	8.355e-01	3.132e-01
ENSG00000173992.9_1	ENSG00000173992.9	CCS	chr11	+	ENSG00000173992.9:t:66599116-66599253	ENSG00000173992.9_1_AI_1	False	True	66599116-66599253	C1	66593642-66593714	C2_C1_intron	66593715-66599115	5401	False	False	True	1.014e-01	5.525e-02	-3.129e-02	7.956e-01	3.499e-01
ENSG00000173992.9_1	ENSG00000173992.9	CCS	chr11	+	ENSG00000173992.9:t:66599116-66599253	ENSG00000173992.9_1_AI_1	False	False	66593642-66593714	C1	66593642-66593714	C2_C1_spliced	66593714-66599116	5401	False	False	True	8.553e-01	9.422e-01	6.747e-02	8.774e-01	1.554e-01
ENSG00000080822.17_2	ENSG00000080822.17	CLDND1	chr3	-	ENSG00000080822.17:s:98518735-98519014	ENSG00000080822.17_2_AI_1	False	True	98518735-98519014	C2	98517052-98517345	C1_C2_intron	98517346-98518734	1389	False	False	True	6.672e-02	1.074e-01	2.478e-02	7.692e-01	4.679e-01
ENSG00000080822.17_2	ENSG00000080822.17	CLDND1	chr3	-	ENSG00000080822.17:s:98518735-98519014	ENSG00000080822.17_2_AI_1	False	False	98518735-98519014	C2	98517052-98517345	C1_C2_spliced	98517189-98518885	1389	False	False	True	9.333e-01	8.926e-01	-2.478e-02	7.692e-01	4.679e-01
ENSG00000239306.5_2	ENSG00000239306.5	RBM14	chr11	+	ENSG00000239306.5:t:66626461-66629934	ENSG00000239306.5_2_AI_1	False	True	66626461-66629934	C1	66624214-66625678	C2_C1_intron	66625679-66626460	782	False	False	True	1.819e-01	2.287e-01	2.187e-02	7.742e-01	4.230e-01
ENSG00000239306.5_2	ENSG00000239306.5	RBM14	chr11	+	ENSG00000239306.5:t:66626461-66629934	ENSG00000239306.5_2_AI_1	False	False	66624214-66625678	C1	66624214-66625678	C2_C1_spliced	66625678-66626461	782	False	False	True	8.110e-01	7.673e-01	-2.247e-02	7.758e-01	4.146e-01
ENSG00000160285.15_1	ENSG00000160285.15	LSS	chr21	-	ENSG00000160285.15:s:46227319-46227690	ENSG00000160285.15_1_AI_1	False	True	46227319-46227690	C2	46222630-46222738	C1_C2_intron	46222739-46227318	4580	False	False	True	4.547e-02	5.822e-02	7.753e-03	7.262e-01	6.405e-01
ENSG00000160285.15_1	ENSG00000160285.15	LSS	chr21	-	ENSG00000160285.15:s:46227319-46227690	ENSG00000160285.15_1_AI_1	False	False	46227319-46227690	C2	46222630-46222738	C1_C2_spliced	46222738-46227552	4580	False	False	True	9.545e-01	9.418e-01	-7.753e-03	7.262e-01	6.405e-01
ENSG00000160285.15_3	ENSG00000160285.15	LSS	chr21	-	ENSG00000160285.15:s:46213025-46213052	ENSG00000160285.15_3_AI_1	False	True	46213025-46213052	C2	46210688-46210744	C1_C2_intron	46210745-46213024	2280	False	False	True	6.621e-02	5.757e-02	-3.794e-03	7.102e-01	6.663e-01
ENSG00000160285.15_3	ENSG00000160285.15	LSS	chr21	-	ENSG00000160285.15:s:46213025-46213052	ENSG00000160285.15_3_AI_1	False	False	46213025-46213052	C2	46210688-46210744	C1_C2_spliced	46210744-46213025	2280	False	False	True	9.338e-01	9.424e-01	3.795e-03	7.102e-01	6.663e-01
ENSG00000135945.10_5	ENSG00000135945.10	REV1	chr2	-	ENSG00000135945.10:s:99410695-99410867	ENSG00000135945.10_5_AI_1	False	True	99410695-99410867	C2	99408029-99408403	C1_C2_intron	99408404-99410694	2291	False	False	True	5.381e-02	7.162e-02	1.090e-02	7.278e-01	5.918e-01
ENSG00000135945.10_5	ENSG00000135945.10	REV1	chr2	-	ENSG00000135945.10:s:99410695-99410867	ENSG00000135945.10_5_AI_1	False	False	99410695-99410867	C2	99408029-99408403	C1_C2_spliced	99408131-99410695	2291	False	False	True	9.446e-01	9.262e-01	-1.082e-02	7.252e-01	5.916e-01
ENSG00000138002.16_3	ENSG00000138002.16	IFT172	chr2	-	ENSG00000138002.16:s:27470781-27471095	ENSG00000138002.16_3_AI_1	False	True	27470781-27471095	C2	27466752-27466844	C1_C2_intron	27466845-27470780	3936	False	False	True	8.431e-02	3.527e-03	-4.260e-02	8.375e-01	3.087e-01
ENSG00000138002.16_3	ENSG00000138002.16	IFT172	chr2	-	ENSG00000138002.16:s:27470781-27471095	ENSG00000138002.16_3_AI_1	False	False	27470781-27471095	C2	27466752-27466844	C1_C2_spliced	27465882-27470928	3936	False	False	True	8.810e-01	9.605e-01	5.132e-02	8.594e-01	2.242e-01
ENSG00000100418.8_2	ENSG00000100418.8	DESI1	chr22	-	ENSG00000100418.8:t:41598028-41601190	ENSG00000100418.8_2_AI_1	False	True	41598028-41601190	C1	41602001-41602783	C2_C1_intron	41601191-41602000	810	False	False	True	8.946e-02	7.508e-02	-5.988e-03	6.655e-01	7.905e-01
ENSG00000100418.8_2	ENSG00000100418.8	DESI1	chr22	-	ENSG00000100418.8:t:41598028-41601190	ENSG00000100418.8_2_AI_1	False	False	41602001-41602783	C1	41602001-41602783	C2_C1_spliced	41601190-41603259	810	False	False	True	9.100e-01	9.228e-01	5.581e-03	6.645e-01	7.941e-01
ENSG00000158169.14_3	ENSG00000158169.14	FANCC	chr9	-	ENSG00000158169.14:s:95107066-95107269	ENSG00000158169.14_3_AI_1	False	True	95107066-95107269	C2	95099054-95101850	C1_C2_intron	95101851-95107065	5215	False	False	True	2.718e-02	6.294e-02	1.799e-02	7.426e-01	5.263e-01
ENSG00000158169.14_3	ENSG00000158169.14	FANCC	chr9	-	ENSG00000158169.14:s:95107066-95107269	ENSG00000158169.14_3_AI_1	False	False	95107066-95107269	C2	95099054-95101850	C1_C2_spliced	95101850-95107066	5215	False	False	True	9.728e-01	9.371e-01	-1.799e-02	7.426e-01	5.263e-01
ENSG00000106615.10_2	ENSG00000106615.10	RHEB	chr7	-	ENSG00000106615.10:s:151477333-151477415	ENSG00000106615.10_2_AI_1	False	True	151477333-151477415	C2	151471549-151472067	C1_C2_intron	151472068-151477332	5265	False	False	True	2.914e-02	5.707e-02	2.690e-02	8.108e-01	5.629e-01
ENSG00000106615.10_2	ENSG00000106615.10	RHEB	chr7	-	ENSG00000106615.10:s:151477333-151477415	ENSG00000106615.10_2_AI_1	False	False	151477333-151477415	C2	151471549-151472067	C1_C2_spliced	151471605-151477333	5265	False	False	True	9.709e-01	9.429e-01	-2.690e-02	8.108e-01	5.629e-01
ENSG00000154144.13_1	ENSG00000154144.13	TBRG1	chr11	+	ENSG00000154144.13:s:124622836-124623233	ENSG00000154144.13_1_AI_1	False	True	124622836-124623233	C2	124624931-124625001	C1_C2_intron	124623234-124624930	1697	False	False	True	2.328e-01	2.010e-01	-2.586e-02	7.884e-01	3.116e-01
ENSG00000154144.13_1	ENSG00000154144.13	TBRG1	chr11	+	ENSG00000154144.13:s:124622836-124623233	ENSG00000154144.13_1_AI_1	False	False	124622836-124623233	C2	124624931-124625001	C1_C2_spliced	124623233-124624931	1697	False	False	True	7.624e-01	7.973e-01	2.748e-02	7.907e-01	3.025e-01
ENSG00000154144.13_3	ENSG00000154144.13	TBRG1	chr11	+	ENSG00000154144.13:s:124626799-124627050	ENSG00000154144.13_3_AI_1	False	True	124626813-124627050	C2	124629922-124630485	C1_C2_intron	124627051-124629921	2871	False	False	True	5.703e-02	7.082e-02	6.504e-03	7.092e-01	6.648e-01
ENSG00000154144.13_3	ENSG00000154144.13	TBRG1	chr11	+	ENSG00000154144.13:s:124626799-124627050	ENSG00000154144.13_3_AI_1	False	False	124626813-124627050	C2	124629922-124630485	C1_C2_spliced	124627050-124630388	2871	False	False	True	9.430e-01	9.292e-01	-6.504e-03	7.092e-01	6.648e-01
ENSG00000262304.2_1	ENSG00000262304.2	ENSG00000262304	chr17	-	ENSG00000262304.2:s:3621237-3621412	ENSG00000262304.2_1_AI_1	False	True	3621237-3621412	C2	3615337-3615537	C1_C2_intron	3615538-3621236	5699	False	False	True	5.050e-02	9.793e-02	2.714e-02	7.746e-01	3.627e-01
ENSG00000262304.2_1	ENSG00000262304.2	ENSG00000262304	chr17	-	ENSG00000262304.2:s:3621237-3621412	ENSG00000262304.2_1_AI_1	False	False	3621237-3621412	C2	3615337-3615537	C1_C2_spliced	3615537-3621237	5699	False	False	True	9.495e-01	9.021e-01	-2.714e-02	7.746e-01	3.627e-01
ENSG00000103227.19_4	ENSG00000103227.19	LMF1	chr16	-	ENSG00000103227.19:s:879570-879737	ENSG00000103227.19_4_AI_1	False	True	879570-879737	C2	871161-873860	C1_C2_intron	873861-879569	5709	False	False	True	7.634e-02	8.587e-02	8.847e-03	7.510e-01	4.929e-01
ENSG00000103227.19_4	ENSG00000103227.19	LMF1	chr16	-	ENSG00000103227.19:s:879570-879737	ENSG00000103227.19_4_AI_1	False	False	879570-879737	C2	871161-873860	C1_C2_spliced	871341-879570	5709	False	False	True	9.237e-01	9.141e-01	-8.847e-03	7.510e-01	4.929e-01
ENSG00000161202.20_3	ENSG00000161202.20	DVL3	chr3	+	ENSG00000161202.20:s:184167898-184168065	ENSG00000161202.20_3_AI_1	False	True	184167898-184168065	C2	184170006-184170221	C1_C2_intron	184168066-184170005	1940	False	False	True	1.271e-01	6.755e-02	-5.361e-02	8.560e-01	2.235e-01
ENSG00000161202.20_3	ENSG00000161202.20	DVL3	chr3	+	ENSG00000161202.20:s:184167898-184168065	ENSG00000161202.20_3_AI_1	False	False	184167898-184168065	C2	184170006-184170221	C1_C2_spliced	184168065-184170006	1940	False	False	True	8.729e-01	9.324e-01	5.361e-02	8.560e-01	2.235e-01
ENSG00000136111.14_2	ENSG00000136111.14	TBC1D4	chr13	-	ENSG00000136111.14:s:75312738-75312898	ENSG00000136111.14_2_AI_1	False	True	75312738-75312898	C2	75309942-75310151	C1_C2_intron	75310152-75312737	2586	False	False	True	1.568e-01	1.628e-01	1.419e-03	7.515e-01	4.559e-01
ENSG00000136111.14_2	ENSG00000136111.14	TBC1D4	chr13	-	ENSG00000136111.14:s:75312738-75312898	ENSG00000136111.14_2_AI_1	False	False	75312738-75312898	C2	75309942-75310151	C1_C2_spliced	75310151-75312738	2586	False	False	True	8.432e-01	8.372e-01	-1.419e-03	7.515e-01	4.559e-01
ENSG00000049656.14_4	ENSG00000049656.14	CLPTM1L	chr5	-	ENSG00000049656.14:s:1325751-1325827	ENSG00000049656.14_4_AI_1	False	False	1325751-1325816	C2	1324763-1324857	C1_C2_intron	1324858-1325750	893	False	False	True	7.862e-02	6.445e-02	-3.380e-03	6.378e-01	8.792e-01
ENSG00000049656.14_4	ENSG00000049656.14	CLPTM1L	chr5	-	ENSG00000049656.14:s:1325751-1325827	ENSG00000049656.14_4_AI_1	False	False	1325751-1325816	C2	1324763-1324857	C1_C2_spliced	1324813-1325751	893	False	False	True	9.214e-01	9.355e-01	3.380e-03	6.378e-01	8.792e-01
ENSG00000049656.14_5	ENSG00000049656.14	CLPTM1L	chr5	-	ENSG00000049656.14:s:1324763-1324857	ENSG00000049656.14_5_AI_1	False	True	1324763-1324857	C2	1323833-1324037	C1_C2_intron	1324038-1324762	725	False	False	True	1.057e-01	8.394e-02	-1.955e-02	7.693e-01	5.948e-01
ENSG00000049656.14_5	ENSG00000049656.14	CLPTM1L	chr5	-	ENSG00000049656.14:s:1324763-1324857	ENSG00000049656.14_5_AI_1	False	False	1324763-1324857	C2	1323833-1324037	C1_C2_spliced	1323869-1324763	725	False	False	True	8.688e-01	8.634e-01	1.374e-03	6.819e-01	7.423e-01
ENSG00000049656.14_7	ENSG00000049656.14	CLPTM1L	chr5	-	ENSG00000049656.14:s:1320208-1320731	ENSG00000049656.14_7_AI_1	False	True	1320208-1320731	C2	1317752-1318453	C1_C2_intron	1318454-1320207	1754	False	False	True	7.654e-02	5.777e-02	-5.875e-03	6.545e-01	8.235e-01
ENSG00000049656.14_7	ENSG00000049656.14	CLPTM1L	chr5	-	ENSG00000049656.14:s:1320208-1320731	ENSG00000049656.14_7_AI_1	False	False	1320208-1320731	C2	1317752-1318453	C1_C2_spliced	1318453-1320616	1754	False	False	True	9.235e-01	9.422e-01	5.875e-03	6.545e-01	8.235e-01
ENSG00000156398.13_5	ENSG00000156398.13	SFXN2	chr10	+	ENSG00000156398.13:s:102735862-102735909	ENSG00000156398.13_5_AI_1	False	True	102735862-102735909	C2	102737663-102743492	C1_C2_intron	102735910-102737662	1753	False	False	True	2.066e-01	3.081e-01	7.393e-02	8.788e-01	1.203e-01
ENSG00000156398.13_5	ENSG00000156398.13	SFXN2	chr10	+	ENSG00000156398.13:s:102735862-102735909	ENSG00000156398.13_5_AI_1	False	False	102735862-102735909	C2	102737663-102743492	C1_C2_spliced	102735909-102737663	1753	False	False	True	7.934e-01	6.919e-01	-7.393e-02	8.788e-01	1.203e-01
ENSG00000170037.14_2	ENSG00000170037.14	CNTROB	chr17	+	ENSG00000170037.14:s:7940096-7940242	ENSG00000170037.14_2_AI_1	False	True	7940096-7940242	C2	7943391-7943599	C1_C2_intron	7940243-7943390	3148	False	False	True	1.339e-01	1.463e-01	7.829e-03	7.737e-01	3.784e-01
ENSG00000170037.14_2	ENSG00000170037.14	CNTROB	chr17	+	ENSG00000170037.14:s:7940096-7940242	ENSG00000170037.14_2_AI_1	False	False	7940096-7940242	C2	7943391-7943599	C1_C2_spliced	7940242-7943391	3148	False	False	True	8.661e-01	8.537e-01	-7.829e-03	7.737e-01	3.784e-01
ENSG00000170037.14_3	ENSG00000170037.14	CNTROB	chr17	+	ENSG00000170037.14:s:7945331-7945986	ENSG00000170037.14_3_AI_1	False	True	7945728-7945986	C2	7947571-7947722	C1_C2_intron	7945987-7947570	1584	False	False	True	1.339e-01	1.152e-01	-1.098e-02	7.575e-01	4.664e-01
ENSG00000170037.14_3	ENSG00000170037.14	CNTROB	chr17	+	ENSG00000170037.14:s:7945331-7945986	ENSG00000170037.14_3_AI_1	False	False	7945728-7945986	C2	7947571-7947722	C1_C2_spliced	7945986-7947571	1584	False	False	True	8.661e-01	8.848e-01	1.098e-02	7.575e-01	4.664e-01
ENSG00000163428.4_2	ENSG00000163428.4	LRRC58	chr3	-	ENSG00000163428.4:s:120334862-120335139	ENSG00000163428.4_2_AI_1	False	True	120334862-120335139	C2	120324509-120331408	C1_C2_intron	120331409-120334861	3453	False	False	True	4.578e-02	6.265e-02	1.010e-02	7.231e-01	6.300e-01
ENSG00000163428.4_2	ENSG00000163428.4	LRRC58	chr3	-	ENSG00000163428.4:s:120334862-120335139	ENSG00000163428.4_2_AI_1	False	False	120334862-120335139	C2	120324509-120331408	C1_C2_spliced	120331408-120334862	3453	False	False	True	9.542e-01	9.373e-01	-1.010e-02	7.231e-01	6.300e-01
ENSG00000125629.16_1	ENSG00000125629.16	INSIG2	chr2	+	ENSG00000125629.16:s:118103197-118103321	ENSG00000125629.16_1_AI_1	False	True	118103197-118103321	C2	118106659-118106903	C1_C2_intron	118103322-118106658	3337	False	False	True	7.216e-02	1.382e-01	4.068e-02	8.189e-01	2.375e-01
ENSG00000125629.16_1	ENSG00000125629.16	INSIG2	chr2	+	ENSG00000125629.16:s:118103197-118103321	ENSG00000125629.16_1_AI_1	False	False	118103197-118103321	C2	118106659-118106903	C1_C2_spliced	118103321-118106737	3337	False	False	True	9.278e-01	8.618e-01	-4.068e-02	8.189e-01	2.375e-01
ENSG00000157693.15_3	ENSG00000157693.15	TMEM268	chr9	+	ENSG00000157693.15:s:114643134-114643399	ENSG00000157693.15_3_AI_1	False	False	114643134-114643399	C2	114644067-114646422	C1_C2_intron	114643400-114644066	667	False	False	True	9.797e-01	8.949e-01	-7.491e-02	9.376e-01	1.552e-01
ENSG00000157693.15_3	ENSG00000157693.15	TMEM268	chr9	+	ENSG00000157693.15:s:114643134-114643399	ENSG00000157693.15_3_AI_1	False	False	114643134-114643399	C2	114644067-114646422	C1_C2_spliced	114643399-114644067	667	False	False	True	2.028e-02	1.051e-01	7.491e-02	9.376e-01	1.552e-01
ENSG00000169683.8_2	ENSG00000169683.8	LRRC45	chr17	+	ENSG00000169683.8:s:82025379-82025507	ENSG00000169683.8_2_AI_1	False	True	82025379-82025507	C2	82026806-82027011	C1_C2_intron	82025508-82026805	1298	False	False	True	1.808e-01	2.397e-01	3.898e-02	8.023e-01	2.384e-01
ENSG00000169683.8_2	ENSG00000169683.8	LRRC45	chr17	+	ENSG00000169683.8:s:82025379-82025507	ENSG00000169683.8_2_AI_1	False	False	82025379-82025507	C2	82026806-82027011	C1_C2_spliced	82025507-82026899	1298	False	False	True	8.192e-01	7.603e-01	-3.898e-02	8.023e-01	2.384e-01
ENSG00000033030.15_3	ENSG00000033030.15	ZCCHC8	chr12	-	ENSG00000033030.15:s:122480190-122481422	ENSG00000033030.15_3_AI_1	False	True	122480190-122480311	C2	122478206-122478533	C1_C2_intron	122478534-122480189	1656	False	False	True	8.486e-02	6.580e-02	-1.015e-02	7.051e-01	6.427e-01
ENSG00000033030.15_3	ENSG00000033030.15	ZCCHC8	chr12	-	ENSG00000033030.15:s:122480190-122481422	ENSG00000033030.15_3_AI_1	False	False	122480190-122480311	C2	122478206-122478533	C1_C2_spliced	122478292-122480190	1656	False	False	True	9.151e-01	9.342e-01	1.015e-02	7.051e-01	6.427e-01
ENSG00000100038.20_5	ENSG00000100038.20	TOP3B	chr22	-	ENSG00000100038.20:s:21958492-21958693	ENSG00000100038.20_5_AI_1	False	False	21958492-21958693	C2	21957025-21957595	C1_C2_intron	21957596-21958491	896	False	False	True	6.662e-01	5.643e-01	-6.531e-02	8.680e-01	1.483e-01
ENSG00000100038.20_5	ENSG00000100038.20	TOP3B	chr22	-	ENSG00000100038.20:s:21958492-21958693	ENSG00000100038.20_5_AI_1	False	False	21958492-21958693	C2	21957025-21957595	C1_C2_spliced	21957595-21958492	896	False	False	True	3.338e-01	4.357e-01	6.531e-02	8.680e-01	1.483e-01
ENSG00000101146.13_1	ENSG00000101146.13	RAE1	chr20	+	ENSG00000101146.13:s:57368705-57368812	ENSG00000101146.13_1_AI_1	False	True	57368705-57368812	C2	57371134-57373581	C1_C2_intron	57368813-57371133	2321	False	False	True	5.742e-02	5.546e-02	-3.254e-03	6.974e-01	7.135e-01
ENSG00000101146.13_1	ENSG00000101146.13	RAE1	chr20	+	ENSG00000101146.13:s:57368705-57368812	ENSG00000101146.13_1_AI_1	False	False	57368705-57368812	C2	57371134-57373581	C1_C2_spliced	57368812-57373475	2321	False	False	True	9.415e-01	9.392e-01	1.101e-03	6.828e-01	7.465e-01
ENSG00000090971.5_1	ENSG00000090971.5	NAT14	chr19	+	ENSG00000090971.5:s:55485661-55485780	ENSG00000090971.5_1_AI_1	False	False	55485661-55485780	C2	55486408-55486860	C1_C2_intron	55485781-55486407	627	False	True	True	5.770e-01	3.727e-01	-1.917e-01	9.911e-01	5.878e-03
ENSG00000090971.5_1	ENSG00000090971.5	NAT14	chr19	+	ENSG00000090971.5:s:55485661-55485780	ENSG00000090971.5_1_AI_1	False	False	55485661-55485780	C2	55486408-55486860	C1_C2_spliced	55485780-55486408	627	False	True	True	4.214e-01	6.255e-01	1.913e-01	9.909e-01	5.965e-03
ENSG00000283486.2_2	ENSG00000283486.2	FAM95C	chr9	-	ENSG00000283486.2:s:38542948-38543156	ENSG00000283486.2_2_AI_1	False	False	38542948-38543156	C2	38542312-38542589	C1_C2_intron	38542590-38542947	358	False	False	True	9.661e-01	9.119e-01	-3.819e-02	8.363e-01	3.381e-01
ENSG00000283486.2_2	ENSG00000283486.2	FAM95C	chr9	-	ENSG00000283486.2:s:38542948-38543156	ENSG00000283486.2_2_AI_1	False	False	38542948-38543156	C2	38542312-38542589	C1_C2_spliced	38542589-38542948	358	False	False	True	3.389e-02	8.805e-02	3.819e-02	8.363e-01	3.381e-01
ENSG00000272934.1_1	ENSG00000272934.1	ENSG00000272934	chr9	-	ENSG00000272934.1:s:38542948-38543215	ENSG00000272934.1_1_AI_1	False	True	38542948-38543215	C2	38542389-38542589	C1_C2_intron	38542590-38542947	358	False	False	True	9.641e-01	9.062e-01	-3.759e-02	8.297e-01	3.363e-01
ENSG00000272934.1_1	ENSG00000272934.1	ENSG00000272934	chr9	-	ENSG00000272934.1:s:38542948-38543215	ENSG00000272934.1_1_AI_1	False	False	38542948-38543215	C2	38542389-38542589	C1_C2_spliced	38542589-38542948	358	False	False	True	3.592e-02	9.378e-02	3.759e-02	8.297e-01	3.363e-01
ENSG00000272904.1_1	ENSG00000272904.1	ENSG00000272904	chr9	-	ENSG00000272904.1:s:38542948-38543055	ENSG00000272904.1_1_AI_1	False	True	38542948-38543055	C2	38542479-38542589	C1_C2_intron	38542590-38542947	358	False	False	True	9.620e-01	9.095e-01	-3.431e-02	8.243e-01	3.650e-01
ENSG00000272904.1_1	ENSG00000272904.1	ENSG00000272904	chr9	-	ENSG00000272904.1:s:38542948-38543055	ENSG00000272904.1_1_AI_1	False	False	38542948-38543055	C2	38542479-38542589	C1_C2_spliced	38542589-38542948	358	False	False	True	3.798e-02	9.050e-02	3.431e-02	8.243e-01	3.650e-01
ENSG00000137273.6_1	ENSG00000137273.6	FOXF2	chr6	+	ENSG00000137273.6:s:1389576-1391118	ENSG00000137273.6_1_AI_1	False	True	1389576-1391118	C2	1394696-1395603	C1_C2_intron	1391119-1394695	3577	False	False	True	9.295e-02	1.333e-01	2.378e-02	7.766e-01	4.673e-01
ENSG00000137273.6_1	ENSG00000137273.6	FOXF2	chr6	+	ENSG00000137273.6:s:1389576-1391118	ENSG00000137273.6_1_AI_1	False	False	1389576-1391118	C2	1394696-1395603	C1_C2_spliced	1391118-1394696	3577	False	False	True	9.071e-01	8.667e-01	-2.378e-02	7.766e-01	4.673e-01
ENSG00000254732.2_1	ENSG00000254732.2	ENSG00000254732	chr11	+	ENSG00000254732.2:t:57791385-57791673	ENSG00000254732.2_1_AI_1	False	True	57791385-57791673	C1	57789037-57789155	C2_C1_intron	57789156-57791384	2229	False	False	True	8.873e-02	1.430e-01	3.953e-02	8.108e-01	2.751e-01
ENSG00000254732.2_1	ENSG00000254732.2	ENSG00000254732	chr11	+	ENSG00000254732.2:t:57791385-57791673	ENSG00000254732.2_1_AI_1	False	False	57789037-57789155	C1	57789037-57789155	C2_C1_spliced	57789155-57791385	2229	False	False	True	9.088e-01	8.452e-01	-4.561e-02	8.257e-01	2.414e-01
ENSG00000167113.11_2	ENSG00000167113.11	COQ4	chr9	+	ENSG00000167113.11:s:128325779-128326400	ENSG00000167113.11_2_AI_1	False	True	128325779-128326400	C2	128330412-128332282	C1_C2_intron	128326401-128330411	4011	False	False	True	4.090e-01	3.010e-01	-7.822e-02	8.952e-01	1.165e-01
ENSG00000167113.11_2	ENSG00000167113.11	COQ4	chr9	+	ENSG00000167113.11:s:128325779-128326400	ENSG00000167113.11_2_AI_1	False	False	128325779-128326400	C2	128330412-128332282	C1_C2_spliced	128325881-128332153	4011	False	False	True	5.910e-01	6.990e-01	7.822e-02	8.952e-01	1.165e-01
ENSG00000167113.11_3	ENSG00000167113.11	COQ4	chr9	+	ENSG00000167113.11:s:128330412-128332282	ENSG00000167113.11_3_AI_1	False	False	128330412-128332282	C2	128332850-128332943	C1_C2_intron	128332283-128332849	567	False	False	True	3.835e-01	3.344e-01	-2.679e-02	7.887e-01	3.394e-01
ENSG00000167113.11_3	ENSG00000167113.11	COQ4	chr9	+	ENSG00000167113.11:s:128330412-128332282	ENSG00000167113.11_3_AI_1	False	False	128330412-128332282	C2	128332850-128332943	C1_C2_spliced	128332282-128332850	567	False	False	True	6.165e-01	6.656e-01	2.679e-02	7.887e-01	3.394e-01
ENSG00000056277.16_1	ENSG00000056277.16	ZNF280C	chrX	-	ENSG00000056277.16:t:130220349-130220480	ENSG00000056277.16_1_AI_1	False	True	130220349-130220480	C1	130226759-130226905	C2_C1_intron	130220481-130226758	6278	False	False	True	2.075e-02	5.602e-02	1.776e-02	7.302e-01	5.736e-01
ENSG00000056277.16_1	ENSG00000056277.16	ZNF280C	chrX	-	ENSG00000056277.16:t:130220349-130220480	ENSG00000056277.16_1_AI_1	False	False	130226759-130226905	C1	130226759-130226905	C2_C1_spliced	130220480-130226759	6278	False	False	True	9.697e-01	9.354e-01	-2.145e-02	7.597e-01	5.158e-01
ENSG00000056277.16_2	ENSG00000056277.16	ZNF280C	chrX	-	ENSG00000056277.16:s:130215193-130215333	ENSG00000056277.16_2_AI_1	False	True	130215193-130215333	C2	130209653-130209715	C1_C2_intron	130209716-130215192	5477	False	False	True	8.522e-02	9.226e-02	6.035e-03	7.389e-01	5.236e-01
ENSG00000056277.16_2	ENSG00000056277.16	ZNF280C	chrX	-	ENSG00000056277.16:s:130215193-130215333	ENSG00000056277.16_2_AI_1	False	False	130215193-130215333	C2	130209653-130209715	C1_C2_spliced	130209715-130215193	5477	False	False	True	9.148e-01	9.077e-01	-6.035e-03	7.389e-01	5.236e-01
ENSG00000056277.16_3	ENSG00000056277.16	ZNF280C	chrX	-	ENSG00000056277.16:s:130209653-130209715	ENSG00000056277.16_3_AI_1	False	True	130209653-130209715	C2	130205297-130205415	C1_C2_intron	130205416-130209652	4237	False	False	True	9.177e-02	1.105e-01	1.232e-02	7.704e-01	3.971e-01
ENSG00000056277.16_3	ENSG00000056277.16	ZNF280C	chrX	-	ENSG00000056277.16:s:130209653-130209715	ENSG00000056277.16_3_AI_1	False	False	130209653-130209715	C2	130205297-130205415	C1_C2_spliced	130205415-130209653	4237	False	False	True	9.082e-01	8.895e-01	-1.232e-02	7.704e-01	3.971e-01
ENSG00000124608.5_1	ENSG00000124608.5	AARS2	chr6	-	ENSG00000124608.5:s:44310299-44310443	ENSG00000124608.5_1_AI_1	False	True	44310299-44310443	C2	44307249-44307394	C1_C2_intron	44307395-44310298	2904	False	True	True	3.421e-01	1.791e-01	-1.282e-01	9.386e-01	4.294e-02
ENSG00000124608.5_1	ENSG00000124608.5	AARS2	chr6	-	ENSG00000124608.5:s:44310299-44310443	ENSG00000124608.5_1_AI_1	False	False	44310299-44310443	C2	44307249-44307394	C1_C2_spliced	44307394-44310299	2904	False	True	True	6.579e-01	8.209e-01	1.282e-01	9.386e-01	4.294e-02
ENSG00000075340.23_1	ENSG00000075340.23	ADD2	chr2	-	ENSG00000075340.23:s:70695721-70695801	ENSG00000075340.23_1_AI_1	False	True	70695721-70695801	C2	70692403-70692552	C1_C2_intron	70692553-70695720	3168	False	False	True	1.520e-02	7.604e-02	3.922e-02	8.633e-01	4.026e-01
ENSG00000075340.23_1	ENSG00000075340.23	ADD2	chr2	-	ENSG00000075340.23:s:70695721-70695801	ENSG00000075340.23_1_AI_1	False	False	70695721-70695801	C2	70692403-70692552	C1_C2_spliced	70692552-70695721	3168	False	False	True	9.848e-01	9.240e-01	-3.922e-02	8.633e-01	4.026e-01
ENSG00000139154.16_1	ENSG00000139154.16	AEBP2	chr12	+	ENSG00000139154.16:s:19518087-19518192	ENSG00000139154.16_1_AI_1	False	False	19518087-19518192	C2	19518675-19522239	C1_C2_intron	19518193-19518674	482	False	False	True	6.143e-01	5.733e-01	-3.425e-02	8.187e-01	2.428e-01
ENSG00000139154.16_1	ENSG00000139154.16	AEBP2	chr12	+	ENSG00000139154.16:s:19518087-19518192	ENSG00000139154.16_1_AI_1	False	False	19518087-19518192	C2	19518675-19522239	C1_C2_spliced	19518113-19518675	482	False	False	True	3.401e-01	4.242e-01	6.459e-02	8.659e-01	1.480e-01
ENSG00000167118.11_1	ENSG00000167118.11	URM1	chr9	+	ENSG00000167118.11:s:128371361-128371415	ENSG00000167118.11_1_AI_1	False	True	128371361-128371415	C2	128377995-128378106	C1_C2_intron	128371416-128377994	6579	False	False	True	5.345e-02	7.037e-02	8.903e-03	7.222e-01	5.890e-01
ENSG00000167118.11_1	ENSG00000167118.11	URM1	chr9	+	ENSG00000167118.11:s:128371361-128371415	ENSG00000167118.11_1_AI_1	False	False	128371361-128371415	C2	128377995-128378106	C1_C2_spliced	128371415-128378036	6579	False	False	True	9.000e-01	9.075e-01	5.463e-03	7.382e-01	5.425e-01
ENSG00000278311.5_2	ENSG00000278311.5	GGNBP2	chr17	+	ENSG00000278311.5:s:36586936-36587596	ENSG00000278311.5_2_AI_1	False	True	36586936-36587596	C2	36589208-36589848	C1_C2_intron	36587597-36589207	1611	False	False	True	8.835e-02	1.366e-01	3.413e-02	8.047e-01	3.379e-01
ENSG00000278311.5_2	ENSG00000278311.5	GGNBP2	chr17	+	ENSG00000278311.5:s:36586936-36587596	ENSG00000278311.5_2_AI_1	False	False	36586936-36587596	C2	36589208-36589848	C1_C2_spliced	36587245-36589208	1611	False	False	True	9.117e-01	8.634e-01	-3.413e-02	8.047e-01	3.379e-01
ENSG00000128311.14_1	ENSG00000128311.14	TST	chr22	-	ENSG00000128311.14:s:37018138-37018753	ENSG00000128311.14_1_AI_1	False	True	37018138-37018753	C2	37010859-37011325	C1_C2_intron	37011326-37018137	6812	False	False	True	7.572e-02	1.142e-01	2.600e-02	7.780e-01	3.950e-01
ENSG00000128311.14_1	ENSG00000128311.14	TST	chr22	-	ENSG00000128311.14:s:37018138-37018753	ENSG00000128311.14_1_AI_1	False	False	37018138-37018753	C2	37010859-37011325	C1_C2_spliced	37011325-37018138	6812	False	False	True	9.243e-01	8.858e-01	-2.600e-02	7.780e-01	3.950e-01
ENSG00000178295.15_3	ENSG00000178295.15	GEN1	chr2	+	ENSG00000178295.15:s:17774271-17774472	ENSG00000178295.15_3_AI_1	False	True	17774271-17774472	C2	17778002-17778063	C1_C2_intron	17774473-17778001	3529	False	False	True	9.753e-02	1.550e-01	3.745e-02	8.141e-01	3.055e-01
ENSG00000178295.15_3	ENSG00000178295.15	GEN1	chr2	+	ENSG00000178295.15:s:17774271-17774472	ENSG00000178295.15_3_AI_1	False	False	17774271-17774472	C2	17778002-17778063	C1_C2_spliced	17774401-17778002	3529	False	False	True	9.025e-01	8.450e-01	-3.745e-02	8.141e-01	3.055e-01
ENSG00000105058.12_1	ENSG00000105058.12	FAM32A	chr19	+	ENSG00000105058.12:s:16185380-16185516	ENSG00000105058.12_1_AI_1	False	False	16185380-16185516	C2	16185624-16185765	C1_C2_intron	16185517-16185623	107	False	True	True	2.480e-01	9.135e-02	-1.544e-01	1.000e+00	2.959e-04
ENSG00000105058.12_1	ENSG00000105058.12	FAM32A	chr19	+	ENSG00000105058.12:s:16185380-16185516	ENSG00000105058.12_1_AI_1	False	False	16185380-16185516	C2	16185624-16185765	C1_C2_spliced	16185516-16185624	107	False	True	True	7.520e-01	9.087e-01	1.544e-01	1.000e+00	2.959e-04
ENSG00000165716.11_3	ENSG00000165716.11	DIPK1B	chr9	+	ENSG00000165716.11:t:136722962-136724742	ENSG00000165716.11_3_AI_1	False	True	136722962-136724742	C1	136722125-136722301	C2_C1_intron	136722302-136722961	660	False	False	True	1.026e-01	9.627e-02	-5.944e-03	7.042e-01	7.135e-01
ENSG00000165716.11_3	ENSG00000165716.11	DIPK1B	chr9	+	ENSG00000165716.11:t:136722962-136724742	ENSG00000165716.11_3_AI_1	False	False	136722125-136722301	C1	136722125-136722301	C2_C1_spliced	136722301-136722962	660	False	False	True	8.767e-01	9.017e-01	1.801e-02	7.572e-01	6.177e-01
ENSG00000146263.12_2	ENSG00000146263.12	MMS22L	chr6	-	ENSG00000146263.12:s:97278849-97278898	ENSG00000146263.12_2_AI_1	False	True	97278849-97278898	C2	97272975-97273105	C1_C2_intron	97273106-97278848	5743	False	False	True	7.419e-03	5.553e-02	1.771e-02	7.339e-01	6.034e-01
ENSG00000146263.12_2	ENSG00000146263.12	MMS22L	chr6	-	ENSG00000146263.12:s:97278849-97278898	ENSG00000146263.12_2_AI_1	False	False	97278849-97278898	C2	97272975-97273105	C1_C2_spliced	97273062-97278849	5743	False	False	True	9.586e-01	9.332e-01	-1.685e-02	7.586e-01	5.293e-01
ENSG00000146263.12_6	ENSG00000146263.12	MMS22L	chr6	-	ENSG00000146263.12:s:97173063-97173222	ENSG00000146263.12_6_AI_1	False	True	97173063-97173222	C2	97168071-97168240	C1_C2_intron	97168241-97173062	4822	False	False	True	3.013e-02	6.546e-02	2.324e-02	7.815e-01	5.328e-01
ENSG00000146263.12_6	ENSG00000146263.12	MMS22L	chr6	-	ENSG00000146263.12:s:97173063-97173222	ENSG00000146263.12_6_AI_1	False	False	97173063-97173222	C2	97168071-97168240	C1_C2_spliced	97168240-97173063	4822	False	False	True	9.699e-01	9.345e-01	-2.324e-02	7.815e-01	5.328e-01
ENSG00000146263.12_7	ENSG00000146263.12	MMS22L	chr6	-	ENSG00000146263.12:s:97168071-97168240	ENSG00000146263.12_7_AI_1	False	True	97168071-97168240	C2	97165246-97165457	C1_C2_intron	97165458-97168070	2613	False	False	True	4.714e-02	9.310e-02	3.056e-02	8.031e-01	4.088e-01
ENSG00000146263.12_7	ENSG00000146263.12	MMS22L	chr6	-	ENSG00000146263.12:s:97168071-97168240	ENSG00000146263.12_7_AI_1	False	False	97168071-97168240	C2	97165246-97165457	C1_C2_spliced	97165457-97168071	2613	False	False	True	9.529e-01	9.069e-01	-3.056e-02	8.031e-01	4.088e-01
ENSG00000081791.9_2	ENSG00000081791.9	DELE1	chr5	+	ENSG00000081791.9:s:141934494-141934996	ENSG00000081791.9_2_AI_1	False	True	141934494-141934996	C2	141937074-141937357	C1_C2_intron	141934997-141937073	2077	False	False	True	1.872e-01	1.857e-01	-6.368e-05	7.482e-01	4.826e-01
ENSG00000081791.9_2	ENSG00000081791.9	DELE1	chr5	+	ENSG00000081791.9:s:141934494-141934996	ENSG00000081791.9_2_AI_1	False	False	141934494-141934996	C2	141937074-141937357	C1_C2_spliced	141934586-141937198	2077	False	False	True	8.128e-01	8.143e-01	6.372e-05	7.482e-01	4.826e-01
ENSG00000162437.15_1	ENSG00000162437.15	RAVER2	chr1	+	ENSG00000162437.15:s:64804991-64805105	ENSG00000162437.15_1_AI_1	False	True	64804991-64805105	C2	64807206-64807474	C1_C2_intron	64805106-64807205	2100	False	False	True	1.726e-01	1.873e-01	1.062e-02	7.706e-01	4.114e-01
ENSG00000162437.15_1	ENSG00000162437.15	RAVER2	chr1	+	ENSG00000162437.15:s:64804991-64805105	ENSG00000162437.15_1_AI_1	False	False	64804991-64805105	C2	64807206-64807474	C1_C2_spliced	64805105-64807206	2100	False	False	True	8.132e-01	8.102e-01	-3.318e-03	7.652e-01	4.276e-01
ENSG00000162437.15_2	ENSG00000162437.15	RAVER2	chr1	+	ENSG00000162437.15:t:64812738-64812849	ENSG00000162437.15_2_AI_1	False	True	64812738-64812849	C1	64807206-64807474	C2_C1_intron	64807475-64812737	5263	False	False	True	7.507e-02	9.297e-02	1.102e-02	7.414e-01	5.104e-01
ENSG00000162437.15_2	ENSG00000162437.15	RAVER2	chr1	+	ENSG00000162437.15:t:64812738-64812849	ENSG00000162437.15_2_AI_1	False	False	64807206-64807474	C1	64807206-64807474	C2_C1_spliced	64807474-64812738	5263	False	False	True	9.081e-01	9.052e-01	-2.567e-03	7.415e-01	5.115e-01
ENSG00000170500.13_1	ENSG00000170500.13	LONRF2	chr2	-	ENSG00000170500.13:s:100309107-100309225	ENSG00000170500.13_1_AI_1	False	True	100309107-100309225	C2	100302921-100303043	C1_C2_intron	100303044-100309106	6063	False	False	True	4.912e-02	8.989e-02	3.164e-02	7.967e-01	2.965e-01
ENSG00000170500.13_1	ENSG00000170500.13	LONRF2	chr2	-	ENSG00000170500.13:s:100309107-100309225	ENSG00000170500.13_1_AI_1	False	False	100309107-100309225	C2	100302921-100303043	C1_C2_spliced	100303043-100309107	6063	False	False	True	9.509e-01	9.101e-01	-3.164e-02	7.967e-01	2.965e-01
ENSG00000105726.17_2	ENSG00000105726.17	ATP13A1	chr19	-	ENSG00000105726.17:s:19659601-19659824	ENSG00000105726.17_2_AI_1	False	True	19659601-19659824	C2	19657336-19657408	C1_C2_intron	19657409-19659600	2192	False	False	True	5.760e-02	4.408e-02	-9.834e-03	7.271e-01	6.646e-01
ENSG00000105726.17_2	ENSG00000105726.17	ATP13A1	chr19	-	ENSG00000105726.17:s:19659601-19659824	ENSG00000105726.17_2_AI_1	False	False	19659601-19659824	C2	19657336-19657408	C1_C2_spliced	19657408-19659601	2192	False	False	True	9.424e-01	9.559e-01	9.834e-03	7.271e-01	6.646e-01
ENSG00000105726.17_5	ENSG00000105726.17	ATP13A1	chr19	-	ENSG00000105726.17:s:19651140-19651797	ENSG00000105726.17_5_AI_1	False	False	19651140-19651797	C2	19649741-19649940	C1_C2_intron	19649941-19651139	1199	False	False	True	9.925e-02	7.066e-02	-1.726e-02	7.391e-01	5.637e-01
ENSG00000105726.17_5	ENSG00000105726.17	ATP13A1	chr19	-	ENSG00000105726.17:s:19651140-19651797	ENSG00000105726.17_5_AI_1	False	False	19651140-19651797	C2	19649741-19649940	C1_C2_spliced	19649940-19651689	1199	False	False	True	9.008e-01	9.293e-01	1.726e-02	7.391e-01	5.637e-01
ENSG00000105726.17_6	ENSG00000105726.17	ATP13A1	chr19	-	ENSG00000105726.17:s:19647129-19647325	ENSG00000105726.17_6_AI_1	False	False	19647129-19647325	C2	19646205-19646347	C1_C2_intron	19646348-19647128	781	False	False	True	6.110e-02	3.562e-02	-2.167e-02	7.795e-01	6.080e-01
ENSG00000105726.17_6	ENSG00000105726.17	ATP13A1	chr19	-	ENSG00000105726.17:s:19647129-19647325	ENSG00000105726.17_6_AI_1	False	False	19647129-19647325	C2	19646205-19646347	C1_C2_spliced	19646347-19647129	781	False	False	True	9.389e-01	9.644e-01	2.167e-02	7.795e-01	6.080e-01
ENSG00000196557.13_2	ENSG00000196557.13	CACNA1H	chr16	+	ENSG00000196557.13:s:1201663-1202452	ENSG00000196557.13_2_AI_1	False	True	1201663-1202452	C2	1204010-1204458	C1_C2_intron	1202453-1204009	1557	False	True	True	3.516e-01	1.220e-02	-3.211e-01	1.000e+00	8.308e-12
ENSG00000196557.13_2	ENSG00000196557.13	CACNA1H	chr16	+	ENSG00000196557.13:s:1201663-1202452	ENSG00000196557.13_2_AI_1	False	False	1201663-1202452	C2	1204010-1204458	C1_C2_spliced	1202452-1204010	1557	False	True	True	6.453e-01	9.861e-01	3.257e-01	1.000e+00	1.383e-11
ENSG00000196557.13_4	ENSG00000196557.13	CACNA1H	chr16	+	ENSG00000196557.13:s:1208013-1208221	ENSG00000196557.13_4_AI_1	False	True	1208013-1208221	C2	1209032-1209412	C1_C2_intron	1208222-1209031	810	False	True	True	5.659e-01	2.336e-01	-3.261e-01	1.000e+00	4.522e-06
ENSG00000196557.13_4	ENSG00000196557.13	CACNA1H	chr16	+	ENSG00000196557.13:s:1208013-1208221	ENSG00000196557.13_4_AI_1	False	False	1208013-1208221	C2	1209032-1209412	C1_C2_spliced	1208221-1209032	810	False	True	True	4.341e-01	7.664e-01	3.261e-01	1.000e+00	4.522e-06
ENSG00000196352.18_1	ENSG00000196352.18	CD55	chr1	+	ENSG00000196352.18:s:207336578-207336818	ENSG00000196352.18_1_AI_1	False	False	207336693-207336818	C2	207337329-207337659	C1_C2_intron	207336819-207337328	510	False	False	True	7.145e-02	2.846e-02	-4.837e-02	9.742e-01	4.744e-01
ENSG00000196352.18_1	ENSG00000196352.18	CD55	chr1	+	ENSG00000196352.18:s:207336578-207336818	ENSG00000196352.18_1_AI_1	False	False	207336693-207336818	C2	207337329-207337659	C1_C2_spliced	207336818-207337329	510	False	False	True	9.286e-01	9.715e-01	4.837e-02	9.742e-01	4.744e-01
ENSG00000144554.13_6	ENSG00000144554.13	FANCD2	chr3	+	ENSG00000144554.13:s:10081346-10081464	ENSG00000144554.13_6_AI_1	False	True	10081346-10081464	C2	10085812-10085922	C1_C2_intron	10081465-10085811	4347	False	False	True	2.404e-02	6.231e-02	1.785e-02	7.320e-01	4.795e-01
ENSG00000144554.13_6	ENSG00000144554.13	FANCD2	chr3	+	ENSG00000144554.13:s:10081346-10081464	ENSG00000144554.13_6_AI_1	False	False	10081346-10081464	C2	10085812-10085922	C1_C2_spliced	10081464-10085812	4347	False	False	True	9.587e-01	9.315e-01	-1.553e-02	7.453e-01	4.707e-01
ENSG00000100147.14_1	ENSG00000100147.14	CCDC134	chr22	+	ENSG00000100147.14:s:41810207-41810291	ENSG00000100147.14_1_AI_1	False	True	41810207-41810291	C2	41813264-41813445	C1_C2_intron	41810292-41813263	2972	False	False	True	1.650e-01	9.985e-02	-4.156e-02	8.160e-01	2.392e-01
ENSG00000100147.14_1	ENSG00000100147.14	CCDC134	chr22	+	ENSG00000100147.14:s:41810207-41810291	ENSG00000100147.14_1_AI_1	False	False	41810207-41810291	C2	41813264-41813445	C1_C2_spliced	41810291-41813264	2972	False	False	True	8.350e-01	9.001e-01	4.156e-02	8.160e-01	2.392e-01
ENSG00000115526.11_3	ENSG00000115526.11	CHST10	chr2	-	ENSG00000115526.11:s:100397908-100398142	ENSG00000115526.11_3_AI_1	False	True	100397908-100398142	C2	100395509-100395614	C1_C2_intron	100395615-100397907	2293	False	False	True	1.577e-01	1.472e-01	-1.246e-02	7.636e-01	4.195e-01
ENSG00000115526.11_3	ENSG00000115526.11	CHST10	chr2	-	ENSG00000115526.11:s:100397908-100398142	ENSG00000115526.11_3_AI_1	False	False	100397908-100398142	C2	100395509-100395614	C1_C2_spliced	100395614-100397908	2293	False	False	True	8.423e-01	8.528e-01	1.246e-02	7.636e-01	4.195e-01
ENSG00000142544.7_1	ENSG00000142544.7	CTU1	chr19	-	ENSG00000142544.7:s:51108347-51108409	ENSG00000142544.7_1_AI_1	False	True	51108347-51108409	C2	51104062-51104590	C1_C2_intron	51104591-51108346	3756	False	False	True	5.000e-02	5.086e-02	5.631e-03	7.320e-01	5.073e-01
ENSG00000142544.7_1	ENSG00000142544.7	CTU1	chr19	-	ENSG00000142544.7:s:51108347-51108409	ENSG00000142544.7_1_AI_1	False	False	51108347-51108409	C2	51104062-51104590	C1_C2_spliced	51104590-51108347	3756	False	False	True	9.500e-01	9.491e-01	-5.631e-03	7.320e-01	5.073e-01
ENSG00000198911.12_3	ENSG00000198911.12	SREBF2	chr22	+	ENSG00000198911.12:s:41900330-41900498	ENSG00000198911.12_3_AI_1	False	True	41900330-41900498	C2	41902970-41903155	C1_C2_intron	41900499-41902969	2471	False	False	True	7.605e-02	7.985e-02	3.069e-03	6.753e-01	7.440e-01
ENSG00000198911.12_3	ENSG00000198911.12	SREBF2	chr22	+	ENSG00000198911.12:s:41900330-41900498	ENSG00000198911.12_3_AI_1	False	False	41900330-41900498	C2	41902970-41903155	C1_C2_spliced	41900498-41902970	2471	False	False	True	9.239e-01	9.201e-01	-3.069e-03	6.753e-01	7.440e-01
ENSG00000143624.14_1	ENSG00000143624.14	INTS3	chr1	+	ENSG00000143624.14:s:153747279-153747363	ENSG00000143624.14_1_AI_1	False	False	153747279-153747363	C2	153748689-153748755	C1_C2_intron	153747364-153748688	1325	False	False	True	1.244e-01	1.400e-01	5.380e-03	7.271e-01	5.618e-01
ENSG00000143624.14_1	ENSG00000143624.14	INTS3	chr1	+	ENSG00000143624.14:s:153747279-153747363	ENSG00000143624.14_1_AI_1	False	False	153747279-153747363	C2	153748689-153748755	C1_C2_spliced	153747363-153748689	1325	False	False	True	8.756e-01	8.600e-01	-5.380e-03	7.271e-01	5.618e-01
ENSG00000100479.13_2	ENSG00000100479.13	POLE2	chr14	-	ENSG00000100479.13:s:49653925-49654067	ENSG00000100479.13_2_AI_1	False	True	49653925-49654067	C2	49651269-49651484	C1_C2_intron	49651485-49653924	2440	False	False	True	5.691e-02	6.365e-02	9.092e-03	7.273e-01	5.903e-01
ENSG00000100479.13_2	ENSG00000100479.13	POLE2	chr14	-	ENSG00000100479.13:s:49653925-49654067	ENSG00000100479.13_2_AI_1	False	False	49653925-49654067	C2	49651269-49651484	C1_C2_spliced	49651377-49653990	2440	False	False	True	9.431e-01	9.364e-01	-9.092e-03	7.273e-01	5.903e-01
ENSG00000197296.6_1	ENSG00000197296.6	FITM2	chr20	-	ENSG00000197296.6:s:44310976-44311202	ENSG00000197296.6_1_AI_1	False	True	44310976-44311202	C2	44302840-44307240	C1_C2_intron	44307241-44310975	3735	False	False	True	6.667e-02	1.155e-01	2.141e-02	7.794e-01	3.786e-01
ENSG00000197296.6_1	ENSG00000197296.6	FITM2	chr20	-	ENSG00000197296.6:s:44310976-44311202	ENSG00000197296.6_1_AI_1	False	False	44310976-44311202	C2	44302840-44307240	C1_C2_spliced	44307240-44310976	3735	False	False	True	9.333e-01	8.845e-01	-2.141e-02	7.794e-01	3.786e-01
ENSG00000196476.12_2	ENSG00000196476.12	C20orf96	chr20	-	ENSG00000196476.12:s:276793-276879	ENSG00000196476.12_2_AI_1	False	True	276793-276879	C2	275968-276086	C1_C2_intron	276087-276792	706	False	False	True	4.293e-01	4.458e-01	-1.137e-03	7.983e-01	2.779e-01
ENSG00000196476.12_2	ENSG00000196476.12	C20orf96	chr20	-	ENSG00000196476.12:s:276793-276879	ENSG00000196476.12_2_AI_1	False	False	276793-276879	C2	275968-276086	C1_C2_spliced	276086-276793	706	False	False	True	5.707e-01	5.542e-01	1.137e-03	7.983e-01	2.779e-01
ENSG00000196476.12_3	ENSG00000196476.12	C20orf96	chr20	-	ENSG00000196476.12:s:275968-276086	ENSG00000196476.12_3_AI_1	False	True	275968-276086	C2	270863-271267	C1_C2_intron	271268-275967	4700	False	False	True	8.043e-02	4.487e-02	-1.738e-02	7.514e-01	5.245e-01
ENSG00000196476.12_3	ENSG00000196476.12	C20orf96	chr20	-	ENSG00000196476.12:s:275968-276086	ENSG00000196476.12_3_AI_1	False	False	275968-276086	C2	270863-271267	C1_C2_spliced	271267-275968	4700	False	False	True	9.196e-01	9.551e-01	1.738e-02	7.514e-01	5.245e-01
ENSG00000109685.19_7	ENSG00000109685.19	NSD2	chr4	+	ENSG00000109685.19:s:1976353-1976679	ENSG00000109685.19_7_AI_1	False	True	1976353-1976679	C2	1978638-1982207	C1_C2_intron	1976680-1978637	1958	False	False	True	6.689e-02	1.032e-01	1.893e-02	7.466e-01	5.795e-01
ENSG00000109685.19_7	ENSG00000109685.19	NSD2	chr4	+	ENSG00000109685.19:s:1976353-1976679	ENSG00000109685.19_7_AI_1	False	False	1976353-1976679	C2	1978638-1982207	C1_C2_spliced	1976679-1978638	1958	False	False	True	9.331e-01	8.968e-01	-1.893e-02	7.466e-01	5.795e-01
ENSG00000070476.15_1	ENSG00000070476.15	ZXDC	chr3	-	ENSG00000070476.15:s:126474959-126475891	ENSG00000070476.15_1_AI_1	False	True	126474959-126475891	C2	126472153-126472305	C1_C2_intron	126472306-126474958	2653	False	False	True	6.206e-02	8.271e-02	1.509e-02	7.376e-01	5.207e-01
ENSG00000070476.15_1	ENSG00000070476.15	ZXDC	chr3	-	ENSG00000070476.15:s:126474959-126475891	ENSG00000070476.15_1_AI_1	False	False	126474959-126475891	C2	126472153-126472305	C1_C2_spliced	126472305-126474959	2653	False	False	True	9.379e-01	9.173e-01	-1.509e-02	7.376e-01	5.207e-01
ENSG00000070476.15_2	ENSG00000070476.15	ZXDC	chr3	-	ENSG00000070476.15:s:126461083-126462220	ENSG00000070476.15_2_AI_1	False	True	126461083-126462220	C2	126459653-126459737	C1_C2_intron	126459738-126461082	1345	False	False	True	4.133e-01	3.341e-01	-5.573e-02	8.558e-01	1.994e-01
ENSG00000070476.15_2	ENSG00000070476.15	ZXDC	chr3	-	ENSG00000070476.15:s:126461083-126462220	ENSG00000070476.15_2_AI_1	False	False	126461083-126462220	C2	126459653-126459737	C1_C2_spliced	126459737-126461535	1345	False	False	True	5.858e-01	6.647e-01	5.542e-02	8.551e-01	2.008e-01
ENSG00000070476.15_3	ENSG00000070476.15	ZXDC	chr3	-	ENSG00000070476.15:s:126441765-126443409	ENSG00000070476.15_3_AI_1	False	False	126441765-126441946	C2	126439632-126439727	C1_C2_intron	126439728-126441764	2037	False	False	True	2.731e-01	2.451e-01	-4.389e-03	7.781e-01	3.431e-01
ENSG00000070476.15_3	ENSG00000070476.15	ZXDC	chr3	-	ENSG00000070476.15:s:126441765-126443409	ENSG00000070476.15_3_AI_1	False	False	126441765-126441946	C2	126439632-126439727	C1_C2_spliced	126439727-126441765	2037	False	False	True	7.269e-01	7.549e-01	4.389e-03	7.781e-01	3.431e-01
ENSG00000122435.11_1	ENSG00000122435.11	TRMT13	chr1	+	ENSG00000122435.11:s:100133150-100133315	ENSG00000122435.11_1_AI_1	False	True	100133150-100133315	C2	100136882-100136928	C1_C2_intron	100133316-100136881	3566	False	False	True	3.840e-02	8.288e-02	2.901e-02	7.887e-01	3.688e-01
ENSG00000122435.11_1	ENSG00000122435.11	TRMT13	chr1	+	ENSG00000122435.11:s:100133150-100133315	ENSG00000122435.11_1_AI_1	False	False	100133150-100133315	C2	100136882-100136928	C1_C2_spliced	100133315-100136882	3566	False	False	True	9.616e-01	9.171e-01	-2.901e-02	7.887e-01	3.688e-01
ENSG00000122435.11_3	ENSG00000122435.11	TRMT13	chr1	+	ENSG00000122435.11:s:100140852-100141019	ENSG00000122435.11_3_AI_1	False	True	100140852-100141019	C2	100142907-100143209	C1_C2_intron	100141020-100142906	1887	False	False	True	1.462e-01	1.837e-01	1.658e-02	8.010e-01	2.730e-01
ENSG00000122435.11_3	ENSG00000122435.11	TRMT13	chr1	+	ENSG00000122435.11:s:100140852-100141019	ENSG00000122435.11_3_AI_1	False	False	100140852-100141019	C2	100142907-100143209	C1_C2_spliced	100141019-100143137	1887	False	False	True	8.538e-01	8.163e-01	-1.658e-02	8.010e-01	2.730e-01
ENSG00000122435.11_4	ENSG00000122435.11	TRMT13	chr1	+	ENSG00000122435.11:s:100144069-100144567	ENSG00000122435.11_4_AI_1	False	True	100144069-100144567	C2	100147894-100148326	C1_C2_intron	100144568-100147893	3326	False	False	True	4.045e-01	5.493e-01	9.716e-02	8.957e-01	7.697e-02
ENSG00000122435.11_4	ENSG00000122435.11	TRMT13	chr1	+	ENSG00000122435.11:s:100144069-100144567	ENSG00000122435.11_4_AI_1	False	False	100144069-100144567	C2	100147894-100148326	C1_C2_spliced	100144143-100147894	3326	False	False	True	5.955e-01	4.507e-01	-9.716e-02	8.957e-01	7.697e-02
ENSG00000069248.12_1	ENSG00000069248.12	NUP133	chr1	-	ENSG00000069248.12:s:229452525-229452643	ENSG00000069248.12_1_AI_1	False	True	229452525-229452643	C2	229450525-229451070	C1_C2_intron	229451071-229452524	1454	False	False	True	3.459e-02	5.178e-02	1.557e-02	7.339e-01	6.613e-01
ENSG00000069248.12_1	ENSG00000069248.12	NUP133	chr1	-	ENSG00000069248.12:s:229452525-229452643	ENSG00000069248.12_1_AI_1	False	False	229452525-229452643	C2	229450525-229451070	C1_C2_spliced	229450605-229452525	1454	False	False	True	9.654e-01	9.482e-01	-1.557e-02	7.339e-01	6.613e-01
ENSG00000189144.15_3	ENSG00000189144.15	ZNF573	chr19	-	ENSG00000189144.15:s:37738287-37740194	ENSG00000189144.15_3_AI_1	False	True	37738287-37740194	C2	37735833-37736014	C1_C2_intron	37736015-37738286	2272	False	False	True	9.937e-01	9.354e-01	-2.213e-02	7.545e-01	5.243e-01
ENSG00000189144.15_3	ENSG00000189144.15	ZNF573	chr19	-	ENSG00000189144.15:s:37738287-37740194	ENSG00000189144.15_3_AI_1	False	False	37738287-37740194	C2	37735833-37736014	C1_C2_spliced	37736014-37740084	2272	False	False	True	6.251e-03	6.459e-02	2.213e-02	7.545e-01	5.243e-01
ENSG00000121680.16_4	ENSG00000121680.16	PEX16	chr11	-	ENSG00000121680.16:s:45913819-45913938	ENSG00000121680.16_4_AI_1	False	True	45913819-45913938	C2	45911899-45912015	C1_C2_intron	45912016-45913818	1803	False	False	True	9.246e-02	8.351e-02	-6.844e-03	7.353e-01	5.278e-01
ENSG00000121680.16_4	ENSG00000121680.16	PEX16	chr11	-	ENSG00000121680.16:s:45913819-45913938	ENSG00000121680.16_4_AI_1	False	False	45913819-45913938	C2	45911899-45912015	C1_C2_spliced	45910962-45913819	1803	False	False	True	9.075e-01	9.165e-01	6.844e-03	7.353e-01	5.278e-01
ENSG00000137817.17_3	ENSG00000137817.17	PARP6	chr15	-	ENSG00000137817.17:s:72264555-72264621	ENSG00000137817.17_3_AI_1	False	True	72264555-72264621	C2	72261558-72261707	C1_C2_intron	72261708-72264554	2847	False	False	True	3.344e-02	6.112e-02	1.804e-02	7.515e-01	5.640e-01
ENSG00000137817.17_3	ENSG00000137817.17	PARP6	chr15	-	ENSG00000137817.17:s:72264555-72264621	ENSG00000137817.17_3_AI_1	False	False	72264555-72264621	C2	72261558-72261707	C1_C2_spliced	72261707-72264555	2847	False	False	True	9.666e-01	9.389e-01	-1.804e-02	7.515e-01	5.640e-01
ENSG00000121067.19_2	ENSG00000121067.19	SPOP	chr17	-	ENSG00000121067.19:s:49611280-49611318	ENSG00000121067.19_2_AI_1	False	True	49611280-49611318	C2	49607874-49607929	C1_C2_intron	49607930-49611279	3350	False	False	True	2.375e-02	1.148e-01	7.449e-02	9.666e-01	1.594e-01
ENSG00000121067.19_2	ENSG00000121067.19	SPOP	chr17	-	ENSG00000121067.19:s:49611280-49611318	ENSG00000121067.19_2_AI_1	False	False	49611280-49611318	C2	49607874-49607929	C1_C2_spliced	49607929-49611280	3350	False	False	True	9.763e-01	8.852e-01	-7.449e-02	9.666e-01	1.594e-01
ENSG00000186260.17_3	ENSG00000186260.17	MRTFB	chr16	+	ENSG00000186260.17:s:14252365-14252502	ENSG00000186260.17_3_AI_1	False	True	14252365-14252502	C2	14258101-14258161	C1_C2_intron	14252503-14258100	5598	False	False	True	6.779e-02	7.010e-02	-1.377e-03	7.196e-01	5.974e-01
ENSG00000186260.17_3	ENSG00000186260.17	MRTFB	chr16	+	ENSG00000186260.17:s:14252365-14252502	ENSG00000186260.17_3_AI_1	False	False	14252365-14252502	C2	14258101-14258161	C1_C2_spliced	14252502-14258101	5598	False	False	True	9.322e-01	9.299e-01	1.377e-03	7.196e-01	5.974e-01
ENSG00000186260.17_4	ENSG00000186260.17	MRTFB	chr16	+	ENSG00000186260.17:s:14260909-14261502	ENSG00000186260.17_4_AI_1	False	False	14260909-14261502	C2	14262378-14266773	C1_C2_intron	14261503-14262377	875	False	True	True	8.416e-01	5.753e-01	-2.504e-01	9.998e-01	2.819e-04
ENSG00000186260.17_4	ENSG00000186260.17	MRTFB	chr16	+	ENSG00000186260.17:s:14260909-14261502	ENSG00000186260.17_4_AI_1	False	False	14260909-14261502	C2	14262378-14266773	C1_C2_spliced	14261502-14262378	875	False	True	True	1.584e-01	4.247e-01	2.504e-01	9.998e-01	2.819e-04
ENSG00000197763.20_1	ENSG00000197763.20	TXNRD3	chr3	-	ENSG00000197763.20:s:126629379-126629471	ENSG00000197763.20_1_AI_1	False	True	126629379-126629471	C2	126622464-126622540	C1_C2_intron	126622541-126629378	6838	False	False	True	4.545e-02	5.628e-02	1.054e-02	7.258e-01	6.416e-01
ENSG00000197763.20_1	ENSG00000197763.20	TXNRD3	chr3	-	ENSG00000197763.20:s:126629379-126629471	ENSG00000197763.20_1_AI_1	False	False	126629379-126629471	C2	126622464-126622540	C1_C2_spliced	126622540-126629379	6838	False	False	True	9.546e-01	9.437e-01	-1.054e-02	7.258e-01	6.416e-01
ENSG00000137504.15_1	ENSG00000137504.15	CREBZF	chr11	-	ENSG00000137504.15:t:85663524-85663601	ENSG00000137504.15_1_AI_1	False	False	85663524-85663601	C1	85663698-85665129	C2_C1_intron	85663602-85663697	96	False	True	True	7.519e-01	6.181e-01	-1.355e-01	9.857e-01	2.032e-02
ENSG00000137504.15_1	ENSG00000137504.15	CREBZF	chr11	-	ENSG00000137504.15:t:85663524-85663601	ENSG00000137504.15_1_AI_1	False	False	85663698-85665129	C1	85663698-85665129	C2_C1_spliced	85663601-85663815	96	False	True	True	2.064e-01	3.410e-01	1.306e-01	9.854e-01	2.453e-02
ENSG00000164543.7_1	ENSG00000164543.7	STK17A	chr7	+	ENSG00000164543.7:s:43619597-43619723	ENSG00000164543.7_1_AI_1	False	True	43619597-43619723	C2	43622289-43623620	C1_C2_intron	43619724-43622288	2565	False	False	True	7.735e-02	1.802e-01	8.572e-02	9.249e-01	1.066e-01
ENSG00000164543.7_1	ENSG00000164543.7	STK17A	chr7	+	ENSG00000164543.7:s:43619597-43619723	ENSG00000164543.7_1_AI_1	False	False	43619597-43619723	C2	43622289-43623620	C1_C2_spliced	43619723-43623572	2565	False	False	True	9.227e-01	8.198e-01	-8.572e-02	9.249e-01	1.066e-01
ENSG00000162929.14_3	ENSG00000162929.14	SANBR	chr2	+	ENSG00000162929.14:s:61109197-61109296	ENSG00000162929.14_3_AI_1	False	True	61109197-61109296	C2	61115979-61116070	C1_C2_intron	61109297-61115978	6682	False	False	True	4.356e-02	1.391e-01	6.042e-02	8.407e-01	1.664e-01
ENSG00000162929.14_3	ENSG00000162929.14	SANBR	chr2	+	ENSG00000162929.14:s:61109197-61109296	ENSG00000162929.14_3_AI_1	False	False	61109197-61109296	C2	61115979-61116070	C1_C2_spliced	61109296-61115979	6682	False	False	True	9.564e-01	8.609e-01	-6.042e-02	8.407e-01	1.664e-01
ENSG00000116830.12_3	ENSG00000116830.12	TTF2	chr1	+	ENSG00000116830.12:s:117081828-117081947	ENSG00000116830.12_3_AI_1	False	True	117081828-117081947	C2	117084018-117084168	C1_C2_intron	117081948-117084017	2070	False	False	True	1.713e-01	1.437e-01	-2.035e-02	7.742e-01	4.492e-01
ENSG00000116830.12_3	ENSG00000116830.12	TTF2	chr1	+	ENSG00000116830.12:s:117081828-117081947	ENSG00000116830.12_3_AI_1	False	False	117081828-117081947	C2	117084018-117084168	C1_C2_spliced	117081947-117084018	2070	False	False	True	8.287e-01	8.563e-01	2.035e-02	7.742e-01	4.492e-01
ENSG00000116830.12_4	ENSG00000116830.12	TTF2	chr1	+	ENSG00000116830.12:s:117084018-117084168	ENSG00000116830.12_4_AI_1	False	True	117084018-117084168	C2	117086417-117086522	C1_C2_intron	117084169-117086416	2248	False	False	True	5.040e-02	3.364e-02	-9.578e-03	7.137e-01	6.930e-01
ENSG00000116830.12_4	ENSG00000116830.12	TTF2	chr1	+	ENSG00000116830.12:s:117084018-117084168	ENSG00000116830.12_4_AI_1	False	False	117084018-117084168	C2	117086417-117086522	C1_C2_spliced	117084168-117086417	2248	False	False	True	9.496e-01	9.664e-01	9.578e-03	7.137e-01	6.930e-01
ENSG00000100099.21_2	ENSG00000100099.21	HPS4	chr22	-	ENSG00000100099.21:s:26475370-26477136	ENSG00000100099.21_2_AI_1	False	True	26475370-26477136	C2	26472832-26472950	C1_C2_intron	26472951-26475369	2419	False	False	True	1.776e-02	7.401e-02	3.660e-02	8.407e-01	4.015e-01
ENSG00000100099.21_2	ENSG00000100099.21	HPS4	chr22	-	ENSG00000100099.21:s:26475370-26477136	ENSG00000100099.21_2_AI_1	False	False	26475370-26477136	C2	26472832-26472950	C1_C2_spliced	26472939-26476993	2419	False	False	True	9.822e-01	9.260e-01	-3.660e-02	8.407e-01	4.015e-01
ENSG00000100099.21_4	ENSG00000100099.21	HPS4	chr22	-	ENSG00000100099.21:s:26468551-26468623	ENSG00000100099.21_4_AI_1	False	False	26468551-26468623	C2	26466226-26466262	C1_C2_intron	26466263-26468550	2288	False	False	True	8.673e-02	9.398e-02	2.743e-03	7.201e-01	6.044e-01
ENSG00000100099.21_4	ENSG00000100099.21	HPS4	chr22	-	ENSG00000100099.21:s:26468551-26468623	ENSG00000100099.21_4_AI_1	False	False	26468551-26468623	C2	26466226-26466262	C1_C2_spliced	26466262-26468551	2288	False	False	True	9.118e-01	9.044e-01	-2.844e-03	7.208e-01	6.027e-01
ENSG00000152484.14_2	ENSG00000152484.14	USP12	chr13	-	ENSG00000152484.14:s:27075191-27075388	ENSG00000152484.14_2_AI_1	False	True	27075191-27075388	C2	27071071-27071149	C1_C2_intron	27071150-27075190	4041	False	False	True	7.905e-02	8.448e-02	8.152e-03	7.227e-01	5.607e-01
ENSG00000152484.14_2	ENSG00000152484.14	USP12	chr13	-	ENSG00000152484.14:s:27075191-27075388	ENSG00000152484.14_2_AI_1	False	False	27075191-27075388	C2	27071071-27071149	C1_C2_spliced	27071149-27075191	4041	False	False	True	9.209e-01	9.155e-01	-8.152e-03	7.227e-01	5.607e-01
ENSG00000104689.10_1	ENSG00000104689.10	TNFRSF10A	chr8	-	ENSG00000104689.10:s:23197132-23197273	ENSG00000104689.10_1_AI_1	False	True	23197132-23197273	C2	23190452-23192013	C1_C2_intron	23192014-23197131	5118	False	False	True	3.922e-02	7.074e-02	1.670e-02	7.420e-01	5.408e-01
ENSG00000104689.10_1	ENSG00000104689.10	TNFRSF10A	chr8	-	ENSG00000104689.10:s:23197132-23197273	ENSG00000104689.10_1_AI_1	False	False	23197132-23197273	C2	23190452-23192013	C1_C2_spliced	23192013-23197132	5118	False	False	True	9.608e-01	9.293e-01	-1.670e-02	7.420e-01	5.408e-01
ENSG00000105771.14_2	ENSG00000105771.14	SMG9	chr19	-	ENSG00000105771.14:s:43737597-43737682	ENSG00000105771.14_2_AI_1	False	True	43737597-43737682	C2	43734389-43734825	C1_C2_intron	43734826-43737596	2771	False	False	True	2.603e-01	2.059e-01	-3.433e-02	8.066e-01	3.130e-01
ENSG00000105771.14_2	ENSG00000105771.14	SMG9	chr19	-	ENSG00000105771.14:s:43737597-43737682	ENSG00000105771.14_2_AI_1	False	False	43737597-43737682	C2	43734389-43734825	C1_C2_spliced	43734495-43737597	2771	False	False	True	7.397e-01	7.941e-01	3.433e-02	8.066e-01	3.130e-01
ENSG00000180822.12_1	ENSG00000180822.12	PSMG4	chr6	+	ENSG00000180822.12:s:3258897-3259196	ENSG00000180822.12_1_AI_1	False	True	3258897-3259196	C2	3263684-3263759	C1_C2_intron	3259197-3263683	4487	False	False	True	1.407e-01	1.141e-01	-1.350e-02	7.524e-01	4.972e-01
ENSG00000180822.12_1	ENSG00000180822.12	PSMG4	chr6	+	ENSG00000180822.12:s:3258897-3259196	ENSG00000180822.12_1_AI_1	False	False	3258897-3259196	C2	3263684-3263759	C1_C2_spliced	3259196-3263684	4487	False	False	True	8.150e-01	8.762e-01	4.325e-02	8.358e-01	2.639e-01
ENSG00000058272.19_2	ENSG00000058272.19	PPP1R12A	chr12	-	ENSG00000058272.19:s:79793797-79793928	ENSG00000058272.19_2_AI_1	False	True	79793797-79793928	C2	79790467-79790483	C1_C2_intron	79790484-79793796	3313	False	False	True	2.778e-02	1.497e-01	9.005e-02	9.210e-01	9.655e-02
ENSG00000058272.19_2	ENSG00000058272.19	PPP1R12A	chr12	-	ENSG00000058272.19:s:79793797-79793928	ENSG00000058272.19_2_AI_1	False	False	79793797-79793928	C2	79790467-79790483	C1_C2_spliced	79790483-79793863	3313	False	False	True	9.722e-01	8.503e-01	-9.005e-02	9.210e-01	9.655e-02
ENSG00000128595.17_3	ENSG00000128595.17	CALU	chr7	+	ENSG00000128595.17:s:128769063-128771477	ENSG00000128595.17_3_AI_1	False	False	128769063-128771477	C2	128771690-128773400	C1_C2_intron	128771478-128771689	212	False	True	True	7.895e-01	6.346e-01	-1.480e-01	9.762e-01	2.360e-02
ENSG00000128595.17_3	ENSG00000128595.17	CALU	chr7	+	ENSG00000128595.17:s:128769063-128771477	ENSG00000128595.17_3_AI_1	False	False	128769063-128771477	C2	128771690-128773400	C1_C2_spliced	128769196-128771690	212	False	True	True	2.105e-01	3.654e-01	1.480e-01	9.762e-01	2.360e-02
ENSG00000104679.12_1	ENSG00000104679.12	R3HCC1	chr8	+	ENSG00000104679.12:s:23290976-23291533	ENSG00000104679.12_1_AI_1	False	True	23290976-23291533	C2	23293303-23293373	C1_C2_intron	23291534-23293302	1769	False	False	True	1.279e-01	8.466e-02	-2.287e-02	7.780e-01	4.696e-01
ENSG00000104679.12_1	ENSG00000104679.12	R3HCC1	chr8	+	ENSG00000104679.12:s:23290976-23291533	ENSG00000104679.12_1_AI_1	False	False	23290976-23291533	C2	23293303-23293373	C1_C2_spliced	23291533-23293303	1769	False	False	True	8.721e-01	9.153e-01	2.287e-02	7.780e-01	4.696e-01
ENSG00000122257.20_1	ENSG00000122257.20	RBBP6	chr16	+	ENSG00000122257.20:s:24540496-24540792	ENSG00000122257.20_1_AI_1	False	True	24540496-24540792	C2	24546163-24546262	C1_C2_intron	24540793-24546162	5370	False	False	True	1.001e-01	1.330e-01	1.900e-02	7.638e-01	4.804e-01
ENSG00000122257.20_1	ENSG00000122257.20	RBBP6	chr16	+	ENSG00000122257.20:s:24540496-24540792	ENSG00000122257.20_1_AI_1	False	False	24540496-24540792	C2	24546163-24546262	C1_C2_spliced	24540792-24546163	5370	False	False	True	8.999e-01	8.670e-01	-1.900e-02	7.638e-01	4.804e-01
ENSG00000122257.20_2	ENSG00000122257.20	RBBP6	chr16	+	ENSG00000122257.20:t:24552993-24553557	ENSG00000122257.20_2_AI_1	False	True	24552993-24553557	C1	24548945-24549401	C2_C1_intron	24549402-24552992	3591	False	False	True	8.502e-02	9.444e-02	5.268e-03	7.164e-01	6.446e-01
ENSG00000122257.20_2	ENSG00000122257.20	RBBP6	chr16	+	ENSG00000122257.20:t:24552993-24553557	ENSG00000122257.20_2_AI_1	False	False	24548945-24549401	C1	24548945-24549401	C2_C1_spliced	24548981-24553513	3591	False	False	True	9.136e-01	9.041e-01	-5.332e-03	7.179e-01	6.425e-01
ENSG00000135837.16_6	ENSG00000135837.16	CEP350	chr1	+	ENSG00000135837.16:s:180110997-180111195	ENSG00000135837.16_6_AI_1	False	False	180110997-180111195	C2	180112437-180114875	C1_C2_intron	180111196-180112436	1241	False	False	True	8.499e-01	7.595e-01	-5.790e-02	8.522e-01	1.856e-01
ENSG00000135837.16_6	ENSG00000135837.16	CEP350	chr1	+	ENSG00000135837.16:s:180110997-180111195	ENSG00000135837.16_6_AI_1	False	False	180110997-180111195	C2	180112437-180114875	C1_C2_spliced	180111195-180112437	1241	False	False	True	1.501e-01	2.405e-01	5.790e-02	8.522e-01	1.856e-01
ENSG00000038210.14_1	ENSG00000038210.14	PI4K2B	chr4	+	ENSG00000038210.14:s:25256543-25256674	ENSG00000038210.14_1_AI_1	False	True	25256543-25256674	C2	25259037-25259190	C1_C2_intron	25256675-25259036	2362	False	False	True	8.286e-02	1.017e-01	1.012e-02	7.291e-01	5.583e-01
ENSG00000038210.14_1	ENSG00000038210.14	PI4K2B	chr4	+	ENSG00000038210.14:s:25256543-25256674	ENSG00000038210.14_1_AI_1	False	False	25256543-25256674	C2	25259037-25259190	C1_C2_spliced	25256674-25259037	2362	False	False	True	9.171e-01	8.983e-01	-1.012e-02	7.291e-01	5.583e-01
ENSG00000038210.14_2	ENSG00000038210.14	PI4K2B	chr4	+	ENSG00000038210.14:s:25263750-25263849	ENSG00000038210.14_2_AI_1	False	True	25263750-25263849	C2	25268443-25268576	C1_C2_intron	25263850-25268442	4593	False	False	True	3.327e-02	6.294e-02	1.892e-02	7.570e-01	5.422e-01
ENSG00000038210.14_2	ENSG00000038210.14	PI4K2B	chr4	+	ENSG00000038210.14:s:25263750-25263849	ENSG00000038210.14_2_AI_1	False	False	25263750-25263849	C2	25268443-25268576	C1_C2_spliced	25263849-25268443	4593	False	False	True	9.667e-01	9.371e-01	-1.892e-02	7.570e-01	5.422e-01
ENSG00000108306.13_3	ENSG00000108306.13	FBXL20	chr17	-	ENSG00000108306.13:s:39260587-39261567	ENSG00000108306.13_3_AI_1	False	False	39260587-39261567	C2	39252663-39259296	C1_C2_intron	39259297-39260586	1290	False	False	True	9.063e-01	8.991e-01	-5.424e-03	7.727e-01	3.758e-01
ENSG00000108306.13_3	ENSG00000108306.13	FBXL20	chr17	-	ENSG00000108306.13:s:39260587-39261567	ENSG00000108306.13_3_AI_1	False	False	39260587-39261567	C2	39252663-39259296	C1_C2_spliced	39259296-39261452	1290	False	False	True	9.371e-02	1.009e-01	5.424e-03	7.727e-01	3.758e-01
ENSG00000103152.12_2	ENSG00000103152.12	MPG	chr16	+	ENSG00000103152.12:s:83052-83256	ENSG00000103152.12_2_AI_1	False	True	83052-83256	C2	85401-85851	C1_C2_intron	83257-85400	2144	False	False	True	1.349e-01	1.598e-01	1.941e-02	7.603e-01	4.767e-01
ENSG00000103152.12_2	ENSG00000103152.12	MPG	chr16	+	ENSG00000103152.12:s:83052-83256	ENSG00000103152.12_2_AI_1	False	False	83052-83256	C2	85401-85851	C1_C2_spliced	83256-85401	2144	False	False	True	8.651e-01	8.402e-01	-1.941e-02	7.603e-01	4.767e-01
ENSG00000113595.15_2	ENSG00000113595.15	TRIM23	chr5	-	ENSG00000113595.15:s:65591448-65591502	ENSG00000113595.15_2_AI_1	False	False	65591448-65591502	C2	65589690-65590302	C1_C2_intron	65590303-65591447	1145	False	False	True	9.743e-01	9.252e-01	-2.673e-02	7.799e-01	4.197e-01
ENSG00000113595.15_2	ENSG00000113595.15	TRIM23	chr5	-	ENSG00000113595.15:s:65591448-65591502	ENSG00000113595.15_2_AI_1	False	False	65591448-65591502	C2	65589690-65590302	C1_C2_spliced	65590302-65591448	1145	False	False	True	2.570e-02	7.483e-02	2.673e-02	7.799e-01	4.197e-01
ENSG00000118705.17_2	ENSG00000118705.17	RPN2	chr20	+	ENSG00000118705.17:s:37228550-37228744	ENSG00000118705.17_2_AI_1	False	True	37228550-37228744	C2	37229870-37230059	C1_C2_intron	37228745-37229869	1125	False	False	True	5.469e-02	8.618e-02	1.136e-02	6.882e-01	6.801e-01
ENSG00000118705.17_2	ENSG00000118705.17	RPN2	chr20	+	ENSG00000118705.17:s:37228550-37228744	ENSG00000118705.17_2_AI_1	False	False	37228550-37228744	C2	37229870-37230059	C1_C2_spliced	37228744-37229973	1125	False	False	True	9.453e-01	9.138e-01	-1.136e-02	6.882e-01	6.801e-01
ENSG00000136100.14_3	ENSG00000136100.14	VPS36	chr13	-	ENSG00000136100.14:s:52423574-52423639	ENSG00000136100.14_3_AI_1	False	True	52423574-52423639	C2	52417992-52418448	C1_C2_intron	52418449-52423573	5125	False	False	True	7.808e-02	8.390e-02	4.963e-03	7.091e-01	6.438e-01
ENSG00000136100.14_3	ENSG00000136100.14	VPS36	chr13	-	ENSG00000136100.14:s:52423574-52423639	ENSG00000136100.14_3_AI_1	False	False	52423574-52423639	C2	52417992-52418448	C1_C2_spliced	52418056-52423574	5125	False	False	True	9.219e-01	9.161e-01	-4.963e-03	7.091e-01	6.438e-01
ENSG00000138101.20_3	ENSG00000138101.20	DTNB	chr2	-	ENSG00000138101.20:s:25432886-25432999	ENSG00000138101.20_3_AI_1	False	True	25432886-25432999	C2	25427535-25428016	C1_C2_intron	25428017-25432885	4869	False	False	True	5.443e-02	5.110e-02	-5.679e-03	7.212e-01	6.245e-01
ENSG00000138101.20_3	ENSG00000138101.20	DTNB	chr2	-	ENSG00000138101.20:s:25432886-25432999	ENSG00000138101.20_3_AI_1	False	False	25432886-25432999	C2	25427535-25428016	C1_C2_spliced	25427631-25432886	4869	False	False	True	9.456e-01	9.489e-01	5.679e-03	7.212e-01	6.245e-01
ENSG00000152256.14_3	ENSG00000152256.14	PDK1	chr2	+	ENSG00000152256.14:s:172595829-172596023	ENSG00000152256.14_3_AI_1	False	False	172595829-172596023	C2	172597613-172608669	C1_C2_intron	172596024-172597612	1589	False	True	True	9.006e-01	7.465e-01	-1.183e-01	9.117e-01	5.327e-02
ENSG00000152256.14_3	ENSG00000152256.14	PDK1	chr2	+	ENSG00000152256.14:s:172595829-172596023	ENSG00000152256.14_3_AI_1	False	False	172595829-172596023	C2	172597613-172608669	C1_C2_spliced	172596023-172597613	1589	False	True	True	9.938e-02	2.535e-01	1.183e-01	9.117e-01	5.327e-02
ENSG00000103148.17_2	ENSG00000103148.17	NPRL3	chr16	-	ENSG00000103148.17:s:92596-92725	ENSG00000103148.17_2_AI_1	False	True	92596-92725	C2	89713-91086	C1_C2_intron	91087-92595	1509	False	False	True	7.956e-02	3.358e-02	-3.440e-02	8.445e-01	4.519e-01
ENSG00000103148.17_2	ENSG00000103148.17	NPRL3	chr16	-	ENSG00000103148.17:s:92596-92725	ENSG00000103148.17_2_AI_1	False	False	92596-92725	C2	89713-91086	C1_C2_spliced	89902-92596	1509	False	False	True	9.204e-01	9.664e-01	3.440e-02	8.445e-01	4.519e-01
ENSG00000174238.16_2	ENSG00000174238.16	PITPNA	chr17	-	ENSG00000174238.16:s:1553004-1553149	ENSG00000174238.16_2_AI_1	False	True	1553004-1553149	C2	1548296-1548387	C1_C2_intron	1548388-1553003	4616	False	False	True	2.520e-02	6.890e-02	3.214e-02	8.145e-01	4.317e-01
ENSG00000174238.16_2	ENSG00000174238.16	PITPNA	chr17	-	ENSG00000174238.16:s:1553004-1553149	ENSG00000174238.16_2_AI_1	False	False	1553004-1553149	C2	1548296-1548387	C1_C2_spliced	1548387-1553004	4616	False	False	True	9.748e-01	9.311e-01	-3.214e-02	8.145e-01	4.317e-01
ENSG00000160218.13_1	ENSG00000160218.13	TRAPPC10	chr21	+	ENSG00000160218.13:s:44032091-44032172	ENSG00000160218.13_1_AI_1	False	True	44032091-44032172	C2	44037792-44037927	C1_C2_intron	44032173-44037791	5619	False	False	True	6.675e-02	2.103e-02	-2.407e-02	7.648e-01	4.542e-01
ENSG00000160218.13_1	ENSG00000160218.13	TRAPPC10	chr21	+	ENSG00000160218.13:s:44032091-44032172	ENSG00000160218.13_1_AI_1	False	False	44032091-44032172	C2	44037792-44037927	C1_C2_spliced	44032172-44037792	5619	False	False	True	9.332e-01	9.790e-01	2.407e-02	7.648e-01	4.542e-01
ENSG00000136108.15_2	ENSG00000136108.15	CKAP2	chr13	+	ENSG00000136108.15:s:52465295-52465843	ENSG00000136108.15_2_AI_1	False	True	52465295-52465843	C2	52468278-52468347	C1_C2_intron	52465844-52468277	2434	False	False	True	3.392e-02	5.395e-02	1.999e-02	7.679e-01	6.221e-01
ENSG00000136108.15_2	ENSG00000136108.15	CKAP2	chr13	+	ENSG00000136108.15:s:52465295-52465843	ENSG00000136108.15_2_AI_1	False	False	52465295-52465843	C2	52468278-52468347	C1_C2_spliced	52465465-52468278	2434	False	False	True	9.661e-01	9.460e-01	-1.999e-02	7.679e-01	6.221e-01
ENSG00000197122.13_2	ENSG00000197122.13	SRC	chr20	+	ENSG00000197122.13:s:37397699-37397854	ENSG00000197122.13_2_AI_1	False	True	37397699-37397854	C2	37400115-37400294	C1_C2_intron	37397855-37400114	2260	False	False	True	6.347e-02	6.283e-02	5.493e-04	7.194e-01	6.245e-01
ENSG00000197122.13_2	ENSG00000197122.13	SRC	chr20	+	ENSG00000197122.13:s:37397699-37397854	ENSG00000197122.13_2_AI_1	False	False	37397699-37397854	C2	37400115-37400294	C1_C2_spliced	37397854-37400115	2260	False	False	True	9.365e-01	9.372e-01	-5.493e-04	7.194e-01	6.245e-01
ENSG00000254996.5_1	ENSG00000254996.5	ANKHD1-EIF4EBP3	chr5	+	ENSG00000254996.5:s:140485589-140485732	ENSG00000254996.5_1_AI_1	False	True	140485589-140485732	C2	140486958-140487060	C1_C2_intron	140485733-140486957	1225	False	False	True	7.371e-02	1.149e-01	2.713e-02	7.917e-01	4.637e-01
ENSG00000254996.5_1	ENSG00000254996.5	ANKHD1-EIF4EBP3	chr5	+	ENSG00000254996.5:s:140485589-140485732	ENSG00000254996.5_1_AI_1	False	False	140485589-140485732	C2	140486958-140487060	C1_C2_spliced	140485732-140486958	1225	False	False	True	9.263e-01	8.851e-01	-2.713e-02	7.917e-01	4.637e-01
ENSG00000254996.5_4	ENSG00000254996.5	ANKHD1-EIF4EBP3	chr5	+	ENSG00000254996.5:s:140538919-140539083	ENSG00000254996.5_4_AI_1	False	False	140538919-140539083	C2	140542172-140542281	C1_C2_intron	140539084-140542171	3088	False	True	True	1.849e-01	3.848e-01	1.842e-01	9.712e-01	1.325e-02
ENSG00000254996.5_4	ENSG00000254996.5	ANKHD1-EIF4EBP3	chr5	+	ENSG00000254996.5:s:140538919-140539083	ENSG00000254996.5_4_AI_1	False	False	140538919-140539083	C2	140542172-140542281	C1_C2_spliced	140539083-140542172	3088	False	True	True	8.151e-01	6.152e-01	-1.842e-01	9.712e-01	1.325e-02
ENSG00000254996.5_5	ENSG00000254996.5	ANKHD1-EIF4EBP3	chr5	+	ENSG00000254996.5:s:140542172-140542281	ENSG00000254996.5_5_AI_1	False	True	140542172-140542281	C2	140548906-140549076	C1_C2_intron	140542282-140548905	6624	False	False	True	6.879e-02	7.617e-02	8.960e-03	7.361e-01	5.309e-01
ENSG00000254996.5_5	ENSG00000254996.5	ANKHD1-EIF4EBP3	chr5	+	ENSG00000254996.5:s:140542172-140542281	ENSG00000254996.5_5_AI_1	False	False	140542172-140542281	C2	140548906-140549076	C1_C2_spliced	140542281-140548906	6624	False	False	True	9.312e-01	9.238e-01	-8.960e-03	7.361e-01	5.309e-01
ENSG00000166402.9_1	ENSG00000166402.9	TUB	chr11	+	ENSG00000166402.9:s:8090069-8090231	ENSG00000166402.9_1_AI_1	False	True	8090069-8090231	C2	8094046-8094189	C1_C2_intron	8090232-8094045	3814	False	False	True	3.863e-02	5.247e-02	9.773e-03	7.169e-01	6.621e-01
ENSG00000166402.9_1	ENSG00000166402.9	TUB	chr11	+	ENSG00000166402.9:s:8090069-8090231	ENSG00000166402.9_1_AI_1	False	False	8090069-8090231	C2	8094046-8094189	C1_C2_spliced	8090231-8094046	3814	False	False	True	9.614e-01	9.475e-01	-9.773e-03	7.169e-01	6.621e-01
ENSG00000166402.9_3	ENSG00000166402.9	TUB	chr11	+	ENSG00000166402.9:s:8098758-8098875	ENSG00000166402.9_3_AI_1	False	True	8098758-8098875	C2	8100503-8100601	C1_C2_intron	8098876-8100502	1627	False	False	True	1.205e-01	1.682e-01	3.200e-02	8.045e-01	3.583e-01
ENSG00000166402.9_3	ENSG00000166402.9	TUB	chr11	+	ENSG00000166402.9:s:8098758-8098875	ENSG00000166402.9_3_AI_1	False	False	8098758-8098875	C2	8100503-8100601	C1_C2_spliced	8098875-8100503	1627	False	False	True	8.795e-01	8.318e-01	-3.200e-02	8.045e-01	3.583e-01
ENSG00000286001.1_1	ENSG00000286001.1	ENSG00000286001	chr5	+	ENSG00000286001.1:s:233477-233645	ENSG00000286001.1_1_AI_1	False	True	233477-233645	C2	236428-236599	C1_C2_intron	233646-236427	2782	False	False	True	6.521e-01	7.449e-01	5.794e-02	8.356e-01	1.212e-01
ENSG00000286001.1_1	ENSG00000286001.1	ENSG00000286001	chr5	+	ENSG00000286001.1:s:233477-233645	ENSG00000286001.1_1_AI_1	False	False	233477-233645	C2	236428-236599	C1_C2_spliced	233645-236428	2782	False	False	True	3.479e-01	2.551e-01	-5.794e-02	8.356e-01	1.212e-01
ENSG00000013306.16_4	ENSG00000013306.16	SLC25A39	chr17	-	ENSG00000013306.16:s:44321298-44321558	ENSG00000013306.16_4_AI_1	False	False	44321298-44321558	C2	44320938-44321231	C1_C2_intron	44321232-44321297	66	False	True	True	3.919e-01	1.565e-01	-2.322e-01	1.000e+00	1.318e-07
ENSG00000013306.16_4	ENSG00000013306.16	SLC25A39	chr17	-	ENSG00000013306.16:s:44321298-44321558	ENSG00000013306.16_4_AI_1	False	False	44321298-44321558	C2	44320938-44321231	C1_C2_spliced	44321231-44321434	66	False	True	True	6.067e-01	8.432e-01	2.330e-01	1.000e+00	1.253e-07
ENSG00000263072.9_2	ENSG00000263072.9	ZNF213-AS1	chr16	-	ENSG00000263072.9:s:3132019-3132103	ENSG00000263072.9_2_AI_1	False	False	3132019-3132103	C2	3131747-3131921	C1_C2_intron	3131922-3132018	97	False	False	True	9.969e-01	9.494e-01	-1.224e-02	7.022e-01	7.109e-01
ENSG00000263072.9_2	ENSG00000263072.9	ZNF213-AS1	chr16	-	ENSG00000263072.9:s:3132019-3132103	ENSG00000263072.9_2_AI_1	False	False	3132019-3132103	C2	3131747-3131921	C1_C2_spliced	3131921-3132019	97	False	False	True	3.056e-03	5.063e-02	1.224e-02	7.022e-01	7.109e-01
ENSG00000263072.9_3	ENSG00000263072.9	ZNF213-AS1	chr16	-	ENSG00000263072.9:t:3129458-3130160	ENSG00000263072.9_3_AI_1	False	True	3129458-3130160	C1	3131405-3131600	C2_C1_intron	3130161-3131404	1244	False	False	True	3.506e-01	2.458e-01	-6.709e-02	8.535e-01	1.352e-01
ENSG00000263072.9_3	ENSG00000263072.9	ZNF213-AS1	chr16	-	ENSG00000263072.9:t:3129458-3130160	ENSG00000263072.9_3_AI_1	False	False	3131405-3131600	C1	3131405-3131600	C2_C1_spliced	3129653-3131747	1244	False	False	True	6.133e-01	7.473e-01	8.785e-02	8.844e-01	9.334e-02
ENSG00000244115.1_1	ENSG00000244115.1	DNAJC25-GNG10	chr9	+	ENSG00000244115.1:s:111666815-111666946	ENSG00000244115.1_1_AI_1	False	True	111666815-111666946	C2	111669272-111670229	C1_C2_intron	111666947-111669271	2325	False	False	True	6.006e-02	7.551e-02	1.008e-02	7.310e-01	6.026e-01
ENSG00000244115.1_1	ENSG00000244115.1	DNAJC25-GNG10	chr9	+	ENSG00000244115.1:s:111666815-111666946	ENSG00000244115.1_1_AI_1	False	False	111666815-111666946	C2	111669272-111670229	C1_C2_spliced	111666946-111669272	2325	False	False	True	9.399e-01	9.245e-01	-1.008e-02	7.310e-01	6.026e-01
ENSG00000186635.15_9	ENSG00000186635.15	ARAP1	chr11	-	ENSG00000186635.15:s:72687260-72687502	ENSG00000186635.15_9_AI_1	False	True	72687260-72687502	C2	72686042-72686191	C1_C2_intron	72686192-72687259	1068	False	True	True	2.287e-01	5.519e-02	-1.677e-01	9.999e-01	2.504e-03
ENSG00000186635.15_9	ENSG00000186635.15	ARAP1	chr11	-	ENSG00000186635.15:s:72687260-72687502	ENSG00000186635.15_9_AI_1	False	False	72687260-72687502	C2	72686042-72686191	C1_C2_spliced	72686191-72687439	1068	False	True	True	7.713e-01	9.448e-01	1.677e-01	9.999e-01	2.504e-03
ENSG00000237649.8_1	ENSG00000237649.8	KIFC1	chr6	+	ENSG00000237649.8:s:33406800-33407090	ENSG00000237649.8_1_AI_1	False	True	33406800-33407090	C2	33409646-33409896	C1_C2_intron	33407091-33409645	2555	False	False	True	1.659e-01	9.429e-02	-6.047e-02	9.197e-01	2.032e-01
ENSG00000237649.8_1	ENSG00000237649.8	KIFC1	chr6	+	ENSG00000237649.8:s:33406800-33407090	ENSG00000237649.8_1_AI_1	False	False	33406800-33407090	C2	33409646-33409896	C1_C2_spliced	33406875-33409646	2555	False	False	True	8.341e-01	9.057e-01	6.047e-02	9.197e-01	2.032e-01
ENSG00000185504.17_2	ENSG00000185504.17	FAAP100	chr17	-	ENSG00000185504.17:s:81549206-81549362	ENSG00000185504.17_2_AI_1	False	True	81549206-81549362	C2	81546909-81548498	C1_C2_intron	81548499-81549205	707	False	False	True	2.445e-01	2.476e-01	2.298e-03	7.600e-01	4.395e-01
ENSG00000185504.17_2	ENSG00000185504.17	FAAP100	chr17	-	ENSG00000185504.17:s:81549206-81549362	ENSG00000185504.17_2_AI_1	False	False	81549206-81549362	C2	81546909-81548498	C1_C2_spliced	81547678-81549206	707	False	False	True	7.555e-01	7.524e-01	-2.298e-03	7.600e-01	4.395e-01
ENSG00000241973.11_1	ENSG00000241973.11	PI4KA	chr22	-	ENSG00000241973.11:s:20764615-20764950	ENSG00000241973.11_1_AI_1	False	True	20764615-20764950	C2	20761304-20761386	C1_C2_intron	20761387-20764614	3228	False	False	True	6.501e-02	5.139e-02	-8.521e-03	7.280e-01	6.213e-01
ENSG00000241973.11_1	ENSG00000241973.11	PI4KA	chr22	-	ENSG00000241973.11:s:20764615-20764950	ENSG00000241973.11_1_AI_1	False	False	20764615-20764950	C2	20761304-20761386	C1_C2_spliced	20761386-20764817	3228	False	False	True	9.350e-01	9.486e-01	8.521e-03	7.280e-01	6.213e-01
ENSG00000241973.11_3	ENSG00000241973.11	PI4KA	chr22	-	ENSG00000241973.11:s:20717708-20717844	ENSG00000241973.11_3_AI_1	False	True	20717708-20717778	C2	20714628-20714700	C1_C2_intron	20714701-20717707	3007	False	False	True	5.761e-02	3.733e-02	-1.325e-02	7.401e-01	6.208e-01
ENSG00000241973.11_3	ENSG00000241973.11	PI4KA	chr22	-	ENSG00000241973.11:s:20717708-20717844	ENSG00000241973.11_3_AI_1	False	False	20717708-20717778	C2	20714628-20714700	C1_C2_spliced	20714700-20717708	3007	False	False	True	9.424e-01	9.627e-01	1.325e-02	7.401e-01	6.208e-01
ENSG00000241973.11_4	ENSG00000241973.11	PI4KA	chr22	-	ENSG00000241973.11:s:20712486-20712611	ENSG00000241973.11_4_AI_1	False	True	20712486-20712611	C2	20711302-20711477	C1_C2_intron	20711478-20712485	1008	False	False	True	2.169e-01	1.309e-01	-6.611e-02	8.946e-01	1.731e-01
ENSG00000241973.11_4	ENSG00000241973.11	PI4KA	chr22	-	ENSG00000241973.11:s:20712486-20712611	ENSG00000241973.11_4_AI_1	False	False	20712486-20712611	C2	20711302-20711477	C1_C2_spliced	20711461-20712486	1008	False	False	True	7.813e-01	8.674e-01	6.607e-02	8.940e-01	1.730e-01
ENSG00000241973.11_5	ENSG00000241973.11	PI4KA	chr22	-	ENSG00000241973.11:s:20711302-20711477	ENSG00000241973.11_5_AI_1	False	False	20711302-20711477	C2	20710699-20710858	C1_C2_intron	20710859-20711301	443	False	False	True	4.267e-01	5.255e-01	7.547e-02	8.924e-01	1.092e-01
ENSG00000241973.11_5	ENSG00000241973.11	PI4KA	chr22	-	ENSG00000241973.11:s:20711302-20711477	ENSG00000241973.11_5_AI_1	False	False	20711302-20711477	C2	20710699-20710858	C1_C2_spliced	20710858-20711341	443	False	False	True	5.733e-01	4.745e-01	-7.547e-02	8.924e-01	1.092e-01
ENSG00000286231.1_1	ENSG00000286231.1	ENSG00000286231	chr1	+	ENSG00000286231.1:s:220791491-220791664	ENSG00000286231.1_1_AI_1	False	True	220791491-220791664	C2	220796643-220796805	C1_C2_intron	220791665-220796642	4978	False	False	True	9.026e-02	8.245e-02	-4.173e-03	7.274e-01	5.883e-01
ENSG00000286231.1_1	ENSG00000286231.1	ENSG00000286231	chr1	+	ENSG00000286231.1:s:220791491-220791664	ENSG00000286231.1_1_AI_1	False	False	220791491-220791664	C2	220796643-220796805	C1_C2_spliced	220791664-220796643	4978	False	False	True	9.097e-01	9.175e-01	4.174e-03	7.274e-01	5.883e-01
ENSG00000286231.1_2	ENSG00000286231.1	ENSG00000286231	chr1	+	ENSG00000286231.1:s:220797874-220798014	ENSG00000286231.1_2_AI_1	False	True	220797874-220798014	C2	220805052-220805113	C1_C2_intron	220798015-220805051	7037	False	False	True	5.739e-02	8.232e-02	1.620e-02	7.423e-01	5.502e-01
ENSG00000286231.1_2	ENSG00000286231.1	ENSG00000286231	chr1	+	ENSG00000286231.1:s:220797874-220798014	ENSG00000286231.1_2_AI_1	False	False	220797874-220798014	C2	220805052-220805113	C1_C2_spliced	220798014-220805052	7037	False	False	True	9.426e-01	9.177e-01	-1.620e-02	7.423e-01	5.502e-01
ENSG00000144136.11_1	ENSG00000144136.11	SLC20A1	chr2	+	ENSG00000144136.11:s:112647623-112647738	ENSG00000144136.11_1_AI_1	False	True	112647653-112647738	C2	112651946-112652072	C1_C2_intron	112647739-112651945	4207	False	False	True	5.812e-02	6.721e-02	6.059e-03	6.873e-01	7.312e-01
ENSG00000144136.11_1	ENSG00000144136.11	SLC20A1	chr2	+	ENSG00000144136.11:s:112647623-112647738	ENSG00000144136.11_1_AI_1	False	False	112647653-112647738	C2	112651946-112652072	C1_C2_spliced	112647738-112652702	4207	False	False	True	9.419e-01	9.328e-01	-6.059e-03	6.873e-01	7.312e-01
ENSG00000144136.11_2	ENSG00000144136.11	SLC20A1	chr2	+	ENSG00000144136.11:t:112657122-112657241	ENSG00000144136.11_2_AI_1	False	True	112657122-112657241	C1	112652889-112653355	C2_C1_intron	112653356-112657121	3766	False	False	True	1.409e-01	1.885e-01	3.431e-02	8.171e-01	3.539e-01
ENSG00000144136.11_2	ENSG00000144136.11	SLC20A1	chr2	+	ENSG00000144136.11:t:112657122-112657241	ENSG00000144136.11_2_AI_1	False	False	112652889-112653355	C1	112652889-112653355	C2_C1_spliced	112652798-112657122	3766	False	False	True	8.277e-01	7.794e-01	-3.452e-02	8.148e-01	3.371e-01
ENSG00000160818.17_1	ENSG00000160818.17	GPATCH4	chr1	-	ENSG00000160818.17:s:156601409-156601496	ENSG00000160818.17_1_AI_1	False	True	156601409-156601496	C2	156598968-156599408	C1_C2_intron	156599409-156601408	2000	False	False	True	1.399e-01	1.204e-01	-8.230e-03	7.684e-01	4.335e-01
ENSG00000160818.17_1	ENSG00000160818.17	GPATCH4	chr1	-	ENSG00000160818.17:s:156601409-156601496	ENSG00000160818.17_1_AI_1	False	False	156601409-156601496	C2	156598968-156599408	C1_C2_spliced	156599104-156601409	2000	False	False	True	8.478e-01	8.662e-01	6.022e-03	7.795e-01	3.788e-01
ENSG00000079313.15_1	ENSG00000079313.15	REXO1	chr19	-	ENSG00000079313.15:t:1826878-1828631	ENSG00000079313.15_1_AI_1	False	True	1826878-1828631	C1	1830706-1830866	C2_C1_intron	1828632-1830705	2074	False	False	True	9.251e-02	1.563e-01	4.718e-02	8.326e-01	2.425e-01
ENSG00000079313.15_1	ENSG00000079313.15	REXO1	chr19	-	ENSG00000079313.15:t:1826878-1828631	ENSG00000079313.15_1_AI_1	False	False	1830706-1830866	C1	1830706-1830866	C2_C1_spliced	1828631-1848202	2074	False	False	True	8.771e-01	8.408e-01	-2.627e-02	7.806e-01	3.732e-01
ENSG00000079313.15_3	ENSG00000079313.15	REXO1	chr19	-	ENSG00000079313.15:s:1823572-1823785	ENSG00000079313.15_3_AI_1	False	True	1823572-1823785	C2	1821519-1822044	C1_C2_intron	1822045-1823571	1527	False	False	True	4.389e-02	5.101e-02	4.499e-03	7.077e-01	6.934e-01
ENSG00000079313.15_3	ENSG00000079313.15	REXO1	chr19	-	ENSG00000079313.15:s:1823572-1823785	ENSG00000079313.15_3_AI_1	False	False	1823572-1823785	C2	1821519-1822044	C1_C2_spliced	1821682-1823572	1527	False	False	True	9.561e-01	9.490e-01	-4.499e-03	7.077e-01	6.934e-01
ENSG00000079313.15_4	ENSG00000079313.15	REXO1	chr19	-	ENSG00000079313.15:s:1821519-1822044	ENSG00000079313.15_4_AI_1	False	True	1821519-1822044	C2	1820264-1820395	C1_C2_intron	1820396-1821518	1123	False	False	True	6.827e-02	3.019e-02	-3.678e-02	8.888e-01	5.128e-01
ENSG00000079313.15_4	ENSG00000079313.15	REXO1	chr19	-	ENSG00000079313.15:s:1821519-1822044	ENSG00000079313.15_4_AI_1	False	False	1821519-1822044	C2	1820264-1820395	C1_C2_spliced	1820395-1821519	1123	False	False	True	9.317e-01	9.698e-01	3.678e-02	8.888e-01	5.128e-01
ENSG00000079313.15_7	ENSG00000079313.15	REXO1	chr19	-	ENSG00000079313.15:s:1816698-1816813	ENSG00000079313.15_7_AI_1	False	True	1816698-1816813	C2	1816431-1816569	C1_C2_intron	1816570-1816697	128	False	True	True	3.731e-01	6.046e-02	-3.110e-01	1.000e+00	1.971e-11
ENSG00000079313.15_7	ENSG00000079313.15	REXO1	chr19	-	ENSG00000079313.15:s:1816698-1816813	ENSG00000079313.15_7_AI_1	False	False	1816698-1816813	C2	1816431-1816569	C1_C2_spliced	1816569-1816698	128	False	True	True	6.269e-01	9.395e-01	3.110e-01	1.000e+00	2.015e-11
ENSG00000146833.16_1	ENSG00000146833.16	TRIM4	chr7	-	ENSG00000146833.16:s:99908246-99908812	ENSG00000146833.16_1_AI_1	False	True	99908246-99908812	C2	99903576-99903598	C1_C2_intron	99903599-99908245	4647	False	False	True	3.415e-02	5.688e-02	1.362e-02	7.328e-01	5.710e-01
ENSG00000146833.16_1	ENSG00000146833.16	TRIM4	chr7	-	ENSG00000146833.16:s:99908246-99908812	ENSG00000146833.16_1_AI_1	False	False	99908246-99908812	C2	99903576-99903598	C1_C2_spliced	99903598-99908582	4647	False	False	True	9.659e-01	9.431e-01	-1.362e-02	7.328e-01	5.710e-01
ENSG00000153898.13_2	ENSG00000153898.13	MCOLN2	chr1	-	ENSG00000153898.13:s:84931362-84931568	ENSG00000153898.13_2_AI_1	False	True	84931362-84931568	C2	84929558-84929844	C1_C2_intron	84929845-84931361	1517	False	True	True	2.515e-01	4.106e-01	1.143e-01	9.047e-01	5.685e-02
ENSG00000153898.13_2	ENSG00000153898.13	MCOLN2	chr1	-	ENSG00000153898.13:s:84931362-84931568	ENSG00000153898.13_2_AI_1	False	False	84931362-84931568	C2	84929558-84929844	C1_C2_spliced	84929679-84931362	1517	False	True	True	7.485e-01	5.894e-01	-1.143e-01	9.047e-01	5.685e-02
ENSG00000276256.1_1	ENSG00000276256.1	ENSG00000276256	GL000195.1	-	ENSG00000276256.1:s:48955-49164	ENSG00000276256.1_1_AI_1	False	True	48955-49164	C2	42939-44923	C1_C2_intron	44924-48954	4031	False	False	True	1.954e-01	2.000e-01	3.109e-03	7.354e-01	5.261e-01
ENSG00000276256.1_1	ENSG00000276256.1	ENSG00000276256	GL000195.1	-	ENSG00000276256.1:s:48955-49164	ENSG00000276256.1_1_AI_1	False	False	48955-49164	C2	42939-44923	C1_C2_spliced	44923-48955	4031	False	False	True	8.046e-01	8.000e-01	-3.109e-03	7.354e-01	5.261e-01
ENSG00000059588.10_1	ENSG00000059588.10	TARBP1	chr1	-	ENSG00000059588.10:s:234478173-234479179	ENSG00000059588.10_1_AI_1	False	True	234478173-234479179	C2	234472714-234472811	C1_C2_intron	234472812-234478172	5361	False	False	True	6.283e-02	1.274e-01	4.747e-02	8.467e-01	2.595e-01
ENSG00000059588.10_1	ENSG00000059588.10	TARBP1	chr1	-	ENSG00000059588.10:s:234478173-234479179	ENSG00000059588.10_1_AI_1	False	False	234478173-234479179	C2	234472714-234472811	C1_C2_spliced	234472811-234478173	5361	False	False	True	9.372e-01	8.726e-01	-4.747e-02	8.467e-01	2.595e-01
ENSG00000059588.10_4	ENSG00000059588.10	TARBP1	chr1	-	ENSG00000059588.10:s:234410404-234410531	ENSG00000059588.10_4_AI_1	False	True	234410404-234410531	C2	234405903-234407955	C1_C2_intron	234407956-234410403	2448	False	False	True	6.834e-01	6.616e-01	-7.864e-03	8.072e-01	2.019e-01
ENSG00000059588.10_4	ENSG00000059588.10	TARBP1	chr1	-	ENSG00000059588.10:s:234410404-234410531	ENSG00000059588.10_4_AI_1	False	False	234410404-234410531	C2	234405903-234407955	C1_C2_spliced	234406099-234410445	2448	False	False	True	3.166e-01	3.384e-01	7.864e-03	8.072e-01	2.019e-01
ENSG00000185236.12_1	ENSG00000185236.12	RAB11B	chr19	+	ENSG00000185236.12:s:8402485-8402924	ENSG00000185236.12_1_AI_1	False	True	8402485-8402924	C2	8403413-8404434	C1_C2_intron	8402925-8403412	488	False	False	True	9.556e-02	1.124e-01	8.712e-03	7.204e-01	6.827e-01
ENSG00000185236.12_1	ENSG00000185236.12	RAB11B	chr19	+	ENSG00000185236.12:s:8402485-8402924	ENSG00000185236.12_1_AI_1	False	False	8402485-8402924	C2	8403413-8404434	C1_C2_spliced	8402565-8403413	488	False	False	True	9.044e-01	8.876e-01	-8.712e-03	7.204e-01	6.827e-01
ENSG00000099783.12_1	ENSG00000099783.12	HNRNPM	chr19	+	ENSG00000099783.12:t:8465480-8465515	ENSG00000099783.12_1_AI_1	False	False	8465480-8465515	C1	8465324-8465372	C2_C1_intron	8465373-8465479	107	False	False	True	6.972e-01	6.275e-01	-6.931e-02	9.566e-01	1.877e-01
ENSG00000099783.12_1	ENSG00000099783.12	HNRNPM	chr19	+	ENSG00000099783.12:t:8465480-8465515	ENSG00000099783.12_1_AI_1	False	False	8465324-8465372	C1	8465324-8465372	C2_C1_spliced	8465362-8465480	107	False	False	True	2.961e-01	3.665e-01	7.036e-02	9.499e-01	1.701e-01
ENSG00000125779.24_3	ENSG00000125779.24	PANK2	chr20	+	ENSG00000125779.24:s:3916927-3917050	ENSG00000125779.24_3_AI_1	False	True	3916927-3917050	C2	3918671-3918796	C1_C2_intron	3917051-3918670	1620	False	False	True	2.406e-01	1.623e-01	-5.123e-02	8.592e-01	2.339e-01
ENSG00000125779.24_3	ENSG00000125779.24	PANK2	chr20	+	ENSG00000125779.24:s:3916927-3917050	ENSG00000125779.24_3_AI_1	False	False	3916927-3917050	C2	3918671-3918796	C1_C2_spliced	3917050-3918671	1620	False	False	True	7.594e-01	8.377e-01	5.123e-02	8.592e-01	2.339e-01
ENSG00000125779.24_4	ENSG00000125779.24	PANK2	chr20	+	ENSG00000125779.24:s:3918671-3918796	ENSG00000125779.24_4_AI_1	False	True	3918671-3918796	C2	3923244-3923855	C1_C2_intron	3918797-3923243	4447	False	False	True	1.094e-01	1.319e-01	1.434e-02	7.414e-01	5.311e-01
ENSG00000125779.24_4	ENSG00000125779.24	PANK2	chr20	+	ENSG00000125779.24:s:3918671-3918796	ENSG00000125779.24_4_AI_1	False	False	3918671-3918796	C2	3923244-3923855	C1_C2_spliced	3918796-3923244	4447	False	False	True	8.906e-01	8.681e-01	-1.434e-02	7.414e-01	5.311e-01
ENSG00000183889.12_2	ENSG00000183889.12	ENSG00000183889	chr16	+	ENSG00000183889.12:s:16323156-16323289	ENSG00000183889.12_2_AI_1	False	True	16323156-16323289	C2	16324384-16324527	C1_C2_intron	16323290-16324383	1094	False	False	True	9.354e-01	8.849e-01	-3.520e-02	8.002e-01	2.994e-01
ENSG00000183889.12_2	ENSG00000183889.12	ENSG00000183889	chr16	+	ENSG00000183889.12:s:16323156-16323289	ENSG00000183889.12_2_AI_1	False	False	16323156-16323289	C2	16324384-16324527	C1_C2_spliced	16323289-16324384	1094	False	False	True	6.465e-02	1.151e-01	3.520e-02	8.002e-01	2.994e-01
ENSG00000183889.12_3	ENSG00000183889.12	ENSG00000183889	chr16	+	ENSG00000183889.12:s:16327736-16328198	ENSG00000183889.12_3_AI_1	False	True	16327736-16328198	C2	16328651-16328807	C1_C2_intron	16328199-16328650	452	False	False	True	2.210e-01	1.732e-01	-2.882e-02	7.963e-01	3.747e-01
ENSG00000183889.12_3	ENSG00000183889.12	ENSG00000183889	chr16	+	ENSG00000183889.12:s:16327736-16328198	ENSG00000183889.12_3_AI_1	False	False	16327736-16328198	C2	16328651-16328807	C1_C2_spliced	16328198-16328651	452	False	False	True	7.790e-01	8.268e-01	2.882e-02	7.963e-01	3.747e-01
ENSG00000138162.19_2	ENSG00000138162.19	TACC2	chr10	+	ENSG00000138162.19:s:122237959-122238037	ENSG00000138162.19_2_AI_1	False	True	122237961-122238037	C2	122241634-122242001	C1_C2_intron	122238038-122241633	3596	False	False	True	6.382e-02	3.100e-02	-1.988e-02	7.755e-01	5.901e-01
ENSG00000138162.19_2	ENSG00000138162.19	TACC2	chr10	+	ENSG00000138162.19:s:122237959-122238037	ENSG00000138162.19_2_AI_1	False	False	122237961-122238037	C2	122241634-122242001	C1_C2_spliced	122238037-122241958	3596	False	False	True	9.362e-01	9.690e-01	1.988e-02	7.755e-01	5.901e-01
ENSG00000172661.20_1	ENSG00000172661.20	WASHC2C	chr10	+	ENSG00000172661.20:s:45727417-45727539	ENSG00000172661.20_1_AI_1	False	True	45727417-45727539	C2	45728862-45729026	C1_C2_intron	45727540-45728861	1322	False	False	True	4.465e-01	4.235e-01	-2.133e-02	8.062e-01	2.292e-01
ENSG00000172661.20_1	ENSG00000172661.20	WASHC2C	chr10	+	ENSG00000172661.20:s:45727417-45727539	ENSG00000172661.20_1_AI_1	False	False	45727417-45727539	C2	45728862-45729026	C1_C2_spliced	45727539-45728862	1322	False	False	True	5.067e-01	5.465e-01	2.327e-02	8.169e-01	2.072e-01
ENSG00000213672.8_4	ENSG00000213672.8	NCKIPSD	chr3	-	ENSG00000213672.8:s:48678554-48678736	ENSG00000213672.8_4_AI_1	False	True	48678554-48678736	C2	48673844-48674747	C1_C2_intron	48674748-48678553	3806	False	False	True	3.584e-01	2.447e-01	-7.981e-02	8.817e-01	1.052e-01
ENSG00000213672.8_4	ENSG00000213672.8	NCKIPSD	chr3	-	ENSG00000213672.8:s:48678554-48678736	ENSG00000213672.8_4_AI_1	False	False	48678554-48678736	C2	48673844-48674747	C1_C2_spliced	48674747-48678564	3806	False	False	True	6.396e-01	7.521e-01	7.862e-02	8.800e-01	1.076e-01
ENSG00000127311.10_1	ENSG00000127311.10	HELB	chr12	+	ENSG00000127311.10:s:66324907-66325126	ENSG00000127311.10_1_AI_1	False	True	66324907-66325126	C2	66331154-66331645	C1_C2_intron	66325127-66331153	6027	False	False	True	1.110e-01	1.186e-01	3.587e-03	7.861e-01	3.517e-01
ENSG00000127311.10_1	ENSG00000127311.10	HELB	chr12	+	ENSG00000127311.10:s:66324907-66325126	ENSG00000127311.10_1_AI_1	False	False	66324907-66325126	C2	66331154-66331645	C1_C2_spliced	66325126-66331154	6027	False	False	True	8.890e-01	8.814e-01	-3.587e-03	7.861e-01	3.517e-01
ENSG00000127311.10_2	ENSG00000127311.10	HELB	chr12	+	ENSG00000127311.10:s:66331154-66331645	ENSG00000127311.10_2_AI_1	False	True	66331154-66331645	C2	66338001-66338212	C1_C2_intron	66331646-66338000	6355	False	False	True	9.091e-02	1.555e-01	3.487e-02	8.086e-01	2.378e-01
ENSG00000127311.10_2	ENSG00000127311.10	HELB	chr12	+	ENSG00000127311.10:s:66331154-66331645	ENSG00000127311.10_2_AI_1	False	False	66331154-66331645	C2	66338001-66338212	C1_C2_spliced	66331645-66338001	6355	False	False	True	9.091e-01	8.445e-01	-3.487e-02	8.086e-01	2.378e-01
ENSG00000072840.13_1	ENSG00000072840.13	EVC	chr4	+	ENSG00000072840.13:s:5729307-5729390	ENSG00000072840.13_1_AI_1	False	True	5729307-5729390	C2	5731425-5731657	C1_C2_intron	5729391-5731424	2034	False	False	True	1.058e-01	1.111e-01	2.726e-03	7.457e-01	4.995e-01
ENSG00000072840.13_1	ENSG00000072840.13	EVC	chr4	+	ENSG00000072840.13:s:5729307-5729390	ENSG00000072840.13_1_AI_1	False	False	5729307-5729390	C2	5731425-5731657	C1_C2_spliced	5729390-5731425	2034	False	False	True	8.942e-01	8.889e-01	-2.726e-03	7.457e-01	4.995e-01
ENSG00000133250.14_1	ENSG00000133250.14	ZNF414	chr19	-	ENSG00000133250.14:s:8514044-8514167	ENSG00000133250.14_1_AI_1	False	True	8514044-8514167	C2	8513029-8513341	C1_C2_intron	8513342-8514043	702	False	False	True	1.844e-01	9.496e-02	-8.080e-02	9.562e-01	1.192e-01
ENSG00000133250.14_1	ENSG00000133250.14	ZNF414	chr19	-	ENSG00000133250.14:s:8514044-8514167	ENSG00000133250.14_1_AI_1	False	False	8514044-8514167	C2	8513029-8513341	C1_C2_spliced	8513341-8514044	702	False	False	True	8.148e-01	9.039e-01	8.051e-02	9.559e-01	1.212e-01
ENSG00000177479.20_5	ENSG00000177479.20	ARIH2	chr3	+	ENSG00000177479.20:s:48974958-48975111	ENSG00000177479.20_5_AI_1	False	True	48974958-48975111	C2	48979482-48979633	C1_C2_intron	48975112-48979481	4370	False	False	True	4.688e-02	5.724e-02	7.917e-03	7.239e-01	6.540e-01
ENSG00000177479.20_5	ENSG00000177479.20	ARIH2	chr3	+	ENSG00000177479.20:s:48974958-48975111	ENSG00000177479.20_5_AI_1	False	False	48974958-48975111	C2	48979482-48979633	C1_C2_spliced	48974979-48979482	4370	False	False	True	9.531e-01	9.428e-01	-7.917e-03	7.239e-01	6.540e-01
ENSG00000107679.15_2	ENSG00000107679.15	PLEKHA1	chr10	+	ENSG00000107679.15:t:122411771-122413045	ENSG00000107679.15_2_AI_1	False	True	122411771-122413045	C1	122406576-122406673	C2_C1_intron	122406674-122411770	5097	False	False	True	3.053e-02	7.678e-02	4.001e-02	8.951e-01	4.574e-01
ENSG00000107679.15_2	ENSG00000107679.15	PLEKHA1	chr10	+	ENSG00000107679.15:t:122411771-122413045	ENSG00000107679.15_2_AI_1	False	False	122406576-122406673	C1	122406576-122406673	C2_C1_spliced	122406673-122412920	5097	False	False	True	9.535e-01	9.075e-01	-2.981e-02	8.000e-01	4.458e-01
ENSG00000151849.16_1	ENSG00000151849.16	CENPJ	chr13	-	ENSG00000151849.16:s:24899419-24899584	ENSG00000151849.16_1_AI_1	False	True	24899419-24899584	C2	24892643-24892867	C1_C2_intron	24892868-24899418	6551	False	False	True	3.531e-02	7.192e-02	3.234e-02	8.337e-01	4.680e-01
ENSG00000151849.16_1	ENSG00000151849.16	CENPJ	chr13	-	ENSG00000151849.16:s:24899419-24899584	ENSG00000151849.16_1_AI_1	False	False	24899419-24899584	C2	24892643-24892867	C1_C2_spliced	24892867-24899419	6551	False	False	True	9.647e-01	9.281e-01	-3.234e-02	8.337e-01	4.680e-01
ENSG00000151849.16_2	ENSG00000151849.16	CENPJ	chr13	-	ENSG00000151849.16:s:24892643-24892867	ENSG00000151849.16_2_AI_1	False	True	24892643-24892867	C2	24889170-24889400	C1_C2_intron	24889401-24892642	3242	False	False	True	1.296e-01	1.652e-01	2.371e-02	7.672e-01	4.297e-01
ENSG00000151849.16_2	ENSG00000151849.16	CENPJ	chr13	-	ENSG00000151849.16:s:24892643-24892867	ENSG00000151849.16_2_AI_1	False	False	24892643-24892867	C2	24889170-24889400	C1_C2_spliced	24889400-24892643	3242	False	False	True	8.691e-01	8.334e-01	-2.391e-02	7.683e-01	4.282e-01
ENSG00000151849.16_4	ENSG00000151849.16	CENPJ	chr13	-	ENSG00000151849.16:s:24885276-24885386	ENSG00000151849.16_4_AI_1	False	True	24885276-24885386	C2	24884323-24884463	C1_C2_intron	24884464-24885275	812	False	False	True	1.921e-01	1.374e-01	-3.510e-02	8.084e-01	3.084e-01
ENSG00000151849.16_4	ENSG00000151849.16	CENPJ	chr13	-	ENSG00000151849.16:s:24885276-24885386	ENSG00000151849.16_4_AI_1	False	False	24885276-24885386	C2	24884323-24884463	C1_C2_spliced	24884463-24885276	812	False	False	True	8.079e-01	8.626e-01	3.510e-02	8.084e-01	3.084e-01
ENSG00000168434.13_1	ENSG00000168434.13	COG7	chr16	-	ENSG00000168434.13:s:23424749-23424947	ENSG00000168434.13_1_AI_1	False	True	23424749-23424947	C2	23418700-23418827	C1_C2_intron	23418828-23424748	5921	False	False	True	6.391e-02	1.135e-01	2.978e-02	7.852e-01	3.632e-01
ENSG00000168434.13_1	ENSG00000168434.13	COG7	chr16	-	ENSG00000168434.13:s:23424749-23424947	ENSG00000168434.13_1_AI_1	False	False	23424749-23424947	C2	23418700-23418827	C1_C2_spliced	23418827-23424749	5921	False	False	True	9.361e-01	8.865e-01	-2.978e-02	7.852e-01	3.632e-01
ENSG00000168434.13_2	ENSG00000168434.13	COG7	chr16	-	ENSG00000168434.13:s:23403694-23403834	ENSG00000168434.13_2_AI_1	False	True	23403694-23403834	C2	23398046-23398129	C1_C2_intron	23398130-23403693	5564	False	False	True	4.812e-02	6.029e-02	8.271e-03	7.369e-01	5.938e-01
ENSG00000168434.13_2	ENSG00000168434.13	COG7	chr16	-	ENSG00000168434.13:s:23403694-23403834	ENSG00000168434.13_2_AI_1	False	False	23403694-23403834	C2	23398046-23398129	C1_C2_spliced	23398129-23403694	5564	False	False	True	9.519e-01	9.397e-01	-8.271e-03	7.369e-01	5.938e-01
ENSG00000104635.15_1	ENSG00000104635.15	SLC39A14	chr8	+	ENSG00000104635.15:s:22416073-22416280	ENSG00000104635.15_1_AI_1	False	True	22416073-22416280	C2	22417651-22417835	C1_C2_intron	22416281-22417650	1370	False	False	True	6.899e-02	5.804e-02	-7.070e-03	7.111e-01	6.774e-01
ENSG00000104635.15_1	ENSG00000104635.15	SLC39A14	chr8	+	ENSG00000104635.15:s:22416073-22416280	ENSG00000104635.15_1_AI_1	False	False	22416073-22416280	C2	22417651-22417835	C1_C2_spliced	22416280-22417651	1370	False	False	True	9.310e-01	9.420e-01	7.070e-03	7.111e-01	6.774e-01
ENSG00000134597.17_1	ENSG00000134597.17	RBMX2	chrX	+	ENSG00000134597.17:s:130403802-130404450	ENSG00000134597.17_1_AI_1	False	True	130403802-130404450	C2	130409257-130409386	C1_C2_intron	130404451-130409256	4806	False	False	True	3.781e-02	5.604e-02	1.104e-02	7.348e-01	6.340e-01
ENSG00000134597.17_1	ENSG00000134597.17	RBMX2	chrX	+	ENSG00000134597.17:s:130403802-130404450	ENSG00000134597.17_1_AI_1	False	False	130403802-130404450	C2	130409257-130409386	C1_C2_spliced	130403853-130409257	4806	False	False	True	9.622e-01	9.440e-01	-1.104e-02	7.348e-01	6.340e-01
ENSG00000136811.17_4	ENSG00000136811.17	ODF2	chr9	+	ENSG00000136811.17:s:128494510-128494839	ENSG00000136811.17_4_AI_1	False	True	128494510-128494839	C2	128496041-128496297	C1_C2_intron	128494840-128496040	1201	False	False	True	2.037e-01	1.325e-01	-5.318e-02	9.038e-01	2.646e-01
ENSG00000136811.17_4	ENSG00000136811.17	ODF2	chr9	+	ENSG00000136811.17:s:128494510-128494839	ENSG00000136811.17_4_AI_1	False	False	128494510-128494839	C2	128496041-128496297	C1_C2_spliced	128494668-128496041	1201	False	False	True	7.963e-01	8.675e-01	5.318e-02	9.038e-01	2.646e-01
ENSG00000110318.15_2	ENSG00000110318.15	CEP126	chr11	+	ENSG00000110318.15:s:101992778-101992842	ENSG00000110318.15_2_AI_1	False	True	101992778-101992842	C2	101997599-102001062	C1_C2_intron	101992843-101997598	4756	False	False	True	1.093e-01	1.797e-01	4.640e-02	8.259e-01	2.213e-01
ENSG00000110318.15_2	ENSG00000110318.15	CEP126	chr11	+	ENSG00000110318.15:s:101992778-101992842	ENSG00000110318.15_2_AI_1	False	False	101992778-101992842	C2	101997599-102001062	C1_C2_spliced	101992842-101997599	4756	False	False	True	8.907e-01	8.203e-01	-4.640e-02	8.259e-01	2.213e-01
ENSG00000159479.17_1	ENSG00000159479.17	MED8	chr1	-	ENSG00000159479.17:s:43384726-43385106	ENSG00000159479.17_1_AI_1	False	False	43384726-43385106	C2	43383917-43384552	C1_C2_intron	43384553-43384725	173	False	False	True	9.828e-01	9.368e-01	-2.588e-02	7.694e-01	4.670e-01
ENSG00000159479.17_1	ENSG00000159479.17	MED8	chr1	-	ENSG00000159479.17:s:43384726-43385106	ENSG00000159479.17_1_AI_1	False	False	43384726-43385106	C2	43383917-43384552	C1_C2_spliced	43384552-43385046	173	False	False	True	1.715e-02	6.323e-02	2.588e-02	7.694e-01	4.670e-01
ENSG00000250337.8_2	ENSG00000250337.8	PURPL	chr5	+	ENSG00000250337.8:t:27489282-27489386	ENSG00000250337.8_2_AI_1	False	True	27489282-27489386	C1	27484571-27486146	C2_C1_intron	27486147-27489281	3135	False	False	True	8.635e-01	8.856e-01	1.405e-02	7.479e-01	4.681e-01
ENSG00000250337.8_2	ENSG00000250337.8	PURPL	chr5	+	ENSG00000250337.8:t:27489282-27489386	ENSG00000250337.8_2_AI_1	False	False	27484571-27486146	C1	27484571-27486146	C2_C1_spliced	27485029-27489282	3135	False	False	True	1.252e-01	1.128e-01	-7.538e-03	7.391e-01	5.142e-01
ENSG00000164930.12_1	ENSG00000164930.12	FZD6	chr8	+	ENSG00000164930.12:t:103324481-103325498	ENSG00000164930.12_1_AI_1	False	True	103324481-103325498	C1	103318590-103318786	C2_C1_intron	103318787-103324480	5694	False	False	True	4.657e-02	8.052e-02	1.959e-02	7.523e-01	5.448e-01
ENSG00000164930.12_1	ENSG00000164930.12	FZD6	chr8	+	ENSG00000164930.12:t:103324481-103325498	ENSG00000164930.12_1_AI_1	False	False	103318590-103318786	C1	103318590-103318786	C2_C1_spliced	103318786-103324481	5694	False	False	True	9.296e-01	8.731e-01	-4.376e-02	8.482e-01	2.988e-01
ENSG00000164930.12_3	ENSG00000164930.12	FZD6	chr8	+	ENSG00000164930.12:s:103329655-103330065	ENSG00000164930.12_3_AI_1	False	True	103329655-103330065	C2	103331341-103332866	C1_C2_intron	103330066-103331340	1275	False	False	True	4.697e-02	5.125e-02	5.617e-03	7.046e-01	7.125e-01
ENSG00000164930.12_3	ENSG00000164930.12	FZD6	chr8	+	ENSG00000164930.12:s:103329655-103330065	ENSG00000164930.12_3_AI_1	False	False	103329655-103330065	C2	103331341-103332866	C1_C2_spliced	103330065-103331341	1275	False	False	True	9.530e-01	9.487e-01	-5.617e-03	7.046e-01	7.125e-01
ENSG00000066427.25_3	ENSG00000066427.25	ATXN3	chr14	-	ENSG00000066427.25:s:92070745-92071053	ENSG00000066427.25_3_AI_1	False	True	92070745-92071053	C2	92058552-92064414	C1_C2_intron	92064415-92070744	6330	False	False	True	4.157e-02	6.974e-02	1.028e-02	7.306e-01	5.872e-01
ENSG00000066427.25_3	ENSG00000066427.25	ATXN3	chr14	-	ENSG00000066427.25:s:92070745-92071053	ENSG00000066427.25_3_AI_1	False	False	92070745-92071053	C2	92058552-92064414	C1_C2_spliced	92064414-92070935	6330	False	False	True	9.564e-01	9.276e-01	-1.085e-02	7.330e-01	5.777e-01
ENSG00000112242.16_3	ENSG00000112242.16	E2F3	chr6	+	ENSG00000112242.16:s:20482762-20482920	ENSG00000112242.16_3_AI_1	False	True	20482762-20482920	C2	20486689-20486803	C1_C2_intron	20482921-20486688	3768	False	False	True	7.263e-02	7.927e-02	3.677e-03	6.874e-01	7.058e-01
ENSG00000112242.16_3	ENSG00000112242.16	E2F3	chr6	+	ENSG00000112242.16:s:20482762-20482920	ENSG00000112242.16_3_AI_1	False	False	20482762-20482920	C2	20486689-20486803	C1_C2_spliced	20482920-20486689	3768	False	False	True	9.274e-01	9.207e-01	-3.677e-03	6.874e-01	7.058e-01
ENSG00000134815.19_2	ENSG00000134815.19	DHX34	chr19	+	ENSG00000134815.19:t:47366981-47367155	ENSG00000134815.19_2_AI_1	False	True	47366981-47367155	C1	47362476-47362693	C2_C1_intron	47362694-47366980	4287	False	False	True	6.316e-02	6.393e-02	-1.089e-03	7.002e-01	6.888e-01
ENSG00000134815.19_2	ENSG00000134815.19	DHX34	chr19	+	ENSG00000134815.19:t:47366981-47367155	ENSG00000134815.19_2_AI_1	False	False	47362476-47362693	C1	47362476-47362693	C2_C1_spliced	47362693-47366981	4287	False	False	True	9.081e-01	9.136e-01	1.819e-03	7.102e-01	6.571e-01
ENSG00000172716.17_2	ENSG00000172716.17	SLFN11	chr17	-	ENSG00000172716.17:s:35362739-35362992	ENSG00000172716.17_2_AI_1	False	True	35362739-35362992	C2	35360019-35360371	C1_C2_intron	35360372-35362738	2367	False	False	True	4.177e-02	6.351e-02	1.849e-02	7.661e-01	5.903e-01
ENSG00000172716.17_2	ENSG00000172716.17	SLFN11	chr17	-	ENSG00000172716.17:s:35362739-35362992	ENSG00000172716.17_2_AI_1	False	False	35362739-35362992	C2	35360019-35360371	C1_C2_spliced	35360371-35362739	2367	False	False	True	9.572e-01	9.326e-01	-2.041e-02	7.708e-01	5.655e-01
ENSG00000172716.17_3	ENSG00000172716.17	SLFN11	chr17	-	ENSG00000172716.17:s:35360019-35360371	ENSG00000172716.17_3_AI_1	False	True	35360019-35360371	C2	35353336-35354059	C1_C2_intron	35354060-35360018	5959	False	False	True	7.840e-02	8.120e-02	2.414e-03	6.644e-01	7.848e-01
ENSG00000172716.17_3	ENSG00000172716.17	SLFN11	chr17	-	ENSG00000172716.17:s:35360019-35360371	ENSG00000172716.17_3_AI_1	False	False	35360019-35360371	C2	35353336-35354059	C1_C2_spliced	35354059-35360243	5959	False	False	True	9.216e-01	9.188e-01	-2.414e-03	6.644e-01	7.848e-01
ENSG00000132300.19_4	ENSG00000132300.19	PTCD3	chr2	+	ENSG00000132300.19:s:86134839-86135198	ENSG00000132300.19_4_AI_1	False	True	86134839-86135198	C2	86136521-86136881	C1_C2_intron	86135199-86136520	1322	False	False	True	7.580e-02	8.281e-02	3.118e-03	6.691e-01	7.729e-01
ENSG00000132300.19_4	ENSG00000132300.19	PTCD3	chr2	+	ENSG00000132300.19:s:86134839-86135198	ENSG00000132300.19_4_AI_1	False	False	86134839-86135198	C2	86136521-86136881	C1_C2_spliced	86134987-86136521	1322	False	False	True	9.242e-01	9.172e-01	-3.118e-03	6.691e-01	7.729e-01
ENSG00000135045.7_1	ENSG00000135045.7	C9orf40	chr9	-	ENSG00000135045.7:s:74952186-74952912	ENSG00000135045.7_1_AI_1	False	True	74952186-74952912	C2	74946583-74948206	C1_C2_intron	74948207-74952185	3979	False	False	True	7.430e-02	6.062e-02	-4.633e-03	6.904e-01	6.922e-01
ENSG00000135045.7_1	ENSG00000135045.7	C9orf40	chr9	-	ENSG00000135045.7:s:74952186-74952912	ENSG00000135045.7_1_AI_1	False	False	74952186-74952912	C2	74946583-74948206	C1_C2_spliced	74948206-74952186	3979	False	False	True	9.257e-01	9.394e-01	4.633e-03	6.904e-01	6.922e-01
ENSG00000151883.19_3	ENSG00000151883.19	PARP8	chr5	+	ENSG00000151883.19:s:50822335-50822400	ENSG00000151883.19_3_AI_1	False	True	50822335-50822400	C2	50824908-50824975	C1_C2_intron	50822401-50824907	2507	False	False	True	6.745e-02	6.190e-02	-6.201e-03	7.190e-01	6.419e-01
ENSG00000151883.19_3	ENSG00000151883.19	PARP8	chr5	+	ENSG00000151883.19:s:50822335-50822400	ENSG00000151883.19_3_AI_1	False	False	50822335-50822400	C2	50824908-50824975	C1_C2_spliced	50822400-50824908	2507	False	False	True	9.325e-01	9.381e-01	6.201e-03	7.190e-01	6.419e-01
ENSG00000198931.11_1	ENSG00000198931.11	APRT	chr16	-	ENSG00000198931.11:s:88811820-88811937	ENSG00000198931.11_1_AI_1	False	False	88811820-88811937	C2	88811174-88811656	C1_C2_intron	88811657-88811819	163	False	True	True	2.838e-01	7.706e-02	-2.095e-01	1.000e+00	5.525e-07
ENSG00000198931.11_1	ENSG00000198931.11	APRT	chr16	-	ENSG00000198931.11:s:88811820-88811937	ENSG00000198931.11_1_AI_1	False	False	88811820-88811937	C2	88811174-88811656	C1_C2_spliced	88811656-88811820	163	False	True	True	7.162e-01	9.229e-01	2.095e-01	1.000e+00	5.526e-07
ENSG00000198931.11_3	ENSG00000198931.11	APRT	chr16	-	ENSG00000198931.11:t:88809680-88809706	ENSG00000198931.11_3_AI_1	False	False	88809680-88809706	C1	88809736-88809907	C2_C1_intron	88809707-88809735	29	False	False	True	5.314e-01	5.303e-01	-1.162e-02	7.901e-01	3.671e-01
ENSG00000198931.11_3	ENSG00000198931.11	APRT	chr16	-	ENSG00000198931.11:t:88809680-88809706	ENSG00000198931.11_3_AI_1	False	False	88809736-88809907	C1	88809736-88809907	C2_C1_spliced	88809706-88810070	29	False	False	True	4.686e-01	4.697e-01	1.162e-02	7.901e-01	3.671e-01
ENSG00000136231.14_2	ENSG00000136231.14	IGF2BP3	chr7	-	ENSG00000136231.14:t:23317639-23317833	ENSG00000136231.14_2_AI_1	False	True	23317639-23317833	C1	23319138-23319254	C2_C1_intron	23317834-23319137	1304	False	False	True	1.175e-01	8.028e-02	-2.456e-02	7.803e-01	4.536e-01
ENSG00000136231.14_2	ENSG00000136231.14	IGF2BP3	chr7	-	ENSG00000136231.14:t:23317639-23317833	ENSG00000136231.14_2_AI_1	False	False	23319138-23319254	C1	23319138-23319254	C2_C1_spliced	23317713-23319138	1304	False	False	True	8.816e-01	9.185e-01	2.424e-02	7.796e-01	4.567e-01
ENSG00000003509.16_5	ENSG00000003509.16	NDUFAF7	chr2	+	ENSG00000003509.16:s:37248135-37249160	ENSG00000003509.16_5_AI_1	False	True	37248135-37249160	C2	37253086-37253403	C1_C2_intron	37249161-37253085	3925	False	False	True	1.083e-01	1.108e-01	-1.396e-03	7.730e-01	3.880e-01
ENSG00000003509.16_5	ENSG00000003509.16	NDUFAF7	chr2	+	ENSG00000003509.16:s:37248135-37249160	ENSG00000003509.16_5_AI_1	False	False	37248135-37249160	C2	37253086-37253403	C1_C2_spliced	37248426-37253086	3925	False	False	True	8.917e-01	8.892e-01	1.396e-03	7.730e-01	3.880e-01
ENSG00000177054.14_2	ENSG00000177054.14	ZDHHC13	chr11	+	ENSG00000177054.14:s:19155796-19155931	ENSG00000177054.14_2_AI_1	False	True	19155796-19155931	C2	19158940-19159040	C1_C2_intron	19155932-19158939	3008	False	False	True	1.689e-01	2.255e-01	3.826e-02	8.123e-01	2.120e-01
ENSG00000177054.14_2	ENSG00000177054.14	ZDHHC13	chr11	+	ENSG00000177054.14:s:19155796-19155931	ENSG00000177054.14_2_AI_1	False	False	19155796-19155931	C2	19158940-19159040	C1_C2_spliced	19155929-19158940	3008	False	False	True	8.311e-01	7.745e-01	-3.826e-02	8.123e-01	2.120e-01
ENSG00000177054.14_3	ENSG00000177054.14	ZDHHC13	chr11	+	ENSG00000177054.14:s:19158940-19159040	ENSG00000177054.14_3_AI_1	False	True	19158940-19159040	C2	19163303-19163427	C1_C2_intron	19159041-19163302	4262	False	False	True	1.678e-01	1.665e-01	-5.734e-03	7.753e-01	3.785e-01
ENSG00000177054.14_3	ENSG00000177054.14	ZDHHC13	chr11	+	ENSG00000177054.14:s:19158940-19159040	ENSG00000177054.14_3_AI_1	False	False	19158940-19159040	C2	19163303-19163427	C1_C2_spliced	19159040-19163303	4262	False	False	True	8.322e-01	8.335e-01	5.734e-03	7.753e-01	3.785e-01
ENSG00000177054.14_4	ENSG00000177054.14	ZDHHC13	chr11	+	ENSG00000177054.14:s:19166302-19166716	ENSG00000177054.14_4_AI_1	False	False	19166302-19166716	C2	19170411-19170568	C1_C2_intron	19166717-19170410	3694	False	False	True	9.682e-02	1.221e-01	1.195e-02	7.720e-01	4.206e-01
ENSG00000177054.14_4	ENSG00000177054.14	ZDHHC13	chr11	+	ENSG00000177054.14:s:19166302-19166716	ENSG00000177054.14_4_AI_1	False	False	19166302-19166716	C2	19170411-19170568	C1_C2_spliced	19166385-19170411	3694	False	False	True	9.032e-01	8.779e-01	-1.195e-02	7.720e-01	4.206e-01
ENSG00000064933.19_3	ENSG00000064933.19	PMS1	chr2	+	ENSG00000064933.19:t:189867799-189867929	ENSG00000064933.19_3_AI_1	False	True	189867799-189867929	C1	189863743-189864228	C2_C1_intron	189864229-189867798	3570	False	False	True	2.203e-01	2.832e-01	2.961e-02	8.123e-01	2.418e-01
ENSG00000064933.19_3	ENSG00000064933.19	PMS1	chr2	+	ENSG00000064933.19:t:189867799-189867929	ENSG00000064933.19_3_AI_1	False	False	189863743-189864228	C1	189863743-189864228	C2_C1_spliced	189864228-189867799	3570	False	False	True	7.603e-01	6.859e-01	-4.630e-02	8.323e-01	1.907e-01
ENSG00000093009.11_3	ENSG00000093009.11	CDC45	chr22	+	ENSG00000093009.11:s:19505413-19505481	ENSG00000093009.11_3_AI_1	False	True	19505413-19505481	C2	19507386-19507517	C1_C2_intron	19505482-19507385	1904	False	False	True	7.041e-02	5.745e-02	-8.184e-03	6.813e-01	7.441e-01
ENSG00000093009.11_3	ENSG00000093009.11	CDC45	chr22	+	ENSG00000093009.11:s:19505413-19505481	ENSG00000093009.11_3_AI_1	False	False	19505413-19505481	C2	19507386-19507517	C1_C2_spliced	19505481-19507386	1904	False	False	True	9.296e-01	9.426e-01	8.184e-03	6.813e-01	7.441e-01
ENSG00000093009.11_4	ENSG00000093009.11	CDC45	chr22	+	ENSG00000093009.11:s:19508530-19508691	ENSG00000093009.11_4_AI_1	False	True	19508530-19508691	C2	19514749-19514887	C1_C2_intron	19508692-19514748	6057	False	False	True	6.410e-02	5.829e-02	-2.981e-03	7.047e-01	6.749e-01
ENSG00000093009.11_4	ENSG00000093009.11	CDC45	chr22	+	ENSG00000093009.11:s:19508530-19508691	ENSG00000093009.11_4_AI_1	False	False	19508530-19508691	C2	19514749-19514887	C1_C2_spliced	19508691-19514749	6057	False	False	True	9.050e-01	9.077e-01	5.177e-03	7.228e-01	6.132e-01
ENSG00000093009.11_7	ENSG00000093009.11	CDC45	chr22	+	ENSG00000093009.11:s:19518844-19518909	ENSG00000093009.11_7_AI_1	False	True	19518844-19518909	C2	19520481-19520612	C1_C2_intron	19518910-19520480	1571	False	False	True	5.389e-02	5.980e-02	2.114e-03	6.960e-01	7.210e-01
ENSG00000093009.11_7	ENSG00000093009.11	CDC45	chr22	+	ENSG00000093009.11:s:19518844-19518909	ENSG00000093009.11_7_AI_1	False	False	19518844-19518909	C2	19520481-19520612	C1_C2_spliced	19518909-19520481	1571	False	False	True	9.461e-01	9.402e-01	-2.113e-03	6.960e-01	7.210e-01
ENSG00000115825.11_2	ENSG00000115825.11	PRKD3	chr2	-	ENSG00000115825.11:s:37256662-37256929	ENSG00000115825.11_2_AI_1	False	True	37256662-37256929	C2	37254204-37254289	C1_C2_intron	37254290-37256661	2372	False	False	True	5.689e-02	8.559e-02	1.352e-02	7.318e-01	5.648e-01
ENSG00000115825.11_2	ENSG00000115825.11	PRKD3	chr2	-	ENSG00000115825.11:s:37256662-37256929	ENSG00000115825.11_2_AI_1	False	False	37256662-37256929	C2	37254204-37254289	C1_C2_spliced	37254289-37256662	2372	False	False	True	9.431e-01	9.144e-01	-1.352e-02	7.318e-01	5.648e-01
ENSG00000206560.12_3	ENSG00000206560.12	ANKRD28	chr3	-	ENSG00000206560.12:s:15675898-15676223	ENSG00000206560.12_3_AI_1	False	True	15675898-15676223	C2	15669792-15670556	C1_C2_intron	15670557-15675897	5341	False	False	True	7.160e-02	9.828e-02	1.598e-02	7.731e-01	3.966e-01
ENSG00000206560.12_3	ENSG00000206560.12	ANKRD28	chr3	-	ENSG00000206560.12:s:15675898-15676223	ENSG00000206560.12_3_AI_1	False	False	15675898-15676223	C2	15669792-15670556	C1_C2_spliced	15670556-15675898	5341	False	False	True	9.284e-01	9.017e-01	-1.598e-02	7.731e-01	3.966e-01
ENSG00000259784.1_1	ENSG00000259784.1	ENSG00000259784	chr16	+	ENSG00000259784.1:s:2520984-2521123	ENSG00000259784.1_1_AI_1	False	True	2520984-2521123	C2	2527561-2527615	C1_C2_intron	2521124-2527560	6437	False	False	True	1.819e-01	1.148e-01	-5.754e-02	8.711e-01	2.029e-01
ENSG00000259784.1_1	ENSG00000259784.1	ENSG00000259784	chr16	+	ENSG00000259784.1:s:2520984-2521123	ENSG00000259784.1_1_AI_1	False	False	2520984-2521123	C2	2527561-2527615	C1_C2_spliced	2521123-2527561	6437	False	False	True	8.181e-01	8.852e-01	5.754e-02	8.711e-01	2.029e-01
ENSG00000100416.15_3	ENSG00000100416.15	TRMU	chr22	+	ENSG00000100416.15:s:46350291-46350463	ENSG00000100416.15_3_AI_1	False	True	46350291-46350463	C2	46351650-46352174	C1_C2_intron	46350464-46351649	1186	False	False	True	1.006e-01	1.011e-01	-1.766e-03	7.014e-01	6.998e-01
ENSG00000100416.15_3	ENSG00000100416.15	TRMU	chr22	+	ENSG00000100416.15:s:46350291-46350463	ENSG00000100416.15_3_AI_1	False	False	46350291-46350463	C2	46351650-46352174	C1_C2_spliced	46350463-46352121	1186	False	False	True	8.994e-01	8.989e-01	1.766e-03	7.014e-01	6.998e-01
ENSG00000135476.12_2	ENSG00000135476.12	ESPL1	chr12	+	ENSG00000135476.12:s:53270678-53270798	ENSG00000135476.12_2_AI_1	False	True	53270678-53270798	C2	53272721-53272857	C1_C2_intron	53270799-53272720	1922	False	False	True	1.006e-01	1.785e-02	-6.726e-02	9.757e-01	2.196e-01
ENSG00000135476.12_2	ENSG00000135476.12	ESPL1	chr12	+	ENSG00000135476.12:s:53270678-53270798	ENSG00000135476.12_2_AI_1	False	False	53270678-53270798	C2	53272721-53272857	C1_C2_spliced	53270798-53272721	1922	False	False	True	8.994e-01	9.822e-01	6.726e-02	9.757e-01	2.196e-01
ENSG00000135476.12_3	ENSG00000135476.12	ESPL1	chr12	+	ENSG00000135476.12:s:53274817-53275010	ENSG00000135476.12_3_AI_1	False	True	53274817-53275010	C2	53276620-53276859	C1_C2_intron	53275011-53276619	1609	False	False	True	9.481e-02	4.412e-02	-3.395e-02	8.167e-01	3.712e-01
ENSG00000135476.12_3	ENSG00000135476.12	ESPL1	chr12	+	ENSG00000135476.12:s:53274817-53275010	ENSG00000135476.12_3_AI_1	False	False	53274817-53275010	C2	53276620-53276859	C1_C2_spliced	53275010-53276620	1609	False	False	True	9.052e-01	9.559e-01	3.395e-02	8.167e-01	3.712e-01
ENSG00000135476.12_5	ENSG00000135476.12	ESPL1	chr12	+	ENSG00000135476.12:s:53289404-53289594	ENSG00000135476.12_5_AI_1	False	False	53289404-53289594	C2	53290085-53290212	C1_C2_intron	53289595-53290084	490	False	True	True	4.649e-01	1.841e-01	-2.720e-01	1.000e+00	4.120e-05
ENSG00000135476.12_5	ENSG00000135476.12	ESPL1	chr12	+	ENSG00000135476.12:s:53289404-53289594	ENSG00000135476.12_5_AI_1	False	False	53289404-53289594	C2	53290085-53290212	C1_C2_spliced	53289594-53290085	490	False	True	True	5.351e-01	8.159e-01	2.720e-01	1.000e+00	4.120e-05
ENSG00000144848.11_2	ENSG00000144848.11	ATG3	chr3	-	ENSG00000144848.11:s:112534269-112534337	ENSG00000144848.11_2_AI_1	False	False	112534269-112534337	C2	112532510-112532780	C1_C2_intron	112532781-112534268	1488	False	False	True	6.051e-02	7.488e-02	5.597e-03	6.813e-01	7.187e-01
ENSG00000144848.11_2	ENSG00000144848.11	ATG3	chr3	-	ENSG00000144848.11:s:112534269-112534337	ENSG00000144848.11_2_AI_1	False	False	112534269-112534337	C2	112532510-112532780	C1_C2_spliced	112532780-112534269	1488	False	False	True	9.395e-01	9.251e-01	-5.597e-03	6.813e-01	7.187e-01
ENSG00000124198.10_3	ENSG00000124198.10	ARFGEF2	chr20	+	ENSG00000124198.10:s:49018884-49019181	ENSG00000124198.10_3_AI_1	False	True	49018884-49019181	C2	49022154-49023181	C1_C2_intron	49019182-49022153	2972	False	False	True	5.324e-02	6.294e-02	7.723e-03	7.184e-01	6.395e-01
ENSG00000124198.10_3	ENSG00000124198.10	ARFGEF2	chr20	+	ENSG00000124198.10:s:49018884-49019181	ENSG00000124198.10_3_AI_1	False	False	49018884-49019181	C2	49022154-49023181	C1_C2_spliced	49018998-49023051	2972	False	False	True	8.931e-01	9.213e-01	1.284e-02	7.385e-01	5.591e-01
ENSG00000189308.11_3	ENSG00000189308.11	LIN54	chr4	-	ENSG00000189308.11:t:82939889-82939962	ENSG00000189308.11_3_AI_1	False	True	82939889-82939962	C1	82946258-82946474	C2_C1_intron	82939963-82946257	6295	False	False	True	5.290e-02	1.236e-01	5.122e-02	8.483e-01	2.219e-01
ENSG00000189308.11_3	ENSG00000189308.11	LIN54	chr4	-	ENSG00000189308.11:t:82939889-82939962	ENSG00000189308.11_3_AI_1	False	False	82946258-82946474	C1	82946258-82946474	C2_C1_spliced	82939962-82946258	6295	False	False	True	9.285e-01	8.481e-01	-4.780e-02	8.348e-01	2.336e-01
ENSG00000129173.13_2	ENSG00000129173.13	E2F8	chr11	-	ENSG00000129173.13:s:19229454-19229988	ENSG00000129173.13_2_AI_1	False	True	19229454-19229988	C2	19225732-19226078	C1_C2_intron	19226079-19229453	3375	False	False	True	8.113e-02	8.510e-02	3.938e-03	7.137e-01	6.116e-01
ENSG00000129173.13_2	ENSG00000129173.13	E2F8	chr11	-	ENSG00000129173.13:s:19229454-19229988	ENSG00000129173.13_2_AI_1	False	False	19229454-19229988	C2	19225732-19226078	C1_C2_spliced	19225864-19229454	3375	False	False	True	9.189e-01	9.149e-01	-3.938e-03	7.137e-01	6.116e-01
ENSG00000214826.5_3	ENSG00000214826.5	DDX12P	chr12	-	ENSG00000214826.5:s:9429132-9429211	ENSG00000214826.5_3_AI_1	False	True	9429132-9429211	C2	9427821-9427865	C1_C2_intron	9427866-9429131	1266	False	False	True	1.017e-01	6.543e-02	-1.735e-02	7.365e-01	5.648e-01
ENSG00000214826.5_3	ENSG00000214826.5	DDX12P	chr12	-	ENSG00000214826.5:s:9429132-9429211	ENSG00000214826.5_3_AI_1	False	False	9429132-9429211	C2	9427821-9427865	C1_C2_spliced	9427865-9429132	1266	False	False	True	8.983e-01	9.346e-01	1.735e-02	7.365e-01	5.648e-01
ENSG00000213064.10_2	ENSG00000213064.10	SFT2D2	chr1	+	ENSG00000213064.10:s:168236712-168236770	ENSG00000213064.10_2_AI_1	False	True	168236712-168236770	C2	168239131-168239160	C1_C2_intron	168236771-168239130	2360	False	False	True	8.751e-02	1.167e-01	1.352e-02	7.539e-01	4.671e-01
ENSG00000213064.10_2	ENSG00000213064.10	SFT2D2	chr1	+	ENSG00000213064.10:s:168236712-168236770	ENSG00000213064.10_2_AI_1	False	False	168236712-168236770	C2	168239131-168239160	C1_C2_spliced	168236770-168239131	2360	False	False	True	9.125e-01	8.833e-01	-1.352e-02	7.539e-01	4.671e-01
ENSG00000107651.14_4	ENSG00000107651.14	SEC23IP	chr10	+	ENSG00000107651.14:s:119933686-119933787	ENSG00000107651.14_4_AI_1	False	True	119933686-119933787	C2	119940586-119941308	C1_C2_intron	119933788-119940585	6798	False	False	True	5.957e-02	6.739e-02	4.621e-03	7.030e-01	6.770e-01
ENSG00000107651.14_4	ENSG00000107651.14	SEC23IP	chr10	+	ENSG00000107651.14:s:119933686-119933787	ENSG00000107651.14_4_AI_1	False	False	119933686-119933787	C2	119940586-119941308	C1_C2_spliced	119933787-119940586	6798	False	False	True	9.404e-01	9.326e-01	-4.621e-03	7.030e-01	6.770e-01
ENSG00000072864.16_3	ENSG00000072864.16	NDE1	chr16	+	ENSG00000072864.16:t:15732485-15734462	ENSG00000072864.16_3_AI_1	False	True	15732485-15734462	C1	15726698-15727000	C2_C1_intron	15727001-15732484	5484	False	False	True	1.044e-01	6.073e-02	-1.452e-02	7.867e-01	3.620e-01
ENSG00000072864.16_3	ENSG00000072864.16	NDE1	chr16	+	ENSG00000072864.16:t:15732485-15734462	ENSG00000072864.16_3_AI_1	False	False	15726698-15727000	C1	15726698-15727000	C2_C1_spliced	15727000-15732485	5484	False	False	True	8.878e-01	9.324e-01	1.458e-02	7.873e-01	3.517e-01
ENSG00000143952.20_3	ENSG00000143952.20	VPS54	chr2	-	ENSG00000143952.20:s:63919883-63919995	ENSG00000143952.20_3_AI_1	False	True	63919883-63919995	C2	63916900-63916963	C1_C2_intron	63916964-63919882	2919	False	False	True	5.889e-02	1.109e-01	3.885e-02	8.179e-01	3.073e-01
ENSG00000143952.20_3	ENSG00000143952.20	VPS54	chr2	-	ENSG00000143952.20:s:63919883-63919995	ENSG00000143952.20_3_AI_1	False	False	63919883-63919995	C2	63916900-63916963	C1_C2_spliced	63916963-63919883	2919	False	False	True	9.411e-01	8.891e-01	-3.885e-02	8.179e-01	3.073e-01
ENSG00000165915.14_2	ENSG00000165915.14	SLC39A13	chr11	+	ENSG00000165915.14:s:47413597-47413880	ENSG00000165915.14_2_AI_1	False	False	47413597-47413880	C2	47414296-47414475	C1_C2_intron	47413881-47414295	415	False	True	True	3.385e-01	2.078e-01	-1.175e-01	9.700e-01	4.140e-02
ENSG00000165915.14_2	ENSG00000165915.14	SLC39A13	chr11	+	ENSG00000165915.14:s:47413597-47413880	ENSG00000165915.14_2_AI_1	False	False	47413597-47413880	C2	47414296-47414475	C1_C2_spliced	47413686-47414425	415	False	True	True	6.615e-01	7.922e-01	1.175e-01	9.700e-01	4.140e-02
ENSG00000165915.14_4	ENSG00000165915.14	SLC39A13	chr11	+	ENSG00000165915.14:s:47415288-47415496	ENSG00000165915.14_4_AI_1	False	False	47415288-47415496	C2	47416325-47416496	C1_C2_intron	47415497-47416324	828	False	False	True	9.313e-01	8.622e-01	-5.103e-02	8.951e-01	2.911e-01
ENSG00000165915.14_4	ENSG00000165915.14	SLC39A13	chr11	+	ENSG00000165915.14:s:47415288-47415496	ENSG00000165915.14_4_AI_1	False	False	47415288-47415496	C2	47416325-47416496	C1_C2_spliced	47415496-47416325	828	False	False	True	6.872e-02	1.378e-01	5.103e-02	8.951e-01	2.911e-01
ENSG00000108557.20_2	ENSG00000108557.20	RAI1	chr17	+	ENSG00000108557.20:s:17803756-17804114	ENSG00000108557.20_2_AI_1	False	True	17803756-17804114	C2	17809282-17809439	C1_C2_intron	17804115-17809281	5167	False	False	True	1.997e-01	1.782e-01	-1.664e-02	7.677e-01	3.844e-01
ENSG00000108557.20_2	ENSG00000108557.20	RAI1	chr17	+	ENSG00000108557.20:s:17803756-17804114	ENSG00000108557.20_2_AI_1	False	False	17803756-17804114	C2	17809282-17809439	C1_C2_spliced	17803849-17809390	5167	False	False	True	8.003e-01	8.218e-01	1.664e-02	7.677e-01	3.844e-01
ENSG00000132635.17_1	ENSG00000132635.17	PCED1A	chr20	-	ENSG00000132635.17:t:2839789-2839933	ENSG00000132635.17_1_AI_1	False	True	2839789-2839933	C1	2840211-2840671	C2_C1_intron	2839934-2840210	277	False	True	True	6.228e-01	4.731e-01	-1.252e-01	9.519e-01	4.383e-02
ENSG00000132635.17_1	ENSG00000132635.17	PCED1A	chr20	-	ENSG00000132635.17:t:2839789-2839933	ENSG00000132635.17_1_AI_1	False	False	2840211-2840671	C1	2840211-2840671	C2_C1_spliced	2839933-2840211	277	False	True	True	3.458e-01	5.127e-01	1.478e-01	9.703e-01	2.530e-02
ENSG00000132635.17_2	ENSG00000132635.17	PCED1A	chr20	-	ENSG00000132635.17:s:2839789-2839933	ENSG00000132635.17_2_AI_1	False	True	2839789-2839933	C2	2839192-2839271	C1_C2_intron	2839272-2839788	517	False	True	True	7.123e-01	4.173e-01	-2.884e-01	1.000e+00	1.567e-05
ENSG00000132635.17_2	ENSG00000132635.17	PCED1A	chr20	-	ENSG00000132635.17:s:2839789-2839933	ENSG00000132635.17_2_AI_1	False	False	2839789-2839933	C2	2839192-2839271	C1_C2_spliced	2839271-2839789	517	False	True	True	2.877e-01	5.827e-01	2.884e-01	1.000e+00	1.567e-05
ENSG00000112406.5_1	ENSG00000112406.5	HECA	chr6	+	ENSG00000112406.5:s:139166284-139167324	ENSG00000112406.5_1_AI_1	False	True	139166284-139167324	C2	139174385-139174539	C1_C2_intron	139167325-139174384	7060	False	False	True	5.442e-02	4.862e-02	-2.402e-03	7.130e-01	6.629e-01
ENSG00000112406.5_1	ENSG00000112406.5	HECA	chr6	+	ENSG00000112406.5:s:139166284-139167324	ENSG00000112406.5_1_AI_1	False	False	139166284-139167324	C2	139174385-139174539	C1_C2_spliced	139167324-139174385	7060	False	False	True	9.456e-01	9.514e-01	2.402e-03	7.130e-01	6.629e-01
ENSG00000110172.12_2	ENSG00000110172.12	CHORDC1	chr11	-	ENSG00000110172.12:s:90210536-90210765	ENSG00000110172.12_2_AI_1	False	True	90210536-90210594	C2	90206748-90209478	C1_C2_intron	90209479-90210535	1057	False	False	True	7.950e-02	8.997e-02	5.417e-03	6.653e-01	7.969e-01
ENSG00000110172.12_2	ENSG00000110172.12	CHORDC1	chr11	-	ENSG00000110172.12:s:90210536-90210765	ENSG00000110172.12_2_AI_1	False	False	90210536-90210594	C2	90206748-90209478	C1_C2_spliced	90206272-90210536	1057	False	False	True	8.955e-01	8.753e-01	-1.068e-02	7.007e-01	6.723e-01
ENSG00000134265.13_3	ENSG00000134265.13	NAPG	chr18	+	ENSG00000134265.13:s:10540329-10540779	ENSG00000134265.13_3_AI_1	False	True	10540329-10540779	C2	10546326-10546404	C1_C2_intron	10540780-10546325	5546	False	False	True	4.474e-02	5.718e-02	9.835e-03	7.381e-01	5.957e-01
ENSG00000134265.13_3	ENSG00000134265.13	NAPG	chr18	+	ENSG00000134265.13:s:10540329-10540779	ENSG00000134265.13_3_AI_1	False	False	10540329-10540779	C2	10546326-10546404	C1_C2_spliced	10540399-10546326	5546	False	False	True	9.553e-01	9.428e-01	-9.835e-03	7.381e-01	5.957e-01
ENSG00000179361.18_2	ENSG00000179361.18	ARID3B	chr15	+	ENSG00000179361.18:s:74593135-74593236	ENSG00000179361.18_2_AI_1	False	True	74593135-74593236	C2	74595611-74596918	C1_C2_intron	74593237-74595610	2374	False	False	True	1.201e-01	1.313e-01	9.945e-03	7.640e-01	3.913e-01
ENSG00000179361.18_2	ENSG00000179361.18	ARID3B	chr15	+	ENSG00000179361.18:s:74593135-74593236	ENSG00000179361.18_2_AI_1	False	False	74593135-74593236	C2	74595611-74596918	C1_C2_spliced	74593236-74595611	2374	False	False	True	8.799e-01	8.687e-01	-9.945e-03	7.640e-01	3.913e-01
ENSG00000260537.2_3	ENSG00000260537.2	ENSG00000260537	chr16	+	ENSG00000260537.2:s:70361418-70361510	ENSG00000260537.2_3_AI_1	False	True	70361418-70361510	C2	70364543-70364645	C1_C2_intron	70361511-70364542	3032	False	False	True	5.260e-02	5.553e-02	8.302e-04	7.208e-01	5.863e-01
ENSG00000260537.2_3	ENSG00000260537.2	ENSG00000260537	chr16	+	ENSG00000260537.2:s:70361418-70361510	ENSG00000260537.2_3_AI_1	False	False	70361418-70361510	C2	70364543-70364645	C1_C2_spliced	70361510-70364543	3032	False	False	True	9.474e-01	9.445e-01	-8.302e-04	7.208e-01	5.863e-01
ENSG00000181789.14_2	ENSG00000181789.14	COPG1	chr3	+	ENSG00000181789.14:s:129257727-129257860	ENSG00000181789.14_2_AI_1	False	True	129257727-129257860	C2	129260227-129260400	C1_C2_intron	129257861-129260226	2366	False	False	True	6.496e-02	5.480e-02	-7.200e-03	7.003e-01	6.805e-01
ENSG00000181789.14_2	ENSG00000181789.14	COPG1	chr3	+	ENSG00000181789.14:s:129257727-129257860	ENSG00000181789.14_2_AI_1	False	False	129257727-129257860	C2	129260227-129260400	C1_C2_spliced	129257860-129260333	2366	False	False	True	9.350e-01	9.452e-01	7.200e-03	7.003e-01	6.805e-01
ENSG00000175662.18_2	ENSG00000175662.18	TOM1L2	chr17	-	ENSG00000175662.18:s:17868965-17869914	ENSG00000175662.18_2_AI_1	False	True	17868965-17869473	C2	17866876-17866924	C1_C2_intron	17866925-17868964	2040	False	False	True	6.580e-02	1.327e-01	3.896e-02	8.166e-01	2.973e-01
ENSG00000175662.18_2	ENSG00000175662.18	TOM1L2	chr17	-	ENSG00000175662.18:s:17868965-17869914	ENSG00000175662.18_2_AI_1	False	False	17868965-17869473	C2	17866876-17866924	C1_C2_spliced	17866924-17869340	2040	False	False	True	9.342e-01	8.673e-01	-3.896e-02	8.166e-01	2.973e-01
ENSG00000149187.19_3	ENSG00000149187.19	CELF1	chr11	-	ENSG00000149187.19:s:47478877-47478952	ENSG00000149187.19_3_AI_1	False	True	47478877-47478952	C2	47477297-47477683	C1_C2_intron	47477684-47478876	1193	False	False	True	5.094e-02	7.718e-02	1.605e-02	7.385e-01	5.992e-01
ENSG00000149187.19_3	ENSG00000149187.19	CELF1	chr11	-	ENSG00000149187.19:s:47478877-47478952	ENSG00000149187.19_3_AI_1	False	False	47478877-47478952	C2	47477297-47477683	C1_C2_spliced	47477425-47478877	1193	False	False	True	9.491e-01	9.228e-01	-1.605e-02	7.385e-01	5.992e-01
ENSG00000169826.8_1	ENSG00000169826.8	CSGALNACT2	chr10	+	ENSG00000169826.8:s:43160494-43160595	ENSG00000169826.8_1_AI_1	False	True	43160494-43160595	C2	43163866-43164044	C1_C2_intron	43160596-43163865	3270	False	False	True	7.708e-02	1.101e-01	1.873e-02	7.524e-01	4.447e-01
ENSG00000169826.8_1	ENSG00000169826.8	CSGALNACT2	chr10	+	ENSG00000169826.8:s:43160494-43160595	ENSG00000169826.8_1_AI_1	False	False	43160494-43160595	C2	43163866-43164044	C1_C2_spliced	43160595-43163866	3270	False	False	True	9.229e-01	8.899e-01	-1.873e-02	7.524e-01	4.447e-01
ENSG00000126883.19_4	ENSG00000126883.19	NUP214	chr9	+	ENSG00000126883.19:s:131222498-131222930	ENSG00000126883.19_4_AI_1	False	True	131222778-131222930	C2	131228160-131228228	C1_C2_intron	131222931-131228159	5229	False	False	True	8.424e-02	6.007e-02	-7.649e-03	7.446e-01	5.060e-01
ENSG00000126883.19_4	ENSG00000126883.19	NUP214	chr9	+	ENSG00000126883.19:s:131222498-131222930	ENSG00000126883.19_4_AI_1	False	False	131222778-131222930	C2	131228160-131228228	C1_C2_spliced	131222930-131228160	5229	False	False	True	9.158e-01	9.399e-01	7.650e-03	7.446e-01	5.060e-01
ENSG00000116406.20_5	ENSG00000116406.20	EDEM3	chr1	-	ENSG00000116406.20:s:184694044-184694472	ENSG00000116406.20_5_AI_1	False	False	184694044-184694472	C2	184693366-184693432	C1_C2_intron	184693433-184694043	611	False	False	True	9.583e-01	9.449e-01	-9.072e-03	7.188e-01	6.235e-01
ENSG00000116406.20_5	ENSG00000116406.20	EDEM3	chr1	-	ENSG00000116406.20:s:184694044-184694472	ENSG00000116406.20_5_AI_1	False	False	184694044-184694472	C2	184693366-184693432	C1_C2_spliced	184693432-184694044	611	False	False	True	4.174e-02	5.505e-02	9.072e-03	7.188e-01	6.235e-01
ENSG00000104884.17_5	ENSG00000104884.17	ERCC2	chr19	-	ENSG00000104884.17:s:45351468-45351721	ENSG00000104884.17_5_AI_1	False	False	45351468-45351721	C2	45349837-45351030	C1_C2_intron	45351031-45351467	437	False	False	True	9.251e-01	9.146e-01	-6.430e-03	6.942e-01	6.851e-01
ENSG00000104884.17_5	ENSG00000104884.17	ERCC2	chr19	-	ENSG00000104884.17:s:45351468-45351721	ENSG00000104884.17_5_AI_1	False	False	45351468-45351721	C2	45349837-45351030	C1_C2_spliced	45351030-45351468	437	False	False	True	7.489e-02	8.540e-02	6.430e-03	6.942e-01	6.851e-01
ENSG00000157796.18_3	ENSG00000157796.18	WDR19	chr4	+	ENSG00000157796.18:s:39217983-39219133	ENSG00000157796.18_3_AI_1	False	True	39217983-39219133	C2	39224884-39225033	C1_C2_intron	39219134-39224883	5750	False	False	True	1.084e-01	1.286e-01	1.267e-02	7.783e-01	3.740e-01
ENSG00000157796.18_3	ENSG00000157796.18	WDR19	chr4	+	ENSG00000157796.18:s:39217983-39219133	ENSG00000157796.18_3_AI_1	False	False	39217983-39219133	C2	39224884-39225033	C1_C2_spliced	39218105-39224884	5750	False	False	True	8.916e-01	8.714e-01	-1.267e-02	7.783e-01	3.740e-01
ENSG00000157796.18_5	ENSG00000157796.18	WDR19	chr4	+	ENSG00000157796.18:s:39272980-39273061	ENSG00000157796.18_5_AI_1	False	False	39272980-39273061	C2	39274808-39275339	C1_C2_intron	39273062-39274807	1746	False	False	True	3.073e-01	3.816e-01	3.480e-02	8.124e-01	2.556e-01
ENSG00000157796.18_5	ENSG00000157796.18	WDR19	chr4	+	ENSG00000157796.18:s:39272980-39273061	ENSG00000157796.18_5_AI_1	False	False	39272980-39273061	C2	39274808-39275339	C1_C2_spliced	39273061-39274808	1746	False	False	True	6.927e-01	6.184e-01	-3.480e-02	8.124e-01	2.556e-01
ENSG00000108587.16_3	ENSG00000108587.16	GOSR1	chr17	+	ENSG00000108587.16:s:30519699-30520432	ENSG00000108587.16_3_AI_1	False	True	30519939-30520432	C2	30522254-30527592	C1_C2_intron	30520433-30522253	1821	False	False	True	6.556e-02	8.985e-02	1.795e-02	7.458e-01	5.087e-01
ENSG00000108587.16_3	ENSG00000108587.16	GOSR1	chr17	+	ENSG00000108587.16:s:30519699-30520432	ENSG00000108587.16_3_AI_1	False	False	30519939-30520432	C2	30522254-30527592	C1_C2_spliced	30520021-30522254	1821	False	False	True	9.344e-01	9.102e-01	-1.795e-02	7.458e-01	5.087e-01
ENSG00000134780.10_3	ENSG00000134780.10	DAGLA	chr11	+	ENSG00000134780.10:s:61728931-61729008	ENSG00000134780.10_3_AI_1	False	True	61728931-61729008	C2	61731317-61731441	C1_C2_intron	61729009-61731316	2308	False	False	True	1.034e-01	1.449e-01	3.380e-02	7.978e-01	2.668e-01
ENSG00000134780.10_3	ENSG00000134780.10	DAGLA	chr11	+	ENSG00000134780.10:s:61728931-61729008	ENSG00000134780.10_3_AI_1	False	False	61728931-61729008	C2	61731317-61731441	C1_C2_spliced	61729008-61731317	2308	False	False	True	8.966e-01	8.551e-01	-3.380e-02	7.978e-01	2.668e-01
ENSG00000172167.8_1	ENSG00000172167.8	MTBP	chr8	+	ENSG00000172167.8:s:120456553-120456670	ENSG00000172167.8_1_AI_1	False	True	120456553-120456670	C2	120459215-120459349	C1_C2_intron	120456671-120459214	2544	False	False	True	2.817e-01	3.387e-01	2.525e-02	8.243e-01	1.779e-01
ENSG00000172167.8_1	ENSG00000172167.8	MTBP	chr8	+	ENSG00000172167.8:s:120456553-120456670	ENSG00000172167.8_1_AI_1	False	False	120456553-120456670	C2	120459215-120459349	C1_C2_spliced	120456670-120459215	2544	False	False	True	7.183e-01	6.613e-01	-2.525e-02	8.243e-01	1.779e-01
ENSG00000172167.8_3	ENSG00000172167.8	MTBP	chr8	+	ENSG00000172167.8:s:120463687-120463761	ENSG00000172167.8_3_AI_1	False	True	120463687-120463761	C2	120470820-120470937	C1_C2_intron	120463762-120470819	7058	False	False	True	7.718e-02	6.867e-02	-1.132e-02	7.432e-01	4.990e-01
ENSG00000172167.8_3	ENSG00000172167.8	MTBP	chr8	+	ENSG00000172167.8:s:120463687-120463761	ENSG00000172167.8_3_AI_1	False	False	120463687-120463761	C2	120470820-120470937	C1_C2_spliced	120463761-120470820	7058	False	False	True	9.228e-01	9.313e-01	1.132e-02	7.432e-01	4.990e-01
ENSG00000172167.8_4	ENSG00000172167.8	MTBP	chr8	+	ENSG00000172167.8:s:120497393-120497554	ENSG00000172167.8_4_AI_1	False	True	120497393-120497554	C2	120502492-120502609	C1_C2_intron	120497555-120502491	4937	False	False	True	4.437e-02	9.218e-02	3.168e-02	8.045e-01	3.317e-01
ENSG00000172167.8_4	ENSG00000172167.8	MTBP	chr8	+	ENSG00000172167.8:s:120497393-120497554	ENSG00000172167.8_4_AI_1	False	False	120497393-120497554	C2	120502492-120502609	C1_C2_spliced	120497554-120502492	4937	False	False	True	9.556e-01	9.078e-01	-3.168e-02	8.045e-01	3.317e-01
ENSG00000078269.15_2	ENSG00000078269.15	SYNJ2	chr6	+	ENSG00000078269.15:s:158054967-158055028	ENSG00000078269.15_2_AI_1	False	True	158054967-158055028	C2	158059257-158059353	C1_C2_intron	158055029-158059256	4228	False	False	True	9.521e-02	8.258e-02	-2.781e-03	7.566e-01	4.515e-01
ENSG00000078269.15_2	ENSG00000078269.15	SYNJ2	chr6	+	ENSG00000078269.15:s:158054967-158055028	ENSG00000078269.15_2_AI_1	False	False	158054967-158055028	C2	158059257-158059353	C1_C2_spliced	158055028-158059257	4228	False	False	True	9.048e-01	9.174e-01	2.781e-03	7.566e-01	4.515e-01
ENSG00000177666.17_1	ENSG00000177666.17	PNPLA2	chr11	+	ENSG00000177666.17:s:819574-819905	ENSG00000177666.17_1_AI_1	False	True	819574-819905	C2	820835-821860	C1_C2_intron	819906-820834	929	False	False	True	1.788e-01	1.636e-01	-1.391e-02	7.446e-01	5.118e-01
ENSG00000177666.17_1	ENSG00000177666.17	PNPLA2	chr11	+	ENSG00000177666.17:s:819574-819905	ENSG00000177666.17_1_AI_1	False	False	819574-819905	C2	820835-821860	C1_C2_spliced	819905-821628	929	False	False	True	8.212e-01	8.364e-01	1.391e-02	7.446e-01	5.118e-01
ENSG00000101945.17_1	ENSG00000101945.17	SUV39H1	chrX	+	ENSG00000101945.17:s:48706498-48706627	ENSG00000101945.17_1_AI_1	False	True	48706498-48706627	C2	48707437-48709016	C1_C2_intron	48706628-48707436	809	False	False	True	1.789e-01	9.797e-02	-6.598e-02	9.202e-01	1.730e-01
ENSG00000101945.17_1	ENSG00000101945.17	SUV39H1	chrX	+	ENSG00000101945.17:s:48706498-48706627	ENSG00000101945.17_1_AI_1	False	False	48706498-48706627	C2	48707437-48709016	C1_C2_spliced	48706627-48707437	809	False	False	True	8.211e-01	9.020e-01	6.598e-02	9.202e-01	1.730e-01
ENSG00000115307.17_2	ENSG00000115307.17	AUP1	chr2	-	ENSG00000115307.17:s:74527940-74528085	ENSG00000115307.17_2_AI_1	False	False	74527940-74528085	C2	74527736-74527838	C1_C2_intron	74527839-74527939	101	False	False	True	2.106e-01	1.120e-01	-8.799e-02	9.931e-01	1.035e-01
ENSG00000115307.17_2	ENSG00000115307.17	AUP1	chr2	-	ENSG00000115307.17:s:74527940-74528085	ENSG00000115307.17_2_AI_1	False	False	74527940-74528085	C2	74527736-74527838	C1_C2_spliced	74527838-74527940	101	False	False	True	7.894e-01	8.880e-01	8.799e-02	9.931e-01	1.035e-01
ENSG00000241945.8_1	ENSG00000241945.8	PWP2	chr21	+	ENSG00000241945.8:s:44128552-44128651	ENSG00000241945.8_1_AI_1	False	True	44128552-44128651	C2	44130597-44131181	C1_C2_intron	44128652-44130596	1945	False	False	True	3.333e-01	2.421e-01	-4.838e-02	8.243e-01	1.674e-01
ENSG00000241945.8_1	ENSG00000241945.8	PWP2	chr21	+	ENSG00000241945.8:s:44128552-44128651	ENSG00000241945.8_1_AI_1	False	False	44128552-44128651	C2	44130597-44131181	C1_C2_spliced	44128626-44130597	1945	False	False	True	6.667e-01	7.579e-01	4.838e-02	8.243e-01	1.674e-01
ENSG00000184232.9_2	ENSG00000184232.9	OAF	chr11	+	ENSG00000184232.9:s:120225661-120225795	ENSG00000184232.9_2_AI_1	False	True	120225661-120225795	C2	120226816-120226996	C1_C2_intron	120225796-120226815	1020	False	False	True	6.063e-02	4.877e-02	-1.155e-02	7.330e-01	6.657e-01
ENSG00000184232.9_2	ENSG00000184232.9	OAF	chr11	+	ENSG00000184232.9:s:120225661-120225795	ENSG00000184232.9_2_AI_1	False	False	120225661-120225795	C2	120226816-120226996	C1_C2_spliced	120225795-120226816	1020	False	False	True	9.394e-01	9.512e-01	1.155e-02	7.330e-01	6.657e-01
ENSG00000165724.6_2	ENSG00000165724.6	ZMYND19	chr9	-	ENSG00000165724.6:s:137587717-137587823	ENSG00000165724.6_2_AI_1	False	False	137587717-137587823	C2	137586967-137587107	C1_C2_intron	137587108-137587716	609	False	False	True	1.218e-01	1.240e-01	-9.808e-04	6.464e-01	8.449e-01
ENSG00000165724.6_2	ENSG00000165724.6	ZMYND19	chr9	-	ENSG00000165724.6:s:137587717-137587823	ENSG00000165724.6_2_AI_1	False	False	137587717-137587823	C2	137586967-137587107	C1_C2_spliced	137587107-137587717	609	False	False	True	8.782e-01	8.760e-01	9.808e-04	6.464e-01	8.449e-01
ENSG00000163728.11_2	ENSG00000163728.11	TTC14	chr3	+	ENSG00000163728.11:s:180608701-180608810	ENSG00000163728.11_2_AI_1	False	False	180608701-180608810	C2	180609630-180610168	C1_C2_intron	180608811-180609629	819	False	True	True	3.457e-01	7.820e-01	4.234e-01	1.000e+00	1.035e-05
ENSG00000163728.11_2	ENSG00000163728.11	TTC14	chr3	+	ENSG00000163728.11:s:180608701-180608810	ENSG00000163728.11_2_AI_1	False	False	180608701-180608810	C2	180609630-180610168	C1_C2_spliced	180608810-180609630	819	False	True	True	6.543e-01	2.180e-01	-4.234e-01	1.000e+00	1.035e-05
ENSG00000166619.15_2	ENSG00000166619.15	BLCAP	chr20	-	ENSG00000166619.15:s:37509104-37509231	ENSG00000166619.15_2_AI_1	False	True	37509104-37509231	C2	37499893-37503975	C1_C2_intron	37503976-37509103	5128	False	True	True	6.772e-01	9.159e-01	1.736e-01	9.551e-01	1.931e-02
ENSG00000166619.15_2	ENSG00000166619.15	BLCAP	chr20	-	ENSG00000166619.15:s:37509104-37509231	ENSG00000166619.15_2_AI_1	False	False	37509104-37509231	C2	37499893-37503975	C1_C2_spliced	37502554-37509104	5128	False	True	True	3.159e-01	7.727e-02	-1.758e-01	9.578e-01	1.829e-02
ENSG00000083896.13_2	ENSG00000083896.13	YTHDC1	chr4	-	ENSG00000083896.13:s:68322492-68322915	ENSG00000083896.13_2_AI_1	False	True	68322492-68322915	C2	68320123-68320205	C1_C2_intron	68320206-68322491	2286	False	False	True	7.955e-02	6.334e-02	-4.385e-03	6.601e-01	7.868e-01
ENSG00000083896.13_2	ENSG00000083896.13	YTHDC1	chr4	-	ENSG00000083896.13:s:68322492-68322915	ENSG00000083896.13_2_AI_1	False	False	68322492-68322915	C2	68320123-68320205	C1_C2_spliced	68320205-68322749	2286	False	False	True	9.204e-01	9.367e-01	4.385e-03	6.601e-01	7.868e-01
ENSG00000181264.9_1	ENSG00000181264.9	TLCD5	chr11	+	ENSG00000181264.9:s:120329977-120330049	ENSG00000181264.9_1_AI_1	False	False	120329977-120330049	C2	120330407-120333686	C1_C2_intron	120330050-120330406	357	False	False	True	7.593e-01	7.422e-01	-7.629e-03	7.682e-01	3.999e-01
ENSG00000181264.9_1	ENSG00000181264.9	TLCD5	chr11	+	ENSG00000181264.9:s:120329977-120330049	ENSG00000181264.9_1_AI_1	False	False	120329977-120330049	C2	120330407-120333686	C1_C2_spliced	120330049-120330407	357	False	False	True	2.407e-01	2.578e-01	7.629e-03	7.682e-01	3.999e-01
ENSG00000130413.16_1	ENSG00000130413.16	STK33	chr11	-	ENSG00000130413.16:t:8464709-8467654	ENSG00000130413.16_1_AI_1	False	True	8464709-8467654	C1	8473163-8473276	C2_C1_intron	8467655-8473162	5508	False	False	True	5.495e-02	1.103e-01	3.324e-02	8.018e-01	3.364e-01
ENSG00000130413.16_1	ENSG00000130413.16	STK33	chr11	-	ENSG00000130413.16:t:8464709-8467654	ENSG00000130413.16_1_AI_1	False	False	8473163-8473276	C1	8473163-8473276	C2_C1_spliced	8464822-8473163	5508	False	False	True	9.332e-01	8.824e-01	-3.496e-02	8.034e-01	3.148e-01
ENSG00000130349.10_1	ENSG00000130349.10	MTRES1	chr6	+	ENSG00000130349.10:t:107044260-107044332	ENSG00000130349.10_1_AI_1	False	True	107044260-107044332	C1	107040381-107040907	C2_C1_intron	107040908-107044259	3352	False	False	True	5.133e-02	5.965e-02	5.376e-03	7.238e-01	6.216e-01
ENSG00000130349.10_1	ENSG00000130349.10	MTRES1	chr6	+	ENSG00000130349.10:t:107044260-107044332	ENSG00000130349.10_1_AI_1	False	False	107040381-107040907	C1	107040381-107040907	C2_C1_spliced	107040230-107044260	3352	False	False	True	9.487e-01	9.404e-01	-5.376e-03	7.238e-01	6.216e-01
ENSG00000117868.18_2	ENSG00000117868.18	ESYT2	chr7	-	ENSG00000117868.18:s:158741523-158741896	ENSG00000117868.18_2_AI_1	False	True	158741523-158741896	C2	158739023-158739121	C1_C2_intron	158739122-158741522	2401	False	False	True	3.722e-02	5.036e-02	9.303e-03	6.992e-01	7.220e-01
ENSG00000117868.18_2	ENSG00000117868.18	ESYT2	chr7	-	ENSG00000117868.18:s:158741523-158741896	ENSG00000117868.18_2_AI_1	False	False	158741523-158741896	C2	158739023-158739121	C1_C2_spliced	158739121-158741523	2401	False	False	True	9.628e-01	9.496e-01	-9.302e-03	6.992e-01	7.220e-01
ENSG00000117868.18_3	ENSG00000117868.18	ESYT2	chr7	-	ENSG00000117868.18:s:158739023-158739121	ENSG00000117868.18_3_AI_1	False	True	158739023-158739121	C2	158737048-158737179	C1_C2_intron	158737180-158739022	1843	False	False	True	9.686e-02	1.013e-01	2.035e-03	7.023e-01	6.954e-01
ENSG00000117868.18_3	ENSG00000117868.18	ESYT2	chr7	-	ENSG00000117868.18:s:158739023-158739121	ENSG00000117868.18_3_AI_1	False	False	158739023-158739121	C2	158737048-158737179	C1_C2_spliced	158737179-158739023	1843	False	False	True	9.031e-01	8.987e-01	-2.035e-03	7.023e-01	6.954e-01
ENSG00000170322.15_3	ENSG00000170322.15	NFRKB	chr11	-	ENSG00000170322.15:s:129869494-129870261	ENSG00000170322.15_3_AI_1	False	True	129869494-129870261	C2	129865877-129865983	C1_C2_intron	129865984-129869493	3510	False	False	True	9.134e-02	9.096e-02	1.442e-03	6.955e-01	6.959e-01
ENSG00000170322.15_3	ENSG00000170322.15	NFRKB	chr11	-	ENSG00000170322.15:s:129869494-129870261	ENSG00000170322.15_3_AI_1	False	False	129869494-129870261	C2	129865877-129865983	C1_C2_spliced	129865983-129869494	3510	False	False	True	9.087e-01	9.090e-01	-1.442e-03	6.955e-01	6.959e-01
ENSG00000198960.11_2	ENSG00000198960.11	ARMCX6	chrX	-	ENSG00000198960.11:s:101616213-101616766	ENSG00000198960.11_2_AI_1	False	False	101616213-101616766	C2	101615118-101615760	C1_C2_intron	101615761-101616212	452	False	False	True	3.168e-01	2.806e-01	-2.382e-02	7.730e-01	4.335e-01
ENSG00000198960.11_2	ENSG00000198960.11	ARMCX6	chrX	-	ENSG00000198960.11:s:101616213-101616766	ENSG00000198960.11_2_AI_1	False	False	101616213-101616766	C2	101615118-101615760	C1_C2_spliced	101615760-101616672	452	False	False	True	6.832e-01	7.194e-01	2.382e-02	7.730e-01	4.335e-01
ENSG00000245694.11_3	ENSG00000245694.11	CRNDE	chr16	-	ENSG00000245694.11:t:54916492-54919209	ENSG00000245694.11_3_AI_1	False	False	54916492-54919209	C1	54920298-54920616	C2_C1_intron	54919210-54920297	1088	False	False	True	1.684e-01	1.777e-01	7.235e-03	7.485e-01	4.945e-01
ENSG00000245694.11_3	ENSG00000245694.11	CRNDE	chr16	-	ENSG00000245694.11:t:54916492-54919209	ENSG00000245694.11_3_AI_1	False	False	54920298-54920616	C1	54920298-54920616	C2_C1_spliced	54919209-54920298	1088	False	False	True	8.235e-01	8.044e-01	-1.059e-02	7.502e-01	4.846e-01
ENSG00000018699.13_3	ENSG00000018699.13	TTC27	chr2	+	ENSG00000018699.13:s:32812504-32812615	ENSG00000018699.13_3_AI_1	False	True	32812504-32812615	C2	32817457-32817557	C1_C2_intron	32812616-32817456	4841	False	False	True	2.892e-02	5.398e-02	1.551e-02	7.322e-01	5.911e-01
ENSG00000018699.13_3	ENSG00000018699.13	TTC27	chr2	+	ENSG00000018699.13:s:32812504-32812615	ENSG00000018699.13_3_AI_1	False	False	32812504-32812615	C2	32817457-32817557	C1_C2_spliced	32812615-32817457	4841	False	False	True	9.711e-01	9.460e-01	-1.551e-02	7.322e-01	5.911e-01
ENSG00000170876.8_1	ENSG00000170876.8	TMEM43	chr3	+	ENSG00000170876.8:s:14129412-14129561	ENSG00000170876.8_1_AI_1	False	True	14129412-14129561	C2	14130822-14130956	C1_C2_intron	14129562-14130821	1260	False	False	True	1.641e-01	1.890e-01	1.301e-02	7.526e-01	4.694e-01
ENSG00000170876.8_1	ENSG00000170876.8	TMEM43	chr3	+	ENSG00000170876.8:s:14129412-14129561	ENSG00000170876.8_1_AI_1	False	False	14129412-14129561	C2	14130822-14130956	C1_C2_spliced	14129561-14130822	1260	False	False	True	8.359e-01	8.110e-01	-1.301e-02	7.526e-01	4.694e-01
ENSG00000170876.8_2	ENSG00000170876.8	TMEM43	chr3	+	ENSG00000170876.8:s:14135807-14135908	ENSG00000170876.8_2_AI_1	False	True	14135807-14135908	C2	14139180-14139297	C1_C2_intron	14135909-14139179	3271	False	False	True	9.273e-02	1.092e-01	8.632e-03	7.349e-01	5.711e-01
ENSG00000170876.8_2	ENSG00000170876.8	TMEM43	chr3	+	ENSG00000170876.8:s:14135807-14135908	ENSG00000170876.8_2_AI_1	False	False	14135807-14135908	C2	14139180-14139297	C1_C2_spliced	14135908-14139180	3271	False	False	True	9.073e-01	8.908e-01	-8.632e-03	7.349e-01	5.711e-01
ENSG00000119509.13_3	ENSG00000119509.13	INVS	chr9	+	ENSG00000119509.13:s:100292947-100293043	ENSG00000119509.13_3_AI_1	False	True	100292947-100293043	C2	100296917-100297146	C1_C2_intron	100293044-100296916	3873	False	False	True	8.916e-02	1.349e-01	2.845e-02	7.883e-01	3.342e-01
ENSG00000119509.13_3	ENSG00000119509.13	INVS	chr9	+	ENSG00000119509.13:s:100292947-100293043	ENSG00000119509.13_3_AI_1	False	False	100292947-100293043	C2	100296917-100297146	C1_C2_spliced	100293043-100296917	3873	False	False	True	9.108e-01	8.651e-01	-2.845e-02	7.883e-01	3.342e-01
ENSG00000126870.16_1	ENSG00000126870.16	DYNC2I1	chr7	+	ENSG00000126870.16:s:158905989-158906091	ENSG00000126870.16_1_AI_1	False	True	158905989-158906091	C2	158911550-158911679	C1_C2_intron	158906092-158911549	5458	False	False	True	6.684e-02	1.044e-01	2.316e-02	7.603e-01	4.101e-01
ENSG00000126870.16_1	ENSG00000126870.16	DYNC2I1	chr7	+	ENSG00000126870.16:s:158905989-158906091	ENSG00000126870.16_1_AI_1	False	False	158905989-158906091	C2	158911550-158911679	C1_C2_spliced	158906091-158911550	5458	False	False	True	9.332e-01	8.956e-01	-2.316e-02	7.603e-01	4.101e-01
ENSG00000126870.16_2	ENSG00000126870.16	DYNC2I1	chr7	+	ENSG00000126870.16:s:158930455-158930515	ENSG00000126870.16_2_AI_1	False	True	158930455-158930515	C2	158934129-158934228	C1_C2_intron	158930516-158934128	3613	False	False	True	1.260e-01	1.770e-01	3.025e-02	7.936e-01	3.561e-01
ENSG00000126870.16_2	ENSG00000126870.16	DYNC2I1	chr7	+	ENSG00000126870.16:s:158930455-158930515	ENSG00000126870.16_2_AI_1	False	False	158930455-158930515	C2	158934129-158934228	C1_C2_spliced	158930515-158934129	3613	False	False	True	8.740e-01	8.230e-01	-3.025e-02	7.936e-01	3.561e-01
ENSG00000163507.15_3	ENSG00000163507.15	CIP2A	chr3	-	ENSG00000163507.15:s:108568155-108568314	ENSG00000163507.15_3_AI_1	False	True	108568155-108568314	C2	108566497-108566638	C1_C2_intron	108566639-108568154	1516	False	False	True	5.086e-02	1.145e-01	4.572e-02	8.443e-01	2.767e-01
ENSG00000163507.15_3	ENSG00000163507.15	CIP2A	chr3	-	ENSG00000163507.15:s:108568155-108568314	ENSG00000163507.15_3_AI_1	False	False	108568155-108568314	C2	108566497-108566638	C1_C2_spliced	108566638-108568155	1516	False	False	True	9.491e-01	8.855e-01	-4.572e-02	8.443e-01	2.767e-01
ENSG00000154767.15_1	ENSG00000154767.15	XPC	chr3	-	ENSG00000154767.15:s:14164366-14164933	ENSG00000154767.15_1_AI_1	False	True	14164366-14164933	C2	14159741-14159830	C1_C2_intron	14159831-14164365	4535	False	False	True	1.003e-01	1.820e-01	4.787e-02	8.338e-01	1.501e-01
ENSG00000154767.15_1	ENSG00000154767.15	XPC	chr3	-	ENSG00000154767.15:s:14164366-14164933	ENSG00000154767.15_1_AI_1	False	False	14164366-14164933	C2	14159741-14159830	C1_C2_spliced	14159830-14164813	4535	False	False	True	8.997e-01	8.180e-01	-4.787e-02	8.338e-01	1.501e-01
ENSG00000154767.15_3	ENSG00000154767.15	XPC	chr3	-	ENSG00000154767.15:s:14152335-14152416	ENSG00000154767.15_3_AI_1	False	True	14152335-14152416	C2	14148814-14148948	C1_C2_intron	14148949-14152334	3386	False	False	True	1.086e-01	1.091e-01	2.003e-03	7.501e-01	4.861e-01
ENSG00000154767.15_3	ENSG00000154767.15	XPC	chr3	-	ENSG00000154767.15:s:14152335-14152416	ENSG00000154767.15_3_AI_1	False	False	14152335-14152416	C2	14148814-14148948	C1_C2_spliced	14148948-14152335	3386	False	False	True	8.914e-01	8.909e-01	-2.003e-03	7.501e-01	4.861e-01
ENSG00000138756.19_1	ENSG00000138756.19	BMP2K	chr4	+	ENSG00000138756.19:s:78865557-78865773	ENSG00000138756.19_1_AI_1	False	True	78865557-78865773	C2	78870783-78871060	C1_C2_intron	78865774-78870782	5009	False	False	True	1.234e-01	1.651e-01	2.712e-02	7.845e-01	3.412e-01
ENSG00000138756.19_1	ENSG00000138756.19	BMP2K	chr4	+	ENSG00000138756.19:s:78865557-78865773	ENSG00000138756.19_1_AI_1	False	False	78865557-78865773	C2	78870783-78871060	C1_C2_spliced	78865720-78870783	5009	False	False	True	8.766e-01	8.349e-01	-2.712e-02	7.845e-01	3.412e-01
ENSG00000172270.22_2	ENSG00000172270.22	BSG	chr19	+	ENSG00000172270.22:t:580646-580782	ENSG00000172270.22_2_AI_1	False	False	580646-580782	C1	580379-580461	C2_C1_intron	580462-580645	184	False	False	True	5.357e-02	2.284e-02	-3.167e-02	8.508e-01	5.492e-01
ENSG00000172270.22_2	ENSG00000172270.22	BSG	chr19	+	ENSG00000172270.22:t:580646-580782	ENSG00000172270.22_2_AI_1	False	False	580379-580461	C1	580379-580461	C2_C1_spliced	580461-580646	184	False	False	True	9.120e-01	9.591e-01	5.209e-02	9.520e-01	3.618e-01
ENSG00000004766.17_1	ENSG00000004766.17	VPS50	chr7	+	ENSG00000004766.17:s:93341427-93341575	ENSG00000004766.17_1_AI_1	False	True	93341427-93341575	C2	93348711-93348807	C1_C2_intron	93341576-93348710	7135	False	False	True	1.379e-01	1.226e-01	-5.295e-03	7.756e-01	3.623e-01
ENSG00000004766.17_1	ENSG00000004766.17	VPS50	chr7	+	ENSG00000004766.17:s:93341427-93341575	ENSG00000004766.17_1_AI_1	False	False	93341427-93341575	C2	93348711-93348807	C1_C2_spliced	93341575-93348711	7135	False	False	True	8.621e-01	8.774e-01	5.295e-03	7.756e-01	3.623e-01
ENSG00000099814.17_2	ENSG00000099814.17	CEP170B	chr14	+	ENSG00000099814.17:s:104876256-104876345	ENSG00000099814.17_2_AI_1	False	True	104876256-104876345	C2	104877885-104877963	C1_C2_intron	104876346-104877884	1539	False	False	True	9.950e-02	1.199e-01	1.689e-02	7.551e-01	4.481e-01
ENSG00000099814.17_2	ENSG00000099814.17	CEP170B	chr14	+	ENSG00000099814.17:s:104876256-104876345	ENSG00000099814.17_2_AI_1	False	False	104876256-104876345	C2	104877885-104877963	C1_C2_spliced	104876345-104877885	1539	False	False	True	9.005e-01	8.801e-01	-1.689e-02	7.551e-01	4.481e-01
ENSG00000204348.10_3	ENSG00000204348.10	DXO	chr6	-	ENSG00000204348.10:s:31970343-31970378	ENSG00000204348.10_3_AI_1	False	False	31970343-31970378	C2	31970109-31970203	C1_C2_intron	31970204-31970342	139	False	True	True	4.212e-01	2.721e-01	-1.476e-01	9.854e-01	2.101e-02
ENSG00000204348.10_3	ENSG00000204348.10	DXO	chr6	-	ENSG00000204348.10:s:31970343-31970378	ENSG00000204348.10_3_AI_1	False	False	31970343-31970378	C2	31970109-31970203	C1_C2_spliced	31970203-31970343	139	False	True	True	5.788e-01	7.279e-01	1.476e-01	9.854e-01	2.101e-02
ENSG00000140632.17_3	ENSG00000140632.17	GLYR1	chr16	-	ENSG00000140632.17:s:4821204-4821453	ENSG00000140632.17_3_AI_1	False	True	4821204-4821453	C2	4817598-4817923	C1_C2_intron	4817924-4821203	3280	False	False	True	8.809e-02	9.361e-02	2.185e-03	6.955e-01	7.297e-01
ENSG00000140632.17_3	ENSG00000140632.17	GLYR1	chr16	-	ENSG00000140632.17:s:4821204-4821453	ENSG00000140632.17_3_AI_1	False	False	4821204-4821453	C2	4817598-4817923	C1_C2_spliced	4817697-4821380	3280	False	False	True	9.119e-01	9.064e-01	-2.185e-03	6.955e-01	7.297e-01
ENSG00000140632.17_7	ENSG00000140632.17	GLYR1	chr16	-	ENSG00000140632.17:t:4803203-4804148	ENSG00000140632.17_7_AI_1	False	False	4803203-4804148	C1	4804522-4805310	C2_C1_intron	4804149-4804521	373	False	False	True	8.504e-01	7.491e-01	-9.697e-02	9.851e-01	8.045e-02
ENSG00000140632.17_7	ENSG00000140632.17	GLYR1	chr16	-	ENSG00000140632.17:t:4803203-4804148	ENSG00000140632.17_7_AI_1	False	False	4804522-4805310	C1	4804522-4805310	C2_C1_spliced	4804148-4804522	373	False	False	True	1.493e-01	2.505e-01	9.690e-02	9.851e-01	8.056e-02
ENSG00000162869.16_2	ENSG00000162869.16	PPP1R21	chr2	+	ENSG00000162869.16:s:48461138-48461232	ENSG00000162869.16_2_AI_1	False	True	48461138-48461232	C2	48464937-48464989	C1_C2_intron	48461233-48464936	3704	False	False	True	1.160e-01	1.115e-01	-3.946e-04	7.523e-01	4.506e-01
ENSG00000162869.16_2	ENSG00000162869.16	PPP1R21	chr2	+	ENSG00000162869.16:s:48461138-48461232	ENSG00000162869.16_2_AI_1	False	False	48461138-48461232	C2	48464937-48464989	C1_C2_spliced	48461232-48464937	3704	False	False	True	8.840e-01	8.885e-01	3.946e-04	7.523e-01	4.506e-01
ENSG00000090686.16_5	ENSG00000090686.16	USP48	chr1	-	ENSG00000090686.16:s:21685892-21687239	ENSG00000090686.16_5_AI_1	False	True	21685892-21687239	C2	21680808-21681252	C1_C2_intron	21681253-21685891	4639	False	False	True	4.971e-02	1.111e-01	4.108e-02	8.338e-01	3.109e-01
ENSG00000090686.16_5	ENSG00000090686.16	USP48	chr1	-	ENSG00000090686.16:s:21685892-21687239	ENSG00000090686.16_5_AI_1	False	False	21685892-21687239	C2	21680808-21681252	C1_C2_spliced	21680834-21687191	4639	False	False	True	9.503e-01	8.889e-01	-4.108e-02	8.338e-01	3.109e-01
ENSG00000176623.12_3	ENSG00000176623.12	RMDN1	chr8	-	ENSG00000176623.12:t:86472348-86472479	ENSG00000176623.12_3_AI_1	False	False	86472348-86472479	C1	86474021-86474358	C2_C1_intron	86472480-86474020	1541	False	False	True	9.616e-01	9.024e-01	-4.381e-02	8.295e-01	2.679e-01
ENSG00000176623.12_3	ENSG00000176623.12	RMDN1	chr8	-	ENSG00000176623.12:t:86472348-86472479	ENSG00000176623.12_3_AI_1	False	False	86474021-86474358	C1	86474021-86474358	C2_C1_spliced	86472479-86474820	1541	False	False	True	2.948e-02	7.481e-02	2.878e-02	7.908e-01	4.128e-01
ENSG00000167657.14_1	ENSG00000167657.14	DAPK3	chr19	-	ENSG00000167657.14:s:3963643-3963669	ENSG00000167657.14_1_AI_1	False	True	3963643-3963669	C2	3961009-3961840	C1_C2_intron	3961841-3963642	1802	False	False	True	1.431e-01	1.430e-01	1.083e-03	7.036e-01	6.625e-01
ENSG00000167657.14_1	ENSG00000167657.14	DAPK3	chr19	-	ENSG00000167657.14:s:3963643-3963669	ENSG00000167657.14_1_AI_1	False	False	3963643-3963669	C2	3961009-3961840	C1_C2_spliced	3961161-3963643	1802	False	False	True	8.569e-01	8.570e-01	-1.083e-03	7.036e-01	6.625e-01
ENSG00000166770.12_2	ENSG00000166770.12	ZNF667-AS1	chr19	+	ENSG00000166770.12:s:56494163-56494342	ENSG00000166770.12_2_AI_1	False	False	56494163-56494342	C2	56495048-56495442	C1_C2_intron	56494343-56495047	705	False	False	True	7.775e-01	8.612e-01	5.366e-02	8.432e-01	1.812e-01
ENSG00000166770.12_2	ENSG00000166770.12	ZNF667-AS1	chr19	+	ENSG00000166770.12:s:56494163-56494342	ENSG00000166770.12_2_AI_1	False	False	56494163-56494342	C2	56495048-56495442	C1_C2_spliced	56494342-56495048	705	False	False	True	2.225e-01	1.388e-01	-5.366e-02	8.432e-01	1.812e-01
ENSG00000122484.9_2	ENSG00000122484.9	RPAP2	chr1	+	ENSG00000122484.9:s:92304284-92304349	ENSG00000122484.9_2_AI_1	False	True	92304284-92304349	C2	92307188-92307276	C1_C2_intron	92304350-92307187	2838	False	False	True	3.130e-02	1.229e-01	7.668e-02	9.410e-01	1.326e-01
ENSG00000122484.9_2	ENSG00000122484.9	RPAP2	chr1	+	ENSG00000122484.9:s:92304284-92304349	ENSG00000122484.9_2_AI_1	False	False	92304284-92304349	C2	92307188-92307276	C1_C2_spliced	92304349-92307188	2838	False	False	True	9.687e-01	8.771e-01	-7.668e-02	9.410e-01	1.326e-01
ENSG00000120539.15_1	ENSG00000120539.15	MASTL	chr10	+	ENSG00000120539.15:s:27167102-27167274	ENSG00000120539.15_1_AI_1	False	True	27167102-27167274	C2	27169944-27171083	C1_C2_intron	27167275-27169943	2669	False	False	True	5.197e-02	6.105e-02	6.860e-03	7.160e-01	6.843e-01
ENSG00000120539.15_1	ENSG00000120539.15	MASTL	chr10	+	ENSG00000120539.15:s:27167102-27167274	ENSG00000120539.15_1_AI_1	False	False	27167102-27167274	C2	27169944-27171083	C1_C2_spliced	27167274-27169944	2669	False	False	True	9.480e-01	9.389e-01	-6.860e-03	7.160e-01	6.843e-01
ENSG00000120539.15_4	ENSG00000120539.15	MASTL	chr10	+	ENSG00000120539.15:t:27186379-27187953	ENSG00000120539.15_4_AI_1	False	True	27186379-27187953	C1	27181480-27181581	C2_C1_intron	27181582-27186378	4797	False	False	True	7.062e-02	1.074e-01	2.154e-02	7.736e-01	5.132e-01
ENSG00000120539.15_4	ENSG00000120539.15	MASTL	chr10	+	ENSG00000120539.15:t:27186379-27187953	ENSG00000120539.15_4_AI_1	False	False	27181480-27181581	C1	27181480-27181581	C2_C1_spliced	27181581-27186379	4797	False	False	True	8.875e-01	8.734e-01	-3.819e-03	7.076e-01	6.328e-01
ENSG00000164151.12_1	ENSG00000164151.12	ICE1	chr5	+	ENSG00000164151.12:s:5437080-5437836	ENSG00000164151.12_1_AI_1	False	True	5437080-5437836	C2	5439895-5439913	C1_C2_intron	5437837-5439894	2058	False	False	True	1.514e-01	1.619e-01	9.113e-03	7.519e-01	4.935e-01
ENSG00000164151.12_1	ENSG00000164151.12	ICE1	chr5	+	ENSG00000164151.12:s:5437080-5437836	ENSG00000164151.12_1_AI_1	False	False	5437080-5437836	C2	5439895-5439913	C1_C2_spliced	5437114-5439895	2058	False	False	True	8.486e-01	8.381e-01	-9.113e-03	7.519e-01	4.935e-01
ENSG00000164151.12_3	ENSG00000164151.12	ICE1	chr5	+	ENSG00000164151.12:s:5460436-5465226	ENSG00000164151.12_3_AI_1	False	True	5460436-5465226	C2	5466334-5466502	C1_C2_intron	5465227-5466333	1107	False	False	True	1.515e-01	8.708e-02	-4.189e-02	8.437e-01	3.151e-01
ENSG00000164151.12_3	ENSG00000164151.12	ICE1	chr5	+	ENSG00000164151.12:s:5460436-5465226	ENSG00000164151.12_3_AI_1	False	False	5460436-5465226	C2	5466334-5466502	C1_C2_spliced	5465226-5466334	1107	False	False	True	8.485e-01	9.129e-01	4.189e-02	8.437e-01	3.151e-01
ENSG00000164151.12_4	ENSG00000164151.12	ICE1	chr5	+	ENSG00000164151.12:s:5486721-5486819	ENSG00000164151.12_4_AI_1	False	True	5486721-5486819	C2	5489149-5490220	C1_C2_intron	5486820-5489148	2329	False	False	True	1.121e-01	1.435e-01	1.985e-02	7.494e-01	4.936e-01
ENSG00000164151.12_4	ENSG00000164151.12	ICE1	chr5	+	ENSG00000164151.12:s:5486721-5486819	ENSG00000164151.12_4_AI_1	False	False	5486721-5486819	C2	5489149-5490220	C1_C2_spliced	5486819-5489149	2329	False	False	True	8.879e-01	8.565e-01	-1.985e-02	7.494e-01	4.936e-01
ENSG00000188223.9_1	ENSG00000188223.9	ENSG00000188223	chr19	+	ENSG00000188223.9:s:35746419-35746523	ENSG00000188223.9_1_AI_1	False	True	35746419-35746523	C2	35752176-35752251	C1_C2_intron	35746524-35752175	5652	False	False	True	7.655e-01	7.959e-01	1.139e-02	8.042e-01	2.415e-01
ENSG00000188223.9_1	ENSG00000188223.9	ENSG00000188223	chr19	+	ENSG00000188223.9:s:35746419-35746523	ENSG00000188223.9_1_AI_1	False	False	35746419-35746523	C2	35752176-35752251	C1_C2_spliced	35746523-35752176	5652	False	False	True	2.345e-01	2.041e-01	-1.139e-02	8.042e-01	2.415e-01
ENSG00000188223.9_3	ENSG00000188223.9	ENSG00000188223	chr19	+	ENSG00000188223.9:s:35753087-35753253	ENSG00000188223.9_3_AI_1	False	True	35753087-35753253	C2	35754017-35754157	C1_C2_intron	35753254-35754016	763	False	False	True	1.955e-01	1.510e-01	-2.632e-02	7.823e-01	4.198e-01
ENSG00000188223.9_3	ENSG00000188223.9	ENSG00000188223	chr19	+	ENSG00000188223.9:s:35753087-35753253	ENSG00000188223.9_3_AI_1	False	False	35753087-35753253	C2	35754017-35754157	C1_C2_spliced	35753253-35754017	763	False	False	True	8.045e-01	8.490e-01	2.632e-02	7.823e-01	4.198e-01
ENSG00000125149.12_1	ENSG00000125149.12	PHAF1	chr16	+	ENSG00000125149.12:s:67140511-67140594	ENSG00000125149.12_1_AI_1	False	True	67140511-67140594	C2	67144294-67144376	C1_C2_intron	67140595-67144293	3699	False	False	True	1.416e-01	1.386e-01	-1.593e-03	7.421e-01	5.115e-01
ENSG00000125149.12_1	ENSG00000125149.12	PHAF1	chr16	+	ENSG00000125149.12:s:67140511-67140594	ENSG00000125149.12_1_AI_1	False	False	67140511-67140594	C2	67144294-67144376	C1_C2_spliced	67140594-67144294	3699	False	False	True	8.584e-01	8.614e-01	1.593e-03	7.421e-01	5.115e-01
ENSG00000114030.13_2	ENSG00000114030.13	KPNA1	chr3	-	ENSG00000114030.13:s:122433661-122433788	ENSG00000114030.13_2_AI_1	False	True	122433661-122433788	C2	122427538-122427716	C1_C2_intron	122427717-122433660	5944	False	False	True	7.908e-02	9.594e-02	1.037e-02	7.003e-01	6.574e-01
ENSG00000114030.13_2	ENSG00000114030.13	KPNA1	chr3	-	ENSG00000114030.13:s:122433661-122433788	ENSG00000114030.13_2_AI_1	False	False	122433661-122433788	C2	122427538-122427716	C1_C2_spliced	122427716-122433661	5944	False	False	True	9.209e-01	9.041e-01	-1.037e-02	7.003e-01	6.574e-01
ENSG00000119397.19_1	ENSG00000119397.19	CNTRL	chr9	+	ENSG00000119397.19:s:121146108-121146256	ENSG00000119397.19_1_AI_1	False	False	121146108-121146256	C2	121148672-121148861	C1_C2_intron	121146257-121148671	2415	False	False	True	9.755e-02	1.187e-01	1.592e-02	7.638e-01	4.108e-01
ENSG00000119397.19_1	ENSG00000119397.19	CNTRL	chr9	+	ENSG00000119397.19:s:121146108-121146256	ENSG00000119397.19_1_AI_1	False	False	121146108-121146256	C2	121148672-121148861	C1_C2_spliced	121146256-121148672	2415	False	False	True	9.024e-01	8.813e-01	-1.592e-02	7.638e-01	4.108e-01
ENSG00000125351.13_2	ENSG00000125351.13	UPF3B	chrX	-	ENSG00000125351.13:s:119834022-119835027	ENSG00000125351.13_2_AI_1	False	True	119834022-119835027	C2	119831652-119831759	C1_C2_intron	119831760-119834021	2262	False	False	True	2.545e-01	3.763e-01	8.882e-02	8.721e-01	8.580e-02
ENSG00000125351.13_2	ENSG00000125351.13	UPF3B	chrX	-	ENSG00000125351.13:s:119834022-119835027	ENSG00000125351.13_2_AI_1	False	False	119834022-119835027	C2	119831652-119831759	C1_C2_spliced	119831759-119834920	2262	False	False	True	7.455e-01	6.237e-01	-8.882e-02	8.721e-01	8.580e-02
ENSG00000197712.12_2	ENSG00000197712.12	FAM114A1	chr4	+	ENSG00000197712.12:s:38908592-38908726	ENSG00000197712.12_2_AI_1	False	True	38908592-38908726	C2	38914619-38915073	C1_C2_intron	38908727-38914618	5892	False	False	True	5.844e-02	1.847e-02	-1.774e-02	7.319e-01	5.470e-01
ENSG00000197712.12_2	ENSG00000197712.12	FAM114A1	chr4	+	ENSG00000197712.12:s:38908592-38908726	ENSG00000197712.12_2_AI_1	False	False	38908592-38908726	C2	38914619-38915073	C1_C2_spliced	38908726-38914921	5892	False	False	True	9.416e-01	9.815e-01	1.774e-02	7.319e-01	5.470e-01
ENSG00000125814.17_2	ENSG00000125814.17	NAPB	chr20	-	ENSG00000125814.17:s:23394922-23394999	ENSG00000125814.17_2_AI_1	False	True	23394922-23394999	C2	23390209-23390264	C1_C2_intron	23390265-23394921	4657	False	False	True	2.758e-02	1.114e-01	5.535e-02	8.597e-01	2.081e-01
ENSG00000125814.17_2	ENSG00000125814.17	NAPB	chr20	-	ENSG00000125814.17:s:23394922-23394999	ENSG00000125814.17_2_AI_1	False	False	23394922-23394999	C2	23390209-23390264	C1_C2_spliced	23390264-23394922	4657	False	False	True	9.724e-01	8.886e-01	-5.535e-02	8.597e-01	2.081e-01
ENSG00000286268.1_1	ENSG00000286268.1	ENSG00000286268	chrX	+	ENSG00000286268.1:s:48541333-48541442	ENSG00000286268.1_1_AI_1	False	True	48541333-48541442	C2	48544869-48545469	C1_C2_intron	48541443-48544868	3426	False	False	True	1.987e-01	2.359e-01	1.866e-02	8.034e-01	2.306e-01
ENSG00000286268.1_1	ENSG00000286268.1	ENSG00000286268	chrX	+	ENSG00000286268.1:s:48541333-48541442	ENSG00000286268.1_1_AI_1	False	False	48541333-48541442	C2	48544869-48545469	C1_C2_spliced	48541442-48544869	3426	False	False	True	8.013e-01	7.641e-01	-1.866e-02	8.034e-01	2.306e-01
ENSG00000102317.18_2	ENSG00000102317.18	RBM3	chrX	+	ENSG00000102317.18:s:48577026-48577109	ENSG00000102317.18_2_AI_1	False	False	48577026-48577109	C2	48577465-48581162	C1_C2_intron	48577110-48577464	355	False	False	True	6.328e-02	5.360e-02	-9.029e-03	6.950e-01	7.310e-01
ENSG00000102317.18_2	ENSG00000102317.18	RBM3	chrX	+	ENSG00000102317.18:s:48577026-48577109	ENSG00000102317.18_2_AI_1	False	False	48577026-48577109	C2	48577465-48581162	C1_C2_spliced	48577109-48577465	355	False	False	True	9.367e-01	9.464e-01	9.029e-03	6.950e-01	7.310e-01
ENSG00000133119.13_1	ENSG00000133119.13	RFC3	chr13	+	ENSG00000133119.13:s:33831256-33831354	ENSG00000133119.13_1_AI_1	False	True	33831256-33831354	C2	33835148-33835217	C1_C2_intron	33831355-33835147	3793	False	False	True	8.956e-02	1.063e-01	7.426e-03	7.020e-01	6.888e-01
ENSG00000133119.13_1	ENSG00000133119.13	RFC3	chr13	+	ENSG00000133119.13:s:33831256-33831354	ENSG00000133119.13_1_AI_1	False	False	33831256-33831354	C2	33835148-33835217	C1_C2_spliced	33831354-33835148	3793	False	False	True	9.104e-01	8.937e-01	-7.426e-03	7.020e-01	6.888e-01
ENSG00000133119.13_2	ENSG00000133119.13	RFC3	chr13	+	ENSG00000133119.13:s:33835148-33835217	ENSG00000133119.13_2_AI_1	False	True	33835148-33835217	C2	33836104-33837500	C1_C2_intron	33835218-33836103	886	False	False	True	1.564e-01	1.130e-01	-2.691e-02	7.851e-01	4.322e-01
ENSG00000133119.13_2	ENSG00000133119.13	RFC3	chr13	+	ENSG00000133119.13:s:33835148-33835217	ENSG00000133119.13_2_AI_1	False	False	33835148-33835217	C2	33836104-33837500	C1_C2_spliced	33835217-33836104	886	False	False	True	8.089e-01	8.643e-01	3.652e-02	8.224e-01	3.517e-01
ENSG00000101940.18_2	ENSG00000101940.18	WDR13	chrX	+	ENSG00000101940.18:s:48600582-48600711	ENSG00000101940.18_2_AI_1	False	True	48600582-48600711	C2	48601784-48601964	C1_C2_intron	48600712-48601783	1072	False	False	True	1.141e-01	1.023e-01	-7.236e-03	7.278e-01	6.174e-01
ENSG00000101940.18_2	ENSG00000101940.18	WDR13	chrX	+	ENSG00000101940.18:s:48600582-48600711	ENSG00000101940.18_2_AI_1	False	False	48600582-48600711	C2	48601784-48601964	C1_C2_spliced	48600626-48601784	1072	False	False	True	8.821e-01	8.803e-01	-1.855e-03	7.232e-01	6.243e-01
ENSG00000009954.11_1	ENSG00000009954.11	BAZ1B	chr7	-	ENSG00000009954.11:s:73442181-73442553	ENSG00000009954.11_1_AI_1	False	False	73442181-73442553	C2	73440406-73441693	C1_C2_intron	73441694-73442180	487	False	False	True	7.184e-01	7.357e-01	1.170e-02	7.396e-01	5.062e-01
ENSG00000009954.11_1	ENSG00000009954.11	BAZ1B	chr7	-	ENSG00000009954.11:s:73442181-73442553	ENSG00000009954.11_1_AI_1	False	False	73442181-73442553	C2	73440406-73441693	C1_C2_spliced	73441693-73442181	487	False	False	True	2.816e-01	2.643e-01	-1.170e-02	7.396e-01	5.062e-01
ENSG00000203995.10_5	ENSG00000203995.10	ZYG11A	chr1	+	ENSG00000203995.10:s:52886956-52887053	ENSG00000203995.10_5_AI_1	False	True	52886956-52887053	C2	52892782-52893790	C1_C2_intron	52887054-52892781	5728	False	False	True	8.795e-02	1.156e-01	7.409e-03	7.407e-01	5.185e-01
ENSG00000203995.10_5	ENSG00000203995.10	ZYG11A	chr1	+	ENSG00000203995.10:s:52886956-52887053	ENSG00000203995.10_5_AI_1	False	False	52886956-52887053	C2	52892782-52893790	C1_C2_spliced	52887053-52892782	5728	False	False	True	9.121e-01	8.844e-01	-7.409e-03	7.407e-01	5.185e-01
ENSG00000158669.11_2	ENSG00000158669.11	GPAT4	chr8	+	ENSG00000158669.11:s:41614963-41615048	ENSG00000158669.11_2_AI_1	False	True	41614963-41615048	C2	41618532-41618813	C1_C2_intron	41615049-41618531	3483	False	False	True	6.824e-02	1.158e-01	3.184e-02	7.999e-01	3.858e-01
ENSG00000158669.11_2	ENSG00000158669.11	GPAT4	chr8	+	ENSG00000158669.11:s:41614963-41615048	ENSG00000158669.11_2_AI_1	False	False	41614963-41615048	C2	41618532-41618813	C1_C2_spliced	41615048-41618684	3483	False	False	True	9.318e-01	8.842e-01	-3.184e-02	7.999e-01	3.858e-01
ENSG00000146247.14_3	ENSG00000146247.14	PHIP	chr6	-	ENSG00000146247.14:s:78969835-78969917	ENSG00000146247.14_3_AI_1	False	True	78969835-78969917	C2	78965945-78966056	C1_C2_intron	78966057-78969834	3778	False	False	True	1.127e-01	2.305e-01	8.459e-02	8.985e-01	1.031e-01
ENSG00000146247.14_3	ENSG00000146247.14	PHIP	chr6	-	ENSG00000146247.14:s:78969835-78969917	ENSG00000146247.14_3_AI_1	False	False	78969835-78969917	C2	78965945-78966056	C1_C2_spliced	78966056-78969835	3778	False	False	True	8.873e-01	7.695e-01	-8.459e-02	8.985e-01	1.031e-01
ENSG00000146247.14_4	ENSG00000146247.14	PHIP	chr6	-	ENSG00000146247.14:s:78961690-78961810	ENSG00000146247.14_4_AI_1	False	True	78961690-78961810	C2	78958475-78958600	C1_C2_intron	78958601-78961689	3089	False	False	True	2.936e-02	5.875e-02	1.945e-02	7.583e-01	5.724e-01
ENSG00000146247.14_4	ENSG00000146247.14	PHIP	chr6	-	ENSG00000146247.14:s:78961690-78961810	ENSG00000146247.14_4_AI_1	False	False	78961690-78961810	C2	78958475-78958600	C1_C2_spliced	78958600-78961690	3089	False	False	True	9.706e-01	9.413e-01	-1.945e-02	7.583e-01	5.724e-01
ENSG00000146247.14_5	ENSG00000146247.14	PHIP	chr6	-	ENSG00000146247.14:s:78958475-78958600	ENSG00000146247.14_5_AI_1	False	False	78958475-78958600	C2	78955613-78955682	C1_C2_intron	78955683-78958474	2792	False	True	True	2.750e-01	4.776e-01	1.589e-01	9.234e-01	2.740e-02
ENSG00000146247.14_5	ENSG00000146247.14	PHIP	chr6	-	ENSG00000146247.14:s:78958475-78958600	ENSG00000146247.14_5_AI_1	False	False	78958475-78958600	C2	78955613-78955682	C1_C2_spliced	78955682-78958475	2792	False	True	True	7.250e-01	5.224e-01	-1.589e-01	9.234e-01	2.740e-02
ENSG00000177058.12_4	ENSG00000177058.12	SLC38A9	chr5	-	ENSG00000177058.12:s:55633396-55633902	ENSG00000177058.12_4_AI_1	False	True	55633396-55633902	C2	55627891-55627980	C1_C2_intron	55627981-55633395	5415	False	False	True	1.442e-02	6.246e-02	2.383e-02	7.674e-01	5.114e-01
ENSG00000177058.12_4	ENSG00000177058.12	SLC38A9	chr5	-	ENSG00000177058.12:s:55633396-55633902	ENSG00000177058.12_4_AI_1	False	False	55633396-55633902	C2	55627891-55627980	C1_C2_spliced	55627980-55633754	5415	False	False	True	9.711e-01	9.217e-01	-2.988e-02	8.011e-01	4.215e-01
ENSG00000278259.5_2	ENSG00000278259.5	MYO19	chr17	-	ENSG00000278259.5:s:36532527-36532681	ENSG00000278259.5_2_AI_1	False	True	36532527-36532681	C2	36528064-36528202	C1_C2_intron	36528203-36532526	4324	False	False	True	5.547e-02	4.211e-02	-1.009e-02	7.353e-01	6.313e-01
ENSG00000278259.5_2	ENSG00000278259.5	MYO19	chr17	-	ENSG00000278259.5:s:36532527-36532681	ENSG00000278259.5_2_AI_1	False	False	36532527-36532681	C2	36528064-36528202	C1_C2_spliced	36528202-36532527	4324	False	False	True	9.426e-01	9.562e-01	1.295e-02	7.438e-01	6.008e-01
ENSG00000278259.5_6	ENSG00000278259.5	MYO19	chr17	-	ENSG00000278259.5:s:36498266-36498883	ENSG00000278259.5_6_AI_1	False	True	36498266-36498559	C2	36495636-36496406	C1_C2_intron	36496407-36498265	1859	False	False	True	8.791e-02	1.093e-01	1.552e-02	7.498e-01	4.752e-01
ENSG00000278259.5_6	ENSG00000278259.5	MYO19	chr17	-	ENSG00000278259.5:s:36498266-36498883	ENSG00000278259.5_6_AI_1	False	False	36498266-36498559	C2	36495636-36496406	C1_C2_spliced	36496406-36498266	1859	False	False	True	9.121e-01	8.907e-01	-1.552e-02	7.498e-01	4.752e-01
ENSG00000167395.10_1	ENSG00000167395.10	ZNF646	chr16	+	ENSG00000167395.10:s:31075902-31081701	ENSG00000167395.10_1_AI_1	False	False	31075902-31081701	C2	31082971-31084196	C1_C2_intron	31081702-31082970	1269	False	False	True	5.320e-01	5.328e-01	1.741e-02	8.063e-01	2.381e-01
ENSG00000167395.10_1	ENSG00000167395.10	ZNF646	chr16	+	ENSG00000167395.10:s:31075902-31081701	ENSG00000167395.10_1_AI_1	False	False	31075902-31081701	C2	31082971-31084196	C1_C2_spliced	31081701-31082971	1269	False	False	True	4.680e-01	4.672e-01	-1.741e-02	8.063e-01	2.381e-01
ENSG00000185122.11_1	ENSG00000185122.11	HSF1	chr8	+	ENSG00000185122.11:s:144309772-144310094	ENSG00000185122.11_1_AI_1	False	False	144309772-144310094	C2	144310399-144311249	C1_C2_intron	144310095-144310398	304	False	False	True	1.759e-01	8.041e-02	-9.105e-02	9.758e-01	7.933e-02
ENSG00000185122.11_1	ENSG00000185122.11	HSF1	chr8	+	ENSG00000185122.11:s:144309772-144310094	ENSG00000185122.11_1_AI_1	False	False	144309772-144310094	C2	144310399-144311249	C1_C2_spliced	144309896-144311174	304	False	False	True	7.982e-01	8.995e-01	9.807e-02	9.857e-01	7.885e-02
ENSG00000160305.18_2	ENSG00000160305.18	DIP2A	chr21	+	ENSG00000160305.18:s:46534585-46534687	ENSG00000160305.18_2_AI_1	False	True	46534585-46534687	C2	46537224-46537288	C1_C2_intron	46534688-46537223	2536	False	False	True	6.573e-02	6.238e-02	-2.596e-03	7.019e-01	6.810e-01
ENSG00000160305.18_2	ENSG00000160305.18	DIP2A	chr21	+	ENSG00000160305.18:s:46534585-46534687	ENSG00000160305.18_2_AI_1	False	False	46534585-46534687	C2	46537224-46537288	C1_C2_spliced	46534687-46537224	2536	False	False	True	9.343e-01	9.376e-01	2.596e-03	7.019e-01	6.810e-01
ENSG00000160305.18_4	ENSG00000160305.18	DIP2A	chr21	+	ENSG00000160305.18:s:46561285-46561805	ENSG00000160305.18_4_AI_1	False	True	46561285-46561805	C2	46563660-46563932	C1_C2_intron	46561806-46563659	1854	False	False	True	2.184e-01	3.650e-01	8.702e-02	8.792e-01	8.604e-02
ENSG00000160305.18_4	ENSG00000160305.18	DIP2A	chr21	+	ENSG00000160305.18:s:46561285-46561805	ENSG00000160305.18_4_AI_1	False	False	46561285-46561805	C2	46563660-46563932	C1_C2_spliced	46561805-46563858	1854	False	False	True	7.816e-01	6.350e-01	-8.702e-02	8.792e-01	8.604e-02
ENSG00000055609.21_7	ENSG00000055609.21	KMT2C	chr7	-	ENSG00000055609.21:s:152138796-152138904	ENSG00000055609.21_7_AI_1	False	False	152138796-152138904	C2	152134922-152136924	C1_C2_intron	152136925-152138795	1871	False	False	True	9.609e-02	8.142e-02	-9.975e-03	7.117e-01	6.150e-01
ENSG00000055609.21_7	ENSG00000055609.21	KMT2C	chr7	-	ENSG00000055609.21:s:152138796-152138904	ENSG00000055609.21_7_AI_1	False	False	152138796-152138904	C2	152134922-152136924	C1_C2_spliced	152136924-152138796	1871	False	False	True	9.039e-01	9.186e-01	9.976e-03	7.117e-01	6.150e-01
ENSG00000089902.10_1	ENSG00000089902.10	RCOR1	chr14	+	ENSG00000089902.10:s:102722187-102722416	ENSG00000089902.10_1_AI_1	False	True	102722187-102722416	C2	102726468-102730561	C1_C2_intron	102722417-102726467	4051	False	False	True	4.435e-02	5.519e-02	6.413e-03	7.159e-01	6.674e-01
ENSG00000089902.10_1	ENSG00000089902.10	RCOR1	chr14	+	ENSG00000089902.10:s:102722187-102722416	ENSG00000089902.10_1_AI_1	False	False	102722187-102722416	C2	102726468-102730561	C1_C2_spliced	102722416-102726468	4051	False	False	True	9.556e-01	9.448e-01	-6.413e-03	7.159e-01	6.674e-01
ENSG00000005469.12_2	ENSG00000005469.12	CROT	chr7	+	ENSG00000005469.12:s:87369376-87369696	ENSG00000005469.12_2_AI_1	False	True	87369376-87369696	C2	87375235-87375725	C1_C2_intron	87369697-87375234	5538	False	False	True	6.262e-02	9.107e-02	2.110e-02	7.742e-01	3.945e-01
ENSG00000005469.12_2	ENSG00000005469.12	CROT	chr7	+	ENSG00000005469.12:s:87369376-87369696	ENSG00000005469.12_2_AI_1	False	False	87369376-87369696	C2	87375235-87375725	C1_C2_spliced	87369484-87375632	5538	False	False	True	9.374e-01	9.089e-01	-2.110e-02	7.742e-01	3.945e-01
ENSG00000164654.16_3	ENSG00000164654.16	MIOS	chr7	+	ENSG00000164654.16:s:7589405-7589563	ENSG00000164654.16_3_AI_1	False	True	7589405-7589563	C2	7594980-7595132	C1_C2_intron	7589564-7594979	5416	False	False	True	3.727e-02	6.862e-02	2.010e-02	7.756e-01	4.563e-01
ENSG00000164654.16_3	ENSG00000164654.16	MIOS	chr7	+	ENSG00000164654.16:s:7589405-7589563	ENSG00000164654.16_3_AI_1	False	False	7589405-7589563	C2	7594980-7595132	C1_C2_spliced	7589563-7594980	5416	False	False	True	9.627e-01	9.314e-01	-2.010e-02	7.756e-01	4.563e-01
ENSG00000074356.17_1	ENSG00000074356.17	NCBP3	chr17	-	ENSG00000074356.17:s:3813117-3813279	ENSG00000074356.17_1_AI_1	False	False	3813117-3813279	C2	3811523-3812654	C1_C2_intron	3812655-3813116	462	False	True	True	6.468e-01	4.091e-01	-2.278e-01	9.949e-01	3.088e-03
ENSG00000074356.17_1	ENSG00000074356.17	NCBP3	chr17	-	ENSG00000074356.17:s:3813117-3813279	ENSG00000074356.17_1_AI_1	False	False	3813117-3813279	C2	3811523-3812654	C1_C2_spliced	3812654-3813117	462	False	True	True	3.532e-01	5.909e-01	2.278e-01	9.949e-01	3.088e-03
ENSG00000189337.17_1	ENSG00000189337.17	KAZN	chr1	+	ENSG00000189337.17:s:15060172-15060302	ENSG00000189337.17_1_AI_1	False	False	15060172-15060302	C2	15063572-15063622	C1_C2_intron	15060303-15063571	3269	False	False	True	6.672e-02	8.597e-02	7.944e-03	7.355e-01	5.687e-01
ENSG00000189337.17_1	ENSG00000189337.17	KAZN	chr1	+	ENSG00000189337.17:s:15060172-15060302	ENSG00000189337.17_1_AI_1	False	False	15060172-15060302	C2	15063572-15063622	C1_C2_spliced	15060302-15063572	3269	False	False	True	9.333e-01	9.140e-01	-7.944e-03	7.355e-01	5.687e-01
ENSG00000145736.14_2	ENSG00000145736.14	GTF2H2	chr5	-	ENSG00000145736.14:s:71045444-71045507	ENSG00000145736.14_2_AI_1	False	True	71045444-71045507	C2	71042181-71042284	C1_C2_intron	71042285-71045443	3159	False	False	True	9.998e-02	1.750e-01	6.809e-02	9.571e-01	1.924e-01
ENSG00000145736.14_2	ENSG00000145736.14	GTF2H2	chr5	-	ENSG00000145736.14:s:71045444-71045507	ENSG00000145736.14_2_AI_1	False	False	71045444-71045507	C2	71042181-71042284	C1_C2_spliced	71042284-71045444	3159	False	False	True	9.000e-01	8.250e-01	-6.809e-02	9.571e-01	1.924e-01
ENSG00000004660.15_1	ENSG00000004660.15	CAMKK1	chr17	-	ENSG00000004660.15:s:3872554-3872627	ENSG00000004660.15_1_AI_1	False	True	3872554-3872627	C2	3869801-3869888	C1_C2_intron	3869889-3872553	2665	False	False	True	1.466e-01	2.335e-01	6.339e-02	8.497e-01	1.503e-01
ENSG00000004660.15_1	ENSG00000004660.15	CAMKK1	chr17	-	ENSG00000004660.15:s:3872554-3872627	ENSG00000004660.15_1_AI_1	False	False	3872554-3872627	C2	3869801-3869888	C1_C2_spliced	3869888-3872554	2665	False	False	True	8.534e-01	7.665e-01	-6.339e-02	8.497e-01	1.503e-01
ENSG00000173120.15_4	ENSG00000173120.15	KDM2A	chr11	+	ENSG00000173120.15:s:67250086-67250798	ENSG00000173120.15_4_AI_1	False	True	67250086-67250798	C2	67252338-67252857	C1_C2_intron	67250799-67252337	1539	False	False	True	4.847e-02	7.712e-02	1.769e-02	7.369e-01	5.675e-01
ENSG00000173120.15_4	ENSG00000173120.15	KDM2A	chr11	+	ENSG00000173120.15:s:67250086-67250798	ENSG00000173120.15_4_AI_1	False	False	67250086-67250798	C2	67252338-67252857	C1_C2_spliced	67250798-67252694	1539	False	False	True	9.328e-01	9.004e-01	-1.823e-02	7.402e-01	5.816e-01
ENSG00000215114.10_4	ENSG00000215114.10	UBXN2B	chr8	+	ENSG00000215114.10:s:58439633-58439770	ENSG00000215114.10_4_AI_1	False	True	58439633-58439770	C2	58445907-58446068	C1_C2_intron	58439771-58445906	6136	False	False	True	5.737e-02	9.321e-02	2.107e-02	7.615e-01	4.721e-01
ENSG00000215114.10_4	ENSG00000215114.10	UBXN2B	chr8	+	ENSG00000215114.10:s:58439633-58439770	ENSG00000215114.10_4_AI_1	False	False	58439633-58439770	C2	58445907-58446068	C1_C2_spliced	58439770-58445907	6136	False	False	True	9.426e-01	9.068e-01	-2.107e-02	7.615e-01	4.721e-01
ENSG00000143614.10_2	ENSG00000143614.10	GATAD2B	chr1	-	ENSG00000143614.10:s:153816273-153816588	ENSG00000143614.10_2_AI_1	False	True	153816273-153816588	C2	153813250-153813452	C1_C2_intron	153813453-153816272	2820	False	False	True	3.693e-02	6.040e-02	1.193e-02	7.149e-01	6.730e-01
ENSG00000143614.10_2	ENSG00000143614.10	GATAD2B	chr1	-	ENSG00000143614.10:s:153816273-153816588	ENSG00000143614.10_2_AI_1	False	False	153816273-153816588	C2	153813250-153813452	C1_C2_spliced	153813452-153816273	2820	False	False	True	9.631e-01	9.396e-01	-1.193e-02	7.149e-01	6.730e-01
ENSG00000272779.1_3	ENSG00000272779.1	BMS1P20	chr22	+	ENSG00000272779.1:s:22308697-22308819	ENSG00000272779.1_3_AI_1	False	True	22308697-22308819	C2	22309736-22309883	C1_C2_intron	22308820-22309735	916	False	True	True	2.661e-01	1.357e-01	-1.261e-01	9.806e-01	3.587e-02
ENSG00000272779.1_3	ENSG00000272779.1	BMS1P20	chr22	+	ENSG00000272779.1:s:22308697-22308819	ENSG00000272779.1_3_AI_1	False	False	22308697-22308819	C2	22309736-22309883	C1_C2_spliced	22308819-22309736	916	False	True	True	7.339e-01	8.643e-01	1.261e-01	9.806e-01	3.587e-02
ENSG00000220205.9_1	ENSG00000220205.9	VAMP2	chr17	-	ENSG00000220205.9:s:8161319-8161524	ENSG00000220205.9_1_AI_1	False	False	8161319-8161524	C2	8159149-8160871	C1_C2_intron	8160872-8161318	447	False	False	True	1.892e-01	2.704e-01	5.932e-02	8.773e-01	1.819e-01
ENSG00000220205.9_1	ENSG00000220205.9	VAMP2	chr17	-	ENSG00000220205.9:s:8161319-8161524	ENSG00000220205.9_1_AI_1	False	False	8161319-8161524	C2	8159149-8160871	C1_C2_spliced	8160871-8161473	447	False	False	True	8.108e-01	7.296e-01	-5.932e-02	8.773e-01	1.819e-01
ENSG00000129932.10_1	ENSG00000129932.10	DOHH	chr19	-	ENSG00000129932.10:s:3494028-3494171	ENSG00000129932.10_1_AI_1	False	True	3494028-3494171	C2	3492002-3492499	C1_C2_intron	3492500-3494027	1528	False	False	True	4.765e-02	9.297e-02	2.902e-02	7.912e-01	4.033e-01
ENSG00000129932.10_1	ENSG00000129932.10	DOHH	chr19	-	ENSG00000129932.10:s:3494028-3494171	ENSG00000129932.10_1_AI_1	False	False	3494028-3494171	C2	3492002-3492499	C1_C2_spliced	3492499-3494028	1528	False	False	True	9.523e-01	9.070e-01	-2.902e-02	7.912e-01	4.033e-01
ENSG00000105325.15_2	ENSG00000105325.15	FZR1	chr19	+	ENSG00000105325.15:t:3530792-3530857	ENSG00000105325.15_2_AI_1	False	True	3530792-3530857	C1	3527631-3527814	C2_C1_intron	3527815-3530791	2977	False	False	True	6.051e-02	2.958e-02	-1.263e-02	7.216e-01	6.501e-01
ENSG00000105325.15_2	ENSG00000105325.15	FZR1	chr19	+	ENSG00000105325.15:t:3530792-3530857	ENSG00000105325.15_2_AI_1	False	False	3527631-3527814	C1	3527631-3527814	C2_C1_spliced	3527814-3530792	2977	False	False	True	9.374e-01	9.684e-01	1.327e-02	7.281e-01	6.362e-01
ENSG00000169710.9_3	ENSG00000169710.9	FASN	chr17	-	ENSG00000169710.9:s:82090375-82090564	ENSG00000169710.9_3_AI_1	False	True	82090375-82090564	C2	82089632-82089726	C1_C2_intron	82089727-82090374	648	False	False	True	7.052e-02	2.457e-02	-3.972e-02	9.034e-01	4.895e-01
ENSG00000169710.9_3	ENSG00000169710.9	FASN	chr17	-	ENSG00000169710.9:s:82090375-82090564	ENSG00000169710.9_3_AI_1	False	False	82090375-82090564	C2	82089632-82089726	C1_C2_spliced	82089726-82090375	648	False	False	True	9.295e-01	9.754e-01	3.972e-02	9.034e-01	4.895e-01
ENSG00000051341.15_2	ENSG00000051341.15	POLQ	chr3	-	ENSG00000051341.15:s:121476540-121476733	ENSG00000051341.15_2_AI_1	False	True	121476540-121476733	C2	121473350-121473487	C1_C2_intron	121473488-121476539	3052	False	False	True	6.342e-02	5.502e-02	-3.545e-03	7.119e-01	6.682e-01
ENSG00000051341.15_2	ENSG00000051341.15	POLQ	chr3	-	ENSG00000051341.15:s:121476540-121476733	ENSG00000051341.15_2_AI_1	False	False	121476540-121476733	C2	121473350-121473487	C1_C2_spliced	121473487-121476540	3052	False	False	True	9.005e-01	9.234e-01	1.176e-02	7.306e-01	5.818e-01
ENSG00000153443.13_2	ENSG00000153443.13	UBALD1	chr16	-	ENSG00000153443.13:t:4609368-4609983	ENSG00000153443.13_2_AI_1	False	False	4609368-4609983	C1	4610493-4611523	C2_C1_intron	4609984-4610492	509	False	False	True	1.106e-01	1.137e-01	1.589e-03	6.841e-01	7.488e-01
ENSG00000153443.13_2	ENSG00000153443.13	UBALD1	chr16	-	ENSG00000153443.13:t:4609368-4609983	ENSG00000153443.13_2_AI_1	False	False	4610493-4611523	C1	4610493-4611523	C2_C1_spliced	4609983-4610493	509	False	False	True	8.489e-01	8.505e-01	6.720e-04	7.028e-01	7.044e-01
ENSG00000135720.13_1	ENSG00000135720.13	DYNC1LI2	chr16	-	ENSG00000135720.13:s:66733973-66734311	ENSG00000135720.13_1_AI_1	False	True	66733973-66734311	C2	66732009-66733546	C1_C2_intron	66733547-66733972	426	False	True	True	1.502e-01	2.754e-01	1.092e-01	9.644e-01	5.762e-02
ENSG00000135720.13_1	ENSG00000135720.13	DYNC1LI2	chr16	-	ENSG00000135720.13:s:66733973-66734311	ENSG00000135720.13_1_AI_1	False	False	66733973-66734311	C2	66732009-66733546	C1_C2_spliced	66732474-66734218	426	False	True	True	8.283e-01	6.792e-01	-1.375e-01	9.782e-01	2.536e-02
ENSG00000172594.13_2	ENSG00000172594.13	SMPDL3A	chr6	+	ENSG00000172594.13:s:122796824-122797345	ENSG00000172594.13_2_AI_1	False	True	122796824-122797345	C2	122801310-122801406	C1_C2_intron	122797346-122801309	3964	False	False	True	5.264e-02	1.127e-01	4.027e-02	7.960e-01	2.358e-01
ENSG00000172594.13_2	ENSG00000172594.13	SMPDL3A	chr6	+	ENSG00000172594.13:s:122796824-122797345	ENSG00000172594.13_2_AI_1	False	False	122796824-122797345	C2	122801310-122801406	C1_C2_spliced	122796968-122801310	3964	False	False	True	9.474e-01	8.873e-01	-4.027e-02	7.960e-01	2.358e-01
ENSG00000148843.15_2	ENSG00000148843.15	PDCD11	chr10	+	ENSG00000148843.15:s:103423543-103423658	ENSG00000148843.15_2_AI_1	False	True	103423543-103423658	C2	103424984-103425525	C1_C2_intron	103423659-103424983	1325	False	False	True	5.781e-02	4.233e-02	-1.213e-02	7.335e-01	6.570e-01
ENSG00000148843.15_2	ENSG00000148843.15	PDCD11	chr10	+	ENSG00000148843.15:s:103423543-103423658	ENSG00000148843.15_2_AI_1	False	False	103423543-103423658	C2	103424984-103425525	C1_C2_spliced	103423658-103424984	1325	False	False	True	9.422e-01	9.577e-01	1.213e-02	7.335e-01	6.570e-01
ENSG00000148843.15_3	ENSG00000148843.15	PDCD11	chr10	+	ENSG00000148843.15:s:103424984-103425525	ENSG00000148843.15_3_AI_1	False	True	103424984-103425525	C2	103427329-103427391	C1_C2_intron	103425526-103427328	1803	False	False	True	6.921e-02	7.255e-02	-4.800e-04	6.517e-01	8.303e-01
ENSG00000148843.15_3	ENSG00000148843.15	PDCD11	chr10	+	ENSG00000148843.15:s:103424984-103425525	ENSG00000148843.15_3_AI_1	False	False	103424984-103425525	C2	103427329-103427391	C1_C2_spliced	103425525-103427329	1803	False	False	True	9.308e-01	9.275e-01	4.800e-04	6.517e-01	8.303e-01
ENSG00000163961.4_2	ENSG00000163961.4	RNF168	chr3	-	ENSG00000163961.4:s:196487399-196487578	ENSG00000163961.4_2_AI_1	False	True	196487399-196487578	C2	196483770-196483891	C1_C2_intron	196483892-196487398	3507	False	False	True	4.754e-02	7.131e-02	1.143e-02	7.358e-01	5.935e-01
ENSG00000163961.4_2	ENSG00000163961.4	RNF168	chr3	-	ENSG00000163961.4:s:196487399-196487578	ENSG00000163961.4_2_AI_1	False	False	196487399-196487578	C2	196483770-196483891	C1_C2_spliced	196483891-196487399	3507	False	False	True	9.525e-01	9.287e-01	-1.143e-02	7.358e-01	5.935e-01
ENSG00000203950.7_1	ENSG00000203950.7	RTL8A	chrX	-	ENSG00000203950.7:s:135051917-135052196	ENSG00000203950.7_1_AI_1	False	False	135051917-135052196	C2	135050932-135051519	C1_C2_intron	135051520-135051916	397	False	False	True	5.139e-01	4.160e-01	-8.736e-02	9.334e-01	9.855e-02
ENSG00000203950.7_1	ENSG00000203950.7	RTL8A	chrX	-	ENSG00000203950.7:s:135051917-135052196	ENSG00000203950.7_1_AI_1	False	False	135051917-135052196	C2	135050932-135051519	C1_C2_spliced	135051368-135051917	397	False	False	True	4.688e-01	5.608e-01	7.737e-02	9.131e-01	1.225e-01
ENSG00000185201.18_2	ENSG00000185201.18	IFITM2	chr11	+	ENSG00000185201.18:s:308973-309252	ENSG00000185201.18_2_AI_1	False	False	309013-309252	C2	309253-309397	C1_C2_intron	309253-309252	2	False	False	True	8.881e-01	9.112e-01	1.983e-02	7.939e-01	5.487e-01
ENSG00000185201.18_2	ENSG00000185201.18	IFITM2	chr11	+	ENSG00000185201.18:s:308973-309252	ENSG00000185201.18_2_AI_1	False	True	309013-309252	C2	309253-309397	C1_C2_spliced	309225-309294	2	False	False	True	6.513e-02	4.932e-02	-1.525e-02	7.818e-01	5.726e-01
ENSG00000061455.11_2	ENSG00000061455.11	PRDM6	chr5	+	ENSG00000061455.11:s:123180147-123180323	ENSG00000061455.11_2_AI_1	False	True	123180147-123180323	C2	123187087-123194266	C1_C2_intron	123180324-123187086	6763	False	False	True	5.661e-02	4.590e-02	-1.661e-03	7.192e-01	6.388e-01
ENSG00000061455.11_2	ENSG00000061455.11	PRDM6	chr5	+	ENSG00000061455.11:s:123180147-123180323	ENSG00000061455.11_2_AI_1	False	False	123180147-123180323	C2	123187087-123194266	C1_C2_spliced	123180323-123187087	6763	False	False	True	9.434e-01	9.541e-01	1.661e-03	7.192e-01	6.388e-01
ENSG00000129472.15_1	ENSG00000129472.15	RAB2B	chr14	-	ENSG00000129472.15:s:21474520-21474934	ENSG00000129472.15_1_AI_1	False	True	21474520-21474934	C2	21468670-21468752	C1_C2_intron	21468753-21474519	5767	False	False	True	6.258e-02	9.652e-02	2.262e-02	7.760e-01	4.093e-01
ENSG00000129472.15_1	ENSG00000129472.15	RAB2B	chr14	-	ENSG00000129472.15:s:21474520-21474934	ENSG00000129472.15_1_AI_1	False	False	21474520-21474934	C2	21468670-21468752	C1_C2_spliced	21468752-21474867	5767	False	False	True	9.357e-01	9.002e-01	-2.336e-02	7.770e-01	4.032e-01
ENSG00000129472.15_2	ENSG00000129472.15	RAB2B	chr14	-	ENSG00000129472.15:t:21463656-21463767	ENSG00000129472.15_2_AI_1	False	True	21463656-21463767	C1	21468357-21468449	C2_C1_intron	21463768-21468356	4589	False	False	True	1.727e-02	5.225e-02	1.467e-02	7.172e-01	6.556e-01
ENSG00000129472.15_2	ENSG00000129472.15	RAB2B	chr14	-	ENSG00000129472.15:t:21463656-21463767	ENSG00000129472.15_2_AI_1	False	False	21468357-21468449	C1	21468357-21468449	C2_C1_spliced	21463767-21468357	4589	False	False	True	9.817e-01	9.452e-01	-1.637e-02	7.291e-01	6.312e-01
ENSG00000112118.20_1	ENSG00000112118.20	MCM3	chr6	-	ENSG00000112118.20:s:52273230-52273356	ENSG00000112118.20_1_AI_1	False	True	52273230-52273356	C2	52272301-52272451	C1_C2_intron	52272452-52273229	778	False	False	True	5.080e-02	3.062e-02	-1.482e-02	7.256e-01	6.779e-01
ENSG00000112118.20_1	ENSG00000112118.20	MCM3	chr6	-	ENSG00000112118.20:s:52273230-52273356	ENSG00000112118.20_1_AI_1	False	False	52273230-52273356	C2	52272301-52272451	C1_C2_spliced	52272451-52273230	778	False	False	True	9.492e-01	9.694e-01	1.482e-02	7.256e-01	6.779e-01
ENSG00000166716.10_2	ENSG00000166716.10	ZNF592	chr15	+	ENSG00000166716.10:s:84790705-84790883	ENSG00000166716.10_2_AI_1	False	True	84790705-84790883	C2	84797869-84798045	C1_C2_intron	84790884-84797868	6985	False	False	True	8.003e-02	1.016e-01	9.234e-03	7.343e-01	5.585e-01
ENSG00000166716.10_2	ENSG00000166716.10	ZNF592	chr15	+	ENSG00000166716.10:s:84790705-84790883	ENSG00000166716.10_2_AI_1	False	False	84790705-84790883	C2	84797869-84798045	C1_C2_spliced	84790883-84797869	6985	False	False	True	9.120e-01	8.956e-01	-6.126e-03	7.278e-01	5.807e-01
ENSG00000166716.10_3	ENSG00000166716.10	ZNF592	chr15	+	ENSG00000166716.10:s:84799842-84799977	ENSG00000166716.10_3_AI_1	False	True	84799842-84799977	C2	84801863-84802438	C1_C2_intron	84799978-84801862	1885	False	False	True	6.533e-02	8.849e-02	1.454e-02	7.222e-01	6.018e-01
ENSG00000166716.10_3	ENSG00000166716.10	ZNF592	chr15	+	ENSG00000166716.10:s:84799842-84799977	ENSG00000166716.10_3_AI_1	False	False	84799842-84799977	C2	84801863-84802438	C1_C2_spliced	84799977-84801863	1885	False	False	True	9.347e-01	9.115e-01	-1.454e-02	7.222e-01	6.018e-01
ENSG00000100154.15_2	ENSG00000100154.15	TTC28	chr22	-	ENSG00000100154.15:s:27998540-27999260	ENSG00000100154.15_2_AI_1	False	True	27998540-27999260	C2	27996135-27996424	C1_C2_intron	27996425-27998539	2115	False	False	True	1.191e-01	1.162e-01	-4.455e-03	7.539e-01	4.626e-01
ENSG00000100154.15_2	ENSG00000100154.15	TTC28	chr22	-	ENSG00000100154.15:s:27998540-27999260	ENSG00000100154.15_2_AI_1	False	False	27998540-27999260	C2	27996135-27996424	C1_C2_spliced	27996259-27998540	2115	False	False	True	8.809e-01	8.838e-01	4.455e-03	7.539e-01	4.626e-01
ENSG00000132669.14_1	ENSG00000132669.14	RIN2	chr20	+	ENSG00000132669.14:s:19996679-19996842	ENSG00000132669.14_1_AI_1	False	True	19996679-19996842	C2	20000613-20002457	C1_C2_intron	19996843-20000612	3770	False	False	True	1.331e-01	6.538e-02	-3.653e-02	8.282e-01	2.459e-01
ENSG00000132669.14_1	ENSG00000132669.14	RIN2	chr20	+	ENSG00000132669.14:s:19996679-19996842	ENSG00000132669.14_1_AI_1	False	False	19996679-19996842	C2	20000613-20002457	C1_C2_spliced	19996842-20000613	3770	False	False	True	8.669e-01	9.346e-01	3.653e-02	8.282e-01	2.459e-01
ENSG00000166887.16_1	ENSG00000166887.16	VPS39	chr15	-	ENSG00000166887.16:s:42184192-42184700	ENSG00000166887.16_1_AI_1	False	True	42184192-42184700	C2	42178450-42179103	C1_C2_intron	42179104-42184191	5088	False	False	True	7.198e-02	7.845e-02	9.755e-03	7.531e-01	4.955e-01
ENSG00000166887.16_1	ENSG00000166887.16	VPS39	chr15	-	ENSG00000166887.16:s:42184192-42184700	ENSG00000166887.16_1_AI_1	False	False	42184192-42184700	C2	42178450-42179103	C1_C2_spliced	42178570-42184517	5088	False	False	True	9.280e-01	9.215e-01	-9.755e-03	7.531e-01	4.955e-01
ENSG00000166887.16_2	ENSG00000166887.16	VPS39	chr15	-	ENSG00000166887.16:t:42169724-42169866	ENSG00000166887.16_2_AI_1	False	True	42169724-42169866	C1	42173637-42173852	C2_C1_intron	42169867-42173636	3770	False	False	True	1.797e-02	6.468e-02	2.344e-02	7.683e-01	4.799e-01
ENSG00000166887.16_2	ENSG00000166887.16	VPS39	chr15	-	ENSG00000166887.16:t:42169724-42169866	ENSG00000166887.16_2_AI_1	False	False	42173637-42173852	C1	42173637-42173852	C2_C1_spliced	42169866-42173723	3770	False	False	True	9.787e-01	9.313e-01	-2.512e-02	7.785e-01	4.583e-01
ENSG00000213066.13_2	ENSG00000213066.13	CEP43	chr6	+	ENSG00000213066.13:s:167004264-167004401	ENSG00000213066.13_2_AI_1	False	True	167004264-167004401	C2	167010813-167010893	C1_C2_intron	167004402-167010812	6411	False	False	True	6.058e-02	5.857e-02	-1.477e-03	7.040e-01	6.829e-01
ENSG00000213066.13_2	ENSG00000213066.13	CEP43	chr6	+	ENSG00000213066.13:s:167004264-167004401	ENSG00000213066.13_2_AI_1	False	False	167004264-167004401	C2	167010813-167010893	C1_C2_spliced	167004401-167010813	6411	False	False	True	9.244e-01	9.298e-01	4.017e-03	6.843e-01	7.121e-01
ENSG00000141012.13_3	ENSG00000141012.13	GALNS	chr16	-	ENSG00000141012.13:s:88818007-88818124	ENSG00000141012.13_3_AI_1	False	True	88818007-88818124	C2	88813734-88814525	C1_C2_intron	88814526-88818006	3481	False	False	True	3.074e-01	2.672e-01	-2.070e-02	7.976e-01	2.992e-01
ENSG00000141012.13_3	ENSG00000141012.13	GALNS	chr16	-	ENSG00000141012.13:s:88818007-88818124	ENSG00000141012.13_3_AI_1	False	False	88818007-88818124	C2	88813734-88814525	C1_C2_spliced	88814525-88818007	3481	False	False	True	6.926e-01	7.328e-01	2.070e-02	7.976e-01	2.992e-01
ENSG00000103978.16_4	ENSG00000103978.16	TMEM87A	chr15	-	ENSG00000103978.16:s:42226603-42226909	ENSG00000103978.16_4_AI_1	False	True	42226603-42226909	C2	42220062-42220135	C1_C2_intron	42220136-42226602	6467	False	False	True	5.639e-02	9.831e-02	2.352e-02	7.758e-01	3.954e-01
ENSG00000103978.16_4	ENSG00000103978.16	TMEM87A	chr15	-	ENSG00000103978.16:s:42226603-42226909	ENSG00000103978.16_4_AI_1	False	False	42226603-42226909	C2	42220062-42220135	C1_C2_spliced	42220135-42226806	6467	False	False	True	9.436e-01	9.017e-01	-2.352e-02	7.758e-01	3.954e-01
ENSG00000159256.13_2	ENSG00000159256.13	MORC3	chr21	+	ENSG00000159256.13:s:36360184-36360258	ENSG00000159256.13_2_AI_1	False	True	36360184-36360258	C2	36361836-36362228	C1_C2_intron	36360259-36361835	1577	False	False	True	5.655e-02	1.085e-01	3.600e-02	8.145e-01	3.292e-01
ENSG00000159256.13_2	ENSG00000159256.13	MORC3	chr21	+	ENSG00000159256.13:s:36360184-36360258	ENSG00000159256.13_2_AI_1	False	False	36360184-36360258	C2	36361836-36362228	C1_C2_spliced	36360258-36362183	1577	False	False	True	9.435e-01	8.915e-01	-3.600e-02	8.145e-01	3.292e-01
ENSG00000272980.4_1	ENSG00000272980.4	ENSG00000272980	chr6	+	ENSG00000272980.4:s:167003193-167004401	ENSG00000272980.4_1_AI_1	False	True	167003193-167004401	C2	167010813-167010893	C1_C2_intron	167004402-167010812	6411	False	False	True	5.988e-02	6.351e-02	1.294e-03	6.935e-01	6.966e-01
ENSG00000272980.4_1	ENSG00000272980.4	ENSG00000272980	chr6	+	ENSG00000272980.4:s:167003193-167004401	ENSG00000272980.4_1_AI_1	False	False	167003193-167004401	C2	167010813-167010893	C1_C2_spliced	167004401-167010813	6411	False	False	True	9.401e-01	9.365e-01	-1.294e-03	6.935e-01	6.966e-01
ENSG00000272980.4_2	ENSG00000272980.4	ENSG00000272980	chr6	+	ENSG00000272980.4:s:167026547-167026615	ENSG00000272980.4_2_AI_1	False	True	167026547-167026615	C2	167032603-167032642	C1_C2_intron	167026616-167032602	5987	False	False	True	4.578e-02	5.889e-02	5.739e-03	7.169e-01	6.735e-01
ENSG00000272980.4_2	ENSG00000272980.4	ENSG00000272980	chr6	+	ENSG00000272980.4:s:167026547-167026615	ENSG00000272980.4_2_AI_1	False	False	167026547-167026615	C2	167032603-167032642	C1_C2_spliced	167026615-167032603	5987	False	False	True	9.542e-01	9.411e-01	-5.739e-03	7.169e-01	6.735e-01
ENSG00000167515.11_1	ENSG00000167515.11	TRAPPC2L	chr16	+	ENSG00000167515.11:t:88858617-88858791	ENSG00000167515.11_1_AI_1	False	True	88858617-88858791	C1	88857086-88857451	C2_C1_intron	88857452-88858616	1165	False	False	True	5.564e-02	3.961e-02	-8.739e-03	7.328e-01	6.439e-01
ENSG00000167515.11_1	ENSG00000167515.11	TRAPPC2L	chr16	+	ENSG00000167515.11:t:88858617-88858791	ENSG00000167515.11_1_AI_1	False	False	88857086-88857451	C1	88857086-88857451	C2_C1_spliced	88857183-88858619	1165	False	False	True	9.341e-01	9.449e-01	7.937e-03	7.116e-01	6.477e-01
ENSG00000197417.9_1	ENSG00000197417.9	SHPK	chr17	-	ENSG00000197417.9:s:3621237-3621412	ENSG00000197417.9_1_AI_1	False	True	3621237-3621412	C2	3615337-3615537	C1_C2_intron	3615538-3621236	5699	False	False	True	4.951e-02	8.940e-02	3.011e-02	7.959e-01	3.655e-01
ENSG00000197417.9_1	ENSG00000197417.9	SHPK	chr17	-	ENSG00000197417.9:s:3621237-3621412	ENSG00000197417.9_1_AI_1	False	False	3621237-3621412	C2	3615337-3615537	C1_C2_spliced	3615537-3621237	5699	False	False	True	9.505e-01	9.106e-01	-3.011e-02	7.959e-01	3.655e-01
ENSG00000175931.13_2	ENSG00000175931.13	UBE2O	chr17	-	ENSG00000175931.13:s:76395358-76395861	ENSG00000175931.13_2_AI_1	False	True	76395358-76395861	C2	76391910-76392113	C1_C2_intron	76392114-76395357	3244	False	False	True	1.930e-01	1.074e-01	-6.854e-02	9.085e-01	1.590e-01
ENSG00000175931.13_2	ENSG00000175931.13	UBE2O	chr17	-	ENSG00000175931.13:s:76395358-76395861	ENSG00000175931.13_2_AI_1	False	False	76395358-76395861	C2	76391910-76392113	C1_C2_spliced	76392113-76395725	3244	False	False	True	8.070e-01	8.926e-01	6.854e-02	9.085e-01	1.590e-01
ENSG00000179526.17_1	ENSG00000179526.17	SHARPIN	chr8	-	ENSG00000179526.17:s:144102642-144103225	ENSG00000179526.17_1_AI_1	False	True	144102642-144103225	C2	144100743-144100842	C1_C2_intron	144100843-144102641	1799	False	False	True	2.421e-01	2.609e-01	7.550e-03	7.455e-01	5.036e-01
ENSG00000179526.17_1	ENSG00000179526.17	SHARPIN	chr8	-	ENSG00000179526.17:s:144102642-144103225	ENSG00000179526.17_1_AI_1	False	False	144102642-144103225	C2	144100743-144100842	C1_C2_spliced	144100069-144103051	1799	False	False	True	7.579e-01	7.391e-01	-7.550e-03	7.455e-01	5.036e-01
ENSG00000160294.11_2	ENSG00000160294.11	MCM3AP	chr21	-	ENSG00000160294.11:s:46270263-46270563	ENSG00000160294.11_2_AI_1	False	True	46270263-46270563	C2	46266982-46268062	C1_C2_intron	46268063-46270262	2200	False	False	True	2.772e-01	2.112e-01	-3.597e-02	8.079e-01	2.403e-01
ENSG00000160294.11_2	ENSG00000160294.11	MCM3AP	chr21	-	ENSG00000160294.11:s:46270263-46270563	ENSG00000160294.11_2_AI_1	False	False	46270263-46270563	C2	46266982-46268062	C1_C2_spliced	46267142-46270401	2200	False	False	True	7.228e-01	7.888e-01	3.597e-02	8.079e-01	2.403e-01
ENSG00000106617.15_3	ENSG00000106617.15	PRKAG2	chr7	-	ENSG00000106617.15:s:151560375-151561916	ENSG00000106617.15_3_AI_1	False	True	151560375-151560617	C2	151556124-151557232	C1_C2_intron	151557233-151560374	3142	False	False	True	9.434e-02	7.209e-02	-1.371e-02	7.322e-01	5.459e-01
ENSG00000106617.15_3	ENSG00000106617.15	PRKAG2	chr7	-	ENSG00000106617.15:s:151560375-151561916	ENSG00000106617.15_3_AI_1	False	False	151560375-151560617	C2	151556124-151557232	C1_C2_spliced	151557232-151560524	3142	False	False	True	9.057e-01	9.279e-01	1.371e-02	7.322e-01	5.459e-01
ENSG00000101057.16_2	ENSG00000101057.16	MYBL2	chr20	+	ENSG00000101057.16:t:43711488-43711601	ENSG00000101057.16_2_AI_1	False	True	43711488-43711601	C1	43709963-43710062	C2_C1_intron	43710063-43711487	1425	False	False	True	9.690e-02	3.984e-02	-5.574e-02	9.437e-01	2.928e-01
ENSG00000101057.16_2	ENSG00000101057.16	MYBL2	chr20	+	ENSG00000101057.16:t:43711488-43711601	ENSG00000101057.16_2_AI_1	False	False	43709963-43710062	C1	43709963-43710062	C2_C1_spliced	43710062-43711488	1425	False	False	True	8.525e-01	9.241e-01	6.964e-02	9.853e-01	1.995e-01
ENSG00000204536.15_2	ENSG00000204536.15	CCHCR1	chr6	-	ENSG00000204536.15:s:31148405-31148511	ENSG00000204536.15_2_AI_1	False	True	31148405-31148511	C2	31145696-31145808	C1_C2_intron	31145809-31148404	2596	False	False	True	1.265e-01	6.873e-02	-3.663e-02	8.183e-01	3.244e-01
ENSG00000204536.15_2	ENSG00000204536.15	CCHCR1	chr6	-	ENSG00000204536.15:s:31148405-31148511	ENSG00000204536.15_2_AI_1	False	False	31148405-31148511	C2	31145696-31145808	C1_C2_spliced	31145808-31148405	2596	False	False	True	8.712e-01	9.284e-01	3.334e-02	8.106e-01	3.432e-01
ENSG00000179632.10_2	ENSG00000179632.10	MAF1	chr8	+	ENSG00000179632.10:s:144106343-144106464	ENSG00000179632.10_2_AI_1	False	False	144106343-144106464	C2	144106555-144106674	C1_C2_intron	144106465-144106554	90	False	True	True	4.396e-01	1.373e-01	-2.979e-01	1.000e+00	1.147e-11
ENSG00000179632.10_2	ENSG00000179632.10	MAF1	chr8	+	ENSG00000179632.10:s:144106343-144106464	ENSG00000179632.10_2_AI_1	False	False	144106343-144106464	C2	144106555-144106674	C1_C2_spliced	144106464-144106555	90	False	True	True	5.604e-01	8.627e-01	2.979e-01	1.000e+00	1.140e-11
ENSG00000179632.10_3	ENSG00000179632.10	MAF1	chr8	+	ENSG00000179632.10:s:144106555-144106674	ENSG00000179632.10_3_AI_1	False	True	144106555-144106674	C2	144106835-144106963	C1_C2_intron	144106675-144106834	160	False	True	True	1.971e-01	2.403e-02	-1.764e-01	1.000e+00	1.246e-07
ENSG00000179632.10_3	ENSG00000179632.10	MAF1	chr8	+	ENSG00000179632.10:s:144106555-144106674	ENSG00000179632.10_3_AI_1	False	False	144106555-144106674	C2	144106835-144106963	C1_C2_spliced	144106674-144106835	160	False	True	True	8.029e-01	9.760e-01	1.764e-01	1.000e+00	1.246e-07
ENSG00000205571.14_3	ENSG00000205571.14	SMN2	chr5	+	ENSG00000205571.14:t:70077019-70077596	ENSG00000205571.14_3_AI_1	False	True	70077019-70077596	C1	70076521-70076927	C2_C1_intron	70076928-70077018	91	False	False	True	2.475e-01	1.912e-01	-4.554e-02	8.552e-01	2.873e-01
ENSG00000205571.14_3	ENSG00000205571.14	SMN2	chr5	+	ENSG00000205571.14:t:70077019-70077596	ENSG00000205571.14_3_AI_1	False	False	70076521-70076927	C1	70076521-70076927	C2_C1_spliced	70076574-70077019	91	False	False	True	7.520e-01	8.080e-01	4.517e-02	8.535e-01	2.891e-01
ENSG00000250067.12_2	ENSG00000250067.12	YJEFN3	chr19	+	ENSG00000250067.12:s:19535529-19535679	ENSG00000250067.12_2_AI_1	False	True	19535529-19535679	C2	19537319-19537581	C1_C2_intron	19535680-19537318	1639	False	False	True	6.343e-01	5.498e-01	-4.954e-02	8.290e-01	1.890e-01
ENSG00000250067.12_2	ENSG00000250067.12	YJEFN3	chr19	+	ENSG00000250067.12:s:19535529-19535679	ENSG00000250067.12_2_AI_1	False	False	19535529-19535679	C2	19537319-19537581	C1_C2_spliced	19535679-19537319	1639	False	False	True	3.657e-01	4.502e-01	4.954e-02	8.290e-01	1.890e-01
ENSG00000160679.13_1	ENSG00000160679.13	CHTOP	chr1	+	ENSG00000160679.13:s:153636572-153636653	ENSG00000160679.13_1_AI_1	False	False	153636572-153636653	C2	153638084-153638448	C1_C2_intron	153636654-153638083	1430	False	False	True	1.494e-01	1.658e-01	1.216e-02	7.461e-01	5.893e-01
ENSG00000160679.13_1	ENSG00000160679.13	CHTOP	chr1	+	ENSG00000160679.13:s:153636572-153636653	ENSG00000160679.13_1_AI_1	False	False	153636572-153636653	C2	153638084-153638448	C1_C2_spliced	153636653-153638295	1430	False	False	True	8.506e-01	8.342e-01	-1.216e-02	7.461e-01	5.893e-01
ENSG00000110328.6_1	ENSG00000110328.6	GALNT18	chr11	-	ENSG00000110328.6:s:11377182-11377379	ENSG00000110328.6_1_AI_1	False	True	11377182-11377379	C2	11372515-11372629	C1_C2_intron	11372630-11377181	4552	False	False	True	5.833e-02	7.576e-03	-1.817e-02	7.332e-01	5.768e-01
ENSG00000110328.6_1	ENSG00000110328.6	GALNT18	chr11	-	ENSG00000110328.6:s:11377182-11377379	ENSG00000110328.6_1_AI_1	False	False	11377182-11377379	C2	11372515-11372629	C1_C2_spliced	11372629-11377182	4552	False	False	True	9.417e-01	9.924e-01	1.817e-02	7.332e-01	5.768e-01
ENSG00000161203.14_2	ENSG00000161203.14	AP2M1	chr3	+	ENSG00000161203.14:s:184182757-184182955	ENSG00000161203.14_2_AI_1	False	False	184182757-184182955	C2	184183482-184183616	C1_C2_intron	184182956-184183481	526	False	False	True	6.552e-02	8.257e-02	1.215e-03	6.376e-01	8.790e-01
ENSG00000161203.14_2	ENSG00000161203.14	AP2M1	chr3	+	ENSG00000161203.14:s:184182757-184182955	ENSG00000161203.14_2_AI_1	False	False	184182757-184182955	C2	184183482-184183616	C1_C2_spliced	184182868-184183482	526	False	False	True	9.240e-01	8.993e-01	-1.463e-02	7.306e-01	6.672e-01
ENSG00000158966.16_1	ENSG00000158966.16	CACHD1	chr1	+	ENSG00000158966.16:s:64666057-64666167	ENSG00000158966.16_1_AI_1	False	True	64666057-64666167	C2	64671564-64671686	C1_C2_intron	64666168-64671563	5396	False	False	True	4.753e-02	8.185e-02	1.461e-02	7.576e-01	4.467e-01
ENSG00000158966.16_1	ENSG00000158966.16	CACHD1	chr1	+	ENSG00000158966.16:s:64666057-64666167	ENSG00000158966.16_1_AI_1	False	False	64666057-64666167	C2	64671564-64671686	C1_C2_spliced	64666167-64671564	5396	False	False	True	9.525e-01	9.182e-01	-1.461e-02	7.576e-01	4.467e-01
ENSG00000185920.18_4	ENSG00000185920.18	PTCH1	chr9	-	ENSG00000185920.18:s:95456276-95456413	ENSG00000185920.18_4_AI_1	False	True	95456276-95456413	C2	95453478-95453620	C1_C2_intron	95453621-95456275	2655	False	False	True	7.836e-02	8.731e-02	-1.784e-03	7.548e-01	4.969e-01
ENSG00000185920.18_4	ENSG00000185920.18	PTCH1	chr9	-	ENSG00000185920.18:s:95456276-95456413	ENSG00000185920.18_4_AI_1	False	False	95456276-95456413	C2	95453478-95453620	C1_C2_spliced	95453620-95456276	2655	False	False	True	9.216e-01	9.127e-01	1.784e-03	7.548e-01	4.969e-01
ENSG00000105717.14_1	ENSG00000105717.14	PBX4	chr19	-	ENSG00000105717.14:s:19569449-19569584	ENSG00000105717.14_1_AI_1	False	True	19569449-19569584	C2	19564775-19565089	C1_C2_intron	19565090-19569448	4359	False	False	True	3.239e-02	1.106e-01	4.956e-02	8.396e-01	2.286e-01
ENSG00000105717.14_1	ENSG00000105717.14	PBX4	chr19	-	ENSG00000105717.14:s:19569449-19569584	ENSG00000105717.14_1_AI_1	False	False	19569449-19569584	C2	19564775-19565089	C1_C2_spliced	19565089-19569449	4359	False	False	True	9.676e-01	8.894e-01	-4.956e-02	8.396e-01	2.286e-01
ENSG00000022976.16_1	ENSG00000022976.16	ZNF839	chr14	+	ENSG00000022976.16:t:102325985-102326887	ENSG00000022976.16_1_AI_1	False	True	102325985-102326887	C1	102319746-102320053	C2_C1_intron	102320054-102325984	5931	False	False	True	2.486e-01	3.807e-01	1.018e-01	8.926e-01	7.185e-02
ENSG00000022976.16_1	ENSG00000022976.16	ZNF839	chr14	+	ENSG00000022976.16:t:102325985-102326887	ENSG00000022976.16_1_AI_1	False	False	102319746-102320053	C1	102319746-102320053	C2_C1_spliced	102320053-102325985	5931	False	False	True	7.473e-01	5.980e-01	-1.238e-01	9.148e-01	4.853e-02
ENSG00000022976.16_2	ENSG00000022976.16	ZNF839	chr14	+	ENSG00000022976.16:s:102325985-102326887	ENSG00000022976.16_2_AI_1	False	True	102325985-102326887	C2	102331522-102331846	C1_C2_intron	102326888-102331521	4634	False	False	True	3.955e-02	6.034e-02	6.932e-03	7.090e-01	6.554e-01
ENSG00000022976.16_2	ENSG00000022976.16	ZNF839	chr14	+	ENSG00000022976.16:s:102325985-102326887	ENSG00000022976.16_2_AI_1	False	False	102325985-102326887	C2	102331522-102331846	C1_C2_spliced	102326887-102331622	4634	False	False	True	9.575e-01	9.319e-01	-1.186e-02	7.302e-01	5.934e-01
ENSG00000057019.16_1	ENSG00000057019.16	DCBLD2	chr3	-	ENSG00000057019.16:s:98807907-98808174	ENSG00000057019.16_1_AI_1	False	True	98807907-98808174	C2	98801600-98801971	C1_C2_intron	98801972-98807906	5935	False	False	True	6.050e-02	7.420e-02	1.103e-02	7.237e-01	6.034e-01
ENSG00000057019.16_1	ENSG00000057019.16	DCBLD2	chr3	-	ENSG00000057019.16:s:98807907-98808174	ENSG00000057019.16_1_AI_1	False	False	98807907-98808174	C2	98801600-98801971	C1_C2_spliced	98801649-98808081	5935	False	False	True	9.395e-01	9.258e-01	-1.103e-02	7.237e-01	6.034e-01
ENSG00000160298.18_3	ENSG00000160298.18	C21orf58	chr21	-	ENSG00000160298.18:s:46314716-46315049	ENSG00000160298.18_3_AI_1	False	True	46314716-46315049	C2	46311456-46311631	C1_C2_intron	46311632-46314715	3084	False	False	True	1.172e-01	1.127e-01	-5.099e-03	7.470e-01	4.878e-01
ENSG00000160298.18_3	ENSG00000160298.18	C21orf58	chr21	-	ENSG00000160298.18:s:46314716-46315049	ENSG00000160298.18_3_AI_1	False	False	46314716-46315049	C2	46311456-46311631	C1_C2_spliced	46311567-46314716	3084	False	False	True	8.828e-01	8.873e-01	5.099e-03	7.470e-01	4.878e-01
ENSG00000139613.12_6	ENSG00000139613.12	SMARCC2	chr12	-	ENSG00000139613.12:s:56164648-56164731	ENSG00000139613.12_6_AI_1	False	False	56164648-56164731	C2	56164303-56164368	C1_C2_intron	56164369-56164647	279	False	False	True	8.983e-01	9.370e-01	2.023e-02	7.527e-01	5.629e-01
ENSG00000139613.12_6	ENSG00000139613.12	SMARCC2	chr12	-	ENSG00000139613.12:s:56164648-56164731	ENSG00000139613.12_6_AI_1	False	False	56164648-56164731	C2	56164303-56164368	C1_C2_spliced	56163765-56164648	279	False	False	True	9.382e-02	5.033e-02	-2.717e-02	7.924e-01	4.869e-01
ENSG00000138081.22_2	ENSG00000138081.22	FBXO11	chr2	-	ENSG00000138081.22:s:47817663-47818864	ENSG00000138081.22_2_AI_1	False	True	47817663-47818864	C2	47813791-47814298	C1_C2_intron	47814299-47817662	3364	False	False	True	4.755e-02	5.253e-02	5.440e-03	7.137e-01	6.908e-01
ENSG00000138081.22_2	ENSG00000138081.22	FBXO11	chr2	-	ENSG00000138081.22:s:47817663-47818864	ENSG00000138081.22_2_AI_1	False	False	47817663-47818864	C2	47813791-47814298	C1_C2_spliced	47813867-47818779	3364	False	False	True	9.525e-01	9.475e-01	-5.440e-03	7.137e-01	6.908e-01
ENSG00000215440.12_3	ENSG00000215440.12	NPEPL1	chr20	+	ENSG00000215440.12:s:58707123-58707200	ENSG00000215440.12_3_AI_1	False	True	58707123-58707200	C2	58712479-58712579	C1_C2_intron	58707201-58712478	5278	False	False	True	3.582e-02	6.282e-02	1.540e-02	7.348e-01	5.707e-01
ENSG00000215440.12_3	ENSG00000215440.12	NPEPL1	chr20	+	ENSG00000215440.12:s:58707123-58707200	ENSG00000215440.12_3_AI_1	False	False	58707123-58707200	C2	58712479-58712579	C1_C2_spliced	58707200-58712479	5278	False	False	True	9.642e-01	9.372e-01	-1.540e-02	7.348e-01	5.707e-01
ENSG00000272333.8_2	ENSG00000272333.8	KMT2B	chr19	+	ENSG00000272333.8:s:35729159-35729296	ENSG00000272333.8_2_AI_1	False	True	35729159-35729296	C2	35729967-35730125	C1_C2_intron	35729297-35729966	670	False	True	True	3.621e-01	1.819e-01	-1.871e-01	9.886e-01	8.439e-03
ENSG00000272333.8_2	ENSG00000272333.8	KMT2B	chr19	+	ENSG00000272333.8:s:35729159-35729296	ENSG00000272333.8_2_AI_1	False	False	35729159-35729296	C2	35729967-35730125	C1_C2_spliced	35729296-35729967	670	False	True	True	6.379e-01	8.181e-01	1.871e-01	9.886e-01	8.439e-03
ENSG00000272333.8_4	ENSG00000272333.8	KMT2B	chr19	+	ENSG00000272333.8:s:35733749-35733872	ENSG00000272333.8_4_AI_1	False	True	35733763-35733872	C2	35735220-35736827	C1_C2_intron	35733873-35735219	1347	False	False	True	5.173e-02	5.466e-02	1.653e-03	7.148e-01	6.724e-01
ENSG00000272333.8_4	ENSG00000272333.8	KMT2B	chr19	+	ENSG00000272333.8:s:35733749-35733872	ENSG00000272333.8_4_AI_1	False	False	35733763-35733872	C2	35735220-35736827	C1_C2_spliced	35733872-35736690	1347	False	False	True	9.365e-01	9.316e-01	-3.327e-04	6.962e-01	6.901e-01
ENSG00000112079.9_2	ENSG00000112079.9	STK38	chr6	-	ENSG00000112079.9:s:36506583-36506644	ENSG00000112079.9_2_AI_1	False	True	36506583-36506644	C2	36499873-36499990	C1_C2_intron	36499991-36506582	6592	False	False	True	1.083e-01	1.505e-01	2.542e-02	7.866e-01	3.795e-01
ENSG00000112079.9_2	ENSG00000112079.9	STK38	chr6	-	ENSG00000112079.9:s:36506583-36506644	ENSG00000112079.9_2_AI_1	False	False	36506583-36506644	C2	36499873-36499990	C1_C2_spliced	36499990-36506583	6592	False	False	True	8.917e-01	8.495e-01	-2.542e-02	7.866e-01	3.795e-01
ENSG00000112079.9_3	ENSG00000112079.9	STK38	chr6	-	ENSG00000112079.9:s:36499873-36499990	ENSG00000112079.9_3_AI_1	False	True	36499873-36499990	C2	36498363-36498486	C1_C2_intron	36498487-36499872	1386	False	False	True	2.078e-01	2.394e-01	2.848e-02	7.857e-01	3.183e-01
ENSG00000112079.9_3	ENSG00000112079.9	STK38	chr6	-	ENSG00000112079.9:s:36499873-36499990	ENSG00000112079.9_3_AI_1	False	False	36499873-36499990	C2	36498363-36498486	C1_C2_spliced	36498486-36499873	1386	False	False	True	7.922e-01	7.606e-01	-2.848e-02	7.857e-01	3.183e-01
ENSG00000051825.15_7	ENSG00000051825.15	MPHOSPH9	chr12	-	ENSG00000051825.15:s:123159694-123160849	ENSG00000051825.15_7_AI_1	False	True	123159694-123160849	C2	123156399-123156908	C1_C2_intron	123156909-123159693	2785	False	False	True	5.830e-02	7.504e-02	1.120e-02	7.221e-01	6.530e-01
ENSG00000051825.15_7	ENSG00000051825.15	MPHOSPH9	chr12	-	ENSG00000051825.15:s:123159694-123160849	ENSG00000051825.15_7_AI_1	False	False	123159694-123160849	C2	123156399-123156908	C1_C2_spliced	123156908-123160781	2785	False	False	True	9.252e-01	9.237e-01	-2.230e-03	6.878e-01	7.233e-01
ENSG00000139579.13_1	ENSG00000139579.13	NABP2	chr12	+	ENSG00000139579.13:t:56224834-56224935	ENSG00000139579.13_1_AI_1	False	False	56224834-56224935	C1	56224342-56224521	C2_C1_intron	56224522-56224833	312	False	False	True	6.780e-01	5.833e-01	-8.665e-02	8.981e-01	9.682e-02
ENSG00000139579.13_1	ENSG00000139579.13	NABP2	chr12	+	ENSG00000139579.13:t:56224834-56224935	ENSG00000139579.13_1_AI_1	False	False	56224342-56224521	C1	56224342-56224521	C2_C1_spliced	56224441-56224834	312	False	False	True	2.601e-01	3.751e-01	1.040e-01	9.326e-01	6.826e-02
ENSG00000265408.1_1	ENSG00000265408.1	ENSG00000265408	chr16	+	ENSG00000265408.1:s:66942712-66942785	ENSG00000265408.1_1_AI_1	False	True	66942712-66942785	C2	66943299-66943371	C1_C2_intron	66942786-66943298	513	False	False	True	6.227e-01	5.489e-01	-4.516e-02	8.360e-01	2.259e-01
ENSG00000265408.1_1	ENSG00000265408.1	ENSG00000265408	chr16	+	ENSG00000265408.1:s:66942712-66942785	ENSG00000265408.1_1_AI_1	False	False	66942712-66942785	C2	66943299-66943371	C1_C2_spliced	66942785-66943299	513	False	False	True	3.773e-01	4.511e-01	4.516e-02	8.360e-01	2.259e-01
ENSG00000122643.23_2	ENSG00000122643.23	NT5C3A	chr7	-	ENSG00000122643.23:s:33017204-33017601	ENSG00000122643.23_2_AI_1	False	True	33017204-33017601	C2	33015670-33015926	C1_C2_intron	33015927-33017203	1277	False	False	True	1.672e-01	1.519e-01	-8.752e-03	7.440e-01	5.487e-01
ENSG00000122643.23_2	ENSG00000122643.23	NT5C3A	chr7	-	ENSG00000122643.23:s:33017204-33017601	ENSG00000122643.23_2_AI_1	False	False	33017204-33017601	C2	33015670-33015926	C1_C2_spliced	33015870-33017439	1277	False	False	True	8.328e-01	8.481e-01	8.752e-03	7.440e-01	5.487e-01
ENSG00000122643.23_3	ENSG00000122643.23	NT5C3A	chr7	-	ENSG00000122643.23:s:33015670-33015926	ENSG00000122643.23_3_AI_1	False	True	33015670-33015926	C2	33014130-33014831	C1_C2_intron	33014832-33015669	838	False	False	True	1.788e-01	1.316e-01	-2.950e-02	8.009e-01	3.739e-01
ENSG00000122643.23_3	ENSG00000122643.23	NT5C3A	chr7	-	ENSG00000122643.23:s:33015670-33015926	ENSG00000122643.23_3_AI_1	False	False	33015670-33015926	C2	33014130-33014831	C1_C2_spliced	33014831-33015670	838	False	False	True	8.212e-01	8.684e-01	2.950e-02	8.009e-01	3.739e-01
ENSG00000166938.13_1	ENSG00000166938.13	DIS3L	chr15	+	ENSG00000166938.13:t:66331875-66332020	ENSG00000166938.13_1_AI_1	False	True	66331875-66332020	C1	66329613-66330024	C2_C1_intron	66330025-66331874	1850	False	False	True	9.501e-02	1.505e-01	3.491e-02	8.053e-01	3.325e-01
ENSG00000166938.13_1	ENSG00000166938.13	DIS3L	chr15	+	ENSG00000166938.13:t:66331875-66332020	ENSG00000166938.13_1_AI_1	False	False	66329613-66330024	C1	66329613-66330024	C2_C1_spliced	66329399-66331875	1850	False	False	True	9.050e-01	8.495e-01	-3.491e-02	8.053e-01	3.325e-01
ENSG00000139645.11_1	ENSG00000139645.11	ANKRD52	chr12	-	ENSG00000139645.11:s:56252015-56252095	ENSG00000139645.11_1_AI_1	False	True	56252015-56252095	C2	56248759-56248870	C1_C2_intron	56248871-56252014	3144	False	False	True	1.739e-01	1.212e-01	-3.846e-02	8.164e-01	2.771e-01
ENSG00000139645.11_1	ENSG00000139645.11	ANKRD52	chr12	-	ENSG00000139645.11:s:56252015-56252095	ENSG00000139645.11_1_AI_1	False	False	56252015-56252095	C2	56248759-56248870	C1_C2_spliced	56248870-56252015	3144	False	False	True	8.261e-01	8.788e-01	3.846e-02	8.164e-01	2.771e-01
ENSG00000268575.1_1	ENSG00000268575.1	ENSG00000268575	chr1	-	ENSG00000268575.1:s:1712264-1712400	ENSG00000268575.1_1_AI_1	False	True	1712264-1712400	C2	1709518-1709640	C1_C2_intron	1709641-1712263	2623	False	False	True	5.603e-02	2.767e-02	-1.830e-02	7.584e-01	6.288e-01
ENSG00000268575.1_1	ENSG00000268575.1	ENSG00000268575	chr1	-	ENSG00000268575.1:s:1712264-1712400	ENSG00000268575.1_1_AI_1	False	False	1712264-1712400	C2	1709518-1709640	C1_C2_spliced	1709640-1712264	2623	False	False	True	9.440e-01	9.723e-01	1.830e-02	7.584e-01	6.288e-01
ENSG00000091732.17_2	ENSG00000091732.17	ZC3HC1	chr7	-	ENSG00000091732.17:s:130022319-130022525	ENSG00000091732.17_2_AI_1	False	True	130022319-130022525	C2	130018287-130018732	C1_C2_intron	130018733-130022318	3586	False	False	True	5.407e-02	6.508e-02	7.670e-03	7.196e-01	6.433e-01
ENSG00000091732.17_2	ENSG00000091732.17	ZC3HC1	chr7	-	ENSG00000091732.17:s:130022319-130022525	ENSG00000091732.17_2_AI_1	False	False	130022319-130022525	C2	130018287-130018732	C1_C2_spliced	130018732-130022319	3586	False	False	True	9.459e-01	9.349e-01	-7.670e-03	7.196e-01	6.433e-01
ENSG00000023191.17_3	ENSG00000023191.17	RNH1	chr11	-	ENSG00000023191.17:s:497971-498141	ENSG00000023191.17_3_AI_1	False	True	497971-498141	C2	494883-495053	C1_C2_intron	495054-497970	2917	False	False	True	5.005e-02	3.421e-02	-1.029e-02	7.049e-01	7.118e-01
ENSG00000023191.17_3	ENSG00000023191.17	RNH1	chr11	-	ENSG00000023191.17:s:497971-498141	ENSG00000023191.17_3_AI_1	False	False	497971-498141	C2	494883-495053	C1_C2_spliced	495053-497971	2917	False	False	True	9.500e-01	9.658e-01	1.029e-02	7.049e-01	7.118e-01
ENSG00000087995.16_1	ENSG00000087995.16	METTL2A	chr17	+	ENSG00000087995.16:s:62423875-62424012	ENSG00000087995.16_1_AI_1	False	False	62423875-62424012	C2	62424219-62424310	C1_C2_intron	62424013-62424218	206	False	True	True	5.261e-01	3.563e-01	-1.717e-01	9.947e-01	6.881e-03
ENSG00000087995.16_1	ENSG00000087995.16	METTL2A	chr17	+	ENSG00000087995.16:s:62423875-62424012	ENSG00000087995.16_1_AI_1	False	False	62423875-62424012	C2	62424219-62424310	C1_C2_spliced	62424012-62424219	206	False	True	True	4.731e-01	6.427e-01	1.716e-01	9.946e-01	6.927e-03
ENSG00000163938.17_3	ENSG00000163938.17	GNL3	chr3	+	ENSG00000163938.17:s:52688925-52689206	ENSG00000163938.17_3_AI_1	False	True	52689074-52689206	C2	52690592-52690704	C1_C2_intron	52689207-52690591	1385	False	False	True	7.398e-02	6.847e-02	-5.861e-04	6.260e-01	9.254e-01
ENSG00000163938.17_3	ENSG00000163938.17	GNL3	chr3	+	ENSG00000163938.17:s:52688925-52689206	ENSG00000163938.17_3_AI_1	False	False	52689074-52689206	C2	52690592-52690704	C1_C2_spliced	52689206-52690592	1385	False	False	True	8.896e-01	9.310e-01	2.803e-02	8.193e-01	5.400e-01
ENSG00000163938.17_4	ENSG00000163938.17	GNL3	chr3	+	ENSG00000163938.17:s:52690592-52690704	ENSG00000163938.17_4_AI_1	False	False	52690592-52690704	C2	52690945-52691071	C1_C2_intron	52690705-52690944	240	False	False	True	1.761e-01	1.265e-01	-4.916e-02	8.981e-01	3.104e-01
ENSG00000163938.17_4	ENSG00000163938.17	GNL3	chr3	+	ENSG00000163938.17:s:52690592-52690704	ENSG00000163938.17_4_AI_1	False	False	52690592-52690704	C2	52690945-52691071	C1_C2_spliced	52690704-52690945	240	False	False	True	8.239e-01	8.735e-01	4.916e-02	8.981e-01	3.104e-01
ENSG00000163938.17_5	ENSG00000163938.17	GNL3	chr3	+	ENSG00000163938.17:t:52691542-52691629	ENSG00000163938.17_5_AI_1	False	True	52691542-52691629	C1	52690945-52691071	C2_C1_intron	52691072-52691541	470	False	False	True	7.014e-02	5.361e-02	-6.999e-03	6.682e-01	7.896e-01
ENSG00000163938.17_5	ENSG00000163938.17	GNL3	chr3	+	ENSG00000163938.17:t:52691542-52691629	ENSG00000163938.17_5_AI_1	False	False	52690945-52691071	C1	52690945-52691071	C2_C1_spliced	52691071-52691542	470	False	False	True	9.031e-01	9.459e-01	2.380e-02	7.693e-01	5.187e-01
ENSG00000163938.17_6	ENSG00000163938.17	GNL3	chr3	+	ENSG00000163938.17:s:52691542-52691629	ENSG00000163938.17_6_AI_1	False	True	52691542-52691629	C2	52692872-52693046	C1_C2_intron	52691630-52692871	1242	False	False	True	4.671e-02	5.401e-02	5.599e-03	7.001e-01	7.211e-01
ENSG00000163938.17_6	ENSG00000163938.17	GNL3	chr3	+	ENSG00000163938.17:s:52691542-52691629	ENSG00000163938.17_6_AI_1	False	False	52691542-52691629	C2	52692872-52693046	C1_C2_spliced	52691629-52692872	1242	False	False	True	9.533e-01	9.460e-01	-5.599e-03	7.001e-01	7.211e-01
ENSG00000168724.17_3	ENSG00000168724.17	DNAJC21	chr5	+	ENSG00000168724.17:t:34953404-34954191	ENSG00000168724.17_3_AI_1	False	True	34953404-34954191	C1	34950444-34952743	C2_C1_intron	34952744-34953403	660	False	False	True	2.602e-01	1.904e-01	-5.359e-02	8.812e-01	2.329e-01
ENSG00000168724.17_3	ENSG00000168724.17	DNAJC21	chr5	+	ENSG00000168724.17:t:34953404-34954191	ENSG00000168724.17_3_AI_1	False	False	34950444-34952743	C1	34950444-34952743	C2_C1_spliced	34950342-34953926	660	False	False	True	7.063e-01	7.850e-01	6.229e-02	9.236e-01	2.190e-01
ENSG00000182944.18_3	ENSG00000182944.18	EWSR1	chr22	+	ENSG00000182944.18:t:29291929-29292169	ENSG00000182944.18_3_AI_1	False	False	29291929-29292169	C1	29291562-29291599	C2_C1_intron	29291600-29291928	329	False	False	True	2.369e-01	2.280e-01	-1.570e-03	7.115e-01	6.428e-01
ENSG00000182944.18_3	ENSG00000182944.18	EWSR1	chr22	+	ENSG00000182944.18:t:29291929-29292169	ENSG00000182944.18_3_AI_1	False	False	29291562-29291599	C1	29291562-29291599	C2_C1_spliced	29291599-29292137	329	False	False	True	7.242e-01	7.624e-01	2.525e-02	8.003e-01	4.718e-01
ENSG00000008130.15_5	ENSG00000008130.15	NADK	chr1	-	ENSG00000008130.15:s:1753567-1753649	ENSG00000008130.15_5_AI_1	False	True	1753567-1753649	C2	1751232-1753060	C1_C2_intron	1753061-1753566	506	False	True	True	3.794e-01	6.335e-02	-3.179e-01	1.000e+00	2.898e-14
ENSG00000008130.15_5	ENSG00000008130.15	NADK	chr1	-	ENSG00000008130.15:s:1753567-1753649	ENSG00000008130.15_5_AI_1	False	False	1753567-1753649	C2	1751232-1753060	C1_C2_spliced	1753060-1753567	506	False	True	True	6.206e-01	9.366e-01	3.179e-01	1.000e+00	3.484e-14
ENSG00000187239.17_3	ENSG00000187239.17	FNBP1	chr9	-	ENSG00000187239.17:s:129895268-129895996	ENSG00000187239.17_3_AI_1	False	True	129895268-129895996	C2	129887187-129890546	C1_C2_intron	129890547-129895267	4721	False	False	True	2.797e-01	1.931e-01	-5.888e-02	8.596e-01	1.798e-01
ENSG00000187239.17_3	ENSG00000187239.17	FNBP1	chr9	-	ENSG00000187239.17:s:129895268-129895996	ENSG00000187239.17_3_AI_1	False	False	129895268-129895996	C2	129887187-129890546	C1_C2_spliced	129890546-129895838	4721	False	False	True	7.203e-01	8.069e-01	5.888e-02	8.596e-01	1.798e-01
ENSG00000169180.12_3	ENSG00000169180.12	XPO6	chr16	-	ENSG00000169180.12:s:28101055-28101688	ENSG00000169180.12_3_AI_1	False	True	28101055-28101688	C2	28097976-28098639	C1_C2_intron	28098640-28101054	2415	False	False	True	7.884e-02	6.949e-02	-1.151e-03	6.315e-01	9.026e-01
ENSG00000169180.12_3	ENSG00000169180.12	XPO6	chr16	-	ENSG00000169180.12:s:28101055-28101688	ENSG00000169180.12_3_AI_1	False	False	28101055-28101688	C2	28097976-28098639	C1_C2_spliced	28098639-28101458	2415	False	False	True	9.203e-01	9.280e-01	9.936e-04	6.327e-01	8.984e-01
ENSG00000187244.12_1	ENSG00000187244.12	BCAM	chr19	+	ENSG00000187244.12:s:44819582-44820060	ENSG00000187244.12_1_AI_1	False	False	44819582-44820060	C2	44820705-44820822	C1_C2_intron	44820061-44820704	644	False	True	True	8.572e-01	7.275e-01	-1.194e-01	9.521e-01	4.789e-02
ENSG00000187244.12_1	ENSG00000187244.12	BCAM	chr19	+	ENSG00000187244.12:s:44819582-44820060	ENSG00000187244.12_1_AI_1	False	False	44819582-44820060	C2	44820705-44820822	C1_C2_spliced	44819726-44820705	644	False	True	True	1.428e-01	2.725e-01	1.194e-01	9.521e-01	4.789e-02
ENSG00000120694.20_2	ENSG00000120694.20	HSPH1	chr13	-	ENSG00000120694.20:s:31137368-31137524	ENSG00000120694.20_2_AI_1	False	False	31137368-31137524	C2	31134973-31137117	C1_C2_intron	31137118-31137367	250	False	False	True	8.847e-01	8.786e-01	5.274e-04	6.915e-01	7.191e-01
ENSG00000120694.20_2	ENSG00000120694.20	HSPH1	chr13	-	ENSG00000120694.20:s:31137368-31137524	ENSG00000120694.20_2_AI_1	False	False	31137368-31137524	C2	31134973-31137117	C1_C2_spliced	31137117-31137368	250	False	False	True	1.153e-01	1.214e-01	-5.274e-04	6.915e-01	7.191e-01
ENSG00000012660.14_1	ENSG00000012660.14	ELOVL5	chr6	-	ENSG00000012660.14:t:53291776-53291963	ENSG00000012660.14_1_AI_1	False	True	53291776-53291963	C1	53294088-53294491	C2_C1_intron	53291964-53294087	2124	False	False	True	1.128e-01	1.743e-01	4.219e-02	8.577e-01	3.226e-01
ENSG00000012660.14_1	ENSG00000012660.14	ELOVL5	chr6	-	ENSG00000012660.14:t:53291776-53291963	ENSG00000012660.14_1_AI_1	False	False	53294088-53294491	C1	53294088-53294491	C2_C1_spliced	53291963-53295642	2124	False	False	True	8.872e-01	8.257e-01	-4.219e-02	8.577e-01	3.226e-01
ENSG00000131067.17_2	ENSG00000131067.17	GGT7	chr20	-	ENSG00000131067.17:s:34861445-34861562	ENSG00000131067.17_2_AI_1	False	True	34861445-34861562	C2	34860254-34860321	C1_C2_intron	34860322-34861444	1123	False	False	True	5.045e-01	4.681e-01	-1.868e-02	7.895e-01	3.283e-01
ENSG00000131067.17_2	ENSG00000131067.17	GGT7	chr20	-	ENSG00000131067.17:s:34861445-34861562	ENSG00000131067.17_2_AI_1	False	False	34861445-34861562	C2	34860254-34860321	C1_C2_spliced	34860321-34861445	1123	False	False	True	4.955e-01	5.319e-01	1.868e-02	7.895e-01	3.283e-01
ENSG00000131067.17_3	ENSG00000131067.17	GGT7	chr20	-	ENSG00000131067.17:s:34859969-34860130	ENSG00000131067.17_3_AI_1	False	True	34859969-34860130	C2	34859443-34859639	C1_C2_intron	34859640-34859968	329	False	False	True	3.596e-01	2.531e-01	-8.229e-02	9.011e-01	1.098e-01
ENSG00000131067.17_3	ENSG00000131067.17	GGT7	chr20	-	ENSG00000131067.17:s:34859969-34860130	ENSG00000131067.17_3_AI_1	False	False	34859969-34860130	C2	34859443-34859639	C1_C2_spliced	34859639-34859969	329	False	False	True	6.404e-01	7.469e-01	8.229e-02	9.011e-01	1.098e-01
ENSG00000131067.17_4	ENSG00000131067.17	GGT7	chr20	-	ENSG00000131067.17:s:34856806-34856893	ENSG00000131067.17_4_AI_1	False	True	34856806-34856893	C2	34854796-34854923	C1_C2_intron	34854924-34856805	1882	False	False	True	5.277e-01	5.684e-01	3.459e-02	8.124e-01	2.256e-01
ENSG00000131067.17_4	ENSG00000131067.17	GGT7	chr20	-	ENSG00000131067.17:s:34856806-34856893	ENSG00000131067.17_4_AI_1	False	False	34856806-34856893	C2	34854796-34854923	C1_C2_spliced	34854923-34856806	1882	False	False	True	4.723e-01	4.316e-01	-3.459e-02	8.124e-01	2.256e-01
ENSG00000131067.17_5	ENSG00000131067.17	GGT7	chr20	-	ENSG00000131067.17:s:34852155-34852272	ENSG00000131067.17_5_AI_1	False	True	34852155-34852272	C2	34851231-34851368	C1_C2_intron	34851369-34852154	786	False	False	True	2.134e-01	1.882e-01	-1.591e-02	7.705e-01	4.119e-01
ENSG00000131067.17_5	ENSG00000131067.17	GGT7	chr20	-	ENSG00000131067.17:s:34852155-34852272	ENSG00000131067.17_5_AI_1	False	False	34852155-34852272	C2	34851231-34851368	C1_C2_spliced	34851368-34852155	786	False	False	True	7.866e-01	8.118e-01	1.591e-02	7.705e-01	4.119e-01
ENSG00000112584.14_2	ENSG00000112584.14	FAM120B	chr6	+	ENSG00000112584.14:s:170391013-170391121	ENSG00000112584.14_2_AI_1	False	True	170391013-170391121	C2	170395487-170395579	C1_C2_intron	170391122-170395486	4365	False	False	True	1.148e-01	1.337e-01	1.161e-02	7.349e-01	5.273e-01
ENSG00000112584.14_2	ENSG00000112584.14	FAM120B	chr6	+	ENSG00000112584.14:s:170391013-170391121	ENSG00000112584.14_2_AI_1	False	False	170391013-170391121	C2	170395487-170395579	C1_C2_spliced	170391121-170395487	4365	False	False	True	8.852e-01	8.663e-01	-1.161e-02	7.349e-01	5.273e-01
ENSG00000169188.5_1	ENSG00000169188.5	APEX2	chrX	+	ENSG00000169188.5:s:55000363-55000579	ENSG00000169188.5_1_AI_1	False	True	55000363-55000579	C2	55001546-55001629	C1_C2_intron	55000580-55001545	966	False	False	True	1.173e-01	6.328e-02	-4.248e-02	8.420e-01	3.000e-01
ENSG00000169188.5_1	ENSG00000169188.5	APEX2	chrX	+	ENSG00000169188.5:s:55000363-55000579	ENSG00000169188.5_1_AI_1	False	False	55000363-55000579	C2	55001546-55001629	C1_C2_spliced	55000579-55001546	966	False	False	True	8.827e-01	9.367e-01	4.248e-02	8.420e-01	3.000e-01
ENSG00000169188.5_3	ENSG00000169188.5	APEX2	chrX	+	ENSG00000169188.5:s:55003799-55003868	ENSG00000169188.5_3_AI_1	False	True	55003799-55003868	C2	55006518-55009057	C1_C2_intron	55003869-55006517	2649	False	False	True	7.874e-02	8.826e-02	4.305e-03	6.611e-01	8.013e-01
ENSG00000169188.5_3	ENSG00000169188.5	APEX2	chrX	+	ENSG00000169188.5:s:55003799-55003868	ENSG00000169188.5_3_AI_1	False	False	55003799-55003868	C2	55006518-55009057	C1_C2_spliced	55003868-55006518	2649	False	False	True	9.213e-01	9.117e-01	-4.305e-03	6.611e-01	8.013e-01
ENSG00000233016.8_1	ENSG00000233016.8	SNHG7	chr9	-	ENSG00000233016.8:s:136725055-136725110	ENSG00000233016.8_1_AI_1	False	False	136725055-136725110	C2	136724355-136724939	C1_C2_intron	136724940-136725054	115	False	False	True	9.469e-01	9.119e-01	-1.506e-02	7.128e-01	6.235e-01
ENSG00000233016.8_1	ENSG00000233016.8	SNHG7	chr9	-	ENSG00000233016.8:s:136725055-136725110	ENSG00000233016.8_1_AI_1	False	False	136725055-136725110	C2	136724355-136724939	C1_C2_spliced	136724939-136725055	115	False	False	True	4.397e-02	7.339e-02	3.205e-02	8.489e-01	5.310e-01
ENSG00000261373.1_2	ENSG00000261373.1	VPS9D1-AS1	chr16	+	ENSG00000261373.1:s:89716471-89716904	ENSG00000261373.1_2_AI_1	False	True	89716471-89716904	C2	89717344-89718165	C1_C2_intron	89716905-89717343	439	False	True	True	8.430e-01	6.871e-01	-1.541e-01	9.974e-01	8.953e-03
ENSG00000261373.1_2	ENSG00000261373.1	VPS9D1-AS1	chr16	+	ENSG00000261373.1:s:89716471-89716904	ENSG00000261373.1_2_AI_1	False	False	89716471-89716904	C2	89717344-89718165	C1_C2_spliced	89716904-89717344	439	False	True	True	1.201e-01	2.707e-01	1.435e-01	9.953e-01	1.263e-02
ENSG00000103510.20_1	ENSG00000103510.20	KAT8	chr16	+	ENSG00000103510.20:s:31120339-31121118	ENSG00000103510.20_1_AI_1	False	True	31120339-31121118	C2	31125584-31127088	C1_C2_intron	31121119-31125583	4465	False	True	True	1.461e-01	2.581e-01	1.032e-01	9.771e-01	6.482e-02
ENSG00000103510.20_1	ENSG00000103510.20	KAT8	chr16	+	ENSG00000103510.20:s:31120339-31121118	ENSG00000103510.20_1_AI_1	False	False	31120339-31121118	C2	31125584-31127088	C1_C2_spliced	31120514-31127035	4465	False	True	True	8.539e-01	7.419e-01	-1.032e-01	9.771e-01	6.482e-02
ENSG00000240857.2_1	ENSG00000240857.2	RDH14	chr2	-	ENSG00000240857.2:s:18560180-18560679	ENSG00000240857.2_1_AI_1	False	True	18560180-18560679	C2	18554723-18555808	C1_C2_intron	18555809-18560179	4371	False	False	True	5.865e-02	6.868e-02	7.625e-03	7.257e-01	6.088e-01
ENSG00000240857.2_1	ENSG00000240857.2	RDH14	chr2	-	ENSG00000240857.2:s:18560180-18560679	ENSG00000240857.2_1_AI_1	False	False	18560180-18560679	C2	18554723-18555808	C1_C2_spliced	18555808-18560180	4371	False	False	True	9.243e-01	9.082e-01	-6.652e-03	7.165e-01	6.136e-01
ENSG00000110344.10_3	ENSG00000110344.10	UBE4A	chr11	+	ENSG00000110344.10:s:118381391-118381523	ENSG00000110344.10_3_AI_1	False	True	118381391-118381523	C2	118382589-118382776	C1_C2_intron	118381524-118382588	1065	False	False	True	1.064e-01	8.075e-02	-1.525e-02	7.445e-01	6.079e-01
ENSG00000110344.10_3	ENSG00000110344.10	UBE4A	chr11	+	ENSG00000110344.10:s:118381391-118381523	ENSG00000110344.10_3_AI_1	False	False	118381391-118381523	C2	118382589-118382776	C1_C2_spliced	118381523-118382589	1065	False	False	True	8.936e-01	9.193e-01	1.525e-02	7.445e-01	6.079e-01
ENSG00000172534.14_4	ENSG00000172534.14	HCFC1	chrX	-	ENSG00000172534.14:s:153956191-153956411	ENSG00000172534.14_4_AI_1	False	True	153956191-153956411	C2	153954066-153955542	C1_C2_intron	153955543-153956190	648	False	False	True	9.985e-02	6.616e-02	-1.837e-02	7.433e-01	6.142e-01
ENSG00000172534.14_4	ENSG00000172534.14	HCFC1	chrX	-	ENSG00000172534.14:s:153956191-153956411	ENSG00000172534.14_4_AI_1	False	False	153956191-153956411	C2	153954066-153955542	C1_C2_spliced	153955542-153956191	648	False	False	True	9.002e-01	9.338e-01	1.837e-02	7.433e-01	6.142e-01
ENSG00000134852.15_2	ENSG00000134852.15	CLOCK	chr4	-	ENSG00000134852.15:s:55470717-55470806	ENSG00000134852.15_2_AI_1	False	True	55470717-55470806	C2	55463685-55463805	C1_C2_intron	55463806-55470716	6911	False	False	True	2.014e-02	1.027e-01	4.911e-02	8.277e-01	2.321e-01
ENSG00000134852.15_2	ENSG00000134852.15	CLOCK	chr4	-	ENSG00000134852.15:s:55470717-55470806	ENSG00000134852.15_2_AI_1	False	False	55470717-55470806	C2	55463685-55463805	C1_C2_spliced	55463805-55470717	6911	False	False	True	9.799e-01	8.973e-01	-4.911e-02	8.277e-01	2.321e-01
ENSG00000134852.15_3	ENSG00000134852.15	CLOCK	chr4	-	ENSG00000134852.15:s:55448779-55448868	ENSG00000134852.15_3_AI_1	False	True	55448779-55448868	C2	55444633-55444785	C1_C2_intron	55444786-55448778	3993	False	False	True	2.533e-02	5.492e-02	1.479e-02	7.203e-01	5.972e-01
ENSG00000134852.15_3	ENSG00000134852.15	CLOCK	chr4	-	ENSG00000134852.15:s:55448779-55448868	ENSG00000134852.15_3_AI_1	False	False	55448779-55448868	C2	55444633-55444785	C1_C2_spliced	55444785-55448779	3993	False	False	True	9.747e-01	9.451e-01	-1.479e-02	7.203e-01	5.972e-01
ENSG00000108179.14_1	ENSG00000108179.14	PPIF	chr10	+	ENSG00000108179.14:s:79349665-79350035	ENSG00000108179.14_1_AI_1	False	True	79349665-79350035	C2	79351487-79351583	C1_C2_intron	79350036-79351486	1451	False	False	True	3.396e-02	5.032e-02	1.370e-02	7.151e-01	6.947e-01
ENSG00000108179.14_1	ENSG00000108179.14	PPIF	chr10	+	ENSG00000108179.14:s:79349665-79350035	ENSG00000108179.14_1_AI_1	False	False	79349665-79350035	C2	79351487-79351583	C1_C2_spliced	79349753-79351487	1451	False	False	True	9.660e-01	9.497e-01	-1.370e-02	7.151e-01	6.947e-01
ENSG00000008018.9_1	ENSG00000008018.9	PSMB1	chr6	-	ENSG00000008018.9:s:170553130-170553307	ENSG00000008018.9_1_AI_1	False	True	170553130-170553307	C2	170549006-170550441	C1_C2_intron	170550442-170553129	2688	False	False	True	5.116e-02	4.969e-02	-8.386e-04	7.203e-01	6.862e-01
ENSG00000008018.9_1	ENSG00000008018.9	PSMB1	chr6	-	ENSG00000008018.9:s:170553130-170553307	ENSG00000008018.9_1_AI_1	False	False	170553130-170553307	C2	170549006-170550441	C1_C2_spliced	170549113-170553130	2688	False	False	True	9.488e-01	9.503e-01	8.386e-04	7.203e-01	6.862e-01
ENSG00000165119.21_4	ENSG00000165119.21	HNRNPK	chr9	-	ENSG00000165119.21:t:83968083-83969380	ENSG00000165119.21_4_AI_1	False	False	83968083-83969380	C1	83969416-83969440	C2_C1_intron	83969381-83969415	35	False	False	True	7.183e-01	7.054e-01	-6.008e-03	7.748e-01	4.784e-01
ENSG00000165119.21_4	ENSG00000165119.21	HNRNPK	chr9	-	ENSG00000165119.21:t:83968083-83969380	ENSG00000165119.21_4_AI_1	False	False	83969416-83969440	C1	83969416-83969440	C2_C1_spliced	83969380-83970162	35	False	False	True	2.817e-01	2.946e-01	6.008e-03	7.748e-01	4.784e-01
ENSG00000285953.2_2	ENSG00000285953.2	ENSG00000285953	chr7	-	ENSG00000285953.2:s:92240993-92241152	ENSG00000285953.2_2_AI_1	False	True	92240993-92241152	C2	92237667-92237759	C1_C2_intron	92237760-92240992	3233	False	False	True	8.453e-02	8.355e-02	-1.199e-03	7.047e-01	6.550e-01
ENSG00000285953.2_2	ENSG00000285953.2	ENSG00000285953	chr7	-	ENSG00000285953.2:s:92240993-92241152	ENSG00000285953.2_2_AI_1	False	False	92240993-92241152	C2	92237667-92237759	C1_C2_spliced	92237759-92240993	3233	False	False	True	9.155e-01	9.165e-01	1.199e-03	7.047e-01	6.550e-01
ENSG00000106524.9_2	ENSG00000106524.9	ANKMY2	chr7	-	ENSG00000106524.9:s:16609630-16609765	ENSG00000106524.9_2_AI_1	False	True	16609630-16609765	C2	16604721-16604849	C1_C2_intron	16604850-16609629	4780	False	False	True	4.179e-02	1.018e-01	3.670e-02	8.194e-01	3.263e-01
ENSG00000106524.9_2	ENSG00000106524.9	ANKMY2	chr7	-	ENSG00000106524.9:s:16609630-16609765	ENSG00000106524.9_2_AI_1	False	False	16609630-16609765	C2	16604721-16604849	C1_C2_spliced	16604849-16609630	4780	False	False	True	9.582e-01	8.982e-01	-3.670e-02	8.194e-01	3.263e-01
ENSG00000106524.9_4	ENSG00000106524.9	ANKMY2	chr7	-	ENSG00000106524.9:s:16602380-16602509	ENSG00000106524.9_4_AI_1	False	True	16602380-16602509	C2	16599779-16600945	C1_C2_intron	16600946-16602379	1434	False	False	True	1.089e-01	1.101e-01	-6.112e-04	7.375e-01	5.513e-01
ENSG00000106524.9_4	ENSG00000106524.9	ANKMY2	chr7	-	ENSG00000106524.9:s:16602380-16602509	ENSG00000106524.9_4_AI_1	False	False	16602380-16602509	C2	16599779-16600945	C1_C2_spliced	16600945-16602380	1434	False	False	True	8.911e-01	8.899e-01	6.113e-04	7.375e-01	5.513e-01
ENSG00000140990.15_1	ENSG00000140990.15	NDUFB10	chr16	+	ENSG00000140990.15:s:1961497-1961636	ENSG00000140990.15_1_AI_1	False	False	1961497-1961636	C2	1961797-1961975	C1_C2_intron	1961637-1961796	160	False	True	True	5.068e-01	3.518e-01	-1.536e-01	1.000e+00	7.044e-04
ENSG00000140990.15_1	ENSG00000140990.15	NDUFB10	chr16	+	ENSG00000140990.15:s:1961497-1961636	ENSG00000140990.15_1_AI_1	False	False	1961497-1961636	C2	1961797-1961975	C1_C2_spliced	1961636-1961797	160	False	True	True	4.592e-01	6.163e-01	1.602e-01	1.000e+00	3.899e-04
ENSG00000135966.13_2	ENSG00000135966.13	TGFBRAP1	chr2	-	ENSG00000135966.13:s:105284316-105284398	ENSG00000135966.13_2_AI_1	False	True	105284316-105284398	C2	105280382-105280723	C1_C2_intron	105280724-105284315	3592	False	False	True	8.271e-02	1.073e-01	1.788e-02	7.492e-01	4.962e-01
ENSG00000135966.13_2	ENSG00000135966.13	TGFBRAP1	chr2	-	ENSG00000135966.13:s:105284316-105284398	ENSG00000135966.13_2_AI_1	False	False	105284316-105284398	C2	105280382-105280723	C1_C2_spliced	105280723-105284316	3592	False	False	True	9.173e-01	8.927e-01	-1.788e-02	7.492e-01	4.962e-01
ENSG00000135966.13_3	ENSG00000135966.13	TGFBRAP1	chr2	-	ENSG00000135966.13:s:105272855-105273014	ENSG00000135966.13_3_AI_1	False	True	105272855-105273014	C2	105269272-105269705	C1_C2_intron	105269706-105272854	3149	False	False	True	6.545e-02	6.458e-02	-4.729e-04	6.887e-01	7.158e-01
ENSG00000135966.13_3	ENSG00000135966.13	TGFBRAP1	chr2	-	ENSG00000135966.13:s:105272855-105273014	ENSG00000135966.13_3_AI_1	False	False	105272855-105273014	C2	105269272-105269705	C1_C2_spliced	105269705-105272855	3149	False	False	True	9.346e-01	9.354e-01	4.729e-04	6.887e-01	7.158e-01
ENSG00000011405.14_3	ENSG00000011405.14	PIK3C2A	chr11	-	ENSG00000011405.14:s:17129300-17129467	ENSG00000011405.14_3_AI_1	False	True	17129300-17129467	C2	17122702-17122813	C1_C2_intron	17122814-17129299	6486	False	False	True	4.625e-02	7.196e-02	1.675e-02	7.525e-01	5.558e-01
ENSG00000011405.14_3	ENSG00000011405.14	PIK3C2A	chr11	-	ENSG00000011405.14:s:17129300-17129467	ENSG00000011405.14_3_AI_1	False	False	17129300-17129467	C2	17122702-17122813	C1_C2_spliced	17122813-17129300	6486	False	False	True	9.537e-01	9.280e-01	-1.675e-02	7.525e-01	5.558e-01
ENSG00000146909.8_3	ENSG00000146909.8	NOM1	chr7	+	ENSG00000146909.8:s:156963905-156964235	ENSG00000146909.8_3_AI_1	False	True	156963905-156964235	C2	156966159-156966402	C1_C2_intron	156964236-156966158	1923	False	False	True	1.276e-01	1.313e-01	5.336e-03	7.432e-01	4.997e-01
ENSG00000146909.8_3	ENSG00000146909.8	NOM1	chr7	+	ENSG00000146909.8:s:156963905-156964235	ENSG00000146909.8_3_AI_1	False	False	156963905-156964235	C2	156966159-156966402	C1_C2_spliced	156964026-156966270	1923	False	False	True	8.724e-01	8.687e-01	-5.336e-03	7.432e-01	4.997e-01
ENSG00000110721.12_2	ENSG00000110721.12	CHKA	chr11	-	ENSG00000110721.12:s:68064525-68064631	ENSG00000110721.12_2_AI_1	False	True	68064525-68064631	C2	68061953-68062034	C1_C2_intron	68062035-68064524	2490	False	False	True	4.632e-02	8.255e-02	2.224e-02	7.708e-01	4.828e-01
ENSG00000110721.12_2	ENSG00000110721.12	CHKA	chr11	-	ENSG00000110721.12:s:68064525-68064631	ENSG00000110721.12_2_AI_1	False	False	68064525-68064631	C2	68061953-68062034	C1_C2_spliced	68062034-68064525	2490	False	False	True	9.537e-01	9.175e-01	-2.224e-02	7.708e-01	4.828e-01
ENSG00000226688.8_2	ENSG00000226688.8	ENTPD1-AS1	chr10	-	ENSG00000226688.8:s:95876518-95876661	ENSG00000226688.8_2_AI_1	False	False	95876518-95876660	C2	95871507-95875666	C1_C2_intron	95875667-95876517	851	False	True	True	3.289e-01	1.783e-01	-1.330e-01	9.718e-01	3.296e-02
ENSG00000226688.8_2	ENSG00000226688.8	ENTPD1-AS1	chr10	-	ENSG00000226688.8:s:95876518-95876661	ENSG00000226688.8_2_AI_1	False	False	95876518-95876660	C2	95871507-95875666	C1_C2_spliced	95875666-95876518	851	False	True	True	6.104e-01	7.568e-01	1.345e-01	9.723e-01	3.297e-02
ENSG00000066557.6_2	ENSG00000066557.6	LRRC40	chr1	-	ENSG00000066557.6:s:70159330-70159438	ENSG00000066557.6_2_AI_1	False	True	70159330-70159438	C2	70155689-70155796	C1_C2_intron	70155797-70159329	3533	False	False	True	3.103e-02	8.107e-02	3.269e-02	7.992e-01	3.764e-01
ENSG00000066557.6_2	ENSG00000066557.6	LRRC40	chr1	-	ENSG00000066557.6:s:70159330-70159438	ENSG00000066557.6_2_AI_1	False	False	70159330-70159438	C2	70155689-70155796	C1_C2_spliced	70155796-70159330	3533	False	False	True	9.690e-01	9.189e-01	-3.269e-02	7.992e-01	3.764e-01
ENSG00000066557.6_3	ENSG00000066557.6	LRRC40	chr1	-	ENSG00000066557.6:s:70148487-70148672	ENSG00000066557.6_3_AI_1	False	True	70148487-70148672	C2	70144805-70145905	C1_C2_intron	70145906-70148486	2581	False	False	True	1.154e-01	1.954e-01	6.182e-02	8.852e-01	1.823e-01
ENSG00000066557.6_3	ENSG00000066557.6	LRRC40	chr1	-	ENSG00000066557.6:s:70148487-70148672	ENSG00000066557.6_3_AI_1	False	False	70148487-70148672	C2	70144805-70145905	C1_C2_spliced	70145905-70148487	2581	False	False	True	8.846e-01	8.046e-01	-6.182e-02	8.852e-01	1.823e-01
ENSG00000135974.10_1	ENSG00000135974.10	C2orf49	chr2	+	ENSG00000135974.10:s:105342848-105342974	ENSG00000135974.10_1_AI_1	False	False	105342848-105342974	C2	105343101-105343223	C1_C2_intron	105342975-105343100	126	False	False	True	7.846e-01	6.748e-01	-9.023e-02	9.197e-01	9.047e-02
ENSG00000135974.10_1	ENSG00000135974.10	C2orf49	chr2	+	ENSG00000135974.10:s:105342848-105342974	ENSG00000135974.10_1_AI_1	False	False	105342848-105342974	C2	105343101-105343223	C1_C2_spliced	105342974-105343101	126	False	False	True	2.154e-01	3.252e-01	9.023e-02	9.197e-01	9.047e-02
ENSG00000285565.1_1	ENSG00000285565.1	ENSG00000285565	chr6	+	ENSG00000285565.1:s:31835411-31835451	ENSG00000285565.1_1_AI_1	False	True	31835411-31835451	C2	31837236-31837435	C1_C2_intron	31835452-31837235	1784	False	False	True	1.372e-01	1.648e-01	1.879e-02	7.680e-01	5.521e-01
ENSG00000285565.1_1	ENSG00000285565.1	ENSG00000285565	chr6	+	ENSG00000285565.1:s:31835411-31835451	ENSG00000285565.1_1_AI_1	False	False	31835411-31835451	C2	31837236-31837435	C1_C2_spliced	31835451-31837236	1784	False	False	True	8.628e-01	8.352e-01	-1.879e-02	7.680e-01	5.521e-01
ENSG00000164347.18_2	ENSG00000164347.18	GFM2	chr5	-	ENSG00000164347.18:s:74745678-74745857	ENSG00000164347.18_2_AI_1	False	True	74745678-74745857	C2	74741529-74741848	C1_C2_intron	74741849-74745677	3829	False	False	True	1.157e-01	1.552e-01	1.837e-02	7.611e-01	4.471e-01
ENSG00000164347.18_2	ENSG00000164347.18	GFM2	chr5	-	ENSG00000164347.18:s:74745678-74745857	ENSG00000164347.18_2_AI_1	False	False	74745678-74745857	C2	74741529-74741848	C1_C2_spliced	74741609-74745678	3829	False	False	True	8.843e-01	8.448e-01	-1.837e-02	7.611e-01	4.471e-01
ENSG00000164347.18_5	ENSG00000164347.18	GFM2	chr5	-	ENSG00000164347.18:t:74722379-74722561	ENSG00000164347.18_5_AI_1	False	True	74722379-74722561	C1	74725640-74725755	C2_C1_intron	74722562-74725639	3078	False	False	True	8.432e-02	1.646e-01	5.159e-02	8.254e-01	1.945e-01
ENSG00000164347.18_5	ENSG00000164347.18	GFM2	chr5	-	ENSG00000164347.18:t:74722379-74722561	ENSG00000164347.18_5_AI_1	False	False	74725640-74725755	C1	74725640-74725755	C2_C1_spliced	74722561-74725640	3078	False	False	True	9.129e-01	7.988e-01	-8.006e-02	8.759e-01	1.124e-01
ENSG00000064601.21_2	ENSG00000064601.21	CTSA	chr20	+	ENSG00000064601.21:s:45894994-45895939	ENSG00000064601.21_2_AI_1	False	False	45894994-45895939	C2	45896456-45897040	C1_C2_intron	45895940-45896455	516	False	False	True	1.133e-01	3.821e-02	-7.693e-02	9.650e-01	1.168e-01
ENSG00000064601.21_2	ENSG00000064601.21	CTSA	chr20	+	ENSG00000064601.21:s:45894994-45895939	ENSG00000064601.21_2_AI_1	False	False	45894994-45895939	C2	45896456-45897040	C1_C2_spliced	45895133-45896965	516	False	False	True	8.775e-01	9.607e-01	8.462e-02	9.759e-01	8.623e-02
ENSG00000064601.21_3	ENSG00000064601.21	CTSA	chr20	+	ENSG00000064601.21:s:45896456-45897040	ENSG00000064601.21_3_AI_1	False	False	45896456-45897040	C2	45897626-45897806	C1_C2_intron	45897041-45897625	585	False	True	True	1.822e-01	5.660e-02	-1.240e-01	9.993e-01	2.562e-02
ENSG00000064601.21_3	ENSG00000064601.21	CTSA	chr20	+	ENSG00000064601.21:s:45896456-45897040	ENSG00000064601.21_3_AI_1	False	False	45896456-45897040	C2	45897626-45897806	C1_C2_spliced	45897040-45897717	585	False	True	True	8.081e-01	9.333e-01	1.230e-01	9.977e-01	2.507e-02
ENSG00000110066.15_3	ENSG00000110066.15	KMT5B	chr11	-	ENSG00000110066.15:s:68171015-68171151	ENSG00000110066.15_3_AI_1	False	True	68171015-68171151	C2	68166407-68167178	C1_C2_intron	68167179-68171014	3836	False	False	True	5.579e-02	8.400e-02	1.629e-02	7.273e-01	5.447e-01
ENSG00000110066.15_3	ENSG00000110066.15	KMT5B	chr11	-	ENSG00000110066.15:s:68171015-68171151	ENSG00000110066.15_3_AI_1	False	False	68171015-68171151	C2	68166407-68167178	C1_C2_spliced	68167178-68171015	3836	False	False	True	9.442e-01	9.160e-01	-1.629e-02	7.273e-01	5.447e-01
ENSG00000118454.13_2	ENSG00000118454.13	ANKRD13C	chr1	-	ENSG00000118454.13:t:70300764-70300908	ENSG00000118454.13_2_AI_1	False	True	70300764-70300908	C1	70305686-70305957	C2_C1_intron	70300909-70305685	4777	False	False	True	7.764e-02	5.987e-02	-1.083e-02	7.177e-01	6.269e-01
ENSG00000118454.13_2	ENSG00000118454.13	ANKRD13C	chr1	-	ENSG00000118454.13:t:70300764-70300908	ENSG00000118454.13_2_AI_1	False	False	70305686-70305957	C1	70305686-70305957	C2_C1_spliced	70300908-70306224	4777	False	False	True	9.224e-01	9.401e-01	1.083e-02	7.177e-01	6.269e-01
ENSG00000135250.17_4	ENSG00000135250.17	SRPK2	chr7	-	ENSG00000135250.17:s:105116374-105117511	ENSG00000135250.17_4_AI_1	False	True	105116374-105117511	C2	105115269-105115503	C1_C2_intron	105115504-105116373	870	False	False	True	9.410e-01	9.172e-01	-9.872e-03	7.491e-01	4.459e-01
ENSG00000135250.17_4	ENSG00000135250.17	SRPK2	chr7	-	ENSG00000135250.17:s:105116374-105117511	ENSG00000135250.17_4_AI_1	False	False	105116374-105117511	C2	105115269-105115503	C1_C2_spliced	105115503-105117367	870	False	False	True	5.903e-02	8.281e-02	9.872e-03	7.491e-01	4.459e-01
ENSG00000090316.16_2	ENSG00000090316.16	MAEA	chr4	+	ENSG00000090316.16:s:1332167-1332865	ENSG00000090316.16_2_AI_1	False	True	1332757-1332865	C2	1336861-1336994	C1_C2_intron	1332866-1336860	3995	False	False	True	5.799e-02	5.766e-02	-4.672e-03	7.124e-01	6.882e-01
ENSG00000090316.16_2	ENSG00000090316.16	MAEA	chr4	+	ENSG00000090316.16:s:1332167-1332865	ENSG00000090316.16_2_AI_1	False	False	1332757-1332865	C2	1336861-1336994	C1_C2_spliced	1332865-1336861	3995	False	False	True	9.420e-01	9.423e-01	4.672e-03	7.124e-01	6.882e-01
ENSG00000090316.16_3	ENSG00000090316.16	MAEA	chr4	+	ENSG00000090316.16:s:1336861-1336994	ENSG00000090316.16_3_AI_1	False	False	1336861-1336994	C2	1338422-1338617	C1_C2_intron	1336995-1338421	1427	False	False	True	6.996e-02	1.020e-01	1.815e-02	7.466e-01	6.101e-01
ENSG00000090316.16_3	ENSG00000090316.16	MAEA	chr4	+	ENSG00000090316.16:s:1336861-1336994	ENSG00000090316.16_3_AI_1	False	False	1336861-1336994	C2	1338422-1338617	C1_C2_spliced	1336994-1338422	1427	False	False	True	9.215e-01	8.719e-01	-3.624e-02	8.581e-01	4.425e-01
ENSG00000024048.11_1	ENSG00000024048.11	UBR2	chr6	+	ENSG00000024048.11:s:42606589-42606651	ENSG00000024048.11_1_AI_1	False	True	42606589-42606651	C2	42612171-42612291	C1_C2_intron	42606652-42612170	5519	False	False	True	5.781e-02	7.122e-02	7.578e-03	7.276e-01	5.841e-01
ENSG00000024048.11_1	ENSG00000024048.11	UBR2	chr6	+	ENSG00000024048.11:s:42606589-42606651	ENSG00000024048.11_1_AI_1	False	False	42606589-42606651	C2	42612171-42612291	C1_C2_spliced	42606651-42612171	5519	False	False	True	9.422e-01	9.288e-01	-7.578e-03	7.276e-01	5.841e-01
ENSG00000024048.11_4	ENSG00000024048.11	UBR2	chr6	+	ENSG00000024048.11:s:42670660-42670715	ENSG00000024048.11_4_AI_1	False	True	42670660-42670715	C2	42673791-42673887	C1_C2_intron	42670716-42673790	3075	False	False	True	4.323e-02	7.906e-02	1.956e-02	7.674e-01	4.997e-01
ENSG00000024048.11_4	ENSG00000024048.11	UBR2	chr6	+	ENSG00000024048.11:s:42670660-42670715	ENSG00000024048.11_4_AI_1	False	False	42670660-42670715	C2	42673791-42673887	C1_C2_spliced	42670715-42673791	3075	False	False	True	9.568e-01	9.209e-01	-1.956e-02	7.674e-01	4.997e-01
ENSG00000024048.11_5	ENSG00000024048.11	UBR2	chr6	+	ENSG00000024048.11:s:42684794-42684871	ENSG00000024048.11_5_AI_1	False	True	42684794-42684871	C2	42688216-42688386	C1_C2_intron	42684872-42688215	3344	False	False	True	4.671e-02	5.905e-02	4.177e-03	7.043e-01	6.707e-01
ENSG00000024048.11_5	ENSG00000024048.11	UBR2	chr6	+	ENSG00000024048.11:s:42684794-42684871	ENSG00000024048.11_5_AI_1	False	False	42684794-42684871	C2	42688216-42688386	C1_C2_spliced	42684871-42688216	3344	False	False	True	9.533e-01	9.410e-01	-4.177e-03	7.043e-01	6.707e-01
ENSG00000154370.16_2	ENSG00000154370.16	TRIM11	chr1	-	ENSG00000154370.16:s:228395534-228397047	ENSG00000154370.16_2_AI_1	False	True	228395534-228397047	C2	228393673-228395252	C1_C2_intron	228395253-228395533	281	False	False	True	4.588e-01	3.360e-01	-9.646e-02	9.252e-01	8.070e-02
ENSG00000154370.16_2	ENSG00000154370.16	TRIM11	chr1	-	ENSG00000154370.16:s:228395534-228397047	ENSG00000154370.16_2_AI_1	False	False	228395534-228397047	C2	228393673-228395252	C1_C2_spliced	228395252-228396947	281	False	False	True	5.412e-01	6.640e-01	9.646e-02	9.252e-01	8.070e-02
ENSG00000137494.14_1	ENSG00000137494.14	ANKRD42	chr11	+	ENSG00000137494.14:s:83193712-83194034	ENSG00000137494.14_1_AI_1	False	False	83193712-83194034	C2	83194249-83194728	C1_C2_intron	83194035-83194248	214	False	False	True	9.235e-01	9.421e-01	1.077e-02	7.407e-01	5.495e-01
ENSG00000137494.14_1	ENSG00000137494.14	ANKRD42	chr11	+	ENSG00000137494.14:s:83193712-83194034	ENSG00000137494.14_1_AI_1	False	False	83193712-83194034	C2	83194249-83194728	C1_C2_spliced	83194034-83198479	214	False	False	True	7.649e-02	5.789e-02	-1.077e-02	7.407e-01	5.495e-01
ENSG00000145569.6_2	ENSG00000145569.6	OTULINL	chr5	+	ENSG00000145569.6:s:14610141-14610441	ENSG00000145569.6_2_AI_1	False	False	14610141-14610441	C2	14614531-14616180	C1_C2_intron	14610442-14614530	4089	False	False	True	9.578e-01	9.141e-01	-2.602e-02	7.659e-01	3.794e-01
ENSG00000145569.6_2	ENSG00000145569.6	OTULINL	chr5	+	ENSG00000145569.6:s:14610141-14610441	ENSG00000145569.6_2_AI_1	False	False	14610141-14610441	C2	14614531-14616180	C1_C2_spliced	14610441-14614531	4089	False	False	True	4.219e-02	8.591e-02	2.602e-02	7.659e-01	3.794e-01
ENSG00000091127.14_2	ENSG00000091127.14	PUS7	chr7	-	ENSG00000091127.14:s:105502420-105502564	ENSG00000091127.14_2_AI_1	False	True	105502420-105502564	C2	105495142-105495347	C1_C2_intron	105495348-105502419	7072	False	False	True	1.526e-01	1.662e-01	8.884e-03	7.229e-01	5.884e-01
ENSG00000091127.14_2	ENSG00000091127.14	PUS7	chr7	-	ENSG00000091127.14:s:105502420-105502564	ENSG00000091127.14_2_AI_1	False	False	105502420-105502564	C2	105495142-105495347	C1_C2_spliced	105495253-105502420	7072	False	False	True	8.474e-01	8.338e-01	-8.884e-03	7.229e-01	5.884e-01
ENSG00000156162.16_4	ENSG00000156162.16	DPY19L4	chr8	+	ENSG00000156162.16:s:94770452-94770571	ENSG00000156162.16_4_AI_1	False	True	94770452-94770571	C2	94777666-94777786	C1_C2_intron	94770572-94777665	7094	False	False	True	6.989e-02	8.357e-02	1.400e-02	7.666e-01	3.894e-01
ENSG00000156162.16_4	ENSG00000156162.16	DPY19L4	chr8	+	ENSG00000156162.16:s:94770452-94770571	ENSG00000156162.16_4_AI_1	False	False	94770452-94770571	C2	94777666-94777786	C1_C2_spliced	94770571-94777666	7094	False	False	True	9.301e-01	9.164e-01	-1.400e-02	7.666e-01	3.894e-01
ENSG00000149115.14_3	ENSG00000149115.14	TNKS1BP1	chr11	-	ENSG00000149115.14:s:57308395-57310556	ENSG00000149115.14_3_AI_1	False	True	57308395-57310556	C2	57302459-57303479	C1_C2_intron	57303480-57308394	4915	False	False	True	1.353e-01	1.251e-01	-6.119e-03	7.230e-01	5.754e-01
ENSG00000149115.14_3	ENSG00000149115.14	TNKS1BP1	chr11	-	ENSG00000149115.14:s:57308395-57310556	ENSG00000149115.14_3_AI_1	False	False	57308395-57310556	C2	57302459-57303479	C1_C2_spliced	57302825-57308395	4915	False	False	True	8.633e-01	8.731e-01	5.940e-03	7.237e-01	5.750e-01
ENSG00000105364.14_1	ENSG00000105364.14	MRPL4	chr19	+	ENSG00000105364.14:s:10258413-10258522	ENSG00000105364.14_1_AI_1	False	False	10258413-10258522	C2	10258609-10259125	C1_C2_intron	10258523-10258608	86	False	True	True	2.512e-01	1.149e-01	-1.337e-01	9.998e-01	8.173e-03
ENSG00000105364.14_1	ENSG00000105364.14	MRPL4	chr19	+	ENSG00000105364.14:s:10258413-10258522	ENSG00000105364.14_1_AI_1	False	False	10258413-10258522	C2	10258609-10259125	C1_C2_spliced	10258522-10258609	86	False	True	True	7.488e-01	8.851e-01	1.337e-01	9.998e-01	8.173e-03
ENSG00000105364.14_2	ENSG00000105364.14	MRPL4	chr19	+	ENSG00000105364.14:s:10258609-10259125	ENSG00000105364.14_2_AI_1	False	True	10258609-10259125	C2	10259172-10260055	C1_C2_intron	10259126-10259171	46	False	True	True	3.636e-01	1.561e-01	-2.087e-01	1.000e+00	1.765e-04
ENSG00000105364.14_2	ENSG00000105364.14	MRPL4	chr19	+	ENSG00000105364.14:s:10258609-10259125	ENSG00000105364.14_2_AI_1	False	False	10258609-10259125	C2	10259172-10260055	C1_C2_spliced	10258685-10259617	46	False	True	True	5.900e-01	8.256e-01	2.430e-01	1.000e+00	2.237e-07
ENSG00000035687.10_1	ENSG00000035687.10	ADSS2	chr1	-	ENSG00000035687.10:s:244422835-244422916	ENSG00000035687.10_1_AI_1	False	True	244422835-244422916	C2	244420170-244420296	C1_C2_intron	244420297-244422834	2538	False	False	True	3.332e-02	5.372e-02	1.610e-02	7.372e-01	6.599e-01
ENSG00000035687.10_1	ENSG00000035687.10	ADSS2	chr1	-	ENSG00000035687.10:s:244422835-244422916	ENSG00000035687.10_1_AI_1	False	False	244422835-244422916	C2	244420170-244420296	C1_C2_spliced	244420296-244422835	2538	False	False	True	9.667e-01	9.463e-01	-1.610e-02	7.372e-01	6.599e-01
ENSG00000118564.15_2	ENSG00000118564.15	FBXL5	chr4	-	ENSG00000118564.15:s:15612013-15612414	ENSG00000118564.15_2_AI_1	False	True	15612013-15612414	C2	15604381-15605799	C1_C2_intron	15605800-15612012	6213	False	False	True	1.539e-01	1.790e-01	1.086e-02	7.577e-01	4.641e-01
ENSG00000118564.15_2	ENSG00000118564.15	FBXL5	chr4	-	ENSG00000118564.15:s:15612013-15612414	ENSG00000118564.15_2_AI_1	False	False	15612013-15612414	C2	15604381-15605799	C1_C2_spliced	15605799-15612266	6213	False	False	True	8.461e-01	8.210e-01	-1.086e-02	7.577e-01	4.641e-01
ENSG00000099991.18_4	ENSG00000099991.18	CABIN1	chr22	+	ENSG00000099991.18:s:24091583-24092013	ENSG00000099991.18_4_AI_1	False	True	24091583-24092013	C2	24095931-24096082	C1_C2_intron	24092014-24095930	3917	False	False	True	4.500e-02	5.642e-02	6.288e-03	7.199e-01	6.386e-01
ENSG00000099991.18_4	ENSG00000099991.18	CABIN1	chr22	+	ENSG00000099991.18:s:24091583-24092013	ENSG00000099991.18_4_AI_1	False	False	24091583-24092013	C2	24095931-24096082	C1_C2_spliced	24091843-24095931	3917	False	False	True	9.550e-01	9.436e-01	-6.288e-03	7.199e-01	6.386e-01
ENSG00000125863.20_1	ENSG00000125863.20	MKKS	chr20	-	ENSG00000125863.20:s:10412530-10412700	ENSG00000125863.20_1_AI_1	False	True	10412530-10412700	C2	10408628-10408803	C1_C2_intron	10408804-10412529	3726	False	False	True	3.909e-02	6.749e-02	2.325e-02	7.738e-01	4.228e-01
ENSG00000125863.20_1	ENSG00000125863.20	MKKS	chr20	-	ENSG00000125863.20:s:10412530-10412700	ENSG00000125863.20_1_AI_1	False	False	10412530-10412700	C2	10408628-10408803	C1_C2_spliced	10408803-10412530	3726	False	False	True	9.609e-01	9.325e-01	-2.325e-02	7.738e-01	4.228e-01
ENSG00000068028.18_1	ENSG00000068028.18	RASSF1	chr3	-	ENSG00000068028.18:t:50332050-50332154	ENSG00000068028.18_1_AI_1	False	True	50332050-50332154	C1	50336377-50337572	C2_C1_intron	50332155-50336376	4222	False	False	True	2.183e-01	2.095e-01	-4.655e-03	7.401e-01	5.407e-01
ENSG00000068028.18_1	ENSG00000068028.18	RASSF1	chr3	-	ENSG00000068028.18:t:50332050-50332154	ENSG00000068028.18_1_AI_1	False	False	50336377-50337572	C1	50336377-50337572	C2_C1_spliced	50332154-50337173	4222	False	False	True	7.650e-01	7.878e-01	1.293e-02	7.536e-01	4.846e-01
ENSG00000047188.16_1	ENSG00000047188.16	YTHDC2	chr5	+	ENSG00000047188.16:s:113556052-113556360	ENSG00000047188.16_1_AI_1	False	True	113556052-113556360	C2	113561080-113561185	C1_C2_intron	113556361-113561079	4719	False	False	True	5.025e-02	1.170e-01	5.408e-02	8.553e-01	2.090e-01
ENSG00000047188.16_1	ENSG00000047188.16	YTHDC2	chr5	+	ENSG00000047188.16:s:113556052-113556360	ENSG00000047188.16_1_AI_1	False	False	113556052-113556360	C2	113561080-113561185	C1_C2_spliced	113556134-113561080	4719	False	False	True	9.497e-01	8.830e-01	-5.408e-02	8.553e-01	2.090e-01
ENSG00000175054.16_3	ENSG00000175054.16	ATR	chr3	-	ENSG00000175054.16:s:142491143-142493311	ENSG00000175054.16_3_AI_1	False	True	142491143-142493311	C2	142485140-142486203	C1_C2_intron	142486204-142491142	4939	False	False	True	1.729e-01	2.086e-01	2.407e-02	7.935e-01	2.916e-01
ENSG00000175054.16_3	ENSG00000175054.16	ATR	chr3	-	ENSG00000175054.16:s:142491143-142493311	ENSG00000175054.16_3_AI_1	False	False	142491143-142493311	C2	142485140-142486203	C1_C2_spliced	142485282-142493132	4939	False	False	True	8.271e-01	7.914e-01	-2.407e-02	7.935e-01	2.916e-01
ENSG00000115839.19_1	ENSG00000115839.19	RAB3GAP1	chr2	+	ENSG00000115839.19:s:135153649-135155215	ENSG00000115839.19_1_AI_1	False	True	135153649-135155215	C2	135159627-135162651	C1_C2_intron	135155216-135159626	4411	False	False	True	7.714e-02	9.389e-02	7.268e-03	7.072e-01	6.518e-01
ENSG00000115839.19_1	ENSG00000115839.19	RAB3GAP1	chr2	+	ENSG00000115839.19:s:135153649-135155215	ENSG00000115839.19_1_AI_1	False	False	135153649-135155215	C2	135159627-135162651	C1_C2_spliced	135153876-135162555	4411	False	False	True	9.217e-01	9.043e-01	-7.659e-03	7.093e-01	6.471e-01
ENSG00000115839.19_2	ENSG00000115839.19	RAB3GAP1	chr2	+	ENSG00000115839.19:s:135168545-135168749	ENSG00000115839.19_2_AI_1	False	False	135168545-135168749	C2	135169734-135170710	C1_C2_intron	135168750-135169733	984	False	False	True	7.587e-01	7.386e-01	-9.815e-03	7.559e-01	4.596e-01
ENSG00000115839.19_2	ENSG00000115839.19	RAB3GAP1	chr2	+	ENSG00000115839.19:s:135168545-135168749	ENSG00000115839.19_2_AI_1	False	False	135168545-135168749	C2	135169734-135170710	C1_C2_spliced	135168749-135169734	984	False	False	True	2.345e-01	2.391e-01	2.665e-03	7.526e-01	4.717e-01
ENSG00000144021.3_1	ENSG00000144021.3	CIAO1	chr2	+	ENSG00000144021.3:s:96266159-96266489	ENSG00000144021.3_1_AI_1	False	True	96266159-96266489	C2	96267290-96267469	C1_C2_intron	96266490-96267289	800	False	False	True	9.821e-02	7.980e-02	-1.536e-02	7.378e-01	5.689e-01
ENSG00000144021.3_1	ENSG00000144021.3	CIAO1	chr2	+	ENSG00000144021.3:s:96266159-96266489	ENSG00000144021.3_1_AI_1	False	False	96266159-96266489	C2	96267290-96267469	C1_C2_spliced	96266489-96267321	800	False	False	True	8.865e-01	9.107e-01	1.652e-02	7.559e-01	5.487e-01
ENSG00000144021.3_2	ENSG00000144021.3	CIAO1	chr2	+	ENSG00000144021.3:s:96268457-96268658	ENSG00000144021.3_2_AI_1	False	False	96268457-96268658	C2	96269268-96269355	C1_C2_intron	96268659-96269267	609	False	False	True	4.252e-01	4.442e-01	1.182e-02	7.364e-01	5.337e-01
ENSG00000144021.3_2	ENSG00000144021.3	CIAO1	chr2	+	ENSG00000144021.3:s:96268457-96268658	ENSG00000144021.3_2_AI_1	False	False	96268457-96268658	C2	96269268-96269355	C1_C2_spliced	96268658-96269268	609	False	False	True	5.748e-01	5.558e-01	-1.182e-02	7.364e-01	5.337e-01
ENSG00000144021.3_3	ENSG00000144021.3	CIAO1	chr2	+	ENSG00000144021.3:s:96269268-96269355	ENSG00000144021.3_3_AI_1	False	True	96269268-96269355	C2	96271111-96274173	C1_C2_intron	96269356-96271110	1755	False	False	True	6.881e-02	4.631e-02	-2.105e-02	7.796e-01	6.020e-01
ENSG00000144021.3_3	ENSG00000144021.3	CIAO1	chr2	+	ENSG00000144021.3:s:96269268-96269355	ENSG00000144021.3_3_AI_1	False	False	96269268-96269355	C2	96271111-96274173	C1_C2_spliced	96269355-96271111	1755	False	False	True	9.312e-01	9.537e-01	2.105e-02	7.796e-01	6.020e-01
ENSG00000126391.14_2	ENSG00000126391.14	FRMD8	chr11	+	ENSG00000126391.14:s:65404864-65405068	ENSG00000126391.14_2_AI_1	False	True	65404864-65405068	C2	65411242-65413525	C1_C2_intron	65405069-65411241	6173	False	False	True	7.618e-02	6.705e-02	-4.141e-03	6.941e-01	7.014e-01
ENSG00000126391.14_2	ENSG00000126391.14	FRMD8	chr11	+	ENSG00000126391.14:s:65404864-65405068	ENSG00000126391.14_2_AI_1	False	False	65404864-65405068	C2	65411242-65413525	C1_C2_spliced	65405068-65411242	6173	False	False	True	9.238e-01	9.330e-01	4.141e-03	6.941e-01	7.014e-01
ENSG00000086189.11_2	ENSG00000086189.11	DIMT1	chr5	-	ENSG00000086189.11:t:62394484-62394607	ENSG00000086189.11_2_AI_1	False	True	62394484-62394607	C1	62396174-62398560	C2_C1_intron	62394608-62396173	1566	False	False	True	7.169e-02	1.253e-01	4.630e-02	8.307e-01	2.500e-01
ENSG00000086189.11_2	ENSG00000086189.11	DIMT1	chr5	-	ENSG00000086189.11:t:62394484-62394607	ENSG00000086189.11_2_AI_1	False	False	62396174-62398560	C1	62396174-62398560	C2_C1_spliced	62394607-62398511	1566	False	False	True	8.892e-01	8.174e-01	-6.337e-02	8.582e-01	1.647e-01
ENSG00000055130.18_2	ENSG00000055130.18	CUL1	chr7	+	ENSG00000055130.18:s:148799275-148799388	ENSG00000055130.18_2_AI_1	False	True	148799275-148799388	C2	148800502-148801110	C1_C2_intron	148799389-148800501	1113	False	False	True	4.393e-02	5.236e-02	6.790e-03	7.010e-01	7.181e-01
ENSG00000055130.18_2	ENSG00000055130.18	CUL1	chr7	+	ENSG00000055130.18:s:148799275-148799388	ENSG00000055130.18_2_AI_1	False	False	148799275-148799388	C2	148800502-148801110	C1_C2_spliced	148799388-148800502	1113	False	False	True	9.561e-01	9.476e-01	-6.790e-03	7.010e-01	7.181e-01
ENSG00000176101.12_1	ENSG00000176101.12	SSNA1	chr9	+	ENSG00000176101.12:s:137188660-137188778	ENSG00000176101.12_1_AI_1	False	False	137188660-137188778	C2	137189001-137189265	C1_C2_intron	137188779-137189000	222	False	True	True	5.118e-01	3.782e-01	-1.308e-01	9.949e-01	3.033e-02
ENSG00000176101.12_1	ENSG00000176101.12	SSNA1	chr9	+	ENSG00000176101.12:s:137188660-137188778	ENSG00000176101.12_1_AI_1	False	False	137188660-137188778	C2	137189001-137189265	C1_C2_spliced	137188778-137189066	222	False	True	True	4.738e-01	5.978e-01	1.183e-01	9.815e-01	3.743e-02
ENSG00000162402.14_4	ENSG00000162402.14	USP24	chr1	-	ENSG00000162402.14:s:55089627-55089740	ENSG00000162402.14_4_AI_1	False	True	55089627-55089740	C2	55085942-55086434	C1_C2_intron	55086435-55089626	3192	False	False	True	3.047e-02	5.041e-02	8.517e-03	6.935e-01	7.286e-01
ENSG00000162402.14_4	ENSG00000162402.14	USP24	chr1	-	ENSG00000162402.14:s:55089627-55089740	ENSG00000162402.14_4_AI_1	False	False	55089627-55089740	C2	55085942-55086434	C1_C2_spliced	55086038-55089627	3192	False	False	True	9.695e-01	9.496e-01	-8.517e-03	6.935e-01	7.286e-01
ENSG00000162402.14_5	ENSG00000162402.14	USP24	chr1	-	ENSG00000162402.14:t:55066359-55069107	ENSG00000162402.14_5_AI_1	False	True	55066359-55069107	C1	55071273-55071490	C2_C1_intron	55069108-55071272	2165	False	False	True	5.324e-02	8.382e-02	1.802e-02	7.436e-01	5.200e-01
ENSG00000162402.14_5	ENSG00000162402.14	USP24	chr1	-	ENSG00000162402.14:t:55066359-55069107	ENSG00000162402.14_5_AI_1	False	False	55071273-55071490	C1	55071273-55071490	C2_C1_spliced	55069107-55071814	2165	False	False	True	9.468e-01	9.162e-01	-1.802e-02	7.436e-01	5.200e-01
ENSG00000136045.12_1	ENSG00000136045.12	PWP1	chr12	+	ENSG00000136045.12:s:107697467-107697597	ENSG00000136045.12_1_AI_1	False	True	107697467-107697597	C2	107699373-107699434	C1_C2_intron	107697598-107699372	1775	False	False	True	3.282e-02	5.223e-02	1.676e-02	7.411e-01	6.526e-01
ENSG00000136045.12_1	ENSG00000136045.12	PWP1	chr12	+	ENSG00000136045.12:s:107697467-107697597	ENSG00000136045.12_1_AI_1	False	False	107697467-107697597	C2	107699373-107699434	C1_C2_spliced	107697597-107699373	1775	False	False	True	9.398e-01	9.373e-01	3.839e-04	6.717e-01	7.812e-01
ENSG00000135317.14_6	ENSG00000135317.14	SNX14	chr6	-	ENSG00000135317.14:t:85507507-85508457	ENSG00000135317.14_6_AI_1	False	False	85507968-85508457	C1	85513800-85513895	C2_C1_intron	85508458-85513799	5342	False	False	True	1.218e-01	1.100e-01	-4.727e-03	7.386e-01	5.442e-01
ENSG00000135317.14_6	ENSG00000135317.14	SNX14	chr6	-	ENSG00000135317.14:t:85507507-85508457	ENSG00000135317.14_6_AI_1	False	False	85513800-85513895	C1	85513800-85513895	C2_C1_spliced	85508059-85513800	5342	False	False	True	8.423e-01	8.770e-01	1.851e-02	7.652e-01	4.410e-01
ENSG00000005486.17_2	ENSG00000005486.17	RHBDD2	chr7	+	ENSG00000005486.17:s:75881829-75882236	ENSG00000005486.17_2_AI_1	False	True	75881829-75882236	C2	75883490-75883848	C1_C2_intron	75882237-75883489	1253	False	False	True	5.545e-02	7.133e-02	8.734e-03	7.046e-01	6.560e-01
ENSG00000005486.17_2	ENSG00000005486.17	RHBDD2	chr7	+	ENSG00000005486.17:s:75881829-75882236	ENSG00000005486.17_2_AI_1	False	False	75881829-75882236	C2	75883490-75883848	C1_C2_spliced	75882236-75883698	1253	False	False	True	9.446e-01	9.287e-01	-8.734e-03	7.046e-01	6.560e-01
ENSG00000187742.15_4	ENSG00000187742.15	SECISBP2	chr9	+	ENSG00000187742.15:s:89350632-89350852	ENSG00000187742.15_4_AI_1	False	True	89350632-89350852	C2	89356526-89357565	C1_C2_intron	89350853-89356525	5673	False	False	True	8.087e-02	1.095e-01	1.435e-02	7.379e-01	5.505e-01
ENSG00000187742.15_4	ENSG00000187742.15	SECISBP2	chr9	+	ENSG00000187742.15:s:89350632-89350852	ENSG00000187742.15_4_AI_1	False	False	89350632-89350852	C2	89356526-89357565	C1_C2_spliced	89350852-89357411	5673	False	False	True	9.176e-01	8.822e-01	-1.838e-02	7.511e-01	5.088e-01
ENSG00000139668.9_1	ENSG00000139668.9	WDFY2	chr13	+	ENSG00000139668.9:t:51755358-51755459	ENSG00000139668.9_1_AI_1	False	True	51755358-51755459	C1	51752863-51753123	C2_C1_intron	51753124-51755357	2234	False	False	True	3.068e-01	1.995e-01	-8.054e-02	8.675e-01	1.002e-01
ENSG00000139668.9_1	ENSG00000139668.9	WDFY2	chr13	+	ENSG00000139668.9:t:51755358-51755459	ENSG00000139668.9_1_AI_1	False	False	51752863-51753123	C1	51752863-51753123	C2_C1_spliced	51751415-51755358	2234	False	False	True	6.932e-01	8.005e-01	8.054e-02	8.675e-01	1.002e-01
ENSG00000185418.16_1	ENSG00000185418.16	TARS3	chr15	-	ENSG00000185418.16:s:101721126-101721322	ENSG00000185418.16_1_AI_1	False	True	101721126-101721322	C2	101714678-101714963	C1_C2_intron	101714964-101721125	6162	False	False	True	7.435e-02	1.075e-01	1.598e-02	7.411e-01	5.215e-01
ENSG00000185418.16_1	ENSG00000185418.16	TARS3	chr15	-	ENSG00000185418.16:s:101721126-101721322	ENSG00000185418.16_1_AI_1	False	False	101721126-101721322	C2	101714678-101714963	C1_C2_spliced	101714963-101721126	6162	False	False	True	9.256e-01	8.925e-01	-1.598e-02	7.411e-01	5.215e-01
ENSG00000185418.16_3	ENSG00000185418.16	TARS3	chr15	-	ENSG00000185418.16:s:101675600-101675737	ENSG00000185418.16_3_AI_1	False	True	101675600-101675737	C2	101671671-101671748	C1_C2_intron	101671749-101675599	3851	False	False	True	1.803e-02	5.147e-02	1.475e-02	7.223e-01	6.380e-01
ENSG00000185418.16_3	ENSG00000185418.16	TARS3	chr15	-	ENSG00000185418.16:s:101675600-101675737	ENSG00000185418.16_3_AI_1	False	False	101675600-101675737	C2	101671671-101671748	C1_C2_spliced	101671748-101675600	3851	False	False	True	9.820e-01	9.485e-01	-1.475e-02	7.223e-01	6.380e-01
ENSG00000058668.15_1	ENSG00000058668.15	ATP2B4	chr1	+	ENSG00000058668.15:t:203739546-203739644	ENSG00000058668.15_1_AI_1	False	True	203739546-203739644	C1	203733223-203733632	C2_C1_intron	203733633-203739545	5913	False	False	True	3.828e-02	5.515e-02	1.167e-02	7.230e-01	5.924e-01
ENSG00000058668.15_1	ENSG00000058668.15	ATP2B4	chr1	+	ENSG00000058668.15:t:203739546-203739644	ENSG00000058668.15_1_AI_1	False	False	203733223-203733632	C1	203733223-203733632	C2_C1_spliced	203727571-203739546	5913	False	False	True	9.331e-01	9.410e-01	1.034e-03	7.242e-01	6.162e-01
ENSG00000204713.11_1	ENSG00000204713.11	TRIM27	chr6	-	ENSG00000204713.11:s:28911307-28911718	ENSG00000204713.11_1_AI_1	False	True	28911307-28911718	C2	28908973-28909088	C1_C2_intron	28909089-28911306	2218	False	False	True	7.282e-02	9.276e-02	1.382e-02	7.214e-01	6.501e-01
ENSG00000204713.11_1	ENSG00000204713.11	TRIM27	chr6	-	ENSG00000204713.11:s:28911307-28911718	ENSG00000204713.11_1_AI_1	False	False	28911307-28911718	C2	28908973-28909088	C1_C2_spliced	28909088-28911696	2218	False	False	True	9.272e-01	9.072e-01	-1.382e-02	7.214e-01	6.501e-01
ENSG00000204713.11_3	ENSG00000204713.11	TRIM27	chr6	-	ENSG00000204713.11:s:28907236-28907262	ENSG00000204713.11_3_AI_1	False	False	28907236-28907262	C2	28904474-28904665	C1_C2_intron	28904666-28907235	2570	False	False	True	6.254e-02	6.212e-02	3.118e-03	6.871e-01	7.414e-01
ENSG00000204713.11_3	ENSG00000204713.11	TRIM27	chr6	-	ENSG00000204713.11:s:28907236-28907262	ENSG00000204713.11_3_AI_1	False	False	28907236-28907262	C2	28904474-28904665	C1_C2_spliced	28904665-28907236	2570	False	False	True	9.375e-01	9.379e-01	-3.118e-03	6.871e-01	7.414e-01
ENSG00000162878.13_1	ENSG00000162878.13	PKDCC	chr2	+	ENSG00000162878.13:s:42048540-42048838	ENSG00000162878.13_1_AI_1	False	True	42048540-42048838	C2	42053239-42053541	C1_C2_intron	42048839-42053238	4400	False	False	True	1.458e-01	1.616e-01	7.910e-03	7.745e-01	3.780e-01
ENSG00000162878.13_1	ENSG00000162878.13	PKDCC	chr2	+	ENSG00000162878.13:s:42048540-42048838	ENSG00000162878.13_1_AI_1	False	False	42048540-42048838	C2	42053239-42053541	C1_C2_spliced	42048838-42053239	4400	False	False	True	8.542e-01	8.384e-01	-7.910e-03	7.745e-01	3.780e-01
ENSG00000169607.13_1	ENSG00000169607.13	CKAP2L	chr2	-	ENSG00000169607.13:s:112740818-112741007	ENSG00000169607.13_1_AI_1	False	True	112740818-112741007	C2	112736349-112739048	C1_C2_intron	112739049-112740817	1769	False	False	True	4.464e-02	8.535e-02	3.280e-02	8.146e-01	3.963e-01
ENSG00000169607.13_1	ENSG00000169607.13	CKAP2L	chr2	-	ENSG00000169607.13:s:112740818-112741007	ENSG00000169607.13_1_AI_1	False	False	112740818-112741007	C2	112736349-112739048	C1_C2_spliced	112739048-112740818	1769	False	False	True	9.554e-01	9.146e-01	-3.280e-02	8.146e-01	3.963e-01
ENSG00000135124.16_2	ENSG00000135124.16	P2RX4	chr12	+	ENSG00000135124.16:s:121228963-121229099	ENSG00000135124.16_2_AI_1	False	True	121228963-121229099	C2	121232360-121232508	C1_C2_intron	121229100-121232359	3260	False	False	True	9.221e-02	6.435e-02	-1.983e-02	7.586e-01	4.438e-01
ENSG00000135124.16_2	ENSG00000135124.16	P2RX4	chr12	+	ENSG00000135124.16:s:121228963-121229099	ENSG00000135124.16_2_AI_1	False	False	121228963-121229099	C2	121232360-121232508	C1_C2_spliced	121229099-121232414	3260	False	False	True	9.041e-01	9.332e-01	2.062e-02	7.609e-01	4.357e-01
ENSG00000055732.13_1	ENSG00000055732.13	MCOLN3	chr1	-	ENSG00000055732.13:s:85032696-85032792	ENSG00000055732.13_1_AI_1	False	True	85032696-85032792	C2	85029106-85029959	C1_C2_intron	85029960-85032695	2736	False	False	True	2.755e-02	9.652e-02	5.236e-02	8.754e-01	2.456e-01
ENSG00000055732.13_1	ENSG00000055732.13	MCOLN3	chr1	-	ENSG00000055732.13:s:85032696-85032792	ENSG00000055732.13_1_AI_1	False	False	85032696-85032792	C2	85029106-85029959	C1_C2_spliced	85029205-85032696	2736	False	False	True	9.724e-01	9.035e-01	-5.236e-02	8.754e-01	2.456e-01
ENSG00000055732.13_2	ENSG00000055732.13	MCOLN3	chr1	-	ENSG00000055732.13:s:85024541-85026088	ENSG00000055732.13_2_AI_1	False	True	85024541-85026088	C2	85022299-85023520	C1_C2_intron	85023521-85024540	1020	False	False	True	7.176e-01	8.027e-01	5.409e-02	8.366e-01	1.593e-01
ENSG00000055732.13_2	ENSG00000055732.13	MCOLN3	chr1	-	ENSG00000055732.13:s:85024541-85026088	ENSG00000055732.13_2_AI_1	False	False	85024541-85026088	C2	85022299-85023520	C1_C2_spliced	85022400-85025939	1020	False	False	True	2.824e-01	1.973e-01	-5.409e-02	8.366e-01	1.593e-01
ENSG00000143924.19_3	ENSG00000143924.19	EML4	chr2	+	ENSG00000143924.19:s:42284634-42284703	ENSG00000143924.19_3_AI_1	False	True	42284634-42284703	C2	42285923-42286379	C1_C2_intron	42284704-42285922	1219	False	False	True	6.109e-02	7.341e-02	4.443e-03	6.803e-01	7.455e-01
ENSG00000143924.19_3	ENSG00000143924.19	EML4	chr2	+	ENSG00000143924.19:s:42284634-42284703	ENSG00000143924.19_3_AI_1	False	False	42284634-42284703	C2	42285923-42286379	C1_C2_spliced	42284703-42286269	1219	False	False	True	9.389e-01	9.266e-01	-4.443e-03	6.803e-01	7.455e-01
ENSG00000106261.17_2	ENSG00000106261.17	ZKSCAN1	chr7	+	ENSG00000106261.17:t:100029861-100029952	ENSG00000106261.17_2_AI_1	False	True	100029861-100029952	C1	100024154-100024960	C2_C1_intron	100024961-100029860	4900	False	False	True	4.356e-02	5.008e-02	1.315e-03	7.024e-01	7.135e-01
ENSG00000106261.17_2	ENSG00000106261.17	ZKSCAN1	chr7	+	ENSG00000106261.17:t:100029861-100029952	ENSG00000106261.17_2_AI_1	False	False	100024154-100024960	C1	100024154-100024960	C2_C1_spliced	100024307-100029861	4900	False	False	True	9.549e-01	9.484e-01	-1.471e-03	7.045e-01	7.090e-01
ENSG00000185298.13_2	ENSG00000185298.13	CCDC137	chr17	+	ENSG00000185298.13:s:81670225-81670453	ENSG00000185298.13_2_AI_1	False	True	81670225-81670453	C2	81671589-81671826	C1_C2_intron	81670454-81671588	1135	False	False	True	2.694e-02	6.494e-02	2.823e-02	8.262e-01	5.508e-01
ENSG00000185298.13_2	ENSG00000185298.13	CCDC137	chr17	+	ENSG00000185298.13:s:81670225-81670453	ENSG00000185298.13_2_AI_1	False	False	81670225-81670453	C2	81671589-81671826	C1_C2_spliced	81670453-81671744	1135	False	False	True	9.731e-01	9.351e-01	-2.823e-02	8.262e-01	5.508e-01
ENSG00000097096.10_1	ENSG00000097096.10	SYDE2	chr1	-	ENSG00000097096.10:s:85181159-85183200	ENSG00000097096.10_1_AI_1	False	True	85181159-85183200	C2	85178146-85178272	C1_C2_intron	85178273-85181158	2886	False	False	True	1.260e-01	1.154e-01	-2.488e-03	7.496e-01	4.972e-01
ENSG00000097096.10_1	ENSG00000097096.10	SYDE2	chr1	-	ENSG00000097096.10:s:85181159-85183200	ENSG00000097096.10_1_AI_1	False	False	85181159-85183200	C2	85178146-85178272	C1_C2_spliced	85178272-85182098	2886	False	False	True	8.740e-01	8.846e-01	2.488e-03	7.496e-01	4.972e-01
ENSG00000097096.10_2	ENSG00000097096.10	SYDE2	chr1	-	ENSG00000097096.10:s:85164526-85164757	ENSG00000097096.10_2_AI_1	False	True	85164526-85164757	C2	85156889-85159249	C1_C2_intron	85159250-85164525	5276	False	False	True	1.874e-01	1.915e-01	-2.865e-04	7.724e-01	3.715e-01
ENSG00000097096.10_2	ENSG00000097096.10	SYDE2	chr1	-	ENSG00000097096.10:s:85164526-85164757	ENSG00000097096.10_2_AI_1	False	False	85164526-85164757	C2	85156889-85159249	C1_C2_spliced	85159249-85164526	5276	False	False	True	8.126e-01	8.085e-01	2.866e-04	7.724e-01	3.715e-01
ENSG00000011052.21_2	ENSG00000011052.21	NME1-NME2	chr17	+	ENSG00000011052.21:s:51161160-51161272	ENSG00000011052.21_2_AI_1	False	True	51161160-51161272	C2	51166827-51166956	C1_C2_intron	51161273-51166826	5554	False	False	True	3.210e-01	1.891e-01	-8.343e-02	8.814e-01	1.025e-01
ENSG00000011052.21_2	ENSG00000011052.21	NME1-NME2	chr17	+	ENSG00000011052.21:s:51161160-51161272	ENSG00000011052.21_2_AI_1	False	False	51161160-51161272	C2	51166827-51166956	C1_C2_spliced	51161272-51166827	5554	False	False	True	6.790e-01	8.109e-01	8.343e-02	8.814e-01	1.025e-01
ENSG00000004399.13_2	ENSG00000004399.13	PLXND1	chr3	-	ENSG00000004399.13:s:129570684-129570935	ENSG00000004399.13_2_AI_1	False	True	129570684-129570935	C2	129569189-129569957	C1_C2_intron	129569958-129570683	726	False	False	True	1.290e-01	4.609e-02	-6.491e-02	9.036e-01	1.749e-01
ENSG00000004399.13_2	ENSG00000004399.13	PLXND1	chr3	-	ENSG00000004399.13:s:129570684-129570935	ENSG00000004399.13_2_AI_1	False	False	129570684-129570935	C2	129569189-129569957	C1_C2_spliced	129569957-129570786	726	False	False	True	8.710e-01	9.539e-01	6.491e-02	9.036e-01	1.749e-01
ENSG00000004399.13_3	ENSG00000004399.13	PLXND1	chr3	-	ENSG00000004399.13:s:129567492-129567604	ENSG00000004399.13_3_AI_1	False	True	129567492-129567604	C2	129566527-129566631	C1_C2_intron	129566632-129567491	860	False	False	True	2.403e-01	1.393e-01	-6.901e-02	8.709e-01	1.402e-01
ENSG00000004399.13_3	ENSG00000004399.13	PLXND1	chr3	-	ENSG00000004399.13:s:129567492-129567604	ENSG00000004399.13_3_AI_1	False	False	129567492-129567604	C2	129566527-129566631	C1_C2_spliced	129566631-129567492	860	False	False	True	7.597e-01	8.607e-01	6.901e-02	8.709e-01	1.402e-01
ENSG00000167774.2_1	ENSG00000167774.2	ENSG00000167774	chr19	-	ENSG00000167774.2:s:8321308-8321379	ENSG00000167774.2_1_AI_1	False	True	8321308-8321379	C2	8320857-8320906	C1_C2_intron	8320907-8321307	401	False	False	True	1.787e-01	1.191e-01	-4.161e-02	8.525e-01	3.331e-01
ENSG00000167774.2_1	ENSG00000167774.2	ENSG00000167774	chr19	-	ENSG00000167774.2:s:8321308-8321379	ENSG00000167774.2_1_AI_1	False	False	8321308-8321379	C2	8320857-8320906	C1_C2_spliced	8320906-8321308	401	False	False	True	8.213e-01	8.809e-01	4.161e-02	8.525e-01	3.331e-01
ENSG00000267855.6_1	ENSG00000267855.6	NDUFA7	chr19	-	ENSG00000267855.6:s:8321308-8321375	ENSG00000267855.6_1_AI_1	False	True	8321308-8321375	C2	8320857-8320906	C1_C2_intron	8320907-8321307	401	False	False	True	1.731e-01	1.090e-01	-4.938e-02	8.696e-01	2.612e-01
ENSG00000267855.6_1	ENSG00000267855.6	NDUFA7	chr19	-	ENSG00000267855.6:s:8321308-8321375	ENSG00000267855.6_1_AI_1	False	False	8321308-8321375	C2	8320857-8320906	C1_C2_spliced	8320906-8321308	401	False	False	True	8.269e-01	8.910e-01	4.938e-02	8.696e-01	2.612e-01
ENSG00000145916.19_3	ENSG00000145916.19	RMND5B	chr5	+	ENSG00000145916.19:s:178143942-178144108	ENSG00000145916.19_3_AI_1	False	True	178143942-178144108	C2	178145970-178146279	C1_C2_intron	178144109-178145969	1861	False	True	True	2.486e-01	1.013e-01	-1.116e-01	9.421e-01	5.800e-02
ENSG00000145916.19_3	ENSG00000145916.19	RMND5B	chr5	+	ENSG00000145916.19:s:178143942-178144108	ENSG00000145916.19_3_AI_1	False	False	178143942-178144108	C2	178145970-178146279	C1_C2_spliced	178144108-178146114	1861	False	True	True	7.514e-01	8.987e-01	1.116e-01	9.421e-01	5.800e-02
ENSG00000177302.15_2	ENSG00000177302.15	TOP3A	chr17	-	ENSG00000177302.15:t:18302580-18303090	ENSG00000177302.15_2_AI_1	False	True	18302580-18303090	C1	18305112-18305220	C2_C1_intron	18303091-18305111	2021	False	False	True	1.119e-01	1.236e-01	8.134e-03	7.348e-01	5.356e-01
ENSG00000177302.15_2	ENSG00000177302.15	TOP3A	chr17	-	ENSG00000177302.15:t:18302580-18303090	ENSG00000177302.15_2_AI_1	False	False	18305112-18305220	C1	18305112-18305220	C2_C1_spliced	18302723-18305112	2021	False	False	True	8.757e-01	8.493e-01	-1.052e-02	7.434e-01	5.145e-01
ENSG00000177302.15_3	ENSG00000177302.15	TOP3A	chr17	-	ENSG00000177302.15:t:18285407-18285520	ENSG00000177302.15_3_AI_1	False	True	18285407-18285520	C1	18290540-18290686	C2_C1_intron	18285521-18290539	5019	False	False	True	5.476e-02	6.059e-02	2.373e-03	7.087e-01	6.754e-01
ENSG00000177302.15_3	ENSG00000177302.15	TOP3A	chr17	-	ENSG00000177302.15:t:18285407-18285520	ENSG00000177302.15_3_AI_1	False	False	18290540-18290686	C1	18290540-18290686	C2_C1_spliced	18285520-18290557	5019	False	False	True	9.292e-01	9.365e-01	5.800e-03	7.105e-01	6.514e-01
ENSG00000164053.22_3	ENSG00000164053.22	ATRIP	chr3	+	ENSG00000164053.22:s:48460110-48460419	ENSG00000164053.22_3_AI_1	False	False	48460110-48460419	C2	48460709-48460799	C1_C2_intron	48460420-48460708	289	False	False	True	9.641e-01	9.303e-01	-2.739e-02	7.813e-01	4.022e-01
ENSG00000164053.22_3	ENSG00000164053.22	ATRIP	chr3	+	ENSG00000164053.22:s:48460110-48460419	ENSG00000164053.22_3_AI_1	False	False	48460110-48460419	C2	48460709-48460799	C1_C2_spliced	48460419-48460709	289	False	False	True	3.590e-02	6.968e-02	2.739e-02	7.813e-01	4.022e-01
ENSG00000197451.12_1	ENSG00000197451.12	HNRNPAB	chr5	+	ENSG00000197451.12:s:178204533-178204740	ENSG00000197451.12_1_AI_1	False	False	178204533-178204740	C2	178204815-178205046	C1_C2_intron	178204741-178204814	74	False	True	True	5.068e-01	3.096e-01	-1.926e-01	1.000e+00	1.877e-04
ENSG00000197451.12_1	ENSG00000197451.12	HNRNPAB	chr5	+	ENSG00000197451.12:s:178204533-178204740	ENSG00000197451.12_1_AI_1	False	False	178204533-178204740	C2	178204815-178205046	C1_C2_spliced	178204740-178204815	74	False	True	True	4.932e-01	6.904e-01	1.926e-01	1.000e+00	1.877e-04
ENSG00000176994.11_1	ENSG00000176994.11	SMCR8	chr17	+	ENSG00000176994.11:s:18315293-18318149	ENSG00000176994.11_1_AI_1	False	True	18315293-18318149	C2	18322617-18328056	C1_C2_intron	18318150-18322616	4467	False	False	True	1.052e-01	1.234e-01	6.023e-03	7.313e-01	5.728e-01
ENSG00000176994.11_1	ENSG00000176994.11	SMCR8	chr17	+	ENSG00000176994.11:s:18315293-18318149	ENSG00000176994.11_1_AI_1	False	False	18315293-18318149	C2	18322617-18328056	C1_C2_spliced	18318149-18322617	4467	False	False	True	8.948e-01	8.766e-01	-6.023e-03	7.313e-01	5.728e-01
ENSG00000176401.6_1	ENSG00000176401.6	EID2B	chr19	-	ENSG00000176401.6:s:39532740-39532852	ENSG00000176401.6_1_AI_1	False	False	39532740-39532852	C2	39530987-39531513	C1_C2_intron	39531514-39532739	1226	False	False	True	9.249e-01	9.872e-01	2.975e-02	7.733e-01	3.815e-01
ENSG00000176401.6_1	ENSG00000176401.6	EID2B	chr19	-	ENSG00000176401.6:s:39532740-39532852	ENSG00000176401.6_1_AI_1	False	False	39532740-39532852	C2	39530987-39531513	C1_C2_spliced	39531513-39532740	1226	False	False	True	7.511e-02	1.282e-02	-2.975e-02	7.733e-01	3.815e-01
ENSG00000271270.8_1	ENSG00000271270.8	TMCC1-DT	chr3	+	ENSG00000271270.8:s:129901707-129902205	ENSG00000271270.8_1_AI_1	False	False	129901707-129902205	C2	129905021-129908911	C1_C2_intron	129902206-129905020	2815	False	False	True	3.721e-01	4.100e-01	2.838e-02	8.077e-01	2.373e-01
ENSG00000271270.8_1	ENSG00000271270.8	TMCC1-DT	chr3	+	ENSG00000271270.8:s:129901707-129902205	ENSG00000271270.8_1_AI_1	False	False	129901707-129902205	C2	129905021-129908911	C1_C2_spliced	129901860-129905627	2815	False	False	True	6.231e-01	5.484e-01	-5.910e-02	8.451e-01	1.469e-01
ENSG00000175309.15_4	ENSG00000175309.15	PHYKPL	chr5	-	ENSG00000175309.15:s:178210968-178211970	ENSG00000175309.15_4_AI_1	False	True	178210968-178211970	C2	178208471-178208915	C1_C2_intron	178208916-178210967	2052	False	False	True	1.382e-01	2.307e-01	6.533e-02	8.716e-01	1.571e-01
ENSG00000175309.15_4	ENSG00000175309.15	PHYKPL	chr5	-	ENSG00000175309.15:s:178210968-178211970	ENSG00000175309.15_4_AI_1	False	False	178210968-178211970	C2	178208471-178208915	C1_C2_spliced	178208915-178211890	2052	False	False	True	8.599e-01	7.673e-01	-6.520e-02	8.710e-01	1.573e-01
ENSG00000180730.5_1	ENSG00000180730.5	SHISA2	chr13	-	ENSG00000180730.5:s:26050642-26052016	ENSG00000180730.5_1_AI_1	False	True	26050642-26052016	C2	26044597-26047066	C1_C2_intron	26047067-26050641	3575	False	False	True	1.264e-01	1.203e-01	-2.252e-03	6.749e-01	7.517e-01
ENSG00000180730.5_1	ENSG00000180730.5	SHISA2	chr13	-	ENSG00000180730.5:s:26050642-26052016	ENSG00000180730.5_1_AI_1	False	False	26050642-26052016	C2	26044597-26047066	C1_C2_spliced	26047066-26050642	3575	False	False	True	8.736e-01	8.797e-01	2.252e-03	6.749e-01	7.517e-01
ENSG00000116815.16_2	ENSG00000116815.16	CD58	chr1	-	ENSG00000116815.16:s:116518700-116519302	ENSG00000116815.16_2_AI_1	False	True	116518700-116519302	C2	116514534-116514822	C1_C2_intron	116514823-116518699	3877	False	False	True	1.624e-01	1.970e-01	1.633e-02	7.709e-01	3.871e-01
ENSG00000116815.16_2	ENSG00000116815.16	CD58	chr1	-	ENSG00000116815.16:s:116518700-116519302	ENSG00000116815.16_2_AI_1	False	False	116518700-116519302	C2	116514534-116514822	C1_C2_spliced	116514822-116519231	3877	False	False	True	8.376e-01	8.030e-01	-1.633e-02	7.709e-01	3.871e-01
ENSG00000160447.7_1	ENSG00000160447.7	PKN3	chr9	+	ENSG00000160447.7:s:128702503-128702939	ENSG00000160447.7_1_AI_1	False	True	128702503-128702939	C2	128705303-128705543	C1_C2_intron	128702940-128705302	2363	False	True	True	6.019e-01	3.821e-01	-2.072e-01	9.922e-01	5.019e-03
ENSG00000160447.7_1	ENSG00000160447.7	PKN3	chr9	+	ENSG00000160447.7:s:128702503-128702939	ENSG00000160447.7_1_AI_1	False	False	128702503-128702939	C2	128705303-128705543	C1_C2_spliced	128702939-128705303	2363	False	True	True	3.981e-01	6.179e-01	2.072e-01	9.922e-01	5.019e-03
ENSG00000160447.7_3	ENSG00000160447.7	PKN3	chr9	+	ENSG00000160447.7:s:128714562-128714664	ENSG00000160447.7_3_AI_1	False	True	128714562-128714664	C2	128714798-128714865	C1_C2_intron	128714665-128714797	133	False	True	True	2.426e-01	4.784e-02	-1.939e-01	1.000e+00	1.140e-04
ENSG00000160447.7_3	ENSG00000160447.7	PKN3	chr9	+	ENSG00000160447.7:s:128714562-128714664	ENSG00000160447.7_3_AI_1	False	False	128714562-128714664	C2	128714798-128714865	C1_C2_spliced	128714664-128714798	133	False	True	True	7.574e-01	9.522e-01	1.939e-01	1.000e+00	1.140e-04
ENSG00000160447.7_5	ENSG00000160447.7	PKN3	chr9	+	ENSG00000160447.7:s:128716747-128716923	ENSG00000160447.7_5_AI_1	False	True	128716747-128716923	C2	128718325-128718387	C1_C2_intron	128716924-128718324	1401	False	False	True	1.170e-01	5.109e-02	-4.873e-02	8.653e-01	2.604e-01
ENSG00000160447.7_5	ENSG00000160447.7	PKN3	chr9	+	ENSG00000160447.7:s:128716747-128716923	ENSG00000160447.7_5_AI_1	False	False	128716747-128716923	C2	128718325-128718387	C1_C2_spliced	128716923-128718325	1401	False	False	True	8.830e-01	9.489e-01	4.873e-02	8.653e-01	2.604e-01
ENSG00000260482.3_1	ENSG00000260482.3	ENSG00000260482	chr16	+	ENSG00000260482.3:s:23670011-23672197	ENSG00000260482.3_1_AI_1	False	True	23670011-23672197	C2	23672852-23673673	C1_C2_intron	23672198-23672851	654	False	False	True	9.279e-01	9.457e-01	1.137e-02	7.330e-01	5.528e-01
ENSG00000260482.3_1	ENSG00000260482.3	ENSG00000260482	chr16	+	ENSG00000260482.3:s:23670011-23672197	ENSG00000260482.3_1_AI_1	False	False	23670011-23672197	C2	23672852-23673673	C1_C2_spliced	23672197-23672852	654	False	False	True	6.910e-02	5.039e-02	-1.201e-02	7.324e-01	5.544e-01
ENSG00000166851.15_1	ENSG00000166851.15	PLK1	chr16	+	ENSG00000166851.15:s:23688668-23688745	ENSG00000166851.15_1_AI_1	False	True	23688668-23688745	C2	23689238-23689392	C1_C2_intron	23688746-23689237	492	False	False	True	6.731e-02	7.513e-02	8.410e-04	6.271e-01	9.190e-01
ENSG00000166851.15_1	ENSG00000166851.15	PLK1	chr16	+	ENSG00000166851.15:s:23688668-23688745	ENSG00000166851.15_1_AI_1	False	False	23688668-23688745	C2	23689238-23689392	C1_C2_spliced	23688745-23689238	492	False	False	True	9.327e-01	9.249e-01	-8.410e-04	6.271e-01	9.190e-01
ENSG00000108443.14_3	ENSG00000108443.14	RPS6KB1	chr17	+	ENSG00000108443.14:s:59936464-59936541	ENSG00000108443.14_3_AI_1	False	True	59936464-59936541	C2	59940836-59940943	C1_C2_intron	59936542-59940835	4294	False	False	True	6.170e-02	5.460e-02	-4.699e-03	7.203e-01	6.174e-01
ENSG00000108443.14_3	ENSG00000108443.14	RPS6KB1	chr17	+	ENSG00000108443.14:s:59936464-59936541	ENSG00000108443.14_3_AI_1	False	False	59936464-59936541	C2	59940836-59940943	C1_C2_spliced	59936541-59940836	4294	False	False	True	9.383e-01	9.454e-01	4.699e-03	7.203e-01	6.174e-01
ENSG00000106348.18_3	ENSG00000106348.18	IMPDH1	chr7	-	ENSG00000106348.18:s:128396600-128396695	ENSG00000106348.18_3_AI_1	False	True	128396600-128396695	C2	128395131-128395274	C1_C2_intron	128395275-128396599	1325	False	False	True	8.309e-02	6.365e-02	-8.387e-03	6.792e-01	6.904e-01
ENSG00000106348.18_3	ENSG00000106348.18	IMPDH1	chr7	-	ENSG00000106348.18:s:128396600-128396695	ENSG00000106348.18_3_AI_1	False	False	128396600-128396695	C2	128395131-128395274	C1_C2_spliced	128395274-128396600	1325	False	False	True	9.169e-01	9.363e-01	8.388e-03	6.792e-01	6.904e-01
ENSG00000109606.13_1	ENSG00000109606.13	DHX15	chr4	-	ENSG00000109606.13:s:24539709-24540299	ENSG00000109606.13_1_AI_1	False	True	24539709-24540299	C2	24537051-24539150	C1_C2_intron	24539151-24539708	558	False	False	True	1.459e-01	1.281e-01	-1.197e-02	7.208e-01	6.616e-01
ENSG00000109606.13_1	ENSG00000109606.13	DHX15	chr4	-	ENSG00000109606.13:s:24539709-24540299	ENSG00000109606.13_1_AI_1	False	False	24539709-24540299	C2	24537051-24539150	C1_C2_spliced	24537173-24540108	558	False	False	True	8.541e-01	8.719e-01	1.197e-02	7.208e-01	6.616e-01
ENSG00000113360.17_3	ENSG00000113360.17	DROSHA	chr5	-	ENSG00000113360.17:s:31429475-31429545	ENSG00000113360.17_3_AI_1	False	True	31429475-31429545	C2	31424427-31424471	C1_C2_intron	31424472-31429474	5003	False	False	True	3.557e-02	5.425e-02	1.707e-02	7.566e-01	6.280e-01
ENSG00000113360.17_3	ENSG00000113360.17	DROSHA	chr5	-	ENSG00000113360.17:s:31429475-31429545	ENSG00000113360.17_3_AI_1	False	False	31429475-31429545	C2	31424427-31424471	C1_C2_spliced	31424471-31429475	5003	False	False	True	9.644e-01	9.458e-01	-1.707e-02	7.566e-01	6.280e-01
ENSG00000254536.2_1	ENSG00000254536.2	ENSG00000254536	chr10	+	ENSG00000254536.2:s:133399529-133400128	ENSG00000254536.2_1_AI_1	False	True	133399529-133400128	C2	133401529-133401590	C1_C2_intron	133400129-133401528	1400	False	False	True	2.739e-01	1.981e-01	-6.320e-02	8.711e-01	1.678e-01
ENSG00000254536.2_1	ENSG00000254536.2	ENSG00000254536	chr10	+	ENSG00000254536.2:s:133399529-133400128	ENSG00000254536.2_1_AI_1	False	False	133399529-133400128	C2	133401529-133401590	C1_C2_spliced	133399619-133401529	1400	False	False	True	7.261e-01	8.019e-01	6.320e-02	8.711e-01	1.678e-01
ENSG00000254536.2_2	ENSG00000254536.2	ENSG00000254536	chr10	+	ENSG00000254536.2:s:133401529-133401590	ENSG00000254536.2_2_AI_1	False	True	133401529-133401590	C2	133402149-133402245	C1_C2_intron	133401591-133402148	558	False	False	True	3.804e-01	3.288e-01	-3.026e-02	7.993e-01	3.148e-01
ENSG00000254536.2_2	ENSG00000254536.2	ENSG00000254536	chr10	+	ENSG00000254536.2:s:133401529-133401590	ENSG00000254536.2_2_AI_1	False	False	133401529-133401590	C2	133402149-133402245	C1_C2_spliced	133401590-133402149	558	False	False	True	6.196e-01	6.712e-01	3.026e-02	7.993e-01	3.148e-01
ENSG00000161888.12_2	ENSG00000161888.12	SPC24	chr19	-	ENSG00000161888.12:t:11145493-11146430	ENSG00000161888.12_2_AI_1	False	False	11145493-11146430	C1	11147081-11147289	C2_C1_intron	11146431-11147080	650	False	False	True	8.962e-01	9.489e-01	3.404e-02	8.114e-01	3.751e-01
ENSG00000161888.12_2	ENSG00000161888.12	SPC24	chr19	-	ENSG00000161888.12:t:11145493-11146430	ENSG00000161888.12_2_AI_1	False	False	11147081-11147289	C1	11147081-11147289	C2_C1_spliced	11146430-11147870	650	False	False	True	1.025e-01	3.742e-02	-4.999e-02	8.783e-01	2.646e-01
ENSG00000255717.8_3	ENSG00000255717.8	SNHG1	chr11	-	ENSG00000255717.8:t:62853071-62853145	ENSG00000255717.8_3_AI_1	False	False	62853075-62853145	C1	62853552-62853590	C2_C1_intron	62853146-62853551	406	False	False	True	1.332e-01	8.517e-02	-4.424e-02	9.061e-01	4.008e-01
ENSG00000255717.8_3	ENSG00000255717.8	SNHG1	chr11	-	ENSG00000255717.8:t:62853071-62853145	ENSG00000255717.8_3_AI_1	False	False	62853552-62853590	C1	62853552-62853590	C2_C1_spliced	62853115-62853552	406	False	False	True	8.643e-01	9.130e-01	4.228e-02	8.857e-01	3.918e-01
ENSG00000255717.8_5	ENSG00000255717.8	SNHG1	chr11	-	ENSG00000255717.8:s:62852609-62852681	ENSG00000255717.8_5_AI_1	False	False	62852609-62852681	C2	62852290-62852436	C1_C2_intron	62852437-62852608	172	False	False	True	9.170e-01	9.166e-01	1.885e-03	6.396e-01	8.758e-01
ENSG00000255717.8_5	ENSG00000255717.8	SNHG1	chr11	-	ENSG00000255717.8:s:62852609-62852681	ENSG00000255717.8_5_AI_1	False	False	62852609-62852681	C2	62852290-62852436	C1_C2_spliced	62852436-62852656	172	False	False	True	8.297e-02	8.343e-02	-1.885e-03	6.396e-01	8.758e-01
ENSG00000168887.11_1	ENSG00000168887.11	C2orf68	chr2	-	ENSG00000168887.11:t:85609435-85609586	ENSG00000168887.11_1_AI_1	False	True	85609435-85609586	C1	85610220-85611573	C2_C1_intron	85609587-85610219	633	False	False	True	2.011e-01	1.640e-01	-2.731e-02	7.901e-01	4.011e-01
ENSG00000168887.11_1	ENSG00000168887.11	C2orf68	chr2	-	ENSG00000168887.11:t:85609435-85609586	ENSG00000168887.11_1_AI_1	False	False	85610220-85611573	C1	85610220-85611573	C2_C1_spliced	85609586-85611668	633	False	False	True	7.568e-01	7.979e-01	2.445e-02	7.834e-01	4.158e-01
ENSG00000259522.3_1	ENSG00000259522.3	ENSG00000259522	chr14	-	ENSG00000259522.3:s:24190380-24190416	ENSG00000259522.3_1_AI_1	False	True	24190380-24190416	C2	24188719-24189808	C1_C2_intron	24189809-24190379	571	False	False	True	4.218e-01	3.525e-01	-5.866e-02	8.428e-01	1.632e-01
ENSG00000259522.3_1	ENSG00000259522.3	ENSG00000259522	chr14	-	ENSG00000259522.3:s:24190380-24190416	ENSG00000259522.3_1_AI_1	False	False	24190380-24190416	C2	24188719-24189808	C1_C2_spliced	24189808-24190380	571	False	False	True	5.782e-01	6.475e-01	5.866e-02	8.428e-01	1.632e-01
ENSG00000159216.19_2	ENSG00000159216.19	RUNX1	chr21	-	ENSG00000159216.19:s:34799301-34799462	ENSG00000159216.19_2_AI_1	False	True	34799301-34799462	C2	34787801-34792610	C1_C2_intron	34792611-34799300	6690	False	False	True	8.962e-02	1.281e-01	2.386e-02	7.735e-01	4.021e-01
ENSG00000159216.19_2	ENSG00000159216.19	RUNX1	chr21	-	ENSG00000159216.19:s:34799301-34799462	ENSG00000159216.19_2_AI_1	False	False	34799301-34799462	C2	34787801-34792610	C1_C2_spliced	34792610-34799301	6690	False	False	True	9.104e-01	8.719e-01	-2.386e-02	7.735e-01	4.021e-01
ENSG00000196363.10_2	ENSG00000196363.10	WDR5	chr9	+	ENSG00000196363.10:s:134140703-134140811	ENSG00000196363.10_2_AI_1	False	True	134140703-134140811	C2	134141510-134141583	C1_C2_intron	134140812-134141509	698	False	False	True	2.528e-02	6.173e-02	3.664e-02	8.885e-01	5.245e-01
ENSG00000196363.10_2	ENSG00000196363.10	WDR5	chr9	+	ENSG00000196363.10:s:134140703-134140811	ENSG00000196363.10_2_AI_1	False	False	134140703-134140811	C2	134141510-134141583	C1_C2_spliced	134140811-134141510	698	False	False	True	9.589e-01	9.228e-01	-3.886e-02	8.932e-01	4.829e-01
ENSG00000213599.10_2	ENSG00000213599.10	SLX1A-SULT1A3	chr16	+	ENSG00000213599.10:s:30202912-30203006	ENSG00000213599.10_2_AI_1	False	False	30202912-30203006	C2	30203505-30203685	C1_C2_intron	30203007-30203504	498	False	False	True	3.188e-01	2.349e-01	-4.770e-02	8.432e-01	2.142e-01
ENSG00000213599.10_2	ENSG00000213599.10	SLX1A-SULT1A3	chr16	+	ENSG00000213599.10:s:30202912-30203006	ENSG00000213599.10_2_AI_1	False	False	30202912-30203006	C2	30203505-30203685	C1_C2_spliced	30203006-30203505	498	False	False	True	6.812e-01	7.651e-01	4.770e-02	8.432e-01	2.142e-01
ENSG00000170448.12_1	ENSG00000170448.12	NFXL1	chr4	-	ENSG00000170448.12:s:47855059-47855163	ENSG00000170448.12_1_AI_1	False	True	47855059-47855163	C2	47851856-47852208	C1_C2_intron	47852209-47855058	2850	False	False	True	4.343e-02	8.027e-02	2.609e-02	7.915e-01	4.968e-01
ENSG00000170448.12_1	ENSG00000170448.12	NFXL1	chr4	-	ENSG00000170448.12:s:47855059-47855163	ENSG00000170448.12_1_AI_1	False	False	47855059-47855163	C2	47851856-47852208	C1_C2_spliced	47851942-47855059	2850	False	False	True	9.566e-01	9.197e-01	-2.609e-02	7.915e-01	4.968e-01
ENSG00000066279.19_3	ENSG00000066279.19	ASPM	chr1	-	ENSG00000066279.19:s:197088256-197088432	ENSG00000066279.19_3_AI_1	False	True	197088256-197088432	C2	197086803-197086972	C1_C2_intron	197086973-197088255	1283	False	False	True	1.391e-01	1.470e-01	1.468e-03	7.397e-01	5.514e-01
ENSG00000066279.19_3	ENSG00000066279.19	ASPM	chr1	-	ENSG00000066279.19:s:197088256-197088432	ENSG00000066279.19_3_AI_1	False	False	197088256-197088432	C2	197086803-197086972	C1_C2_spliced	197086972-197088256	1283	False	False	True	8.609e-01	8.530e-01	-1.468e-03	7.397e-01	5.514e-01
ENSG00000175548.9_2	ENSG00000175548.9	ALG10B	chr12	+	ENSG00000175548.9:t:38323913-38329721	ENSG00000175548.9_2_AI_1	False	False	38323913-38329721	C1	38320161-38321327	C2_C1_intron	38321328-38323912	2585	False	False	True	4.815e-01	6.175e-01	8.027e-02	8.656e-01	9.226e-02
ENSG00000175548.9_2	ENSG00000175548.9	ALG10B	chr12	+	ENSG00000175548.9:t:38323913-38329721	ENSG00000175548.9_2_AI_1	False	False	38320161-38321327	C1	38320161-38321327	C2_C1_spliced	38318458-38323913	2585	False	False	True	5.185e-01	3.825e-01	-8.027e-02	8.656e-01	9.226e-02
ENSG00000136997.21_2	ENSG00000136997.21	MYC	chr8	+	ENSG00000136997.21:s:127738248-127739019	ENSG00000136997.21_2_AI_1	False	True	127738248-127739019	C2	127740396-127742951	C1_C2_intron	127739020-127740395	1376	False	False	True	5.639e-02	5.935e-02	2.391e-04	6.879e-01	7.448e-01
ENSG00000136997.21_2	ENSG00000136997.21	MYC	chr8	+	ENSG00000136997.21:s:127738248-127739019	ENSG00000136997.21_2_AI_1	False	False	127738248-127739019	C2	127740396-127742951	C1_C2_spliced	127739019-127740396	1376	False	False	True	9.369e-01	9.338e-01	-6.973e-04	6.487e-01	8.434e-01
ENSG00000101337.16_4	ENSG00000101337.16	TM9SF4	chr20	+	ENSG00000101337.16:s:32150800-32150875	ENSG00000101337.16_4_AI_1	False	True	32150800-32150875	C2	32155103-32155186	C1_C2_intron	32150876-32155102	4227	False	False	True	1.530e-01	1.677e-01	8.907e-03	7.440e-01	5.123e-01
ENSG00000101337.16_4	ENSG00000101337.16	TM9SF4	chr20	+	ENSG00000101337.16:s:32150800-32150875	ENSG00000101337.16_4_AI_1	False	False	32150800-32150875	C2	32155103-32155186	C1_C2_spliced	32150875-32155103	4227	False	False	True	8.470e-01	8.323e-01	-8.907e-03	7.440e-01	5.123e-01
ENSG00000101337.16_5	ENSG00000101337.16	TM9SF4	chr20	+	ENSG00000101337.16:s:32155103-32155186	ENSG00000101337.16_5_AI_1	False	True	32155103-32155186	C2	32157794-32157969	C1_C2_intron	32155187-32157793	2607	False	False	True	1.993e-01	1.988e-01	1.133e-03	7.465e-01	4.898e-01
ENSG00000101337.16_5	ENSG00000101337.16	TM9SF4	chr20	+	ENSG00000101337.16:s:32155103-32155186	ENSG00000101337.16_5_AI_1	False	False	32155103-32155186	C2	32157794-32157969	C1_C2_spliced	32155186-32157794	2607	False	False	True	8.007e-01	8.012e-01	-1.133e-03	7.465e-01	4.898e-01
ENSG00000163293.12_1	ENSG00000163293.12	NIPAL1	chr4	+	ENSG00000163293.12:s:48025068-48025334	ENSG00000163293.12_1_AI_1	False	True	48025068-48025334	C2	48030120-48030176	C1_C2_intron	48025335-48030119	4785	False	False	True	2.523e-02	8.563e-02	3.226e-02	7.914e-01	3.586e-01
ENSG00000163293.12_1	ENSG00000163293.12	NIPAL1	chr4	+	ENSG00000163293.12:s:48025068-48025334	ENSG00000163293.12_1_AI_1	False	False	48025068-48025334	C2	48030120-48030176	C1_C2_spliced	48025334-48030120	4785	False	False	True	9.748e-01	9.144e-01	-3.226e-02	7.914e-01	3.586e-01
ENSG00000163293.12_3	ENSG00000163293.12	NIPAL1	chr4	+	ENSG00000163293.12:s:48037279-48037341	ENSG00000163293.12_3_AI_1	False	False	48037279-48037341	C2	48038701-48040173	C1_C2_intron	48037342-48038700	1359	False	False	True	9.440e-01	8.411e-01	-7.966e-02	8.722e-01	1.111e-01
ENSG00000163293.12_3	ENSG00000163293.12	NIPAL1	chr4	+	ENSG00000163293.12:s:48037279-48037341	ENSG00000163293.12_3_AI_1	False	False	48037279-48037341	C2	48038701-48040173	C1_C2_spliced	48037341-48038701	1359	False	False	True	5.600e-02	1.589e-01	7.966e-02	8.722e-01	1.111e-01
ENSG00000136925.15_1	ENSG00000136925.15	TSTD2	chr9	-	ENSG00000136925.15:s:97633243-97633368	ENSG00000136925.15_1_AI_1	False	True	97633243-97633368	C2	97627398-97627612	C1_C2_intron	97627613-97633242	5630	False	False	True	8.585e-02	7.950e-02	-3.130e-04	7.349e-01	5.501e-01
ENSG00000136925.15_1	ENSG00000136925.15	TSTD2	chr9	-	ENSG00000136925.15:s:97633243-97633368	ENSG00000136925.15_1_AI_1	False	False	97633243-97633368	C2	97627398-97627612	C1_C2_spliced	97627612-97633243	5630	False	False	True	9.142e-01	9.205e-01	3.130e-04	7.349e-01	5.501e-01
ENSG00000136925.15_2	ENSG00000136925.15	TSTD2	chr9	-	ENSG00000136925.15:t:97606143-97606261	ENSG00000136925.15_2_AI_1	False	True	97606143-97606261	C1	97610210-97610451	C2_C1_intron	97606262-97610209	3948	False	False	True	1.545e-01	1.641e-01	3.605e-03	7.578e-01	4.330e-01
ENSG00000136925.15_2	ENSG00000136925.15	TSTD2	chr9	-	ENSG00000136925.15:t:97606143-97606261	ENSG00000136925.15_2_AI_1	False	False	97610210-97610451	C1	97610210-97610451	C2_C1_spliced	97606261-97610346	3948	False	False	True	8.399e-01	8.327e-01	-1.153e-03	7.554e-01	4.494e-01
ENSG00000136937.13_2	ENSG00000136937.13	NCBP1	chr9	+	ENSG00000136937.13:s:97671086-97672781	ENSG00000136937.13_2_AI_1	False	False	97671086-97672781	C2	97673512-97673748	C1_C2_intron	97672782-97673511	730	False	False	True	9.775e-01	9.325e-01	-3.171e-02	8.229e-01	4.580e-01
ENSG00000136937.13_2	ENSG00000136937.13	NCBP1	chr9	+	ENSG00000136937.13:s:97671086-97672781	ENSG00000136937.13_2_AI_1	False	False	97671086-97672781	C2	97673512-97673748	C1_C2_spliced	97672781-97673512	730	False	False	True	2.247e-02	6.749e-02	3.171e-02	8.229e-01	4.580e-01
ENSG00000088808.18_5	ENSG00000088808.18	PPP1R13B	chr14	-	ENSG00000088808.18:s:103734892-103735079	ENSG00000088808.18_5_AI_1	False	False	103734892-103735079	C2	103734367-103734663	C1_C2_intron	103734664-103734891	228	False	False	True	9.740e-01	9.174e-01	-3.377e-02	8.139e-01	3.730e-01
ENSG00000088808.18_5	ENSG00000088808.18	PPP1R13B	chr14	-	ENSG00000088808.18:s:103734892-103735079	ENSG00000088808.18_5_AI_1	False	False	103734892-103735079	C2	103734367-103734663	C1_C2_spliced	103734663-103735000	228	False	False	True	2.604e-02	8.261e-02	3.377e-02	8.139e-01	3.730e-01
ENSG00000256087.7_2	ENSG00000256087.7	ZNF432	chr19	-	ENSG00000256087.7:s:52040364-52040583	ENSG00000256087.7_2_AI_1	False	True	52040364-52040583	C2	52031378-52035440	C1_C2_intron	52035441-52040363	4923	False	False	True	5.143e-02	3.848e-02	-2.757e-03	7.113e-01	6.577e-01
ENSG00000256087.7_2	ENSG00000256087.7	ZNF432	chr19	-	ENSG00000256087.7:s:52040364-52040583	ENSG00000256087.7_2_AI_1	False	False	52040364-52040583	C2	52031378-52035440	C1_C2_spliced	52035440-52040488	4923	False	False	True	9.486e-01	9.615e-01	2.757e-03	7.113e-01	6.577e-01
ENSG00000069998.12_3	ENSG00000069998.12	HDHD5	chr22	-	ENSG00000069998.12:t:17143098-17143647	ENSG00000069998.12_3_AI_1	False	True	17143098-17143647	C1	17145024-17145117	C2_C1_intron	17143648-17145023	1376	False	False	True	1.073e-01	9.740e-02	-5.208e-03	7.254e-01	6.103e-01
ENSG00000069998.12_3	ENSG00000069998.12	HDHD5	chr22	-	ENSG00000069998.12:t:17143098-17143647	ENSG00000069998.12_3_AI_1	False	False	17145024-17145117	C1	17145024-17145117	C2_C1_spliced	17143131-17145024	1376	False	False	True	8.860e-01	9.009e-01	8.072e-03	7.336e-01	5.899e-01
ENSG00000163900.11_2	ENSG00000163900.11	TMEM41A	chr3	-	ENSG00000163900.11:s:185488945-185489016	ENSG00000163900.11_2_AI_1	False	True	185488945-185489016	C2	185483305-185483400	C1_C2_intron	185483401-185488944	5544	False	False	True	1.857e-01	1.522e-01	-2.044e-02	8.186e-01	1.903e-01
ENSG00000163900.11_2	ENSG00000163900.11	TMEM41A	chr3	-	ENSG00000163900.11:s:185488945-185489016	ENSG00000163900.11_2_AI_1	False	False	185488945-185489016	C2	185483305-185483400	C1_C2_spliced	185483400-185488945	5544	False	False	True	8.143e-01	8.478e-01	2.044e-02	8.186e-01	1.903e-01
ENSG00000197608.12_2	ENSG00000197608.12	ZNF841	chr19	-	ENSG00000197608.12:s:52066490-52067610	ENSG00000197608.12_2_AI_1	False	False	52066490-52067610	C2	52064465-52065565	C1_C2_intron	52065566-52066489	924	False	False	True	7.105e-01	6.490e-01	-2.852e-02	8.182e-01	2.523e-01
ENSG00000197608.12_2	ENSG00000197608.12	ZNF841	chr19	-	ENSG00000197608.12:s:52066490-52067610	ENSG00000197608.12_2_AI_1	False	False	52066490-52067610	C2	52064465-52065565	C1_C2_spliced	52065565-52066490	924	False	False	True	2.895e-01	3.510e-01	2.852e-02	8.182e-01	2.523e-01
ENSG00000166689.17_5	ENSG00000166689.17	PLEKHA7	chr11	-	ENSG00000166689.17:s:16800974-16801075	ENSG00000166689.17_5_AI_1	False	True	16800974-16801075	C2	16794910-16795323	C1_C2_intron	16795324-16800973	5650	False	False	True	5.629e-02	4.398e-02	-8.088e-03	7.188e-01	6.481e-01
ENSG00000166689.17_5	ENSG00000166689.17	PLEKHA7	chr11	-	ENSG00000166689.17:s:16800974-16801075	ENSG00000166689.17_5_AI_1	False	False	16800974-16801075	C2	16794910-16795323	C1_C2_spliced	16795018-16800974	5650	False	False	True	9.418e-01	9.544e-01	8.271e-03	7.204e-01	6.426e-01
ENSG00000177200.18_2	ENSG00000177200.18	CHD9	chr16	+	ENSG00000177200.18:s:53296956-53297158	ENSG00000177200.18_2_AI_1	False	True	53296956-53297158	C2	53303720-53304625	C1_C2_intron	53297159-53303719	6561	False	False	True	1.572e-02	6.526e-02	2.545e-02	7.586e-01	4.289e-01
ENSG00000177200.18_2	ENSG00000177200.18	CHD9	chr16	+	ENSG00000177200.18:s:53296956-53297158	ENSG00000177200.18_2_AI_1	False	False	53296956-53297158	C2	53303720-53304625	C1_C2_spliced	53297158-53303720	6561	False	False	True	9.804e-01	9.167e-01	-4.407e-02	8.205e-01	2.714e-01
ENSG00000164331.10_2	ENSG00000164331.10	ANKRA2	chr5	-	ENSG00000164331.10:t:73557431-73557640	ENSG00000164331.10_2_AI_1	False	True	73557431-73557640	C1	73561130-73561288	C2_C1_intron	73557641-73561129	3489	False	False	True	3.303e-02	7.690e-02	3.254e-02	8.109e-01	3.863e-01
ENSG00000164331.10_2	ENSG00000164331.10	ANKRA2	chr5	-	ENSG00000164331.10:t:73557431-73557640	ENSG00000164331.10_2_AI_1	False	False	73561130-73561288	C1	73561130-73561288	C2_C1_spliced	73557640-73561130	3489	False	False	True	9.506e-01	9.205e-01	-2.143e-02	7.730e-01	4.403e-01
ENSG00000218336.9_4	ENSG00000218336.9	TENM3	chr4	+	ENSG00000218336.9:s:182789093-182789389	ENSG00000218336.9_4_AI_1	False	True	182789093-182789389	C2	182792274-182793885	C1_C2_intron	182789390-182792273	2884	False	False	True	3.449e-02	8.068e-02	2.606e-02	7.810e-01	4.363e-01
ENSG00000218336.9_4	ENSG00000218336.9	TENM3	chr4	+	ENSG00000218336.9:s:182789093-182789389	ENSG00000218336.9_4_AI_1	False	False	182789093-182789389	C2	182792274-182793885	C1_C2_spliced	182789389-182792274	2884	False	False	True	9.655e-01	9.193e-01	-2.606e-02	7.810e-01	4.363e-01
ENSG00000117625.14_4	ENSG00000117625.14	RCOR3	chr1	+	ENSG00000117625.14:s:211295676-211295753	ENSG00000117625.14_4_AI_1	False	True	211295676-211295753	C2	211301461-211304140	C1_C2_intron	211295754-211301460	5707	False	False	True	6.975e-02	6.054e-02	-1.603e-04	7.443e-01	5.465e-01
ENSG00000117625.14_4	ENSG00000117625.14	RCOR3	chr1	+	ENSG00000117625.14:s:211295676-211295753	ENSG00000117625.14_4_AI_1	False	False	211295676-211295753	C2	211301461-211304140	C1_C2_spliced	211295753-211304083	5707	False	False	True	9.282e-01	9.275e-01	-5.893e-03	7.321e-01	5.516e-01
ENSG00000065526.12_1	ENSG00000065526.12	SPEN	chr1	+	ENSG00000065526.12:s:15872816-15873136	ENSG00000065526.12_1_AI_1	False	True	15872816-15873136	C2	15873502-15874395	C1_C2_intron	15873137-15873501	365	False	False	True	4.139e-01	4.589e-01	3.673e-02	8.320e-01	2.810e-01
ENSG00000065526.12_1	ENSG00000065526.12	SPEN	chr1	+	ENSG00000065526.12:s:15872816-15873136	ENSG00000065526.12_1_AI_1	False	False	15872816-15873136	C2	15873502-15874395	C1_C2_spliced	15873136-15876202	365	False	False	True	5.510e-01	5.102e-01	-3.314e-02	8.212e-01	2.906e-01
ENSG00000075975.17_2	ENSG00000075975.17	MKRN2	chr3	+	ENSG00000075975.17:s:12576611-12576741	ENSG00000075975.17_2_AI_1	False	True	12576631-12576741	C2	12581367-12581952	C1_C2_intron	12576742-12581366	4625	False	False	True	1.398e-02	5.557e-02	1.487e-02	7.201e-01	6.613e-01
ENSG00000075975.17_2	ENSG00000075975.17	MKRN2	chr3	+	ENSG00000075975.17:s:12576611-12576741	ENSG00000075975.17_2_AI_1	False	False	12576631-12576741	C2	12581367-12581952	C1_C2_spliced	12576741-12581808	4625	False	False	True	9.860e-01	9.444e-01	-1.487e-02	7.201e-01	6.613e-01
ENSG00000122490.19_1	ENSG00000122490.19	SLC66A2	chr18	-	ENSG00000122490.19:s:79951581-79951657	ENSG00000122490.19_1_AI_1	False	True	79951581-79951657	C2	79950724-79951025	C1_C2_intron	79951026-79951580	555	False	False	True	8.969e-01	8.604e-01	-1.669e-02	7.767e-01	3.558e-01
ENSG00000122490.19_1	ENSG00000122490.19	SLC66A2	chr18	-	ENSG00000122490.19:s:79951581-79951657	ENSG00000122490.19_1_AI_1	False	False	79951581-79951657	C2	79950724-79951025	C1_C2_spliced	79951025-79951581	555	False	False	True	1.031e-01	1.396e-01	1.669e-02	7.767e-01	3.558e-01
ENSG00000108773.11_2	ENSG00000108773.11	KAT2A	chr17	-	ENSG00000108773.11:s:42117035-42117161	ENSG00000108773.11_2_AI_1	False	True	42117035-42117161	C2	42115693-42115833	C1_C2_intron	42115834-42117034	1201	False	False	True	7.161e-02	2.126e-02	-4.752e-02	9.687e-01	4.791e-01
ENSG00000108773.11_2	ENSG00000108773.11	KAT2A	chr17	-	ENSG00000108773.11:s:42117035-42117161	ENSG00000108773.11_2_AI_1	False	False	42117035-42117161	C2	42115693-42115833	C1_C2_spliced	42115833-42117035	1201	False	False	True	9.284e-01	9.787e-01	4.752e-02	9.687e-01	4.791e-01
ENSG00000115355.18_6	ENSG00000115355.18	CCDC88A	chr2	-	ENSG00000115355.18:s:55295797-55296056	ENSG00000115355.18_6_AI_1	False	False	55295797-55296056	C2	55293553-55295727	C1_C2_intron	55295728-55295796	69	False	False	True	9.341e-01	8.355e-01	-7.945e-02	9.578e-01	1.322e-01
ENSG00000115355.18_6	ENSG00000115355.18	CCDC88A	chr2	-	ENSG00000115355.18:s:55295797-55296056	ENSG00000115355.18_6_AI_1	False	False	55295797-55296056	C2	55293553-55295727	C1_C2_spliced	55295727-55295950	69	False	False	True	6.591e-02	1.645e-01	7.945e-02	9.578e-01	1.322e-01
ENSG00000115355.18_7	ENSG00000115355.18	CCDC88A	chr2	-	ENSG00000115355.18:t:55287842-55288355	ENSG00000115355.18_7_AI_1	False	False	55287842-55288355	C1	55289673-55291164	C2_C1_intron	55288356-55289672	1317	False	False	True	9.496e-01	8.682e-01	-6.352e-02	8.862e-01	1.804e-01
ENSG00000115355.18_7	ENSG00000115355.18	CCDC88A	chr2	-	ENSG00000115355.18:t:55287842-55288355	ENSG00000115355.18_7_AI_1	False	False	55289673-55291164	C1	55289673-55291164	C2_C1_spliced	55288355-55291676	1317	False	False	True	5.044e-02	1.318e-01	6.352e-02	8.862e-01	1.804e-01
ENSG00000137166.17_1	ENSG00000137166.17	FOXP4	chr6	+	ENSG00000137166.17:s:41577986-41578081	ENSG00000137166.17_1_AI_1	False	True	41577986-41578081	C2	41584769-41584891	C1_C2_intron	41578082-41584768	6687	False	False	True	3.998e-02	6.374e-02	1.409e-02	7.393e-01	5.139e-01
ENSG00000137166.17_1	ENSG00000137166.17	FOXP4	chr6	+	ENSG00000137166.17:s:41577986-41578081	ENSG00000137166.17_1_AI_1	False	False	41577986-41578081	C2	41584769-41584891	C1_C2_spliced	41578081-41584769	6687	False	False	True	9.600e-01	9.363e-01	-1.408e-02	7.393e-01	5.139e-01
ENSG00000168993.15_1	ENSG00000168993.15	CPLX1	chr4	-	ENSG00000168993.15:s:792433-792447	ENSG00000168993.15_1_AI_1	False	True	792433-792447	C2	784957-786698	C1_C2_intron	786699-792432	5734	False	False	True	5.082e-03	5.858e-02	2.168e-02	7.434e-01	5.048e-01
ENSG00000168993.15_1	ENSG00000168993.15	CPLX1	chr4	-	ENSG00000168993.15:s:792433-792447	ENSG00000168993.15_1_AI_1	False	False	792433-792447	C2	784957-786698	C1_C2_spliced	786698-792433	5734	False	False	True	9.949e-01	9.414e-01	-2.168e-02	7.434e-01	5.048e-01
ENSG00000178950.18_3	ENSG00000178950.18	GAK	chr4	-	ENSG00000178950.18:s:885783-888970	ENSG00000178950.18_3_AI_1	False	True	885783-888970	C2	884037-884390	C1_C2_intron	884391-885782	1392	False	False	True	8.082e-02	1.124e-01	1.943e-02	7.611e-01	5.016e-01
ENSG00000178950.18_3	ENSG00000178950.18	GAK	chr4	-	ENSG00000178950.18:s:885783-888970	ENSG00000178950.18_3_AI_1	False	False	885783-888970	C2	884037-884390	C1_C2_spliced	884086-888847	1392	False	False	True	9.192e-01	8.876e-01	-1.943e-02	7.611e-01	5.016e-01
ENSG00000153922.11_2	ENSG00000153922.11	CHD1	chr5	-	ENSG00000153922.11:s:98888088-98888240	ENSG00000153922.11_2_AI_1	False	True	98888088-98888240	C2	98885578-98886231	C1_C2_intron	98886232-98888087	1856	False	False	True	7.850e-02	5.638e-02	-1.410e-02	7.267e-01	5.919e-01
ENSG00000153922.11_2	ENSG00000153922.11	CHD1	chr5	-	ENSG00000153922.11:s:98888088-98888240	ENSG00000153922.11_2_AI_1	False	False	98888088-98888240	C2	98885578-98886231	C1_C2_spliced	98885649-98888088	1856	False	False	True	9.215e-01	9.436e-01	1.410e-02	7.267e-01	5.919e-01
ENSG00000153922.11_4	ENSG00000153922.11	CHD1	chr5	-	ENSG00000153922.11:t:98859972-98860682	ENSG00000153922.11_4_AI_1	False	True	98859972-98860682	C1	98863408-98863586	C2_C1_intron	98860683-98863407	2725	False	False	True	4.945e-02	9.003e-02	2.681e-02	7.796e-01	4.375e-01
ENSG00000153922.11_4	ENSG00000153922.11	CHD1	chr5	-	ENSG00000153922.11:t:98859972-98860682	ENSG00000153922.11_4_AI_1	False	False	98863408-98863586	C1	98863408-98863586	C2_C1_spliced	98860068-98863408	2725	False	False	True	9.423e-01	8.694e-01	-5.184e-02	8.849e-01	2.665e-01
ENSG00000120129.6_1	ENSG00000120129.6	DUSP1	chr5	-	ENSG00000120129.6:s:172769575-172769794	ENSG00000120129.6_1_AI_1	False	True	172769575-172769794	C2	172768096-172769132	C1_C2_intron	172769133-172769574	442	False	False	True	6.881e-02	6.890e-02	-1.869e-03	6.332e-01	8.952e-01
ENSG00000120129.6_1	ENSG00000120129.6	DUSP1	chr5	-	ENSG00000120129.6:s:172769575-172769794	ENSG00000120129.6_1_AI_1	False	False	172769575-172769794	C2	172768096-172769132	C1_C2_spliced	172769132-172769575	442	False	False	True	9.312e-01	9.311e-01	1.869e-03	6.332e-01	8.952e-01
ENSG00000118523.6_1	ENSG00000118523.6	CCN2	chr6	-	ENSG00000118523.6:s:131951107-131951372	ENSG00000118523.6_1_AI_1	False	True	131951107-131951372	C2	131950770-131950992	C1_C2_intron	131950993-131951106	114	False	True	True	5.361e-01	2.607e-01	-2.729e-01	1.000e+00	1.149e-05
ENSG00000118523.6_1	ENSG00000118523.6	CCN2	chr6	-	ENSG00000118523.6:s:131951107-131951372	ENSG00000118523.6_1_AI_1	False	False	131951107-131951372	C2	131950770-131950992	C1_C2_spliced	131950992-131951107	114	False	True	True	4.639e-01	7.393e-01	2.729e-01	1.000e+00	1.149e-05
[truncated: 4,192 more rows]
