# Supplementary material for: SFSWAP is a negative regulator of OGT intron detention and global pre-mRNA splicing
Source: eLife. 2025 Apr 23;13:RP104439. doi: 10.7554/eLife.104439 (PMC12017769; doi:10.7554/eLife.104439)
Supplement: Supplementary file 6. [file elife-104439-supp6.zip › cassette.tsv]

module_id	gene_id	gene_name	seqid	strand	lsv_id	event_id	complex	denovo	reference_exon_coord	spliced_with	spliced_with_coord	junction_name	junction_coord	event_size	event_non_changing	event_changing	junction_changing	NT_median_psi	SW_median_psi	SW-NT_median_dpsi	SW-NT_probability_changing	SW-NT_probability_non_changing
ENSG00000035928.17_1	ENSG00000035928.17	RFC1	chr4	-	ENSG00000035928.17:s:39327524-39327756	ENSG00000035928.17_1_CE_1	False	False	39327524-39327756	C2	39323340-39323417	C1_C2	39323417-39327524	78	False	False	True	3.321e-02	9.034e-02	4.890e-02	9.265e-01	3.610e-01
ENSG00000035928.17_1	ENSG00000035928.17	RFC1	chr4	-	ENSG00000035928.17:s:39327524-39327756	ENSG00000035928.17_1_CE_1	False	False	39327524-39327756	A	39326563-39326640	C1_A	39326640-39327524	78	False	False	True	9.668e-01	9.097e-01	-4.890e-02	9.265e-01	3.610e-01
ENSG00000035928.17_1	ENSG00000035928.17	RFC1	chr4	-	ENSG00000035928.17:t:39323203-39323417	ENSG00000035928.17_1_CE_1	False	False	39323340-39323417	C1	39327524-39327756	C2_C1	39323417-39327524	78	False	False	True	2.214e-02	5.986e-02	2.967e-02	8.341e-01	5.606e-01
ENSG00000035928.17_1	ENSG00000035928.17	RFC1	chr4	-	ENSG00000035928.17:t:39323203-39323417	ENSG00000035928.17_1_CE_1	False	False	39323340-39323417	A	39326563-39326640	C2_A	39323417-39326563	78	False	False	True	9.779e-01	9.401e-01	-2.967e-02	8.341e-01	5.606e-01
ENSG00000082068.9_1	ENSG00000082068.9	WDR70	chr5	+	ENSG00000082068.9:s:37379285-37379392	ENSG00000082068.9_1_CE_1	False	False	37379285-37379392	C2	37381602-37381685	C1_C2	37379392-37381602	66	False	False	True	3.799e-02	5.471e-02	1.327e-02	7.288e-01	5.944e-01
ENSG00000082068.9_1	ENSG00000082068.9	WDR70	chr5	+	ENSG00000082068.9:s:37379285-37379392	ENSG00000082068.9_1_CE_1	False	False	37379285-37379392	A	37379489-37379554	C1_A	37379392-37379489	66	False	False	True	9.620e-01	9.453e-01	-1.327e-02	7.288e-01	5.944e-01
ENSG00000082068.9_1	ENSG00000082068.9	WDR70	chr5	+	ENSG00000082068.9:t:37381602-37381809	ENSG00000082068.9_1_CE_1	False	False	37381602-37381685	C1	37379285-37379392	C2_C1	37379392-37381602	66	False	False	True	1.848e-02	1.553e-02	-1.690e-05	6.102e-01	9.989e-01
ENSG00000082068.9_1	ENSG00000082068.9	WDR70	chr5	+	ENSG00000082068.9:t:37381602-37381809	ENSG00000082068.9_1_CE_1	False	False	37381602-37381685	A	37379489-37379554	C2_A	37379554-37381602	66	False	False	True	9.815e-01	9.845e-01	1.690e-05	6.102e-01	9.989e-01
ENSG00000105607.13_1	ENSG00000105607.13	GCDH	chr19	+	ENSG00000105607.13:s:12891269-12891395	ENSG00000105607.13_1_CE_1	False	False	12891269-12891395	C2	12891831-12891974	C1_C2	12891395-12891831	36	False	False	True	1.777e-01	5.943e-02	-1.006e-01	9.446e-01	7.606e-02
ENSG00000105607.13_1	ENSG00000105607.13	GCDH	chr19	+	ENSG00000105607.13:s:12891269-12891395	ENSG00000105607.13_1_CE_1	False	False	12891269-12891395	A	12891487-12891522	C1_A	12891395-12891487	36	False	False	True	8.223e-01	9.406e-01	1.006e-01	9.446e-01	7.606e-02
ENSG00000105607.13_1	ENSG00000105607.13	GCDH	chr19	+	ENSG00000105607.13:t:12891831-12891974	ENSG00000105607.13_1_CE_1	False	False	12891831-12891974	C1	12891269-12891395	C2_C1	12891395-12891831	36	False	False	True	2.829e-01	9.723e-02	-1.515e-01	9.629e-01	2.483e-02
ENSG00000105607.13_1	ENSG00000105607.13	GCDH	chr19	+	ENSG00000105607.13:t:12891831-12891974	ENSG00000105607.13_1_CE_1	False	False	12891831-12891974	A	12891487-12891522	C2_A	12891522-12891831	36	False	False	True	7.132e-01	8.984e-01	1.506e-01	9.617e-01	2.551e-02
ENSG00000105607.13_3	ENSG00000105607.13	GCDH	chr19	+	ENSG00000105607.13:s:12896910-12897013	ENSG00000105607.13_3_CE_1	False	True	12896910-12897013	C2	12897703-12897863	C1_C2	12897013-12897703	126	False	False	True	1.285e-01	1.062e-02	-9.429e-02	9.917e-01	7.983e-02
ENSG00000105607.13_3	ENSG00000105607.13	GCDH	chr19	+	ENSG00000105607.13:s:12896910-12897013	ENSG00000105607.13_3_CE_1	False	False	12896910-12897013	A	12897303-12897428	C1_A	12897013-12897303	126	False	False	True	8.715e-01	9.894e-01	9.429e-02	9.917e-01	7.983e-02
ENSG00000105607.13_3	ENSG00000105607.13	GCDH	chr19	+	ENSG00000105607.13:t:12897703-12897863	ENSG00000105607.13_3_CE_1	False	True	12897703-12897863	C1	12896910-12897013	C2_C1	12897013-12897703	126	False	False	True	1.017e-01	8.474e-03	-6.862e-02	9.808e-01	2.105e-01
ENSG00000105607.13_3	ENSG00000105607.13	GCDH	chr19	+	ENSG00000105607.13:t:12897703-12897863	ENSG00000105607.13_3_CE_1	False	False	12897703-12897863	A	12897303-12897428	C2_A	12897428-12897703	126	False	False	True	8.983e-01	9.915e-01	6.862e-02	9.808e-01	2.105e-01
ENSG00000196369.12_1	ENSG00000196369.12	SRGAP2B	chr1	-	ENSG00000196369.12:s:144995008-144995200	ENSG00000196369.12_1_CE_1	False	False	144995008-144995200	C2	144955439-144955601	C1_C2	144955601-144995008	61	False	False	True	4.104e-01	3.607e-01	-2.228e-02	8.080e-01	2.552e-01
ENSG00000196369.12_1	ENSG00000196369.12	SRGAP2B	chr1	-	ENSG00000196369.12:s:144995008-144995200	ENSG00000196369.12_1_CE_1	False	False	144995008-144995200	A	144960338-144960398	C1_A	144960398-144995008	61	False	False	True	5.896e-01	6.393e-01	2.228e-02	8.080e-01	2.552e-01
ENSG00000196369.12_1	ENSG00000196369.12	SRGAP2B	chr1	-	ENSG00000196369.12:t:144955439-144955601	ENSG00000196369.12_1_CE_1	False	False	144955439-144955601	C1	144995008-144995200	C2_C1	144955601-144995008	61	False	False	True	4.227e-01	2.801e-01	-9.334e-02	8.966e-01	8.267e-02
ENSG00000196369.12_1	ENSG00000196369.12	SRGAP2B	chr1	-	ENSG00000196369.12:t:144955439-144955601	ENSG00000196369.12_1_CE_1	False	False	144955439-144955601	A	144960338-144960398	C2_A	144955601-144960338	61	False	False	True	5.773e-01	7.199e-01	9.334e-02	8.966e-01	8.267e-02
ENSG00000100461.18_2	ENSG00000100461.18	RBM23	chr14	-	ENSG00000100461.18:s:22906015-22906368	ENSG00000100461.18_2_CE_1	False	False	22906195-22906368	C2	22905336-22905453	C1_C2	22905453-22906195	54	False	False	True	7.480e-02	1.336e-01	4.887e-02	9.142e-01	3.412e-01
ENSG00000100461.18_2	ENSG00000100461.18	RBM23	chr14	-	ENSG00000100461.18:s:22906015-22906368	ENSG00000100461.18_2_CE_1	False	False	22906195-22906368	A	22905606-22905659	C1_A	22905659-22906195	54	False	False	True	9.252e-01	8.664e-01	-4.887e-02	9.142e-01	3.412e-01
ENSG00000100461.18_2	ENSG00000100461.18	RBM23	chr14	-	ENSG00000100461.18:t:22905334-22905566	ENSG00000100461.18_2_CE_1	False	False	22905336-22905453	C1	22906195-22906368	C2_C1	22905453-22906195	54	False	False	True	1.328e-01	2.317e-01	8.759e-02	9.400e-01	1.028e-01
ENSG00000100461.18_2	ENSG00000100461.18	RBM23	chr14	-	ENSG00000100461.18:t:22905334-22905566	ENSG00000100461.18_2_CE_1	False	False	22905336-22905453	A	22905606-22905659	C2_A	22905453-22905606	54	False	False	True	8.672e-01	7.683e-01	-8.759e-02	9.400e-01	1.028e-01
ENSG00000087502.19_1	ENSG00000087502.19	ERGIC2	chr12	-	ENSG00000087502.19:s:29357623-29357724	ENSG00000087502.19_1_CE_1	False	False	29357623-29357724	C2	29350013-29350068	C1_C2	29350068-29357623	96	False	False	True	2.287e-02	5.299e-02	1.832e-02	7.498e-01	6.394e-01
ENSG00000087502.19_1	ENSG00000087502.19	ERGIC2	chr12	-	ENSG00000087502.19:s:29357623-29357724	ENSG00000087502.19_1_CE_1	False	False	29357623-29357724	A	29356382-29356477	C1_A	29356477-29357623	96	False	False	True	9.771e-01	9.470e-01	-1.832e-02	7.498e-01	6.394e-01
ENSG00000087502.19_1	ENSG00000087502.19	ERGIC2	chr12	-	ENSG00000087502.19:t:29350013-29350068	ENSG00000087502.19_1_CE_1	False	False	29350013-29350068	C1	29357623-29357724	C2_C1	29350068-29357623	96	False	False	True	3.243e-02	6.087e-02	1.931e-02	7.700e-01	5.971e-01
ENSG00000087502.19_1	ENSG00000087502.19	ERGIC2	chr12	-	ENSG00000087502.19:t:29350013-29350068	ENSG00000087502.19_1_CE_1	False	False	29350013-29350068	A	29356382-29356477	C2_A	29350068-29356382	96	False	False	True	9.628e-01	9.108e-01	-3.835e-02	8.501e-01	3.781e-01
ENSG00000132780.17_3	ENSG00000132780.17	NASP	chr1	+	ENSG00000132780.17:s:45616626-45616703	ENSG00000132780.17_3_CE_1	False	False	45616626-45616703	C2	45618061-45618904	C1_C2	45616703-45618061	129	False	False	True	4.091e-02	3.242e-02	-3.059e-03	6.337e-01	9.035e-01
ENSG00000132780.17_3	ENSG00000132780.17	NASP	chr1	+	ENSG00000132780.17:s:45616626-45616703	ENSG00000132780.17_3_CE_1	False	False	45616626-45616703	A	45617463-45617591	C1_A	45616703-45617463	129	False	False	True	9.591e-01	9.676e-01	3.059e-03	6.337e-01	9.035e-01
ENSG00000132780.17_3	ENSG00000132780.17	NASP	chr1	+	ENSG00000132780.17:t:45618061-45618904	ENSG00000132780.17_3_CE_1	False	False	45618061-45618904	C1	45616626-45616703	C2_C1	45616703-45618061	129	False	False	True	5.579e-02	4.422e-02	-1.763e-02	7.631e-01	6.366e-01
ENSG00000132780.17_3	ENSG00000132780.17	NASP	chr1	+	ENSG00000132780.17:t:45618061-45618904	ENSG00000132780.17_3_CE_1	False	False	45618061-45618904	A	45617463-45617591	C2_A	45617591-45618061	129	False	False	True	9.442e-01	9.558e-01	1.763e-02	7.631e-01	6.366e-01
ENSG00000197892.13_1	ENSG00000197892.13	KIF13B	chr8	-	ENSG00000197892.13:s:29092745-29092878	ENSG00000197892.13_1_CE_1	False	False	29092745-29092878	C2	29071620-29072316	C1_C2	29072316-29092745	63	False	False	True	6.595e-01	6.066e-01	-3.644e-02	8.198e-01	2.057e-01
ENSG00000197892.13_1	ENSG00000197892.13	KIF13B	chr8	-	ENSG00000197892.13:s:29092745-29092878	ENSG00000197892.13_1_CE_1	False	False	29092745-29092878	A	29075281-29075343	C1_A	29075343-29092745	63	False	False	True	3.405e-01	3.934e-01	3.644e-02	8.198e-01	2.057e-01
ENSG00000197892.13_1	ENSG00000197892.13	KIF13B	chr8	-	ENSG00000197892.13:t:29071620-29072316	ENSG00000197892.13_1_CE_1	False	False	29071620-29072316	C1	29092745-29092878	C2_C1	29072316-29092745	63	False	False	True	7.539e-01	7.111e-01	-2.462e-02	8.082e-01	2.456e-01
ENSG00000197892.13_1	ENSG00000197892.13	KIF13B	chr8	-	ENSG00000197892.13:t:29071620-29072316	ENSG00000197892.13_1_CE_1	False	False	29071620-29072316	A	29075281-29075343	C2_A	29072316-29075281	63	False	False	True	2.461e-01	2.889e-01	2.462e-02	8.082e-01	2.456e-01
ENSG00000103194.16_2	ENSG00000103194.16	USP10	chr16	+	ENSG00000103194.16:s:84768193-84768358	ENSG00000103194.16_2_CE_1	False	False	84768193-84768358	C2	84775160-84775225	C1_C2	84768358-84775160	145	False	False	True	6.092e-02	2.969e-02	-2.498e-02	8.058e-01	5.776e-01
ENSG00000103194.16_2	ENSG00000103194.16	USP10	chr16	+	ENSG00000103194.16:s:84768193-84768358	ENSG00000103194.16_2_CE_1	False	False	84768193-84768358	A	84772541-84772685	C1_A	84768358-84772541	145	False	False	True	9.276e-01	9.456e-01	1.466e-02	7.232e-01	6.524e-01
ENSG00000103194.16_2	ENSG00000103194.16	USP10	chr16	+	ENSG00000103194.16:t:84775160-84775225	ENSG00000103194.16_2_CE_1	False	False	84775160-84775225	C1	84768193-84768358	C2_C1	84768358-84775160	145	False	False	True	7.652e-02	3.476e-02	-2.935e-02	8.232e-01	5.138e-01
ENSG00000103194.16_2	ENSG00000103194.16	USP10	chr16	+	ENSG00000103194.16:t:84775160-84775225	ENSG00000103194.16_2_CE_1	False	False	84775160-84775225	A	84772541-84772685	C2_A	84772685-84775160	145	False	False	True	8.918e-01	9.314e-01	2.250e-02	7.626e-01	4.874e-01
ENSG00000166224.17_1	ENSG00000166224.17	SGPL1	chr10	+	ENSG00000166224.17:s:70815948-70816126	ENSG00000166224.17_1_CE_1	False	True	70815948-70816126	C2	70844473-70844638	C1_C2	70816126-70844473	70	False	False	True	2.428e-01	2.312e-01	-8.832e-03	7.600e-01	4.685e-01
ENSG00000166224.17_1	ENSG00000166224.17	SGPL1	chr10	+	ENSG00000166224.17:s:70815948-70816126	ENSG00000166224.17_1_CE_1	False	False	70815948-70816126	A	70816811-70816880	C1_A	70816126-70816811	70	False	False	True	7.572e-01	7.688e-01	8.832e-03	7.600e-01	4.685e-01
ENSG00000166224.17_1	ENSG00000166224.17	SGPL1	chr10	+	ENSG00000166224.17:t:70844473-70844638	ENSG00000166224.17_1_CE_1	False	True	70844473-70844638	C1	70815948-70816126	C2_C1	70816126-70844473	70	False	False	True	1.660e-01	1.240e-01	-2.753e-02	7.873e-01	4.194e-01
ENSG00000166224.17_1	ENSG00000166224.17	SGPL1	chr10	+	ENSG00000166224.17:t:70844473-70844638	ENSG00000166224.17_1_CE_1	False	False	70844473-70844638	A	70816811-70816880	C2_A	70816880-70844473	70	False	False	True	8.340e-01	8.760e-01	2.753e-02	7.873e-01	4.194e-01
ENSG00000128829.12_1	ENSG00000128829.12	EIF2AK4	chr15	+	ENSG00000128829.12:s:39976979-39978292	ENSG00000128829.12_1_CE_1	False	False	39976979-39978147	C2	39987983-39988105	C1_C2	39978147-39987983	84	False	False	True	6.041e-02	4.685e-02	-6.139e-03	7.321e-01	6.236e-01
ENSG00000128829.12_1	ENSG00000128829.12	EIF2AK4	chr15	+	ENSG00000128829.12:s:39976979-39978292	ENSG00000128829.12_1_CE_1	False	False	39976979-39978147	A	39985805-39985888	C1_A	39978147-39985805	84	False	False	True	9.396e-01	9.531e-01	6.139e-03	7.321e-01	6.236e-01
ENSG00000128829.12_1	ENSG00000128829.12	EIF2AK4	chr15	+	ENSG00000128829.12:t:39987983-39988105	ENSG00000128829.12_1_CE_1	False	False	39987983-39988105	C1	39976979-39978147	C2_C1	39978147-39987983	84	False	False	True	3.196e-02	2.425e-02	-1.331e-03	6.343e-01	9.012e-01
ENSG00000128829.12_1	ENSG00000128829.12	EIF2AK4	chr15	+	ENSG00000128829.12:t:39987983-39988105	ENSG00000128829.12_1_CE_1	False	False	39987983-39988105	A	39985805-39985888	C2_A	39985888-39987983	84	False	False	True	9.680e-01	9.758e-01	1.331e-03	6.343e-01	9.012e-01
ENSG00000128829.12_2	ENSG00000128829.12	EIF2AK4	chr15	+	ENSG00000128829.12:s:40011281-40011346	ENSG00000128829.12_2_CE_1	False	False	40011281-40011346	C2	40017108-40017242	C1_C2	40011346-40017108	171	False	False	True	9.983e-02	1.259e-01	2.042e-02	7.876e-01	3.690e-01
ENSG00000128829.12_2	ENSG00000128829.12	EIF2AK4	chr15	+	ENSG00000128829.12:s:40011281-40011346	ENSG00000128829.12_2_CE_1	False	False	40011281-40011346	A	40016502-40016672	C1_A	40011346-40016502	171	False	False	True	9.002e-01	8.741e-01	-2.042e-02	7.876e-01	3.690e-01
ENSG00000128829.12_2	ENSG00000128829.12	EIF2AK4	chr15	+	ENSG00000128829.12:t:40017108-40017242	ENSG00000128829.12_2_CE_1	False	False	40017108-40017242	C1	40011281-40011346	C2_C1	40011346-40017108	171	False	False	True	2.387e-01	1.884e-01	-2.003e-02	8.006e-01	2.988e-01
ENSG00000128829.12_2	ENSG00000128829.12	EIF2AK4	chr15	+	ENSG00000128829.12:t:40017108-40017242	ENSG00000128829.12_2_CE_1	False	False	40017108-40017242	A	40016502-40016672	C2_A	40016672-40017108	171	False	False	True	7.613e-01	8.116e-01	2.003e-02	8.006e-01	2.988e-01
ENSG00000115317.13_2	ENSG00000115317.13	HTRA2	chr2	+	ENSG00000115317.13:s:74531856-74532566	ENSG00000115317.13_2_CE_1	False	False	74531856-74531925	C2	74532820-74533350	C1_C2	74531925-74532820	96	False	False	True	3.529e-01	2.671e-01	-6.980e-02	8.886e-01	1.415e-01
ENSG00000115317.13_2	ENSG00000115317.13	HTRA2	chr2	+	ENSG00000115317.13:s:74531856-74532566	ENSG00000115317.13_2_CE_1	False	False	74531856-74531925	A	74532619-74532714	C1_A	74531925-74532619	96	False	False	True	6.471e-01	7.329e-01	6.980e-02	8.886e-01	1.415e-01
ENSG00000115317.13_2	ENSG00000115317.13	HTRA2	chr2	+	ENSG00000115317.13:t:74532820-74533350	ENSG00000115317.13_2_CE_1	False	False	74532820-74533350	C1	74531856-74531925	C2_C1	74531925-74532820	96	False	False	True	2.453e-01	1.619e-01	-6.523e-02	9.045e-01	1.689e-01
ENSG00000115317.13_2	ENSG00000115317.13	HTRA2	chr2	+	ENSG00000115317.13:t:74532820-74533350	ENSG00000115317.13_2_CE_1	False	False	74532820-74533350	A	74532619-74532714	C2_A	74532714-74532820	96	False	False	True	7.547e-01	8.381e-01	6.523e-02	9.045e-01	1.689e-01
ENSG00000174928.16_1	ENSG00000174928.16	C3orf33	chr3	-	ENSG00000174928.16:s:155806139-155806278	ENSG00000174928.16_1_CE_1	False	False	155806139-155806278	C2	155802532-155802591	C1_C2	155802591-155806139	127	False	False	True	8.526e-01	8.243e-01	-1.665e-02	8.043e-01	2.637e-01
ENSG00000174928.16_1	ENSG00000174928.16	C3orf33	chr3	-	ENSG00000174928.16:s:155806139-155806278	ENSG00000174928.16_1_CE_1	False	False	155806139-155806278	A	155805597-155805723	C1_A	155805723-155806139	127	False	False	True	1.474e-01	1.757e-01	1.665e-02	8.043e-01	2.637e-01
ENSG00000174928.16_1	ENSG00000174928.16	C3orf33	chr3	-	ENSG00000174928.16:t:155802532-155802591	ENSG00000174928.16_1_CE_1	False	False	155802532-155802591	C1	155806139-155806278	C2_C1	155802591-155806139	127	False	False	True	8.361e-01	8.819e-01	3.133e-02	8.087e-01	2.640e-01
ENSG00000174928.16_1	ENSG00000174928.16	C3orf33	chr3	-	ENSG00000174928.16:t:155802532-155802591	ENSG00000174928.16_1_CE_1	False	False	155802532-155802591	A	155805597-155805723	C2_A	155802591-155805597	127	False	False	True	1.582e-01	6.121e-02	-6.337e-02	8.643e-01	1.569e-01
ENSG00000094631.21_1	ENSG00000094631.21	HDAC6	chrX	+	ENSG00000094631.21:s:48808033-48808137	ENSG00000094631.21_1_CE_1	False	False	48808033-48808137	C2	48814440-48814566	C1_C2	48808137-48814440	69	False	False	True	8.165e-02	2.143e-02	-3.015e-02	8.047e-01	4.095e-01
ENSG00000094631.21_1	ENSG00000094631.21	HDAC6	chrX	+	ENSG00000094631.21:s:48808033-48808137	ENSG00000094631.21_1_CE_1	False	False	48808033-48808137	A	48808258-48808326	C1_A	48808137-48808258	69	False	False	True	9.184e-01	9.786e-01	3.015e-02	8.047e-01	4.095e-01
ENSG00000094631.21_1	ENSG00000094631.21	HDAC6	chrX	+	ENSG00000094631.21:t:48813353-48814566	ENSG00000094631.21_1_CE_1	False	False	48814440-48814566	C1	48808033-48808137	C2_C1	48808137-48814440	69	False	False	True	5.071e-02	1.389e-02	-1.178e-02	7.029e-01	6.914e-01
ENSG00000094631.21_1	ENSG00000094631.21	HDAC6	chrX	+	ENSG00000094631.21:t:48813353-48814566	ENSG00000094631.21_1_CE_1	False	False	48814440-48814566	A	48808258-48808326	C2_A	48808326-48814440	69	False	False	True	9.468e-01	9.826e-01	1.294e-02	7.136e-01	6.674e-01
ENSG00000177548.13_1	ENSG00000177548.13	RABEP2	chr16	-	ENSG00000177548.13:s:28925103-28925684	ENSG00000177548.13_1_CE_1	False	False	28925103-28925684	C2	28919786-28919943	C1_C2	28919943-28925103	213	False	False	True	1.382e-01	1.543e-01	1.415e-02	7.875e-01	3.386e-01
ENSG00000177548.13_1	ENSG00000177548.13	RABEP2	chr16	-	ENSG00000177548.13:s:28925103-28925684	ENSG00000177548.13_1_CE_1	False	False	28925103-28925684	A	28924403-28924615	C1_A	28924615-28925103	213	False	False	True	8.618e-01	8.457e-01	-1.415e-02	7.875e-01	3.386e-01
ENSG00000177548.13_1	ENSG00000177548.13	RABEP2	chr16	-	ENSG00000177548.13:t:28919688-28919943	ENSG00000177548.13_1_CE_1	False	False	28919786-28919943	C1	28925103-28925684	C2_C1	28919943-28925103	213	False	False	True	5.993e-02	9.053e-02	1.861e-02	7.649e-01	4.869e-01
ENSG00000177548.13_1	ENSG00000177548.13	RABEP2	chr16	-	ENSG00000177548.13:t:28919688-28919943	ENSG00000177548.13_1_CE_1	False	False	28919786-28919943	A	28924403-28924615	C2_A	28919943-28924403	213	False	False	True	9.310e-01	9.046e-01	-1.472e-02	7.511e-01	5.128e-01
ENSG00000177548.13_4	ENSG00000177548.13	RABEP2	chr16	-	ENSG00000177548.13:s:28906019-28906196	ENSG00000177548.13_4_CE_1	False	False	28906019-28906196	C2	28905704-28905759	C1_C2	28905759-28906019	12	False	False	True	1.001e-01	1.297e-01	1.896e-02	7.803e-01	3.877e-01
ENSG00000177548.13_4	ENSG00000177548.13	RABEP2	chr16	-	ENSG00000177548.13:s:28906019-28906196	ENSG00000177548.13_4_CE_1	False	False	28906019-28906196	A	28905867-28905878	C1_A	28905878-28906019	12	False	False	True	8.999e-01	8.703e-01	-1.896e-02	7.803e-01	3.877e-01
ENSG00000177548.13_4	ENSG00000177548.13	RABEP2	chr16	-	ENSG00000177548.13:t:28905704-28905759	ENSG00000177548.13_4_CE_1	False	False	28905704-28905759	C1	28906019-28906196	C2_C1	28905759-28906019	12	False	False	True	7.847e-02	1.073e-01	2.259e-02	7.756e-01	3.820e-01
ENSG00000177548.13_4	ENSG00000177548.13	RABEP2	chr16	-	ENSG00000177548.13:t:28905704-28905759	ENSG00000177548.13_4_CE_1	False	False	28905704-28905759	A	28905867-28905878	C2_A	28905759-28905867	12	False	False	True	9.215e-01	8.927e-01	-2.259e-02	7.756e-01	3.820e-01
ENSG00000177697.19_1	ENSG00000177697.19	CD151	chr11	+	ENSG00000177697.19:s:832887-833026	ENSG00000177697.19_1_CE_1	False	False	832887-833026	C2	836063-836153	C1_C2	833026-836063	62	False	False	True	6.554e-01	6.833e-01	2.751e-02	8.011e-01	2.583e-01
ENSG00000177697.19_1	ENSG00000177697.19	CD151	chr11	+	ENSG00000177697.19:s:832887-833026	ENSG00000177697.19_1_CE_1	False	False	832887-833026	A	834530-834591	C1_A	833026-834530	62	False	False	True	2.980e-01	2.583e-01	-4.502e-02	8.209e-01	1.962e-01
ENSG00000177697.19_1	ENSG00000177697.19	CD151	chr11	+	ENSG00000177697.19:t:835551-836153	ENSG00000177697.19_1_CE_1	False	False	836063-836153	C1	832887-833026	C2_C1	833026-836063	62	False	False	True	1.856e-01	1.359e-01	-3.551e-02	8.311e-01	3.894e-01
ENSG00000177697.19_1	ENSG00000177697.19	CD151	chr11	+	ENSG00000177697.19:t:835551-836153	ENSG00000177697.19_1_CE_1	False	False	836063-836153	A	834530-834591	C2_A	834591-836063	62	False	False	True	7.935e-01	8.413e-01	3.000e-02	7.984e-01	4.218e-01
ENSG00000177697.19_2	ENSG00000177697.19	CD151	chr11	+	ENSG00000177697.19:s:836251-836539	ENSG00000177697.19_2_CE_1	False	False	836251-836442	C2	837250-837354	C1_C2	836442-837250	75	False	False	True	7.168e-02	3.419e-02	-4.170e-02	8.950e-01	4.322e-01
ENSG00000177697.19_2	ENSG00000177697.19	CD151	chr11	+	ENSG00000177697.19:s:836251-836539	ENSG00000177697.19_2_CE_1	False	False	836251-836442	A	836769-836843	C1_A	836442-836769	75	False	False	True	8.998e-01	9.346e-01	2.655e-02	7.771e-01	4.606e-01
ENSG00000177697.19_2	ENSG00000177697.19	CD151	chr11	+	ENSG00000177697.19:t:837250-837354	ENSG00000177697.19_2_CE_1	False	False	837250-837354	C1	836251-836442	C2_C1	836442-837250	75	False	False	True	6.735e-02	3.280e-02	-3.970e-02	8.937e-01	4.643e-01
ENSG00000177697.19_2	ENSG00000177697.19	CD151	chr11	+	ENSG00000177697.19:t:837250-837354	ENSG00000177697.19_2_CE_1	False	False	837250-837354	A	836769-836843	C2_A	836843-837250	75	False	False	True	9.327e-01	9.672e-01	3.970e-02	8.937e-01	4.643e-01
ENSG00000168116.14_1	ENSG00000168116.14	KIAA1586	chr6	+	ENSG00000168116.14:s:57047313-57047396	ENSG00000168116.14_1_CE_1	False	False	57047313-57047396	C2	57052686-57055239	C1_C2	57047396-57052686	81	False	True	True	2.802e-01	1.235e-01	-1.374e-01	9.671e-01	3.150e-02
ENSG00000168116.14_1	ENSG00000168116.14	KIAA1586	chr6	+	ENSG00000168116.14:s:57047313-57047396	ENSG00000168116.14_1_CE_1	False	False	57047313-57047396	A	57050774-57050854	C1_A	57047396-57050774	81	False	True	True	7.198e-01	8.765e-01	1.374e-01	9.671e-01	3.150e-02
ENSG00000168116.14_1	ENSG00000168116.14	KIAA1586	chr6	+	ENSG00000168116.14:t:57052686-57055239	ENSG00000168116.14_1_CE_1	False	False	57052686-57055239	C1	57047313-57047396	C2_C1	57047396-57052686	81	False	True	True	2.938e-01	1.158e-01	-1.571e-01	9.761e-01	1.976e-02
ENSG00000168116.14_1	ENSG00000168116.14	KIAA1586	chr6	+	ENSG00000168116.14:t:57052686-57055239	ENSG00000168116.14_1_CE_1	False	False	57052686-57055239	A	57050774-57050854	C2_A	57050854-57052686	81	False	True	True	7.062e-01	8.842e-01	1.571e-01	9.761e-01	1.976e-02
ENSG00000130338.13_1	ENSG00000130338.13	TULP4	chr6	+	ENSG00000130338.13:s:158498669-158498812	ENSG00000130338.13_1_CE_1	False	False	158498669-158498812	C2	158506578-158511828	C1_C2	158498812-158506578	2501	False	False	True	2.665e-02	1.020e-02	-3.459e-03	6.408e-01	8.650e-01
ENSG00000130338.13_1	ENSG00000130338.13	TULP4	chr6	+	ENSG00000130338.13:s:158498669-158498812	ENSG00000130338.13_1_CE_1	False	False	158498669-158498812	A	158501678-158504178	C1_A	158498812-158501678	2501	False	False	True	9.733e-01	9.898e-01	3.459e-03	6.408e-01	8.650e-01
ENSG00000130338.13_1	ENSG00000130338.13	TULP4	chr6	+	ENSG00000130338.13:t:158506578-158511828	ENSG00000130338.13_1_CE_1	False	False	158506578-158511828	C1	158498669-158498812	C2_C1	158498812-158506578	2501	False	False	True	5.956e-02	1.613e-02	-1.859e-02	7.251e-01	4.969e-01
ENSG00000130338.13_1	ENSG00000130338.13	TULP4	chr6	+	ENSG00000130338.13:t:158506578-158511828	ENSG00000130338.13_1_CE_1	False	False	158506578-158511828	A	158501678-158504178	C2_A	158504178-158506578	2501	False	False	True	9.404e-01	9.839e-01	1.859e-02	7.251e-01	4.969e-01
ENSG00000115459.18_3	ENSG00000115459.18	ELMOD3	chr2	+	ENSG00000115459.18:s:85371086-85371353	ENSG00000115459.18_3_CE_1	False	False	85371086-85371209	C2	85377344-85377474	C1_C2	85371209-85377344	123	False	True	True	5.483e-01	2.113e-01	-2.939e-01	9.928e-01	1.758e-03
ENSG00000115459.18_3	ENSG00000115459.18	ELMOD3	chr2	+	ENSG00000115459.18:s:85371086-85371353	ENSG00000115459.18_3_CE_1	False	False	85371086-85371209	A	85371440-85371562	C1_A	85371209-85371440	123	False	True	True	4.263e-01	7.682e-01	3.047e-01	9.951e-01	1.244e-03
ENSG00000115459.18_3	ENSG00000115459.18	ELMOD3	chr2	+	ENSG00000115459.18:t:85377344-85377474	ENSG00000115459.18_3_CE_1	False	False	85377344-85377474	C1	85371086-85371209	C2_C1	85371209-85377344	123	False	True	True	5.518e-01	2.415e-01	-2.834e-01	9.901e-01	2.552e-03
ENSG00000115459.18_3	ENSG00000115459.18	ELMOD3	chr2	+	ENSG00000115459.18:t:85377344-85377474	ENSG00000115459.18_3_CE_1	False	False	85377344-85377474	A	85371440-85371562	C2_A	85371562-85377344	123	False	True	True	4.437e-01	7.541e-01	2.828e-01	9.899e-01	2.603e-03
ENSG00000172530.21_2	ENSG00000172530.21	BANP	chr16	+	ENSG00000172530.21:s:87984060-87984259	ENSG00000172530.21_2_CE_1	False	False	87984060-87984259	C2	88006090-88006265	C1_C2	87984259-88006090	117	False	False	True	2.057e-01	1.639e-01	-2.167e-02	7.754e-01	4.193e-01
ENSG00000172530.21_2	ENSG00000172530.21	BANP	chr16	+	ENSG00000172530.21:s:87984060-87984259	ENSG00000172530.21_2_CE_1	False	False	87984060-87984259	A	88004295-88004411	C1_A	87984259-88004295	117	False	False	True	7.730e-01	8.227e-01	2.700e-02	7.950e-01	3.600e-01
ENSG00000172530.21_2	ENSG00000172530.21	BANP	chr16	+	ENSG00000172530.21:t:88006090-88006265	ENSG00000172530.21_2_CE_1	False	False	88006090-88006265	C1	87984060-87984259	C2_C1	87984259-88006090	117	False	False	True	2.853e-01	2.068e-01	-5.283e-02	8.425e-01	1.965e-01
ENSG00000172530.21_2	ENSG00000172530.21	BANP	chr16	+	ENSG00000172530.21:t:88006090-88006265	ENSG00000172530.21_2_CE_1	False	False	88006090-88006265	A	88004295-88004411	C2_A	88004411-88006090	117	False	False	True	7.147e-01	7.932e-01	5.283e-02	8.425e-01	1.965e-01
ENSG00000140564.13_1	ENSG00000140564.13	FURIN	chr15	+	ENSG00000140564.13:s:90877135-90877211	ENSG00000140564.13_1_CE_1	False	False	90877135-90877211	C2	90878132-90878304	C1_C2	90877211-90878132	89	False	False	True	9.450e-02	3.115e-02	-5.156e-02	9.144e-01	3.009e-01
ENSG00000140564.13_1	ENSG00000140564.13	FURIN	chr15	+	ENSG00000140564.13:s:90877135-90877211	ENSG00000140564.13_1_CE_1	False	False	90877135-90877211	A	90877527-90877615	C1_A	90877211-90877527	89	False	False	True	8.961e-01	9.615e-01	5.291e-02	8.868e-01	2.379e-01
ENSG00000140564.13_1	ENSG00000140564.13	FURIN	chr15	+	ENSG00000140564.13:t:90878132-90878304	ENSG00000140564.13_1_CE_1	False	False	90878132-90878304	C1	90877135-90877211	C2_C1	90877211-90878132	89	False	False	True	7.534e-02	3.375e-02	-3.702e-02	8.864e-01	4.994e-01
ENSG00000140564.13_1	ENSG00000140564.13	FURIN	chr15	+	ENSG00000140564.13:t:90878132-90878304	ENSG00000140564.13_1_CE_1	False	False	90878132-90878304	A	90877527-90877615	C2_A	90877615-90878132	89	False	False	True	9.247e-01	9.663e-01	3.702e-02	8.864e-01	4.994e-01
ENSG00000136068.16_3	ENSG00000136068.16	FLNB	chr3	+	ENSG00000136068.16:s:58142650-58142752	ENSG00000136068.16_3_CE_1	False	False	58142650-58142752	C2	58145921-58146049	C1_C2	58142752-58145921	141	False	False	True	1.170e-01	4.290e-02	-6.820e-02	9.479e-01	1.667e-01
ENSG00000136068.16_3	ENSG00000136068.16	FLNB	chr3	+	ENSG00000136068.16:s:58142650-58142752	ENSG00000136068.16_3_CE_1	False	False	58142650-58142752	A	58143473-58143613	C1_A	58142752-58143473	141	False	False	True	8.830e-01	9.571e-01	6.820e-02	9.479e-01	1.667e-01
ENSG00000136068.16_3	ENSG00000136068.16	FLNB	chr3	+	ENSG00000136068.16:t:58144398-58146049	ENSG00000136068.16_3_CE_1	False	False	58145921-58146049	C1	58142650-58142752	C2_C1	58142752-58145921	141	False	False	True	1.310e-01	3.661e-02	-9.068e-02	9.834e-01	7.502e-02
ENSG00000136068.16_3	ENSG00000136068.16	FLNB	chr3	+	ENSG00000136068.16:t:58144398-58146049	ENSG00000136068.16_3_CE_1	False	False	58145921-58146049	A	58143473-58143613	C2_A	58143613-58145921	141	False	False	True	8.690e-01	9.634e-01	9.068e-02	9.834e-01	7.502e-02
ENSG00000136068.16_4	ENSG00000136068.16	FLNB	chr3	+	ENSG00000136068.16:s:58146678-58146993	ENSG00000136068.16_4_CE_1	False	True	58146678-58146993	C2	58148649-58148852	C1_C2	58146993-58148649	159	False	False	True	1.410e-01	6.136e-02	-6.833e-02	9.752e-01	2.135e-01
ENSG00000136068.16_4	ENSG00000136068.16	FLNB	chr3	+	ENSG00000136068.16:s:58146678-58146993	ENSG00000136068.16_4_CE_1	False	False	58146678-58146993	A	58148206-58148364	C1_A	58146993-58148206	159	False	False	True	8.590e-01	9.386e-01	6.833e-02	9.752e-01	2.135e-01
ENSG00000136068.16_4	ENSG00000136068.16	FLNB	chr3	+	ENSG00000136068.16:t:58148649-58148852	ENSG00000136068.16_4_CE_1	False	True	58148649-58148852	C1	58146678-58146993	C2_C1	58146993-58148649	159	False	False	True	1.232e-01	5.039e-02	-6.619e-02	9.609e-01	2.004e-01
ENSG00000136068.16_4	ENSG00000136068.16	FLNB	chr3	+	ENSG00000136068.16:t:58148649-58148852	ENSG00000136068.16_4_CE_1	False	False	58148649-58148852	A	58148206-58148364	C2_A	58148364-58148649	159	False	False	True	8.768e-01	9.496e-01	6.619e-02	9.609e-01	2.004e-01
ENSG00000123159.16_2	ENSG00000123159.16	GIPC1	chr19	-	ENSG00000123159.16:s:14480593-14480896	ENSG00000123159.16_2_CE_1	False	False	14480593-14480778	C2	14479412-14479524	C1_C2	14479524-14480593	181	False	False	True	4.653e-02	1.133e-02	-1.093e-02	6.931e-01	7.453e-01
ENSG00000123159.16_2	ENSG00000123159.16	GIPC1	chr19	-	ENSG00000123159.16:s:14480593-14480896	ENSG00000123159.16_2_CE_1	False	False	14480593-14480778	A	14480305-14480485	C1_A	14480485-14480593	181	False	False	True	9.535e-01	9.887e-01	1.093e-02	6.931e-01	7.453e-01
ENSG00000123159.16_2	ENSG00000123159.16	GIPC1	chr19	-	ENSG00000123159.16:t:14479412-14479524	ENSG00000123159.16_2_CE_1	False	False	14479412-14479524	C1	14480593-14480778	C2_C1	14479524-14480593	181	False	False	True	1.204e-01	2.645e-02	-8.699e-02	9.916e-01	9.544e-02
ENSG00000123159.16_2	ENSG00000123159.16	GIPC1	chr19	-	ENSG00000123159.16:t:14479412-14479524	ENSG00000123159.16_2_CE_1	False	False	14479412-14479524	A	14480305-14480485	C2_A	14479524-14480305	181	False	False	True	8.787e-01	9.727e-01	8.759e-02	9.908e-01	9.230e-02
ENSG00000059758.8_1	ENSG00000059758.8	CDK17	chr12	-	ENSG00000059758.8:s:96399986-96400480	ENSG00000059758.8_1_CE_1	False	False	96399986-96400480	C2	96323948-96324112	C1_C2	96324112-96399986	147	False	False	True	5.778e-02	1.807e-02	-1.568e-02	7.247e-01	5.812e-01
ENSG00000059758.8_1	ENSG00000059758.8	CDK17	chr12	-	ENSG00000059758.8:s:96399986-96400480	ENSG00000059758.8_1_CE_1	False	False	96399986-96400480	A	96334719-96334865	C1_A	96334865-96399986	147	False	False	True	9.422e-01	9.819e-01	1.568e-02	7.247e-01	5.812e-01
ENSG00000059758.8_1	ENSG00000059758.8	CDK17	chr12	-	ENSG00000059758.8:t:96323948-96324112	ENSG00000059758.8_1_CE_1	False	False	96323948-96324112	C1	96399986-96400480	C2_C1	96324112-96399986	147	False	False	True	4.952e-02	1.695e-02	-1.356e-02	7.104e-01	6.233e-01
ENSG00000059758.8_1	ENSG00000059758.8	CDK17	chr12	-	ENSG00000059758.8:t:96323948-96324112	ENSG00000059758.8_1_CE_1	False	False	96323948-96324112	A	96334719-96334865	C2_A	96324112-96334719	147	False	False	True	9.505e-01	9.830e-01	1.356e-02	7.104e-01	6.233e-01
ENSG00000184182.19_2	ENSG00000184182.19	UBE2F	chr2	+	ENSG00000184182.19:s:237994744-237994809	ENSG00000184182.19_2_CE_1	False	False	237994744-237994809	C2	238025342-238025412	C1_C2	237994809-238025342	68	False	False	True	2.848e-01	2.937e-01	1.077e-03	7.985e-01	3.288e-01
ENSG00000184182.19_2	ENSG00000184182.19	UBE2F	chr2	+	ENSG00000184182.19:s:237994744-237994809	ENSG00000184182.19_2_CE_1	False	False	237994744-237994809	A	238016566-238016633	C1_A	237994809-238016566	68	False	False	True	7.063e-01	6.896e-01	-1.005e-02	8.042e-01	3.195e-01
ENSG00000184182.19_2	ENSG00000184182.19	UBE2F	chr2	+	ENSG00000184182.19:t:238025261-238025412	ENSG00000184182.19_2_CE_1	False	False	238025342-238025412	C1	237994744-237994809	C2_C1	237994809-238025342	68	False	False	True	2.487e-01	2.238e-01	-2.687e-02	7.854e-01	3.452e-01
ENSG00000184182.19_2	ENSG00000184182.19	UBE2F	chr2	+	ENSG00000184182.19:t:238025261-238025412	ENSG00000184182.19_2_CE_1	False	False	238025342-238025412	A	238016566-238016633	C2_A	238016633-238025342	68	False	False	True	7.513e-01	7.762e-01	2.687e-02	7.854e-01	3.452e-01
ENSG00000215472.10_2	ENSG00000215472.10	RPL17-C18orf32	chr18	-	ENSG00000215472.10:s:49491532-49491586	ENSG00000215472.10_2_CE_1	False	False	49491532-49491586	C2	49490793-49490927	C1_C2	49490927-49491532	41	False	False	True	2.354e-03	9.897e-02	7.164e-02	1.000e+00	1.951e-01
ENSG00000215472.10_2	ENSG00000215472.10	RPL17-C18orf32	chr18	-	ENSG00000215472.10:s:49491532-49491586	ENSG00000215472.10_2_CE_1	False	False	49491532-49491586	A	49491405-49491445	C1_A	49491445-49491532	41	False	False	True	9.976e-01	9.010e-01	-7.164e-02	1.000e+00	1.951e-01
ENSG00000215472.10_2	ENSG00000215472.10	RPL17-C18orf32	chr18	-	ENSG00000215472.10:t:49490793-49490927	ENSG00000215472.10_2_CE_1	False	False	49490793-49490927	C1	49491532-49491586	C2_C1	49490927-49491532	41	False	False	True	1.384e-03	5.667e-02	3.725e-02	8.933e-01	5.263e-01
ENSG00000215472.10_2	ENSG00000215472.10	RPL17-C18orf32	chr18	-	ENSG00000215472.10:t:49490793-49490927	ENSG00000215472.10_2_CE_1	False	False	49490793-49490927	A	49491405-49491445	C2_A	49490927-49491405	41	False	False	True	9.986e-01	9.433e-01	-3.725e-02	8.933e-01	5.263e-01
ENSG00000151806.14_1	ENSG00000151806.14	GUF1	chr4	+	ENSG00000151806.14:s:44678420-44678787	ENSG00000151806.14_1_CE_1	False	False	44678420-44678787	C2	44680694-44680842	C1_C2	44678787-44680694	112	False	False	True	1.453e-01	1.688e-01	1.500e-02	7.643e-01	4.360e-01
ENSG00000151806.14_1	ENSG00000151806.14	GUF1	chr4	+	ENSG00000151806.14:s:44678420-44678787	ENSG00000151806.14_1_CE_1	False	False	44678420-44678787	A	44680441-44680552	C1_A	44678787-44680441	112	False	False	True	8.379e-01	8.086e-01	-1.683e-02	7.719e-01	3.998e-01
ENSG00000151806.14_1	ENSG00000151806.14	GUF1	chr4	+	ENSG00000151806.14:t:44680694-44680842	ENSG00000151806.14_1_CE_1	False	False	44680694-44680842	C1	44678420-44678787	C2_C1	44678787-44680694	112	False	False	True	6.470e-02	8.420e-02	9.820e-03	7.042e-01	6.659e-01
ENSG00000151806.14_1	ENSG00000151806.14	GUF1	chr4	+	ENSG00000151806.14:t:44680694-44680842	ENSG00000151806.14_1_CE_1	False	False	44680694-44680842	A	44680441-44680552	C2_A	44680552-44680694	112	False	False	True	9.231e-01	9.027e-01	-1.389e-02	7.256e-01	6.298e-01
ENSG00000151806.14_2	ENSG00000151806.14	GUF1	chr4	+	ENSG00000151806.14:s:44686510-44686713	ENSG00000151806.14_2_CE_1	False	True	44686510-44686713	C2	44689286-44689409	C1_C2	44686713-44689286	140	False	False	True	1.216e-01	1.417e-01	1.553e-02	7.349e-01	5.443e-01
ENSG00000151806.14_2	ENSG00000151806.14	GUF1	chr4	+	ENSG00000151806.14:s:44686510-44686713	ENSG00000151806.14_2_CE_1	False	False	44686510-44686713	A	44688007-44688146	C1_A	44686713-44688007	140	False	False	True	8.784e-01	8.583e-01	-1.553e-02	7.349e-01	5.443e-01
ENSG00000151806.14_2	ENSG00000151806.14	GUF1	chr4	+	ENSG00000151806.14:t:44689286-44689409	ENSG00000151806.14_2_CE_1	False	True	44689286-44689409	C1	44686510-44686713	C2_C1	44686713-44689286	140	False	False	True	1.711e-01	2.105e-01	2.217e-02	7.679e-01	4.498e-01
ENSG00000151806.14_2	ENSG00000151806.14	GUF1	chr4	+	ENSG00000151806.14:t:44689286-44689409	ENSG00000151806.14_2_CE_1	False	False	44689286-44689409	A	44688007-44688146	C2_A	44688146-44689286	140	False	False	True	8.289e-01	7.895e-01	-2.217e-02	7.679e-01	4.498e-01
ENSG00000151806.14_4	ENSG00000151806.14	GUF1	chr4	+	ENSG00000151806.14:s:44694409-44694513	ENSG00000151806.14_4_CE_1	False	False	44694409-44694513	C2	44697408-44697444	C1_C2	44694513-44697408	120	False	False	True	8.637e-02	1.343e-01	3.242e-02	8.028e-01	3.481e-01
ENSG00000151806.14_4	ENSG00000151806.14	GUF1	chr4	+	ENSG00000151806.14:s:44694409-44694513	ENSG00000151806.14_4_CE_1	False	False	44694409-44694513	A	44695615-44695734	C1_A	44694513-44695615	120	False	False	True	9.136e-01	8.657e-01	-3.242e-02	8.028e-01	3.481e-01
ENSG00000151806.14_4	ENSG00000151806.14	GUF1	chr4	+	ENSG00000151806.14:t:44697408-44697444	ENSG00000151806.14_4_CE_1	False	False	44697408-44697444	C1	44694409-44694513	C2_C1	44694513-44697408	120	False	False	True	3.457e-02	6.823e-02	2.729e-02	8.098e-01	5.216e-01
ENSG00000151806.14_4	ENSG00000151806.14	GUF1	chr4	+	ENSG00000151806.14:t:44697408-44697444	ENSG00000151806.14_4_CE_1	False	False	44697408-44697444	A	44695615-44695734	C2_A	44695734-44697408	120	False	False	True	9.654e-01	9.318e-01	-2.729e-02	8.098e-01	5.216e-01
ENSG00000131437.16_1	ENSG00000131437.16	KIF3A	chr5	-	ENSG00000131437.16:s:132710955-132711057	ENSG00000131437.16_1_CE_1	False	False	132710959-132711057	C2	132703463-132703619	C1_C2	132703619-132710959	9	False	True	True	6.568e-01	8.835e-01	2.159e-01	9.982e-01	2.299e-03
ENSG00000131437.16_1	ENSG00000131437.16	KIF3A	chr5	-	ENSG00000131437.16:s:132710955-132711057	ENSG00000131437.16_1_CE_1	False	False	132710959-132711057	A	132706451-132706459	C1_A	132706459-132710959	9	False	True	True	3.339e-01	1.134e-01	-2.083e-01	9.975e-01	3.088e-03
ENSG00000131437.16_1	ENSG00000131437.16	KIF3A	chr5	-	ENSG00000131437.16:t:132703463-132703619	ENSG00000131437.16_1_CE_1	False	False	132703463-132703619	C1	132710959-132711057	C2_C1	132703619-132710959	9	False	True	True	7.073e-01	8.718e-01	1.462e-01	9.875e-01	1.967e-02
ENSG00000131437.16_1	ENSG00000131437.16	KIF3A	chr5	-	ENSG00000131437.16:t:132703463-132703619	ENSG00000131437.16_1_CE_1	False	False	132703463-132703619	A	132706451-132706459	C2_A	132703619-132706451	9	False	True	True	2.927e-01	1.282e-01	-1.462e-01	9.875e-01	1.967e-02
ENSG00000100911.16_1	ENSG00000100911.16	PSME2	chr14	-	ENSG00000100911.16:s:24146534-24146646	ENSG00000100911.16_1_CE_1	False	False	24146534-24146646	C2	24145710-24145772	C1_C2	24145772-24146534	33	False	False	True	3.180e-02	7.802e-02	3.767e-02	8.636e-01	4.251e-01
ENSG00000100911.16_1	ENSG00000100911.16	PSME2	chr14	-	ENSG00000100911.16:s:24146534-24146646	ENSG00000100911.16_1_CE_1	False	False	24146534-24146646	A	24146208-24146240	C1_A	24146240-24146534	33	False	False	True	9.682e-01	9.220e-01	-3.767e-02	8.636e-01	4.251e-01
ENSG00000100911.16_1	ENSG00000100911.16	PSME2	chr14	-	ENSG00000100911.16:t:24145710-24145772	ENSG00000100911.16_1_CE_1	False	False	24145710-24145772	C1	24146534-24146646	C2_C1	24145772-24146534	33	False	False	True	3.748e-02	8.851e-02	3.885e-02	8.432e-01	3.571e-01
ENSG00000100911.16_1	ENSG00000100911.16	PSME2	chr14	-	ENSG00000100911.16:t:24145710-24145772	ENSG00000100911.16_1_CE_1	False	False	24145710-24145772	A	24146208-24146240	C2_A	24145772-24146208	33	False	False	True	9.545e-01	9.099e-01	-3.145e-02	8.045e-01	4.067e-01
ENSG00000116198.14_2	ENSG00000116198.14	CEP104	chr1	-	ENSG00000116198.14:s:3837288-3837519	ENSG00000116198.14_2_CE_1	False	False	3837292-3837519	C2	3834925-3835092	C1_C2	3835092-3837292	198	False	False	True	1.377e-01	1.369e-01	-7.094e-03	7.796e-01	3.667e-01
ENSG00000116198.14_2	ENSG00000116198.14	CEP104	chr1	-	ENSG00000116198.14:s:3837288-3837519	ENSG00000116198.14_2_CE_1	False	False	3837292-3837519	A	3836495-3836692	C1_A	3836692-3837292	198	False	False	True	8.485e-01	8.377e-01	2.306e-03	7.795e-01	3.688e-01
ENSG00000116198.14_2	ENSG00000116198.14	CEP104	chr1	-	ENSG00000116198.14:t:3834925-3835092	ENSG00000116198.14_2_CE_1	False	False	3834925-3835092	C1	3837292-3837519	C2_C1	3835092-3837292	198	False	False	True	1.099e-01	6.181e-02	-3.597e-02	8.125e-01	3.271e-01
ENSG00000116198.14_2	ENSG00000116198.14	CEP104	chr1	-	ENSG00000116198.14:t:3834925-3835092	ENSG00000116198.14_2_CE_1	False	False	3834925-3835092	A	3836495-3836692	C2_A	3835092-3836495	198	False	False	True	8.872e-01	9.344e-01	3.498e-02	8.099e-01	3.343e-01
ENSG00000116198.14_5	ENSG00000116198.14	CEP104	chr1	-	ENSG00000116198.14:s:3823424-3823562	ENSG00000116198.14_5_CE_1	False	False	3823424-3823562	C2	3816149-3816370	C1_C2	3816370-3823424	68	False	False	True	7.291e-02	3.031e-02	-3.338e-02	8.495e-01	4.892e-01
ENSG00000116198.14_5	ENSG00000116198.14	CEP104	chr1	-	ENSG00000116198.14:s:3823424-3823562	ENSG00000116198.14_5_CE_1	False	False	3823424-3823562	A	3823174-3823241	C1_A	3823241-3823424	68	False	False	True	9.271e-01	9.697e-01	3.338e-02	8.495e-01	4.892e-01
ENSG00000116198.14_5	ENSG00000116198.14	CEP104	chr1	-	ENSG00000116198.14:t:3816149-3816458	ENSG00000116198.14_5_CE_1	False	False	3816149-3816370	C1	3823424-3823562	C2_C1	3816370-3823424	68	False	False	True	6.893e-02	3.246e-02	-2.834e-02	8.178e-01	5.187e-01
ENSG00000116198.14_5	ENSG00000116198.14	CEP104	chr1	-	ENSG00000116198.14:t:3816149-3816458	ENSG00000116198.14_5_CE_1	False	False	3816149-3816370	A	3823174-3823241	C2_A	3816370-3823174	68	False	False	True	9.031e-01	9.346e-01	1.559e-02	7.337e-01	5.790e-01
ENSG00000196547.15_2	ENSG00000196547.15	MAN2A2	chr15	+	ENSG00000196547.15:s:90909327-90909504	ENSG00000196547.15_2_CE_1	False	False	90909327-90909504	C2	90910501-90910683	C1_C2	90909504-90910501	203	False	False	True	5.888e-02	1.497e-02	-2.521e-02	7.843e-01	5.228e-01
ENSG00000196547.15_2	ENSG00000196547.15	MAN2A2	chr15	+	ENSG00000196547.15:s:90909327-90909504	ENSG00000196547.15_2_CE_1	False	False	90909327-90909504	A	90910090-90910292	C1_A	90909504-90910090	203	False	False	True	8.881e-01	9.742e-01	6.835e-02	9.350e-01	1.772e-01
ENSG00000196547.15_2	ENSG00000196547.15	MAN2A2	chr15	+	ENSG00000196547.15:t:90910501-90910683	ENSG00000196547.15_2_CE_1	False	False	90910501-90910683	C1	90909327-90909504	C2_C1	90909504-90910501	203	False	False	True	1.732e-01	4.511e-02	-9.658e-02	9.165e-01	8.111e-02
ENSG00000196547.15_2	ENSG00000196547.15	MAN2A2	chr15	+	ENSG00000196547.15:t:90910501-90910683	ENSG00000196547.15_2_CE_1	False	False	90910501-90910683	A	90910090-90910292	C2_A	90910292-90910501	203	False	False	True	8.268e-01	9.549e-01	9.658e-02	9.165e-01	8.111e-02
ENSG00000087470.19_1	ENSG00000087470.19	DNM1L	chr12	+	ENSG00000087470.19:s:32710929-32711015	ENSG00000087470.19_1_CE_1	False	False	32710929-32711015	C2	32718643-32718763	C1_C2	32711015-32718643	163	False	False	True	2.814e-02	9.691e-02	5.559e-02	9.070e-01	2.518e-01
ENSG00000087470.19_1	ENSG00000087470.19	DNM1L	chr12	+	ENSG00000087470.19:s:32710929-32711015	ENSG00000087470.19_1_CE_1	False	False	32710929-32711015	A	32713209-32713371	C1_A	32711015-32713209	163	False	False	True	9.707e-01	9.010e-01	-5.651e-02	9.071e-01	2.431e-01
ENSG00000087470.19_1	ENSG00000087470.19	DNM1L	chr12	+	ENSG00000087470.19:t:32718643-32718763	ENSG00000087470.19_1_CE_1	False	False	32718643-32718763	C1	32710929-32711015	C2_C1	32711015-32718643	163	False	False	True	1.268e-02	4.344e-02	7.327e-03	6.656e-01	8.062e-01
ENSG00000087470.19_1	ENSG00000087470.19	DNM1L	chr12	+	ENSG00000087470.19:t:32718643-32718763	ENSG00000087470.19_1_CE_1	False	False	32718643-32718763	A	32713209-32713371	C2_A	32713371-32718643	163	False	False	True	9.859e-01	9.493e-01	-1.273e-02	7.066e-01	7.177e-01
ENSG00000075413.19_1	ENSG00000075413.19	MARK3	chr14	+	ENSG00000075413.19:s:103385860-103386080	ENSG00000075413.19_1_CE_1	False	False	103385860-103386080	C2	103428387-103428440	C1_C2	103386080-103428387	192	False	False	True	1.330e-01	9.643e-02	-2.301e-02	7.889e-01	4.226e-01
ENSG00000075413.19_1	ENSG00000075413.19	MARK3	chr14	+	ENSG00000075413.19:s:103385860-103386080	ENSG00000075413.19_1_CE_1	False	False	103385860-103386080	A	103405076-103405267	C1_A	103386080-103405076	192	False	False	True	8.278e-01	8.732e-01	3.078e-02	8.038e-01	3.517e-01
ENSG00000075413.19_1	ENSG00000075413.19	MARK3	chr14	+	ENSG00000075413.19:t:103428387-103428440	ENSG00000075413.19_1_CE_1	False	False	103428387-103428440	C1	103385860-103386080	C2_C1	103386080-103428387	192	False	False	True	1.107e-01	8.820e-02	-1.366e-02	7.622e-01	5.311e-01
ENSG00000075413.19_1	ENSG00000075413.19	MARK3	chr14	+	ENSG00000075413.19:t:103428387-103428440	ENSG00000075413.19_1_CE_1	False	False	103428387-103428440	A	103405076-103405267	C2_A	103405267-103428387	192	False	False	True	8.867e-01	9.020e-01	6.116e-03	7.476e-01	5.575e-01
ENSG00000075413.19_2	ENSG00000075413.19	MARK3	chr14	+	ENSG00000075413.19:s:103428387-103428440	ENSG00000075413.19_2_CE_1	False	False	103428387-103428440	C2	103451918-103451983	C1_C2	103428440-103451918	49	False	False	True	3.835e-02	5.918e-02	1.605e-02	7.486e-01	5.955e-01
ENSG00000075413.19_2	ENSG00000075413.19	MARK3	chr14	+	ENSG00000075413.19:s:103428387-103428440	ENSG00000075413.19_2_CE_1	False	False	103428387-103428440	A	103448919-103448967	C1_A	103428440-103448919	49	False	False	True	9.324e-01	9.243e-01	-9.605e-03	7.104e-01	5.966e-01
ENSG00000075413.19_2	ENSG00000075413.19	MARK3	chr14	+	ENSG00000075413.19:t:103451918-103451995	ENSG00000075413.19_2_CE_1	False	False	103451918-103451983	C1	103428387-103428440	C2_C1	103428440-103451918	49	False	False	True	3.909e-02	6.843e-02	2.658e-02	8.033e-01	4.680e-01
ENSG00000075413.19_2	ENSG00000075413.19	MARK3	chr14	+	ENSG00000075413.19:t:103451918-103451995	ENSG00000075413.19_2_CE_1	False	False	103451918-103451983	A	103448919-103448967	C2_A	103448967-103451918	49	False	False	True	9.571e-01	9.076e-01	-4.195e-02	8.509e-01	3.177e-01
ENSG00000204463.14_2	ENSG00000204463.14	BAG6	chr6	-	ENSG00000204463.14:s:31649199-31649395	ENSG00000204463.14_2_CE_1	False	False	31649199-31649395	C2	31648677-31648751	C1_C2	31648751-31649199	54	False	False	True	3.230e-01	1.829e-01	-1.307e-01	9.918e-01	2.187e-02
ENSG00000204463.14_2	ENSG00000204463.14	BAG6	chr6	-	ENSG00000204463.14:s:31649199-31649395	ENSG00000204463.14_2_CE_1	False	False	31649199-31649395	A	31648911-31648964	C1_A	31648964-31649199	54	False	False	True	6.770e-01	8.171e-01	1.307e-01	9.918e-01	2.187e-02
ENSG00000204463.14_2	ENSG00000204463.14	BAG6	chr6	-	ENSG00000204463.14:t:31648677-31648751	ENSG00000204463.14_2_CE_1	False	False	31648677-31648751	C1	31649199-31649395	C2_C1	31648751-31649199	54	False	False	True	2.007e-01	1.114e-01	-7.874e-02	9.832e-01	1.510e-01
ENSG00000204463.14_2	ENSG00000204463.14	BAG6	chr6	-	ENSG00000204463.14:t:31648677-31648751	ENSG00000204463.14_2_CE_1	False	False	31648677-31648751	A	31648911-31648964	C2_A	31648751-31648911	54	False	False	True	7.993e-01	8.886e-01	7.874e-02	9.832e-01	1.510e-01
ENSG00000204463.14_5	ENSG00000204463.14	BAG6	chr6	-	ENSG00000204463.14:s:31640199-31640306	ENSG00000204463.14_5_CE_1	False	False	31640199-31640306	C2	31639028-31639226	C1_C2	31639226-31640199	147	False	False	True	3.227e-01	2.176e-01	-9.896e-02	9.781e-01	7.646e-02
ENSG00000204463.14_5	ENSG00000204463.14	BAG6	chr6	-	ENSG00000204463.14:s:31640199-31640306	ENSG00000204463.14_5_CE_1	False	False	31640199-31640306	A	31639500-31639646	C1_A	31639646-31640199	147	False	False	True	6.773e-01	7.824e-01	9.896e-02	9.781e-01	7.646e-02
ENSG00000204463.14_5	ENSG00000204463.14	BAG6	chr6	-	ENSG00000204463.14:t:31639028-31639226	ENSG00000204463.14_5_CE_1	False	False	31639028-31639226	C1	31640199-31640306	C2_C1	31639226-31640199	147	False	False	True	5.589e-01	4.290e-01	-1.196e-01	9.722e-01	4.501e-02
ENSG00000204463.14_5	ENSG00000204463.14	BAG6	chr6	-	ENSG00000204463.14:t:31639028-31639226	ENSG00000204463.14_5_CE_1	False	False	31639028-31639226	A	31639500-31639646	C2_A	31639226-31639500	147	False	False	True	4.411e-01	5.710e-01	1.196e-01	9.722e-01	4.501e-02
ENSG00000025772.8_1	ENSG00000025772.8	TOMM34	chr20	-	ENSG00000025772.8:s:44951833-44952002	ENSG00000025772.8_1_CE_1	False	True	44951833-44952002	C2	44943453-44943579	C1_C2	44943579-44951833	148	False	True	True	2.195e-01	9.066e-02	-1.263e-01	9.980e-01	2.656e-02
ENSG00000025772.8_1	ENSG00000025772.8	TOMM34	chr20	-	ENSG00000025772.8:s:44951833-44952002	ENSG00000025772.8_1_CE_1	False	False	44951833-44952002	A	44948730-44948877	C1_A	44948877-44951833	148	False	True	True	7.215e-01	8.577e-01	1.301e-01	9.945e-01	2.095e-02
ENSG00000025772.8_1	ENSG00000025772.8	TOMM34	chr20	-	ENSG00000025772.8:t:44943453-44943579	ENSG00000025772.8_1_CE_1	False	True	44943453-44943579	C1	44951833-44952002	C2_C1	44943579-44951833	148	False	True	True	2.766e-01	1.167e-01	-1.595e-01	9.997e-01	4.734e-03
ENSG00000025772.8_1	ENSG00000025772.8	TOMM34	chr20	-	ENSG00000025772.8:t:44943453-44943579	ENSG00000025772.8_1_CE_1	False	False	44943453-44943579	A	44948730-44948877	C2_A	44943579-44948730	148	False	True	True	7.035e-01	8.662e-01	1.560e-01	9.993e-01	7.380e-03
ENSG00000149554.14_2	ENSG00000149554.14	CHEK1	chr11	+	ENSG00000149554.14:s:125626749-125626833	ENSG00000149554.14_2_CE_1	False	False	125626749-125626833	C2	125629232-125629296	C1_C2	125626833-125629232	224	False	False	True	1.141e-01	1.308e-01	4.200e-03	7.010e-01	6.935e-01
ENSG00000149554.14_2	ENSG00000149554.14	CHEK1	chr11	+	ENSG00000149554.14:s:125626749-125626833	ENSG00000149554.14_2_CE_1	False	False	125626749-125626833	A	125627607-125627830	C1_A	125626833-125627607	224	False	False	True	8.792e-01	8.662e-01	-3.704e-03	6.985e-01	6.998e-01
ENSG00000149554.14_2	ENSG00000149554.14	CHEK1	chr11	+	ENSG00000149554.14:t:125629232-125629296	ENSG00000149554.14_2_CE_1	False	False	125629232-125629296	C1	125626749-125626833	C2_C1	125626833-125629232	224	False	False	True	1.140e-01	1.353e-01	8.718e-03	7.129e-01	6.612e-01
ENSG00000149554.14_2	ENSG00000149554.14	CHEK1	chr11	+	ENSG00000149554.14:t:125629232-125629296	ENSG00000149554.14_2_CE_1	False	False	125629232-125629296	A	125627607-125627830	C2_A	125627830-125629232	224	False	False	True	8.852e-01	8.637e-01	-8.755e-03	7.130e-01	6.602e-01
ENSG00000012983.12_4	ENSG00000012983.12	MAP4K5	chr14	-	ENSG00000012983.12:s:50440013-50440073	ENSG00000012983.12_4_CE_1	False	True	50440013-50440073	C2	50437894-50438008	C1_C2	50438008-50440013	3	False	False	True	1.738e-01	1.762e-01	-5.005e-04	7.657e-01	4.468e-01
ENSG00000012983.12_4	ENSG00000012983.12	MAP4K5	chr14	-	ENSG00000012983.12:s:50440013-50440073	ENSG00000012983.12_4_CE_1	False	False	50440013-50440073	A	50438092-50438094	C1_A	50438094-50440013	3	False	False	True	8.262e-01	8.238e-01	5.005e-04	7.657e-01	4.468e-01
ENSG00000012983.12_4	ENSG00000012983.12	MAP4K5	chr14	-	ENSG00000012983.12:t:50437894-50438008	ENSG00000012983.12_4_CE_1	False	True	50437894-50438008	C1	50440013-50440073	C2_C1	50438008-50440013	3	False	False	True	1.555e-01	1.700e-01	4.552e-03	7.746e-01	3.969e-01
ENSG00000012983.12_4	ENSG00000012983.12	MAP4K5	chr14	-	ENSG00000012983.12:t:50437894-50438008	ENSG00000012983.12_4_CE_1	False	False	50437894-50438008	A	50438092-50438094	C2_A	50438008-50438092	3	False	False	True	8.445e-01	8.300e-01	-4.551e-03	7.746e-01	3.969e-01
ENSG00000175634.15_1	ENSG00000175634.15	RPS6KB2	chr11	+	ENSG00000175634.15:s:67428460-67428623	ENSG00000175634.15_1_CE_1	False	False	67428460-67428623	C2	67429120-67429240	C1_C2	67428623-67429120	41	False	False	True	1.764e-01	7.707e-02	-9.684e-02	9.852e-01	6.691e-02
ENSG00000175634.15_1	ENSG00000175634.15	RPS6KB2	chr11	+	ENSG00000175634.15:s:67428460-67428623	ENSG00000175634.15_1_CE_1	False	False	67428460-67428623	A	67428982-67429022	C1_A	67428623-67428982	41	False	False	True	8.229e-01	9.224e-01	9.963e-02	9.869e-01	6.006e-02
ENSG00000175634.15_1	ENSG00000175634.15	RPS6KB2	chr11	+	ENSG00000175634.15:t:67429120-67429240	ENSG00000175634.15_1_CE_1	False	False	67429120-67429240	C1	67428460-67428623	C2_C1	67428623-67429120	41	False	False	True	2.136e-01	8.913e-02	-1.234e-01	9.961e-01	2.736e-02
ENSG00000175634.15_1	ENSG00000175634.15	RPS6KB2	chr11	+	ENSG00000175634.15:t:67429120-67429240	ENSG00000175634.15_1_CE_1	False	False	67429120-67429240	A	67428982-67429022	C2_A	67429022-67429120	41	False	False	True	7.864e-01	9.109e-01	1.234e-01	9.961e-01	2.736e-02
ENSG00000175634.15_3	ENSG00000175634.15	RPS6KB2	chr11	+	ENSG00000175634.15:s:67432952-67433042	ENSG00000175634.15_3_CE_1	False	True	67432952-67433042	C2	67433340-67433447	C1_C2	67433042-67433340	91	False	True	True	4.173e-01	1.234e-01	-2.911e-01	1.000e+00	3.171e-10
ENSG00000175634.15_3	ENSG00000175634.15	RPS6KB2	chr11	+	ENSG00000175634.15:s:67432952-67433042	ENSG00000175634.15_3_CE_1	False	False	67432952-67433042	A	67433126-67433216	C1_A	67433042-67433126	91	False	True	True	5.827e-01	8.766e-01	2.911e-01	1.000e+00	3.210e-10
ENSG00000175634.15_3	ENSG00000175634.15	RPS6KB2	chr11	+	ENSG00000175634.15:t:67433340-67433447	ENSG00000175634.15_3_CE_1	False	True	67433340-67433447	C1	67432952-67433042	C2_C1	67433042-67433340	91	False	True	True	3.278e-01	8.631e-02	-2.429e-01	1.000e+00	1.724e-10
ENSG00000175634.15_3	ENSG00000175634.15	RPS6KB2	chr11	+	ENSG00000175634.15:t:67433340-67433447	ENSG00000175634.15_3_CE_1	False	False	67433340-67433447	A	67433126-67433216	C2_A	67433216-67433340	91	False	True	True	6.347e-01	8.610e-01	2.232e-01	1.000e+00	7.190e-07
ENSG00000179295.19_3	ENSG00000179295.19	PTPN11	chr12	+	ENSG00000179295.19:s:112501162-112502256	ENSG00000179295.19_3_CE_1	False	False	112502144-112502256	C2	112505825-112509918	C1_C2	112502256-112505825	102	False	False	True	5.520e-02	2.999e-02	-2.425e-02	7.969e-01	5.998e-01
ENSG00000179295.19_3	ENSG00000179295.19	PTPN11	chr12	+	ENSG00000179295.19:s:112501162-112502256	ENSG00000179295.19_3_CE_1	False	False	112502144-112502256	A	112504695-112504796	C1_A	112502256-112504695	102	False	False	True	9.435e-01	9.696e-01	2.635e-02	8.131e-01	5.846e-01
ENSG00000179295.19_3	ENSG00000179295.19	PTPN11	chr12	+	ENSG00000179295.19:t:112505825-112509918	ENSG00000179295.19_3_CE_1	False	False	112505825-112509918	C1	112502144-112502256	C2_C1	112502256-112505825	102	False	False	True	4.986e-02	3.119e-02	-1.411e-02	7.227e-01	6.925e-01
ENSG00000179295.19_3	ENSG00000179295.19	PTPN11	chr12	+	ENSG00000179295.19:t:112505825-112509918	ENSG00000179295.19_3_CE_1	False	False	112505825-112509918	A	112504695-112504796	C2_A	112504796-112505825	102	False	False	True	9.501e-01	9.688e-01	1.411e-02	7.227e-01	6.925e-01
ENSG00000057608.17_1	ENSG00000057608.17	GDI2	chr10	-	ENSG00000057608.17:s:5768213-5769389	ENSG00000057608.17_1_CE_1	False	False	5768213-5768384	C2	5766241-5766295	C1_C2	5766295-5768213	145	False	False	True	4.479e-02	9.760e-02	4.306e-02	8.639e-01	3.342e-01
ENSG00000057608.17_1	ENSG00000057608.17	GDI2	chr10	-	ENSG00000057608.17:s:5768213-5769389	ENSG00000057608.17_1_CE_1	False	False	5768213-5768384	A	5766494-5766638	C1_A	5766638-5768213	145	False	False	True	9.552e-01	9.024e-01	-4.306e-02	8.639e-01	3.342e-01
ENSG00000057608.17_1	ENSG00000057608.17	GDI2	chr10	-	ENSG00000057608.17:t:5766241-5766295	ENSG00000057608.17_1_CE_1	False	False	5766241-5766295	C1	5768213-5768384	C2_C1	5766295-5768213	145	False	False	True	2.271e-02	5.343e-02	2.118e-02	7.709e-01	6.261e-01
ENSG00000057608.17_1	ENSG00000057608.17	GDI2	chr10	-	ENSG00000057608.17:t:5766241-5766295	ENSG00000057608.17_1_CE_1	False	False	5766241-5766295	A	5766494-5766638	C2_A	5766295-5766494	145	False	False	True	9.773e-01	9.466e-01	-2.118e-02	7.709e-01	6.261e-01
ENSG00000132388.13_1	ENSG00000132388.13	UBE2G1	chr17	-	ENSG00000132388.13:s:4307021-4307123	ENSG00000132388.13_1_CE_1	False	False	4307021-4307123	C2	4289230-4289408	C1_C2	4289408-4307021	98	False	False	True	1.306e-01	9.553e-02	-2.425e-02	7.767e-01	4.388e-01
ENSG00000132388.13_1	ENSG00000132388.13	UBE2G1	chr17	-	ENSG00000132388.13:s:4307021-4307123	ENSG00000132388.13_1_CE_1	False	False	4307021-4307123	A	4296717-4296814	C1_A	4296814-4307021	98	False	False	True	8.437e-01	8.810e-01	2.687e-02	7.906e-01	4.177e-01
ENSG00000132388.13_1	ENSG00000132388.13	UBE2G1	chr17	-	ENSG00000132388.13:t:4289230-4289408	ENSG00000132388.13_1_CE_1	False	False	4289230-4289408	C1	4307021-4307123	C2_C1	4289408-4307021	98	False	False	True	8.775e-02	5.738e-02	-2.017e-02	7.474e-01	5.440e-01
ENSG00000132388.13_1	ENSG00000132388.13	UBE2G1	chr17	-	ENSG00000132388.13:t:4289230-4289408	ENSG00000132388.13_1_CE_1	False	False	4289230-4289408	A	4296717-4296814	C2_A	4289408-4296717	98	False	False	True	9.123e-01	9.426e-01	2.017e-02	7.474e-01	5.440e-01
ENSG00000100227.19_1	ENSG00000100227.19	POLDIP3	chr22	-	ENSG00000100227.19:s:42602768-42603160	ENSG00000100227.19_1_CE_1	False	False	42602770-42603160	C2	42599698-42599793	C1_C2	42599793-42602770	87	False	True	True	1.196e-01	2.955e-01	1.643e-01	9.984e-01	5.272e-03
ENSG00000100227.19_1	ENSG00000100227.19	POLDIP3	chr22	-	ENSG00000100227.19:s:42602768-42603160	ENSG00000100227.19_1_CE_1	False	False	42602770-42603160	A	42601970-42602056	C1_A	42602056-42602770	87	False	True	True	8.794e-01	7.038e-01	-1.648e-01	9.985e-01	5.148e-03
ENSG00000100227.19_1	ENSG00000100227.19	POLDIP3	chr22	-	ENSG00000100227.19:t:42599698-42599793	ENSG00000100227.19_1_CE_1	False	False	42599698-42599793	C1	42602770-42603160	C2_C1	42599793-42602770	87	False	True	True	1.215e-01	2.897e-01	1.697e-01	1.000e+00	2.249e-03
ENSG00000100227.19_1	ENSG00000100227.19	POLDIP3	chr22	-	ENSG00000100227.19:t:42599698-42599793	ENSG00000100227.19_1_CE_1	False	False	42599698-42599793	A	42601970-42602056	C2_A	42599793-42601970	87	False	True	True	8.785e-01	7.103e-01	-1.697e-01	1.000e+00	2.249e-03
ENSG00000100227.19_2	ENSG00000100227.19	POLDIP3	chr22	-	ENSG00000100227.19:s:42591955-42592084	ENSG00000100227.19_2_CE_1	False	True	42591955-42592084	C2	42585887-42585968	C1_C2	42585968-42591955	67	False	False	True	6.023e-02	2.664e-02	-2.484e-02	8.006e-01	5.850e-01
ENSG00000100227.19_2	ENSG00000100227.19	POLDIP3	chr22	-	ENSG00000100227.19:s:42591955-42592084	ENSG00000100227.19_2_CE_1	False	False	42591955-42592084	A	42587506-42587572	C1_A	42587572-42591955	67	False	False	True	9.152e-01	9.493e-01	1.839e-02	7.435e-01	5.914e-01
ENSG00000100227.19_2	ENSG00000100227.19	POLDIP3	chr22	-	ENSG00000100227.19:t:42585887-42585968	ENSG00000100227.19_2_CE_1	False	True	42585887-42585968	C1	42591955-42592084	C2_C1	42585968-42591955	67	False	False	True	3.983e-02	2.173e-02	-4.091e-03	6.415e-01	8.771e-01
ENSG00000100227.19_2	ENSG00000100227.19	POLDIP3	chr22	-	ENSG00000100227.19:t:42585887-42585968	ENSG00000100227.19_2_CE_1	False	False	42585887-42585968	A	42587506-42587572	C2_A	42585968-42587506	67	False	False	True	9.602e-01	9.783e-01	4.091e-03	6.415e-01	8.771e-01
ENSG00000141698.17_2	ENSG00000141698.17	NT5C3B	chr17	-	ENSG00000141698.17:s:41835859-41835957	ENSG00000141698.17_2_CE_1	False	False	41835859-41835957	C2	41835203-41835272	C1_C2	41835272-41835859	95	False	False	True	9.660e-01	9.060e-01	-6.126e-02	9.742e-01	2.691e-01
ENSG00000141698.17_2	ENSG00000141698.17	NT5C3B	chr17	-	ENSG00000141698.17:s:41835859-41835957	ENSG00000141698.17_2_CE_1	False	False	41835859-41835957	A	41835588-41835682	C1_A	41835682-41835859	95	False	False	True	1.339e-02	5.505e-02	2.258e-02	7.817e-01	6.154e-01
ENSG00000141698.17_2	ENSG00000141698.17	NT5C3B	chr17	-	ENSG00000141698.17:t:41835203-41835498	ENSG00000141698.17_2_CE_1	False	False	41835203-41835272	C1	41835859-41835957	C2_C1	41835272-41835859	95	False	False	True	9.531e-01	8.920e-01	-5.157e-02	8.874e-01	2.502e-01
ENSG00000141698.17_2	ENSG00000141698.17	NT5C3B	chr17	-	ENSG00000141698.17:t:41835203-41835498	ENSG00000141698.17_2_CE_1	False	False	41835203-41835272	A	41835588-41835682	C2_A	41835272-41835588	95	False	False	True	3.886e-02	1.059e-01	5.839e-02	9.100e-01	2.045e-01
ENSG00000141698.17_3	ENSG00000141698.17	NT5C3B	chr17	-	ENSG00000141698.17:s:41830801-41830890	ENSG00000141698.17_3_CE_1	False	False	41830801-41830890	C2	41827426-41827626	C1_C2	41827626-41830801	163	False	False	True	3.101e-01	2.441e-01	-5.883e-02	8.938e-01	1.890e-01
ENSG00000141698.17_3	ENSG00000141698.17	NT5C3B	chr17	-	ENSG00000141698.17:s:41830801-41830890	ENSG00000141698.17_3_CE_1	False	False	41830801-41830890	A	41828790-41828952	C1_A	41828952-41830801	163	False	False	True	6.899e-01	7.559e-01	5.883e-02	8.938e-01	1.890e-01
ENSG00000141698.17_3	ENSG00000141698.17	NT5C3B	chr17	-	ENSG00000141698.17:t:41827426-41827626	ENSG00000141698.17_3_CE_1	False	False	41827426-41827626	C1	41830801-41830890	C2_C1	41827626-41830801	163	False	False	True	2.103e-01	1.605e-01	-3.628e-02	8.478e-01	4.254e-01
ENSG00000141698.17_3	ENSG00000141698.17	NT5C3B	chr17	-	ENSG00000141698.17:t:41827426-41827626	ENSG00000141698.17_3_CE_1	False	False	41827426-41827626	A	41828790-41828952	C2_A	41827626-41828790	163	False	False	True	7.897e-01	8.395e-01	3.628e-02	8.478e-01	4.254e-01
ENSG00000105750.15_1	ENSG00000105750.15	ZNF85	chr19	+	ENSG00000105750.15:s:20923222-20923416	ENSG00000105750.15_1_CE_1	False	False	20923222-20923403	C2	20934949-20935047	C1_C2	20923403-20934949	127	False	False	True	3.570e-02	3.476e-02	-5.062e-05	6.662e-01	8.035e-01
ENSG00000105750.15_1	ENSG00000105750.15	ZNF85	chr19	+	ENSG00000105750.15:s:20923222-20923416	ENSG00000105750.15_1_CE_1	False	False	20923222-20923403	A	20934024-20934150	C1_A	20923403-20934024	127	False	False	True	9.330e-01	9.388e-01	2.342e-03	7.052e-01	6.898e-01
ENSG00000105750.15_1	ENSG00000105750.15	ZNF85	chr19	+	ENSG00000105750.15:t:20934949-20935047	ENSG00000105750.15_1_CE_1	False	False	20934949-20935047	C1	20923222-20923403	C2_C1	20923403-20934949	127	False	False	True	6.458e-02	5.436e-02	-2.984e-03	7.279e-01	6.224e-01
ENSG00000105750.15_1	ENSG00000105750.15	ZNF85	chr19	+	ENSG00000105750.15:t:20934949-20935047	ENSG00000105750.15_1_CE_1	False	False	20934949-20935047	A	20934024-20934150	C2_A	20934150-20934949	127	False	False	True	9.312e-01	9.311e-01	-4.158e-03	7.319e-01	6.106e-01
ENSG00000134461.16_1	ENSG00000134461.16	ANKRD16	chr10	-	ENSG00000134461.16:s:5882703-5883167	ENSG00000134461.16_1_CE_1	False	False	5883006-5883167	C2	5878087-5878287	C1_C2	5878287-5883006	79	False	False	True	1.280e-01	9.522e-02	-1.838e-02	7.908e-01	3.277e-01
ENSG00000134461.16_1	ENSG00000134461.16	ANKRD16	chr10	-	ENSG00000134461.16:s:5882703-5883167	ENSG00000134461.16_1_CE_1	False	False	5883006-5883167	A	5880298-5880376	C1_A	5880376-5883006	79	False	False	True	8.720e-01	9.048e-01	1.838e-02	7.908e-01	3.277e-01
ENSG00000134461.16_1	ENSG00000134461.16	ANKRD16	chr10	-	ENSG00000134461.16:t:5878087-5878287	ENSG00000134461.16_1_CE_1	False	False	5878087-5878287	C1	5883006-5883167	C2_C1	5878287-5883006	79	False	False	True	1.303e-01	9.207e-02	-1.924e-02	7.971e-01	3.041e-01
ENSG00000134461.16_1	ENSG00000134461.16	ANKRD16	chr10	-	ENSG00000134461.16:t:5878087-5878287	ENSG00000134461.16_1_CE_1	False	False	5878087-5878287	A	5880298-5880376	C2_A	5878287-5880298	79	False	False	True	8.697e-01	9.079e-01	1.924e-02	7.971e-01	3.041e-01
ENSG00000179943.8_1	ENSG00000179943.8	FIZ1	chr19	-	ENSG00000179943.8:s:55597572-55597901	ENSG00000179943.8_1_CE_1	False	False	55597572-55597901	C2	55591376-55593646	C1_C2	55593646-55597572	115	False	False	True	8.516e-01	7.762e-01	-4.150e-02	8.242e-01	2.203e-01
ENSG00000179943.8_1	ENSG00000179943.8	FIZ1	chr19	-	ENSG00000179943.8:s:55597572-55597901	ENSG00000179943.8_1_CE_1	False	False	55597572-55597901	A	55595620-55595734	C1_A	55595734-55597572	115	False	False	True	1.452e-01	2.190e-01	4.054e-02	8.229e-01	2.244e-01
ENSG00000179943.8_1	ENSG00000179943.8	FIZ1	chr19	-	ENSG00000179943.8:t:55591376-55593646	ENSG00000179943.8_1_CE_1	False	False	55591376-55593646	C1	55597572-55597901	C2_C1	55593646-55597572	115	False	False	True	9.587e-01	9.258e-01	-1.653e-02	7.441e-01	4.859e-01
ENSG00000179943.8_1	ENSG00000179943.8	FIZ1	chr19	-	ENSG00000179943.8:t:55591376-55593646	ENSG00000179943.8_1_CE_1	False	False	55591376-55593646	A	55595620-55595734	C2_A	55593646-55595620	115	False	False	True	3.756e-02	6.865e-02	1.526e-02	7.350e-01	5.088e-01
ENSG00000099256.19_2	ENSG00000099256.19	PRTFDC1	chr10	-	ENSG00000099256.19:s:24855318-24855364	ENSG00000099256.19_2_CE_1	False	False	24855318-24855364	C2	24848614-24849891	C1_C2	24849891-24855318	77	False	False	True	8.847e-02	6.851e-02	-8.837e-03	7.699e-01	4.280e-01
ENSG00000099256.19_2	ENSG00000099256.19	PRTFDC1	chr10	-	ENSG00000099256.19:s:24855318-24855364	ENSG00000099256.19_2_CE_1	False	False	24855318-24855364	A	24851388-24851464	C1_A	24851464-24855318	77	False	False	True	9.115e-01	9.315e-01	8.837e-03	7.699e-01	4.280e-01
ENSG00000099256.19_2	ENSG00000099256.19	PRTFDC1	chr10	-	ENSG00000099256.19:t:24848614-24849891	ENSG00000099256.19_2_CE_1	False	False	24848614-24849891	C1	24855318-24855364	C2_C1	24849891-24855318	77	False	False	True	6.204e-02	3.846e-02	-1.035e-02	7.297e-01	5.852e-01
ENSG00000099256.19_2	ENSG00000099256.19	PRTFDC1	chr10	-	ENSG00000099256.19:t:24848614-24849891	ENSG00000099256.19_2_CE_1	False	False	24848614-24849891	A	24851388-24851464	C2_A	24849891-24851388	77	False	False	True	9.380e-01	9.615e-01	1.035e-02	7.297e-01	5.852e-01
ENSG00000144840.10_1	ENSG00000144840.10	RABL3	chr3	-	ENSG00000144840.10:s:120742462-120742993	ENSG00000144840.10_1_CE_1	False	False	120742462-120742993	C2	120730696-120730787	C1_C2	120730787-120742462	141	False	False	True	9.727e-01	9.338e-01	-2.150e-02	7.568e-01	3.998e-01
ENSG00000144840.10_1	ENSG00000144840.10	RABL3	chr3	-	ENSG00000144840.10:s:120742462-120742993	ENSG00000144840.10_1_CE_1	False	False	120742462-120742993	A	120738527-120738667	C1_A	120738667-120742462	141	False	False	True	2.727e-02	6.624e-02	2.150e-02	7.568e-01	3.998e-01
ENSG00000144840.10_1	ENSG00000144840.10	RABL3	chr3	-	ENSG00000144840.10:t:120730696-120730787	ENSG00000144840.10_1_CE_1	False	False	120730696-120730787	C1	120742462-120742993	C2_C1	120730787-120742462	141	False	False	True	6.882e-01	7.045e-01	-4.666e-03	8.118e-01	2.369e-01
ENSG00000144840.10_1	ENSG00000144840.10	RABL3	chr3	-	ENSG00000144840.10:t:120730696-120730787	ENSG00000144840.10_1_CE_1	False	False	120730696-120730787	A	120738527-120738667	C2_A	120730787-120738527	141	False	False	True	2.881e-01	2.891e-01	1.169e-02	8.142e-01	2.308e-01
ENSG00000152642.11_1	ENSG00000152642.11	GPD1L	chr3	+	ENSG00000152642.11:s:32128076-32128253	ENSG00000152642.11_1_CE_1	False	False	32128076-32128253	C2	32140228-32140366	C1_C2	32128253-32140228	141	False	False	True	2.213e-01	1.892e-01	-1.977e-02	7.950e-01	3.163e-01
ENSG00000152642.11_1	ENSG00000152642.11	GPD1L	chr3	+	ENSG00000152642.11:s:32128076-32128253	ENSG00000152642.11_1_CE_1	False	False	32128076-32128253	A	32138587-32138727	C1_A	32128253-32138587	141	False	False	True	7.787e-01	8.108e-01	1.977e-02	7.950e-01	3.163e-01
ENSG00000152642.11_1	ENSG00000152642.11	GPD1L	chr3	+	ENSG00000152642.11:t:32140228-32140366	ENSG00000152642.11_1_CE_1	False	False	32140228-32140366	C1	32128076-32128253	C2_C1	32128253-32140228	141	False	False	True	2.331e-01	1.633e-01	-3.424e-02	8.128e-01	2.690e-01
ENSG00000152642.11_1	ENSG00000152642.11	GPD1L	chr3	+	ENSG00000152642.11:t:32140228-32140366	ENSG00000152642.11_1_CE_1	False	False	32140228-32140366	A	32138587-32138727	C2_A	32138727-32140228	141	False	False	True	7.669e-01	8.367e-01	3.424e-02	8.128e-01	2.690e-01
ENSG00000090487.11_2	ENSG00000090487.11	SPG21	chr15	-	ENSG00000090487.11:s:64970114-64970222	ENSG00000090487.11_2_CE_1	False	True	64970114-64970222	C2	64965320-64965460	C1_C2	64965460-64970114	108	False	False	True	3.795e-02	9.678e-02	4.480e-02	8.682e-01	3.075e-01
ENSG00000090487.11_2	ENSG00000090487.11	SPG21	chr15	-	ENSG00000090487.11:s:64970114-64970222	ENSG00000090487.11_2_CE_1	False	False	64970114-64970222	A	64969255-64969362	C1_A	64969362-64970114	108	False	False	True	9.620e-01	9.032e-01	-4.480e-02	8.682e-01	3.075e-01
ENSG00000090487.11_2	ENSG00000090487.11	SPG21	chr15	-	ENSG00000090487.11:t:64965320-64965460	ENSG00000090487.11_2_CE_1	False	True	64965320-64965460	C1	64970114-64970222	C2_C1	64965460-64970114	108	False	False	True	2.809e-02	9.379e-02	5.683e-02	9.366e-01	2.676e-01
ENSG00000090487.11_2	ENSG00000090487.11	SPG21	chr15	-	ENSG00000090487.11:t:64965320-64965460	ENSG00000090487.11_2_CE_1	False	False	64965320-64965460	A	64969255-64969362	C2_A	64965460-64969255	108	False	False	True	9.719e-01	9.062e-01	-5.683e-02	9.366e-01	2.676e-01
ENSG00000170234.13_1	ENSG00000170234.13	PWWP2A	chr5	-	ENSG00000170234.13:s:160118805-160119450	ENSG00000170234.13_1_CE_1	False	False	160118805-160119450	C2	160093758-160094065	C1_C2	160094065-160118805	70	False	False	True	7.888e-01	7.576e-01	-1.797e-02	8.088e-01	2.487e-01
ENSG00000170234.13_1	ENSG00000170234.13	PWWP2A	chr5	-	ENSG00000170234.13:s:160118805-160119450	ENSG00000170234.13_1_CE_1	False	False	160118805-160119450	A	160108545-160108614	C1_A	160108614-160118805	70	False	False	True	2.112e-01	2.424e-01	1.797e-02	8.088e-01	2.487e-01
ENSG00000170234.13_1	ENSG00000170234.13	PWWP2A	chr5	-	ENSG00000170234.13:t:160093758-160094065	ENSG00000170234.13_1_CE_1	False	False	160093758-160094065	C1	160118805-160119450	C2_C1	160094065-160118805	70	False	False	True	7.405e-01	7.650e-01	8.604e-03	8.004e-01	2.821e-01
ENSG00000170234.13_1	ENSG00000170234.13	PWWP2A	chr5	-	ENSG00000170234.13:t:160093758-160094065	ENSG00000170234.13_1_CE_1	False	False	160093758-160094065	A	160108545-160108614	C2_A	160094065-160108545	70	False	False	True	2.595e-01	2.350e-01	-8.604e-03	8.004e-01	2.821e-01
ENSG00000134905.17_2	ENSG00000134905.17	CARS2	chr13	-	ENSG00000134905.17:s:110663451-110663861	ENSG00000134905.17_2_CE_1	False	False	110663451-110663861	C2	110647101-110647239	C1_C2	110647239-110663451	67	False	False	True	6.259e-02	5.068e-02	-1.501e-02	7.540e-01	5.322e-01
ENSG00000134905.17_2	ENSG00000134905.17	CARS2	chr13	-	ENSG00000134905.17:s:110663451-110663861	ENSG00000134905.17_2_CE_1	False	False	110663451-110663861	A	110651034-110651100	C1_A	110651100-110663451	67	False	False	True	9.139e-01	9.030e-01	8.191e-04	7.472e-01	5.334e-01
ENSG00000134905.17_2	ENSG00000134905.17	CARS2	chr13	-	ENSG00000134905.17:t:110646679-110647239	ENSG00000134905.17_2_CE_1	False	False	110647101-110647239	C1	110663451-110663861	C2_C1	110647239-110663451	67	False	False	True	5.444e-02	3.155e-02	-1.686e-02	7.600e-01	5.770e-01
ENSG00000134905.17_2	ENSG00000134905.17	CARS2	chr13	-	ENSG00000134905.17:t:110646679-110647239	ENSG00000134905.17_2_CE_1	False	False	110647101-110647239	A	110651034-110651100	C2_A	110647239-110651034	67	False	False	True	9.432e-01	9.635e-01	1.472e-02	7.572e-01	5.787e-01
ENSG00000134905.17_4	ENSG00000134905.17	CARS2	chr13	-	ENSG00000134905.17:s:110644385-110645633	ENSG00000134905.17_4_CE_1	False	False	110644385-110644606	C2	110642511-110642521	C1_C2	110642521-110644385	118	False	False	True	7.592e-01	8.229e-01	4.534e-02	8.320e-01	2.376e-01
ENSG00000134905.17_4	ENSG00000134905.17	CARS2	chr13	-	ENSG00000134905.17:s:110644385-110645633	ENSG00000134905.17_4_CE_1	False	False	110644385-110644606	A	110644065-110644182	C1_A	110644182-110644385	118	False	False	True	2.408e-01	1.771e-01	-4.534e-02	8.320e-01	2.376e-01
ENSG00000134905.17_4	ENSG00000134905.17	CARS2	chr13	-	ENSG00000134905.17:t:110642511-110642521	ENSG00000134905.17_4_CE_1	False	False	110642511-110642521	C1	110644385-110644606	C2_C1	110642521-110644385	118	False	False	True	8.059e-01	8.005e-01	2.029e-04	7.631e-01	4.414e-01
ENSG00000134905.17_4	ENSG00000134905.17	CARS2	chr13	-	ENSG00000134905.17:t:110642511-110642521	ENSG00000134905.17_4_CE_1	False	False	110642511-110642521	A	110644065-110644182	C2_A	110642521-110644065	118	False	False	True	1.941e-01	1.995e-01	-2.029e-04	7.631e-01	4.414e-01
ENSG00000132819.17_2	ENSG00000132819.17	RBM38	chr20	+	ENSG00000132819.17:s:57392654-57392777	ENSG00000132819.17_2_CE_1	False	False	57392654-57392777	C2	57407543-57409333	C1_C2	57392777-57407543	55	False	True	True	1.717e-01	3.873e-01	2.173e-01	1.000e+00	1.852e-05
ENSG00000132819.17_2	ENSG00000132819.17	RBM38	chr20	+	ENSG00000132819.17:s:57392654-57392777	ENSG00000132819.17_2_CE_1	False	False	57392654-57392777	A	57393279-57393333	C1_A	57392777-57393279	55	False	True	True	8.283e-01	6.127e-01	-2.173e-01	1.000e+00	1.852e-05
ENSG00000132819.17_2	ENSG00000132819.17	RBM38	chr20	+	ENSG00000132819.17:t:57407543-57409333	ENSG00000132819.17_2_CE_1	False	False	57407543-57409333	C1	57392654-57392777	C2_C1	57392777-57407543	55	False	True	True	1.429e-01	3.432e-01	1.996e-01	1.000e+00	3.248e-05
ENSG00000132819.17_2	ENSG00000132819.17	RBM38	chr20	+	ENSG00000132819.17:t:57407543-57409333	ENSG00000132819.17_2_CE_1	False	False	57407543-57409333	A	57393279-57393333	C2_A	57393333-57407543	55	False	True	True	8.524e-01	6.484e-01	-2.027e-01	1.000e+00	3.171e-05
ENSG00000166439.6_1	ENSG00000166439.6	RNF169	chr11	+	ENSG00000166439.6:s:74810184-74810330	ENSG00000166439.6_1_CE_1	False	True	74810184-74810330	C2	74834676-74834775	C1_C2	74810330-74834676	119	False	False	True	9.252e-02	6.048e-02	-2.111e-02	7.520e-01	5.055e-01
ENSG00000166439.6_1	ENSG00000166439.6	RNF169	chr11	+	ENSG00000166439.6:s:74810184-74810330	ENSG00000166439.6_1_CE_1	False	False	74810184-74810330	A	74817596-74817714	C1_A	74810330-74817596	119	False	False	True	9.075e-01	9.395e-01	2.111e-02	7.520e-01	5.055e-01
ENSG00000166439.6_1	ENSG00000166439.6	RNF169	chr11	+	ENSG00000166439.6:t:74834676-74834775	ENSG00000166439.6_1_CE_1	False	True	74834676-74834775	C1	74810184-74810330	C2_C1	74810330-74834676	119	False	False	True	1.030e-01	7.239e-02	-1.944e-02	7.503e-01	5.367e-01
ENSG00000166439.6_1	ENSG00000166439.6	RNF169	chr11	+	ENSG00000166439.6:t:74834676-74834775	ENSG00000166439.6_1_CE_1	False	False	74834676-74834775	A	74817596-74817714	C2_A	74817714-74834676	119	False	False	True	8.970e-01	9.276e-01	1.944e-02	7.503e-01	5.367e-01
ENSG00000270316.1_1	ENSG00000270316.1	BORCS7-ASMT	chr10	+	ENSG00000270316.1:s:102869805-102869845	ENSG00000270316.1_1_CE_1	False	True	102869805-102869845	C2	102872448-102872598	C1_C2	102869845-102872448	128	False	True	True	1.853e-01	6.598e-02	-1.029e-01	9.525e-01	7.248e-02
ENSG00000270316.1_1	ENSG00000270316.1	BORCS7-ASMT	chr10	+	ENSG00000270316.1:s:102869805-102869845	ENSG00000270316.1_1_CE_1	False	False	102869805-102869845	A	102870084-102870211	C1_A	102869845-102870084	128	False	True	True	8.147e-01	9.340e-01	1.029e-01	9.525e-01	7.248e-02
ENSG00000270316.1_1	ENSG00000270316.1	BORCS7-ASMT	chr10	+	ENSG00000270316.1:t:102872448-102872598	ENSG00000270316.1_1_CE_1	False	True	102872448-102872598	C1	102869805-102869845	C2_C1	102869845-102872448	128	False	True	True	2.136e-01	6.405e-02	-1.231e-01	9.643e-01	4.377e-02
ENSG00000270316.1_1	ENSG00000270316.1	BORCS7-ASMT	chr10	+	ENSG00000270316.1:t:102872448-102872598	ENSG00000270316.1_1_CE_1	False	False	102872448-102872598	A	102870084-102870211	C2_A	102870211-102872448	128	False	True	True	7.864e-01	9.360e-01	1.231e-01	9.643e-01	4.377e-02
ENSG00000184445.12_1	ENSG00000184445.12	KNTC1	chr12	+	ENSG00000184445.12:s:122543600-122543634	ENSG00000184445.12_1_CE_1	False	False	122543600-122543634	C2	122546176-122546269	C1_C2	122543634-122546176	111	False	False	True	8.899e-02	1.840e-01	7.173e-02	8.677e-01	1.225e-01
ENSG00000184445.12_1	ENSG00000184445.12	KNTC1	chr12	+	ENSG00000184445.12:s:122543600-122543634	ENSG00000184445.12_1_CE_1	False	False	122543600-122543634	A	122544159-122544269	C1_A	122543634-122544159	111	False	False	True	9.110e-01	8.160e-01	-7.173e-02	8.677e-01	1.225e-01
ENSG00000184445.12_1	ENSG00000184445.12	KNTC1	chr12	+	ENSG00000184445.12:t:122546176-122546269	ENSG00000184445.12_1_CE_1	False	False	122546176-122546269	C1	122543600-122543634	C2_C1	122543634-122546176	111	False	False	True	2.559e-02	6.921e-02	3.008e-02	8.193e-01	4.718e-01
ENSG00000184445.12_1	ENSG00000184445.12	KNTC1	chr12	+	ENSG00000184445.12:t:122546176-122546269	ENSG00000184445.12_1_CE_1	False	False	122546176-122546269	A	122544159-122544269	C2_A	122544269-122546176	111	False	False	True	9.744e-01	9.308e-01	-3.008e-02	8.193e-01	4.718e-01
ENSG00000123374.11_1	ENSG00000123374.11	CDK2	chr12	+	ENSG00000123374.11:s:55967027-55967124	ENSG00000123374.11_1_CE_1	False	False	55967027-55967124	C2	55968049-55968311	C1_C2	55967124-55968049	78	False	False	True	4.374e-02	1.080e-01	5.079e-02	8.829e-01	2.613e-01
ENSG00000123374.11_1	ENSG00000123374.11	CDK2	chr12	+	ENSG00000123374.11:s:55967027-55967124	ENSG00000123374.11_1_CE_1	False	False	55967027-55967124	A	55967857-55967934	C1_A	55967124-55967857	78	False	False	True	9.563e-01	8.920e-01	-5.079e-02	8.829e-01	2.613e-01
ENSG00000123374.11_1	ENSG00000123374.11	CDK2	chr12	+	ENSG00000123374.11:t:55968049-55968311	ENSG00000123374.11_1_CE_1	False	False	55968049-55968311	C1	55967027-55967124	C2_C1	55967124-55968049	78	False	False	True	2.905e-02	6.334e-02	3.061e-02	8.408e-01	5.437e-01
ENSG00000123374.11_1	ENSG00000123374.11	CDK2	chr12	+	ENSG00000123374.11:t:55968049-55968311	ENSG00000123374.11_1_CE_1	False	False	55968049-55968311	A	55967857-55967934	C2_A	55967934-55968049	78	False	False	True	9.710e-01	9.367e-01	-3.061e-02	8.408e-01	5.437e-01
ENSG00000123374.11_2	ENSG00000123374.11	CDK2	chr12	+	ENSG00000123374.11:s:55968778-55968948	ENSG00000123374.11_2_CE_1	False	False	55968778-55968948	C2	55971044-55971099	C1_C2	55968948-55971044	102	False	False	True	1.797e-01	1.525e-01	-1.636e-02	7.537e-01	5.210e-01
ENSG00000123374.11_2	ENSG00000123374.11	CDK2	chr12	+	ENSG00000123374.11:s:55968778-55968948	ENSG00000123374.11_2_CE_1	False	False	55968778-55968948	A	55969475-55969576	C1_A	55968948-55969475	102	False	False	True	8.203e-01	8.475e-01	1.636e-02	7.537e-01	5.210e-01
ENSG00000123374.11_2	ENSG00000123374.11	CDK2	chr12	+	ENSG00000123374.11:t:55971044-55971099	ENSG00000123374.11_2_CE_1	False	False	55971044-55971099	C1	55968778-55968948	C2_C1	55968948-55971044	102	False	False	True	1.989e-01	1.478e-01	-3.359e-02	8.004e-01	3.304e-01
ENSG00000123374.11_2	ENSG00000123374.11	CDK2	chr12	+	ENSG00000123374.11:t:55971044-55971099	ENSG00000123374.11_2_CE_1	False	False	55971044-55971099	A	55969475-55969576	C2_A	55969576-55971044	102	False	False	True	8.002e-01	8.510e-01	3.334e-02	7.996e-01	3.313e-01
ENSG00000169727.13_1	ENSG00000169727.13	GPS1	chr17	+	ENSG00000169727.13:s:82051875-82051964	ENSG00000169727.13_1_CE_1	False	False	82051875-82051964	C2	82053274-82053785	C1_C2	82051964-82053274	85	False	False	True	9.115e-01	8.548e-01	-3.315e-02	8.121e-01	3.543e-01
ENSG00000169727.13_1	ENSG00000169727.13	GPS1	chr17	+	ENSG00000169727.13:s:82051875-82051964	ENSG00000169727.13_1_CE_1	False	False	82051875-82051964	A	82052375-82052459	C1_A	82051964-82052375	85	False	False	True	4.332e-02	1.046e-01	4.509e-02	8.533e-01	2.824e-01
ENSG00000169727.13_1	ENSG00000169727.13	GPS1	chr17	+	ENSG00000169727.13:t:82053234-82053785	ENSG00000169727.13_1_CE_1	False	False	82053274-82053785	C1	82051875-82051964	C2_C1	82051964-82053274	85	False	False	True	5.192e-01	4.265e-01	-8.403e-02	9.005e-01	9.811e-02
ENSG00000169727.13_1	ENSG00000169727.13	GPS1	chr17	+	ENSG00000169727.13:t:82053234-82053785	ENSG00000169727.13_1_CE_1	False	False	82053274-82053785	A	82052375-82052459	C2_A	82052459-82053274	85	False	False	True	4.693e-01	5.616e-01	8.062e-02	8.968e-01	1.053e-01
ENSG00000103707.10_1	ENSG00000103707.10	MTFMT	chr15	-	ENSG00000103707.10:s:65026748-65027040	ENSG00000103707.10_1_CE_1	False	False	65026831-65027040	C2	65021514-65021616	C1_C2	65021616-65026831	123	False	False	True	5.578e-02	1.619e-01	7.987e-02	8.857e-01	1.075e-01
ENSG00000103707.10_1	ENSG00000103707.10	MTFMT	chr15	-	ENSG00000103707.10:s:65026748-65027040	ENSG00000103707.10_1_CE_1	False	False	65026831-65027040	A	65023672-65023794	C1_A	65023794-65026831	123	False	False	True	9.387e-01	8.183e-01	-9.121e-02	9.005e-01	8.682e-02
ENSG00000103707.10_1	ENSG00000103707.10	MTFMT	chr15	-	ENSG00000103707.10:t:65021514-65021616	ENSG00000103707.10_1_CE_1	False	False	65021514-65021616	C1	65026831-65027040	C2_C1	65021616-65026831	123	False	False	True	3.957e-02	1.030e-01	4.411e-02	8.503e-01	2.763e-01
ENSG00000103707.10_1	ENSG00000103707.10	MTFMT	chr15	-	ENSG00000103707.10:t:65021514-65021616	ENSG00000103707.10_1_CE_1	False	False	65021514-65021616	A	65023672-65023794	C2_A	65021616-65023672	123	False	False	True	9.580e-01	8.935e-01	-4.513e-02	8.511e-01	2.667e-01
ENSG00000166548.17_2	ENSG00000166548.17	TK2	chr16	-	ENSG00000166548.17:s:66548978-66549009	ENSG00000166548.17_2_CE_1	False	False	66548978-66549009	C2	66536964-66537017	C1_C2	66537017-66548978	75	False	False	True	8.799e-02	7.498e-02	-8.211e-03	7.929e-01	3.593e-01
ENSG00000166548.17_2	ENSG00000166548.17	TK2	chr16	-	ENSG00000166548.17:s:66548978-66549009	ENSG00000166548.17_2_CE_1	False	False	66548978-66549009	A	66541879-66541953	C1_A	66541953-66548978	75	False	False	True	8.899e-01	8.730e-01	-4.028e-03	7.886e-01	3.414e-01
ENSG00000166548.17_2	ENSG00000166548.17	TK2	chr16	-	ENSG00000166548.17:t:66536964-66537017	ENSG00000166548.17_2_CE_1	False	False	66536964-66537017	C1	66548978-66549009	C2_C1	66537017-66548978	75	False	False	True	1.483e-01	9.028e-02	-3.532e-02	8.286e-01	2.112e-01
ENSG00000166548.17_2	ENSG00000166548.17	TK2	chr16	-	ENSG00000166548.17:t:66536964-66537017	ENSG00000166548.17_2_CE_1	False	False	66536964-66537017	A	66541879-66541953	C2_A	66537017-66541879	75	False	False	True	8.432e-01	8.958e-01	3.199e-02	8.229e-01	2.177e-01
ENSG00000105698.16_1	ENSG00000105698.16	USF2	chr19	+	ENSG00000105698.16:s:35269581-35269699	ENSG00000105698.16_1_CE_1	False	False	35269581-35269699	C2	35270447-35270597	C1_C2	35269699-35270447	201	False	False	True	4.735e-01	4.115e-01	-6.017e-02	8.649e-01	1.790e-01
ENSG00000105698.16_1	ENSG00000105698.16	USF2	chr19	+	ENSG00000105698.16:s:35269581-35269699	ENSG00000105698.16_1_CE_1	False	False	35269581-35269699	A	35269803-35270003	C1_A	35269699-35269803	201	False	False	True	4.759e-01	5.217e-01	4.659e-02	8.298e-01	2.367e-01
ENSG00000105698.16_1	ENSG00000105698.16	USF2	chr19	+	ENSG00000105698.16:t:35270263-35270597	ENSG00000105698.16_1_CE_1	False	False	35270447-35270597	C1	35269581-35269699	C2_C1	35269699-35270447	201	False	False	True	5.795e-01	5.465e-01	-2.807e-02	7.923e-01	3.640e-01
ENSG00000105698.16_1	ENSG00000105698.16	USF2	chr19	+	ENSG00000105698.16:t:35270263-35270597	ENSG00000105698.16_1_CE_1	False	False	35270447-35270597	A	35269803-35270003	C2_A	35270003-35270447	201	False	False	True	4.205e-01	4.535e-01	2.807e-02	7.923e-01	3.640e-01
ENSG00000171492.14_1	ENSG00000171492.14	LRRC8D	chr1	+	ENSG00000171492.14:s:89843423-89843782	ENSG00000171492.14_1_CE_1	False	False	89843423-89843782	C2	89933067-89936611	C1_C2	89843782-89933067	71	False	False	True	9.463e-01	9.466e-01	1.644e-03	7.332e-01	6.044e-01
ENSG00000171492.14_1	ENSG00000171492.14	LRRC8D	chr1	+	ENSG00000171492.14:s:89843423-89843782	ENSG00000171492.14_1_CE_1	False	False	89843423-89843782	A	89929808-89929878	C1_A	89843782-89929808	71	False	False	True	5.373e-02	5.336e-02	-1.644e-03	7.332e-01	6.044e-01
ENSG00000171492.14_1	ENSG00000171492.14	LRRC8D	chr1	+	ENSG00000171492.14:t:89933067-89936611	ENSG00000171492.14_1_CE_1	False	False	89933067-89936611	C1	89843423-89843782	C2_C1	89843782-89933067	71	False	False	True	9.278e-01	8.462e-01	-5.995e-02	8.544e-01	1.777e-01
ENSG00000171492.14_1	ENSG00000171492.14	LRRC8D	chr1	+	ENSG00000171492.14:t:89933067-89936611	ENSG00000171492.14_1_CE_1	False	False	89933067-89936611	A	89929808-89929878	C2_A	89929878-89933067	71	False	False	True	3.649e-02	1.202e-01	6.280e-02	8.835e-01	1.819e-01
ENSG00000214435.9_1	ENSG00000214435.9	AS3MT	chr10	+	ENSG00000214435.9:s:102869805-102869845	ENSG00000214435.9_1_CE_1	False	True	102869805-102869845	C2	102872448-102872598	C1_C2	102869845-102872448	128	False	True	True	1.853e-01	6.598e-02	-1.029e-01	9.525e-01	7.248e-02
ENSG00000214435.9_1	ENSG00000214435.9	AS3MT	chr10	+	ENSG00000214435.9:s:102869805-102869845	ENSG00000214435.9_1_CE_1	False	False	102869805-102869845	A	102870084-102870211	C1_A	102869845-102870084	128	False	True	True	8.147e-01	9.340e-01	1.029e-01	9.525e-01	7.248e-02
ENSG00000214435.9_1	ENSG00000214435.9	AS3MT	chr10	+	ENSG00000214435.9:t:102872448-102872598	ENSG00000214435.9_1_CE_1	False	True	102872448-102872598	C1	102869805-102869845	C2_C1	102869845-102872448	128	False	True	True	2.136e-01	6.405e-02	-1.231e-01	9.643e-01	4.377e-02
ENSG00000214435.9_1	ENSG00000214435.9	AS3MT	chr10	+	ENSG00000214435.9:t:102872448-102872598	ENSG00000214435.9_1_CE_1	False	False	102872448-102872598	A	102870084-102870211	C2_A	102870211-102872448	128	False	True	True	7.864e-01	9.360e-01	1.231e-01	9.643e-01	4.377e-02
ENSG00000103423.14_3	ENSG00000103423.14	DNAJA3	chr16	+	ENSG00000103423.14:s:4449554-4450497	ENSG00000103423.14_3_CE_1	False	False	4450400-4450497	C2	4455546-4455951	C1_C2	4450497-4455546	117	False	False	True	6.696e-01	6.455e-01	-2.304e-02	8.072e-01	4.080e-01
ENSG00000103423.14_3	ENSG00000103423.14	DNAJA3	chr16	+	ENSG00000103423.14:s:4449554-4450497	ENSG00000103423.14_3_CE_1	False	False	4450400-4450497	A	4454811-4454927	C1_A	4450497-4454811	117	False	False	True	3.183e-01	3.362e-01	2.204e-02	7.998e-01	4.206e-01
ENSG00000103423.14_3	ENSG00000103423.14	DNAJA3	chr16	+	ENSG00000103423.14:t:4455492-4455951	ENSG00000103423.14_3_CE_1	False	False	4455546-4455951	C1	4450400-4450497	C2_C1	4450497-4455546	117	False	False	True	6.771e-01	7.140e-01	2.509e-02	7.955e-01	4.523e-01
ENSG00000103423.14_3	ENSG00000103423.14	DNAJA3	chr16	+	ENSG00000103423.14:t:4455492-4455951	ENSG00000103423.14_3_CE_1	False	False	4455546-4455951	A	4454811-4454927	C2_A	4454927-4455546	117	False	False	True	3.000e-01	2.761e-01	-1.420e-02	7.455e-01	5.640e-01
ENSG00000148842.18_2	ENSG00000148842.18	CNNM2	chr10	+	ENSG00000148842.18:s:103068436-103068722	ENSG00000148842.18_2_CE_1	False	False	103068629-103068722	C2	103076086-103076270	C1_C2	103068722-103076086	66	False	True	True	6.620e-01	8.246e-01	1.143e-01	9.134e-01	5.644e-02
ENSG00000148842.18_2	ENSG00000148842.18	CNNM2	chr10	+	ENSG00000148842.18:s:103068436-103068722	ENSG00000148842.18_2_CE_1	False	False	103068629-103068722	A	103071774-103071839	C1_A	103068722-103071774	66	False	True	True	3.380e-01	1.754e-01	-1.143e-01	9.134e-01	5.644e-02
ENSG00000148842.18_2	ENSG00000148842.18	CNNM2	chr10	+	ENSG00000148842.18:t:103076086-103076270	ENSG00000148842.18_2_CE_1	False	False	103076086-103076270	C1	103068629-103068722	C2_C1	103068722-103076086	66	False	True	True	7.304e-01	9.160e-01	1.687e-01	9.721e-01	1.719e-02
ENSG00000148842.18_2	ENSG00000148842.18	CNNM2	chr10	+	ENSG00000148842.18:t:103076086-103076270	ENSG00000148842.18_2_CE_1	False	False	103076086-103076270	A	103071774-103071839	C2_A	103071839-103076086	66	False	True	True	2.696e-01	8.399e-02	-1.687e-01	9.721e-01	1.719e-02
ENSG00000172354.10_1	ENSG00000172354.10	GNB2	chr7	+	ENSG00000172354.10:s:100676177-100676322	ENSG00000172354.10_1_CE_1	False	True	100676177-100676322	C2	100676693-100676799	C1_C2	100676322-100676693	39	False	False	True	3.652e-03	7.137e-02	4.662e-02	9.563e-01	4.698e-01
ENSG00000172354.10_1	ENSG00000172354.10	GNB2	chr7	+	ENSG00000172354.10:s:100676177-100676322	ENSG00000172354.10_1_CE_1	False	False	100676177-100676322	A	100676535-100676573	C1_A	100676322-100676535	39	False	False	True	9.963e-01	9.286e-01	-4.662e-02	9.563e-01	4.698e-01
ENSG00000172354.10_1	ENSG00000172354.10	GNB2	chr7	+	ENSG00000172354.10:t:100676693-100676799	ENSG00000172354.10_1_CE_1	False	True	100676693-100676799	C1	100676177-100676322	C2_C1	100676322-100676693	39	False	False	True	4.561e-03	8.365e-02	5.315e-02	9.876e-01	4.127e-01
ENSG00000172354.10_1	ENSG00000172354.10	GNB2	chr7	+	ENSG00000172354.10:t:100676693-100676799	ENSG00000172354.10_1_CE_1	False	False	100676693-100676799	A	100676535-100676573	C2_A	100676573-100676693	39	False	False	True	9.954e-01	9.164e-01	-5.315e-02	9.876e-01	4.127e-01
ENSG00000112096.19_2	ENSG00000112096.19	SOD2	chr6	-	ENSG00000112096.19:s:159692661-159692863	ENSG00000112096.19_2_CE_1	False	False	159692661-159692863	C2	159684854-159685033	C1_C2	159685033-159692661	117	False	False	True	1.103e-01	8.991e-02	-1.177e-02	7.254e-01	6.543e-01
ENSG00000112096.19_2	ENSG00000112096.19	SOD2	chr6	-	ENSG00000112096.19:s:159692661-159692863	ENSG00000112096.19_2_CE_1	False	False	159692661-159692863	A	159688126-159688242	C1_A	159688242-159692661	117	False	False	True	8.897e-01	9.101e-01	1.177e-02	7.254e-01	6.543e-01
ENSG00000112096.19_2	ENSG00000112096.19	SOD2	chr6	-	ENSG00000112096.19:t:159684854-159685033	ENSG00000112096.19_2_CE_1	False	False	159684854-159685033	C1	159692661-159692863	C2_C1	159685033-159692661	117	False	False	True	1.329e-01	1.150e-01	-1.058e-02	7.267e-01	6.188e-01
ENSG00000112096.19_2	ENSG00000112096.19	SOD2	chr6	-	ENSG00000112096.19:t:159684854-159685033	ENSG00000112096.19_2_CE_1	False	False	159684854-159685033	A	159688126-159688242	C2_A	159685033-159688126	117	False	False	True	8.663e-01	8.839e-01	1.040e-02	7.260e-01	6.192e-01
ENSG00000085999.13_2	ENSG00000085999.13	RAD54L	chr1	+	ENSG00000085999.13:s:46273355-46273465	ENSG00000085999.13_2_CE_1	False	False	46273355-46273465	C2	46274138-46274216	C1_C2	46273465-46274138	124	False	False	True	6.741e-02	1.094e-01	2.693e-02	7.798e-01	4.190e-01
ENSG00000085999.13_2	ENSG00000085999.13	RAD54L	chr1	+	ENSG00000085999.13:s:46273355-46273465	ENSG00000085999.13_2_CE_1	False	False	46273355-46273465	A	46273624-46273747	C1_A	46273465-46273624	124	False	False	True	9.326e-01	8.906e-01	-2.693e-02	7.798e-01	4.190e-01
ENSG00000085999.13_2	ENSG00000085999.13	RAD54L	chr1	+	ENSG00000085999.13:t:46274138-46274216	ENSG00000085999.13_2_CE_1	False	False	46274138-46274216	C1	46273355-46273465	C2_C1	46273465-46274138	124	False	False	True	5.848e-02	8.147e-02	1.648e-02	7.351e-01	5.609e-01
ENSG00000085999.13_2	ENSG00000085999.13	RAD54L	chr1	+	ENSG00000085999.13:t:46274138-46274216	ENSG00000085999.13_2_CE_1	False	False	46274138-46274216	A	46273624-46273747	C2_A	46273747-46274138	124	False	False	True	9.415e-01	9.185e-01	-1.648e-02	7.351e-01	5.609e-01
ENSG00000173588.16_2	ENSG00000173588.16	CEP83	chr12	-	ENSG00000173588.16:s:94331686-94331829	ENSG00000173588.16_2_CE_1	False	False	94331700-94331829	C2	94312914-94313017	C1_C2	94313017-94331700	104	False	False	True	9.580e-01	9.170e-01	-2.736e-02	7.905e-01	4.206e-01
ENSG00000173588.16_2	ENSG00000173588.16	CEP83	chr12	-	ENSG00000173588.16:s:94331686-94331829	ENSG00000173588.16_2_CE_1	False	False	94331700-94331829	A	94328205-94328308	C1_A	94328308-94331700	104	False	False	True	4.198e-02	8.298e-02	2.736e-02	7.905e-01	4.206e-01
ENSG00000173588.16_2	ENSG00000173588.16	CEP83	chr12	-	ENSG00000173588.16:t:94312914-94313178	ENSG00000173588.16_2_CE_1	False	False	94312914-94313017	C1	94331700-94331829	C2_C1	94313017-94331700	104	False	False	True	8.998e-01	8.777e-01	-1.081e-02	7.573e-01	4.893e-01
ENSG00000173588.16_2	ENSG00000173588.16	CEP83	chr12	-	ENSG00000173588.16:t:94312914-94313178	ENSG00000173588.16_2_CE_1	False	False	94312914-94313017	A	94328205-94328308	C2_A	94313017-94328205	104	False	False	True	1.002e-01	1.223e-01	1.081e-02	7.573e-01	4.893e-01
ENSG00000165392.11_1	ENSG00000165392.11	WRN	chr8	+	ENSG00000165392.11:s:31088890-31088965	ENSG00000165392.11_1_CE_1	False	False	31088890-31088965	C2	31090834-31090942	C1_C2	31088965-31090834	68	False	False	True	4.509e-02	1.585e-01	9.660e-02	9.497e-01	8.020e-02
ENSG00000165392.11_1	ENSG00000165392.11	WRN	chr8	+	ENSG00000165392.11:s:31088890-31088965	ENSG00000165392.11_1_CE_1	False	False	31088890-31088965	A	31090465-31090532	C1_A	31088965-31090465	68	False	False	True	9.549e-01	8.415e-01	-9.660e-02	9.497e-01	8.020e-02
ENSG00000165392.11_1	ENSG00000165392.11	WRN	chr8	+	ENSG00000165392.11:t:31090834-31090942	ENSG00000165392.11_1_CE_1	False	False	31090834-31090942	C1	31088890-31088965	C2_C1	31088965-31090834	68	False	False	True	5.520e-02	1.537e-01	7.386e-02	9.142e-01	1.381e-01
ENSG00000165392.11_1	ENSG00000165392.11	WRN	chr8	+	ENSG00000165392.11:t:31090834-31090942	ENSG00000165392.11_1_CE_1	False	False	31090834-31090942	A	31090465-31090532	C2_A	31090532-31090834	68	False	False	True	9.448e-01	8.463e-01	-7.386e-02	9.142e-01	1.381e-01
ENSG00000163946.14_3	ENSG00000163946.14	TASOR	chr3	-	ENSG00000163946.14:s:56627037-56627145	ENSG00000163946.14_3_CE_1	False	False	56627037-56627145	C2	56624479-56624643	C1_C2	56624643-56627037	179	False	False	True	7.825e-02	1.739e-01	8.163e-02	9.222e-01	1.179e-01
ENSG00000163946.14_3	ENSG00000163946.14	TASOR	chr3	-	ENSG00000163946.14:s:56627037-56627145	ENSG00000163946.14_3_CE_1	False	False	56627037-56627145	A	56624828-56625006	C1_A	56625006-56627037	179	False	False	True	9.217e-01	8.261e-01	-8.163e-02	9.222e-01	1.179e-01
ENSG00000163946.14_3	ENSG00000163946.14	TASOR	chr3	-	ENSG00000163946.14:t:56624479-56624643	ENSG00000163946.14_3_CE_1	False	False	56624479-56624643	C1	56627037-56627145	C2_C1	56624643-56627037	179	False	False	True	5.122e-02	1.246e-01	5.713e-02	8.831e-01	2.044e-01
ENSG00000163946.14_3	ENSG00000163946.14	TASOR	chr3	-	ENSG00000163946.14:t:56624479-56624643	ENSG00000163946.14_3_CE_1	False	False	56624479-56624643	A	56624828-56625006	C2_A	56624643-56624828	179	False	False	True	9.488e-01	8.754e-01	-5.713e-02	8.831e-01	2.044e-01
ENSG00000132128.18_3	ENSG00000132128.18	LRRC41	chr1	-	ENSG00000132128.18:s:46281125-46281385	ENSG00000132128.18_3_CE_1	False	True	46281125-46281385	C2	46280192-46280290	C1_C2	46280290-46281125	165	False	False	True	8.337e-02	1.843e-02	-5.532e-02	9.710e-01	3.450e-01
ENSG00000132128.18_3	ENSG00000132128.18	LRRC41	chr1	-	ENSG00000132128.18:s:46281125-46281385	ENSG00000132128.18_3_CE_1	False	False	46281125-46281385	A	46280396-46280560	C1_A	46280560-46281125	165	False	False	True	9.166e-01	9.816e-01	5.532e-02	9.710e-01	3.450e-01
ENSG00000132128.18_3	ENSG00000132128.18	LRRC41	chr1	-	ENSG00000132128.18:t:46280192-46280290	ENSG00000132128.18_3_CE_1	False	True	46280192-46280290	C1	46281125-46281385	C2_C1	46280290-46281125	165	False	False	True	7.553e-02	1.392e-02	-4.595e-02	9.380e-01	4.403e-01
ENSG00000132128.18_3	ENSG00000132128.18	LRRC41	chr1	-	ENSG00000132128.18:t:46280192-46280290	ENSG00000132128.18_3_CE_1	False	False	46280192-46280290	A	46280396-46280560	C2_A	46280290-46280396	165	False	False	True	9.245e-01	9.861e-01	4.595e-02	9.380e-01	4.403e-01
ENSG00000217128.13_1	ENSG00000217128.13	FNIP1	chr5	-	ENSG00000217128.13:s:131744564-131744690	ENSG00000217128.13_1_CE_1	False	False	131744564-131744690	C2	131719317-131719417	C1_C2	131719417-131744564	135	False	False	True	8.685e-02	4.962e-02	-1.994e-02	7.815e-01	4.070e-01
ENSG00000217128.13_1	ENSG00000217128.13	FNIP1	chr5	-	ENSG00000217128.13:s:131744564-131744690	ENSG00000217128.13_1_CE_1	False	False	131744564-131744690	A	131730904-131731038	C1_A	131731038-131744564	135	False	False	True	9.131e-01	9.504e-01	1.994e-02	7.815e-01	4.070e-01
ENSG00000217128.13_1	ENSG00000217128.13	FNIP1	chr5	-	ENSG00000217128.13:t:131719317-131719417	ENSG00000217128.13_1_CE_1	False	False	131719317-131719417	C1	131744564-131744690	C2_C1	131719417-131744564	135	False	False	True	5.935e-02	3.328e-02	-1.053e-02	7.404e-01	6.123e-01
ENSG00000217128.13_1	ENSG00000217128.13	FNIP1	chr5	-	ENSG00000217128.13:t:131719317-131719417	ENSG00000217128.13_1_CE_1	False	False	131719317-131719417	A	131730904-131731038	C2_A	131719417-131730904	135	False	False	True	9.406e-01	9.667e-01	1.053e-02	7.404e-01	6.123e-01
ENSG00000217128.13_2	ENSG00000217128.13	FNIP1	chr5	-	ENSG00000217128.13:s:131716565-131716656	ENSG00000217128.13_2_CE_1	False	False	131716565-131716656	C2	131709201-131709272	C1_C2	131709272-131716565	84	False	False	True	7.901e-01	8.600e-01	4.157e-02	8.241e-01	2.352e-01
ENSG00000217128.13_2	ENSG00000217128.13	FNIP1	chr5	-	ENSG00000217128.13:s:131716565-131716656	ENSG00000217128.13_2_CE_1	False	False	131716565-131716656	A	131710578-131710661	C1_A	131710661-131716565	84	False	False	True	1.487e-01	9.187e-02	-4.004e-02	8.208e-01	2.493e-01
ENSG00000217128.13_2	ENSG00000217128.13	FNIP1	chr5	-	ENSG00000217128.13:t:131709201-131709272	ENSG00000217128.13_2_CE_1	False	False	131709201-131709272	C1	131716565-131716656	C2_C1	131709272-131716565	84	False	False	True	5.930e-01	7.729e-01	1.423e-01	9.518e-01	3.111e-02
ENSG00000217128.13_2	ENSG00000217128.13	FNIP1	chr5	-	ENSG00000217128.13:t:131709201-131709272	ENSG00000217128.13_2_CE_1	False	False	131709201-131709272	A	131710578-131710661	C2_A	131709272-131710578	84	False	False	True	4.070e-01	2.271e-01	-1.423e-01	9.518e-01	3.111e-02
ENSG00000153071.15_2	ENSG00000153071.15	DAB2	chr5	-	ENSG00000153071.15:s:39388799-39388857	ENSG00000153071.15_2_CE_1	False	False	39388799-39388852	C2	39382618-39383271	C1_C2	39383271-39388799	63	False	False	True	1.165e-01	1.152e-01	6.468e-04	7.585e-01	4.568e-01
ENSG00000153071.15_2	ENSG00000153071.15	DAB2	chr5	-	ENSG00000153071.15:s:39388799-39388857	ENSG00000153071.15_2_CE_1	False	False	39388799-39388852	A	39388305-39388367	C1_A	39388367-39388799	63	False	False	True	8.835e-01	8.848e-01	-6.468e-04	7.585e-01	4.568e-01
ENSG00000153071.15_2	ENSG00000153071.15	DAB2	chr5	-	ENSG00000153071.15:t:39382618-39383271	ENSG00000153071.15_2_CE_1	False	False	39382618-39383271	C1	39388799-39388852	C2_C1	39383271-39388799	63	False	False	True	1.140e-01	1.467e-01	7.838e-03	7.817e-01	3.517e-01
ENSG00000153071.15_2	ENSG00000153071.15	DAB2	chr5	-	ENSG00000153071.15:t:39382618-39383271	ENSG00000153071.15_2_CE_1	False	False	39382618-39383271	A	39388305-39388367	C2_A	39383271-39388305	63	False	False	True	8.860e-01	8.533e-01	-7.838e-03	7.817e-01	3.517e-01
ENSG00000104979.9_1	ENSG00000104979.9	C19orf53	chr19	+	ENSG00000104979.9:s:13774456-13774574	ENSG00000104979.9_1_CE_1	False	False	13774456-13774574	C2	13778052-13778773	C1_C2	13774574-13778052	56	False	False	True	7.927e-02	2.816e-02	-5.114e-02	9.870e-01	4.487e-01
ENSG00000104979.9_1	ENSG00000104979.9	C19orf53	chr19	+	ENSG00000104979.9:s:13774456-13774574	ENSG00000104979.9_1_CE_1	False	False	13774456-13774574	A	13774652-13774707	C1_A	13774574-13774652	56	False	False	True	9.207e-01	9.718e-01	5.114e-02	9.870e-01	4.487e-01
ENSG00000104979.9_1	ENSG00000104979.9	C19orf53	chr19	+	ENSG00000104979.9:t:13778052-13778773	ENSG00000104979.9_1_CE_1	False	False	13778052-13778773	C1	13774456-13774574	C2_C1	13774574-13778052	56	False	False	True	5.917e-02	2.247e-02	-3.603e-02	8.840e-01	5.319e-01
ENSG00000104979.9_1	ENSG00000104979.9	C19orf53	chr19	+	ENSG00000104979.9:t:13778052-13778773	ENSG00000104979.9_1_CE_1	False	False	13778052-13778773	A	13774652-13774707	C2_A	13774707-13778052	56	False	False	True	9.337e-01	9.705e-01	4.510e-02	9.530e-01	4.948e-01
ENSG00000159086.15_3	ENSG00000159086.15	PAXBP1	chr21	-	ENSG00000159086.15:s:32751119-32752124	ENSG00000159086.15_3_CE_1	False	False	32751119-32752124	C2	32748499-32748698	C1_C2	32748698-32751119	116	False	False	True	2.659e-02	9.213e-02	6.088e-02	9.784e-01	2.808e-01
ENSG00000159086.15_3	ENSG00000159086.15	PAXBP1	chr21	-	ENSG00000159086.15:s:32751119-32752124	ENSG00000159086.15_3_CE_1	False	False	32751119-32752124	A	32750917-32751032	C1_A	32751032-32751119	116	False	False	True	9.734e-01	9.079e-01	-6.088e-02	9.784e-01	2.808e-01
ENSG00000159086.15_3	ENSG00000159086.15	PAXBP1	chr21	-	ENSG00000159086.15:t:32748499-32748698	ENSG00000159086.15_3_CE_1	False	False	32748499-32748698	C1	32751119-32752124	C2_C1	32748698-32751119	116	False	False	True	5.920e-02	1.986e-01	1.232e-01	9.770e-01	3.702e-02
ENSG00000159086.15_3	ENSG00000159086.15	PAXBP1	chr21	-	ENSG00000159086.15:t:32748499-32748698	ENSG00000159086.15_3_CE_1	False	False	32748499-32748698	A	32750917-32751032	C2_A	32748698-32750917	116	False	False	True	9.408e-01	8.014e-01	-1.232e-01	9.770e-01	3.702e-02
ENSG00000159086.15_4	ENSG00000159086.15	PAXBP1	chr21	-	ENSG00000159086.15:s:32748499-32748698	ENSG00000159086.15_4_CE_1	False	False	32748499-32748698	C2	32745574-32745718	C1_C2	32745718-32748499	146	False	False	True	9.617e-01	9.231e-01	-2.617e-02	7.992e-01	4.917e-01
ENSG00000159086.15_4	ENSG00000159086.15	PAXBP1	chr21	-	ENSG00000159086.15:s:32748499-32748698	ENSG00000159086.15_4_CE_1	False	True	32748499-32748698	A	32748103-32748248	C1_A	32748248-32748499	146	False	False	True	3.828e-02	7.692e-02	2.617e-02	7.992e-01	4.917e-01
ENSG00000159086.15_4	ENSG00000159086.15	PAXBP1	chr21	-	ENSG00000159086.15:t:32745574-32745718	ENSG00000159086.15_4_CE_1	False	False	32745574-32745718	C1	32748499-32748698	C2_C1	32745718-32748499	146	False	False	True	9.449e-01	8.987e-01	-2.617e-02	7.760e-01	4.421e-01
ENSG00000159086.15_4	ENSG00000159086.15	PAXBP1	chr21	-	ENSG00000159086.15:t:32745574-32745718	ENSG00000159086.15_4_CE_1	False	True	32745574-32745718	A	32748103-32748248	C2_A	32745718-32748103	146	False	False	True	5.506e-02	1.013e-01	2.617e-02	7.760e-01	4.421e-01
ENSG00000120438.12_1	ENSG00000120438.12	TCP1	chr6	-	ENSG00000120438.12:s:159789405-159789703	ENSG00000120438.12_1_CE_1	False	False	159789405-159789703	C2	159787743-159787871	C1_C2	159787871-159789405	86	False	False	True	3.927e-03	7.499e-02	4.945e-02	9.748e-01	4.547e-01
ENSG00000120438.12_1	ENSG00000120438.12	TCP1	chr6	-	ENSG00000120438.12:s:159789405-159789703	ENSG00000120438.12_1_CE_1	False	False	159789405-159789703	A	159788058-159788143	C1_A	159788143-159789405	86	False	False	True	9.752e-01	8.967e-01	-7.263e-02	9.997e-01	1.858e-01
ENSG00000120438.12_1	ENSG00000120438.12	TCP1	chr6	-	ENSG00000120438.12:t:159787743-159787902	ENSG00000120438.12_1_CE_1	False	False	159787743-159787871	C1	159789405-159789703	C2_C1	159787871-159789405	86	False	False	True	5.659e-03	1.022e-01	7.429e-02	9.994e-01	1.787e-01
ENSG00000120438.12_1	ENSG00000120438.12	TCP1	chr6	-	ENSG00000120438.12:t:159787743-159787902	ENSG00000120438.12_1_CE_1	False	False	159787743-159787871	A	159788058-159788143	C2_A	159787871-159788058	86	False	False	True	9.927e-01	8.972e-01	-7.493e-02	9.995e-01	1.737e-01
ENSG00000078043.16_1	ENSG00000078043.16	PIAS2	chr18	-	ENSG00000078043.16:s:46917322-46917507	ENSG00000078043.16_1_CE_1	False	False	46917322-46917507	C2	46890580-46891054	C1_C2	46891054-46917322	109	False	False	True	8.539e-01	8.713e-01	1.146e-02	8.002e-01	2.886e-01
ENSG00000078043.16_1	ENSG00000078043.16	PIAS2	chr18	-	ENSG00000078043.16:s:46917322-46917507	ENSG00000078043.16_1_CE_1	False	False	46917322-46917507	A	46903527-46903635	C1_A	46903635-46917322	109	False	False	True	8.690e-02	1.026e-01	1.253e-02	7.811e-01	3.603e-01
ENSG00000078043.16_1	ENSG00000078043.16	PIAS2	chr18	-	ENSG00000078043.16:t:46890580-46891054	ENSG00000078043.16_1_CE_1	False	False	46890580-46891054	C1	46917322-46917507	C2_C1	46891054-46917322	109	False	False	True	8.279e-01	8.361e-01	5.142e-03	7.746e-01	3.927e-01
ENSG00000078043.16_1	ENSG00000078043.16	PIAS2	chr18	-	ENSG00000078043.16:t:46890580-46891054	ENSG00000078043.16_1_CE_1	False	False	46890580-46891054	A	46903527-46903635	C2_A	46891054-46903527	109	False	False	True	1.636e-01	1.296e-01	-1.446e-02	7.877e-01	3.500e-01
ENSG00000078043.16_2	ENSG00000078043.16	PIAS2	chr18	-	ENSG00000078043.16:s:46890580-46891054	ENSG00000078043.16_2_CE_1	False	False	46890580-46891054	C2	46855565-46855615	C1_C2	46855615-46890580	85	False	False	True	5.701e-02	9.385e-02	2.235e-02	7.775e-01	3.855e-01
ENSG00000078043.16_2	ENSG00000078043.16	PIAS2	chr18	-	ENSG00000078043.16:s:46890580-46891054	ENSG00000078043.16_2_CE_1	False	False	46890580-46891054	A	46864164-46864248	C1_A	46864248-46890580	85	False	False	True	9.430e-01	9.061e-01	-2.235e-02	7.775e-01	3.855e-01
ENSG00000078043.16_2	ENSG00000078043.16	PIAS2	chr18	-	ENSG00000078043.16:t:46855565-46855615	ENSG00000078043.16_2_CE_1	False	False	46855565-46855615	C1	46890580-46891054	C2_C1	46855615-46890580	85	False	False	True	4.875e-02	4.457e-02	-9.882e-04	7.165e-01	6.678e-01
ENSG00000078043.16_2	ENSG00000078043.16	PIAS2	chr18	-	ENSG00000078043.16:t:46855565-46855615	ENSG00000078043.16_2_CE_1	False	False	46855565-46855615	A	46864164-46864248	C2_A	46855615-46864164	85	False	False	True	9.512e-01	9.554e-01	9.882e-04	7.165e-01	6.678e-01
ENSG00000125485.18_3	ENSG00000125485.18	DDX31	chr9	-	ENSG00000125485.18:s:132652448-132652492	ENSG00000125485.18_3_CE_1	False	True	132652448-132652492	C2	132650234-132650298	C1_C2	132650298-132652448	42	False	True	True	4.276e-02	2.823e-01	2.276e-01	1.000e+00	4.322e-04
ENSG00000125485.18_3	ENSG00000125485.18	DDX31	chr9	-	ENSG00000125485.18:s:132652448-132652492	ENSG00000125485.18_3_CE_1	False	False	132652448-132652492	A	132651075-132651116	C1_A	132651116-132652448	42	False	True	True	9.572e-01	7.177e-01	-2.276e-01	1.000e+00	4.322e-04
ENSG00000125485.18_3	ENSG00000125485.18	DDX31	chr9	-	ENSG00000125485.18:t:132650234-132650298	ENSG00000125485.18_3_CE_1	False	True	132650234-132650298	C1	132652448-132652492	C2_C1	132650298-132652448	42	False	True	True	3.062e-02	1.953e-01	1.596e-01	9.994e-01	4.163e-03
ENSG00000125485.18_3	ENSG00000125485.18	DDX31	chr9	-	ENSG00000125485.18:t:132650234-132650298	ENSG00000125485.18_3_CE_1	False	False	132650234-132650298	A	132651075-132651116	C2_A	132650298-132651075	42	False	True	True	9.694e-01	8.047e-01	-1.596e-01	9.994e-01	4.163e-03
ENSG00000137720.8_2	ENSG00000137720.8	C11orf1	chr11	+	ENSG00000137720.8:s:111882368-111882598	ENSG00000137720.8_2_CE_1	False	False	111882368-111882598	C2	111883771-111885975	C1_C2	111882598-111883771	67	False	True	True	1.554e-01	3.558e-01	1.859e-01	9.984e-01	4.213e-03
ENSG00000137720.8_2	ENSG00000137720.8	C11orf1	chr11	+	ENSG00000137720.8:s:111882368-111882598	ENSG00000137720.8_2_CE_1	False	False	111882368-111882598	A	111883136-111883202	C1_A	111882598-111883136	67	False	True	True	8.446e-01	6.442e-01	-1.859e-01	9.984e-01	4.213e-03
ENSG00000137720.8_2	ENSG00000137720.8	C11orf1	chr11	+	ENSG00000137720.8:t:111883771-111885975	ENSG00000137720.8_2_CE_1	False	False	111883771-111885975	C1	111882368-111882598	C2_C1	111882598-111883771	67	False	True	True	1.456e-01	2.716e-01	1.066e-01	9.680e-01	6.018e-02
ENSG00000137720.8_2	ENSG00000137720.8	C11orf1	chr11	+	ENSG00000137720.8:t:111883771-111885975	ENSG00000137720.8_2_CE_1	False	False	111883771-111885975	A	111883136-111883202	C2_A	111883202-111883771	67	False	True	True	8.544e-01	7.284e-01	-1.066e-01	9.680e-01	6.018e-02
ENSG00000183963.19_4	ENSG00000183963.19	SMTN	chr22	+	ENSG00000183963.19:s:31098667-31098840	ENSG00000183963.19_4_CE_1	False	True	31098667-31098840	C2	31099745-31099896	C1_C2	31098840-31099745	118	False	True	True	2.813e-01	9.467e-02	-1.665e-01	9.754e-01	1.759e-02
ENSG00000183963.19_4	ENSG00000183963.19	SMTN	chr22	+	ENSG00000183963.19:s:31098667-31098840	ENSG00000183963.19_4_CE_1	False	False	31098667-31098840	A	31099062-31099179	C1_A	31098840-31099062	118	False	True	True	6.719e-01	8.935e-01	2.024e-01	9.899e-01	6.667e-03
ENSG00000183963.19_4	ENSG00000183963.19	SMTN	chr22	+	ENSG00000183963.19:t:31099662-31099896	ENSG00000183963.19_4_CE_1	False	True	31099745-31099896	C1	31098667-31098840	C2_C1	31098840-31099745	118	False	True	True	3.295e-01	1.052e-01	-1.991e-01	9.799e-01	9.145e-03
ENSG00000183963.19_4	ENSG00000183963.19	SMTN	chr22	+	ENSG00000183963.19:t:31099662-31099896	ENSG00000183963.19_4_CE_1	False	False	31099745-31099896	A	31099062-31099179	C2_A	31099179-31099745	118	False	True	True	6.705e-01	8.948e-01	1.991e-01	9.799e-01	9.145e-03
ENSG00000172301.11_1	ENSG00000172301.11	COPRS	chr17	-	ENSG00000172301.11:s:31859101-31859291	ENSG00000172301.11_1_CE_1	False	False	31859101-31859291	C2	31852812-31853030	C1_C2	31853030-31859101	67	False	False	True	3.193e-02	7.688e-02	4.525e-02	9.362e-01	4.490e-01
ENSG00000172301.11_1	ENSG00000172301.11	COPRS	chr17	-	ENSG00000172301.11:s:31859101-31859291	ENSG00000172301.11_1_CE_1	False	False	31859101-31859291	A	31856799-31856865	C1_A	31856865-31859101	67	False	False	True	9.681e-01	9.231e-01	-4.525e-02	9.362e-01	4.490e-01
ENSG00000172301.11_1	ENSG00000172301.11	COPRS	chr17	-	ENSG00000172301.11:t:31852812-31853030	ENSG00000172301.11_1_CE_1	False	False	31852812-31853030	C1	31859101-31859291	C2_C1	31853030-31859101	67	False	False	True	2.973e-02	6.349e-02	3.724e-02	8.907e-01	5.129e-01
ENSG00000172301.11_1	ENSG00000172301.11	COPRS	chr17	-	ENSG00000172301.11:t:31852812-31853030	ENSG00000172301.11_1_CE_1	False	False	31852812-31853030	A	31856799-31856865	C2_A	31853030-31856799	67	False	False	True	9.591e-01	9.255e-01	-3.122e-02	8.426e-01	5.284e-01
ENSG00000145216.16_1	ENSG00000145216.16	FIP1L1	chr4	+	ENSG00000145216.16:s:53377843-53377923	ENSG00000145216.16_1_CE_1	False	False	53377843-53377923	C2	53379225-53379264	C1_C2	53377923-53379225	45	False	False	True	5.271e-01	5.615e-01	2.089e-02	7.760e-01	4.027e-01
ENSG00000145216.16_1	ENSG00000145216.16	FIP1L1	chr4	+	ENSG00000145216.16:s:53377843-53377923	ENSG00000145216.16_1_CE_1	False	False	53377843-53377923	A	53379073-53379117	C1_A	53377923-53379073	45	False	False	True	4.729e-01	4.385e-01	-2.089e-02	7.760e-01	4.027e-01
ENSG00000145216.16_1	ENSG00000145216.16	FIP1L1	chr4	+	ENSG00000145216.16:t:53379225-53379264	ENSG00000145216.16_1_CE_1	False	False	53379225-53379264	C1	53377843-53377923	C2_C1	53377923-53379225	45	False	False	True	4.989e-01	5.588e-01	4.533e-02	8.411e-01	2.400e-01
ENSG00000145216.16_1	ENSG00000145216.16	FIP1L1	chr4	+	ENSG00000145216.16:t:53379225-53379264	ENSG00000145216.16_1_CE_1	False	False	53379225-53379264	A	53379073-53379117	C2_A	53379117-53379225	45	False	False	True	5.011e-01	4.412e-01	-4.533e-02	8.411e-01	2.400e-01
ENSG00000145216.16_2	ENSG00000145216.16	FIP1L1	chr4	+	ENSG00000145216.16:s:53391009-53391139	ENSG00000145216.16_2_CE_1	False	False	53391009-53391139	C2	53399730-53399839	C1_C2	53391139-53399730	69	False	False	True	6.396e-01	5.901e-01	-3.706e-02	8.202e-01	2.838e-01
ENSG00000145216.16_2	ENSG00000145216.16	FIP1L1	chr4	+	ENSG00000145216.16:s:53391009-53391139	ENSG00000145216.16_2_CE_1	False	False	53391009-53391139	A	53391430-53391498	C1_A	53391139-53391430	69	False	False	True	3.604e-01	4.099e-01	3.706e-02	8.202e-01	2.838e-01
ENSG00000145216.16_2	ENSG00000145216.16	FIP1L1	chr4	+	ENSG00000145216.16:t:53399730-53399839	ENSG00000145216.16_2_CE_1	False	False	53399730-53399839	C1	53391009-53391139	C2_C1	53391139-53399730	69	False	False	True	6.286e-01	5.640e-01	-5.145e-02	8.560e-01	2.133e-01
ENSG00000145216.16_2	ENSG00000145216.16	FIP1L1	chr4	+	ENSG00000145216.16:t:53399730-53399839	ENSG00000145216.16_2_CE_1	False	False	53399730-53399839	A	53391430-53391498	C2_A	53391498-53399730	69	False	False	True	3.714e-01	4.360e-01	5.145e-02	8.560e-01	2.133e-01
ENSG00000145216.16_3	ENSG00000145216.16	FIP1L1	chr4	+	ENSG00000145216.16:s:53399730-53399839	ENSG00000145216.16_3_CE_1	False	False	53399730-53399839	C2	53425872-53425965	C1_C2	53399839-53425872	108	False	False	True	5.296e-01	5.540e-01	2.990e-02	8.181e-01	3.320e-01
ENSG00000145216.16_3	ENSG00000145216.16	FIP1L1	chr4	+	ENSG00000145216.16:s:53399730-53399839	ENSG00000145216.16_3_CE_1	False	False	53399730-53399839	A	53414615-53414722	C1_A	53399839-53414615	108	False	False	True	4.704e-01	4.460e-01	-2.990e-02	8.181e-01	3.320e-01
ENSG00000145216.16_3	ENSG00000145216.16	FIP1L1	chr4	+	ENSG00000145216.16:t:53425836-53425965	ENSG00000145216.16_3_CE_1	False	False	53425872-53425965	C1	53399730-53399839	C2_C1	53399839-53425872	108	False	False	True	5.824e-01	5.766e-01	2.252e-03	7.803e-01	4.806e-01
ENSG00000145216.16_3	ENSG00000145216.16	FIP1L1	chr4	+	ENSG00000145216.16:t:53425836-53425965	ENSG00000145216.16_3_CE_1	False	False	53425872-53425965	A	53414615-53414722	C2_A	53414722-53425872	108	False	False	True	4.176e-01	4.234e-01	-2.252e-03	7.803e-01	4.806e-01
ENSG00000106829.20_3	ENSG00000106829.20	TLE4	chr9	+	ENSG00000106829.20:s:79705889-79705942	ENSG00000106829.20_3_CE_1	False	False	79705889-79705942	C2	79708118-79708250	C1_C2	79705942-79708118	153	False	False	True	3.336e-02	1.630e-01	1.272e-01	9.976e-01	1.938e-02
ENSG00000106829.20_3	ENSG00000106829.20	TLE4	chr9	+	ENSG00000106829.20:s:79705889-79705942	ENSG00000106829.20_3_CE_1	False	False	79705889-79705942	A	79706747-79706899	C1_A	79705942-79706747	153	False	False	True	9.609e-01	8.354e-01	-1.267e-01	9.963e-01	2.534e-02
ENSG00000106829.20_3	ENSG00000106829.20	TLE4	chr9	+	ENSG00000106829.20:t:79708118-79708250	ENSG00000106829.20_3_CE_1	False	False	79708118-79708250	C1	79705889-79705942	C2_C1	79705942-79708118	153	False	False	True	2.827e-02	1.035e-01	6.580e-02	9.643e-01	2.112e-01
ENSG00000106829.20_3	ENSG00000106829.20	TLE4	chr9	+	ENSG00000106829.20:t:79708118-79708250	ENSG00000106829.20_3_CE_1	False	False	79708118-79708250	A	79706747-79706899	C2_A	79706899-79708118	153	False	False	True	9.424e-01	8.642e-01	-6.554e-02	9.491e-01	2.035e-01
ENSG00000134283.18_1	ENSG00000134283.18	PPHLN1	chr12	+	ENSG00000134283.18:s:42326145-42326229	ENSG00000134283.18_1_CE_1	False	False	42326145-42326229	C2	42335883-42335974	C1_C2	42326229-42335883	43	False	False	True	8.182e-01	8.793e-01	4.102e-02	8.200e-01	2.740e-01
ENSG00000134283.18_1	ENSG00000134283.18	PPHLN1	chr12	+	ENSG00000134283.18:s:42326145-42326229	ENSG00000134283.18_1_CE_1	False	False	42326145-42326229	A	42332660-42332702	C1_A	42326229-42332660	43	False	False	True	1.798e-01	1.178e-01	-4.188e-02	8.227e-01	2.700e-01
ENSG00000134283.18_1	ENSG00000134283.18	PPHLN1	chr12	+	ENSG00000134283.18:t:42335883-42335974	ENSG00000134283.18_1_CE_1	False	False	42335883-42335974	C1	42326145-42326229	C2_C1	42326229-42335883	43	False	False	True	6.204e-01	6.557e-01	2.118e-02	7.907e-01	3.207e-01
ENSG00000134283.18_1	ENSG00000134283.18	PPHLN1	chr12	+	ENSG00000134283.18:t:42335883-42335974	ENSG00000134283.18_1_CE_1	False	False	42335883-42335974	A	42332660-42332702	C2_A	42332702-42335883	43	False	False	True	3.772e-01	3.412e-01	-2.176e-02	7.912e-01	3.190e-01
ENSG00000134283.18_2	ENSG00000134283.18	PPHLN1	chr12	+	ENSG00000134283.18:s:42335883-42335974	ENSG00000134283.18_2_CE_1	False	False	42335883-42335974	C2	42355161-42355678	C1_C2	42335974-42355161	165	False	False	True	3.987e-01	5.176e-01	1.087e-01	9.550e-01	6.381e-02
ENSG00000134283.18_2	ENSG00000134283.18	PPHLN1	chr12	+	ENSG00000134283.18:s:42335883-42335974	ENSG00000134283.18_2_CE_1	False	False	42335883-42335974	A	42351885-42352049	C1_A	42335974-42351885	165	False	False	True	6.013e-01	4.824e-01	-1.087e-01	9.550e-01	6.381e-02
ENSG00000134283.18_2	ENSG00000134283.18	PPHLN1	chr12	+	ENSG00000134283.18:t:42355161-42355678	ENSG00000134283.18_2_CE_1	False	False	42355161-42355678	C1	42335883-42335974	C2_C1	42335974-42355161	165	False	False	True	2.879e-01	3.938e-01	9.456e-02	9.470e-01	7.379e-02
ENSG00000134283.18_2	ENSG00000134283.18	PPHLN1	chr12	+	ENSG00000134283.18:t:42355161-42355678	ENSG00000134283.18_2_CE_1	False	False	42355161-42355678	A	42351885-42352049	C2_A	42352049-42355161	165	False	False	True	7.121e-01	6.062e-01	-9.456e-02	9.470e-01	7.379e-02
ENSG00000134283.18_4	ENSG00000134283.18	PPHLN1	chr12	+	ENSG00000134283.18:s:42374956-42375298	ENSG00000134283.18_4_CE_1	False	False	42374956-42375074	C2	42387456-42387535	C1_C2	42375074-42387456	57	False	False	True	4.087e-01	3.637e-01	-3.534e-02	8.251e-01	2.955e-01
ENSG00000134283.18_4	ENSG00000134283.18	PPHLN1	chr12	+	ENSG00000134283.18:s:42374956-42375298	ENSG00000134283.18_4_CE_1	False	False	42374956-42375074	A	42384940-42384996	C1_A	42375074-42384940	57	False	False	True	5.913e-01	6.363e-01	3.534e-02	8.251e-01	2.955e-01
ENSG00000134283.18_4	ENSG00000134283.18	PPHLN1	chr12	+	ENSG00000134283.18:t:42386973-42387535	ENSG00000134283.18_4_CE_1	False	False	42387456-42387535	C1	42374956-42375074	C2_C1	42375074-42387456	57	False	False	True	4.728e-01	4.308e-01	-3.025e-02	8.004e-01	3.257e-01
ENSG00000134283.18_4	ENSG00000134283.18	PPHLN1	chr12	+	ENSG00000134283.18:t:42386973-42387535	ENSG00000134283.18_4_CE_1	False	False	42387456-42387535	A	42384940-42384996	C2_A	42384996-42387456	57	False	False	True	5.192e-01	5.489e-01	1.961e-02	7.721e-01	4.035e-01
ENSG00000105483.18_2	ENSG00000105483.18	CARD8	chr19	-	ENSG00000105483.18:s:48240962-48241063	ENSG00000105483.18_2_CE_1	False	False	48240962-48241063	C2	48234472-48234543	C1_C2	48234543-48240962	150	False	False	True	1.585e-01	1.690e-01	5.741e-03	7.540e-01	4.908e-01
ENSG00000105483.18_2	ENSG00000105483.18	CARD8	chr19	-	ENSG00000105483.18:s:48240962-48241063	ENSG00000105483.18_2_CE_1	False	False	48240962-48241063	A	48238383-48238532	C1_A	48238532-48240962	150	False	False	True	8.323e-01	8.287e-01	2.062e-03	7.527e-01	4.881e-01
ENSG00000105483.18_2	ENSG00000105483.18	CARD8	chr19	-	ENSG00000105483.18:t:48234472-48234543	ENSG00000105483.18_2_CE_1	False	False	48234472-48234543	C1	48240962-48241063	C2_C1	48234543-48240962	150	False	False	True	3.853e-01	3.764e-01	2.042e-03	8.043e-01	2.674e-01
ENSG00000105483.18_2	ENSG00000105483.18	CARD8	chr19	-	ENSG00000105483.18:t:48234472-48234543	ENSG00000105483.18_2_CE_1	False	False	48234472-48234543	A	48238383-48238532	C2_A	48234543-48238383	150	False	False	True	6.147e-01	6.236e-01	-2.042e-03	8.043e-01	2.674e-01
ENSG00000197912.16_2	ENSG00000197912.16	SPG7	chr16	+	ENSG00000197912.16:s:89526329-89526468	ENSG00000197912.16_2_CE_1	False	False	89526329-89526468	C2	89529477-89529579	C1_C2	89526468-89529477	266	False	False	True	8.577e-01	8.513e-01	-6.277e-03	7.238e-01	6.242e-01
ENSG00000197912.16_2	ENSG00000197912.16	SPG7	chr16	+	ENSG00000197912.16:s:89526329-89526468	ENSG00000197912.16_2_CE_1	False	False	89526329-89526468	A	89526758-89527023	C1_A	89526468-89526758	266	False	False	True	9.278e-02	1.005e-01	4.963e-03	7.175e-01	6.740e-01
ENSG00000197912.16_2	ENSG00000197912.16	SPG7	chr16	+	ENSG00000197912.16:t:89528632-89529579	ENSG00000197912.16_2_CE_1	False	False	89529477-89529579	C1	89526329-89526468	C2_C1	89526468-89529477	266	False	False	True	9.329e-01	9.289e-01	-1.835e-03	6.876e-01	7.283e-01
ENSG00000197912.16_2	ENSG00000197912.16	SPG7	chr16	+	ENSG00000197912.16:t:89528632-89529579	ENSG00000197912.16_2_CE_1	False	False	89529477-89529579	A	89526758-89527023	C2_A	89527023-89529477	266	False	False	True	5.423e-02	4.778e-02	-5.322e-03	7.192e-01	6.864e-01
ENSG00000197912.16_5	ENSG00000197912.16	SPG7	chr16	+	ENSG00000197912.16:s:89542983-89544772	ENSG00000197912.16_5_CE_1	False	False	89542983-89544772	C2	89546658-89546760	C1_C2	89544772-89546658	159	False	False	True	8.942e-01	9.147e-01	1.173e-02	7.558e-01	5.579e-01
ENSG00000197912.16_5	ENSG00000197912.16	SPG7	chr16	+	ENSG00000197912.16:s:89542983-89544772	ENSG00000197912.16_5_CE_1	False	False	89542983-89544772	A	89545872-89546030	C1_A	89544772-89545872	159	False	False	True	9.637e-02	8.430e-02	-3.636e-03	7.279e-01	6.030e-01
ENSG00000197912.16_5	ENSG00000197912.16	SPG7	chr16	+	ENSG00000197912.16:t:89546556-89547635	ENSG00000197912.16_5_CE_1	False	False	89546658-89546760	C1	89542983-89544772	C2_C1	89544772-89546658	159	False	False	True	8.765e-01	9.503e-01	6.087e-02	9.019e-01	1.968e-01
ENSG00000197912.16_5	ENSG00000197912.16	SPG7	chr16	+	ENSG00000197912.16:t:89546556-89547635	ENSG00000197912.16_5_CE_1	False	False	89546658-89546760	A	89545872-89546030	C2_A	89546030-89546658	159	False	False	True	6.938e-02	3.287e-03	-4.029e-02	8.938e-01	4.535e-01
ENSG00000151779.13_1	ENSG00000151779.13	NBAS	chr2	-	ENSG00000151779.13:s:15232422-15232511	ENSG00000151779.13_1_CE_1	False	False	15232422-15232511	C2	15190264-15190403	C1_C2	15190403-15232422	196	False	False	True	5.872e-02	4.724e-02	-6.574e-03	7.290e-01	5.566e-01
ENSG00000151779.13_1	ENSG00000151779.13	NBAS	chr2	-	ENSG00000151779.13:s:15232422-15232511	ENSG00000151779.13_1_CE_1	False	False	15232422-15232511	A	15218773-15218968	C1_A	15218968-15232422	196	False	False	True	9.413e-01	9.528e-01	6.574e-03	7.290e-01	5.566e-01
ENSG00000151779.13_1	ENSG00000151779.13	NBAS	chr2	-	ENSG00000151779.13:t:15190264-15190403	ENSG00000151779.13_1_CE_1	False	False	15190264-15190403	C1	15232422-15232511	C2_C1	15190403-15232422	196	False	False	True	2.091e-02	2.184e-02	6.653e-04	6.297e-01	9.144e-01
ENSG00000151779.13_1	ENSG00000151779.13	NBAS	chr2	-	ENSG00000151779.13:t:15190264-15190403	ENSG00000151779.13_1_CE_1	False	False	15190264-15190403	A	15218773-15218968	C2_A	15190403-15218773	196	False	False	True	9.791e-01	9.782e-01	-6.653e-04	6.297e-01	9.144e-01
ENSG00000151779.13_2	ENSG00000151779.13	NBAS	chr2	-	ENSG00000151779.13:s:15186742-15186880	ENSG00000151779.13_2_CE_1	False	False	15186742-15186880	C2	15166914-15167323	C1_C2	15167323-15186742	129	False	False	True	2.451e-01	3.198e-01	3.802e-02	8.433e-01	1.268e-01
ENSG00000151779.13_2	ENSG00000151779.13	NBAS	chr2	-	ENSG00000151779.13:s:15186742-15186880	ENSG00000151779.13_2_CE_1	False	False	15186742-15186880	A	15178988-15179116	C1_A	15179116-15186742	129	False	False	True	7.549e-01	6.802e-01	-3.802e-02	8.433e-01	1.268e-01
ENSG00000151779.13_2	ENSG00000151779.13	NBAS	chr2	-	ENSG00000151779.13:t:15166914-15167323	ENSG00000151779.13_2_CE_1	False	False	15166914-15167323	C1	15186742-15186880	C2_C1	15167323-15186742	129	False	False	True	1.234e-01	1.807e-01	3.324e-02	8.214e-01	2.491e-01
ENSG00000151779.13_2	ENSG00000151779.13	NBAS	chr2	-	ENSG00000151779.13:t:15166914-15167323	ENSG00000151779.13_2_CE_1	False	False	15166914-15167323	A	15178988-15179116	C2_A	15167323-15178988	129	False	False	True	8.766e-01	8.193e-01	-3.324e-02	8.214e-01	2.491e-01
ENSG00000165684.6_1	ENSG00000165684.6	SNAPC4	chr9	-	ENSG00000165684.6:s:136398299-136398797	ENSG00000165684.6_1_CE_1	False	True	136398299-136398797	C2	136395603-136395770	C1_C2	136395770-136398299	47	False	False	True	4.189e-02	1.371e-01	9.361e-02	9.539e-01	7.770e-02
ENSG00000165684.6_1	ENSG00000165684.6	SNAPC4	chr9	-	ENSG00000165684.6:s:136398299-136398797	ENSG00000165684.6_1_CE_1	False	False	136398299-136398797	A	136396977-136397023	C1_A	136397023-136398299	47	False	False	True	9.581e-01	8.629e-01	-9.361e-02	9.539e-01	7.770e-02
ENSG00000165684.6_1	ENSG00000165684.6	SNAPC4	chr9	-	ENSG00000165684.6:t:136395603-136395770	ENSG00000165684.6_1_CE_1	False	True	136395603-136395770	C1	136398299-136398797	C2_C1	136395770-136398299	47	False	False	True	2.506e-02	8.401e-02	5.130e-02	9.526e-01	3.728e-01
ENSG00000165684.6_1	ENSG00000165684.6	SNAPC4	chr9	-	ENSG00000165684.6:t:136395603-136395770	ENSG00000165684.6_1_CE_1	False	False	136395603-136395770	A	136396977-136397023	C2_A	136395770-136396977	47	False	False	True	9.749e-01	9.160e-01	-5.130e-02	9.526e-01	3.728e-01
ENSG00000165684.6_4	ENSG00000165684.6	SNAPC4	chr9	-	ENSG00000165684.6:s:136384720-136384814	ENSG00000165684.6_4_CE_1	False	True	136384720-136384814	C2	136383186-136383668	C1_C2	136383668-136384720	80	False	False	True	8.632e-02	7.231e-02	-4.765e-03	6.805e-01	7.301e-01
ENSG00000165684.6_4	ENSG00000165684.6	SNAPC4	chr9	-	ENSG00000165684.6:s:136384720-136384814	ENSG00000165684.6_4_CE_1	False	False	136384720-136384814	A	136383953-136384032	C1_A	136384032-136384720	80	False	False	True	9.137e-01	9.277e-01	4.765e-03	6.805e-01	7.301e-01
ENSG00000165684.6_4	ENSG00000165684.6	SNAPC4	chr9	-	ENSG00000165684.6:t:136383186-136383668	ENSG00000165684.6_4_CE_1	False	True	136383186-136383668	C1	136384720-136384814	C2_C1	136383668-136384720	80	False	False	True	1.030e-01	8.325e-02	-1.302e-02	7.315e-01	6.107e-01
ENSG00000165684.6_4	ENSG00000165684.6	SNAPC4	chr9	-	ENSG00000165684.6:t:136383186-136383668	ENSG00000165684.6_4_CE_1	False	False	136383186-136383668	A	136383953-136384032	C2_A	136383668-136383953	80	False	False	True	8.970e-01	9.167e-01	1.302e-02	7.315e-01	6.107e-01
ENSG00000112701.18_1	ENSG00000112701.18	SENP6	chr6	+	ENSG00000112701.18:s:75621532-75621625	ENSG00000112701.18_1_CE_1	False	False	75621532-75621625	C2	75623900-75623960	C1_C2	75621625-75623900	108	False	False	True	8.719e-01	7.902e-01	-6.855e-02	8.879e-01	1.473e-01
ENSG00000112701.18_1	ENSG00000112701.18	SENP6	chr6	+	ENSG00000112701.18:s:75621532-75621625	ENSG00000112701.18_1_CE_1	False	False	75621532-75621625	A	75622751-75622858	C1_A	75621625-75622751	108	False	False	True	1.281e-01	2.098e-01	6.855e-02	8.879e-01	1.473e-01
ENSG00000112701.18_1	ENSG00000112701.18	SENP6	chr6	+	ENSG00000112701.18:t:75623900-75623960	ENSG00000112701.18_1_CE_1	False	False	75623900-75623960	C1	75621532-75621625	C2_C1	75621625-75623900	108	False	False	True	8.318e-01	7.894e-01	-2.291e-02	7.898e-01	3.808e-01
ENSG00000112701.18_1	ENSG00000112701.18	SENP6	chr6	+	ENSG00000112701.18:t:75623900-75623960	ENSG00000112701.18_1_CE_1	False	False	75623900-75623960	A	75622751-75622858	C2_A	75622858-75623900	108	False	False	True	1.682e-01	2.106e-01	2.291e-02	7.898e-01	3.808e-01
ENSG00000112701.18_4	ENSG00000112701.18	SENP6	chr6	+	ENSG00000112701.18:s:75697425-75697989	ENSG00000112701.18_4_CE_1	False	False	75697425-75697517	C2	75709527-75709630	C1_C2	75697517-75709527	428	False	False	True	7.185e-02	1.053e-01	2.217e-02	7.743e-01	5.420e-01
ENSG00000112701.18_4	ENSG00000112701.18	SENP6	chr6	+	ENSG00000112701.18:s:75697425-75697989	ENSG00000112701.18_4_CE_1	False	False	75697425-75697517	A	75702645-75703072	C1_A	75697517-75702645	428	False	False	True	9.136e-01	8.739e-01	-3.289e-02	8.230e-01	4.007e-01
ENSG00000112701.18_4	ENSG00000112701.18	SENP6	chr6	+	ENSG00000112701.18:t:75709527-75709630	ENSG00000112701.18_4_CE_1	False	False	75709527-75709630	C1	75697425-75697517	C2_C1	75697517-75709527	428	False	False	True	7.625e-02	1.227e-01	3.886e-02	8.404e-01	3.579e-01
ENSG00000112701.18_4	ENSG00000112701.18	SENP6	chr6	+	ENSG00000112701.18:t:75709527-75709630	ENSG00000112701.18_4_CE_1	False	False	75709527-75709630	A	75702645-75703072	C2_A	75703072-75709527	428	False	False	True	9.191e-01	8.645e-01	-4.443e-02	8.565e-01	3.089e-01
ENSG00000154222.15_4	ENSG00000154222.15	CC2D1B	chr1	-	ENSG00000154222.15:s:52357526-52357698	ENSG00000154222.15_4_CE_1	False	True	52357526-52357698	C2	52356384-52356442	C1_C2	52356442-52357526	126	False	False	True	3.287e-01	2.931e-01	-1.554e-02	8.076e-01	2.713e-01
ENSG00000154222.15_4	ENSG00000154222.15	CC2D1B	chr1	-	ENSG00000154222.15:s:52357526-52357698	ENSG00000154222.15_4_CE_1	False	False	52357526-52357698	A	52357001-52357126	C1_A	52357126-52357526	126	False	False	True	6.688e-01	7.029e-01	1.418e-02	8.064e-01	2.752e-01
ENSG00000154222.15_4	ENSG00000154222.15	CC2D1B	chr1	-	ENSG00000154222.15:t:52356384-52356560	ENSG00000154222.15_4_CE_1	False	True	52356384-52356442	C1	52357526-52357698	C2_C1	52356442-52357526	126	False	False	True	2.750e-01	2.386e-01	-2.390e-02	8.166e-01	2.481e-01
ENSG00000154222.15_4	ENSG00000154222.15	CC2D1B	chr1	-	ENSG00000154222.15:t:52356384-52356560	ENSG00000154222.15_4_CE_1	False	False	52356384-52356442	A	52357001-52357126	C2_A	52356442-52357001	126	False	False	True	7.228e-01	7.494e-01	1.616e-02	8.141e-01	2.499e-01
ENSG00000172943.21_2	ENSG00000172943.21	PHF8	chrX	-	ENSG00000172943.21:s:53995693-53995782	ENSG00000172943.21_2_CE_1	False	False	53995693-53995782	C2	53992736-53992839	C1_C2	53992839-53995693	303	False	False	True	3.605e-01	2.872e-01	-4.967e-02	8.513e-01	2.270e-01
ENSG00000172943.21_2	ENSG00000172943.21	PHF8	chrX	-	ENSG00000172943.21:s:53995693-53995782	ENSG00000172943.21_2_CE_1	False	False	53995693-53995782	A	53993601-53993903	C1_A	53993903-53995693	303	False	False	True	6.385e-01	7.113e-01	4.918e-02	8.501e-01	2.293e-01
ENSG00000172943.21_2	ENSG00000172943.21	PHF8	chrX	-	ENSG00000172943.21:t:53992736-53993009	ENSG00000172943.21_2_CE_1	False	False	53992736-53992839	C1	53995693-53995782	C2_C1	53992839-53995693	303	False	False	True	3.019e-01	2.026e-01	-8.140e-02	9.315e-01	1.176e-01
ENSG00000172943.21_2	ENSG00000172943.21	PHF8	chrX	-	ENSG00000172943.21:t:53992736-53993009	ENSG00000172943.21_2_CE_1	False	False	53992736-53992839	A	53993601-53993903	C2_A	53992839-53993601	303	False	False	True	6.973e-01	7.965e-01	8.109e-02	9.310e-01	1.187e-01
ENSG00000269713.8_4	ENSG00000269713.8	NBPF9	chr1	-	ENSG00000269713.8:s:149090753-149090894	ENSG00000269713.8_4_CE_1	False	False	149090753-149090894	C2	149082272-149082430	C1_C2	149082430-149090753	224	False	False	True	6.675e-01	5.455e-01	-1.076e-01	9.438e-01	6.215e-02
ENSG00000269713.8_4	ENSG00000269713.8	NBPF9	chr1	-	ENSG00000269713.8:s:149090753-149090894	ENSG00000269713.8_4_CE_1	False	False	149090753-149090894	A	149090205-149090428	C1_A	149090428-149090753	224	False	False	True	3.325e-01	4.545e-01	1.076e-01	9.438e-01	6.215e-02
ENSG00000269713.8_4	ENSG00000269713.8	NBPF9	chr1	-	ENSG00000269713.8:t:149082272-149082430	ENSG00000269713.8_4_CE_1	False	False	149082272-149082430	C1	149090753-149090894	C2_C1	149082430-149090753	224	False	False	True	8.585e-01	8.196e-01	-2.607e-02	7.857e-01	3.708e-01
ENSG00000269713.8_4	ENSG00000269713.8	NBPF9	chr1	-	ENSG00000269713.8:t:149082272-149082430	ENSG00000269713.8_4_CE_1	False	True	149082272-149082430	A	149090205-149090428	C2_A	149082430-149090205	224	False	False	True	1.415e-01	1.804e-01	2.607e-02	7.857e-01	3.708e-01
ENSG00000196781.16_1	ENSG00000196781.16	TLE1	chr9	-	ENSG00000196781.16:s:81688217-81689547	ENSG00000196781.16_1_CE_1	False	True	81688217-81689547	C2	81685833-81685896	C1_C2	81685896-81688217	101	False	False	True	2.103e-02	6.986e-02	4.176e-02	9.097e-01	4.593e-01
ENSG00000196781.16_1	ENSG00000196781.16	TLE1	chr9	-	ENSG00000196781.16:s:81688217-81689547	ENSG00000196781.16_1_CE_1	False	False	81688217-81689547	A	81687334-81687434	C1_A	81687434-81688217	101	False	False	True	9.790e-01	9.301e-01	-4.176e-02	9.097e-01	4.593e-01
ENSG00000196781.16_1	ENSG00000196781.16	TLE1	chr9	-	ENSG00000196781.16:t:81685833-81685896	ENSG00000196781.16_1_CE_1	False	True	81685833-81685896	C1	81688217-81689547	C2_C1	81685896-81688217	101	False	False	True	2.561e-02	7.991e-02	4.966e-02	9.369e-01	3.679e-01
ENSG00000196781.16_1	ENSG00000196781.16	TLE1	chr9	-	ENSG00000196781.16:t:81685833-81685896	ENSG00000196781.16_1_CE_1	False	False	81685833-81685896	A	81687334-81687434	C2_A	81685896-81687334	101	False	False	True	9.744e-01	9.201e-01	-4.966e-02	9.369e-01	3.679e-01
ENSG00000103024.8_1	ENSG00000103024.8	NME3	chr16	-	ENSG00000103024.8:s:1771269-1771410	ENSG00000103024.8_1_CE_1	False	True	1771280-1771410	C2	1770881-1770993	C1_C2	1770993-1771280	102	False	True	True	9.301e-03	1.492e-01	1.248e-01	1.000e+00	1.121e-02
ENSG00000103024.8_1	ENSG00000103024.8	NME3	chr16	-	ENSG00000103024.8:s:1771269-1771410	ENSG00000103024.8_1_CE_1	False	False	1771280-1771410	A	1771070-1771171	C1_A	1771171-1771280	102	False	True	True	9.359e-01	8.011e-01	-1.287e-01	9.904e-01	2.582e-02
ENSG00000103024.8_1	ENSG00000103024.8	NME3	chr16	-	ENSG00000103024.8:t:1770881-1770993	ENSG00000103024.8_1_CE_1	False	True	1770881-1770993	C1	1771280-1771410	C2_C1	1770993-1771280	102	False	True	True	1.641e-02	1.640e-01	1.365e-01	9.997e-01	4.926e-03
ENSG00000103024.8_1	ENSG00000103024.8	NME3	chr16	-	ENSG00000103024.8:t:1770881-1770993	ENSG00000103024.8_1_CE_1	False	False	1770881-1770993	A	1771070-1771171	C2_A	1770993-1771070	102	False	True	True	9.836e-01	8.360e-01	-1.365e-01	9.997e-01	4.926e-03
ENSG00000147202.19_1	ENSG00000147202.19	DIAPH2	chrX	+	ENSG00000147202.19:s:96758154-96758258	ENSG00000147202.19_1_CE_1	False	False	96758154-96758258	C2	96881579-96881718	C1_C2	96758258-96881579	21	False	True	True	3.236e-01	6.203e-01	2.787e-01	9.996e-01	3.365e-04
ENSG00000147202.19_1	ENSG00000147202.19	DIAPH2	chrX	+	ENSG00000147202.19:s:96758154-96758258	ENSG00000147202.19_1_CE_1	False	True	96758154-96758258	A	96763100-96763120	C1_A	96758258-96763100	21	False	True	True	6.764e-01	3.797e-01	-2.787e-01	9.996e-01	3.365e-04
ENSG00000147202.19_1	ENSG00000147202.19	DIAPH2	chrX	+	ENSG00000147202.19:t:96881579-96881718	ENSG00000147202.19_1_CE_1	False	False	96881579-96881718	C1	96758154-96758258	C2_C1	96758258-96881579	21	False	True	True	2.849e-01	5.476e-01	2.373e-01	9.985e-01	1.437e-03
ENSG00000147202.19_1	ENSG00000147202.19	DIAPH2	chrX	+	ENSG00000147202.19:t:96881579-96881718	ENSG00000147202.19_1_CE_1	False	True	96881579-96881718	A	96763100-96763120	C2_A	96763120-96881579	21	False	True	True	7.151e-01	4.524e-01	-2.373e-01	9.985e-01	1.437e-03
ENSG00000198093.11_1	ENSG00000198093.11	ZNF649	chr19	-	ENSG00000198093.11:s:51904914-51905040	ENSG00000198093.11_1_CE_1	False	False	51904914-51905040	C2	51900093-51900294	C1_C2	51900294-51904914	113	False	False	True	9.386e-01	9.818e-01	2.342e-02	7.623e-01	5.068e-01
ENSG00000198093.11_1	ENSG00000198093.11	ZNF649	chr19	-	ENSG00000198093.11:s:51904914-51905040	ENSG00000198093.11_1_CE_1	False	False	51904914-51905040	A	51904133-51904245	C1_A	51904245-51904914	113	False	False	True	6.136e-02	1.815e-02	-2.342e-02	7.623e-01	5.068e-01
ENSG00000198093.11_1	ENSG00000198093.11	ZNF649	chr19	-	ENSG00000198093.11:t:51900093-51900294	ENSG00000198093.11_1_CE_1	False	False	51900093-51900294	C1	51904914-51905040	C2_C1	51900294-51904914	113	False	False	True	8.901e-01	9.187e-01	2.049e-02	7.692e-01	3.971e-01
ENSG00000198093.11_1	ENSG00000198093.11	ZNF649	chr19	-	ENSG00000198093.11:t:51900093-51900294	ENSG00000198093.11_1_CE_1	False	False	51900093-51900294	A	51904133-51904245	C2_A	51900294-51904133	113	False	False	True	1.099e-01	8.126e-02	-2.049e-02	7.692e-01	3.971e-01
ENSG00000100266.19_1	ENSG00000100266.19	PACSIN2	chr22	-	ENSG00000100266.19:s:43015021-43015149	ENSG00000100266.19_1_CE_1	False	True	43015021-43015149	C2	42893457-42893613	C1_C2	42893613-43015021	137	False	False	True	1.159e-01	8.391e-02	-2.024e-02	7.714e-01	4.955e-01
ENSG00000100266.19_1	ENSG00000100266.19	PACSIN2	chr22	-	ENSG00000100266.19:s:43015021-43015149	ENSG00000100266.19_1_CE_1	False	False	43015021-43015149	A	42912021-42912157	C1_A	42912157-43015021	137	False	False	True	8.796e-01	9.120e-01	1.976e-02	7.705e-01	5.060e-01
ENSG00000100266.19_1	ENSG00000100266.19	PACSIN2	chr22	-	ENSG00000100266.19:t:42893457-42893613	ENSG00000100266.19_1_CE_1	False	True	42893457-42893613	C1	43015021-43015149	C2_C1	42893613-43015021	137	False	False	True	8.815e-02	6.128e-02	-1.696e-02	7.330e-01	5.946e-01
ENSG00000100266.19_1	ENSG00000100266.19	PACSIN2	chr22	-	ENSG00000100266.19:t:42893457-42893613	ENSG00000100266.19_1_CE_1	False	False	42893457-42893613	A	42912021-42912157	C2_A	42893613-42912021	137	False	False	True	9.109e-01	9.376e-01	1.663e-02	7.315e-01	5.986e-01
ENSG00000100266.19_3	ENSG00000100266.19	PACSIN2	chr22	-	ENSG00000100266.19:s:42879048-42879169	ENSG00000100266.19_3_CE_1	False	False	42879048-42879169	C2	42876137-42876333	C1_C2	42876333-42879048	123	False	False	True	1.386e-02	6.213e-02	3.033e-02	8.391e-01	5.515e-01
ENSG00000100266.19_3	ENSG00000100266.19	PACSIN2	chr22	-	ENSG00000100266.19:s:42879048-42879169	ENSG00000100266.19_3_CE_1	False	False	42879048-42879169	A	42876888-42877010	C1_A	42877010-42879048	123	False	False	True	9.731e-01	9.151e-01	-5.267e-02	9.670e-01	3.820e-01
ENSG00000100266.19_3	ENSG00000100266.19	PACSIN2	chr22	-	ENSG00000100266.19:t:42876137-42876333	ENSG00000100266.19_3_CE_1	False	False	42876137-42876333	C1	42879048-42879169	C2_C1	42876333-42879048	123	False	False	True	1.428e-02	7.545e-02	4.527e-02	9.403e-01	4.601e-01
ENSG00000100266.19_3	ENSG00000100266.19	PACSIN2	chr22	-	ENSG00000100266.19:t:42876137-42876333	ENSG00000100266.19_3_CE_1	False	False	42876137-42876333	A	42876888-42877010	C2_A	42876333-42876888	123	False	False	True	9.857e-01	9.246e-01	-4.527e-02	9.403e-01	4.601e-01
ENSG00000124155.19_5	ENSG00000124155.19	PIGT	chr20	+	ENSG00000124155.19:s:45424270-45424381	ENSG00000124155.19_5_CE_1	False	False	45424270-45424381	C2	45425574-45425909	C1_C2	45424381-45425574	84	False	True	True	1.795e-01	3.919e-02	-1.458e-01	9.999e-01	7.944e-03
ENSG00000124155.19_5	ENSG00000124155.19	PIGT	chr20	+	ENSG00000124155.19:s:45424270-45424381	ENSG00000124155.19_5_CE_1	False	False	45424270-45424381	A	45424496-45424579	C1_A	45424381-45424496	84	False	True	True	8.150e-01	9.566e-01	1.480e-01	9.999e-01	8.759e-03
ENSG00000124155.19_5	ENSG00000124155.19	PIGT	chr20	+	ENSG00000124155.19:t:45425574-45425909	ENSG00000124155.19_5_CE_1	False	False	45425574-45425909	C1	45424270-45424381	C2_C1	45424381-45425574	84	False	True	True	1.816e-01	3.137e-02	-1.612e-01	1.000e+00	1.710e-03
ENSG00000124155.19_5	ENSG00000124155.19	PIGT	chr20	+	ENSG00000124155.19:t:45425574-45425909	ENSG00000124155.19_5_CE_1	False	False	45425574-45425909	A	45424496-45424579	C2_A	45424579-45425574	84	False	True	True	8.184e-01	9.686e-01	1.612e-01	1.000e+00	1.710e-03
ENSG00000138750.16_2	ENSG00000138750.16	NUP54	chr4	-	ENSG00000138750.16:s:76132523-76132719	ENSG00000138750.16_2_CE_1	False	False	76132523-76132719	C2	76130656-76130749	C1_C2	76130749-76132523	55	False	False	True	2.657e-02	9.877e-02	6.668e-02	9.551e-01	2.058e-01
ENSG00000138750.16_2	ENSG00000138750.16	NUP54	chr4	-	ENSG00000138750.16:s:76132523-76132719	ENSG00000138750.16_2_CE_1	False	False	76132523-76132719	A	76131230-76131284	C1_A	76131284-76132523	55	False	False	True	9.734e-01	9.012e-01	-6.668e-02	9.551e-01	2.058e-01
ENSG00000138750.16_2	ENSG00000138750.16	NUP54	chr4	-	ENSG00000138750.16:t:76130656-76130851	ENSG00000138750.16_2_CE_1	False	False	76130656-76130749	C1	76132523-76132719	C2_C1	76130749-76132523	55	False	False	True	1.423e-02	5.547e-02	2.214e-02	7.706e-01	5.869e-01
ENSG00000138750.16_2	ENSG00000138750.16	NUP54	chr4	-	ENSG00000138750.16:t:76130656-76130851	ENSG00000138750.16_2_CE_1	False	False	76130656-76130749	A	76131230-76131284	C2_A	76130749-76131230	55	False	False	True	9.834e-01	9.431e-01	-2.379e-02	7.822e-01	5.708e-01
ENSG00000138750.16_3	ENSG00000138750.16	NUP54	chr4	-	ENSG00000138750.16:s:76130656-76130851	ENSG00000138750.16_3_CE_1	False	False	76130656-76130749	C2	76118075-76118194	C1_C2	76118194-76130656	108	False	False	True	9.270e-02	3.567e-02	-4.656e-02	9.022e-01	3.489e-01
ENSG00000138750.16_3	ENSG00000138750.16	NUP54	chr4	-	ENSG00000138750.16:s:76130656-76130851	ENSG00000138750.16_3_CE_1	False	False	76130656-76130749	A	76124649-76124756	C1_A	76124756-76130656	108	False	False	True	8.682e-01	9.245e-01	4.004e-02	8.674e-01	3.771e-01
ENSG00000138750.16_3	ENSG00000138750.16	NUP54	chr4	-	ENSG00000138750.16:t:76118075-76118437	ENSG00000138750.16_3_CE_1	False	False	76118075-76118194	C1	76130656-76130749	C2_C1	76118194-76130656	108	False	False	True	8.519e-02	3.115e-02	-4.814e-02	9.320e-01	3.867e-01
ENSG00000138750.16_3	ENSG00000138750.16	NUP54	chr4	-	ENSG00000138750.16:t:76118075-76118437	ENSG00000138750.16_3_CE_1	False	False	76118075-76118194	A	76124649-76124756	C2_A	76118194-76124649	108	False	False	True	8.757e-01	9.204e-01	3.011e-02	8.172e-01	4.540e-01
ENSG00000127914.19_1	ENSG00000127914.19	AKAP9	chr7	+	ENSG00000127914.19:s:92040674-92041781	ENSG00000127914.19_1_CE_1	False	False	92040674-92040898	C2	92042668-92042771	C1_C2	92040898-92042668	141	False	True	True	4.769e-01	7.081e-01	2.225e-01	9.950e-01	3.433e-03
ENSG00000127914.19_1	ENSG00000127914.19	AKAP9	chr7	+	ENSG00000127914.19:s:92040674-92041781	ENSG00000127914.19_1_CE_1	False	False	92040674-92040898	A	92042046-92042186	C1_A	92040898-92042046	141	False	True	True	5.231e-01	2.919e-01	-2.225e-01	9.950e-01	3.433e-03
ENSG00000127914.19_1	ENSG00000127914.19	AKAP9	chr7	+	ENSG00000127914.19:t:92042668-92043143	ENSG00000127914.19_1_CE_1	False	False	92042668-92042771	C1	92040674-92040898	C2_C1	92040898-92042668	141	False	True	True	4.184e-01	6.338e-01	2.041e-01	9.937e-01	5.598e-03
ENSG00000127914.19_1	ENSG00000127914.19	AKAP9	chr7	+	ENSG00000127914.19:t:92042668-92043143	ENSG00000127914.19_1_CE_1	False	False	92042668-92042771	A	92042046-92042186	C2_A	92042186-92042668	141	False	True	True	5.816e-01	3.662e-01	-2.041e-01	9.937e-01	5.598e-03
ENSG00000132170.24_2	ENSG00000132170.24	PPARG	chr3	+	ENSG00000132170.24:s:12405308-12406846	ENSG00000132170.24_2_CE_1	False	False	12405882-12406081	C2	12433898-12433903	C1_C2	12406081-12433898	451	False	False	True	4.277e-02	3.520e-02	-3.375e-03	6.703e-01	7.932e-01
ENSG00000132170.24_2	ENSG00000132170.24	PPARG	chr3	+	ENSG00000132170.24:s:12405308-12406846	ENSG00000132170.24_2_CE_1	False	False	12405882-12406081	A	12416704-12417154	C1_A	12406081-12416704	451	False	False	True	9.572e-01	9.648e-01	3.375e-03	6.703e-01	7.932e-01
ENSG00000132170.24_2	ENSG00000132170.24	PPARG	chr3	+	ENSG00000132170.24:t:12433898-12433903	ENSG00000132170.24_2_CE_1	False	False	12433898-12433903	C1	12405882-12406081	C2_C1	12406081-12433898	451	False	False	True	5.465e-02	6.742e-02	8.505e-03	7.396e-01	5.617e-01
ENSG00000132170.24_2	ENSG00000132170.24	PPARG	chr3	+	ENSG00000132170.24:t:12433898-12433903	ENSG00000132170.24_2_CE_1	False	False	12433898-12433903	A	12416704-12417154	C2_A	12417154-12433898	451	False	False	True	9.428e-01	9.267e-01	-1.038e-02	7.421e-01	5.436e-01
ENSG00000107438.9_1	ENSG00000107438.9	PDLIM1	chr10	-	ENSG00000107438.9:s:95290820-95291012	ENSG00000107438.9_1_CE_1	False	False	95290820-95291012	C2	95268778-95268862	C1_C2	95268862-95290820	152	False	False	True	3.876e-02	3.449e-02	-1.988e-03	6.371e-01	8.917e-01
ENSG00000107438.9_1	ENSG00000107438.9	PDLIM1	chr10	-	ENSG00000107438.9:s:95290820-95291012	ENSG00000107438.9_1_CE_1	False	False	95290820-95291012	A	95271633-95271784	C1_A	95271784-95290820	152	False	False	True	9.612e-01	9.655e-01	1.988e-03	6.371e-01	8.917e-01
ENSG00000107438.9_1	ENSG00000107438.9	PDLIM1	chr10	-	ENSG00000107438.9:t:95268778-95268862	ENSG00000107438.9_1_CE_1	False	False	95268778-95268862	C1	95290820-95291012	C2_C1	95268862-95290820	152	False	False	True	5.682e-02	6.227e-02	4.335e-03	6.771e-01	7.789e-01
ENSG00000107438.9_1	ENSG00000107438.9	PDLIM1	chr10	-	ENSG00000107438.9:t:95268778-95268862	ENSG00000107438.9_1_CE_1	False	False	95268778-95268862	A	95271633-95271784	C2_A	95268862-95271633	152	False	False	True	9.432e-01	9.377e-01	-4.335e-03	6.771e-01	7.789e-01
ENSG00000119801.13_1	ENSG00000119801.13	YPEL5	chr2	+	ENSG00000119801.13:s:30146941-30147062	ENSG00000119801.13_1_CE_1	False	False	30146941-30147062	C2	30156628-30156792	C1_C2	30147062-30156628	297	False	True	True	7.944e-01	9.862e-01	1.701e-01	9.943e-01	1.406e-02
ENSG00000119801.13_1	ENSG00000119801.13	YPEL5	chr2	+	ENSG00000119801.13:s:30146941-30147062	ENSG00000119801.13_1_CE_1	False	False	30146941-30147062	A	30148245-30148541	C1_A	30147062-30148245	297	False	True	True	2.056e-01	1.376e-02	-1.701e-01	9.943e-01	1.406e-02
ENSG00000119801.13_1	ENSG00000119801.13	YPEL5	chr2	+	ENSG00000119801.13:t:30156378-30156792	ENSG00000119801.13_1_CE_1	False	False	30156628-30156792	C1	30146941-30147062	C2_C1	30147062-30156628	297	False	True	True	5.062e-01	8.444e-01	3.313e-01	9.999e-01	5.297e-05
ENSG00000119801.13_1	ENSG00000119801.13	YPEL5	chr2	+	ENSG00000119801.13:t:30156378-30156792	ENSG00000119801.13_1_CE_1	False	False	30156628-30156792	A	30148245-30148541	C2_A	30148541-30156628	297	False	True	True	4.162e-01	1.276e-01	-2.790e-01	9.996e-01	2.983e-04
ENSG00000170017.12_1	ENSG00000170017.12	ALCAM	chr3	+	ENSG00000170017.12:s:105550127-105550259	ENSG00000170017.12_1_CE_1	False	False	105550127-105550259	C2	105552468-105552585	C1_C2	105550259-105552468	39	False	False	True	1.893e-01	2.605e-01	5.965e-02	8.803e-01	1.951e-01
ENSG00000170017.12_1	ENSG00000170017.12	ALCAM	chr3	+	ENSG00000170017.12:s:105550127-105550259	ENSG00000170017.12_1_CE_1	False	False	105550127-105550259	A	105552144-105552182	C1_A	105550259-105552144	39	False	False	True	8.107e-01	7.395e-01	-5.965e-02	8.803e-01	1.951e-01
ENSG00000170017.12_1	ENSG00000170017.12	ALCAM	chr3	+	ENSG00000170017.12:t:105552468-105553171	ENSG00000170017.12_1_CE_1	False	False	105552468-105552585	C1	105550127-105550259	C2_C1	105550259-105552468	39	False	False	True	1.910e-01	2.409e-01	3.999e-02	8.351e-01	3.040e-01
ENSG00000170017.12_1	ENSG00000170017.12	ALCAM	chr3	+	ENSG00000170017.12:t:105552468-105553171	ENSG00000170017.12_1_CE_1	False	False	105552468-105552585	A	105552144-105552182	C2_A	105552182-105552468	39	False	False	True	8.090e-01	7.591e-01	-3.999e-02	8.351e-01	3.040e-01
ENSG00000177663.15_1	ENSG00000177663.15	IL17RA	chr22	+	ENSG00000177663.15:s:17084954-17085229	ENSG00000177663.15_1_CE_1	False	False	17084954-17085229	C2	17097797-17097943	C1_C2	17085229-17097797	25	False	False	True	5.232e-03	7.724e-02	3.615e-02	8.028e-01	3.512e-01
ENSG00000177663.15_1	ENSG00000177663.15	IL17RA	chr22	+	ENSG00000177663.15:s:17084954-17085229	ENSG00000177663.15_1_CE_1	False	False	17084954-17085229	A	17097062-17097086	C1_A	17085229-17097062	25	False	False	True	9.948e-01	9.228e-01	-3.615e-02	8.028e-01	3.512e-01
ENSG00000177663.15_1	ENSG00000177663.15	IL17RA	chr22	+	ENSG00000177663.15:t:17097797-17097943	ENSG00000177663.15_1_CE_1	False	False	17097797-17097943	C1	17084954-17085229	C2_C1	17085229-17097797	25	False	False	True	2.582e-03	4.715e-02	1.422e-02	7.037e-01	6.318e-01
ENSG00000177663.15_1	ENSG00000177663.15	IL17RA	chr22	+	ENSG00000177663.15:t:17097797-17097943	ENSG00000177663.15_1_CE_1	False	False	17097797-17097943	A	17097062-17097086	C2_A	17097086-17097797	25	False	False	True	9.948e-01	9.496e-01	-1.627e-02	7.163e-01	5.991e-01
ENSG00000177663.15_2	ENSG00000177663.15	IL17RA	chr22	+	ENSG00000177663.15:s:17098775-17098887	ENSG00000177663.15_2_CE_1	False	False	17098775-17098887	C2	17101996-17102043	C1_C2	17098887-17101996	127	False	False	True	1.123e-01	4.800e-02	-3.739e-02	8.242e-01	3.153e-01
ENSG00000177663.15_2	ENSG00000177663.15	IL17RA	chr22	+	ENSG00000177663.15:s:17098775-17098887	ENSG00000177663.15_2_CE_1	False	False	17098775-17098887	A	17100355-17100481	C1_A	17098887-17100355	127	False	False	True	8.650e-01	9.319e-01	4.306e-02	8.324e-01	2.578e-01
ENSG00000177663.15_2	ENSG00000177663.15	IL17RA	chr22	+	ENSG00000177663.15:t:17101996-17102043	ENSG00000177663.15_2_CE_1	False	False	17101996-17102043	C1	17098775-17098887	C2_C1	17098887-17101996	127	False	False	True	3.886e-02	1.932e-02	-5.133e-03	6.536e-01	8.386e-01
ENSG00000177663.15_2	ENSG00000177663.15	IL17RA	chr22	+	ENSG00000177663.15:t:17101996-17102043	ENSG00000177663.15_2_CE_1	False	False	17101996-17102043	A	17100355-17100481	C2_A	17100481-17101996	127	False	False	True	9.611e-01	9.807e-01	5.133e-03	6.536e-01	8.386e-01
ENSG00000177663.15_3	ENSG00000177663.15	IL17RA	chr22	+	ENSG00000177663.15:s:17105591-17105602	ENSG00000177663.15_3_CE_1	False	False	17105591-17105602	C2	17107727-17107768	C1_C2	17105602-17107727	102	False	True	True	6.015e-01	4.223e-01	-1.555e-01	9.625e-01	2.352e-02
ENSG00000177663.15_3	ENSG00000177663.15	IL17RA	chr22	+	ENSG00000177663.15:s:17105591-17105602	ENSG00000177663.15_3_CE_1	False	False	17105591-17105602	A	17105853-17105954	C1_A	17105602-17105853	102	False	True	True	3.985e-01	5.777e-01	1.555e-01	9.625e-01	2.352e-02
ENSG00000177663.15_3	ENSG00000177663.15	IL17RA	chr22	+	ENSG00000177663.15:t:17107727-17107768	ENSG00000177663.15_3_CE_1	False	False	17107727-17107768	C1	17105591-17105602	C2_C1	17105602-17107727	102	False	True	True	4.830e-01	3.237e-01	-1.468e-01	9.654e-01	2.676e-02
ENSG00000177663.15_3	ENSG00000177663.15	IL17RA	chr22	+	ENSG00000177663.15:t:17107727-17107768	ENSG00000177663.15_3_CE_1	False	False	17107727-17107768	A	17105853-17105954	C2_A	17105954-17107727	102	False	True	True	5.170e-01	6.763e-01	1.468e-01	9.654e-01	2.676e-02
ENSG00000141456.16_3	ENSG00000141456.16	PELP1	chr17	-	ENSG00000141456.16:s:4674510-4674669	ENSG00000141456.16_3_CE_1	False	True	4674510-4674669	C2	4673250-4673456	C1_C2	4673456-4674510	56	False	False	True	5.313e-02	1.487e-02	-2.017e-02	7.630e-01	6.343e-01
ENSG00000141456.16_3	ENSG00000141456.16	PELP1	chr17	-	ENSG00000141456.16:s:4674510-4674669	ENSG00000141456.16_3_CE_1	False	False	4674510-4674669	A	4673619-4673674	C1_A	4673674-4674510	56	False	False	True	9.469e-01	9.851e-01	2.017e-02	7.630e-01	6.343e-01
ENSG00000141456.16_3	ENSG00000141456.16	PELP1	chr17	-	ENSG00000141456.16:t:4673250-4673535	ENSG00000141456.16_3_CE_1	False	True	4673250-4673456	C1	4674510-4674669	C2_C1	4673456-4674510	56	False	False	True	5.931e-02	1.835e-02	-2.859e-02	8.195e-01	5.435e-01
ENSG00000141456.16_3	ENSG00000141456.16	PELP1	chr17	-	ENSG00000141456.16:t:4673250-4673535	ENSG00000141456.16_3_CE_1	False	False	4673250-4673456	A	4673619-4673674	C2_A	4673456-4673619	56	False	False	True	9.407e-01	9.816e-01	2.859e-02	8.195e-01	5.435e-01
ENSG00000113649.13_1	ENSG00000113649.13	TCERG1	chr5	+	ENSG00000113649.13:s:146458884-146459337	ENSG00000113649.13_1_CE_1	False	False	146458884-146459337	C2	146463551-146463793	C1_C2	146459337-146463551	79	False	False	True	9.001e-01	8.537e-01	-3.640e-02	8.244e-01	3.473e-01
ENSG00000113649.13_1	ENSG00000113649.13	TCERG1	chr5	+	ENSG00000113649.13:s:146458884-146459337	ENSG00000113649.13_1_CE_1	False	False	146458884-146459337	A	146462018-146462096	C1_A	146459337-146462018	79	False	False	True	9.987e-02	1.463e-01	3.640e-02	8.244e-01	3.473e-01
ENSG00000113649.13_1	ENSG00000113649.13	TCERG1	chr5	+	ENSG00000113649.13:t:146463551-146463793	ENSG00000113649.13_1_CE_1	False	False	146463551-146463793	C1	146458884-146459337	C2_C1	146459337-146463551	79	False	False	True	8.880e-01	8.429e-01	-3.420e-02	8.192e-01	3.895e-01
ENSG00000113649.13_1	ENSG00000113649.13	TCERG1	chr5	+	ENSG00000113649.13:t:146463551-146463793	ENSG00000113649.13_1_CE_1	False	False	146463551-146463793	A	146462018-146462096	C2_A	146462096-146463551	79	False	False	True	1.120e-01	1.571e-01	3.420e-02	8.192e-01	3.895e-01
ENSG00000113649.13_2	ENSG00000113649.13	TCERG1	chr5	+	ENSG00000113649.13:s:146463551-146463793	ENSG00000113649.13_2_CE_1	False	False	146463551-146463793	C2	146469544-146469744	C1_C2	146463793-146469544	63	False	False	True	7.371e-01	7.840e-01	3.908e-02	8.222e-01	2.819e-01
ENSG00000113649.13_2	ENSG00000113649.13	TCERG1	chr5	+	ENSG00000113649.13:s:146463551-146463793	ENSG00000113649.13_2_CE_1	False	False	146463551-146463793	A	146468341-146468403	C1_A	146463793-146468341	63	False	False	True	2.629e-01	2.160e-01	-3.908e-02	8.222e-01	2.819e-01
ENSG00000113649.13_2	ENSG00000113649.13	TCERG1	chr5	+	ENSG00000113649.13:t:146469544-146469809	ENSG00000113649.13_2_CE_1	False	False	146469544-146469744	C1	146463551-146463793	C2_C1	146463793-146469544	63	False	False	True	7.153e-01	7.293e-01	1.357e-02	7.837e-01	3.869e-01
ENSG00000113649.13_2	ENSG00000113649.13	TCERG1	chr5	+	ENSG00000113649.13:t:146469544-146469809	ENSG00000113649.13_2_CE_1	False	False	146469544-146469744	A	146468341-146468403	C2_A	146468403-146469544	63	False	False	True	2.847e-01	2.707e-01	-1.357e-02	7.837e-01	3.869e-01
ENSG00000113649.13_8	ENSG00000113649.13	TCERG1	chr5	+	ENSG00000113649.13:s:146509145-146509245	ENSG00000113649.13_8_CE_1	False	False	146509145-146509245	C2	146510441-146511961	C1_C2	146509245-146510441	94	False	False	True	9.167e-01	9.417e-01	7.450e-03	6.654e-01	7.949e-01
ENSG00000113649.13_8	ENSG00000113649.13	TCERG1	chr5	+	ENSG00000113649.13:s:146509145-146509245	ENSG00000113649.13_8_CE_1	False	False	146509145-146509245	A	146510067-146510160	C1_A	146509245-146510067	94	False	False	True	8.326e-02	5.831e-02	-7.450e-03	6.654e-01	7.949e-01
ENSG00000113649.13_8	ENSG00000113649.13	TCERG1	chr5	+	ENSG00000113649.13:t:146510441-146511961	ENSG00000113649.13_8_CE_1	False	False	146510441-146511961	C1	146509145-146509245	C2_C1	146509245-146510441	94	False	False	True	8.931e-01	9.174e-01	1.997e-02	7.734e-01	6.224e-01
ENSG00000113649.13_8	ENSG00000113649.13	TCERG1	chr5	+	ENSG00000113649.13:t:146510441-146511961	ENSG00000113649.13_8_CE_1	False	False	146510441-146511961	A	146510067-146510160	C2_A	146510160-146510441	94	False	False	True	1.069e-01	8.256e-02	-1.997e-02	7.734e-01	6.224e-01
ENSG00000182934.12_1	ENSG00000182934.12	SRPRA	chr11	-	ENSG00000182934.12:s:126268688-126268982	ENSG00000182934.12_1_CE_1	False	False	126268688-126268982	C2	126267549-126267712	C1_C2	126267712-126268688	84	False	False	True	5.297e-02	1.177e-01	5.055e-02	8.781e-01	2.603e-01
ENSG00000182934.12_1	ENSG00000182934.12	SRPRA	chr11	-	ENSG00000182934.12:s:126268688-126268982	ENSG00000182934.12_1_CE_1	False	False	126268688-126268982	A	126268003-126268086	C1_A	126268086-126268688	84	False	False	True	9.470e-01	8.823e-01	-5.055e-02	8.781e-01	2.603e-01
ENSG00000182934.12_1	ENSG00000182934.12	SRPRA	chr11	-	ENSG00000182934.12:t:126267549-126267712	ENSG00000182934.12_1_CE_1	False	False	126267549-126267712	C1	126268688-126268982	C2_C1	126267712-126268688	84	False	False	True	3.772e-02	6.989e-02	3.004e-02	8.366e-01	5.375e-01
ENSG00000182934.12_1	ENSG00000182934.12	SRPRA	chr11	-	ENSG00000182934.12:t:126267549-126267712	ENSG00000182934.12_1_CE_1	False	False	126267549-126267712	A	126268003-126268086	C2_A	126267712-126268003	84	False	False	True	9.623e-01	9.301e-01	-3.004e-02	8.366e-01	5.375e-01
ENSG00000085382.12_4	ENSG00000085382.12	HACE1	chr6	-	ENSG00000085382.12:s:104771193-104771389	ENSG00000085382.12_4_CE_1	False	False	104771193-104771389	C2	104744512-104744610	C1_C2	104744610-104771193	132	False	False	True	5.204e-02	2.544e-02	-9.652e-03	7.165e-01	6.039e-01
ENSG00000085382.12_4	ENSG00000085382.12	HACE1	chr6	-	ENSG00000085382.12:s:104771193-104771389	ENSG00000085382.12_4_CE_1	False	False	104771193-104771389	A	104750341-104750472	C1_A	104750472-104771193	132	False	False	True	9.480e-01	9.746e-01	9.652e-03	7.165e-01	6.039e-01
ENSG00000085382.12_4	ENSG00000085382.12	HACE1	chr6	-	ENSG00000085382.12:t:104744512-104744610	ENSG00000085382.12_4_CE_1	False	False	104744512-104744610	C1	104771193-104771389	C2_C1	104744610-104771193	132	False	False	True	4.231e-02	2.082e-02	-6.931e-03	6.904e-01	6.893e-01
ENSG00000085382.12_4	ENSG00000085382.12	HACE1	chr6	-	ENSG00000085382.12:t:104744512-104744610	ENSG00000085382.12_4_CE_1	False	False	104744512-104744610	A	104750341-104750472	C2_A	104744610-104750341	132	False	False	True	9.267e-01	9.249e-01	-3.806e-04	7.286e-01	5.796e-01
ENSG00000184863.11_1	ENSG00000184863.11	RBM33	chr7	+	ENSG00000184863.11:s:155644451-155644919	ENSG00000184863.11_1_CE_1	False	True	155644451-155644919	C2	155672867-155672915	C1_C2	155644919-155672867	79	False	False	True	2.965e-02	6.317e-02	2.620e-02	8.107e-01	5.545e-01
ENSG00000184863.11_1	ENSG00000184863.11	RBM33	chr7	+	ENSG00000184863.11:s:155644451-155644919	ENSG00000184863.11_1_CE_1	False	False	155644451-155644919	A	155665175-155665253	C1_A	155644919-155665175	79	False	False	True	9.704e-01	9.368e-01	-2.620e-02	8.107e-01	5.545e-01
ENSG00000184863.11_1	ENSG00000184863.11	RBM33	chr7	+	ENSG00000184863.11:t:155672867-155672915	ENSG00000184863.11_1_CE_1	False	True	155672867-155672915	C1	155644451-155644919	C2_C1	155644919-155672867	79	False	False	True	5.533e-02	1.238e-01	4.725e-02	8.640e-01	2.752e-01
ENSG00000184863.11_1	ENSG00000184863.11	RBM33	chr7	+	ENSG00000184863.11:t:155672867-155672915	ENSG00000184863.11_1_CE_1	False	False	155672867-155672915	A	155665175-155665253	C2_A	155665253-155672867	79	False	False	True	9.447e-01	8.762e-01	-4.725e-02	8.640e-01	2.752e-01
ENSG00000184863.11_2	ENSG00000184863.11	RBM33	chr7	+	ENSG00000184863.11:s:155680590-155680908	ENSG00000184863.11_2_CE_1	False	False	155680590-155680908	C2	155700773-155700944	C1_C2	155680908-155700773	120	False	False	True	9.220e-01	9.196e-01	1.222e-03	6.708e-01	7.837e-01
ENSG00000184863.11_2	ENSG00000184863.11	RBM33	chr7	+	ENSG00000184863.11:s:155680590-155680908	ENSG00000184863.11_2_CE_1	False	False	155680590-155680908	A	155684933-155685052	C1_A	155680908-155684933	120	False	False	True	7.798e-02	8.042e-02	-1.222e-03	6.708e-01	7.837e-01
ENSG00000184863.11_2	ENSG00000184863.11	RBM33	chr7	+	ENSG00000184863.11:t:155700773-155701490	ENSG00000184863.11_2_CE_1	False	False	155700773-155700944	C1	155680590-155680908	C2_C1	155680908-155700773	120	False	False	True	9.121e-01	9.157e-01	4.046e-03	6.896e-01	7.355e-01
ENSG00000184863.11_2	ENSG00000184863.11	RBM33	chr7	+	ENSG00000184863.11:t:155700773-155701490	ENSG00000184863.11_2_CE_1	False	False	155700773-155700944	A	155684933-155685052	C2_A	155685052-155700773	120	False	False	True	8.786e-02	8.435e-02	-4.046e-03	6.896e-01	7.355e-01
ENSG00000074603.19_1	ENSG00000074603.19	DPP8	chr15	-	ENSG00000074603.19:s:65517381-65517704	ENSG00000074603.19_1_CE_1	False	False	65517486-65517704	C2	65512295-65512564	C1_C2	65512564-65517486	136	False	False	True	6.722e-01	6.250e-01	-3.945e-02	8.157e-01	2.308e-01
ENSG00000074603.19_1	ENSG00000074603.19	DPP8	chr15	-	ENSG00000074603.19:s:65517381-65517704	ENSG00000074603.19_1_CE_1	False	False	65517486-65517704	A	65515656-65515791	C1_A	65515791-65517486	136	False	False	True	3.245e-01	3.731e-01	4.160e-02	8.185e-01	2.234e-01
ENSG00000074603.19_1	ENSG00000074603.19	DPP8	chr15	-	ENSG00000074603.19:t:65512295-65512831	ENSG00000074603.19_1_CE_1	False	False	65512295-65512564	C1	65517486-65517704	C2_C1	65512564-65517486	136	False	False	True	7.201e-01	6.319e-01	-6.045e-02	8.654e-01	1.749e-01
ENSG00000074603.19_1	ENSG00000074603.19	DPP8	chr15	-	ENSG00000074603.19:t:65512295-65512831	ENSG00000074603.19_1_CE_1	False	False	65512295-65512564	A	65515656-65515791	C2_A	65512564-65515656	136	False	False	True	2.762e-01	3.662e-01	6.361e-02	8.720e-01	1.641e-01
ENSG00000074603.19_3	ENSG00000074603.19	DPP8	chr15	-	ENSG00000074603.19:s:65507243-65507355	ENSG00000074603.19_3_CE_1	False	False	65507243-65507355	C2	65497864-65498032	C1_C2	65498032-65507243	174	False	False	True	4.677e-02	1.122e-01	4.394e-02	8.458e-01	2.878e-01
ENSG00000074603.19_3	ENSG00000074603.19	DPP8	chr15	-	ENSG00000074603.19:s:65507243-65507355	ENSG00000074603.19_3_CE_1	False	False	65507243-65507355	A	65500606-65500779	C1_A	65500779-65507243	174	False	False	True	9.532e-01	8.878e-01	-4.394e-02	8.458e-01	2.878e-01
ENSG00000074603.19_3	ENSG00000074603.19	DPP8	chr15	-	ENSG00000074603.19:t:65497864-65498032	ENSG00000074603.19_3_CE_1	False	False	65497864-65498032	C1	65507243-65507355	C2_C1	65498032-65507243	174	False	False	True	7.841e-02	1.429e-01	4.219e-02	8.317e-01	2.546e-01
ENSG00000074603.19_3	ENSG00000074603.19	DPP8	chr15	-	ENSG00000074603.19:t:65497864-65498032	ENSG00000074603.19_3_CE_1	False	False	65497864-65498032	A	65500606-65500779	C2_A	65498032-65500606	174	False	False	True	9.216e-01	8.571e-01	-4.219e-02	8.317e-01	2.546e-01
ENSG00000156711.17_1	ENSG00000156711.17	MAPK13	chr6	+	ENSG00000156711.17:s:36135753-36135861	ENSG00000156711.17_1_CE_1	False	True	36135753-36135861	C2	36136484-36136531	C1_C2	36135861-36136484	30	False	False	True	2.699e-01	3.630e-01	6.155e-02	8.465e-01	1.327e-01
ENSG00000156711.17_1	ENSG00000156711.17	MAPK13	chr6	+	ENSG00000156711.17:s:36135753-36135861	ENSG00000156711.17_1_CE_1	False	False	36135753-36135861	A	36136019-36136048	C1_A	36135861-36136019	30	False	False	True	7.301e-01	6.370e-01	-6.155e-02	8.465e-01	1.327e-01
ENSG00000156711.17_1	ENSG00000156711.17	MAPK13	chr6	+	ENSG00000156711.17:t:36136484-36136531	ENSG00000156711.17_1_CE_1	False	True	36136484-36136531	C1	36135753-36135861	C2_C1	36135861-36136484	30	False	False	True	2.557e-01	3.624e-01	6.612e-02	8.543e-01	1.149e-01
ENSG00000156711.17_1	ENSG00000156711.17	MAPK13	chr6	+	ENSG00000156711.17:t:36136484-36136531	ENSG00000156711.17_1_CE_1	False	False	36136484-36136531	A	36136019-36136048	C2_A	36136048-36136484	30	False	False	True	7.443e-01	6.376e-01	-6.612e-02	8.543e-01	1.149e-01
ENSG00000130787.14_2	ENSG00000130787.14	HIP1R	chr12	+	ENSG00000130787.14:s:122860148-122860329	ENSG00000130787.14_2_CE_1	False	False	122860148-122860210	C2	122860679-122860784	C1_C2	122860210-122860679	101	False	True	True	1.437e-01	2.624e-02	-1.015e-01	9.573e-01	7.353e-02
ENSG00000130787.14_2	ENSG00000130787.14	HIP1R	chr12	+	ENSG00000130787.14:s:122860148-122860329	ENSG00000130787.14_2_CE_1	False	False	122860148-122860210	A	122860423-122860523	C1_A	122860210-122860423	101	False	True	True	8.563e-01	9.738e-01	1.015e-01	9.573e-01	7.353e-02
ENSG00000130787.14_2	ENSG00000130787.14	HIP1R	chr12	+	ENSG00000130787.14:t:122860679-122860784	ENSG00000130787.14_2_CE_1	False	False	122860679-122860784	C1	122860148-122860210	C2_C1	122860210-122860679	101	False	True	True	1.732e-01	2.329e-02	-1.259e-01	9.815e-01	4.200e-02
ENSG00000130787.14_2	ENSG00000130787.14	HIP1R	chr12	+	ENSG00000130787.14:t:122860679-122860784	ENSG00000130787.14_2_CE_1	False	False	122860679-122860784	A	122860423-122860523	C2_A	122860523-122860679	101	False	True	True	8.268e-01	9.767e-01	1.259e-01	9.815e-01	4.200e-02
ENSG00000124209.4_1	ENSG00000124209.4	RAB22A	chr20	+	ENSG00000124209.4:s:58311043-58311122	ENSG00000124209.4_1_CE_1	False	True	58311043-58311122	C2	58353273-58353344	C1_C2	58311122-58353273	82	False	False	True	2.229e-01	1.650e-01	-3.784e-02	8.238e-01	2.899e-01
ENSG00000124209.4_1	ENSG00000124209.4	RAB22A	chr20	+	ENSG00000124209.4:s:58311043-58311122	ENSG00000124209.4_1_CE_1	False	False	58311043-58311122	A	58343718-58343799	C1_A	58311122-58343718	82	False	False	True	7.771e-01	8.350e-01	3.784e-02	8.238e-01	2.899e-01
ENSG00000124209.4_1	ENSG00000124209.4	RAB22A	chr20	+	ENSG00000124209.4:t:58353273-58353344	ENSG00000124209.4_1_CE_1	False	True	58353273-58353344	C1	58311043-58311122	C2_C1	58311122-58353273	82	False	False	True	1.844e-01	1.211e-01	-4.016e-02	8.331e-01	3.006e-01
ENSG00000124209.4_1	ENSG00000124209.4	RAB22A	chr20	+	ENSG00000124209.4:t:58353273-58353344	ENSG00000124209.4_1_CE_1	False	False	58353273-58353344	A	58343718-58343799	C2_A	58343799-58353273	82	False	False	True	8.156e-01	8.789e-01	4.016e-02	8.331e-01	3.006e-01
ENSG00000137486.17_1	ENSG00000137486.17	ARRB1	chr11	-	ENSG00000137486.17:s:75272786-75272978	ENSG00000137486.17_1_CE_1	False	False	75272895-75272978	C2	75268889-75268959	C1_C2	75268959-75272895	24	False	False	True	8.532e-01	9.533e-01	7.790e-02	8.976e-01	1.191e-01
ENSG00000137486.17_1	ENSG00000137486.17	ARRB1	chr11	-	ENSG00000137486.17:s:75272786-75272978	ENSG00000137486.17_1_CE_1	False	False	75272895-75272978	A	75271701-75271724	C1_A	75271724-75272895	24	False	False	True	1.468e-01	4.674e-02	-7.790e-02	8.976e-01	1.191e-01
ENSG00000137486.17_1	ENSG00000137486.17	ARRB1	chr11	-	ENSG00000137486.17:t:75268889-75268959	ENSG00000137486.17_1_CE_1	False	False	75268889-75268959	C1	75272895-75272978	C2_C1	75268959-75272895	24	False	False	True	8.427e-01	8.490e-01	1.408e-02	7.748e-01	4.194e-01
ENSG00000137486.17_1	ENSG00000137486.17	ARRB1	chr11	-	ENSG00000137486.17:t:75268889-75268959	ENSG00000137486.17_1_CE_1	False	False	75268889-75268959	A	75271701-75271724	C2_A	75268959-75271701	24	False	False	True	1.573e-01	1.510e-01	-1.408e-02	7.748e-01	4.194e-01
ENSG00000056998.20_2	ENSG00000056998.20	GYG2	chrX	+	ENSG00000056998.20:s:2875810-2875914	ENSG00000056998.20_2_CE_1	False	False	2875810-2875914	C2	2881052-2882820	C1_C2	2875914-2881052	108	False	False	True	1.236e-01	8.643e-02	-1.812e-02	7.915e-01	3.251e-01
ENSG00000056998.20_2	ENSG00000056998.20	GYG2	chrX	+	ENSG00000056998.20:s:2875810-2875914	ENSG00000056998.20_2_CE_1	False	False	2875810-2875914	A	2877200-2877307	C1_A	2875914-2877200	108	False	False	True	8.764e-01	9.136e-01	1.812e-02	7.915e-01	3.251e-01
ENSG00000056998.20_2	ENSG00000056998.20	GYG2	chrX	+	ENSG00000056998.20:t:2881052-2882820	ENSG00000056998.20_2_CE_1	False	False	2881052-2882820	C1	2875810-2875914	C2_C1	2875914-2881052	108	False	False	True	9.526e-02	4.763e-02	-2.851e-02	7.899e-01	3.186e-01
ENSG00000056998.20_2	ENSG00000056998.20	GYG2	chrX	+	ENSG00000056998.20:t:2881052-2882820	ENSG00000056998.20_2_CE_1	False	False	2881052-2882820	A	2877200-2877307	C2_A	2877307-2881052	108	False	False	True	8.997e-01	9.295e-01	1.959e-02	7.882e-01	3.309e-01
ENSG00000196411.10_1	ENSG00000196411.10	EPHB4	chr7	-	ENSG00000196411.10:s:100817192-100817357	ENSG00000196411.10_1_CE_1	False	True	100817192-100817357	C2	100813652-100813716	C1_C2	100813716-100817192	103	False	False	True	1.186e-01	6.769e-02	-3.268e-02	8.089e-01	3.884e-01
ENSG00000196411.10_1	ENSG00000196411.10	EPHB4	chr7	-	ENSG00000196411.10:s:100817192-100817357	ENSG00000196411.10_1_CE_1	False	False	100817192-100817357	A	100813919-100814021	C1_A	100814021-100817192	103	False	False	True	8.568e-01	8.975e-01	2.428e-02	7.748e-01	4.426e-01
ENSG00000196411.10_1	ENSG00000196411.10	EPHB4	chr7	-	ENSG00000196411.10:t:100813652-100813716	ENSG00000196411.10_1_CE_1	False	True	100813652-100813716	C1	100817192-100817357	C2_C1	100813716-100817192	103	False	False	True	6.472e-02	5.136e-02	-1.085e-02	7.327e-01	6.655e-01
ENSG00000196411.10_1	ENSG00000196411.10	EPHB4	chr7	-	ENSG00000196411.10:t:100813652-100813716	ENSG00000196411.10_1_CE_1	False	False	100813652-100813716	A	100813919-100814021	C2_A	100813716-100813919	103	False	False	True	9.353e-01	9.486e-01	1.085e-02	7.327e-01	6.655e-01
ENSG00000196411.10_2	ENSG00000196411.10	EPHB4	chr7	-	ENSG00000196411.10:s:100805501-100805694	ENSG00000196411.10_2_CE_1	False	False	100805501-100805694	C2	100802565-100803590	C1_C2	100803590-100805501	156	False	False	True	7.869e-02	7.536e-02	-2.282e-03	6.772e-01	7.475e-01
ENSG00000196411.10_2	ENSG00000196411.10	EPHB4	chr7	-	ENSG00000196411.10:s:100805501-100805694	ENSG00000196411.10_2_CE_1	False	False	100805501-100805694	A	100805166-100805321	C1_A	100805321-100805501	156	False	False	True	9.213e-01	9.246e-01	2.282e-03	6.772e-01	7.475e-01
ENSG00000196411.10_2	ENSG00000196411.10	EPHB4	chr7	-	ENSG00000196411.10:t:100802565-100803590	ENSG00000196411.10_2_CE_1	False	False	100802565-100803590	C1	100805501-100805694	C2_C1	100803590-100805501	156	False	False	True	1.274e-01	1.107e-01	-1.183e-02	7.385e-01	5.386e-01
ENSG00000196411.10_2	ENSG00000196411.10	EPHB4	chr7	-	ENSG00000196411.10:t:100802565-100803590	ENSG00000196411.10_2_CE_1	False	False	100802565-100803590	A	100805166-100805321	C2_A	100803590-100805166	156	False	False	True	8.726e-01	8.893e-01	1.183e-02	7.385e-01	5.386e-01
ENSG00000153560.12_1	ENSG00000153560.12	UBP1	chr3	-	ENSG00000153560.12:s:33409236-33409346	ENSG00000153560.12_1_CE_1	False	False	33409236-33409346	C2	33402801-33402904	C1_C2	33402904-33409236	108	False	False	True	6.344e-01	6.595e-01	2.108e-02	7.710e-01	4.629e-01
ENSG00000153560.12_1	ENSG00000153560.12	UBP1	chr3	-	ENSG00000153560.12:s:33409236-33409346	ENSG00000153560.12_1_CE_1	False	False	33409236-33409346	A	33408690-33408797	C1_A	33408797-33409236	108	False	False	True	3.656e-01	3.405e-01	-2.108e-02	7.710e-01	4.629e-01
ENSG00000153560.12_1	ENSG00000153560.12	UBP1	chr3	-	ENSG00000153560.12:t:33402801-33402904	ENSG00000153560.12_1_CE_1	False	False	33402801-33402904	C1	33409236-33409346	C2_C1	33402904-33409236	108	False	False	True	6.548e-01	7.173e-01	5.105e-02	8.732e-01	2.478e-01
ENSG00000153560.12_1	ENSG00000153560.12	UBP1	chr3	-	ENSG00000153560.12:t:33402801-33402904	ENSG00000153560.12_1_CE_1	False	False	33402801-33402904	A	33408690-33408797	C2_A	33402904-33408690	108	False	False	True	3.268e-01	2.621e-01	-5.068e-02	8.624e-01	2.384e-01
ENSG00000153560.12_2	ENSG00000153560.12	UBP1	chr3	-	ENSG00000153560.12:s:33397045-33398438	ENSG00000153560.12_2_CE_1	False	False	33397045-33398438	C2	33396162-33396280	C1_C2	33396280-33397045	134	False	False	True	7.955e-01	7.844e-01	-9.435e-03	7.493e-01	4.973e-01
ENSG00000153560.12_2	ENSG00000153560.12	UBP1	chr3	-	ENSG00000153560.12:s:33397045-33398438	ENSG00000153560.12_2_CE_1	False	False	33397045-33398438	A	33396745-33396878	C1_A	33396878-33397045	134	False	False	True	2.045e-01	2.156e-01	9.435e-03	7.493e-01	4.973e-01
ENSG00000153560.12_2	ENSG00000153560.12	UBP1	chr3	-	ENSG00000153560.12:t:33396162-33396302	ENSG00000153560.12_2_CE_1	False	False	33396162-33396280	C1	33397045-33398438	C2_C1	33396280-33397045	134	False	False	True	9.604e-01	9.349e-01	-2.231e-02	7.792e-01	5.371e-01
ENSG00000153560.12_2	ENSG00000153560.12	UBP1	chr3	-	ENSG00000153560.12:t:33396162-33396302	ENSG00000153560.12_2_CE_1	False	False	33396162-33396280	A	33396745-33396878	C2_A	33396280-33396745	134	False	False	True	3.958e-02	6.510e-02	2.231e-02	7.792e-01	5.371e-01
ENSG00000120071.15_2	ENSG00000120071.15	KANSL1	chr17	-	ENSG00000120071.15:s:46092870-46094701	ENSG00000120071.15_2_CE_1	False	False	46094560-46094701	C2	46067549-46067667	C1_C2	46067667-46094560	102	False	True	True	7.431e-02	2.017e-01	1.031e-01	9.457e-01	6.740e-02
ENSG00000120071.15_2	ENSG00000120071.15	KANSL1	chr17	-	ENSG00000120071.15:s:46092870-46094701	ENSG00000120071.15_2_CE_1	False	False	46094560-46094701	A	46082441-46082542	C1_A	46082542-46094560	102	False	True	True	9.229e-01	7.959e-01	-1.031e-01	9.453e-01	6.728e-02
ENSG00000120071.15_2	ENSG00000120071.15	KANSL1	chr17	-	ENSG00000120071.15:t:46067549-46067667	ENSG00000120071.15_2_CE_1	False	False	46067549-46067667	C1	46094560-46094701	C2_C1	46067667-46094560	102	False	True	True	7.416e-02	2.027e-01	1.044e-01	9.493e-01	6.643e-02
ENSG00000120071.15_2	ENSG00000120071.15	KANSL1	chr17	-	ENSG00000120071.15:t:46067549-46067667	ENSG00000120071.15_2_CE_1	False	False	46067549-46067667	A	46082441-46082542	C2_A	46067667-46082441	102	False	True	True	9.258e-01	7.973e-01	-1.044e-01	9.493e-01	6.643e-02
ENSG00000120071.15_3	ENSG00000120071.15	KANSL1	chr17	-	ENSG00000120071.15:s:46039702-46046121	ENSG00000120071.15_3_CE_1	False	False	46039702-46039884	C2	46038538-46038686	C1_C2	46038686-46039702	189	False	False	True	1.268e-01	7.919e-02	-3.059e-02	8.226e-01	4.554e-01
ENSG00000120071.15_3	ENSG00000120071.15	KANSL1	chr17	-	ENSG00000120071.15:s:46039702-46046121	ENSG00000120071.15_3_CE_1	False	False	46039702-46039884	A	46039027-46039215	C1_A	46039215-46039702	189	False	False	True	8.732e-01	9.208e-01	3.059e-02	8.226e-01	4.554e-01
ENSG00000120071.15_3	ENSG00000120071.15	KANSL1	chr17	-	ENSG00000120071.15:t:46037325-46038686	ENSG00000120071.15_3_CE_1	False	False	46038538-46038686	C1	46039702-46039884	C2_C1	46038686-46039702	189	False	False	True	1.616e-01	8.260e-02	-6.091e-02	9.084e-01	1.941e-01
ENSG00000120071.15_3	ENSG00000120071.15	KANSL1	chr17	-	ENSG00000120071.15:t:46037325-46038686	ENSG00000120071.15_3_CE_1	False	False	46038538-46038686	A	46039027-46039215	C2_A	46038686-46039027	189	False	False	True	8.384e-01	9.174e-01	6.091e-02	9.084e-01	1.941e-01
ENSG00000186111.11_1	ENSG00000186111.11	PIP5K1C	chr19	-	ENSG00000186111.11:s:3643243-3643381	ENSG00000186111.11_1_CE_1	False	True	3643243-3643381	C2	3641705-3641809	C1_C2	3641809-3643243	33	False	False	True	2.743e-01	3.153e-01	2.699e-02	7.913e-01	3.128e-01
ENSG00000186111.11_1	ENSG00000186111.11	PIP5K1C	chr19	-	ENSG00000186111.11:s:3643243-3643381	ENSG00000186111.11_1_CE_1	False	False	3643243-3643381	A	3642907-3642939	C1_A	3642939-3643243	33	False	False	True	7.257e-01	6.847e-01	-2.699e-02	7.913e-01	3.128e-01
ENSG00000186111.11_1	ENSG00000186111.11	PIP5K1C	chr19	-	ENSG00000186111.11:t:3641705-3641809	ENSG00000186111.11_1_CE_1	False	True	3641705-3641809	C1	3643243-3643381	C2_C1	3641809-3643243	33	False	False	True	2.190e-01	2.331e-01	8.916e-03	7.550e-01	4.643e-01
ENSG00000186111.11_1	ENSG00000186111.11	PIP5K1C	chr19	-	ENSG00000186111.11:t:3641705-3641809	ENSG00000186111.11_1_CE_1	False	False	3641705-3641809	A	3642907-3642939	C2_A	3641809-3642907	33	False	False	True	7.810e-01	7.669e-01	-8.916e-03	7.550e-01	4.643e-01
ENSG00000186111.11_2	ENSG00000186111.11	PIP5K1C	chr19	-	ENSG00000186111.11:s:3638884-3639016	ENSG00000186111.11_2_CE_1	False	False	3638884-3639016	C2	3630183-3633169	C1_C2	3633169-3638884	84	False	False	True	8.012e-01	7.564e-01	-2.825e-02	8.010e-01	2.969e-01
ENSG00000186111.11_2	ENSG00000186111.11	PIP5K1C	chr19	-	ENSG00000186111.11:s:3638884-3639016	ENSG00000186111.11_2_CE_1	False	False	3638884-3639016	A	3633437-3633520	C1_A	3633520-3638884	84	False	False	True	1.955e-01	2.393e-01	2.777e-02	8.003e-01	2.995e-01
ENSG00000186111.11_2	ENSG00000186111.11	PIP5K1C	chr19	-	ENSG00000186111.11:t:3630183-3633169	ENSG00000186111.11_2_CE_1	False	False	3630183-3633169	C1	3638884-3639016	C2_C1	3633169-3638884	84	False	False	True	7.704e-01	7.030e-01	-4.809e-02	8.340e-01	2.126e-01
ENSG00000186111.11_2	ENSG00000186111.11	PIP5K1C	chr19	-	ENSG00000186111.11:t:3630183-3633169	ENSG00000186111.11_2_CE_1	False	False	3630183-3633169	A	3633437-3633520	C2_A	3633169-3633437	84	False	False	True	2.296e-01	2.970e-01	4.809e-02	8.340e-01	2.126e-01
ENSG00000105677.12_1	ENSG00000105677.12	TMEM147	chr19	+	ENSG00000105677.12:s:35546672-35546829	ENSG00000105677.12_1_CE_1	False	True	35546672-35546808	C2	35547119-35547240	C1_C2	35546808-35547119	85	False	False	True	3.494e-02	7.986e-02	4.199e-02	9.104e-01	4.474e-01
ENSG00000105677.12_1	ENSG00000105677.12	TMEM147	chr19	+	ENSG00000105677.12:s:35546672-35546829	ENSG00000105677.12_1_CE_1	False	False	35546672-35546808	A	35546945-35547029	C1_A	35546808-35546945	85	False	False	True	9.651e-01	9.201e-01	-4.199e-02	9.104e-01	4.474e-01
ENSG00000105677.12_1	ENSG00000105677.12	TMEM147	chr19	+	ENSG00000105677.12:t:35547119-35547240	ENSG00000105677.12_1_CE_1	False	True	35547119-35547240	C1	35546672-35546808	C2_C1	35546808-35547119	85	False	False	True	2.644e-02	5.099e-02	1.995e-02	7.619e-01	6.377e-01
ENSG00000105677.12_1	ENSG00000105677.12	TMEM147	chr19	+	ENSG00000105677.12:t:35547119-35547240	ENSG00000105677.12_1_CE_1	False	False	35547119-35547240	A	35546945-35547029	C2_A	35547029-35547119	85	False	False	True	9.359e-01	9.475e-01	1.158e-02	7.133e-01	7.077e-01
ENSG00000163964.18_3	ENSG00000163964.18	PIGX	chr3	+	ENSG00000163964.18:s:196722415-196722556	ENSG00000163964.18_3_CE_1	False	False	196722415-196722556	C2	196727923-196728136	C1_C2	196722556-196727923	117	False	False	True	9.249e-01	8.409e-01	-6.208e-02	8.919e-01	1.840e-01
ENSG00000163964.18_3	ENSG00000163964.18	PIGX	chr3	+	ENSG00000163964.18:s:196722415-196722556	ENSG00000163964.18_3_CE_1	False	False	196722415-196722556	A	196726655-196726771	C1_A	196722556-196726655	117	False	False	True	7.508e-02	1.591e-01	6.208e-02	8.919e-01	1.840e-01
ENSG00000163964.18_3	ENSG00000163964.18	PIGX	chr3	+	ENSG00000163964.18:t:196727923-196728351	ENSG00000163964.18_3_CE_1	False	False	196727923-196728136	C1	196722415-196722556	C2_C1	196722556-196727923	117	False	False	True	8.375e-01	8.536e-01	5.821e-03	7.255e-01	6.217e-01
ENSG00000163964.18_3	ENSG00000163964.18	PIGX	chr3	+	ENSG00000163964.18:t:196727923-196728351	ENSG00000163964.18_3_CE_1	False	False	196727923-196728136	A	196726655-196726771	C2_A	196726771-196727923	117	False	False	True	1.625e-01	1.464e-01	-5.821e-03	7.255e-01	6.217e-01
ENSG00000139641.13_3	ENSG00000139641.13	ESYT1	chr12	+	ENSG00000139641.13:s:56138183-56138272	ENSG00000139641.13_3_CE_1	False	True	56138183-56138272	C2	56138768-56138839	C1_C2	56138272-56138768	96	False	False	True	1.208e-01	9.739e-02	-1.661e-02	7.625e-01	5.012e-01
ENSG00000139641.13_3	ENSG00000139641.13	ESYT1	chr12	+	ENSG00000139641.13:s:56138183-56138272	ENSG00000139641.13_3_CE_1	False	False	56138183-56138272	A	56138404-56138499	C1_A	56138272-56138404	96	False	False	True	8.792e-01	9.026e-01	1.661e-02	7.625e-01	5.012e-01
ENSG00000139641.13_3	ENSG00000139641.13	ESYT1	chr12	+	ENSG00000139641.13:t:56138516-56138839	ENSG00000139641.13_3_CE_1	False	True	56138768-56138839	C1	56138183-56138272	C2_C1	56138272-56138768	96	False	False	True	1.025e-01	8.005e-02	-1.426e-02	7.381e-01	6.125e-01
ENSG00000139641.13_3	ENSG00000139641.13	ESYT1	chr12	+	ENSG00000139641.13:t:56138516-56138839	ENSG00000139641.13_3_CE_1	False	False	56138768-56138839	A	56138404-56138499	C2_A	56138499-56138768	96	False	False	True	8.975e-01	9.199e-01	1.426e-02	7.381e-01	6.125e-01
ENSG00000139641.13_4	ENSG00000139641.13	ESYT1	chr12	+	ENSG00000139641.13:s:56138927-56139013	ENSG00000139641.13_4_CE_1	False	False	56138927-56139013	C2	56142578-56142732	C1_C2	56139013-56142578	141	False	False	True	1.135e-01	1.310e-01	1.306e-02	7.263e-01	5.958e-01
ENSG00000139641.13_4	ENSG00000139641.13	ESYT1	chr12	+	ENSG00000139641.13:s:56138927-56139013	ENSG00000139641.13_4_CE_1	False	False	56138927-56139013	A	56142285-56142425	C1_A	56139013-56142285	141	False	False	True	8.648e-01	8.435e-01	-1.288e-02	7.378e-01	5.721e-01
ENSG00000139641.13_4	ENSG00000139641.13	ESYT1	chr12	+	ENSG00000139641.13:t:56142578-56142732	ENSG00000139641.13_4_CE_1	False	False	56142578-56142732	C1	56138927-56139013	C2_C1	56139013-56142578	141	False	False	True	1.002e-01	1.155e-01	1.117e-02	7.292e-01	6.194e-01
ENSG00000139641.13_4	ENSG00000139641.13	ESYT1	chr12	+	ENSG00000139641.13:t:56142578-56142732	ENSG00000139641.13_4_CE_1	False	False	56142578-56142732	A	56142285-56142425	C2_A	56142425-56142578	141	False	False	True	8.998e-01	8.845e-01	-1.117e-02	7.292e-01	6.194e-01
ENSG00000139641.13_5	ENSG00000139641.13	ESYT1	chr12	+	ENSG00000139641.13:s:56142578-56142732	ENSG00000139641.13_5_CE_1	False	True	56142578-56142732	C2	56143017-56143148	C1_C2	56142732-56143017	99	False	False	True	6.416e-02	5.353e-02	-7.517e-03	7.000e-01	7.297e-01
ENSG00000139641.13_5	ENSG00000139641.13	ESYT1	chr12	+	ENSG00000139641.13:s:56142578-56142732	ENSG00000139641.13_5_CE_1	False	False	56142578-56142732	A	56142835-56142933	C1_A	56142732-56142835	99	False	False	True	9.358e-01	9.465e-01	7.517e-03	7.000e-01	7.297e-01
ENSG00000139641.13_5	ENSG00000139641.13	ESYT1	chr12	+	ENSG00000139641.13:t:56143017-56143148	ENSG00000139641.13_5_CE_1	False	True	56143017-56143148	C1	56142578-56142732	C2_C1	56142732-56143017	99	False	False	True	7.427e-02	7.117e-02	-1.917e-03	6.416e-01	8.746e-01
ENSG00000139641.13_5	ENSG00000139641.13	ESYT1	chr12	+	ENSG00000139641.13:t:56143017-56143148	ENSG00000139641.13_5_CE_1	False	False	56143017-56143148	A	56142835-56142933	C2_A	56142933-56143017	99	False	False	True	9.257e-01	9.288e-01	1.917e-03	6.416e-01	8.746e-01
ENSG00000159593.15_1	ENSG00000159593.15	NAE1	chr16	-	ENSG00000159593.15:s:66830847-66830977	ENSG00000159593.15_1_CE_1	False	False	66830847-66830977	C2	66826677-66826780	C1_C2	66826780-66830847	98	False	False	True	8.958e-01	9.034e-01	8.530e-03	7.295e-01	6.086e-01
ENSG00000159593.15_1	ENSG00000159593.15	NAE1	chr16	-	ENSG00000159593.15:s:66830847-66830977	ENSG00000159593.15_1_CE_1	False	False	66830847-66830977	A	66827980-66828077	C1_A	66828077-66830847	98	False	False	True	6.603e-02	6.155e-02	-4.636e-03	7.272e-01	6.500e-01
ENSG00000159593.15_1	ENSG00000159593.15	NAE1	chr16	-	ENSG00000159593.15:t:66826668-66826780	ENSG00000159593.15_1_CE_1	False	False	66826677-66826780	C1	66830847-66830977	C2_C1	66826780-66830847	98	False	False	True	8.396e-01	8.204e-01	-1.346e-02	7.629e-01	4.632e-01
ENSG00000159593.15_1	ENSG00000159593.15	NAE1	chr16	-	ENSG00000159593.15:t:66826668-66826780	ENSG00000159593.15_1_CE_1	False	False	66826677-66826780	A	66827980-66828077	C2_A	66826780-66827980	98	False	False	True	1.583e-01	1.689e-01	9.836e-03	7.574e-01	4.956e-01
ENSG00000074696.13_1	ENSG00000074696.13	HACD3	chr15	+	ENSG00000074696.13:s:65554887-65554960	ENSG00000074696.13_1_CE_1	False	False	65554887-65554960	C2	65558680-65558731	C1_C2	65554960-65558680	165	False	False	True	2.203e-02	7.401e-02	5.162e-02	9.802e-01	4.249e-01
ENSG00000074696.13_1	ENSG00000074696.13	HACD3	chr15	+	ENSG00000074696.13:s:65554887-65554960	ENSG00000074696.13_1_CE_1	False	False	65554887-65554960	A	65556739-65556903	C1_A	65554960-65556739	165	False	False	True	9.780e-01	9.260e-01	-5.162e-02	9.802e-01	4.249e-01
ENSG00000074696.13_1	ENSG00000074696.13	HACD3	chr15	+	ENSG00000074696.13:t:65558680-65558731	ENSG00000074696.13_1_CE_1	False	False	65558680-65558731	C1	65554887-65554960	C2_C1	65554960-65558680	165	False	False	True	1.878e-02	7.382e-02	4.748e-02	9.666e-01	4.756e-01
ENSG00000074696.13_1	ENSG00000074696.13	HACD3	chr15	+	ENSG00000074696.13:t:65558680-65558731	ENSG00000074696.13_1_CE_1	False	False	65558680-65558731	A	65556739-65556903	C2_A	65556903-65558680	165	False	False	True	9.701e-01	9.101e-01	-5.693e-02	9.926e-01	3.640e-01
ENSG00000136861.19_3	ENSG00000136861.19	CDK5RAP2	chr9	-	ENSG00000136861.19:s:120467860-120467997	ENSG00000136861.19_3_CE_1	False	False	120467860-120467997	C2	120458450-120458622	C1_C2	120458622-120467860	96	False	True	True	6.260e-02	2.104e-01	1.429e-01	9.988e-01	7.223e-03
ENSG00000136861.19_3	ENSG00000136861.19	CDK5RAP2	chr9	-	ENSG00000136861.19:s:120467860-120467997	ENSG00000136861.19_3_CE_1	False	False	120467860-120467997	A	120460572-120460667	C1_A	120460667-120467860	96	False	True	True	9.241e-01	7.731e-01	-1.504e-01	9.996e-01	7.258e-03
ENSG00000136861.19_3	ENSG00000136861.19	CDK5RAP2	chr9	-	ENSG00000136861.19:t:120458450-120458622	ENSG00000136861.19_3_CE_1	False	False	120458450-120458622	C1	120467860-120467997	C2_C1	120458622-120467860	96	False	True	True	9.941e-02	3.144e-01	2.148e-01	9.999e-01	5.760e-04
ENSG00000136861.19_3	ENSG00000136861.19	CDK5RAP2	chr9	-	ENSG00000136861.19:t:120458450-120458622	ENSG00000136861.19_3_CE_1	False	False	120458450-120458622	A	120460572-120460667	C2_A	120458622-120460572	96	False	True	True	9.006e-01	6.856e-01	-2.148e-01	9.999e-01	5.760e-04
ENSG00000136861.19_4	ENSG00000136861.19	CDK5RAP2	chr9	-	ENSG00000136861.19:s:120458450-120458622	ENSG00000136861.19_4_CE_1	False	False	120458450-120458622	C2	120447895-120448126	C1_C2	120448126-120458450	418	False	False	True	1.337e-02	3.956e-02	8.942e-03	6.774e-01	7.608e-01
ENSG00000136861.19_4	ENSG00000136861.19	CDK5RAP2	chr9	-	ENSG00000136861.19:s:120458450-120458622	ENSG00000136861.19_4_CE_1	False	False	120458450-120458622	A	120453456-120453873	C1_A	120453873-120458450	418	False	False	True	9.788e-01	9.303e-01	-3.029e-02	8.214e-01	4.934e-01
ENSG00000136861.19_4	ENSG00000136861.19	CDK5RAP2	chr9	-	ENSG00000136861.19:t:120447895-120448126	ENSG00000136861.19_4_CE_1	False	False	120447895-120448126	C1	120458450-120458622	C2_C1	120448126-120458450	418	False	False	True	2.164e-02	6.847e-02	2.932e-02	8.037e-01	4.619e-01
ENSG00000136861.19_4	ENSG00000136861.19	CDK5RAP2	chr9	-	ENSG00000136861.19:t:120447895-120448126	ENSG00000136861.19_4_CE_1	False	False	120447895-120448126	A	120453456-120453873	C2_A	120448126-120453456	418	False	False	True	9.506e-01	8.848e-01	-5.610e-02	8.713e-01	2.107e-01
ENSG00000136861.19_6	ENSG00000136861.19	CDK5RAP2	chr9	-	ENSG00000136861.19:s:120408347-120408468	ENSG00000136861.19_6_CE_1	False	False	120408347-120408468	C2	120404036-120404113	C1_C2	120404113-120408347	237	False	False	True	2.303e-01	2.088e-01	-1.075e-02	7.524e-01	5.091e-01
ENSG00000136861.19_6	ENSG00000136861.19	CDK5RAP2	chr9	-	ENSG00000136861.19:s:120408347-120408468	ENSG00000136861.19_6_CE_1	False	False	120408347-120408468	A	120407012-120407248	C1_A	120407248-120408347	237	False	False	True	7.616e-01	7.895e-01	1.399e-02	7.587e-01	4.837e-01
ENSG00000136861.19_6	ENSG00000136861.19	CDK5RAP2	chr9	-	ENSG00000136861.19:t:120404036-120404113	ENSG00000136861.19_6_CE_1	False	False	120404036-120404113	C1	120408347-120408468	C2_C1	120404113-120408347	237	False	False	True	2.355e-01	1.676e-01	-4.914e-02	8.536e-01	2.388e-01
ENSG00000136861.19_6	ENSG00000136861.19	CDK5RAP2	chr9	-	ENSG00000136861.19:t:120404036-120404113	ENSG00000136861.19_6_CE_1	False	False	120404036-120404113	A	120407012-120407248	C2_A	120404113-120407012	237	False	False	True	7.645e-01	8.324e-01	4.914e-02	8.536e-01	2.388e-01
ENSG00000126822.18_2	ENSG00000126822.18	PLEKHG3	chr14	+	ENSG00000126822.18:s:64737356-64737375	ENSG00000126822.18_2_CE_1	False	False	64737356-64737375	C2	64738742-64738855	C1_C2	64737375-64738742	363	False	False	True	5.850e-01	5.297e-01	-3.668e-02	8.255e-01	2.085e-01
ENSG00000126822.18_2	ENSG00000126822.18	PLEKHG3	chr14	+	ENSG00000126822.18:s:64737356-64737375	ENSG00000126822.18_2_CE_1	False	False	64737356-64737375	A	64737862-64738224	C1_A	64737375-64737862	363	False	False	True	4.150e-01	4.703e-01	3.668e-02	8.255e-01	2.085e-01
ENSG00000126822.18_2	ENSG00000126822.18	PLEKHG3	chr14	+	ENSG00000126822.18:t:64738742-64738855	ENSG00000126822.18_2_CE_1	False	False	64738742-64738855	C1	64737356-64737375	C2_C1	64737375-64738742	363	False	False	True	5.983e-01	6.522e-01	3.242e-02	8.110e-01	2.472e-01
ENSG00000126822.18_2	ENSG00000126822.18	PLEKHG3	chr14	+	ENSG00000126822.18:t:64738742-64738855	ENSG00000126822.18_2_CE_1	False	False	64738742-64738855	A	64737862-64738224	C2_A	64738224-64738742	363	False	False	True	3.891e-01	3.305e-01	-2.998e-02	8.101e-01	2.476e-01
ENSG00000146828.18_2	ENSG00000146828.18	SLC12A9	chr7	+	ENSG00000146828.18:s:100860150-100860464	ENSG00000146828.18_2_CE_1	False	True	100860150-100860232	C2	100861392-100861584	C1_C2	100860232-100861392	125	False	False	True	4.999e-01	3.425e-01	-1.090e-01	8.916e-01	5.879e-02
ENSG00000146828.18_2	ENSG00000146828.18	SLC12A9	chr7	+	ENSG00000146828.18:s:100860150-100860464	ENSG00000146828.18_2_CE_1	False	False	100860150-100860232	A	100861138-100861262	C1_A	100860232-100861138	125	False	False	True	4.932e-01	6.428e-01	9.301e-02	8.774e-01	7.499e-02
ENSG00000146828.18_2	ENSG00000146828.18	SLC12A9	chr7	+	ENSG00000146828.18:t:100861392-100861584	ENSG00000146828.18_2_CE_1	False	True	100861392-100861584	C1	100860150-100860232	C2_C1	100860232-100861392	125	False	False	True	3.055e-01	2.450e-01	-3.593e-02	8.137e-01	2.482e-01
ENSG00000146828.18_2	ENSG00000146828.18	SLC12A9	chr7	+	ENSG00000146828.18:t:100861392-100861584	ENSG00000146828.18_2_CE_1	False	False	100861392-100861584	A	100861138-100861262	C2_A	100861262-100861392	125	False	False	True	6.945e-01	7.550e-01	3.593e-02	8.137e-01	2.482e-01
ENSG00000163539.18_4	ENSG00000163539.18	CLASP2	chr3	-	ENSG00000163539.18:s:33559307-33559385	ENSG00000163539.18_4_CE_1	False	False	33559307-33559385	C2	33551252-33551395	C1_C2	33551395-33559307	51	False	False	True	8.958e-01	9.568e-01	4.185e-02	8.354e-01	2.911e-01
ENSG00000163539.18_4	ENSG00000163539.18	CLASP2	chr3	-	ENSG00000163539.18:s:33559307-33559385	ENSG00000163539.18_4_CE_1	False	False	33559307-33559385	A	33559125-33559175	C1_A	33559175-33559307	51	False	False	True	1.042e-01	4.322e-02	-4.185e-02	8.354e-01	2.911e-01
ENSG00000163539.18_4	ENSG00000163539.18	CLASP2	chr3	-	ENSG00000163539.18:t:33551252-33551395	ENSG00000163539.18_4_CE_1	False	False	33551252-33551395	C1	33559307-33559385	C2_C1	33551395-33559307	51	False	False	True	9.064e-01	8.840e-01	-1.908e-02	7.694e-01	3.807e-01
ENSG00000163539.18_4	ENSG00000163539.18	CLASP2	chr3	-	ENSG00000163539.18:t:33551252-33551395	ENSG00000163539.18_4_CE_1	False	False	33551252-33551395	A	33559125-33559175	C2_A	33551395-33559125	51	False	False	True	6.343e-02	8.576e-02	1.099e-02	7.502e-01	4.804e-01
ENSG00000249115.9_4	ENSG00000249115.9	HAUS5	chr19	+	ENSG00000249115.9:s:35618887-35619049	ENSG00000249115.9_4_CE_1	False	True	35618887-35619049	C2	35619613-35619804	C1_C2	35619049-35619613	81	False	True	True	2.707e-01	5.637e-02	-2.142e-01	9.997e-01	9.864e-04
ENSG00000249115.9_4	ENSG00000249115.9	HAUS5	chr19	+	ENSG00000249115.9:s:35618887-35619049	ENSG00000249115.9_4_CE_1	False	False	35618887-35619049	A	35619424-35619504	C1_A	35619049-35619424	81	False	True	True	7.293e-01	9.436e-01	2.142e-01	9.997e-01	9.864e-04
ENSG00000249115.9_4	ENSG00000249115.9	HAUS5	chr19	+	ENSG00000249115.9:t:35619613-35619804	ENSG00000249115.9_4_CE_1	False	True	35619613-35619804	C1	35618887-35619049	C2_C1	35619049-35619613	81	False	True	True	2.157e-01	5.204e-02	-1.598e-01	9.991e-01	6.598e-03
ENSG00000249115.9_4	ENSG00000249115.9	HAUS5	chr19	+	ENSG00000249115.9:t:35619613-35619804	ENSG00000249115.9_4_CE_1	False	False	35619613-35619804	A	35619424-35619504	C2_A	35619504-35619613	81	False	True	True	7.843e-01	9.480e-01	1.598e-01	9.991e-01	6.598e-03
ENSG00000087077.14_1	ENSG00000087077.14	TRIP6	chr7	+	ENSG00000087077.14:s:100867387-100867606	ENSG00000087077.14_1_CE_1	False	False	100867387-100867606	C2	100868108-100868233	C1_C2	100867606-100868108	128	False	True	True	2.364e-01	1.047e-01	-1.347e-01	1.000e+00	3.700e-03
ENSG00000087077.14_1	ENSG00000087077.14	TRIP6	chr7	+	ENSG00000087077.14:s:100867387-100867606	ENSG00000087077.14_1_CE_1	False	False	100867387-100867606	A	100867861-100867988	C1_A	100867606-100867861	128	False	True	True	7.446e-01	8.758e-01	1.319e-01	1.000e+00	6.927e-03
ENSG00000087077.14_1	ENSG00000087077.14	TRIP6	chr7	+	ENSG00000087077.14:t:100868108-100868233	ENSG00000087077.14_1_CE_1	False	False	100868108-100868233	C1	100867387-100867606	C2_C1	100867606-100868108	128	False	True	True	4.128e-01	2.102e-01	-1.974e-01	9.994e-01	2.382e-03
ENSG00000087077.14_1	ENSG00000087077.14	TRIP6	chr7	+	ENSG00000087077.14:t:100868108-100868233	ENSG00000087077.14_1_CE_1	False	False	100868108-100868233	A	100867861-100867988	C2_A	100867988-100868108	128	False	True	True	5.872e-01	7.898e-01	1.974e-01	9.994e-01	2.382e-03
ENSG00000150768.17_1	ENSG00000150768.17	DLAT	chr11	+	ENSG00000150768.17:s:112045138-112045230	ENSG00000150768.17_1_CE_1	False	False	112045138-112045230	C2	112051234-112051349	C1_C2	112045230-112051234	108	False	False	True	8.925e-02	5.722e-02	-1.676e-02	7.308e-01	5.946e-01
ENSG00000150768.17_1	ENSG00000150768.17	DLAT	chr11	+	ENSG00000150768.17:s:112045138-112045230	ENSG00000150768.17_1_CE_1	False	False	112045138-112045230	A	112045863-112045970	C1_A	112045230-112045863	108	False	False	True	9.108e-01	9.428e-01	1.676e-02	7.308e-01	5.946e-01
ENSG00000150768.17_1	ENSG00000150768.17	DLAT	chr11	+	ENSG00000150768.17:t:112051234-112051349	ENSG00000150768.17_1_CE_1	False	False	112051234-112051349	C1	112045138-112045230	C2_C1	112045230-112051234	108	False	False	True	1.116e-01	8.559e-02	-1.883e-02	7.667e-01	5.218e-01
ENSG00000150768.17_1	ENSG00000150768.17	DLAT	chr11	+	ENSG00000150768.17:t:112051234-112051349	ENSG00000150768.17_1_CE_1	False	False	112051234-112051349	A	112045863-112045970	C2_A	112045970-112051234	108	False	False	True	8.884e-01	9.144e-01	1.883e-02	7.667e-01	5.218e-01
ENSG00000247134.8_1	ENSG00000247134.8	ENSG00000247134	chr8	+	ENSG00000247134.8:s:32927913-32928093	ENSG00000247134.8_1_CE_1	False	False	32927913-32928093	C2	33041635-33041771	C1_C2	32928093-33041635	116	False	False	True	8.302e-01	6.961e-01	-1.255e-01	9.538e-01	4.127e-02
ENSG00000247134.8_1	ENSG00000247134.8	ENSG00000247134	chr8	+	ENSG00000247134.8:s:32927913-32928093	ENSG00000247134.8_1_CE_1	False	False	32927913-32928093	A	32996201-32996316	C1_A	32928093-32996201	116	False	False	True	1.681e-01	3.013e-01	1.245e-01	9.532e-01	4.210e-02
ENSG00000247134.8_1	ENSG00000247134.8	ENSG00000247134	chr8	+	ENSG00000247134.8:t:33041635-33041771	ENSG00000247134.8_1_CE_1	False	False	33041635-33041771	C1	32927913-32928093	C2_C1	32928093-33041635	116	False	False	True	7.483e-01	6.193e-01	-1.163e-01	9.518e-01	4.930e-02
ENSG00000247134.8_1	ENSG00000247134.8	ENSG00000247134	chr8	+	ENSG00000247134.8:t:33041635-33041771	ENSG00000247134.8_1_CE_1	False	False	33041635-33041771	A	32996201-32996316	C2_A	32996316-33041635	116	False	False	True	2.457e-01	3.653e-01	1.000e-01	9.358e-01	7.334e-02
ENSG00000122882.11_1	ENSG00000122882.11	ECD	chr10	-	ENSG00000122882.11:s:73167866-73168095	ENSG00000122882.11_1_CE_1	False	False	73167866-73168095	C2	73160434-73160551	C1_C2	73160551-73167866	218	False	False	True	3.603e-02	2.483e-02	-1.314e-03	6.223e-01	9.427e-01
ENSG00000122882.11_1	ENSG00000122882.11	ECD	chr10	-	ENSG00000122882.11:s:73167866-73168095	ENSG00000122882.11_1_CE_1	False	False	73167866-73168095	A	73163733-73163950	C1_A	73163950-73167866	218	False	False	True	9.575e-01	9.696e-01	5.029e-03	6.548e-01	8.277e-01
ENSG00000122882.11_1	ENSG00000122882.11	ECD	chr10	-	ENSG00000122882.11:t:73160434-73160551	ENSG00000122882.11_1_CE_1	False	False	73160434-73160551	C1	73167866-73168095	C2_C1	73160551-73167866	218	False	False	True	6.141e-02	4.908e-02	-8.142e-03	7.159e-01	6.931e-01
ENSG00000122882.11_1	ENSG00000122882.11	ECD	chr10	-	ENSG00000122882.11:t:73160434-73160551	ENSG00000122882.11_1_CE_1	False	False	73160434-73160551	A	73163733-73163950	C2_A	73160551-73163733	218	False	False	True	9.386e-01	9.509e-01	8.142e-03	7.159e-01	6.931e-01
ENSG00000132356.12_3	ENSG00000132356.12	PRKAA1	chr5	-	ENSG00000132356.12:s:40771719-40771863	ENSG00000132356.12_3_CE_1	False	False	40771719-40771863	C2	40767466-40767690	C1_C2	40767690-40771719	88	False	False	True	8.877e-02	1.021e-01	8.333e-03	7.195e-01	6.580e-01
ENSG00000132356.12_3	ENSG00000132356.12	PRKAA1	chr5	-	ENSG00000132356.12:s:40771719-40771863	ENSG00000132356.12_3_CE_1	False	False	40771719-40771863	A	40769416-40769503	C1_A	40769503-40771719	88	False	False	True	9.112e-01	8.979e-01	-8.333e-03	7.195e-01	6.580e-01
ENSG00000132356.12_3	ENSG00000132356.12	PRKAA1	chr5	-	ENSG00000132356.12:t:40767466-40767690	ENSG00000132356.12_3_CE_1	False	False	40767466-40767690	C1	40771719-40771863	C2_C1	40767690-40771719	88	False	False	True	5.307e-02	7.048e-02	8.715e-03	7.018e-01	7.145e-01
ENSG00000132356.12_3	ENSG00000132356.12	PRKAA1	chr5	-	ENSG00000132356.12:t:40767466-40767690	ENSG00000132356.12_3_CE_1	False	False	40767466-40767690	A	40769416-40769503	C2_A	40767690-40769416	88	False	False	True	9.469e-01	9.295e-01	-8.715e-03	7.018e-01	7.145e-01
ENSG00000185133.14_1	ENSG00000185133.14	INPP5J	chr22	+	ENSG00000185133.14:s:31122923-31123119	ENSG00000185133.14_1_CE_1	False	False	31122923-31123119	C2	31124845-31125373	C1_C2	31123119-31124845	122	False	False	True	8.543e-01	7.475e-01	-6.688e-02	8.635e-01	1.413e-01
ENSG00000185133.14_1	ENSG00000185133.14	INPP5J	chr22	+	ENSG00000185133.14:s:31122923-31123119	ENSG00000185133.14_1_CE_1	False	False	31122923-31123119	A	31124142-31124263	C1_A	31123119-31124142	122	False	False	True	1.300e-01	2.166e-01	4.721e-02	8.338e-01	2.111e-01
ENSG00000185133.14_1	ENSG00000185133.14	INPP5J	chr22	+	ENSG00000185133.14:t:31124845-31125373	ENSG00000185133.14_1_CE_1	False	False	31124845-31125373	C1	31122923-31123119	C2_C1	31123119-31124845	122	False	False	True	8.635e-01	8.029e-01	-5.213e-02	8.494e-01	1.697e-01
ENSG00000185133.14_1	ENSG00000185133.14	INPP5J	chr22	+	ENSG00000185133.14:t:31124845-31125373	ENSG00000185133.14_1_CE_1	False	False	31124845-31125373	A	31124142-31124263	C2_A	31124263-31124845	122	False	False	True	1.365e-01	1.971e-01	5.213e-02	8.494e-01	1.697e-01
ENSG00000185133.14_2	ENSG00000185133.14	INPP5J	chr22	+	ENSG00000185133.14:s:31133098-31133235	ENSG00000185133.14_2_CE_1	False	False	31133098-31133235	C2	31133610-31133714	C1_C2	31133235-31133610	78	False	False	True	1.181e-01	8.888e-02	-1.291e-02	7.800e-01	4.009e-01
ENSG00000185133.14_2	ENSG00000185133.14	INPP5J	chr22	+	ENSG00000185133.14:s:31133098-31133235	ENSG00000185133.14_2_CE_1	False	False	31133098-31133235	A	31133406-31133483	C1_A	31133235-31133406	78	False	False	True	8.819e-01	9.111e-01	1.291e-02	7.800e-01	4.009e-01
ENSG00000185133.14_2	ENSG00000185133.14	INPP5J	chr22	+	ENSG00000185133.14:t:31133610-31133714	ENSG00000185133.14_2_CE_1	False	False	31133610-31133714	C1	31133098-31133235	C2_C1	31133235-31133610	78	False	False	True	1.205e-01	9.259e-02	-1.008e-02	7.711e-01	4.304e-01
ENSG00000185133.14_2	ENSG00000185133.14	INPP5J	chr22	+	ENSG00000185133.14:t:31133610-31133714	ENSG00000185133.14_2_CE_1	False	False	31133610-31133714	A	31133406-31133483	C2_A	31133483-31133610	78	False	False	True	8.795e-01	9.074e-01	1.008e-02	7.711e-01	4.304e-01
ENSG00000101997.13_2	ENSG00000101997.13	CCDC22	chrX	+	ENSG00000101997.13:s:49248817-49248924	ENSG00000101997.13_2_CE_1	False	True	49248817-49248924	C2	49249509-49249568	C1_C2	49248924-49249509	96	False	False	True	7.983e-02	2.132e-02	-4.999e-02	9.458e-01	3.838e-01
ENSG00000101997.13_2	ENSG00000101997.13	CCDC22	chrX	+	ENSG00000101997.13:s:49248817-49248924	ENSG00000101997.13_2_CE_1	False	False	49248817-49248924	A	49249167-49249262	C1_A	49248924-49249167	96	False	False	True	9.202e-01	9.787e-01	4.999e-02	9.458e-01	3.838e-01
ENSG00000101997.13_2	ENSG00000101997.13	CCDC22	chrX	+	ENSG00000101997.13:t:49249509-49249568	ENSG00000101997.13_2_CE_1	False	True	49249509-49249568	C1	49248817-49248924	C2_C1	49248924-49249509	96	False	False	True	1.296e-01	2.927e-02	-8.873e-02	9.581e-01	8.520e-02
ENSG00000101997.13_2	ENSG00000101997.13	CCDC22	chrX	+	ENSG00000101997.13:t:49249509-49249568	ENSG00000101997.13_2_CE_1	False	False	49249509-49249568	A	49249167-49249262	C2_A	49249262-49249509	96	False	False	True	8.704e-01	9.707e-01	8.873e-02	9.581e-01	8.520e-02
ENSG00000157985.19_2	ENSG00000157985.19	AGAP1	chr2	+	ENSG00000157985.19:s:235744698-235744839	ENSG00000157985.19_2_CE_1	False	True	235744698-235744839	C2	235797759-235797886	C1_C2	235744839-235797759	135	False	False	True	1.548e-01	2.217e-01	5.022e-02	8.336e-01	2.123e-01
ENSG00000157985.19_2	ENSG00000157985.19	AGAP1	chr2	+	ENSG00000157985.19:s:235744698-235744839	ENSG00000157985.19_2_CE_1	False	False	235744698-235744839	A	235750354-235750488	C1_A	235744839-235750354	135	False	False	True	8.452e-01	7.783e-01	-5.022e-02	8.336e-01	2.123e-01
ENSG00000157985.19_2	ENSG00000157985.19	AGAP1	chr2	+	ENSG00000157985.19:t:235797759-235797886	ENSG00000157985.19_2_CE_1	False	True	235797759-235797886	C1	235744698-235744839	C2_C1	235744839-235797759	135	False	False	True	1.448e-01	1.305e-01	-5.196e-03	7.383e-01	5.573e-01
ENSG00000157985.19_2	ENSG00000157985.19	AGAP1	chr2	+	ENSG00000157985.19:t:235797759-235797886	ENSG00000157985.19_2_CE_1	False	False	235797759-235797886	A	235750354-235750488	C2_A	235750488-235797759	135	False	False	True	8.552e-01	8.695e-01	5.196e-03	7.383e-01	5.573e-01
ENSG00000157985.19_3	ENSG00000157985.19	AGAP1	chr2	+	ENSG00000157985.19:s:235908738-235908906	ENSG00000157985.19_3_CE_1	False	False	235908738-235908906	C2	235968462-235968623	C1_C2	235908906-235968462	159	False	False	True	8.211e-01	8.134e-01	-4.276e-03	7.438e-01	5.400e-01
ENSG00000157985.19_3	ENSG00000157985.19	AGAP1	chr2	+	ENSG00000157985.19:s:235908738-235908906	ENSG00000157985.19_3_CE_1	False	False	235908738-235908906	A	235930765-235930923	C1_A	235908906-235930765	159	False	False	True	1.789e-01	1.866e-01	4.276e-03	7.438e-01	5.400e-01
ENSG00000157985.19_3	ENSG00000157985.19	AGAP1	chr2	+	ENSG00000157985.19:t:235968462-235968623	ENSG00000157985.19_3_CE_1	False	False	235968462-235968623	C1	235908738-235908906	C2_C1	235908906-235968462	159	False	False	True	7.999e-01	8.276e-01	1.452e-02	7.884e-01	3.804e-01
ENSG00000157985.19_3	ENSG00000157985.19	AGAP1	chr2	+	ENSG00000157985.19:t:235968462-235968623	ENSG00000157985.19_3_CE_1	False	False	235968462-235968623	A	235930765-235930923	C2_A	235930923-235968462	159	False	False	True	2.001e-01	1.724e-01	-1.452e-02	7.884e-01	3.804e-01
ENSG00000271601.4_1	ENSG00000271601.4	LIX1L	chr1	-	ENSG00000271601.4:s:145942713-145942853	ENSG00000271601.4_1_CE_1	False	True	145942713-145942853	C2	145936908-145936985	C1_C2	145936985-145942713	96	False	False	True	1.637e-01	1.164e-01	-3.480e-02	8.103e-01	3.456e-01
ENSG00000271601.4_1	ENSG00000271601.4	LIX1L	chr1	-	ENSG00000271601.4:s:145942713-145942853	ENSG00000271601.4_1_CE_1	False	False	145942713-145942853	A	145937604-145937699	C1_A	145937699-145942713	96	False	False	True	8.131e-01	8.635e-01	2.691e-02	7.800e-01	3.928e-01
ENSG00000271601.4_1	ENSG00000271601.4	LIX1L	chr1	-	ENSG00000271601.4:t:145936908-145936985	ENSG00000271601.4_1_CE_1	False	True	145936908-145936985	C1	145942713-145942853	C2_C1	145936985-145942713	96	False	False	True	1.159e-01	8.745e-02	-1.583e-02	7.408e-01	5.605e-01
ENSG00000271601.4_1	ENSG00000271601.4	LIX1L	chr1	-	ENSG00000271601.4:t:145936908-145936985	ENSG00000271601.4_1_CE_1	False	False	145936908-145936985	A	145937604-145937699	C2_A	145936985-145937604	96	False	False	True	8.841e-01	9.125e-01	1.583e-02	7.408e-01	5.605e-01
ENSG00000102081.16_3	ENSG00000102081.16	FMR1	chrX	+	ENSG00000102081.16:s:147937466-147937600	ENSG00000102081.16_3_CE_1	False	False	147937466-147937600	C2	147940576-147940662	C1_C2	147937600-147940576	63	False	False	True	7.330e-01	5.540e-01	-1.756e-01	9.956e-01	7.793e-03
ENSG00000102081.16_3	ENSG00000102081.16	FMR1	chrX	+	ENSG00000102081.16:s:147937466-147937600	ENSG00000102081.16_3_CE_1	False	False	147937466-147937600	A	147938099-147938161	C1_A	147937600-147938099	63	False	False	True	2.670e-01	4.460e-01	1.756e-01	9.956e-01	7.793e-03
ENSG00000102081.16_3	ENSG00000102081.16	FMR1	chrX	+	ENSG00000102081.16:t:147940157-147940662	ENSG00000102081.16_3_CE_1	False	False	147940576-147940662	C1	147937466-147937600	C2_C1	147937600-147940576	63	False	False	True	8.423e-01	7.478e-01	-8.235e-02	9.155e-01	1.088e-01
ENSG00000102081.16_3	ENSG00000102081.16	FMR1	chrX	+	ENSG00000102081.16:t:147940157-147940662	ENSG00000102081.16_3_CE_1	False	False	147940576-147940662	A	147938099-147938161	C2_A	147938161-147940576	63	False	False	True	1.236e-01	2.150e-01	7.203e-02	9.021e-01	1.387e-01
ENSG00000079616.14_2	ENSG00000079616.14	KIF22	chr16	+	ENSG00000079616.14:s:29804814-29805026	ENSG00000079616.14_2_CE_1	False	False	29804814-29805026	C2	29805263-29805385	C1_C2	29805026-29805263	60	False	False	True	7.523e-02	4.118e-02	-3.024e-02	8.355e-01	5.431e-01
ENSG00000079616.14_2	ENSG00000079616.14	KIF22	chr16	+	ENSG00000079616.14:s:29804814-29805026	ENSG00000079616.14_2_CE_1	False	False	29804814-29805026	A	29805115-29805174	C1_A	29805026-29805115	60	False	False	True	9.248e-01	9.588e-01	3.024e-02	8.355e-01	5.431e-01
ENSG00000079616.14_2	ENSG00000079616.14	KIF22	chr16	+	ENSG00000079616.14:t:29805263-29805385	ENSG00000079616.14_2_CE_1	False	False	29805263-29805385	C1	29804814-29805026	C2_C1	29805026-29805263	60	False	False	True	8.860e-02	5.520e-02	-2.042e-02	7.490e-01	5.619e-01
ENSG00000079616.14_2	ENSG00000079616.14	KIF22	chr16	+	ENSG00000079616.14:t:29805263-29805385	ENSG00000079616.14_2_CE_1	False	False	29805263-29805385	A	29805115-29805174	C2_A	29805174-29805263	60	False	False	True	9.114e-01	9.448e-01	2.042e-02	7.490e-01	5.619e-01
ENSG00000079277.22_1	ENSG00000079277.22	MKNK1	chr1	-	ENSG00000079277.22:s:46583228-46583329	ENSG00000079277.22_1_CE_1	False	False	46583228-46583329	C2	46576575-46576654	C1_C2	46576654-46583228	98	False	False	True	6.419e-02	1.023e-01	1.856e-02	7.520e-01	5.019e-01
ENSG00000079277.22_1	ENSG00000079277.22	MKNK1	chr1	-	ENSG00000079277.22:s:46583228-46583329	ENSG00000079277.22_1_CE_1	False	False	46583228-46583329	A	46580530-46580627	C1_A	46580627-46583228	98	False	False	True	9.169e-01	8.943e-01	-1.080e-02	7.307e-01	5.753e-01
ENSG00000079277.22_1	ENSG00000079277.22	MKNK1	chr1	-	ENSG00000079277.22:t:46576268-46576654	ENSG00000079277.22_1_CE_1	False	False	46576575-46576654	C1	46583228-46583329	C2_C1	46576654-46583228	98	False	False	True	3.613e-02	6.662e-02	1.935e-02	7.598e-01	5.958e-01
ENSG00000079277.22_1	ENSG00000079277.22	MKNK1	chr1	-	ENSG00000079277.22:t:46576268-46576654	ENSG00000079277.22_1_CE_1	False	False	46576575-46576654	A	46580530-46580627	C2_A	46576654-46580530	98	False	False	True	9.639e-01	9.334e-01	-1.935e-02	7.598e-01	5.958e-01
ENSG00000150779.12_1	ENSG00000150779.12	TIMM8B	chr11	-	ENSG00000150779.12:s:112086640-112086798	ENSG00000150779.12_1_CE_1	False	False	112086640-112086798	C2	112084800-112085462	C1_C2	112085462-112086640	333	False	False	True	7.391e-01	7.730e-01	2.475e-02	7.822e-01	4.190e-01
ENSG00000150779.12_1	ENSG00000150779.12	TIMM8B	chr11	-	ENSG00000150779.12:s:112086640-112086798	ENSG00000150779.12_1_CE_1	False	False	112086640-112086798	A	112085978-112086310	C1_A	112086310-112086640	333	False	False	True	2.609e-01	2.270e-01	-2.475e-02	7.822e-01	4.190e-01
ENSG00000150779.12_1	ENSG00000150779.12	TIMM8B	chr11	-	ENSG00000150779.12:t:112084800-112085462	ENSG00000150779.12_1_CE_1	False	False	112084800-112085462	C1	112086640-112086798	C2_C1	112085462-112086640	333	False	False	True	6.690e-01	6.893e-01	1.766e-02	7.609e-01	4.692e-01
ENSG00000150779.12_1	ENSG00000150779.12	TIMM8B	chr11	-	ENSG00000150779.12:t:112084800-112085462	ENSG00000150779.12_1_CE_1	False	False	112084800-112085462	A	112085978-112086310	C2_A	112085462-112085978	333	False	False	True	3.148e-01	2.915e-01	-1.926e-02	7.743e-01	4.306e-01
ENSG00000166140.17_1	ENSG00000166140.17	ZFYVE19	chr15	+	ENSG00000166140.17:s:40810649-40811074	ENSG00000166140.17_1_CE_1	False	False	40810649-40810757	C2	40813338-40813417	C1_C2	40810757-40813338	204	False	False	True	5.921e-01	5.889e-01	-1.077e-03	7.928e-01	3.186e-01
ENSG00000166140.17_1	ENSG00000166140.17	ZFYVE19	chr15	+	ENSG00000166140.17:s:40810649-40811074	ENSG00000166140.17_1_CE_1	False	False	40810649-40810757	A	40812699-40812902	C1_A	40810757-40812699	204	False	False	True	4.051e-01	4.089e-01	1.507e-03	7.929e-01	3.184e-01
ENSG00000166140.17_1	ENSG00000166140.17	ZFYVE19	chr15	+	ENSG00000166140.17:t:40813323-40813417	ENSG00000166140.17_1_CE_1	False	False	40813338-40813417	C1	40810649-40810757	C2_C1	40810757-40813338	204	False	False	True	5.402e-01	5.833e-01	2.431e-02	8.126e-01	2.684e-01
ENSG00000166140.17_1	ENSG00000166140.17	ZFYVE19	chr15	+	ENSG00000166140.17:t:40813323-40813417	ENSG00000166140.17_1_CE_1	False	False	40813338-40813417	A	40812699-40812902	C2_A	40812902-40813338	204	False	False	True	4.574e-01	4.147e-01	-2.399e-02	8.124e-01	2.691e-01
ENSG00000132017.11_1	ENSG00000132017.11	DCAF15	chr19	+	ENSG00000132017.11:s:13952509-13952644	ENSG00000132017.11_1_CE_1	False	False	13952509-13952644	C2	13954340-13954437	C1_C2	13952644-13954340	279	False	False	True	9.761e-01	8.909e-01	-6.113e-02	8.930e-01	1.942e-01
ENSG00000132017.11_1	ENSG00000132017.11	DCAF15	chr19	+	ENSG00000132017.11:s:13952509-13952644	ENSG00000132017.11_1_CE_1	False	False	13952509-13952644	A	13953030-13953308	C1_A	13952644-13953030	279	False	False	True	2.393e-02	1.091e-01	6.113e-02	8.930e-01	1.942e-01
ENSG00000132017.11_1	ENSG00000132017.11	DCAF15	chr19	+	ENSG00000132017.11:t:13954340-13954437	ENSG00000132017.11_1_CE_1	False	False	13954340-13954437	C1	13952509-13952644	C2_C1	13952644-13954340	279	False	False	True	9.331e-01	8.561e-01	-5.535e-02	8.595e-01	2.019e-01
ENSG00000132017.11_1	ENSG00000132017.11	DCAF15	chr19	+	ENSG00000132017.11:t:13954340-13954437	ENSG00000132017.11_1_CE_1	False	False	13954340-13954437	A	13953030-13953308	C2_A	13953308-13954340	279	False	False	True	6.691e-02	1.439e-01	5.535e-02	8.595e-01	2.019e-01
ENSG00000157500.12_1	ENSG00000157500.12	APPL1	chr3	+	ENSG00000157500.12:s:57227726-57227937	ENSG00000157500.12_1_CE_1	False	False	57227726-57227937	C2	57235566-57235664	C1_C2	57227937-57235566	54	False	False	True	8.298e-01	7.396e-01	-4.527e-02	8.323e-01	2.073e-01
ENSG00000157500.12_1	ENSG00000157500.12	APPL1	chr3	+	ENSG00000157500.12:s:57227726-57227937	ENSG00000157500.12_1_CE_1	False	False	57227726-57227937	A	57230714-57230767	C1_A	57227937-57230714	54	False	False	True	1.702e-01	2.604e-01	4.527e-02	8.323e-01	2.073e-01
ENSG00000157500.12_1	ENSG00000157500.12	APPL1	chr3	+	ENSG00000157500.12:t:57235566-57235664	ENSG00000157500.12_1_CE_1	False	False	57235566-57235664	C1	57227726-57227937	C2_C1	57227937-57235566	54	False	False	True	8.358e-01	7.003e-01	-8.703e-02	8.993e-01	9.400e-02
ENSG00000157500.12_1	ENSG00000157500.12	APPL1	chr3	+	ENSG00000157500.12:t:57235566-57235664	ENSG00000157500.12_1_CE_1	False	False	57235566-57235664	A	57230714-57230767	C2_A	57230767-57235566	54	False	False	True	1.642e-01	2.997e-01	8.703e-02	8.993e-01	9.400e-02
ENSG00000028203.19_4	ENSG00000028203.19	VEZT	chr12	+	ENSG00000028203.19:s:95296051-95296956	ENSG00000028203.19_4_CE_1	False	False	95296051-95296258	C2	95300165-95302799	C1_C2	95296258-95300165	82	False	False	True	7.430e-01	8.205e-01	5.556e-02	8.539e-01	1.825e-01
ENSG00000028203.19_4	ENSG00000028203.19	VEZT	chr12	+	ENSG00000028203.19:s:95296051-95296956	ENSG00000028203.19_4_CE_1	False	False	95296051-95296258	A	95298862-95298943	C1_A	95296258-95298862	82	False	False	True	2.203e-01	1.776e-01	-3.291e-02	8.140e-01	2.726e-01
ENSG00000028203.19_4	ENSG00000028203.19	VEZT	chr12	+	ENSG00000028203.19:t:95300165-95302799	ENSG00000028203.19_4_CE_1	False	False	95300165-95302799	C1	95296051-95296258	C2_C1	95296258-95300165	82	False	False	True	8.279e-01	8.542e-01	1.564e-02	7.730e-01	4.521e-01
ENSG00000028203.19_4	ENSG00000028203.19	VEZT	chr12	+	ENSG00000028203.19:t:95300165-95302799	ENSG00000028203.19_4_CE_1	False	False	95300165-95302799	A	95298862-95298943	C2_A	95298943-95300165	82	False	False	True	1.721e-01	1.458e-01	-1.564e-02	7.730e-01	4.521e-01
ENSG00000103495.15_1	ENSG00000103495.15	MAZ	chr16	+	ENSG00000103495.15:s:29808420-29808935	ENSG00000103495.15_1_CE_1	False	False	29808570-29808741	C2	29810077-29810418	C1_C2	29808741-29810077	225	False	True	True	6.500e-01	4.940e-01	-1.555e-01	1.000e+00	6.903e-04
ENSG00000103495.15_1	ENSG00000103495.15	MAZ	chr16	+	ENSG00000103495.15:s:29808420-29808935	ENSG00000103495.15_1_CE_1	False	False	29808570-29808741	A	29809540-29809764	C1_A	29808741-29809540	225	False	True	True	3.058e-01	4.566e-01	1.538e-01	1.000e+00	3.319e-04
ENSG00000103495.15_1	ENSG00000103495.15	MAZ	chr16	+	ENSG00000103495.15:t:29810077-29810418	ENSG00000103495.15_1_CE_1	False	False	29810077-29810418	C1	29808570-29808741	C2_C1	29808741-29810077	225	False	True	True	7.832e-01	6.262e-01	-1.536e-01	1.000e+00	2.303e-03
ENSG00000103495.15_1	ENSG00000103495.15	MAZ	chr16	+	ENSG00000103495.15:t:29810077-29810418	ENSG00000103495.15_1_CE_1	False	False	29810077-29810418	A	29809540-29809764	C2_A	29809764-29810077	225	False	True	True	2.165e-01	3.734e-01	1.536e-01	1.000e+00	2.315e-03
ENSG00000092098.17_4	ENSG00000092098.17	RNF31	chr14	+	ENSG00000092098.17:s:24158142-24158199	ENSG00000092098.17_4_CE_1	False	False	24158142-24158199	C2	24160239-24160407	C1_C2	24158199-24160239	97	False	False	True	9.684e-02	5.062e-02	-2.972e-02	7.926e-01	3.812e-01
ENSG00000092098.17_4	ENSG00000092098.17	RNF31	chr14	+	ENSG00000092098.17:s:24158142-24158199	ENSG00000092098.17_4_CE_1	False	False	24158142-24158199	A	24159864-24159960	C1_A	24158199-24159864	97	False	False	True	9.032e-01	9.494e-01	2.972e-02	7.926e-01	3.812e-01
ENSG00000092098.17_4	ENSG00000092098.17	RNF31	chr14	+	ENSG00000092098.17:t:24160111-24160407	ENSG00000092098.17_4_CE_1	False	False	24160239-24160407	C1	24158142-24158199	C2_C1	24158199-24160239	97	False	False	True	1.658e-01	7.934e-02	-5.012e-02	8.455e-01	2.122e-01
ENSG00000092098.17_4	ENSG00000092098.17	RNF31	chr14	+	ENSG00000092098.17:t:24160111-24160407	ENSG00000092098.17_4_CE_1	False	False	24160239-24160407	A	24159864-24159960	C2_A	24159960-24160239	97	False	False	True	8.342e-01	9.207e-01	5.012e-02	8.455e-01	2.122e-01
ENSG00000131791.8_1	ENSG00000131791.8	PRKAB2	chr1	-	ENSG00000131791.8:s:147171989-147172167	ENSG00000131791.8_1_CE_1	False	False	147171989-147172167	C2	147166846-147166939	C1_C2	147166939-147171989	167	False	False	True	2.880e-01	2.608e-01	-2.005e-02	8.070e-01	2.372e-01
ENSG00000131791.8_1	ENSG00000131791.8	PRKAB2	chr1	-	ENSG00000131791.8:s:147171989-147172167	ENSG00000131791.8_1_CE_1	False	False	147171989-147172167	A	147167767-147167933	C1_A	147167933-147171989	167	False	False	True	7.120e-01	7.392e-01	2.005e-02	8.070e-01	2.372e-01
ENSG00000131791.8_1	ENSG00000131791.8	PRKAB2	chr1	-	ENSG00000131791.8:t:147166846-147166939	ENSG00000131791.8_1_CE_1	False	False	147166846-147166939	C1	147171989-147172167	C2_C1	147166939-147171989	167	False	False	True	4.121e-01	3.257e-01	-4.905e-02	8.322e-01	1.659e-01
ENSG00000131791.8_1	ENSG00000131791.8	PRKAB2	chr1	-	ENSG00000131791.8:t:147166846-147166939	ENSG00000131791.8_1_CE_1	False	False	147166846-147166939	A	147167767-147167933	C2_A	147166939-147167767	167	False	False	True	5.879e-01	6.743e-01	4.905e-02	8.322e-01	1.659e-01
ENSG00000112531.17_1	ENSG00000112531.17	QKI	chr6	+	ENSG00000112531.17:s:163414000-163415335	ENSG00000112531.17_1_CE_1	False	False	163414000-163415335	C2	163478780-163478896	C1_C2	163415335-163478780	143	False	False	True	3.026e-02	5.327e-02	2.115e-02	7.729e-01	6.220e-01
ENSG00000112531.17_1	ENSG00000112531.17	QKI	chr6	+	ENSG00000112531.17:s:163414000-163415335	ENSG00000112531.17_1_CE_1	False	False	163414000-163415335	A	163455279-163455421	C1_A	163415335-163455279	143	False	False	True	9.697e-01	9.467e-01	-2.115e-02	7.729e-01	6.220e-01
ENSG00000112531.17_1	ENSG00000112531.17	QKI	chr6	+	ENSG00000112531.17:t:163478780-163478896	ENSG00000112531.17_1_CE_1	False	False	163478780-163478896	C1	163414000-163415335	C2_C1	163415335-163478780	143	False	False	True	4.529e-02	5.557e-02	1.028e-02	7.283e-01	6.821e-01
ENSG00000112531.17_1	ENSG00000112531.17	QKI	chr6	+	ENSG00000112531.17:t:163478780-163478896	ENSG00000112531.17_1_CE_1	False	False	163478780-163478896	A	163455279-163455421	C2_A	163455421-163478780	143	False	False	True	9.505e-01	9.424e-01	-6.849e-03	7.051e-01	7.208e-01
ENSG00000156675.16_1	ENSG00000156675.16	RAB11FIP1	chr8	-	ENSG00000156675.16:s:37874515-37875322	ENSG00000156675.16_1_CE_1	False	False	37874515-37875322	C2	37870420-37870528	C1_C2	37870528-37874515	1902	False	False	True	7.786e-01	7.195e-01	-3.917e-02	8.186e-01	2.806e-01
ENSG00000156675.16_1	ENSG00000156675.16	RAB11FIP1	chr8	-	ENSG00000156675.16:s:37874515-37875322	ENSG00000156675.16_1_CE_1	False	False	37874515-37875322	A	37871278-37873179	C1_A	37873179-37874515	1902	False	False	True	2.214e-01	2.805e-01	3.917e-02	8.186e-01	2.806e-01
ENSG00000156675.16_1	ENSG00000156675.16	RAB11FIP1	chr8	-	ENSG00000156675.16:t:37870387-37870528	ENSG00000156675.16_1_CE_1	False	False	37870420-37870528	C1	37874515-37875322	C2_C1	37870528-37874515	1902	False	False	True	8.059e-01	7.713e-01	-2.484e-02	7.821e-01	3.785e-01
ENSG00000156675.16_1	ENSG00000156675.16	RAB11FIP1	chr8	-	ENSG00000156675.16:t:37870387-37870528	ENSG00000156675.16_1_CE_1	False	False	37870420-37870528	A	37871278-37873179	C2_A	37870528-37871278	1902	False	False	True	1.941e-01	2.287e-01	2.484e-02	7.821e-01	3.785e-01
ENSG00000185475.11_2	ENSG00000185475.11	TMEM179B	chr11	+	ENSG00000185475.11:s:62789292-62789426	ENSG00000185475.11_2_CE_1	False	False	62789292-62789426	C2	62789886-62790400	C1_C2	62789426-62789886	79	False	False	True	1.227e-01	2.152e-01	7.788e-02	9.686e-01	1.366e-01
ENSG00000185475.11_2	ENSG00000185475.11	TMEM179B	chr11	+	ENSG00000185475.11:s:62789292-62789426	ENSG00000185475.11_2_CE_1	False	False	62789292-62789426	A	62789601-62789679	C1_A	62789426-62789601	79	False	False	True	8.773e-01	7.848e-01	-7.788e-02	9.686e-01	1.366e-01
ENSG00000185475.11_2	ENSG00000185475.11	TMEM179B	chr11	+	ENSG00000185475.11:t:62789886-62790400	ENSG00000185475.11_2_CE_1	False	False	62789886-62790400	C1	62789292-62789426	C2_C1	62789426-62789886	79	False	False	True	2.084e-01	2.707e-01	4.336e-02	8.435e-01	2.718e-01
ENSG00000185475.11_2	ENSG00000185475.11	TMEM179B	chr11	+	ENSG00000185475.11:t:62789886-62790400	ENSG00000185475.11_2_CE_1	False	False	62789886-62790400	A	62789601-62789679	C2_A	62789679-62789886	79	False	False	True	7.916e-01	7.293e-01	-4.336e-02	8.435e-01	2.718e-01
ENSG00000135048.14_1	ENSG00000135048.14	CEMIP2	chr9	-	ENSG00000135048.14:s:71740063-71740232	ENSG00000135048.14_1_CE_1	False	False	71740063-71740232	C2	71732351-71732520	C1_C2	71732520-71740063	189	False	False	True	1.004e-01	9.448e-02	-4.311e-03	7.359e-01	5.592e-01
ENSG00000135048.14_1	ENSG00000135048.14	CEMIP2	chr9	-	ENSG00000135048.14:s:71740063-71740232	ENSG00000135048.14_1_CE_1	False	False	71740063-71740232	A	71734806-71734994	C1_A	71734994-71740063	189	False	False	True	8.996e-01	9.055e-01	4.311e-03	7.359e-01	5.592e-01
ENSG00000135048.14_1	ENSG00000135048.14	CEMIP2	chr9	-	ENSG00000135048.14:t:71732351-71732520	ENSG00000135048.14_1_CE_1	False	False	71732351-71732520	C1	71740063-71740232	C2_C1	71732520-71740063	189	False	False	True	7.863e-02	7.655e-02	-1.424e-03	7.141e-01	6.527e-01
ENSG00000135048.14_1	ENSG00000135048.14	CEMIP2	chr9	-	ENSG00000135048.14:t:71732351-71732520	ENSG00000135048.14_1_CE_1	False	False	71732351-71732520	A	71734806-71734994	C2_A	71732520-71734806	189	False	False	True	9.214e-01	9.234e-01	1.425e-03	7.141e-01	6.527e-01
ENSG00000105287.13_2	ENSG00000105287.13	PRKD2	chr19	-	ENSG00000105287.13:s:46716131-46716535	ENSG00000105287.13_2_CE_1	False	False	46716131-46716535	C2	46710354-46711038	C1_C2	46711038-46716131	139	False	False	True	8.159e-02	7.949e-02	-7.054e-03	7.802e-01	3.950e-01
ENSG00000105287.13_2	ENSG00000105287.13	PRKD2	chr19	-	ENSG00000105287.13:s:46716131-46716535	ENSG00000105287.13_2_CE_1	False	False	46716131-46716535	A	46713863-46714001	C1_A	46714001-46716131	139	False	False	True	9.184e-01	9.205e-01	7.054e-03	7.802e-01	3.950e-01
ENSG00000105287.13_2	ENSG00000105287.13	PRKD2	chr19	-	ENSG00000105287.13:t:46710354-46711038	ENSG00000105287.13_2_CE_1	False	False	46710354-46711038	C1	46716131-46716535	C2_C1	46711038-46716131	139	False	False	True	5.289e-02	3.933e-02	-1.215e-02	7.303e-01	5.555e-01
ENSG00000105287.13_2	ENSG00000105287.13	PRKD2	chr19	-	ENSG00000105287.13:t:46710354-46711038	ENSG00000105287.13_2_CE_1	False	False	46710354-46711038	A	46713863-46714001	C2_A	46711038-46713863	139	False	False	True	9.471e-01	9.607e-01	1.215e-02	7.303e-01	5.555e-01
ENSG00000088325.16_1	ENSG00000088325.16	TPX2	chr20	+	ENSG00000088325.16:s:31739271-31739621	ENSG00000088325.16_1_CE_1	False	True	31739271-31739621	C2	31757407-31757582	C1_C2	31739621-31757407	107	False	False	True	1.737e-01	1.368e-01	-2.997e-02	8.356e-01	4.546e-01
ENSG00000088325.16_1	ENSG00000088325.16	TPX2	chr20	+	ENSG00000088325.16:s:31739271-31739621	ENSG00000088325.16_1_CE_1	False	False	31739271-31739621	A	31742541-31742647	C1_A	31739621-31742541	107	False	False	True	8.263e-01	8.632e-01	2.997e-02	8.356e-01	4.546e-01
ENSG00000088325.16_1	ENSG00000088325.16	TPX2	chr20	+	ENSG00000088325.16:t:31757407-31757582	ENSG00000088325.16_1_CE_1	False	True	31757407-31757582	C1	31739271-31739621	C2_C1	31739621-31757407	107	False	False	True	1.451e-01	1.289e-01	-1.310e-02	7.340e-01	5.520e-01
ENSG00000088325.16_1	ENSG00000088325.16	TPX2	chr20	+	ENSG00000088325.16:t:31757407-31757582	ENSG00000088325.16_1_CE_1	False	False	31757407-31757582	A	31742541-31742647	C2_A	31742647-31757407	107	False	False	True	8.129e-01	8.449e-01	2.787e-02	7.778e-01	4.005e-01
ENSG00000179222.18_2	ENSG00000179222.18	MAGED1	chrX	+	ENSG00000179222.18:s:51898114-51898193	ENSG00000179222.18_2_CE_1	False	True	51898114-51898193	C2	51898581-51898643	C1_C2	51898193-51898581	43	False	False	True	2.589e-02	5.685e-02	2.318e-02	7.887e-01	6.054e-01
ENSG00000179222.18_2	ENSG00000179222.18	MAGED1	chrX	+	ENSG00000179222.18:s:51898114-51898193	ENSG00000179222.18_2_CE_1	False	False	51898114-51898193	A	51898285-51898327	C1_A	51898193-51898285	43	False	False	True	9.741e-01	9.431e-01	-2.318e-02	7.887e-01	6.054e-01
ENSG00000179222.18_2	ENSG00000179222.18	MAGED1	chrX	+	ENSG00000179222.18:t:51898581-51898643	ENSG00000179222.18_2_CE_1	False	True	51898581-51898643	C1	51898114-51898193	C2_C1	51898193-51898581	43	False	False	True	2.105e-02	4.369e-02	5.780e-03	6.548e-01	8.367e-01
ENSG00000179222.18_2	ENSG00000179222.18	MAGED1	chrX	+	ENSG00000179222.18:t:51898581-51898643	ENSG00000179222.18_2_CE_1	False	False	51898581-51898643	A	51898285-51898327	C2_A	51898327-51898581	43	False	False	True	9.790e-01	9.563e-01	-5.780e-03	6.548e-01	8.367e-01
ENSG00000176986.16_1	ENSG00000176986.16	SEC24C	chr10	+	ENSG00000176986.16:s:73744372-73744437	ENSG00000176986.16_1_CE_1	False	False	73744372-73744437	C2	73746805-73747004	C1_C2	73744437-73746805	87	False	False	True	8.716e-01	8.595e-01	-1.234e-02	7.920e-01	3.311e-01
ENSG00000176986.16_1	ENSG00000176986.16	SEC24C	chr10	+	ENSG00000176986.16:s:73744372-73744437	ENSG00000176986.16_1_CE_1	False	False	73744372-73744437	A	73746630-73746716	C1_A	73744437-73746630	87	False	False	True	1.284e-01	1.405e-01	1.234e-02	7.920e-01	3.311e-01
ENSG00000176986.16_1	ENSG00000176986.16	SEC24C	chr10	+	ENSG00000176986.16:t:73746805-73747004	ENSG00000176986.16_1_CE_1	False	False	73746805-73747004	C1	73744372-73744437	C2_C1	73744437-73746805	87	False	False	True	6.663e-01	5.806e-01	-5.919e-02	8.692e-01	1.125e-01
ENSG00000176986.16_1	ENSG00000176986.16	SEC24C	chr10	+	ENSG00000176986.16:t:73746805-73747004	ENSG00000176986.16_1_CE_1	False	False	73746805-73747004	A	73746630-73746716	C2_A	73746716-73746805	87	False	False	True	3.337e-01	4.194e-01	5.919e-02	8.692e-01	1.125e-01
ENSG00000176986.16_2	ENSG00000176986.16	SEC24C	chr10	+	ENSG00000176986.16:s:73746805-73747004	ENSG00000176986.16_2_CE_1	False	False	73746805-73747004	C2	73759622-73759794	C1_C2	73747004-73759622	136	False	False	True	3.423e-02	2.840e-02	-9.143e-04	6.297e-01	9.181e-01
ENSG00000176986.16_2	ENSG00000176986.16	SEC24C	chr10	+	ENSG00000176986.16:s:73746805-73747004	ENSG00000176986.16_2_CE_1	False	False	73746805-73747004	A	73751108-73751243	C1_A	73747004-73751108	136	False	False	True	9.573e-01	9.293e-01	-2.282e-02	7.922e-01	5.723e-01
ENSG00000176986.16_2	ENSG00000176986.16	SEC24C	chr10	+	ENSG00000176986.16:t:73759622-73759794	ENSG00000176986.16_2_CE_1	False	False	73759622-73759794	C1	73746805-73747004	C2_C1	73747004-73759622	136	False	False	True	5.794e-02	4.227e-02	-1.150e-02	7.344e-01	6.604e-01
ENSG00000176986.16_2	ENSG00000176986.16	SEC24C	chr10	+	ENSG00000176986.16:t:73759622-73759794	ENSG00000176986.16_2_CE_1	False	False	73759622-73759794	A	73751108-73751243	C2_A	73751243-73759622	136	False	False	True	9.421e-01	9.577e-01	1.150e-02	7.344e-01	6.604e-01
ENSG00000176986.16_3	ENSG00000176986.16	SEC24C	chr10	+	ENSG00000176986.16:s:73760713-73760849	ENSG00000176986.16_3_CE_1	False	False	73760713-73760849	C2	73763490-73763601	C1_C2	73760849-73763490	69	False	False	True	9.250e-01	8.446e-01	-7.298e-02	9.723e-01	1.690e-01
ENSG00000176986.16_3	ENSG00000176986.16	SEC24C	chr10	+	ENSG00000176986.16:s:73760713-73760849	ENSG00000176986.16_3_CE_1	False	False	73760713-73760849	A	73762098-73762166	C1_A	73760849-73762098	69	False	False	True	7.498e-02	1.554e-01	7.298e-02	9.723e-01	1.690e-01
ENSG00000176986.16_3	ENSG00000176986.16	SEC24C	chr10	+	ENSG00000176986.16:t:73763490-73763601	ENSG00000176986.16_3_CE_1	False	False	73763490-73763601	C1	73760713-73760849	C2_C1	73760849-73763490	69	False	False	True	9.553e-01	9.023e-01	-3.759e-02	8.488e-01	3.981e-01
ENSG00000176986.16_3	ENSG00000176986.16	SEC24C	chr10	+	ENSG00000176986.16:t:73763490-73763601	ENSG00000176986.16_3_CE_1	False	False	73763490-73763601	A	73762098-73762166	C2_A	73762166-73763490	69	False	False	True	4.470e-02	9.772e-02	3.759e-02	8.488e-01	3.981e-01
ENSG00000176986.16_4	ENSG00000176986.16	SEC24C	chr10	+	ENSG00000176986.16:s:73766086-73766210	ENSG00000176986.16_4_CE_1	False	True	73766086-73766210	C2	73766760-73766853	C1_C2	73766210-73766760	192	False	True	True	3.497e-01	1.883e-01	-1.556e-01	9.909e-01	1.527e-02
ENSG00000176986.16_4	ENSG00000176986.16	SEC24C	chr10	+	ENSG00000176986.16:s:73766086-73766210	ENSG00000176986.16_4_CE_1	False	False	73766086-73766210	A	73766350-73766541	C1_A	73766210-73766350	192	False	True	True	6.503e-01	8.117e-01	1.556e-01	9.909e-01	1.527e-02
ENSG00000176986.16_4	ENSG00000176986.16	SEC24C	chr10	+	ENSG00000176986.16:t:73766760-73766853	ENSG00000176986.16_4_CE_1	False	True	73766760-73766853	C1	73766086-73766210	C2_C1	73766210-73766760	192	False	True	True	2.751e-01	1.286e-01	-1.531e-01	9.977e-01	1.355e-02
ENSG00000176986.16_4	ENSG00000176986.16	SEC24C	chr10	+	ENSG00000176986.16:t:73766760-73766853	ENSG00000176986.16_4_CE_1	False	False	73766760-73766853	A	73766350-73766541	C2_A	73766541-73766760	192	False	True	True	7.249e-01	8.714e-01	1.531e-01	9.977e-01	1.355e-02
ENSG00000176986.16_5	ENSG00000176986.16	SEC24C	chr10	+	ENSG00000176986.16:s:73766760-73766853	ENSG00000176986.16_5_CE_1	False	True	73766760-73766853	C2	73767837-73768007	C1_C2	73766853-73767837	117	False	False	True	8.346e-03	5.327e-02	2.349e-02	7.851e-01	5.942e-01
ENSG00000176986.16_5	ENSG00000176986.16	SEC24C	chr10	+	ENSG00000176986.16:s:73766760-73766853	ENSG00000176986.16_5_CE_1	False	False	73766760-73766853	A	73767054-73767170	C1_A	73766853-73767054	117	False	False	True	9.917e-01	9.467e-01	-2.349e-02	7.851e-01	5.942e-01
ENSG00000176986.16_5	ENSG00000176986.16	SEC24C	chr10	+	ENSG00000176986.16:t:73767837-73768007	ENSG00000176986.16_5_CE_1	False	True	73767837-73768007	C1	73766760-73766853	C2_C1	73766853-73767837	117	False	False	True	5.834e-03	4.205e-02	1.023e-02	6.873e-01	7.534e-01
ENSG00000176986.16_5	ENSG00000176986.16	SEC24C	chr10	+	ENSG00000176986.16:t:73767837-73768007	ENSG00000176986.16_5_CE_1	False	False	73767837-73768007	A	73767054-73767170	C2_A	73767170-73767837	117	False	False	True	9.942e-01	9.580e-01	-1.023e-02	6.873e-01	7.534e-01
ENSG00000120662.16_1	ENSG00000120662.16	MTRF1	chr13	-	ENSG00000120662.16:s:41260493-41260915	ENSG00000120662.16_1_CE_1	False	False	41260493-41260915	C2	41254529-41254620	C1_C2	41254620-41260493	124	False	False	True	9.571e-01	9.219e-01	-2.376e-02	7.805e-01	4.649e-01
ENSG00000120662.16_1	ENSG00000120662.16	MTRF1	chr13	-	ENSG00000120662.16:s:41260493-41260915	ENSG00000120662.16_1_CE_1	False	False	41260493-41260915	A	41257673-41257796	C1_A	41257796-41260493	124	False	False	True	4.107e-02	7.511e-02	2.319e-02	7.794e-01	4.749e-01
ENSG00000120662.16_1	ENSG00000120662.16	MTRF1	chr13	-	ENSG00000120662.16:t:41254529-41254620	ENSG00000120662.16_1_CE_1	False	False	41254529-41254620	C1	41260493-41260915	C2_C1	41254620-41260493	124	False	False	True	9.337e-01	8.370e-01	-7.575e-02	9.162e-01	1.318e-01
ENSG00000120662.16_1	ENSG00000120662.16	MTRF1	chr13	-	ENSG00000120662.16:t:41254529-41254620	ENSG00000120662.16_1_CE_1	False	False	41254529-41254620	A	41257673-41257796	C2_A	41254620-41257673	124	False	False	True	6.629e-02	1.630e-01	7.575e-02	9.162e-01	1.318e-01
ENSG00000120662.16_2	ENSG00000120662.16	MTRF1	chr13	-	ENSG00000120662.16:s:41233890-41234007	ENSG00000120662.16_2_CE_1	False	False	41233890-41234007	C2	41226432-41226568	C1_C2	41226568-41233890	246	False	False	True	7.949e-01	9.333e-01	1.093e-01	9.343e-01	5.893e-02
ENSG00000120662.16_2	ENSG00000120662.16	MTRF1	chr13	-	ENSG00000120662.16:s:41233890-41234007	ENSG00000120662.16_2_CE_1	False	True	41233890-41234007	A	41227000-41227245	C1_A	41227245-41233890	246	False	False	True	2.051e-01	6.667e-02	-1.093e-01	9.343e-01	5.893e-02
ENSG00000120662.16_2	ENSG00000120662.16	MTRF1	chr13	-	ENSG00000120662.16:t:41226432-41226569	ENSG00000120662.16_2_CE_1	False	False	41226432-41226568	C1	41233890-41234007	C2_C1	41226568-41233890	246	False	False	True	7.589e-01	7.757e-01	1.776e-02	7.969e-01	3.018e-01
ENSG00000120662.16_2	ENSG00000120662.16	MTRF1	chr13	-	ENSG00000120662.16:t:41226432-41226569	ENSG00000120662.16_2_CE_1	False	True	41226432-41226568	A	41227000-41227245	C2_A	41226568-41227000	246	False	False	True	2.411e-01	2.243e-01	-1.776e-02	7.969e-01	3.018e-01
ENSG00000090372.15_6	ENSG00000090372.15	STRN4	chr19	-	ENSG00000090372.15:s:46722242-46722340	ENSG00000090372.15_6_CE_1	False	True	46722242-46722340	C2	46720409-46720771	C1_C2	46720771-46722242	87	False	False	True	2.475e-01	1.486e-01	-9.080e-02	9.642e-01	9.542e-02
ENSG00000090372.15_6	ENSG00000090372.15	STRN4	chr19	-	ENSG00000090372.15:s:46722242-46722340	ENSG00000090372.15_6_CE_1	False	False	46722242-46722340	A	46721986-46722072	C1_A	46722072-46722242	87	False	False	True	7.525e-01	8.514e-01	9.080e-02	9.642e-01	9.542e-02
ENSG00000090372.15_6	ENSG00000090372.15	STRN4	chr19	-	ENSG00000090372.15:t:46720409-46721752	ENSG00000090372.15_6_CE_1	False	True	46720409-46720771	C1	46722242-46722340	C2_C1	46720771-46722242	87	False	False	True	1.563e-01	7.935e-02	-7.237e-02	9.706e-01	1.554e-01
ENSG00000090372.15_6	ENSG00000090372.15	STRN4	chr19	-	ENSG00000090372.15:t:46720409-46721752	ENSG00000090372.15_6_CE_1	False	False	46720409-46720771	A	46721986-46722072	C2_A	46720771-46721986	87	False	False	True	8.437e-01	9.207e-01	7.237e-02	9.706e-01	1.554e-01
ENSG00000124789.12_1	ENSG00000124789.12	NUP153	chr6	-	ENSG00000124789.12:s:17669293-17669337	ENSG00000124789.12_1_CE_1	False	True	17669293-17669337	C2	17665239-17665385	C1_C2	17665385-17669293	54	False	False	True	2.950e-01	3.225e-01	2.047e-02	7.783e-01	3.525e-01
ENSG00000124789.12_1	ENSG00000124789.12	NUP153	chr6	-	ENSG00000124789.12:s:17669293-17669337	ENSG00000124789.12_1_CE_1	False	False	17669293-17669337	A	17668975-17669028	C1_A	17669028-17669293	54	False	False	True	7.050e-01	6.775e-01	-2.047e-02	7.783e-01	3.525e-01
ENSG00000124789.12_1	ENSG00000124789.12	NUP153	chr6	-	ENSG00000124789.12:t:17665239-17665385	ENSG00000124789.12_1_CE_1	False	True	17665239-17665385	C1	17669293-17669337	C2_C1	17665385-17669293	54	False	False	True	1.693e-01	2.110e-01	2.615e-02	7.808e-01	4.047e-01
ENSG00000124789.12_1	ENSG00000124789.12	NUP153	chr6	-	ENSG00000124789.12:t:17665239-17665385	ENSG00000124789.12_1_CE_1	False	False	17665239-17665385	A	17668975-17669028	C2_A	17665385-17668975	54	False	False	True	8.307e-01	7.890e-01	-2.615e-02	7.808e-01	4.047e-01
ENSG00000132330.18_3	ENSG00000132330.18	SCLY	chr2	+	ENSG00000132330.18:s:238082045-238082221	ENSG00000132330.18_3_CE_1	False	False	238082045-238082209	C2	238091218-238092083	C1_C2	238082209-238091218	107	False	False	True	3.865e-02	1.222e-01	6.177e-02	8.833e-01	1.872e-01
ENSG00000132330.18_3	ENSG00000132330.18	SCLY	chr2	+	ENSG00000132330.18:s:238082045-238082221	ENSG00000132330.18_3_CE_1	False	False	238082045-238082209	A	238083248-238083354	C1_A	238082209-238083248	107	False	False	True	9.590e-01	8.584e-01	-7.639e-02	9.161e-01	1.344e-01
ENSG00000132330.18_3	ENSG00000132330.18	SCLY	chr2	+	ENSG00000132330.18:t:238091218-238092083	ENSG00000132330.18_3_CE_1	False	False	238091218-238092083	C1	238082045-238082209	C2_C1	238082209-238091218	107	False	False	True	2.872e-02	6.822e-02	2.836e-02	8.096e-01	4.909e-01
ENSG00000132330.18_3	ENSG00000132330.18	SCLY	chr2	+	ENSG00000132330.18:t:238091218-238092083	ENSG00000132330.18_3_CE_1	False	False	238091218-238092083	A	238083248-238083354	C2_A	238083354-238091218	107	False	False	True	9.713e-01	9.318e-01	-2.836e-02	8.096e-01	4.909e-01
ENSG00000086827.9_1	ENSG00000086827.9	ZW10	chr11	-	ENSG00000086827.9:s:113758554-113758706	ENSG00000086827.9_1_CE_1	False	True	113758554-113758706	C2	113748257-113748420	C1_C2	113748420-113758554	192	False	False	True	9.468e-02	6.962e-02	-1.183e-02	7.280e-01	5.894e-01
ENSG00000086827.9_1	ENSG00000086827.9	ZW10	chr11	-	ENSG00000086827.9:s:113758554-113758706	ENSG00000086827.9_1_CE_1	False	False	113758554-113758706	A	113757662-113757853	C1_A	113757853-113758554	192	False	False	True	9.053e-01	9.304e-01	1.183e-02	7.280e-01	5.894e-01
ENSG00000086827.9_1	ENSG00000086827.9	ZW10	chr11	-	ENSG00000086827.9:t:113748257-113748420	ENSG00000086827.9_1_CE_1	False	True	113748257-113748420	C1	113758554-113758706	C2_C1	113748420-113758554	192	False	False	True	1.086e-01	8.292e-02	-1.778e-02	7.663e-01	4.603e-01
ENSG00000086827.9_1	ENSG00000086827.9	ZW10	chr11	-	ENSG00000086827.9:t:113748257-113748420	ENSG00000086827.9_1_CE_1	False	False	113748257-113748420	A	113757662-113757853	C2_A	113748420-113757662	192	False	False	True	8.914e-01	9.171e-01	1.778e-02	7.663e-01	4.603e-01
ENSG00000160325.15_1	ENSG00000160325.15	CACFD1	chr9	+	ENSG00000160325.15:s:133463483-133463555	ENSG00000160325.15_1_CE_1	False	False	133463483-133463555	C2	133467921-133468028	C1_C2	133463555-133467921	126	False	False	True	5.928e-01	5.008e-01	-6.709e-02	8.512e-01	1.264e-01
ENSG00000160325.15_1	ENSG00000160325.15	CACFD1	chr9	+	ENSG00000160325.15:s:133463483-133463555	ENSG00000160325.15_1_CE_1	False	False	133463483-133463555	A	133465322-133465447	C1_A	133463555-133465322	126	False	False	True	4.040e-01	4.935e-01	5.914e-02	8.424e-01	1.441e-01
ENSG00000160325.15_1	ENSG00000160325.15	CACFD1	chr9	+	ENSG00000160325.15:t:133467921-133468028	ENSG00000160325.15_1_CE_1	False	False	133467921-133468028	C1	133463483-133463555	C2_C1	133463555-133467921	126	False	False	True	5.847e-01	4.898e-01	-6.662e-02	8.568e-01	1.338e-01
ENSG00000160325.15_1	ENSG00000160325.15	CACFD1	chr9	+	ENSG00000160325.15:t:133467921-133468028	ENSG00000160325.15_1_CE_1	False	False	133467921-133468028	A	133465322-133465447	C2_A	133465447-133467921	126	False	False	True	4.153e-01	5.102e-01	6.662e-02	8.568e-01	1.338e-01
ENSG00000115486.13_2	ENSG00000115486.13	GGCX	chr2	-	ENSG00000115486.13:s:85558440-85558565	ENSG00000115486.13_2_CE_1	False	False	85558440-85558565	C2	85555484-85555590	C1_C2	85555590-85558440	79	False	False	True	7.967e-02	1.481e-02	-3.152e-02	8.098e-01	4.111e-01
ENSG00000115486.13_2	ENSG00000115486.13	GGCX	chr2	-	ENSG00000115486.13:s:85558440-85558565	ENSG00000115486.13_2_CE_1	False	False	85558440-85558565	A	85556182-85556260	C1_A	85556260-85558440	79	False	False	True	9.163e-01	9.815e-01	3.337e-02	8.191e-01	3.904e-01
ENSG00000115486.13_2	ENSG00000115486.13	GGCX	chr2	-	ENSG00000115486.13:t:85554844-85555590	ENSG00000115486.13_2_CE_1	False	False	85555484-85555590	C1	85558440-85558565	C2_C1	85555590-85558440	79	False	False	True	4.165e-02	7.738e-03	-5.378e-03	6.515e-01	8.407e-01
ENSG00000115486.13_2	ENSG00000115486.13	GGCX	chr2	-	ENSG00000115486.13:t:85554844-85555590	ENSG00000115486.13_2_CE_1	False	False	85555484-85555590	A	85556182-85556260	C2_A	85555590-85556182	79	False	False	True	9.489e-01	9.903e-01	1.494e-02	7.201e-01	6.656e-01
ENSG00000115486.13_3	ENSG00000115486.13	GGCX	chr2	-	ENSG00000115486.13:s:85554844-85555590	ENSG00000115486.13_3_CE_1	False	False	85555484-85555590	C2	85553232-85553497	C1_C2	85553497-85555484	164	False	False	True	4.370e-02	3.997e-02	-2.399e-03	7.039e-01	6.684e-01
ENSG00000115486.13_3	ENSG00000115486.13	GGCX	chr2	-	ENSG00000115486.13:s:85554844-85555590	ENSG00000115486.13_3_CE_1	False	False	85555484-85555590	A	85554143-85554306	C1_A	85554306-85555484	164	False	False	True	9.529e-01	9.532e-01	3.813e-05	7.162e-01	6.329e-01
ENSG00000115486.13_3	ENSG00000115486.13	GGCX	chr2	-	ENSG00000115486.13:t:85553232-85553497	ENSG00000115486.13_3_CE_1	False	False	85553232-85553497	C1	85555484-85555590	C2_C1	85553497-85555484	164	False	False	True	4.731e-02	5.078e-02	9.410e-04	7.321e-01	5.867e-01
ENSG00000115486.13_3	ENSG00000115486.13	GGCX	chr2	-	ENSG00000115486.13:t:85553232-85553497	ENSG00000115486.13_3_CE_1	False	False	85553232-85553497	A	85554143-85554306	C2_A	85553497-85554143	164	False	False	True	9.173e-01	9.444e-01	1.212e-02	7.656e-01	4.588e-01
ENSG00000115486.13_4	ENSG00000115486.13	GGCX	chr2	-	ENSG00000115486.13:s:85552939-85553070	ENSG00000115486.13_4_CE_1	False	False	85552939-85553070	C2	85551812-85551981	C1_C2	85551981-85552939	152	False	False	True	1.773e-01	9.239e-02	-6.826e-02	8.934e-01	1.537e-01
ENSG00000115486.13_4	ENSG00000115486.13	GGCX	chr2	-	ENSG00000115486.13:s:85552939-85553070	ENSG00000115486.13_4_CE_1	False	False	85552939-85553070	A	85552416-85552567	C1_A	85552567-85552939	152	False	False	True	8.227e-01	9.076e-01	6.826e-02	8.934e-01	1.537e-01
ENSG00000115486.13_4	ENSG00000115486.13	GGCX	chr2	-	ENSG00000115486.13:t:85551812-85551981	ENSG00000115486.13_4_CE_1	False	False	85551812-85551981	C1	85552939-85553070	C2_C1	85551981-85552939	152	False	False	True	3.011e-01	1.880e-01	-9.228e-02	8.921e-01	8.478e-02
ENSG00000115486.13_4	ENSG00000115486.13	GGCX	chr2	-	ENSG00000115486.13:t:85551812-85551981	ENSG00000115486.13_4_CE_1	False	False	85551812-85551981	A	85552416-85552567	C2_A	85551981-85552416	152	False	False	True	6.952e-01	8.082e-01	9.168e-02	8.911e-01	8.572e-02
ENSG00000172766.19_2	ENSG00000172766.19	NAA16	chr13	+	ENSG00000172766.19:s:41362031-41362159	ENSG00000172766.19_2_CE_1	False	False	41362031-41362159	C2	41367439-41367652	C1_C2	41362159-41367439	143	False	False	True	8.633e-01	6.225e-01	-2.210e-01	9.952e-01	3.267e-03
ENSG00000172766.19_2	ENSG00000172766.19	NAA16	chr13	+	ENSG00000172766.19:s:41362031-41362159	ENSG00000172766.19_2_CE_1	False	False	41362031-41362159	A	41362731-41362873	C1_A	41362159-41362731	143	False	False	True	1.367e-01	3.775e-01	2.210e-01	9.952e-01	3.267e-03
ENSG00000172766.19_2	ENSG00000172766.19	NAA16	chr13	+	ENSG00000172766.19:t:41367439-41367652	ENSG00000172766.19_2_CE_1	False	False	41367439-41367652	C1	41362031-41362159	C2_C1	41362159-41367439	143	False	False	True	6.863e-01	6.302e-01	-3.741e-02	8.166e-01	2.573e-01
ENSG00000172766.19_2	ENSG00000172766.19	NAA16	chr13	+	ENSG00000172766.19:t:41367439-41367652	ENSG00000172766.19_2_CE_1	False	False	41367439-41367652	A	41362731-41362873	C2_A	41362873-41367439	143	False	False	True	2.983e-01	3.377e-01	2.576e-02	7.930e-01	3.144e-01
ENSG00000229180.8_2	ENSG00000229180.8	RABGEF1P1	chr7	-	ENSG00000229180.8:s:66573139-66573551	ENSG00000229180.8_2_CE_1	False	False	66573385-66573550	C2	66553485-66554837	C1_C2	66554837-66573385	97	False	False	True	6.579e-01	7.295e-01	4.336e-02	8.258e-01	2.360e-01
ENSG00000229180.8_2	ENSG00000229180.8	RABGEF1P1	chr7	-	ENSG00000229180.8:s:66573139-66573551	ENSG00000229180.8_2_CE_1	False	False	66573385-66573550	A	66560579-66560675	C1_A	66560675-66573385	97	False	False	True	3.399e-01	2.680e-01	-4.359e-02	8.263e-01	2.351e-01
ENSG00000229180.8_2	ENSG00000229180.8	RABGEF1P1	chr7	-	ENSG00000229180.8:t:66553485-66554837	ENSG00000229180.8_2_CE_1	False	False	66553485-66554837	C1	66573385-66573550	C2_C1	66554837-66573385	97	False	False	True	7.281e-01	7.517e-01	1.940e-02	7.846e-01	3.405e-01
ENSG00000229180.8_2	ENSG00000229180.8	RABGEF1P1	chr7	-	ENSG00000229180.8:t:66553485-66554837	ENSG00000229180.8_2_CE_1	False	False	66553485-66554837	A	66560579-66560675	C2_A	66554837-66560579	97	False	False	True	2.695e-01	2.458e-01	-1.948e-02	7.845e-01	3.407e-01
ENSG00000092445.12_1	ENSG00000092445.12	TYRO3	chr15	+	ENSG00000092445.12:s:41568217-41568362	ENSG00000092445.12_1_CE_1	False	False	41568217-41568362	C2	41570027-41570156	C1_C2	41568362-41570027	145	False	False	True	1.988e-02	1.378e-02	-1.401e-04	6.139e-01	9.822e-01
ENSG00000092445.12_1	ENSG00000092445.12	TYRO3	chr15	+	ENSG00000092445.12:s:41568217-41568362	ENSG00000092445.12_1_CE_1	False	False	41568217-41568362	A	41568878-41569022	C1_A	41568362-41568878	145	False	False	True	9.801e-01	9.862e-01	1.401e-04	6.139e-01	9.822e-01
ENSG00000092445.12_1	ENSG00000092445.12	TYRO3	chr15	+	ENSG00000092445.12:t:41570027-41570156	ENSG00000092445.12_1_CE_1	False	False	41570027-41570156	C1	41568217-41568362	C2_C1	41568362-41570027	145	False	False	True	6.298e-02	3.314e-02	-1.543e-02	7.447e-01	5.183e-01
ENSG00000092445.12_1	ENSG00000092445.12	TYRO3	chr15	+	ENSG00000092445.12:t:41570027-41570156	ENSG00000092445.12_1_CE_1	False	False	41570027-41570156	A	41568878-41569022	C2_A	41569022-41570027	145	False	False	True	9.370e-01	9.669e-01	1.543e-02	7.447e-01	5.183e-01
ENSG00000092445.12_2	ENSG00000092445.12	TYRO3	chr15	+	ENSG00000092445.12:s:41572443-41572564	ENSG00000092445.12_2_CE_1	False	True	41572443-41572564	C2	41573308-41573467	C1_C2	41572564-41573308	110	False	False	True	1.230e-01	4.748e-02	-6.121e-02	8.791e-01	1.877e-01
ENSG00000092445.12_2	ENSG00000092445.12	TYRO3	chr15	+	ENSG00000092445.12:s:41572443-41572564	ENSG00000092445.12_2_CE_1	False	False	41572443-41572564	A	41573002-41573111	C1_A	41572564-41573002	110	False	False	True	8.707e-01	9.341e-01	5.771e-02	8.695e-01	2.038e-01
ENSG00000092445.12_2	ENSG00000092445.12	TYRO3	chr15	+	ENSG00000092445.12:t:41573308-41573467	ENSG00000092445.12_2_CE_1	False	True	41573308-41573467	C1	41572443-41572564	C2_C1	41572564-41573308	110	False	False	True	8.266e-02	3.243e-02	-4.351e-02	8.679e-01	3.258e-01
ENSG00000092445.12_2	ENSG00000092445.12	TYRO3	chr15	+	ENSG00000092445.12:t:41573308-41573467	ENSG00000092445.12_2_CE_1	False	False	41573308-41573467	A	41573002-41573111	C2_A	41573111-41573308	110	False	False	True	9.173e-01	9.676e-01	4.351e-02	8.679e-01	3.258e-01
ENSG00000082269.17_3	ENSG00000082269.17	FAM135A	chr6	+	ENSG00000082269.17:s:70482001-70482154	ENSG00000082269.17_3_CE_1	False	False	70482001-70482154	C2	70491034-70491083	C1_C2	70482154-70491034	78	False	False	True	9.459e-02	7.070e-02	-1.289e-02	7.463e-01	5.057e-01
ENSG00000082269.17_3	ENSG00000082269.17	FAM135A	chr6	+	ENSG00000082269.17:s:70482001-70482154	ENSG00000082269.17_3_CE_1	False	False	70482001-70482154	A	70486167-70486244	C1_A	70482154-70486167	78	False	False	True	9.054e-01	9.293e-01	1.289e-02	7.463e-01	5.057e-01
ENSG00000082269.17_3	ENSG00000082269.17	FAM135A	chr6	+	ENSG00000082269.17:t:70491034-70491083	ENSG00000082269.17_3_CE_1	False	False	70491034-70491083	C1	70482001-70482154	C2_C1	70482154-70491034	78	False	False	True	1.070e-01	6.626e-02	-2.641e-02	7.812e-01	4.146e-01
ENSG00000082269.17_3	ENSG00000082269.17	FAM135A	chr6	+	ENSG00000082269.17:t:70491034-70491083	ENSG00000082269.17_3_CE_1	False	False	70491034-70491083	A	70486167-70486244	C2_A	70486244-70491034	78	False	False	True	8.930e-01	9.337e-01	2.641e-02	7.812e-01	4.146e-01
ENSG00000131778.20_5	ENSG00000131778.20	CHD1L	chr1	+	ENSG00000131778.20:s:147276104-147276257	ENSG00000131778.20_5_CE_1	False	False	147276104-147276257	C2	147284351-147284499	C1_C2	147276257-147284351	166	False	False	True	8.362e-02	1.750e-01	7.343e-02	9.384e-01	1.515e-01
ENSG00000131778.20_5	ENSG00000131778.20	CHD1L	chr1	+	ENSG00000131778.20:s:147276104-147276257	ENSG00000131778.20_5_CE_1	False	False	147276104-147276257	A	147280026-147280191	C1_A	147276257-147280026	166	False	False	True	8.471e-01	7.859e-01	-5.294e-02	8.678e-01	2.296e-01
ENSG00000131778.20_5	ENSG00000131778.20	CHD1L	chr1	+	ENSG00000131778.20:t:147284351-147284499	ENSG00000131778.20_5_CE_1	False	False	147284351-147284499	C1	147276104-147276257	C2_C1	147276257-147284351	166	False	False	True	7.722e-02	1.307e-01	4.212e-02	8.692e-01	3.567e-01
ENSG00000131778.20_5	ENSG00000131778.20	CHD1L	chr1	+	ENSG00000131778.20:t:147284351-147284499	ENSG00000131778.20_5_CE_1	False	False	147284351-147284499	A	147280026-147280191	C2_A	147280191-147284351	166	False	False	True	9.161e-01	8.457e-01	-5.519e-02	9.000e-01	2.397e-01
ENSG00000072364.13_1	ENSG00000072364.13	AFF4	chr5	-	ENSG00000072364.13:s:132963259-132963634	ENSG00000072364.13_1_CE_1	False	False	132963259-132963634	C2	132937067-132937193	C1_C2	132937193-132963259	92	False	False	True	8.637e-01	9.276e-01	5.505e-02	9.414e-01	2.999e-01
ENSG00000072364.13_1	ENSG00000072364.13	AFF4	chr5	-	ENSG00000072364.13:s:132963259-132963634	ENSG00000072364.13_1_CE_1	False	True	132963259-132963634	A	132937649-132937740	C1_A	132937740-132963259	92	False	False	True	1.363e-01	7.244e-02	-5.505e-02	9.414e-01	2.999e-01
ENSG00000072364.13_1	ENSG00000072364.13	AFF4	chr5	-	ENSG00000072364.13:t:132937067-132937193	ENSG00000072364.13_1_CE_1	False	False	132937067-132937193	C1	132963259-132963634	C2_C1	132937193-132963259	92	False	False	True	8.010e-01	8.770e-01	6.620e-02	9.286e-01	1.768e-01
ENSG00000072364.13_1	ENSG00000072364.13	AFF4	chr5	-	ENSG00000072364.13:t:132937067-132937193	ENSG00000072364.13_1_CE_1	False	False	132937067-132937193	A	132937649-132937740	C2_A	132937193-132937649	92	False	False	True	1.990e-01	1.230e-01	-6.620e-02	9.286e-01	1.768e-01
ENSG00000072364.13_2	ENSG00000072364.13	AFF4	chr5	-	ENSG00000072364.13:s:132932178-132932222	ENSG00000072364.13_2_CE_1	False	False	132932178-132932222	C2	132904368-132904404	C1_C2	132904404-132932178	87	False	False	True	9.684e-02	5.261e-02	-3.106e-02	8.009e-01	4.028e-01
ENSG00000072364.13_2	ENSG00000072364.13	AFF4	chr5	-	ENSG00000072364.13:s:132932178-132932222	ENSG00000072364.13_2_CE_1	False	False	132932178-132932222	A	132927121-132927207	C1_A	132927207-132932178	87	False	False	True	9.032e-01	9.474e-01	3.106e-02	8.009e-01	4.028e-01
ENSG00000072364.13_2	ENSG00000072364.13	AFF4	chr5	-	ENSG00000072364.13:t:132904368-132904404	ENSG00000072364.13_2_CE_1	False	False	132904368-132904404	C1	132932178-132932222	C2_C1	132904404-132932178	87	False	False	True	9.956e-02	6.448e-02	-2.347e-02	7.674e-01	4.516e-01
ENSG00000072364.13_2	ENSG00000072364.13	AFF4	chr5	-	ENSG00000072364.13:t:132904368-132904404	ENSG00000072364.13_2_CE_1	False	False	132904368-132904404	A	132927121-132927207	C2_A	132904404-132927121	87	False	False	True	9.004e-01	9.355e-01	2.347e-02	7.674e-01	4.516e-01
ENSG00000015133.20_2	ENSG00000015133.20	CCDC88C	chr14	-	ENSG00000015133.20:s:91288732-91289343	ENSG00000015133.20_2_CE_1	False	False	91289105-91289343	C2	91283329-91283517	C1_C2	91283517-91289105	442	False	False	True	7.918e-01	9.437e-01	1.085e-01	9.209e-01	6.340e-02
ENSG00000015133.20_2	ENSG00000015133.20	CCDC88C	chr14	-	ENSG00000015133.20:s:91288732-91289343	ENSG00000015133.20_2_CE_1	False	False	91289105-91289343	A	91285395-91285836	C1_A	91285836-91289105	442	False	False	True	2.082e-01	5.626e-02	-1.085e-01	9.209e-01	6.340e-02
ENSG00000015133.20_2	ENSG00000015133.20	CCDC88C	chr14	-	ENSG00000015133.20:t:91283329-91283623	ENSG00000015133.20_2_CE_1	False	False	91283329-91283517	C1	91289105-91289343	C2_C1	91283517-91289105	442	False	False	True	8.823e-01	9.655e-01	4.135e-02	8.228e-01	2.459e-01
ENSG00000015133.20_2	ENSG00000015133.20	CCDC88C	chr14	-	ENSG00000015133.20:t:91283329-91283623	ENSG00000015133.20_2_CE_1	False	False	91283329-91283517	A	91285395-91285836	C2_A	91283517-91285395	442	False	False	True	1.177e-01	3.449e-02	-4.135e-02	8.228e-01	2.459e-01
ENSG00000149923.14_2	ENSG00000149923.14	PPP4C	chr16	+	ENSG00000149923.14:s:30076225-30076475	ENSG00000149923.14_2_CE_1	False	False	30076315-30076475	C2	30082484-30082534	C1_C2	30076475-30082484	52	False	False	True	2.277e-01	1.599e-01	-5.322e-02	8.749e-01	2.248e-01
ENSG00000149923.14_2	ENSG00000149923.14	PPP4C	chr16	+	ENSG00000149923.14:s:30076225-30076475	ENSG00000149923.14_2_CE_1	False	False	30076315-30076475	A	30081259-30081310	C1_A	30076475-30081259	52	False	False	True	7.351e-01	7.916e-01	4.359e-02	8.449e-01	2.574e-01
ENSG00000149923.14_2	ENSG00000149923.14	PPP4C	chr16	+	ENSG00000149923.14:t:30082484-30082534	ENSG00000149923.14_2_CE_1	False	False	30082484-30082534	C1	30076315-30076475	C2_C1	30076475-30082484	52	False	False	True	2.819e-01	2.338e-01	-4.242e-02	8.494e-01	2.902e-01
ENSG00000149923.14_2	ENSG00000149923.14	PPP4C	chr16	+	ENSG00000149923.14:t:30082484-30082534	ENSG00000149923.14_2_CE_1	False	False	30082484-30082534	A	30081259-30081310	C2_A	30081310-30082484	52	False	False	True	7.181e-01	7.662e-01	4.242e-02	8.494e-01	2.902e-01
ENSG00000149923.14_4	ENSG00000149923.14	PPP4C	chr16	+	ENSG00000149923.14:s:30083394-30083567	ENSG00000149923.14_4_CE_1	False	True	30083394-30083567	C2	30084666-30084855	C1_C2	30083567-30084666	127	False	False	True	6.217e-02	9.588e-03	-3.700e-02	8.894e-01	5.217e-01
ENSG00000149923.14_4	ENSG00000149923.14	PPP4C	chr16	+	ENSG00000149923.14:s:30083394-30083567	ENSG00000149923.14_4_CE_1	False	False	30083394-30083567	A	30083655-30083781	C1_A	30083567-30083655	127	False	False	True	9.378e-01	9.904e-01	3.700e-02	8.894e-01	5.217e-01
ENSG00000149923.14_4	ENSG00000149923.14	PPP4C	chr16	+	ENSG00000149923.14:t:30084666-30084855	ENSG00000149923.14_4_CE_1	False	True	30084666-30084855	C1	30083394-30083567	C2_C1	30083567-30084666	127	False	False	True	3.774e-02	6.199e-03	-2.888e-03	6.320e-01	9.036e-01
ENSG00000149923.14_4	ENSG00000149923.14	PPP4C	chr16	+	ENSG00000149923.14:t:30084666-30084855	ENSG00000149923.14_4_CE_1	False	False	30084666-30084855	A	30083655-30083781	C2_A	30083781-30084666	127	False	False	True	9.221e-01	9.790e-01	5.112e-02	9.842e-01	4.441e-01
ENSG00000136243.18_1	ENSG00000136243.18	NUP42	chr7	+	ENSG00000136243.18:s:23181841-23182489	ENSG00000136243.18_1_CE_1	False	False	23181841-23182206	C2	23187052-23187392	C1_C2	23182206-23187052	229	False	False	True	4.964e-02	2.422e-02	-1.524e-02	7.282e-01	6.737e-01
ENSG00000136243.18_1	ENSG00000136243.18	NUP42	chr7	+	ENSG00000136243.18:s:23181841-23182489	ENSG00000136243.18_1_CE_1	False	False	23181841-23182206	A	23185070-23185298	C1_A	23182206-23185070	229	False	False	True	8.726e-01	8.948e-01	1.255e-02	7.182e-01	6.448e-01
ENSG00000136243.18_1	ENSG00000136243.18	NUP42	chr7	+	ENSG00000136243.18:t:23187052-23187392	ENSG00000136243.18_1_CE_1	False	False	23187052-23187392	C1	23181841-23182206	C2_C1	23182206-23187052	229	False	False	True	7.621e-02	3.613e-02	-3.582e-02	8.634e-01	4.633e-01
ENSG00000136243.18_1	ENSG00000136243.18	NUP42	chr7	+	ENSG00000136243.18:t:23187052-23187392	ENSG00000136243.18_1_CE_1	False	False	23187052-23187392	A	23185070-23185298	C2_A	23185298-23187052	229	False	False	True	9.238e-01	9.639e-01	3.582e-02	8.634e-01	4.633e-01
ENSG00000145293.17_2	ENSG00000145293.17	ENOPH1	chr4	+	ENSG00000145293.17:s:82447920-82448021	ENSG00000145293.17_2_CE_1	False	False	82447920-82448021	C2	82454722-82454854	C1_C2	82448021-82454722	203	False	False	True	2.721e-01	3.366e-01	5.905e-02	8.532e-01	1.789e-01
ENSG00000145293.17_2	ENSG00000145293.17	ENOPH1	chr4	+	ENSG00000145293.17:s:82447920-82448021	ENSG00000145293.17_2_CE_1	False	False	82447920-82448021	A	82451043-82451245	C1_A	82448021-82451043	203	False	False	True	7.279e-01	6.634e-01	-5.905e-02	8.532e-01	1.789e-01
ENSG00000145293.17_2	ENSG00000145293.17	ENOPH1	chr4	+	ENSG00000145293.17:t:82454722-82454854	ENSG00000145293.17_2_CE_1	False	False	82454722-82454854	C1	82447920-82448021	C2_C1	82448021-82454722	203	False	False	True	1.675e-01	2.500e-01	6.763e-02	8.974e-01	1.607e-01
ENSG00000145293.17_2	ENSG00000145293.17	ENOPH1	chr4	+	ENSG00000145293.17:t:82454722-82454854	ENSG00000145293.17_2_CE_1	False	False	82454722-82454854	A	82451043-82451245	C2_A	82451245-82454722	203	False	False	True	8.325e-01	7.500e-01	-6.763e-02	8.974e-01	1.607e-01
ENSG00000165630.14_1	ENSG00000165630.14	PRPF18	chr10	+	ENSG00000165630.14:s:13586939-13587152	ENSG00000165630.14_1_CE_1	False	False	13586939-13587152	C2	13597458-13597535	C1_C2	13587152-13597458	121	False	False	True	9.149e-01	8.369e-01	-5.341e-02	8.537e-01	1.967e-01
ENSG00000165630.14_1	ENSG00000165630.14	PRPF18	chr10	+	ENSG00000165630.14:s:13586939-13587152	ENSG00000165630.14_1_CE_1	False	False	13586939-13587152	A	13591768-13591888	C1_A	13587152-13591768	121	False	False	True	8.511e-02	1.631e-01	5.341e-02	8.537e-01	1.967e-01
ENSG00000165630.14_1	ENSG00000165630.14	PRPF18	chr10	+	ENSG00000165630.14:t:13597458-13597535	ENSG00000165630.14_1_CE_1	False	False	13597458-13597535	C1	13586939-13587152	C2_C1	13587152-13597458	121	False	False	True	8.407e-01	7.187e-01	-8.804e-02	9.026e-01	9.573e-02
ENSG00000165630.14_1	ENSG00000165630.14	PRPF18	chr10	+	ENSG00000165630.14:t:13597458-13597535	ENSG00000165630.14_1_CE_1	False	False	13597458-13597535	A	13591768-13591888	C2_A	13591888-13597458	121	False	False	True	1.593e-01	2.813e-01	8.804e-02	9.026e-01	9.573e-02
ENSG00000107020.10_2	ENSG00000107020.10	PLGRKT	chr9	-	ENSG00000107020.10:s:5436569-5436694	ENSG00000107020.10_2_CE_1	False	True	5436569-5436694	C2	5361758-5361888	C1_C2	5361888-5436569	87	False	False	True	1.612e-01	1.223e-01	-2.544e-02	7.719e-01	3.944e-01
ENSG00000107020.10_2	ENSG00000107020.10	PLGRKT	chr9	-	ENSG00000107020.10:s:5436569-5436694	ENSG00000107020.10_2_CE_1	False	False	5436569-5436694	A	5431897-5431983	C1_A	5431983-5436569	87	False	False	True	8.388e-01	8.777e-01	2.544e-02	7.719e-01	3.944e-01
ENSG00000107020.10_2	ENSG00000107020.10	PLGRKT	chr9	-	ENSG00000107020.10:t:5361758-5361888	ENSG00000107020.10_2_CE_1	False	True	5361758-5361888	C1	5436569-5436694	C2_C1	5361888-5436569	87	False	False	True	1.211e-01	1.045e-01	-1.266e-02	7.379e-01	5.949e-01
ENSG00000107020.10_2	ENSG00000107020.10	PLGRKT	chr9	-	ENSG00000107020.10:t:5361758-5361888	ENSG00000107020.10_2_CE_1	False	False	5361758-5361888	A	5431897-5431983	C2_A	5361888-5431897	87	False	False	True	8.298e-01	8.649e-01	1.906e-02	7.728e-01	4.792e-01
ENSG00000182087.14_5	ENSG00000182087.14	TMEM259	chr19	-	ENSG00000182087.14:s:1011367-1011499	ENSG00000182087.14_5_CE_1	False	False	1011367-1011499	C2	1010177-1010895	C1_C2	1010895-1011367	100	False	False	True	6.336e-02	2.761e-02	-3.852e-02	9.031e-01	5.204e-01
ENSG00000182087.14_5	ENSG00000182087.14	TMEM259	chr19	-	ENSG00000182087.14:s:1011367-1011499	ENSG00000182087.14_5_CE_1	False	False	1011367-1011499	A	1011096-1011195	C1_A	1011195-1011367	100	False	False	True	9.219e-01	9.630e-01	4.315e-02	9.337e-01	4.899e-01
ENSG00000182087.14_5	ENSG00000182087.14	TMEM259	chr19	-	ENSG00000182087.14:t:1010177-1010895	ENSG00000182087.14_5_CE_1	False	False	1010177-1010895	C1	1011367-1011499	C2_C1	1010895-1011367	100	False	False	True	8.840e-02	4.445e-02	-3.212e-02	8.173e-01	4.379e-01
ENSG00000182087.14_5	ENSG00000182087.14	TMEM259	chr19	-	ENSG00000182087.14:t:1010177-1010895	ENSG00000182087.14_5_CE_1	False	False	1010177-1010895	A	1011096-1011195	C2_A	1010895-1011096	100	False	False	True	8.911e-01	9.145e-01	2.082e-02	7.924e-01	5.803e-01
ENSG00000144061.14_1	ENSG00000144061.14	NPHP1	chr2	-	ENSG00000144061.14:s:110204900-110205066	ENSG00000144061.14_1_CE_1	False	False	110204900-110205066	C2	110201421-110201494	C1_C2	110201494-110204900	107	False	False	True	9.662e-01	9.335e-01	-1.838e-02	7.464e-01	4.805e-01
ENSG00000144061.14_1	ENSG00000144061.14	NPHP1	chr2	-	ENSG00000144061.14:s:110204900-110205066	ENSG00000144061.14_1_CE_1	False	False	110204900-110205066	A	110202373-110202479	C1_A	110202479-110204900	107	False	False	True	1.878e-02	5.975e-02	2.121e-02	7.410e-01	4.820e-01
ENSG00000144061.14_1	ENSG00000144061.14	NPHP1	chr2	-	ENSG00000144061.14:t:110201421-110201494	ENSG00000144061.14_1_CE_1	False	False	110201421-110201494	C1	110204900-110205066	C2_C1	110201494-110204900	107	False	False	True	9.929e-01	9.496e-01	-1.392e-02	6.985e-01	6.184e-01
ENSG00000144061.14_1	ENSG00000144061.14	NPHP1	chr2	-	ENSG00000144061.14:t:110201421-110201494	ENSG00000144061.14_1_CE_1	False	False	110201421-110201494	A	110202373-110202479	C2_A	110201494-110202373	107	False	False	True	7.143e-03	5.045e-02	1.392e-02	6.985e-01	6.184e-01
ENSG00000139793.20_1	ENSG00000139793.20	MBNL2	chr13	+	ENSG00000139793.20:s:97347041-97347067	ENSG00000139793.20_1_CE_1	False	False	97347041-97347067	C2	97357482-97357635	C1_C2	97347067-97357482	54	False	False	True	4.443e-01	3.609e-01	-6.914e-02	8.700e-01	1.402e-01
ENSG00000139793.20_1	ENSG00000139793.20	MBNL2	chr13	+	ENSG00000139793.20:s:97347041-97347067	ENSG00000139793.20_1_CE_1	False	False	97347041-97347067	A	97356796-97356849	C1_A	97347067-97356796	54	False	False	True	5.557e-01	6.391e-01	6.914e-02	8.700e-01	1.402e-01
ENSG00000139793.20_1	ENSG00000139793.20	MBNL2	chr13	+	ENSG00000139793.20:t:97357482-97357635	ENSG00000139793.20_1_CE_1	False	False	97357482-97357635	C1	97347041-97347067	C2_C1	97347067-97357482	54	False	False	True	5.332e-01	4.288e-01	-6.176e-02	8.527e-01	1.520e-01
ENSG00000139793.20_1	ENSG00000139793.20	MBNL2	chr13	+	ENSG00000139793.20:t:97357482-97357635	ENSG00000139793.20_1_CE_1	False	False	97357482-97357635	A	97356796-97356849	C2_A	97356849-97357482	54	False	False	True	4.648e-01	5.685e-01	6.139e-02	8.522e-01	1.530e-01
ENSG00000139793.20_2	ENSG00000139793.20	MBNL2	chr13	+	ENSG00000139793.20:s:97357482-97357635	ENSG00000139793.20_2_CE_1	False	False	97357482-97357635	C2	97391322-97394120	C1_C2	97357635-97391322	95	False	False	True	6.389e-02	3.081e-02	-2.061e-02	7.755e-01	5.505e-01
ENSG00000139793.20_2	ENSG00000139793.20	MBNL2	chr13	+	ENSG00000139793.20:s:97357482-97357635	ENSG00000139793.20_2_CE_1	False	False	97357482-97357635	A	97366459-97366553	C1_A	97357635-97366459	95	False	False	True	9.332e-01	9.599e-01	1.825e-02	7.642e-01	5.560e-01
ENSG00000139793.20_2	ENSG00000139793.20	MBNL2	chr13	+	ENSG00000139793.20:t:97391322-97394120	ENSG00000139793.20_2_CE_1	False	False	97391322-97394120	C1	97357482-97357635	C2_C1	97357635-97391322	95	False	False	True	7.881e-02	3.657e-02	-2.836e-02	8.080e-01	4.413e-01
ENSG00000139793.20_2	ENSG00000139793.20	MBNL2	chr13	+	ENSG00000139793.20:t:97391322-97394120	ENSG00000139793.20_2_CE_1	False	False	97391322-97394120	A	97366459-97366553	C2_A	97366553-97391322	95	False	False	True	9.186e-01	9.606e-01	2.821e-02	8.060e-01	4.381e-01
ENSG00000136636.13_1	ENSG00000136636.13	KCTD3	chr1	+	ENSG00000136636.13:s:215577670-215577728	ENSG00000136636.13_1_CE_1	False	True	215577670-215577728	C2	215579000-215579137	C1_C2	215577728-215579000	81	False	False	True	2.811e-01	3.737e-01	6.575e-02	8.474e-01	1.321e-01
ENSG00000136636.13_1	ENSG00000136636.13	KCTD3	chr1	+	ENSG00000136636.13:s:215577670-215577728	ENSG00000136636.13_1_CE_1	False	False	215577670-215577728	A	215578001-215578081	C1_A	215577728-215578001	81	False	False	True	7.189e-01	6.263e-01	-6.575e-02	8.474e-01	1.321e-01
ENSG00000136636.13_1	ENSG00000136636.13	KCTD3	chr1	+	ENSG00000136636.13:t:215579000-215579137	ENSG00000136636.13_1_CE_1	False	True	215579000-215579137	C1	215577670-215577728	C2_C1	215577728-215579000	81	False	False	True	9.539e-02	1.574e-01	4.853e-02	8.595e-01	2.544e-01
ENSG00000136636.13_1	ENSG00000136636.13	KCTD3	chr1	+	ENSG00000136636.13:t:215579000-215579137	ENSG00000136636.13_1_CE_1	False	False	215579000-215579137	A	215578001-215578081	C2_A	215578081-215579000	81	False	False	True	9.046e-01	8.426e-01	-4.853e-02	8.595e-01	2.544e-01
ENSG00000075234.17_1	ENSG00000075234.17	TTC38	chr22	+	ENSG00000075234.17:s:46268514-46268927	ENSG00000075234.17_1_CE_1	False	False	46268514-46268591	C2	46272335-46272416	C1_C2	46268591-46272335	148	False	False	True	9.755e-01	9.389e-01	-2.722e-02	8.117e-01	5.482e-01
ENSG00000075234.17_1	ENSG00000075234.17	TTC38	chr22	+	ENSG00000075234.17:s:46268514-46268927	ENSG00000075234.17_1_CE_1	False	False	46268514-46268591	A	46269142-46269289	C1_A	46268591-46269142	148	False	False	True	2.451e-02	6.113e-02	2.722e-02	8.117e-01	5.482e-01
ENSG00000075234.17_1	ENSG00000075234.17	TTC38	chr22	+	ENSG00000075234.17:t:46272335-46272416	ENSG00000075234.17_1_CE_1	False	False	46272335-46272416	C1	46268514-46268591	C2_C1	46268591-46272335	148	False	False	True	9.623e-01	9.325e-01	-2.381e-02	7.973e-01	5.246e-01
ENSG00000075234.17_1	ENSG00000075234.17	TTC38	chr22	+	ENSG00000075234.17:t:46272335-46272416	ENSG00000075234.17_1_CE_1	False	False	46272335-46272416	A	46269142-46269289	C2_A	46269289-46272335	148	False	False	True	3.774e-02	6.748e-02	2.381e-02	7.973e-01	5.246e-01
ENSG00000151503.14_1	ENSG00000151503.14	NCAPD3	chr11	-	ENSG00000151503.14:s:134220572-134220726	ENSG00000151503.14_1_CE_1	False	False	134220572-134220726	C2	134210270-134210454	C1_C2	134210454-134220572	163	False	False	True	6.834e-02	1.724e-01	9.685e-02	9.371e-01	8.573e-02
ENSG00000151503.14_1	ENSG00000151503.14	NCAPD3	chr11	-	ENSG00000151503.14:s:134220572-134220726	ENSG00000151503.14_1_CE_1	False	False	134220572-134220726	A	134216936-134217098	C1_A	134217098-134220572	163	False	False	True	9.303e-01	8.247e-01	-9.805e-02	9.385e-01	8.335e-02
ENSG00000151503.14_1	ENSG00000151503.14	NCAPD3	chr11	-	ENSG00000151503.14:t:134210263-134210454	ENSG00000151503.14_1_CE_1	False	False	134210270-134210454	C1	134220572-134220726	C2_C1	134210454-134220572	163	False	False	True	3.443e-02	7.300e-02	3.486e-02	8.619e-01	4.841e-01
ENSG00000151503.14_1	ENSG00000151503.14	NCAPD3	chr11	-	ENSG00000151503.14:t:134210263-134210454	ENSG00000151503.14_1_CE_1	False	False	134210270-134210454	A	134216936-134217098	C2_A	134210454-134216936	163	False	False	True	9.656e-01	9.270e-01	-3.486e-02	8.619e-01	4.841e-01
ENSG00000070814.22_1	ENSG00000070814.22	TCOF1	chr5	+	ENSG00000070814.22:s:150369529-150369602	ENSG00000070814.22_1_CE_1	False	False	150369529-150369602	C2	150374174-150374386	C1_C2	150369602-150374174	231	False	False	True	1.382e-01	1.015e-01	-3.249e-02	8.090e-01	3.964e-01
ENSG00000070814.22_1	ENSG00000070814.22	TCOF1	chr5	+	ENSG00000070814.22:s:150369529-150369602	ENSG00000070814.22_1_CE_1	False	False	150369529-150369602	A	150372006-150372236	C1_A	150369602-150372006	231	False	False	True	8.610e-01	8.968e-01	3.209e-02	8.064e-01	3.985e-01
ENSG00000070814.22_1	ENSG00000070814.22	TCOF1	chr5	+	ENSG00000070814.22:t:150374174-150374386	ENSG00000070814.22_1_CE_1	False	False	150374174-150374386	C1	150369529-150369602	C2_C1	150369602-150374174	231	False	False	True	2.889e-01	2.279e-01	-4.945e-02	8.561e-01	2.369e-01
ENSG00000070814.22_1	ENSG00000070814.22	TCOF1	chr5	+	ENSG00000070814.22:t:150374174-150374386	ENSG00000070814.22_1_CE_1	False	False	150374174-150374386	A	150372006-150372236	C2_A	150372236-150374174	231	False	False	True	7.111e-01	7.721e-01	4.945e-02	8.561e-01	2.369e-01
ENSG00000070814.22_2	ENSG00000070814.22	TCOF1	chr5	+	ENSG00000070814.22:s:150378905-150379042	ENSG00000070814.22_2_CE_1	False	True	150378905-150379042	C2	150379532-150379732	C1_C2	150379042-150379532	180	False	False	True	9.313e-02	6.214e-02	-1.410e-02	7.150e-01	6.802e-01
ENSG00000070814.22_2	ENSG00000070814.22	TCOF1	chr5	+	ENSG00000070814.22:s:150378905-150379042	ENSG00000070814.22_2_CE_1	False	False	150378905-150379042	A	150379229-150379408	C1_A	150379042-150379229	180	False	False	True	9.069e-01	9.379e-01	1.410e-02	7.150e-01	6.802e-01
ENSG00000070814.22_2	ENSG00000070814.22	TCOF1	chr5	+	ENSG00000070814.22:t:150379532-150380859	ENSG00000070814.22_2_CE_1	False	True	150379532-150379732	C1	150378905-150379042	C2_C1	150379042-150379532	180	False	False	True	1.504e-01	1.028e-01	-3.409e-02	8.195e-01	3.962e-01
ENSG00000070814.22_2	ENSG00000070814.22	TCOF1	chr5	+	ENSG00000070814.22:t:150379532-150380859	ENSG00000070814.22_2_CE_1	False	False	150379532-150379732	A	150379229-150379408	C2_A	150379408-150379532	180	False	False	True	8.496e-01	8.972e-01	3.409e-02	8.195e-01	3.962e-01
ENSG00000070814.22_4	ENSG00000070814.22	TCOF1	chr5	+	ENSG00000070814.22:s:150389887-150390023	ENSG00000070814.22_4_CE_1	False	False	150389887-150390023	C2	150391957-150392176	C1_C2	150390023-150391957	114	False	True	True	5.144e-01	3.545e-01	-1.661e-01	9.965e-01	7.245e-03
ENSG00000070814.22_4	ENSG00000070814.22	TCOF1	chr5	+	ENSG00000070814.22:s:150389887-150390023	ENSG00000070814.22_4_CE_1	False	False	150389887-150390023	A	150391544-150391657	C1_A	150390023-150391544	114	False	True	True	4.856e-01	6.455e-01	1.661e-01	9.965e-01	7.245e-03
ENSG00000070814.22_4	ENSG00000070814.22	TCOF1	chr5	+	ENSG00000070814.22:t:150391957-150392176	ENSG00000070814.22_4_CE_1	False	False	150391957-150392176	C1	150389887-150390023	C2_C1	150390023-150391957	114	False	True	True	5.483e-01	3.511e-01	-1.933e-01	1.000e+00	1.777e-03
ENSG00000070814.22_4	ENSG00000070814.22	TCOF1	chr5	+	ENSG00000070814.22:t:150391957-150392176	ENSG00000070814.22_4_CE_1	False	False	150391957-150392176	A	150391544-150391657	C2_A	150391657-150391957	114	False	True	True	4.484e-01	6.486e-01	1.958e-01	1.000e+00	1.552e-03
ENSG00000131373.15_1	ENSG00000131373.15	HACL1	chr3	-	ENSG00000131373.15:s:15595915-15596424	ENSG00000131373.15_1_CE_1	False	False	15596384-15596424	C2	15589540-15589612	C1_C2	15589612-15596384	81	False	False	True	2.369e-01	1.558e-01	-4.598e-02	8.349e-01	2.106e-01
ENSG00000131373.15_1	ENSG00000131373.15	HACL1	chr3	-	ENSG00000131373.15:s:15595915-15596424	ENSG00000131373.15_1_CE_1	False	False	15596384-15596424	A	15591600-15591680	C1_A	15591680-15596384	81	False	False	True	7.631e-01	8.442e-01	4.598e-02	8.349e-01	2.106e-01
ENSG00000131373.15_1	ENSG00000131373.15	HACL1	chr3	-	ENSG00000131373.15:t:15589540-15589612	ENSG00000131373.15_1_CE_1	False	False	15589540-15589612	C1	15596384-15596424	C2_C1	15589612-15596384	81	False	False	True	1.218e-01	8.512e-02	-1.590e-02	7.609e-01	5.005e-01
ENSG00000131373.15_1	ENSG00000131373.15	HACL1	chr3	-	ENSG00000131373.15:t:15589540-15589612	ENSG00000131373.15_1_CE_1	False	False	15589540-15589612	A	15591600-15591680	C2_A	15589612-15591600	81	False	False	True	8.782e-01	9.149e-01	1.590e-02	7.609e-01	5.005e-01
ENSG00000131373.15_2	ENSG00000131373.15	HACL1	chr3	-	ENSG00000131373.15:s:15589540-15589612	ENSG00000131373.15_2_CE_1	False	False	15589540-15589612	C2	15585248-15585342	C1_C2	15585342-15589540	78	False	False	True	9.586e-02	1.029e-01	2.961e-03	7.328e-01	5.948e-01
ENSG00000131373.15_2	ENSG00000131373.15	HACL1	chr3	-	ENSG00000131373.15:s:15589540-15589612	ENSG00000131373.15_2_CE_1	False	False	15589540-15589612	A	15586525-15586602	C1_A	15586602-15589540	78	False	False	True	8.906e-01	8.861e-01	-1.344e-03	7.368e-01	5.790e-01
ENSG00000131373.15_2	ENSG00000131373.15	HACL1	chr3	-	ENSG00000131373.15:t:15585248-15585342	ENSG00000131373.15_2_CE_1	False	False	15585248-15585342	C1	15589540-15589612	C2_C1	15585342-15589540	78	False	False	True	6.620e-02	7.463e-02	5.824e-03	6.953e-01	7.020e-01
ENSG00000131373.15_2	ENSG00000131373.15	HACL1	chr3	-	ENSG00000131373.15:t:15585248-15585342	ENSG00000131373.15_2_CE_1	False	False	15585248-15585342	A	15586525-15586602	C2_A	15585342-15586525	78	False	False	True	9.338e-01	9.254e-01	-5.824e-03	6.953e-01	7.020e-01
ENSG00000064666.15_1	ENSG00000064666.15	CNN2	chr19	+	ENSG00000064666.15:s:1032559-1032921	ENSG00000064666.15_1_CE_1	False	False	1032559-1032696	C2	1036416-1036562	C1_C2	1032696-1036416	117	False	False	True	1.149e-01	6.124e-02	-3.624e-02	8.688e-01	4.825e-01
ENSG00000064666.15_1	ENSG00000064666.15	CNN2	chr19	+	ENSG00000064666.15:s:1032559-1032921	ENSG00000064666.15_1_CE_1	False	False	1032559-1032696	A	1036130-1036246	C1_A	1032696-1036130	117	False	False	True	8.446e-01	9.169e-01	6.647e-02	9.486e-01	1.758e-01
ENSG00000064666.15_1	ENSG00000064666.15	CNN2	chr19	+	ENSG00000064666.15:t:1036416-1036688	ENSG00000064666.15_1_CE_1	False	False	1036416-1036562	C1	1032559-1032696	C2_C1	1032696-1036416	117	False	False	True	2.386e-01	1.284e-01	-1.026e-01	9.722e-01	5.900e-02
ENSG00000064666.15_1	ENSG00000064666.15	CNN2	chr19	+	ENSG00000064666.15:t:1036416-1036688	ENSG00000064666.15_1_CE_1	False	False	1036416-1036562	A	1036130-1036246	C2_A	1036246-1036416	117	False	False	True	7.608e-01	8.710e-01	1.026e-01	9.721e-01	5.903e-02
ENSG00000126777.18_1	ENSG00000126777.18	KTN1	chr14	+	ENSG00000126777.18:s:55580207-55580354	ENSG00000126777.18_1_CE_1	False	False	55580207-55580354	C2	55612019-55612571	C1_C2	55580354-55612019	124	False	False	True	8.942e-01	9.025e-01	4.062e-03	7.129e-01	6.814e-01
ENSG00000126777.18_1	ENSG00000126777.18	KTN1	chr14	+	ENSG00000126777.18:s:55580207-55580354	ENSG00000126777.18_1_CE_1	False	False	55580207-55580354	A	55601757-55601880	C1_A	55580354-55601757	124	False	False	True	1.050e-01	8.815e-02	-1.060e-02	7.186e-01	6.587e-01
ENSG00000126777.18_1	ENSG00000126777.18	KTN1	chr14	+	ENSG00000126777.18:t:55611977-55612571	ENSG00000126777.18_1_CE_1	False	False	55612019-55612571	C1	55580207-55580354	C2_C1	55580354-55612019	124	False	False	True	8.183e-01	7.815e-01	-2.036e-02	7.689e-01	4.905e-01
ENSG00000126777.18_1	ENSG00000126777.18	KTN1	chr14	+	ENSG00000126777.18:t:55611977-55612571	ENSG00000126777.18_1_CE_1	False	False	55612019-55612571	A	55601757-55601880	C2_A	55601880-55612019	124	False	False	True	1.806e-01	2.171e-01	2.018e-02	7.685e-01	4.926e-01
ENSG00000126777.18_3	ENSG00000126777.18	KTN1	chr14	+	ENSG00000126777.18:s:55672929-55673012	ENSG00000126777.18_3_CE_1	False	False	55672929-55673012	C2	55675835-55675918	C1_C2	55673012-55675835	84	False	False	True	7.233e-01	7.197e-01	3.852e-04	7.600e-01	4.912e-01
ENSG00000126777.18_3	ENSG00000126777.18	KTN1	chr14	+	ENSG00000126777.18:s:55672929-55673012	ENSG00000126777.18_3_CE_1	False	False	55672929-55673012	A	55673172-55673255	C1_A	55673012-55673172	84	False	False	True	2.767e-01	2.803e-01	-3.852e-04	7.600e-01	4.912e-01
ENSG00000126777.18_3	ENSG00000126777.18	KTN1	chr14	+	ENSG00000126777.18:t:55675050-55675918	ENSG00000126777.18_3_CE_1	False	False	55675835-55675918	C1	55672929-55673012	C2_C1	55673012-55675835	84	False	False	True	5.948e-01	5.507e-01	-3.837e-02	8.341e-01	3.266e-01
ENSG00000126777.18_3	ENSG00000126777.18	KTN1	chr14	+	ENSG00000126777.18:t:55675050-55675918	ENSG00000126777.18_3_CE_1	False	False	55675835-55675918	A	55673172-55673255	C2_A	55673255-55675835	84	False	False	True	4.052e-01	4.493e-01	3.837e-02	8.341e-01	3.266e-01
ENSG00000126777.18_4	ENSG00000126777.18	KTN1	chr14	+	ENSG00000126777.18:s:55679565-55679685	ENSG00000126777.18_4_CE_1	False	False	55679565-55679685	C2	55684099-55684583	C1_C2	55679685-55684099	56	False	False	True	9.068e-01	9.592e-01	5.104e-02	8.893e-01	2.782e-01
ENSG00000126777.18_4	ENSG00000126777.18	KTN1	chr14	+	ENSG00000126777.18:s:55679565-55679685	ENSG00000126777.18_4_CE_1	False	False	55679565-55679685	A	55680686-55680741	C1_A	55679685-55680686	56	False	False	True	8.447e-02	3.961e-02	-4.254e-02	8.612e-01	3.390e-01
ENSG00000126777.18_4	ENSG00000126777.18	KTN1	chr14	+	ENSG00000126777.18:t:55684099-55684583	ENSG00000126777.18_4_CE_1	False	False	55684099-55684583	C1	55679565-55679685	C2_C1	55679685-55684099	56	False	False	True	9.205e-01	9.617e-01	3.264e-02	8.305e-01	4.350e-01
ENSG00000126777.18_4	ENSG00000126777.18	KTN1	chr14	+	ENSG00000126777.18:t:55684099-55684583	ENSG00000126777.18_4_CE_1	False	False	55684099-55684583	A	55680686-55680741	C2_A	55680741-55684099	56	False	False	True	7.949e-02	3.831e-02	-3.264e-02	8.305e-01	4.350e-01
ENSG00000204304.12_2	ENSG00000204304.12	PBX2	chr6	-	ENSG00000204304.12:s:32186973-32187515	ENSG00000204304.12_2_CE_1	False	True	32187242-32187515	C2	32186604-32186690	C1_C2	32186690-32187242	89	False	False	True	1.420e-01	7.835e-02	-5.492e-02	9.033e-01	2.532e-01
ENSG00000204304.12_2	ENSG00000204304.12	PBX2	chr6	-	ENSG00000204304.12:s:32186973-32187515	ENSG00000204304.12_2_CE_1	False	False	32187242-32187515	A	32186813-32186901	C1_A	32186901-32187242	89	False	False	True	8.580e-01	9.216e-01	5.492e-02	9.033e-01	2.532e-01
ENSG00000204304.12_2	ENSG00000204304.12	PBX2	chr6	-	ENSG00000204304.12:t:32186604-32186690	ENSG00000204304.12_2_CE_1	False	True	32186604-32186690	C1	32187242-32187515	C2_C1	32186690-32187242	89	False	False	True	2.544e-01	1.638e-01	-7.618e-02	9.087e-01	1.291e-01
ENSG00000204304.12_2	ENSG00000204304.12	PBX2	chr6	-	ENSG00000204304.12:t:32186604-32186690	ENSG00000204304.12_2_CE_1	False	False	32186604-32186690	A	32186813-32186901	C2_A	32186690-32186813	89	False	False	True	7.456e-01	8.362e-01	7.618e-02	9.087e-01	1.291e-01
ENSG00000166024.14_1	ENSG00000166024.14	R3HCC1L	chr10	+	ENSG00000166024.14:s:98163287-98163397	ENSG00000166024.14_1_CE_1	False	False	98163293-98163397	C2	98208101-98209899	C1_C2	98163397-98208101	97	False	False	True	7.873e-01	7.031e-01	-5.669e-02	8.483e-01	1.803e-01
ENSG00000166024.14_1	ENSG00000166024.14	R3HCC1L	chr10	+	ENSG00000166024.14:s:98163287-98163397	ENSG00000166024.14_1_CE_1	False	False	98163293-98163397	A	98186467-98186563	C1_A	98163397-98186467	97	False	False	True	1.975e-01	2.751e-01	5.522e-02	8.449e-01	1.825e-01
ENSG00000166024.14_1	ENSG00000166024.14	R3HCC1L	chr10	+	ENSG00000166024.14:t:98208101-98209899	ENSG00000166024.14_1_CE_1	False	False	98208101-98209899	C1	98163293-98163397	C2_C1	98163397-98208101	97	False	False	True	7.340e-01	6.446e-01	-6.778e-02	8.705e-01	1.377e-01
ENSG00000166024.14_1	ENSG00000166024.14	R3HCC1L	chr10	+	ENSG00000166024.14:t:98208101-98209899	ENSG00000166024.14_1_CE_1	False	False	98208101-98209899	A	98186467-98186563	C2_A	98186563-98208101	97	False	False	True	2.660e-01	3.554e-01	6.778e-02	8.705e-01	1.377e-01
ENSG00000166024.14_2	ENSG00000166024.14	R3HCC1L	chr10	+	ENSG00000166024.14:s:98208101-98209899	ENSG00000166024.14_2_CE_1	False	False	98208101-98209899	C2	98231512-98231687	C1_C2	98209899-98231512	42	False	False	True	9.368e-01	8.717e-01	-5.059e-02	8.761e-01	2.654e-01
ENSG00000166024.14_2	ENSG00000166024.14	R3HCC1L	chr10	+	ENSG00000166024.14:s:98208101-98209899	ENSG00000166024.14_2_CE_1	False	False	98208101-98209899	A	98211307-98211348	C1_A	98209899-98211307	42	False	False	True	6.324e-02	1.283e-01	5.059e-02	8.761e-01	2.654e-01
ENSG00000166024.14_2	ENSG00000166024.14	R3HCC1L	chr10	+	ENSG00000166024.14:t:98231512-98231687	ENSG00000166024.14_2_CE_1	False	False	98231512-98231687	C1	98208101-98209899	C2_C1	98209899-98231512	42	False	False	True	9.303e-01	9.080e-01	-1.291e-02	7.319e-01	5.691e-01
ENSG00000166024.14_2	ENSG00000166024.14	R3HCC1L	chr10	+	ENSG00000166024.14:t:98231512-98231687	ENSG00000166024.14_2_CE_1	False	False	98231512-98231687	A	98211307-98211348	C2_A	98211348-98231512	42	False	False	True	5.969e-02	7.962e-02	1.219e-02	7.317e-01	5.871e-01
ENSG00000085365.18_1	ENSG00000085365.18	SCAMP1	chr5	+	ENSG00000085365.18:s:78360611-78360728	ENSG00000085365.18_1_CE_1	False	False	78360611-78360728	C2	78415520-78415618	C1_C2	78360728-78415520	78	False	False	True	8.781e-02	4.933e-02	-2.311e-02	7.700e-01	4.977e-01
ENSG00000085365.18_1	ENSG00000085365.18	SCAMP1	chr5	+	ENSG00000085365.18:s:78360611-78360728	ENSG00000085365.18_1_CE_1	False	False	78360611-78360728	A	78388837-78388914	C1_A	78360728-78388837	78	False	False	True	9.078e-01	9.486e-01	2.556e-02	7.796e-01	4.612e-01
ENSG00000085365.18_1	ENSG00000085365.18	SCAMP1	chr5	+	ENSG00000085365.18:t:78415520-78415618	ENSG00000085365.18_1_CE_1	False	False	78415520-78415618	C1	78360611-78360728	C2_C1	78360728-78415520	78	False	False	True	4.338e-02	2.383e-02	-5.379e-03	6.549e-01	8.364e-01
ENSG00000085365.18_1	ENSG00000085365.18	SCAMP1	chr5	+	ENSG00000085365.18:t:78415520-78415618	ENSG00000085365.18_1_CE_1	False	False	78415520-78415618	A	78388837-78388914	C2_A	78388914-78415520	78	False	False	True	9.566e-01	9.762e-01	5.379e-03	6.549e-01	8.364e-01
ENSG00000107036.12_2	ENSG00000107036.12	RIC1	chr9	+	ENSG00000107036.12:s:5753200-5753238	ENSG00000107036.12_2_CE_1	False	False	5753200-5753238	C2	5754841-5754930	C1_C2	5753238-5754841	111	False	False	True	2.670e-01	3.133e-01	2.962e-02	8.340e-01	1.869e-01
ENSG00000107036.12_2	ENSG00000107036.12	RIC1	chr9	+	ENSG00000107036.12:s:5753200-5753238	ENSG00000107036.12_2_CE_1	False	False	5753200-5753238	A	5753536-5753646	C1_A	5753238-5753536	111	False	False	True	7.330e-01	6.867e-01	-2.962e-02	8.340e-01	1.869e-01
ENSG00000107036.12_2	ENSG00000107036.12	RIC1	chr9	+	ENSG00000107036.12:t:5754841-5754930	ENSG00000107036.12_2_CE_1	False	False	5754841-5754930	C1	5753200-5753238	C2_C1	5753238-5754841	111	False	False	True	1.942e-01	2.089e-01	1.483e-02	7.993e-01	2.733e-01
ENSG00000107036.12_2	ENSG00000107036.12	RIC1	chr9	+	ENSG00000107036.12:t:5754841-5754930	ENSG00000107036.12_2_CE_1	False	False	5754841-5754930	A	5753536-5753646	C2_A	5753646-5754841	111	False	False	True	8.036e-01	7.885e-01	-1.514e-02	7.995e-01	2.724e-01
ENSG00000138674.17_5	ENSG00000138674.17	SEC31A	chr4	-	ENSG00000138674.17:s:82848804-82848977	ENSG00000138674.17_5_CE_1	False	False	82848804-82848977	C2	82844386-82844509	C1_C2	82844509-82848804	93	False	False	True	9.300e-01	8.757e-01	-4.360e-02	8.723e-01	3.379e-01
ENSG00000138674.17_5	ENSG00000138674.17	SEC31A	chr4	-	ENSG00000138674.17:s:82848804-82848977	ENSG00000138674.17_5_CE_1	False	False	82848804-82848977	A	82845201-82845293	C1_A	82845293-82848804	93	False	False	True	6.996e-02	1.243e-01	4.360e-02	8.723e-01	3.379e-01
ENSG00000138674.17_5	ENSG00000138674.17	SEC31A	chr4	-	ENSG00000138674.17:t:82843685-82844509	ENSG00000138674.17_5_CE_1	False	False	82844386-82844509	C1	82848804-82848977	C2_C1	82844509-82848804	93	False	False	True	9.427e-01	9.310e-01	-6.754e-03	7.101e-01	6.945e-01
ENSG00000138674.17_5	ENSG00000138674.17	SEC31A	chr4	-	ENSG00000138674.17:t:82843685-82844509	ENSG00000138674.17_5_CE_1	False	False	82844386-82844509	A	82845201-82845293	C2_A	82844509-82845201	93	False	False	True	5.734e-02	6.903e-02	6.754e-03	7.101e-01	6.945e-01
ENSG00000036549.13_1	ENSG00000036549.13	ZZZ3	chr1	-	ENSG00000036549.13:s:77641522-77641655	ENSG00000036549.13_1_CE_1	False	False	77641522-77641655	C2	77639449-77639602	C1_C2	77639602-77641522	63	False	False	True	4.068e-01	3.774e-01	-2.696e-02	8.189e-01	2.120e-01
ENSG00000036549.13_1	ENSG00000036549.13	ZZZ3	chr1	-	ENSG00000036549.13:s:77641522-77641655	ENSG00000036549.13_1_CE_1	False	False	77641522-77641655	A	77641384-77641446	C1_A	77641446-77641522	63	False	False	True	5.932e-01	6.226e-01	2.696e-02	8.189e-01	2.120e-01
ENSG00000036549.13_1	ENSG00000036549.13	ZZZ3	chr1	-	ENSG00000036549.13:t:77639449-77639602	ENSG00000036549.13_1_CE_1	False	False	77639449-77639602	C1	77641522-77641655	C2_C1	77639602-77641522	63	False	False	True	2.931e-01	2.934e-01	4.532e-04	7.934e-01	3.262e-01
ENSG00000036549.13_1	ENSG00000036549.13	ZZZ3	chr1	-	ENSG00000036549.13:t:77639449-77639602	ENSG00000036549.13_1_CE_1	False	False	77639449-77639602	A	77641384-77641446	C2_A	77639602-77641384	63	False	False	True	7.069e-01	7.066e-01	-4.532e-04	7.934e-01	3.262e-01
ENSG00000111707.12_1	ENSG00000111707.12	SUDS3	chr12	+	ENSG00000111707.12:s:118401759-118401820	ENSG00000111707.12_1_CE_1	False	False	118401759-118401820	C2	118403412-118403517	C1_C2	118401820-118403412	22	False	False	True	4.490e-02	8.274e-02	2.323e-02	7.689e-01	5.020e-01
ENSG00000111707.12_1	ENSG00000111707.12	SUDS3	chr12	+	ENSG00000111707.12:s:118401759-118401820	ENSG00000111707.12_1_CE_1	False	False	118401759-118401820	A	118401983-118402004	C1_A	118401820-118401983	22	False	False	True	9.551e-01	9.173e-01	-2.323e-02	7.689e-01	5.020e-01
ENSG00000111707.12_1	ENSG00000111707.12	SUDS3	chr12	+	ENSG00000111707.12:t:118403412-118403517	ENSG00000111707.12_1_CE_1	False	False	118403412-118403517	C1	118401759-118401820	C2_C1	118401820-118403412	22	False	False	True	5.147e-02	6.772e-02	1.039e-02	7.099e-01	6.722e-01
ENSG00000111707.12_1	ENSG00000111707.12	SUDS3	chr12	+	ENSG00000111707.12:t:118403412-118403517	ENSG00000111707.12_1_CE_1	False	False	118403412-118403517	A	118401983-118402004	C2_A	118402004-118403412	22	False	False	True	9.478e-01	9.252e-01	-1.556e-02	7.325e-01	6.103e-01
ENSG00000145685.14_1	ENSG00000145685.14	LHFPL2	chr5	-	ENSG00000145685.14:s:78648499-78648895	ENSG00000145685.14_1_CE_1	False	False	78648499-78648895	C2	78564813-78564871	C1_C2	78564871-78648499	105	False	False	True	9.615e-02	4.350e-02	-3.708e-02	8.252e-01	3.263e-01
ENSG00000145685.14_1	ENSG00000145685.14	LHFPL2	chr5	-	ENSG00000145685.14:s:78648499-78648895	ENSG00000145685.14_1_CE_1	False	False	78648499-78648895	A	78632264-78632368	C1_A	78632368-78648499	105	False	False	True	9.038e-01	9.565e-01	3.708e-02	8.252e-01	3.263e-01
ENSG00000145685.14_1	ENSG00000145685.14	LHFPL2	chr5	-	ENSG00000145685.14:t:78564813-78564871	ENSG00000145685.14_1_CE_1	False	False	78564813-78564871	C1	78648499-78648895	C2_C1	78564871-78648499	105	False	False	True	1.071e-01	7.439e-02	-2.681e-02	7.988e-01	3.320e-01
ENSG00000145685.14_1	ENSG00000145685.14	LHFPL2	chr5	-	ENSG00000145685.14:t:78564813-78564871	ENSG00000145685.14_1_CE_1	False	False	78564813-78564871	A	78632264-78632368	C2_A	78564871-78632264	105	False	False	True	8.897e-01	9.190e-01	2.486e-02	7.939e-01	3.399e-01
ENSG00000075218.19_1	ENSG00000075218.19	GTSE1	chr22	+	ENSG00000075218.19:s:46297380-46297479	ENSG00000075218.19_1_CE_1	False	True	46297380-46297479	C2	46308319-46308943	C1_C2	46297479-46308319	58	False	False	True	3.426e-01	3.850e-01	2.867e-02	8.170e-01	2.792e-01
ENSG00000075218.19_1	ENSG00000075218.19	GTSE1	chr22	+	ENSG00000075218.19:s:46297380-46297479	ENSG00000075218.19_1_CE_1	False	False	46297380-46297479	A	46308150-46308207	C1_A	46297479-46308150	58	False	False	True	6.574e-01	6.150e-01	-2.867e-02	8.170e-01	2.792e-01
ENSG00000075218.19_1	ENSG00000075218.19	GTSE1	chr22	+	ENSG00000075218.19:t:46308319-46308943	ENSG00000075218.19_1_CE_1	False	True	46308319-46308943	C1	46297380-46297479	C2_C1	46297479-46308319	58	False	False	True	1.955e-01	2.850e-01	7.252e-02	9.080e-01	1.425e-01
ENSG00000075218.19_1	ENSG00000075218.19	GTSE1	chr22	+	ENSG00000075218.19:t:46308319-46308943	ENSG00000075218.19_1_CE_1	False	False	46308319-46308943	A	46308150-46308207	C2_A	46308207-46308319	58	False	False	True	8.045e-01	7.150e-01	-7.252e-02	9.080e-01	1.425e-01
ENSG00000197555.10_2	ENSG00000197555.10	SIPA1L1	chr14	+	ENSG00000197555.10:s:71512743-71512845	ENSG00000197555.10_2_CE_1	False	False	71512743-71512845	C2	71529312-71529370	C1_C2	71512845-71529312	42	False	False	True	9.664e-01	8.830e-01	-4.997e-02	8.526e-01	2.318e-01
ENSG00000197555.10_2	ENSG00000197555.10	SIPA1L1	chr14	+	ENSG00000197555.10:s:71512743-71512845	ENSG00000197555.10_2_CE_1	False	False	71512743-71512845	A	71528699-71528740	C1_A	71512845-71528699	42	False	False	True	2.817e-02	1.111e-01	4.943e-02	8.529e-01	2.385e-01
ENSG00000197555.10_2	ENSG00000197555.10	SIPA1L1	chr14	+	ENSG00000197555.10:t:71529312-71529370	ENSG00000197555.10_2_CE_1	False	False	71529312-71529370	C1	71512743-71512845	C2_C1	71512845-71529312	42	False	False	True	9.915e-01	8.878e-01	-7.022e-02	9.073e-01	1.635e-01
ENSG00000197555.10_2	ENSG00000197555.10	SIPA1L1	chr14	+	ENSG00000197555.10:t:71529312-71529370	ENSG00000197555.10_2_CE_1	False	False	71529312-71529370	A	71528699-71528740	C2_A	71528740-71529312	42	False	False	True	8.477e-03	1.122e-01	7.022e-02	9.073e-01	1.635e-01
ENSG00000197555.10_4	ENSG00000197555.10	SIPA1L1	chr14	+	ENSG00000197555.10:s:71685362-71685631	ENSG00000197555.10_4_CE_1	False	False	71685362-71685631	C2	71702381-71702505	C1_C2	71685631-71702381	147	False	False	True	5.038e-02	6.547e-02	4.453e-03	7.450e-01	5.751e-01
ENSG00000197555.10_4	ENSG00000197555.10	SIPA1L1	chr14	+	ENSG00000197555.10:s:71685362-71685631	ENSG00000197555.10_4_CE_1	False	False	71685362-71685631	A	71698981-71699127	C1_A	71685631-71698981	147	False	False	True	9.496e-01	9.345e-01	-4.453e-03	7.450e-01	5.751e-01
ENSG00000197555.10_4	ENSG00000197555.10	SIPA1L1	chr14	+	ENSG00000197555.10:t:71702312-71702505	ENSG00000197555.10_4_CE_1	False	False	71702381-71702505	C1	71685362-71685631	C2_C1	71685631-71702381	147	False	False	True	7.402e-02	1.059e-01	1.734e-02	7.928e-01	3.464e-01
ENSG00000197555.10_4	ENSG00000197555.10	SIPA1L1	chr14	+	ENSG00000197555.10:t:71702312-71702505	ENSG00000197555.10_4_CE_1	False	False	71702381-71702505	A	71698981-71699127	C2_A	71699127-71702381	147	False	False	True	9.260e-01	8.941e-01	-1.734e-02	7.928e-01	3.464e-01
ENSG00000103066.13_1	ENSG00000103066.13	PLA2G15	chr16	+	ENSG00000103066.13:s:68245304-68245553	ENSG00000103066.13_1_CE_1	False	False	68245304-68245553	C2	68249290-68249446	C1_C2	68245553-68249290	124	False	False	True	9.517e-01	9.378e-01	-8.456e-03	7.312e-01	5.436e-01
ENSG00000103066.13_1	ENSG00000103066.13	PLA2G15	chr16	+	ENSG00000103066.13:s:68245304-68245553	ENSG00000103066.13_1_CE_1	False	False	68245304-68245553	A	68248569-68248692	C1_A	68245553-68248569	124	False	False	True	3.948e-02	5.476e-02	8.366e-03	7.165e-01	5.771e-01
ENSG00000103066.13_1	ENSG00000103066.13	PLA2G15	chr16	+	ENSG00000103066.13:t:68249290-68249446	ENSG00000103066.13_1_CE_1	False	False	68249290-68249446	C1	68245304-68245553	C2_C1	68245553-68249290	124	False	False	True	9.040e-01	9.365e-01	1.508e-02	7.810e-01	3.978e-01
ENSG00000103066.13_1	ENSG00000103066.13	PLA2G15	chr16	+	ENSG00000103066.13:t:68249290-68249446	ENSG00000103066.13_1_CE_1	False	False	68249290-68249446	A	68248569-68248692	C2_A	68248692-68249290	124	False	False	True	9.599e-02	6.352e-02	-1.508e-02	7.810e-01	3.978e-01
ENSG00000099250.18_2	ENSG00000099250.18	NRP1	chr10	-	ENSG00000099250.18:s:33185628-33185724	ENSG00000099250.18_2_CE_1	False	False	33185628-33185724	C2	33177492-33180365	C1_C2	33180365-33185628	51	False	False	True	4.705e-03	5.108e-02	1.682e-02	7.356e-01	6.585e-01
ENSG00000099250.18_2	ENSG00000099250.18	NRP1	chr10	-	ENSG00000099250.18:s:33185628-33185724	ENSG00000099250.18_2_CE_1	False	False	33185628-33185724	A	33182698-33182748	C1_A	33182748-33185628	51	False	False	True	9.953e-01	9.489e-01	-1.682e-02	7.356e-01	6.585e-01
ENSG00000099250.18_2	ENSG00000099250.18	NRP1	chr10	-	ENSG00000099250.18:t:33177492-33180365	ENSG00000099250.18_2_CE_1	False	False	33177492-33180365	C1	33185628-33185724	C2_C1	33180365-33185628	51	False	False	True	4.373e-03	4.864e-02	9.992e-03	6.858e-01	7.488e-01
ENSG00000099250.18_2	ENSG00000099250.18	NRP1	chr10	-	ENSG00000099250.18:t:33177492-33180365	ENSG00000099250.18_2_CE_1	False	False	33177492-33180365	A	33182698-33182748	C2_A	33180365-33182698	51	False	False	True	9.837e-01	9.198e-01	-4.620e-02	9.324e-01	4.232e-01
ENSG00000028839.10_1	ENSG00000028839.10	TBPL1	chr6	+	ENSG00000028839.10:s:133984376-133984479	ENSG00000028839.10_1_CE_1	False	False	133984376-133984479	C2	133986961-133990432	C1_C2	133984479-133986961	95	False	False	True	6.147e-03	4.369e-02	9.110e-03	6.784e-01	7.693e-01
ENSG00000028839.10_1	ENSG00000028839.10	TBPL1	chr6	+	ENSG00000028839.10:s:133984376-133984479	ENSG00000028839.10_1_CE_1	False	False	133984376-133984479	A	133984577-133984671	C1_A	133984479-133984577	95	False	False	True	9.939e-01	9.563e-01	-9.110e-03	6.784e-01	7.693e-01
ENSG00000028839.10_1	ENSG00000028839.10	TBPL1	chr6	+	ENSG00000028839.10:t:133986961-133990432	ENSG00000028839.10_1_CE_1	False	False	133986961-133990432	C1	133984376-133984479	C2_C1	133984479-133986961	95	False	False	True	1.419e-02	6.673e-02	3.187e-02	8.147e-01	4.386e-01
ENSG00000028839.10_1	ENSG00000028839.10	TBPL1	chr6	+	ENSG00000028839.10:t:133986961-133990432	ENSG00000028839.10_1_CE_1	False	False	133986961-133990432	A	133984577-133984671	C2_A	133984671-133986961	95	False	False	True	9.858e-01	9.333e-01	-3.187e-02	8.147e-01	4.386e-01
ENSG00000117620.15_1	ENSG00000117620.15	SLC35A3	chr1	+	ENSG00000117620.15:s:99969351-99970300	ENSG00000117620.15_1_CE_1	False	False	99969351-99970162	C2	99993537-99993745	C1_C2	99970162-99993537	99	False	False	True	8.778e-01	8.698e-01	-8.265e-03	7.734e-01	4.444e-01
ENSG00000117620.15_1	ENSG00000117620.15	SLC35A3	chr1	+	ENSG00000117620.15:s:99969351-99970300	ENSG00000117620.15_1_CE_1	False	False	99969351-99970162	A	99974971-99975069	C1_A	99970162-99974971	99	False	False	True	1.201e-01	1.269e-01	7.733e-03	7.722e-01	4.492e-01
ENSG00000117620.15_1	ENSG00000117620.15	SLC35A3	chr1	+	ENSG00000117620.15:t:99993537-99993745	ENSG00000117620.15_1_CE_1	False	False	99993537-99993745	C1	99969351-99970162	C2_C1	99970162-99993537	99	False	False	True	6.338e-01	6.427e-01	1.570e-02	7.991e-01	2.952e-01
ENSG00000117620.15_1	ENSG00000117620.15	SLC35A3	chr1	+	ENSG00000117620.15:t:99993537-99993745	ENSG00000117620.15_1_CE_1	False	False	99993537-99993745	A	99974971-99975069	C2_A	99975069-99993537	99	False	False	True	3.279e-01	3.319e-01	-7.222e-04	7.991e-01	3.189e-01
ENSG00000145725.20_2	ENSG00000145725.20	PPIP5K2	chr5	+	ENSG00000145725.20:s:103173858-103174191	ENSG00000145725.20_2_CE_1	False	False	103173858-103173972	C2	103177667-103177774	C1_C2	103173972-103177667	45	False	False	True	8.488e-01	8.350e-01	-2.709e-03	7.690e-01	4.451e-01
ENSG00000145725.20_2	ENSG00000145725.20	PPIP5K2	chr5	+	ENSG00000145725.20:s:103173858-103174191	ENSG00000145725.20_2_CE_1	False	False	103173858-103173972	A	103176866-103176910	C1_A	103173972-103176866	45	False	False	True	1.512e-01	1.650e-01	2.709e-03	7.690e-01	4.451e-01
ENSG00000145725.20_2	ENSG00000145725.20	PPIP5K2	chr5	+	ENSG00000145725.20:t:103177667-103177774	ENSG00000145725.20_2_CE_1	False	False	103177667-103177774	C1	103173858-103173972	C2_C1	103173972-103177667	45	False	False	True	8.794e-01	8.604e-01	-1.439e-02	7.670e-01	4.456e-01
ENSG00000145725.20_2	ENSG00000145725.20	PPIP5K2	chr5	+	ENSG00000145725.20:t:103177667-103177774	ENSG00000145725.20_2_CE_1	False	False	103177667-103177774	A	103176866-103176910	C2_A	103176910-103177667	45	False	False	True	1.206e-01	1.396e-01	1.439e-02	7.670e-01	4.456e-01
ENSG00000145725.20_3	ENSG00000145725.20	PPIP5K2	chr5	+	ENSG00000145725.20:s:103180021-103180188	ENSG00000145725.20_3_CE_1	False	False	103180021-103180188	C2	103184672-103184744	C1_C2	103180188-103184672	174	False	False	True	6.608e-01	5.994e-01	-3.393e-02	8.308e-01	2.255e-01
ENSG00000145725.20_3	ENSG00000145725.20	PPIP5K2	chr5	+	ENSG00000145725.20:s:103180021-103180188	ENSG00000145725.20_3_CE_1	False	False	103180021-103180188	A	103183234-103183407	C1_A	103180188-103183234	174	False	False	True	3.392e-01	4.006e-01	3.393e-02	8.308e-01	2.255e-01
ENSG00000145725.20_3	ENSG00000145725.20	PPIP5K2	chr5	+	ENSG00000145725.20:t:103184243-103184744	ENSG00000145725.20_3_CE_1	False	False	103184672-103184744	C1	103180021-103180188	C2_C1	103180188-103184672	174	False	False	True	5.630e-01	4.905e-01	-4.275e-02	8.313e-01	2.231e-01
ENSG00000145725.20_3	ENSG00000145725.20	PPIP5K2	chr5	+	ENSG00000145725.20:t:103184243-103184744	ENSG00000145725.20_3_CE_1	False	False	103184672-103184744	A	103183234-103183407	C2_A	103183407-103184672	174	False	False	True	4.370e-01	5.095e-01	4.275e-02	8.313e-01	2.231e-01
ENSG00000137500.10_2	ENSG00000137500.10	CCDC90B	chr11	-	ENSG00000137500.10:s:83280141-83280260	ENSG00000137500.10_2_CE_1	False	False	83280141-83280260	C2	83274177-83274740	C1_C2	83274740-83280141	104	False	False	True	3.063e-01	3.043e-01	-1.463e-03	7.541e-01	4.971e-01
ENSG00000137500.10_2	ENSG00000137500.10	CCDC90B	chr11	-	ENSG00000137500.10:s:83280141-83280260	ENSG00000137500.10_2_CE_1	False	False	83280141-83280260	A	83278726-83278829	C1_A	83278829-83280141	104	False	False	True	6.937e-01	6.957e-01	1.464e-03	7.541e-01	4.971e-01
ENSG00000137500.10_2	ENSG00000137500.10	CCDC90B	chr11	-	ENSG00000137500.10:t:83274177-83274763	ENSG00000137500.10_2_CE_1	False	False	83274177-83274740	C1	83280141-83280260	C2_C1	83274740-83280141	104	False	False	True	3.010e-01	2.310e-01	-5.643e-02	8.777e-01	2.126e-01
ENSG00000137500.10_2	ENSG00000137500.10	CCDC90B	chr11	-	ENSG00000137500.10:t:83274177-83274763	ENSG00000137500.10_2_CE_1	False	False	83274177-83274740	A	83278726-83278829	C2_A	83274740-83278726	104	False	False	True	6.872e-01	7.536e-01	4.906e-02	8.596e-01	2.474e-01
ENSG00000259024.6_1	ENSG00000259024.6	TVP23C-CDRT4	chr17	-	ENSG00000259024.6:s:15555282-15555364	ENSG00000259024.6_1_CE_1	False	False	15555282-15555364	C2	15547059-15547148	C1_C2	15547148-15555282	145	False	False	True	1.603e-01	1.278e-01	-1.403e-02	7.820e-01	4.000e-01
ENSG00000259024.6_1	ENSG00000259024.6	TVP23C-CDRT4	chr17	-	ENSG00000259024.6:s:15555282-15555364	ENSG00000259024.6_1_CE_1	False	False	15555282-15555364	A	15553685-15553829	C1_A	15553829-15555282	145	False	False	True	8.397e-01	8.722e-01	1.403e-02	7.820e-01	4.000e-01
ENSG00000259024.6_1	ENSG00000259024.6	TVP23C-CDRT4	chr17	-	ENSG00000259024.6:t:15547059-15547148	ENSG00000259024.6_1_CE_1	False	False	15547059-15547148	C1	15555282-15555364	C2_C1	15547148-15555282	145	False	False	True	1.372e-01	9.623e-02	-2.293e-02	7.886e-01	4.344e-01
ENSG00000259024.6_1	ENSG00000259024.6	TVP23C-CDRT4	chr17	-	ENSG00000259024.6:t:15547059-15547148	ENSG00000259024.6_1_CE_1	False	False	15547059-15547148	A	15553685-15553829	C2_A	15547148-15553685	145	False	False	True	8.575e-01	8.838e-01	1.278e-02	7.578e-01	5.096e-01
ENSG00000167081.18_1	ENSG00000167081.18	PBX3	chr9	+	ENSG00000167081.18:s:125748550-125748623	ENSG00000167081.18_1_CE_1	False	False	125748550-125748623	C2	125929655-125929845	C1_C2	125748623-125929655	242	False	False	True	2.455e-01	3.140e-01	3.585e-02	8.193e-01	2.388e-01
ENSG00000167081.18_1	ENSG00000167081.18	PBX3	chr9	+	ENSG00000167081.18:s:125748550-125748623	ENSG00000167081.18_1_CE_1	False	False	125748550-125748623	A	125915686-125915927	C1_A	125748623-125915686	242	False	False	True	7.385e-01	6.789e-01	-2.824e-02	8.087e-01	2.690e-01
ENSG00000167081.18_1	ENSG00000167081.18	PBX3	chr9	+	ENSG00000167081.18:t:125929655-125929845	ENSG00000167081.18_1_CE_1	False	False	125929655-125929845	C1	125748550-125748623	C2_C1	125748623-125929655	242	False	False	True	2.172e-01	2.300e-01	4.153e-03	7.624e-01	4.527e-01
ENSG00000167081.18_1	ENSG00000167081.18	PBX3	chr9	+	ENSG00000167081.18:t:125929655-125929845	ENSG00000167081.18_1_CE_1	False	False	125929655-125929845	A	125915686-125915927	C2_A	125915927-125929655	242	False	False	True	7.805e-01	7.662e-01	-4.926e-03	7.629e-01	4.501e-01
ENSG00000167081.18_3	ENSG00000167081.18	PBX3	chr9	+	ENSG00000167081.18:s:125960684-125960849	ENSG00000167081.18_3_CE_1	False	False	125960684-125960849	C2	125963012-125963101	C1_C2	125960849-125963012	113	False	False	True	5.885e-01	5.542e-01	-2.909e-02	8.125e-01	2.123e-01
ENSG00000167081.18_3	ENSG00000167081.18	PBX3	chr9	+	ENSG00000167081.18:s:125960684-125960849	ENSG00000167081.18_3_CE_1	False	False	125960684-125960849	A	125962102-125962214	C1_A	125960849-125962102	113	False	False	True	4.115e-01	4.458e-01	2.909e-02	8.125e-01	2.123e-01
ENSG00000167081.18_3	ENSG00000167081.18	PBX3	chr9	+	ENSG00000167081.18:t:125963012-125963101	ENSG00000167081.18_3_CE_1	False	False	125963012-125963101	C1	125960684-125960849	C2_C1	125960849-125963012	113	False	False	True	5.728e-01	6.581e-01	4.640e-02	8.378e-01	1.565e-01
ENSG00000167081.18_3	ENSG00000167081.18	PBX3	chr9	+	ENSG00000167081.18:t:125963012-125963101	ENSG00000167081.18_3_CE_1	False	False	125963012-125963101	A	125962102-125962214	C2_A	125962214-125963012	113	False	False	True	4.272e-01	3.419e-01	-4.640e-02	8.378e-01	1.565e-01
ENSG00000103064.15_2	ENSG00000103064.15	SLC7A6	chr16	+	ENSG00000103064.15:s:68266591-68266721	ENSG00000103064.15_2_CE_1	False	False	68266593-68266721	C2	68274691-68274811	C1_C2	68266721-68274691	87	False	False	True	9.200e-01	8.456e-01	-5.371e-02	8.887e-01	2.423e-01
ENSG00000103064.15_2	ENSG00000103064.15	SLC7A6	chr16	+	ENSG00000103064.15:s:68266591-68266721	ENSG00000103064.15_2_CE_1	False	False	68266593-68266721	A	68273818-68273904	C1_A	68266721-68273818	87	False	False	True	7.659e-02	1.526e-01	5.533e-02	8.927e-01	2.356e-01
ENSG00000103064.15_2	ENSG00000103064.15	SLC7A6	chr16	+	ENSG00000103064.15:t:68274691-68274811	ENSG00000103064.15_2_CE_1	False	False	68274691-68274811	C1	68266593-68266721	C2_C1	68266721-68274691	87	False	False	True	7.776e-01	8.047e-01	1.391e-02	7.973e-01	3.747e-01
ENSG00000103064.15_2	ENSG00000103064.15	SLC7A6	chr16	+	ENSG00000103064.15:t:68274691-68274811	ENSG00000103064.15_2_CE_1	False	False	68274691-68274811	A	68273818-68273904	C2_A	68273904-68274691	87	False	False	True	2.224e-01	1.953e-01	-1.391e-02	7.973e-01	3.747e-01
ENSG00000103064.15_5	ENSG00000103064.15	SLC7A6	chr16	+	ENSG00000103064.15:s:68290396-68290540	ENSG00000103064.15_5_CE_1	False	True	68290396-68290540	C2	68291558-68291661	C1_C2	68290540-68291558	124	False	False	True	3.894e-02	1.491e-02	-5.984e-03	6.570e-01	8.300e-01
ENSG00000103064.15_5	ENSG00000103064.15	SLC7A6	chr16	+	ENSG00000103064.15:s:68290396-68290540	ENSG00000103064.15_5_CE_1	False	False	68290396-68290540	A	68291209-68291332	C1_A	68290540-68291209	124	False	False	True	9.611e-01	9.851e-01	5.984e-03	6.570e-01	8.300e-01
ENSG00000103064.15_5	ENSG00000103064.15	SLC7A6	chr16	+	ENSG00000103064.15:t:68291558-68291661	ENSG00000103064.15_5_CE_1	False	True	68291558-68291661	C1	68290396-68290540	C2_C1	68290540-68291558	124	False	False	True	5.384e-02	2.313e-02	-1.732e-02	7.518e-01	6.159e-01
ENSG00000103064.15_5	ENSG00000103064.15	SLC7A6	chr16	+	ENSG00000103064.15:t:68291558-68291661	ENSG00000103064.15_5_CE_1	False	False	68291558-68291661	A	68291209-68291332	C2_A	68291332-68291558	124	False	False	True	9.452e-01	9.749e-01	1.792e-02	7.580e-01	6.061e-01
ENSG00000166908.18_1	ENSG00000166908.18	PIP4K2C	chr12	+	ENSG00000166908.18:s:57599065-57599211	ENSG00000166908.18_1_CE_1	False	False	57599065-57599211	C2	57600324-57600437	C1_C2	57599211-57600324	39	False	False	True	1.567e-01	2.258e-01	5.274e-02	8.563e-01	2.132e-01
ENSG00000166908.18_1	ENSG00000166908.18	PIP4K2C	chr12	+	ENSG00000166908.18:s:57599065-57599211	ENSG00000166908.18_1_CE_1	False	False	57599065-57599211	A	57599400-57599438	C1_A	57599211-57599400	39	False	False	True	8.433e-01	7.742e-01	-5.274e-02	8.563e-01	2.132e-01
ENSG00000166908.18_1	ENSG00000166908.18	PIP4K2C	chr12	+	ENSG00000166908.18:t:57600324-57600437	ENSG00000166908.18_1_CE_1	False	False	57600324-57600437	C1	57599065-57599211	C2_C1	57599211-57600324	39	False	False	True	1.303e-01	2.244e-01	7.127e-02	9.001e-01	1.423e-01
ENSG00000166908.18_1	ENSG00000166908.18	PIP4K2C	chr12	+	ENSG00000166908.18:t:57600324-57600437	ENSG00000166908.18_1_CE_1	False	False	57600324-57600437	A	57599400-57599438	C2_A	57599438-57600324	39	False	False	True	8.697e-01	7.756e-01	-7.127e-02	9.001e-01	1.423e-01
ENSG00000175106.17_1	ENSG00000175106.17	TVP23C	chr17	-	ENSG00000175106.17:s:15555282-15555364	ENSG00000175106.17_1_CE_1	False	False	15555282-15555364	C2	15547059-15547148	C1_C2	15547148-15555282	145	False	False	True	1.603e-01	1.278e-01	-1.403e-02	7.820e-01	4.000e-01
ENSG00000175106.17_1	ENSG00000175106.17	TVP23C	chr17	-	ENSG00000175106.17:s:15555282-15555364	ENSG00000175106.17_1_CE_1	False	False	15555282-15555364	A	15553685-15553829	C1_A	15553829-15555282	145	False	False	True	8.397e-01	8.722e-01	1.403e-02	7.820e-01	4.000e-01
ENSG00000175106.17_1	ENSG00000175106.17	TVP23C	chr17	-	ENSG00000175106.17:t:15547059-15547148	ENSG00000175106.17_1_CE_1	False	False	15547059-15547148	C1	15555282-15555364	C2_C1	15547148-15555282	145	False	False	True	1.372e-01	9.623e-02	-2.293e-02	7.886e-01	4.344e-01
ENSG00000175106.17_1	ENSG00000175106.17	TVP23C	chr17	-	ENSG00000175106.17:t:15547059-15547148	ENSG00000175106.17_1_CE_1	False	False	15547059-15547148	A	15553685-15553829	C2_A	15547148-15553685	145	False	False	True	8.575e-01	8.838e-01	1.278e-02	7.578e-01	5.096e-01
ENSG00000130382.9_1	ENSG00000130382.9	MLLT1	chr19	-	ENSG00000130382.9:s:6230570-6230713	ENSG00000130382.9_1_CE_1	False	True	6230570-6230713	C2	6222121-6222684	C1_C2	6222684-6230570	126	False	False	True	2.611e-01	2.279e-01	-2.343e-02	7.786e-01	4.641e-01
ENSG00000130382.9_1	ENSG00000130382.9	MLLT1	chr19	-	ENSG00000130382.9:s:6230570-6230713	ENSG00000130382.9_1_CE_1	False	False	6230570-6230713	A	6226977-6227102	C1_A	6227102-6230570	126	False	False	True	7.389e-01	7.721e-01	2.343e-02	7.786e-01	4.641e-01
ENSG00000130382.9_1	ENSG00000130382.9	MLLT1	chr19	-	ENSG00000130382.9:t:6222121-6222684	ENSG00000130382.9_1_CE_1	False	True	6222121-6222684	C1	6230570-6230713	C2_C1	6222684-6230570	126	False	False	True	1.462e-01	1.221e-01	-1.073e-02	7.001e-01	7.084e-01
ENSG00000130382.9_1	ENSG00000130382.9	MLLT1	chr19	-	ENSG00000130382.9:t:6222121-6222684	ENSG00000130382.9_1_CE_1	False	False	6222121-6222684	A	6226977-6227102	C2_A	6222684-6226977	126	False	False	True	8.432e-01	8.692e-01	1.497e-02	7.414e-01	6.477e-01
ENSG00000149658.18_2	ENSG00000149658.18	YTHDF1	chr20	-	ENSG00000149658.18:s:63213864-63213943	ENSG00000149658.18_2_CE_1	False	False	63213864-63213943	C2	63195429-63196734	C1_C2	63196734-63213864	1521	False	False	True	1.083e-01	1.370e-01	1.737e-02	7.471e-01	5.272e-01
ENSG00000149658.18_2	ENSG00000149658.18	YTHDF1	chr20	-	ENSG00000149658.18:s:63213864-63213943	ENSG00000149658.18_2_CE_1	False	False	63213864-63213943	A	63202287-63203807	C1_A	63203807-63213864	1521	False	False	True	8.917e-01	8.630e-01	-1.737e-02	7.471e-01	5.272e-01
ENSG00000149658.18_2	ENSG00000149658.18	YTHDF1	chr20	-	ENSG00000149658.18:t:63195429-63196734	ENSG00000149658.18_2_CE_1	False	False	63195429-63196734	C1	63213864-63213943	C2_C1	63196734-63213864	1521	False	False	True	8.005e-02	7.892e-02	-3.706e-03	6.577e-01	8.112e-01
ENSG00000149658.18_2	ENSG00000149658.18	YTHDF1	chr20	-	ENSG00000149658.18:t:63195429-63196734	ENSG00000149658.18_2_CE_1	False	False	63195429-63196734	A	63202287-63203807	C2_A	63196734-63202287	1521	False	False	True	8.916e-01	8.884e-01	9.930e-04	7.161e-01	6.830e-01
ENSG00000204186.10_1	ENSG00000204186.10	ZDBF2	chr2	+	ENSG00000204186.10:s:206279540-206279592	ENSG00000204186.10_1_CE_1	False	False	206279540-206279592	C2	206281801-206281909	C1_C2	206279592-206281801	44	False	True	True	1.999e-01	5.953e-01	3.791e-01	9.990e-01	2.259e-04
ENSG00000204186.10_1	ENSG00000204186.10	ZDBF2	chr2	+	ENSG00000204186.10:s:206279540-206279592	ENSG00000204186.10_1_CE_1	False	False	206279540-206279592	A	206280550-206280593	C1_A	206279592-206280550	44	False	True	True	8.001e-01	4.047e-01	-3.791e-01	9.990e-01	2.259e-04
ENSG00000204186.10_1	ENSG00000204186.10	ZDBF2	chr2	+	ENSG00000204186.10:t:206281801-206281909	ENSG00000204186.10_1_CE_1	False	False	206281801-206281909	C1	206279540-206279592	C2_C1	206279592-206281801	44	False	True	True	1.804e-01	5.241e-01	3.192e-01	9.985e-01	5.287e-04
ENSG00000204186.10_1	ENSG00000204186.10	ZDBF2	chr2	+	ENSG00000204186.10:t:206281801-206281909	ENSG00000204186.10_1_CE_1	False	False	206281801-206281909	A	206280550-206280593	C2_A	206280593-206281801	44	False	True	True	8.196e-01	4.759e-01	-3.192e-01	9.985e-01	5.287e-04
ENSG00000240771.8_2	ENSG00000240771.8	ARHGEF25	chr12	+	ENSG00000240771.8:s:57613694-57613760	ENSG00000240771.8_2_CE_1	False	True	57613694-57613760	C2	57614331-57614400	C1_C2	57613760-57614331	104	False	False	True	1.372e-01	1.690e-02	-9.837e-02	9.787e-01	7.916e-02
ENSG00000240771.8_2	ENSG00000240771.8	ARHGEF25	chr12	+	ENSG00000240771.8:s:57613694-57613760	ENSG00000240771.8_2_CE_1	False	False	57613694-57613760	A	57614016-57614119	C1_A	57613760-57614016	104	False	False	True	8.628e-01	9.831e-01	9.837e-02	9.787e-01	7.916e-02
ENSG00000240771.8_2	ENSG00000240771.8	ARHGEF25	chr12	+	ENSG00000240771.8:t:57614331-57614400	ENSG00000240771.8_2_CE_1	False	True	57614331-57614400	C1	57613694-57613760	C2_C1	57613760-57614331	104	False	False	True	1.453e-01	2.371e-02	-9.992e-02	9.720e-01	7.125e-02
ENSG00000240771.8_2	ENSG00000240771.8	ARHGEF25	chr12	+	ENSG00000240771.8:t:57614331-57614400	ENSG00000240771.8_2_CE_1	False	False	57614331-57614400	A	57614016-57614119	C2_A	57614119-57614331	104	False	False	True	8.547e-01	9.763e-01	9.992e-02	9.720e-01	7.125e-02
ENSG00000240771.8_3	ENSG00000240771.8	ARHGEF25	chr12	+	ENSG00000240771.8:s:57614967-57615031	ENSG00000240771.8_3_CE_1	False	True	57614967-57615017	C2	57615512-57615712	C1_C2	57615017-57615512	78	False	False	True	3.016e-01	1.811e-01	-9.891e-02	9.331e-01	7.354e-02
ENSG00000240771.8_3	ENSG00000240771.8	ARHGEF25	chr12	+	ENSG00000240771.8:s:57614967-57615031	ENSG00000240771.8_3_CE_1	False	False	57614967-57615017	A	57615237-57615314	C1_A	57615017-57615237	78	False	False	True	6.984e-01	8.189e-01	9.891e-02	9.331e-01	7.354e-02
ENSG00000240771.8_3	ENSG00000240771.8	ARHGEF25	chr12	+	ENSG00000240771.8:t:57615512-57615712	ENSG00000240771.8_3_CE_1	False	True	57615512-57615712	C1	57614967-57615017	C2_C1	57615017-57615512	78	False	False	True	2.896e-01	2.092e-01	-4.979e-02	8.470e-01	2.115e-01
ENSG00000240771.8_3	ENSG00000240771.8	ARHGEF25	chr12	+	ENSG00000240771.8:t:57615512-57615712	ENSG00000240771.8_3_CE_1	False	False	57615512-57615712	A	57615237-57615314	C2_A	57615314-57615512	78	False	False	True	7.104e-01	7.908e-01	4.979e-02	8.470e-01	2.115e-01
ENSG00000107518.18_1	ENSG00000107518.18	ATRNL1	chr10	+	ENSG00000107518.18:s:115160040-115160214	ENSG00000107518.18_1_CE_1	False	False	115160040-115160214	C2	115171037-115171376	C1_C2	115160214-115171037	88	False	False	True	7.620e-02	3.929e-02	-2.083e-02	7.720e-01	4.278e-01
ENSG00000107518.18_1	ENSG00000107518.18	ATRNL1	chr10	+	ENSG00000107518.18:s:115160040-115160214	ENSG00000107518.18_1_CE_1	False	False	115160040-115160214	A	115165558-115165645	C1_A	115160214-115165558	88	False	False	True	9.238e-01	9.607e-01	2.083e-02	7.720e-01	4.278e-01
ENSG00000107518.18_1	ENSG00000107518.18	ATRNL1	chr10	+	ENSG00000107518.18:t:115171037-115171376	ENSG00000107518.18_1_CE_1	False	False	115171037-115171376	C1	115160040-115160214	C2_C1	115160214-115171037	88	False	False	True	5.803e-02	3.628e-02	-9.750e-03	7.399e-01	5.826e-01
ENSG00000107518.18_1	ENSG00000107518.18	ATRNL1	chr10	+	ENSG00000107518.18:t:115171037-115171376	ENSG00000107518.18_1_CE_1	False	False	115171037-115171376	A	115165558-115165645	C2_A	115165645-115171037	88	False	False	True	9.420e-01	9.637e-01	9.750e-03	7.399e-01	5.826e-01
ENSG00000164941.14_1	ENSG00000164941.14	INTS8	chr8	+	ENSG00000164941.14:s:94823307-94823561	ENSG00000164941.14_1_CE_1	False	False	94823307-94823561	C2	94827263-94827403	C1_C2	94823561-94827263	175	False	False	True	6.492e-02	1.520e-02	-2.607e-02	7.794e-01	4.803e-01
ENSG00000164941.14_1	ENSG00000164941.14	INTS8	chr8	+	ENSG00000164941.14:s:94823307-94823561	ENSG00000164941.14_1_CE_1	False	False	94823307-94823561	A	94824893-94825067	C1_A	94823561-94824893	175	False	False	True	9.351e-01	9.848e-01	2.607e-02	7.794e-01	4.803e-01
ENSG00000164941.14_1	ENSG00000164941.14	INTS8	chr8	+	ENSG00000164941.14:t:94827263-94827403	ENSG00000164941.14_1_CE_1	False	False	94827263-94827403	C1	94823307-94823561	C2_C1	94823561-94827263	175	False	False	True	7.708e-02	2.381e-02	-3.604e-02	8.137e-01	3.464e-01
ENSG00000164941.14_1	ENSG00000164941.14	INTS8	chr8	+	ENSG00000164941.14:t:94827263-94827403	ENSG00000164941.14_1_CE_1	False	False	94827263-94827403	A	94824893-94825067	C2_A	94825067-94827263	175	False	False	True	9.229e-01	9.762e-01	3.604e-02	8.137e-01	3.464e-01
ENSG00000164941.14_4	ENSG00000164941.14	INTS8	chr8	+	ENSG00000164941.14:s:94873374-94873752	ENSG00000164941.14_4_CE_1	False	False	94873374-94873477	C2	94876074-94876147	C1_C2	94873477-94876074	51	False	False	True	2.478e-02	9.399e-02	4.475e-02	8.432e-01	2.877e-01
ENSG00000164941.14_4	ENSG00000164941.14	INTS8	chr8	+	ENSG00000164941.14:s:94873374-94873752	ENSG00000164941.14_4_CE_1	False	False	94873374-94873477	A	94874552-94874602	C1_A	94873477-94874552	51	False	False	True	9.752e-01	9.060e-01	-4.475e-02	8.432e-01	2.877e-01
ENSG00000164941.14_4	ENSG00000164941.14	INTS8	chr8	+	ENSG00000164941.14:t:94875951-94876147	ENSG00000164941.14_4_CE_1	False	False	94876074-94876147	C1	94873374-94873477	C2_C1	94873477-94876074	51	False	False	True	1.319e-02	4.562e-02	1.162e-02	6.987e-01	7.119e-01
ENSG00000164941.14_4	ENSG00000164941.14	INTS8	chr8	+	ENSG00000164941.14:t:94875951-94876147	ENSG00000164941.14_4_CE_1	False	False	94876074-94876147	A	94874552-94874602	C2_A	94874602-94876074	51	False	False	True	9.868e-01	9.544e-01	-1.162e-02	6.987e-01	7.119e-01
ENSG00000132600.18_4	ENSG00000132600.18	PRMT7	chr16	+	ENSG00000132600.18:s:68354820-68355883	ENSG00000132600.18_4_CE_1	False	False	68355723-68355883	C2	68357054-68357259	C1_C2	68355883-68357054	97	False	False	True	3.688e-02	1.198e-01	6.325e-02	9.096e-01	1.892e-01
ENSG00000132600.18_4	ENSG00000132600.18	PRMT7	chr16	+	ENSG00000132600.18:s:68354820-68355883	ENSG00000132600.18_4_CE_1	False	False	68355723-68355883	A	68356701-68356797	C1_A	68355883-68356701	97	False	False	True	9.607e-01	8.647e-01	-8.300e-02	9.472e-01	1.155e-01
ENSG00000132600.18_4	ENSG00000132600.18	PRMT7	chr16	+	ENSG00000132600.18:t:68357054-68357259	ENSG00000132600.18_4_CE_1	False	False	68357054-68357259	C1	68355723-68355883	C2_C1	68355883-68357054	97	False	False	True	3.765e-02	9.689e-02	4.153e-02	8.601e-01	3.411e-01
ENSG00000132600.18_4	ENSG00000132600.18	PRMT7	chr16	+	ENSG00000132600.18:t:68357054-68357259	ENSG00000132600.18_4_CE_1	False	False	68357054-68357259	A	68356701-68356797	C2_A	68356797-68357054	97	False	False	True	9.605e-01	9.014e-01	-4.148e-02	8.580e-01	3.381e-01
ENSG00000283761.1_1	ENSG00000283761.1	ENSG00000283761	chr1	+	ENSG00000283761.1:s:99970011-99970162	ENSG00000283761.1_1_CE_1	False	False	99970011-99970162	C2	99993537-99993745	C1_C2	99970162-99993537	99	False	False	True	8.789e-01	8.714e-01	-8.000e-03	7.728e-01	4.468e-01
ENSG00000283761.1_1	ENSG00000283761.1	ENSG00000283761	chr1	+	ENSG00000283761.1:s:99970011-99970162	ENSG00000283761.1_1_CE_1	False	False	99970011-99970162	A	99974971-99975069	C1_A	99970162-99974971	99	False	False	True	1.211e-01	1.286e-01	8.000e-03	7.728e-01	4.468e-01
ENSG00000283761.1_1	ENSG00000283761.1	ENSG00000283761	chr1	+	ENSG00000283761.1:t:99993537-99993745	ENSG00000283761.1_1_CE_1	False	False	99993537-99993745	C1	99970011-99970162	C2_C1	99970162-99993537	99	False	False	True	6.578e-01	6.597e-01	6.118e-03	8.006e-01	3.060e-01
ENSG00000283761.1_1	ENSG00000283761.1	ENSG00000283761	chr1	+	ENSG00000283761.1:t:99993537-99993745	ENSG00000283761.1_1_CE_1	False	False	99993537-99993745	A	99974971-99975069	C2_A	99975069-99993537	99	False	False	True	3.422e-01	3.403e-01	-6.118e-03	8.006e-01	3.060e-01
ENSG00000048471.14_1	ENSG00000048471.14	SNX29	chr16	+	ENSG00000048471.14:s:12027320-12027733	ENSG00000048471.14_1_CE_1	False	False	12027320-12027444	C2	12042897-12043077	C1_C2	12027444-12042897	122	False	False	True	9.314e-01	9.626e-01	1.705e-02	7.493e-01	5.313e-01
ENSG00000048471.14_1	ENSG00000048471.14	SNX29	chr16	+	ENSG00000048471.14:s:12027320-12027733	ENSG00000048471.14_1_CE_1	False	False	12027320-12027444	A	12029613-12029734	C1_A	12027444-12029613	122	False	False	True	6.857e-02	3.737e-02	-1.705e-02	7.493e-01	5.313e-01
ENSG00000048471.14_1	ENSG00000048471.14	SNX29	chr16	+	ENSG00000048471.14:t:12042897-12043077	ENSG00000048471.14_1_CE_1	False	False	12042897-12043077	C1	12027320-12027444	C2_C1	12027444-12042897	122	False	False	True	9.298e-01	9.700e-01	2.027e-02	7.606e-01	4.878e-01
ENSG00000048471.14_1	ENSG00000048471.14	SNX29	chr16	+	ENSG00000048471.14:t:12042897-12043077	ENSG00000048471.14_1_CE_1	False	False	12042897-12043077	A	12029613-12029734	C2_A	12029734-12042897	122	False	False	True	6.564e-02	2.626e-02	-1.901e-02	7.506e-01	5.115e-01
ENSG00000172795.17_2	ENSG00000172795.17	DCP2	chr5	+	ENSG00000172795.17:s:113001567-113001674	ENSG00000172795.17_2_CE_1	False	False	113001567-113001674	C2	113007938-113008042	C1_C2	113001674-113007938	136	False	False	True	6.347e-02	8.051e-02	4.075e-03	6.900e-01	7.131e-01
ENSG00000172795.17_2	ENSG00000172795.17	DCP2	chr5	+	ENSG00000172795.17:s:113001567-113001674	ENSG00000172795.17_2_CE_1	False	False	113001567-113001674	A	113003942-113004077	C1_A	113001674-113003942	136	False	False	True	9.365e-01	9.195e-01	-4.075e-03	6.900e-01	7.131e-01
ENSG00000172795.17_2	ENSG00000172795.17	DCP2	chr5	+	ENSG00000172795.17:t:113007938-113008307	ENSG00000172795.17_2_CE_1	False	False	113007938-113008042	C1	113001567-113001674	C2_C1	113001674-113007938	136	False	False	True	6.560e-02	6.791e-02	-3.145e-03	6.881e-01	7.063e-01
ENSG00000172795.17_2	ENSG00000172795.17	DCP2	chr5	+	ENSG00000172795.17:t:113007938-113008307	ENSG00000172795.17_2_CE_1	False	False	113007938-113008042	A	113003942-113004077	C2_A	113004077-113007938	136	False	False	True	9.191e-01	9.054e-01	-4.381e-03	6.975e-01	7.029e-01
ENSG00000104613.12_2	ENSG00000104613.12	INTS10	chr8	+	ENSG00000104613.12:s:19819573-19819676	ENSG00000104613.12_2_CE_1	False	False	19819573-19819676	C2	19822439-19822520	C1_C2	19819676-19822439	140	False	False	True	3.849e-02	7.300e-02	2.790e-02	8.175e-01	5.331e-01
ENSG00000104613.12_2	ENSG00000104613.12	INTS10	chr8	+	ENSG00000104613.12:s:19819573-19819676	ENSG00000104613.12_2_CE_1	False	False	19819573-19819676	A	19820379-19820518	C1_A	19819676-19820379	140	False	False	True	9.615e-01	9.270e-01	-2.790e-02	8.175e-01	5.331e-01
ENSG00000104613.12_2	ENSG00000104613.12	INTS10	chr8	+	ENSG00000104613.12:t:19820949-19822520	ENSG00000104613.12_2_CE_1	False	False	19822439-19822520	C1	19819573-19819676	C2_C1	19819676-19822439	140	False	False	True	3.665e-02	7.193e-02	3.226e-02	8.417e-01	4.837e-01
ENSG00000104613.12_2	ENSG00000104613.12	INTS10	chr8	+	ENSG00000104613.12:t:19820949-19822520	ENSG00000104613.12_2_CE_1	False	False	19822439-19822520	A	19820379-19820518	C2_A	19820518-19822439	140	False	False	True	9.634e-01	9.281e-01	-3.226e-02	8.417e-01	4.837e-01
ENSG00000104613.12_3	ENSG00000104613.12	INTS10	chr8	+	ENSG00000104613.12:s:19823873-19824492	ENSG00000104613.12_3_CE_1	False	False	19823873-19824044	C2	19826426-19826559	C1_C2	19824044-19826426	170	False	False	True	2.001e-02	5.688e-02	2.408e-02	7.900e-01	5.884e-01
ENSG00000104613.12_3	ENSG00000104613.12	INTS10	chr8	+	ENSG00000104613.12:s:19823873-19824492	ENSG00000104613.12_3_CE_1	False	False	19823873-19824044	A	19824803-19824972	C1_A	19824044-19824803	170	False	False	True	9.620e-01	9.374e-01	-2.203e-02	7.850e-01	5.799e-01
ENSG00000104613.12_3	ENSG00000104613.12	INTS10	chr8	+	ENSG00000104613.12:t:19826426-19826559	ENSG00000104613.12_3_CE_1	False	False	19826426-19826559	C1	19823873-19824044	C2_C1	19824044-19826426	170	False	False	True	2.542e-02	7.331e-02	3.828e-02	8.714e-01	4.359e-01
ENSG00000104613.12_3	ENSG00000104613.12	INTS10	chr8	+	ENSG00000104613.12:t:19826426-19826559	ENSG00000104613.12_3_CE_1	False	False	19826426-19826559	A	19824803-19824972	C2_A	19824972-19826426	170	False	False	True	9.746e-01	9.267e-01	-3.828e-02	8.714e-01	4.359e-01
ENSG00000175066.16_3	ENSG00000175066.16	GK5	chr3	-	ENSG00000175066.16:s:142185929-142185989	ENSG00000175066.16_3_CE_1	False	False	142185929-142185989	C2	142182923-142183049	C1_C2	142183049-142185929	1083	False	False	True	5.365e-01	6.196e-01	4.161e-02	8.300e-01	1.719e-01
ENSG00000175066.16_3	ENSG00000175066.16	GK5	chr3	-	ENSG00000175066.16:s:142185929-142185989	ENSG00000175066.16_3_CE_1	False	False	142185929-142185989	A	142184711-142185793	C1_A	142185793-142185929	1083	False	False	True	4.635e-01	3.804e-01	-4.161e-02	8.300e-01	1.719e-01
ENSG00000175066.16_3	ENSG00000175066.16	GK5	chr3	-	ENSG00000175066.16:t:142182923-142183488	ENSG00000175066.16_3_CE_1	False	False	142182923-142183049	C1	142185929-142185989	C2_C1	142183049-142185929	1083	False	False	True	7.106e-01	7.460e-01	2.895e-02	8.298e-01	1.613e-01
ENSG00000175066.16_3	ENSG00000175066.16	GK5	chr3	-	ENSG00000175066.16:t:142182923-142183488	ENSG00000175066.16_3_CE_1	False	False	142182923-142183049	A	142184711-142185793	C2_A	142183049-142184711	1083	False	False	True	2.894e-01	2.540e-01	-2.895e-02	8.298e-01	1.613e-01
ENSG00000160570.14_1	ENSG00000160570.14	DEDD2	chr19	-	ENSG00000160570.14:s:42217608-42217757	ENSG00000160570.14_1_CE_1	False	False	42217632-42217757	C2	42215133-42215252	C1_C2	42215252-42217632	366	False	False	True	5.740e-01	5.854e-01	3.301e-03	8.151e-01	2.172e-01
ENSG00000160570.14_1	ENSG00000160570.14	DEDD2	chr19	-	ENSG00000160570.14:s:42217608-42217757	ENSG00000160570.14_1_CE_1	False	False	42217632-42217757	A	42216680-42217045	C1_A	42217045-42217632	366	False	False	True	4.048e-01	4.090e-01	2.132e-03	8.168e-01	2.118e-01
ENSG00000160570.14_1	ENSG00000160570.14	DEDD2	chr19	-	ENSG00000160570.14:t:42215133-42215252	ENSG00000160570.14_1_CE_1	False	False	42215133-42215252	C1	42217632-42217757	C2_C1	42215252-42217632	366	False	False	True	4.027e-01	4.114e-01	7.485e-04	8.171e-01	2.125e-01
ENSG00000160570.14_1	ENSG00000160570.14	DEDD2	chr19	-	ENSG00000160570.14:t:42215133-42215252	ENSG00000160570.14_1_CE_1	False	False	42215133-42215252	A	42216680-42217045	C2_A	42215252-42216680	366	False	False	True	5.733e-01	5.845e-01	1.096e-02	8.171e-01	2.157e-01
ENSG00000099977.15_1	ENSG00000099977.15	DDT	chr22	-	ENSG00000099977.15:s:23974307-23974491	ENSG00000099977.15_1_CE_1	False	True	23974307-23974491	C2	23971365-23971623	C1_C2	23971623-23974307	176	False	False	True	6.766e-02	1.628e-02	-4.364e-02	9.314e-01	4.735e-01
ENSG00000099977.15_1	ENSG00000099977.15	DDT	chr22	-	ENSG00000099977.15:s:23974307-23974491	ENSG00000099977.15_1_CE_1	False	False	23974307-23974491	A	23973768-23973943	C1_A	23973943-23974307	176	False	False	True	9.323e-01	9.837e-01	4.364e-02	9.314e-01	4.735e-01
ENSG00000099977.15_1	ENSG00000099977.15	DDT	chr22	-	ENSG00000099977.15:t:23971365-23971623	ENSG00000099977.15_1_CE_1	False	True	23971365-23971623	C1	23974307-23974491	C2_C1	23971623-23974307	176	False	False	True	4.123e-02	9.671e-03	-4.881e-03	6.471e-01	8.593e-01
ENSG00000099977.15_1	ENSG00000099977.15	DDT	chr22	-	ENSG00000099977.15:t:23971365-23971623	ENSG00000099977.15_1_CE_1	False	False	23971365-23971623	A	23973768-23973943	C2_A	23971623-23973768	176	False	False	True	9.399e-01	9.665e-01	3.358e-02	8.683e-01	5.412e-01
ENSG00000160404.18_1	ENSG00000160404.18	TOR2A	chr9	-	ENSG00000160404.18:s:127735120-127735313	ENSG00000160404.18_1_CE_1	False	False	127735120-127735313	C2	127733385-127733560	C1_C2	127733560-127735120	266	False	False	True	7.547e-01	7.566e-01	2.857e-03	7.994e-01	2.812e-01
ENSG00000160404.18_1	ENSG00000160404.18	TOR2A	chr9	-	ENSG00000160404.18:s:127735120-127735313	ENSG00000160404.18_1_CE_1	False	False	127735120-127735313	A	127734299-127734564	C1_A	127734564-127735120	266	False	False	True	2.453e-01	2.434e-01	-2.857e-03	7.994e-01	2.812e-01
ENSG00000160404.18_1	ENSG00000160404.18	TOR2A	chr9	-	ENSG00000160404.18:t:127733385-127733560	ENSG00000160404.18_1_CE_1	False	False	127733385-127733560	C1	127735120-127735313	C2_C1	127733560-127735120	266	False	False	True	3.729e-01	2.686e-01	-7.434e-02	8.794e-01	1.234e-01
ENSG00000160404.18_1	ENSG00000160404.18	TOR2A	chr9	-	ENSG00000160404.18:t:127733385-127733560	ENSG00000160404.18_1_CE_1	False	False	127733385-127733560	A	127734299-127734564	C2_A	127733560-127734299	266	False	False	True	6.271e-01	7.314e-01	7.434e-02	8.794e-01	1.234e-01
ENSG00000160404.18_2	ENSG00000160404.18	TOR2A	chr9	-	ENSG00000160404.18:s:127733385-127733560	ENSG00000160404.18_2_CE_1	False	False	127733385-127733560	C2	127731524-127732278	C1_C2	127732278-127733385	128	False	False	True	1.670e-01	2.024e-01	2.123e-02	7.746e-01	4.208e-01
ENSG00000160404.18_2	ENSG00000160404.18	TOR2A	chr9	-	ENSG00000160404.18:s:127733385-127733560	ENSG00000160404.18_2_CE_1	False	False	127733385-127733560	A	127732564-127732691	C1_A	127732691-127733385	128	False	False	True	8.330e-01	7.976e-01	-2.123e-02	7.746e-01	4.208e-01
ENSG00000160404.18_2	ENSG00000160404.18	TOR2A	chr9	-	ENSG00000160404.18:t:127731524-127732278	ENSG00000160404.18_2_CE_1	False	False	127731524-127732278	C1	127733385-127733560	C2_C1	127732278-127733385	128	False	False	True	4.077e-01	3.751e-01	-2.379e-02	8.048e-01	2.860e-01
ENSG00000160404.18_2	ENSG00000160404.18	TOR2A	chr9	-	ENSG00000160404.18:t:127731524-127732278	ENSG00000160404.18_2_CE_1	False	False	127731524-127732278	A	127732564-127732691	C2_A	127732278-127732564	128	False	False	True	5.923e-01	6.249e-01	2.379e-02	8.048e-01	2.860e-01
ENSG00000285762.1_1	ENSG00000285762.1	ENSG00000285762	chr22	-	ENSG00000285762.1:s:23974307-23974439	ENSG00000285762.1_1_CE_1	False	True	23974307-23974439	C2	23971378-23971623	C1_C2	23971623-23974307	176	False	False	True	6.766e-02	1.628e-02	-4.364e-02	9.314e-01	4.735e-01
ENSG00000285762.1_1	ENSG00000285762.1	ENSG00000285762	chr22	-	ENSG00000285762.1:s:23974307-23974439	ENSG00000285762.1_1_CE_1	False	False	23974307-23974439	A	23973768-23973943	C1_A	23973943-23974307	176	False	False	True	9.323e-01	9.837e-01	4.364e-02	9.314e-01	4.735e-01
ENSG00000285762.1_1	ENSG00000285762.1	ENSG00000285762	chr22	-	ENSG00000285762.1:t:23971378-23971623	ENSG00000285762.1_1_CE_1	False	True	23971378-23971623	C1	23974307-23974439	C2_C1	23971623-23974307	176	False	False	True	4.215e-02	1.004e-02	-5.673e-03	6.531e-01	8.414e-01
ENSG00000285762.1_1	ENSG00000285762.1	ENSG00000285762	chr22	-	ENSG00000285762.1:t:23971378-23971623	ENSG00000285762.1_1_CE_1	False	False	23971378-23971623	A	23973768-23973943	C2_A	23971623-23973768	176	False	False	True	9.579e-01	9.900e-01	5.673e-03	6.531e-01	8.414e-01
ENSG00000114127.11_3	ENSG00000114127.11	XRN1	chr3	-	ENSG00000114127.11:s:142329434-142329615	ENSG00000114127.11_3_CE_1	False	True	142329434-142329615	C2	142318592-142318694	C1_C2	142318694-142329434	114	False	False	True	2.214e-01	1.309e-01	-7.018e-02	8.713e-01	1.347e-01
ENSG00000114127.11_3	ENSG00000114127.11	XRN1	chr3	-	ENSG00000114127.11:s:142329434-142329615	ENSG00000114127.11_3_CE_1	False	False	142329434-142329615	A	142318790-142318903	C1_A	142318903-142329434	114	False	False	True	7.786e-01	8.691e-01	7.018e-02	8.713e-01	1.347e-01
ENSG00000114127.11_3	ENSG00000114127.11	XRN1	chr3	-	ENSG00000114127.11:t:142318592-142318694	ENSG00000114127.11_3_CE_1	False	True	142318592-142318694	C1	142329434-142329615	C2_C1	142318694-142329434	114	False	False	True	2.926e-01	2.041e-01	-6.729e-02	8.553e-01	1.307e-01
ENSG00000114127.11_3	ENSG00000114127.11	XRN1	chr3	-	ENSG00000114127.11:t:142318592-142318694	ENSG00000114127.11_3_CE_1	False	False	142318592-142318694	A	142318790-142318903	C2_A	142318694-142318790	114	False	False	True	7.074e-01	7.959e-01	6.729e-02	8.553e-01	1.307e-01
ENSG00000114127.11_4	ENSG00000114127.11	XRN1	chr3	-	ENSG00000114127.11:s:142318592-142318694	ENSG00000114127.11_4_CE_1	False	False	142318592-142318694	C2	142312598-142312758	C1_C2	142312758-142318592	39	False	False	True	8.825e-01	9.225e-01	1.857e-02	7.541e-01	5.159e-01
ENSG00000114127.11_4	ENSG00000114127.11	XRN1	chr3	-	ENSG00000114127.11:s:142318592-142318694	ENSG00000114127.11_4_CE_1	False	False	142318592-142318694	A	142313136-142313174	C1_A	142313174-142318592	39	False	False	True	7.732e-02	3.030e-02	-3.369e-02	8.358e-01	4.316e-01
ENSG00000114127.11_4	ENSG00000114127.11	XRN1	chr3	-	ENSG00000114127.11:t:142312598-142312758	ENSG00000114127.11_4_CE_1	False	False	142312598-142312758	C1	142318592-142318694	C2_C1	142312758-142318592	39	False	False	True	9.050e-01	9.517e-01	3.054e-02	8.001e-01	3.887e-01
ENSG00000114127.11_4	ENSG00000114127.11	XRN1	chr3	-	ENSG00000114127.11:t:142312598-142312758	ENSG00000114127.11_4_CE_1	False	False	142312598-142312758	A	142313136-142313174	C2_A	142312758-142313136	39	False	False	True	9.503e-02	4.827e-02	-3.054e-02	8.001e-01	3.887e-01
ENSG00000183337.18_1	ENSG00000183337.18	BCOR	chrX	-	ENSG00000183337.18:s:40071906-40075180	ENSG00000183337.18_1_CE_1	False	False	40072349-40075180	C2	40070973-40071159	C1_C2	40071159-40072349	54	False	True	True	4.440e-01	5.656e-01	1.088e-01	9.778e-01	5.348e-02
ENSG00000183337.18_1	ENSG00000183337.18	BCOR	chrX	-	ENSG00000183337.18:s:40071906-40075180	ENSG00000183337.18_1_CE_1	False	False	40072349-40075180	A	40071637-40071690	C1_A	40071690-40072349	54	False	True	True	5.560e-01	4.344e-01	-1.088e-01	9.778e-01	5.348e-02
ENSG00000183337.18_1	ENSG00000183337.18	BCOR	chrX	-	ENSG00000183337.18:t:40070973-40071159	ENSG00000183337.18_1_CE_1	False	False	40070973-40071159	C1	40072349-40075180	C2_C1	40071159-40072349	54	False	True	True	3.595e-01	5.360e-01	1.711e-01	9.990e-01	5.619e-03
ENSG00000183337.18_1	ENSG00000183337.18	BCOR	chrX	-	ENSG00000183337.18:t:40070973-40071159	ENSG00000183337.18_1_CE_1	False	False	40070973-40071159	A	40071637-40071690	C2_A	40071159-40071637	54	False	True	True	6.405e-01	4.640e-01	-1.711e-01	9.990e-01	5.619e-03
ENSG00000101972.20_2	ENSG00000101972.20	STAG2	chrX	+	ENSG00000101972.20:s:124090575-124090764	ENSG00000101972.20_2_CE_1	False	False	124090575-124090764	C2	124094018-124094144	C1_C2	124090764-124094018	111	False	False	True	6.507e-01	6.312e-01	-2.040e-02	7.623e-01	4.422e-01
ENSG00000101972.20_2	ENSG00000101972.20	STAG2	chrX	+	ENSG00000101972.20:s:124090575-124090764	ENSG00000101972.20_2_CE_1	False	False	124090575-124090764	A	124090854-124090964	C1_A	124090764-124090854	111	False	False	True	3.493e-01	3.688e-01	2.040e-02	7.623e-01	4.422e-01
ENSG00000101972.20_2	ENSG00000101972.20	STAG2	chrX	+	ENSG00000101972.20:t:124093475-124094144	ENSG00000101972.20_2_CE_1	False	False	124094018-124094144	C1	124090575-124090764	C2_C1	124090764-124094018	111	False	False	True	7.640e-01	7.310e-01	-2.582e-02	7.858e-01	4.117e-01
ENSG00000101972.20_2	ENSG00000101972.20	STAG2	chrX	+	ENSG00000101972.20:t:124093475-124094144	ENSG00000101972.20_2_CE_1	False	False	124094018-124094144	A	124090854-124090964	C2_A	124090964-124094018	111	False	False	True	2.165e-01	2.486e-01	2.338e-02	7.731e-01	4.184e-01
ENSG00000105723.13_1	ENSG00000105723.13	GSK3A	chr19	-	ENSG00000105723.13:s:42232930-42233205	ENSG00000105723.13_1_CE_1	False	False	42233110-42233205	C2	42232057-42232149	C1_C2	42232149-42233110	187	False	False	True	1.222e-01	3.458e-02	-9.139e-02	9.865e-01	6.536e-02
ENSG00000105723.13_1	ENSG00000105723.13	GSK3A	chr19	-	ENSG00000105723.13:s:42232930-42233205	ENSG00000105723.13_1_CE_1	False	False	42233110-42233205	A	42232496-42232682	C1_A	42232682-42233110	187	False	False	True	8.772e-01	9.617e-01	8.748e-02	9.807e-01	8.256e-02
ENSG00000105723.13_1	ENSG00000105723.13	GSK3A	chr19	-	ENSG00000105723.13:t:42232057-42232170	ENSG00000105723.13_1_CE_1	False	False	42232057-42232149	C1	42233110-42233205	C2_C1	42232149-42233110	187	False	False	True	6.914e-02	1.800e-02	-4.913e-02	9.830e-01	4.801e-01
ENSG00000105723.13_1	ENSG00000105723.13	GSK3A	chr19	-	ENSG00000105723.13:t:42232057-42232170	ENSG00000105723.13_1_CE_1	False	False	42232057-42232149	A	42232496-42232682	C2_A	42232149-42232496	187	False	False	True	9.260e-01	9.815e-01	5.057e-02	9.926e-01	4.726e-01
ENSG00000169599.13_2	ENSG00000169599.13	NFU1	chr2	-	ENSG00000169599.13:s:69431902-69432005	ENSG00000169599.13_2_CE_1	False	False	69431902-69432005	C2	69419538-69419604	C1_C2	69419604-69431902	136	False	False	True	8.805e-02	9.825e-02	6.064e-03	7.163e-01	6.858e-01
ENSG00000169599.13_2	ENSG00000169599.13	NFU1	chr2	-	ENSG00000169599.13:s:69431902-69432005	ENSG00000169599.13_2_CE_1	False	False	69431902-69432005	A	69423582-69423717	C1_A	69423717-69431902	136	False	False	True	9.112e-01	9.007e-01	-6.230e-03	7.183e-01	6.819e-01
ENSG00000169599.13_2	ENSG00000169599.13	NFU1	chr2	-	ENSG00000169599.13:t:69419538-69419604	ENSG00000169599.13_2_CE_1	False	False	69419538-69419604	C1	69431902-69432005	C2_C1	69419604-69431902	136	False	False	True	9.944e-02	9.135e-02	-3.882e-03	7.208e-01	6.765e-01
ENSG00000169599.13_2	ENSG00000169599.13	NFU1	chr2	-	ENSG00000169599.13:t:69419538-69419604	ENSG00000169599.13_2_CE_1	False	False	69419538-69419604	A	69423582-69423717	C2_A	69419604-69423582	136	False	False	True	9.006e-01	9.086e-01	3.882e-03	7.208e-01	6.765e-01
ENSG00000119723.17_2	ENSG00000119723.17	COQ6	chr14	+	ENSG00000119723.17:s:73953435-73953812	ENSG00000119723.17_2_CE_1	False	False	73953435-73953569	C2	73955805-73955928	C1_C2	73953569-73955805	59	False	False	True	1.658e-01	1.628e-01	-1.851e-04	7.831e-01	3.488e-01
ENSG00000119723.17_2	ENSG00000119723.17	COQ6	chr14	+	ENSG00000119723.17:s:73953435-73953812	ENSG00000119723.17_2_CE_1	False	False	73953435-73953569	A	73955451-73955509	C1_A	73953569-73955451	59	False	False	True	8.342e-01	8.372e-01	1.852e-04	7.831e-01	3.488e-01
ENSG00000119723.17_2	ENSG00000119723.17	COQ6	chr14	+	ENSG00000119723.17:t:73955805-73956000	ENSG00000119723.17_2_CE_1	False	False	73955805-73955928	C1	73953435-73953569	C2_C1	73953569-73955805	59	False	False	True	1.147e-01	1.224e-01	6.869e-03	7.681e-01	4.283e-01
ENSG00000119723.17_2	ENSG00000119723.17	COQ6	chr14	+	ENSG00000119723.17:t:73955805-73956000	ENSG00000119723.17_2_CE_1	False	False	73955805-73955928	A	73955451-73955509	C2_A	73955509-73955805	59	False	False	True	8.853e-01	8.776e-01	-6.869e-03	7.681e-01	4.283e-01
ENSG00000141971.13_1	ENSG00000141971.13	MVB12A	chr19	+	ENSG00000141971.13:s:17420538-17420720	ENSG00000141971.13_1_CE_1	False	False	17420538-17420634	C2	17423498-17423617	C1_C2	17420634-17423498	127	False	False	True	5.318e-02	2.292e-02	-1.735e-02	7.460e-01	6.539e-01
ENSG00000141971.13_1	ENSG00000141971.13	MVB12A	chr19	+	ENSG00000141971.13:s:17420538-17420720	ENSG00000141971.13_1_CE_1	False	False	17420538-17420634	A	17422332-17422458	C1_A	17420634-17422332	127	False	False	True	9.012e-01	9.531e-01	4.576e-02	8.567e-01	2.777e-01
ENSG00000141971.13_1	ENSG00000141971.13	MVB12A	chr19	+	ENSG00000141971.13:t:17423498-17423617	ENSG00000141971.13_1_CE_1	False	False	17423498-17423617	C1	17420538-17420634	C2_C1	17420634-17423498	127	False	False	True	7.693e-02	3.382e-02	-3.421e-02	8.461e-01	4.261e-01
ENSG00000141971.13_1	ENSG00000141971.13	MVB12A	chr19	+	ENSG00000141971.13:t:17423498-17423617	ENSG00000141971.13_1_CE_1	False	False	17423498-17423617	A	17422332-17422458	C2_A	17422458-17423498	127	False	False	True	9.219e-01	9.652e-01	3.445e-02	8.453e-01	4.194e-01
ENSG00000141971.13_2	ENSG00000141971.13	MVB12A	chr19	+	ENSG00000141971.13:s:17424006-17424067	ENSG00000141971.13_2_CE_1	False	False	17424006-17424067	C2	17424931-17425014	C1_C2	17424067-17424931	57	False	False	True	3.421e-02	4.822e-02	9.420e-03	7.099e-01	7.130e-01
ENSG00000141971.13_2	ENSG00000141971.13	MVB12A	chr19	+	ENSG00000141971.13:s:17424006-17424067	ENSG00000141971.13_2_CE_1	False	False	17424006-17424067	A	17424621-17424677	C1_A	17424067-17424621	57	False	False	True	9.626e-01	9.510e-01	-7.877e-03	7.145e-01	7.046e-01
ENSG00000141971.13_2	ENSG00000141971.13	MVB12A	chr19	+	ENSG00000141971.13:t:17424931-17425014	ENSG00000141971.13_2_CE_1	False	False	17424931-17425014	C1	17424006-17424067	C2_C1	17424067-17424931	57	False	False	True	3.011e-02	5.255e-02	1.420e-02	7.276e-01	6.822e-01
ENSG00000141971.13_2	ENSG00000141971.13	MVB12A	chr19	+	ENSG00000141971.13:t:17424931-17425014	ENSG00000141971.13_2_CE_1	False	False	17424931-17425014	A	17424621-17424677	C2_A	17424677-17424931	57	False	False	True	9.699e-01	9.474e-01	-1.420e-02	7.276e-01	6.822e-01
ENSG00000129515.20_1	ENSG00000129515.20	SNX6	chr14	-	ENSG00000129515.20:s:34609638-34609742	ENSG00000129515.20_1_CE_1	False	False	34609638-34609742	C2	34605596-34605717	C1_C2	34605717-34609638	111	False	False	True	2.055e-01	1.698e-01	-2.348e-02	7.920e-01	3.557e-01
ENSG00000129515.20_1	ENSG00000129515.20	SNX6	chr14	-	ENSG00000129515.20:s:34609638-34609742	ENSG00000129515.20_1_CE_1	False	False	34609638-34609742	A	34608030-34608140	C1_A	34608140-34609638	111	False	False	True	7.945e-01	8.302e-01	2.348e-02	7.920e-01	3.557e-01
ENSG00000129515.20_1	ENSG00000129515.20	SNX6	chr14	-	ENSG00000129515.20:t:34605487-34605717	ENSG00000129515.20_1_CE_1	False	False	34605596-34605717	C1	34609638-34609742	C2_C1	34605717-34609638	111	False	False	True	6.881e-02	4.612e-02	-1.929e-02	7.634e-01	6.287e-01
ENSG00000129515.20_1	ENSG00000129515.20	SNX6	chr14	-	ENSG00000129515.20:t:34605487-34605717	ENSG00000129515.20_1_CE_1	False	False	34605596-34605717	A	34608030-34608140	C2_A	34605717-34608030	111	False	False	True	9.312e-01	9.539e-01	1.929e-02	7.634e-01	6.287e-01
ENSG00000109066.14_2	ENSG00000109066.14	TMEM104	chr17	+	ENSG00000109066.14:s:74795012-74795111	ENSG00000109066.14_2_CE_1	False	True	74795012-74795111	C2	74819750-74819843	C1_C2	74795111-74819750	109	False	False	True	9.789e-02	3.429e-02	-4.921e-02	8.894e-01	2.871e-01
ENSG00000109066.14_2	ENSG00000109066.14	TMEM104	chr17	+	ENSG00000109066.14:s:74795012-74795111	ENSG00000109066.14_2_CE_1	False	False	74795012-74795111	A	74795524-74795632	C1_A	74795111-74795524	109	False	False	True	9.021e-01	9.657e-01	4.921e-02	8.894e-01	2.871e-01
ENSG00000109066.14_2	ENSG00000109066.14	TMEM104	chr17	+	ENSG00000109066.14:t:74819750-74819843	ENSG00000109066.14_2_CE_1	False	True	74819750-74819843	C1	74795012-74795111	C2_C1	74795111-74819750	109	False	False	True	1.148e-01	3.311e-02	-6.560e-02	9.173e-01	1.748e-01
ENSG00000109066.14_2	ENSG00000109066.14	TMEM104	chr17	+	ENSG00000109066.14:t:74819750-74819843	ENSG00000109066.14_2_CE_1	False	False	74819750-74819843	A	74795524-74795632	C2_A	74795632-74819750	109	False	False	True	8.852e-01	9.669e-01	6.560e-02	9.173e-01	1.748e-01
ENSG00000172667.11_1	ENSG00000172667.11	ZMAT3	chr3	-	ENSG00000172667.11:s:179071595-179072215	ENSG00000172667.11_1_CE_1	False	False	179071595-179072215	C2	179067483-179067809	C1_C2	179067809-179071595	121	False	False	True	8.132e-01	7.349e-01	-4.760e-02	8.269e-01	2.142e-01
ENSG00000172667.11_1	ENSG00000172667.11	ZMAT3	chr3	-	ENSG00000172667.11:s:179071595-179072215	ENSG00000172667.11_1_CE_1	False	False	179071595-179072215	A	179071327-179071447	C1_A	179071447-179071595	121	False	False	True	1.868e-01	2.651e-01	4.760e-02	8.269e-01	2.142e-01
ENSG00000172667.11_1	ENSG00000172667.11	ZMAT3	chr3	-	ENSG00000172667.11:t:179067483-179067809	ENSG00000172667.11_1_CE_1	False	False	179067483-179067809	C1	179071595-179072215	C2_C1	179067809-179071595	121	False	False	True	8.263e-01	7.152e-01	-7.251e-02	8.612e-01	1.215e-01
ENSG00000172667.11_1	ENSG00000172667.11	ZMAT3	chr3	-	ENSG00000172667.11:t:179067483-179067809	ENSG00000172667.11_1_CE_1	False	False	179067483-179067809	A	179071327-179071447	C2_A	179067809-179071327	121	False	False	True	1.737e-01	2.848e-01	7.251e-02	8.612e-01	1.215e-01
ENSG00000130826.19_1	ENSG00000130826.19	DKC1	chrX	+	ENSG00000130826.19:s:154766216-154766555	ENSG00000130826.19_1_CE_1	False	False	154766216-154766400	C2	154767256-154767382	C1_C2	154766400-154767256	65	False	False	True	7.362e-02	6.040e-02	-5.367e-03	6.737e-01	7.735e-01
ENSG00000130826.19_1	ENSG00000130826.19	DKC1	chrX	+	ENSG00000130826.19:s:154766216-154766555	ENSG00000130826.19_1_CE_1	False	False	154766216-154766400	A	154766997-154767061	C1_A	154766400-154766997	65	False	False	True	9.261e-01	9.392e-01	5.136e-03	6.716e-01	7.782e-01
ENSG00000130826.19_1	ENSG00000130826.19	DKC1	chrX	+	ENSG00000130826.19:t:154767256-154767382	ENSG00000130826.19_1_CE_1	False	False	154767256-154767382	C1	154766216-154766400	C2_C1	154766400-154767256	65	False	False	True	9.308e-02	8.633e-02	-9.246e-03	7.316e-01	6.599e-01
ENSG00000130826.19_1	ENSG00000130826.19	DKC1	chrX	+	ENSG00000130826.19:t:154767256-154767382	ENSG00000130826.19_1_CE_1	False	False	154767256-154767382	A	154766997-154767061	C2_A	154767061-154767256	65	False	False	True	9.066e-01	9.130e-01	8.981e-03	7.312e-01	6.612e-01
ENSG00000143379.13_2	ENSG00000143379.13	SETDB1	chr1	+	ENSG00000143379.13:s:150942563-150942688	ENSG00000143379.13_2_CE_1	False	False	150942563-150942688	C2	150943920-150943993	C1_C2	150942688-150943920	202	False	False	True	6.755e-03	3.154e-02	2.238e-03	6.270e-01	9.279e-01
ENSG00000143379.13_2	ENSG00000143379.13	SETDB1	chr1	+	ENSG00000143379.13:s:150942563-150942688	ENSG00000143379.13_2_CE_1	False	False	150942563-150942688	A	150942852-150943053	C1_A	150942688-150942852	202	False	False	True	9.932e-01	9.685e-01	-2.238e-03	6.270e-01	9.279e-01
ENSG00000143379.13_2	ENSG00000143379.13	SETDB1	chr1	+	ENSG00000143379.13:t:150943920-150943993	ENSG00000143379.13_2_CE_1	False	False	150943920-150943993	C1	150942563-150942688	C2_C1	150942688-150943920	202	False	False	True	1.474e-02	7.049e-02	3.107e-02	8.145e-01	4.508e-01
ENSG00000143379.13_2	ENSG00000143379.13	SETDB1	chr1	+	ENSG00000143379.13:t:150943920-150943993	ENSG00000143379.13_2_CE_1	False	False	150943920-150943993	A	150942852-150943053	C2_A	150943053-150943920	202	False	False	True	9.853e-01	9.295e-01	-3.107e-02	8.145e-01	4.508e-01
ENSG00000106723.17_2	ENSG00000106723.17	SPIN1	chr9	+	ENSG00000106723.17:s:88448941-88448989	ENSG00000106723.17_2_CE_1	False	False	88448941-88448989	C2	88468372-88468605	C1_C2	88448989-88468372	254	False	False	True	2.282e-01	2.133e-01	-2.047e-03	7.290e-01	6.092e-01
ENSG00000106723.17_2	ENSG00000106723.17	SPIN1	chr9	+	ENSG00000106723.17:s:88448941-88448989	ENSG00000106723.17_2_CE_1	False	False	88448941-88448989	A	88462496-88462749	C1_A	88448989-88462496	254	False	False	True	7.718e-01	7.867e-01	2.047e-03	7.290e-01	6.092e-01
ENSG00000106723.17_2	ENSG00000106723.17	SPIN1	chr9	+	ENSG00000106723.17:t:88468372-88468605	ENSG00000106723.17_2_CE_1	False	False	88468372-88468605	C1	88448941-88448989	C2_C1	88448989-88468372	254	False	False	True	2.601e-01	2.411e-01	-1.262e-02	7.654e-01	4.314e-01
ENSG00000106723.17_2	ENSG00000106723.17	SPIN1	chr9	+	ENSG00000106723.17:t:88468372-88468605	ENSG00000106723.17_2_CE_1	False	False	88468372-88468605	A	88462496-88462749	C2_A	88462749-88468372	254	False	False	True	7.312e-01	7.426e-01	6.070e-03	7.646e-01	4.445e-01
ENSG00000172375.14_1	ENSG00000172375.14	C2CD2L	chr11	+	ENSG00000172375.14:s:119110561-119110680	ENSG00000172375.14_1_CE_1	False	True	119110561-119110680	C2	119111052-119111168	C1_C2	119110680-119111052	111	False	True	True	4.056e-01	1.236e-01	-2.784e-01	9.966e-01	1.149e-03
ENSG00000172375.14_1	ENSG00000172375.14	C2CD2L	chr11	+	ENSG00000172375.14:s:119110561-119110680	ENSG00000172375.14_1_CE_1	False	False	119110561-119110680	A	119110847-119110957	C1_A	119110680-119110847	111	False	True	True	5.944e-01	8.764e-01	2.784e-01	9.966e-01	1.149e-03
ENSG00000172375.14_1	ENSG00000172375.14	C2CD2L	chr11	+	ENSG00000172375.14:t:119111052-119111168	ENSG00000172375.14_1_CE_1	False	True	119111052-119111168	C1	119110561-119110680	C2_C1	119110680-119111052	111	False	True	True	2.033e-01	5.202e-02	-1.415e-01	9.942e-01	1.683e-02
ENSG00000172375.14_1	ENSG00000172375.14	C2CD2L	chr11	+	ENSG00000172375.14:t:119111052-119111168	ENSG00000172375.14_1_CE_1	False	False	119111052-119111168	A	119110847-119110957	C2_A	119110957-119111052	111	False	True	True	7.967e-01	9.480e-01	1.415e-01	9.942e-01	1.683e-02
ENSG00000140479.18_1	ENSG00000140479.18	PCSK6	chr15	-	ENSG00000140479.18:s:101431990-101432100	ENSG00000140479.18_1_CE_1	False	False	101431990-101432100	C2	101429987-101430063	C1_C2	101430063-101431990	144	False	True	True	4.378e-01	2.983e-01	-1.290e-01	9.627e-01	3.696e-02
ENSG00000140479.18_1	ENSG00000140479.18	PCSK6	chr15	-	ENSG00000140479.18:s:101431990-101432100	ENSG00000140479.18_1_CE_1	False	False	101431990-101432100	A	101431320-101431463	C1_A	101431463-101431990	144	False	True	True	5.622e-01	7.017e-01	1.290e-01	9.627e-01	3.696e-02
ENSG00000140479.18_1	ENSG00000140479.18	PCSK6	chr15	-	ENSG00000140479.18:t:101429153-101430063	ENSG00000140479.18_1_CE_1	False	False	101429987-101430063	C1	101431990-101432100	C2_C1	101430063-101431990	144	False	True	True	3.378e-01	2.316e-01	-1.020e-01	9.456e-01	6.790e-02
ENSG00000140479.18_1	ENSG00000140479.18	PCSK6	chr15	-	ENSG00000140479.18:t:101429153-101430063	ENSG00000140479.18_1_CE_1	False	False	101429987-101430063	A	101431320-101431463	C2_A	101430063-101431320	144	False	True	True	6.622e-01	7.684e-01	1.020e-01	9.456e-01	6.790e-02
ENSG00000140479.18_2	ENSG00000140479.18	PCSK6	chr15	-	ENSG00000140479.18:s:101427892-101427980	ENSG00000140479.18_2_CE_1	False	True	101427892-101427980	C2	101393212-101393424	C1_C2	101393424-101427892	173	False	False	True	1.962e-01	1.225e-01	-5.369e-02	8.544e-01	2.125e-01
ENSG00000140479.18_2	ENSG00000140479.18	PCSK6	chr15	-	ENSG00000140479.18:s:101427892-101427980	ENSG00000140479.18_2_CE_1	False	False	101427892-101427980	A	101398404-101398576	C1_A	101398576-101427892	173	False	False	True	8.038e-01	8.775e-01	5.369e-02	8.544e-01	2.125e-01
ENSG00000140479.18_2	ENSG00000140479.18	PCSK6	chr15	-	ENSG00000140479.18:t:101393212-101393424	ENSG00000140479.18_2_CE_1	False	True	101393212-101393424	C1	101427892-101427980	C2_C1	101393424-101427892	173	False	False	True	1.288e-01	9.342e-02	-2.025e-02	7.632e-01	4.842e-01
ENSG00000140479.18_2	ENSG00000140479.18	PCSK6	chr15	-	ENSG00000140479.18:t:101393212-101393424	ENSG00000140479.18_2_CE_1	False	False	101393212-101393424	A	101398404-101398576	C2_A	101393424-101398404	173	False	False	True	8.584e-01	8.843e-01	1.295e-02	7.416e-01	5.131e-01
ENSG00000251503.8_1	ENSG00000251503.8	CENPS-CORT	chr1	+	ENSG00000251503.8:s:10434657-10434690	ENSG00000251503.8_1_CE_1	False	True	10434657-10434690	C2	10442265-10442441	C1_C2	10434690-10442265	67	False	False	True	5.069e-02	2.696e-02	-1.471e-02	7.300e-01	6.535e-01
ENSG00000251503.8_1	ENSG00000251503.8	CENPS-CORT	chr1	+	ENSG00000251503.8:s:10434657-10434690	ENSG00000251503.8_1_CE_1	False	False	10434657-10434690	A	10440347-10440413	C1_A	10434690-10440347	67	False	False	True	9.131e-01	9.457e-01	1.878e-02	7.414e-01	5.468e-01
ENSG00000251503.8_1	ENSG00000251503.8	CENPS-CORT	chr1	+	ENSG00000251503.8:t:10442265-10442441	ENSG00000251503.8_1_CE_1	False	True	10442265-10442441	C1	10434657-10434690	C2_C1	10434690-10442265	67	False	False	True	3.580e-02	2.234e-02	-4.248e-03	6.509e-01	8.478e-01
ENSG00000251503.8_1	ENSG00000251503.8	CENPS-CORT	chr1	+	ENSG00000251503.8:t:10442265-10442441	ENSG00000251503.8_1_CE_1	False	False	10442265-10442441	A	10440347-10440413	C2_A	10440413-10442265	67	False	False	True	9.642e-01	9.777e-01	4.248e-03	6.509e-01	8.478e-01
ENSG00000130830.15_1	ENSG00000130830.15	MPP1	chrX	-	ENSG00000130830.15:s:154784701-154785157	ENSG00000130830.15_1_CE_1	False	True	154785051-154785157	C2	154783377-154783507	C1_C2	154783507-154785051	81	False	True	True	1.400e-01	4.126e-01	2.640e-01	9.999e-01	2.176e-04
ENSG00000130830.15_1	ENSG00000130830.15	MPP1	chrX	-	ENSG00000130830.15:s:154784701-154785157	ENSG00000130830.15_1_CE_1	False	False	154785051-154785157	A	154784028-154784108	C1_A	154784108-154785051	81	False	True	True	8.600e-01	5.874e-01	-2.640e-01	9.999e-01	2.176e-04
ENSG00000130830.15_1	ENSG00000130830.15	MPP1	chrX	-	ENSG00000130830.15:t:154783377-154783507	ENSG00000130830.15_1_CE_1	False	True	154783377-154783507	C1	154785051-154785157	C2_C1	154783507-154785051	81	False	True	True	7.674e-02	2.637e-01	1.863e-01	9.989e-01	3.848e-03
ENSG00000130830.15_1	ENSG00000130830.15	MPP1	chrX	-	ENSG00000130830.15:t:154783377-154783507	ENSG00000130830.15_1_CE_1	False	False	154783377-154783507	A	154784028-154784108	C2_A	154783507-154784028	81	False	True	True	9.196e-01	7.349e-01	-1.839e-01	9.984e-01	4.915e-03
ENSG00000198604.11_1	ENSG00000198604.11	BAZ1A	chr14	-	ENSG00000198604.11:s:34874492-34874932	ENSG00000198604.11_1_CE_1	False	True	34874492-34874662	C2	34826013-34826156	C1_C2	34826156-34874492	279	False	False	True	4.640e-02	6.029e-02	1.225e-02	7.285e-01	6.718e-01
ENSG00000198604.11_1	ENSG00000198604.11	BAZ1A	chr14	-	ENSG00000198604.11:s:34874492-34874932	ENSG00000198604.11_1_CE_1	False	False	34874492-34874662	A	34862044-34862322	C1_A	34862322-34874492	279	False	False	True	9.536e-01	9.397e-01	-1.225e-02	7.285e-01	6.718e-01
ENSG00000198604.11_1	ENSG00000198604.11	BAZ1A	chr14	-	ENSG00000198604.11:t:34826013-34826156	ENSG00000198604.11_1_CE_1	False	True	34826013-34826156	C1	34874492-34874662	C2_C1	34826156-34874492	279	False	False	True	4.878e-02	7.415e-02	1.445e-02	7.395e-01	6.330e-01
ENSG00000198604.11_1	ENSG00000198604.11	BAZ1A	chr14	-	ENSG00000198604.11:t:34826013-34826156	ENSG00000198604.11_1_CE_1	False	False	34826013-34826156	A	34862044-34862322	C2_A	34826156-34862044	279	False	False	True	9.512e-01	9.259e-01	-1.445e-02	7.395e-01	6.330e-01
ENSG00000198604.11_3	ENSG00000198604.11	BAZ1A	chr14	-	ENSG00000198604.11:s:34764707-34764933	ENSG00000198604.11_3_CE_1	False	True	34764707-34764933	C2	34758704-34758846	C1_C2	34758846-34764707	467	False	False	True	2.901e-02	1.346e-02	-9.143e-04	6.172e-01	9.653e-01
ENSG00000198604.11_3	ENSG00000198604.11	BAZ1A	chr14	-	ENSG00000198604.11:s:34764707-34764933	ENSG00000198604.11_3_CE_1	False	False	34764707-34764933	A	34761757-34762223	C1_A	34762223-34764707	467	False	False	True	9.558e-01	9.687e-01	5.728e-03	6.660e-01	7.966e-01
ENSG00000198604.11_3	ENSG00000198604.11	BAZ1A	chr14	-	ENSG00000198604.11:t:34758566-34758846	ENSG00000198604.11_3_CE_1	False	True	34758704-34758846	C1	34764707-34764933	C2_C1	34758846-34764707	467	False	False	True	5.556e-02	3.217e-02	-1.709e-02	7.517e-01	6.383e-01
ENSG00000198604.11_3	ENSG00000198604.11	BAZ1A	chr14	-	ENSG00000198604.11:t:34758566-34758846	ENSG00000198604.11_3_CE_1	False	False	34758704-34758846	A	34761757-34762223	C2_A	34758846-34761757	467	False	False	True	9.444e-01	9.678e-01	1.709e-02	7.517e-01	6.383e-01
ENSG00000172273.13_2	ENSG00000172273.13	HINFP	chr11	+	ENSG00000172273.13:s:119131830-119131997	ENSG00000172273.13_2_CE_1	False	False	119131830-119131982	C2	119132496-119132573	C1_C2	119131982-119132496	55	False	False	True	8.614e-01	9.137e-01	3.198e-02	8.051e-01	3.093e-01
ENSG00000172273.13_2	ENSG00000172273.13	HINFP	chr11	+	ENSG00000172273.13:s:119131830-119131997	ENSG00000172273.13_2_CE_1	False	False	119131830-119131982	A	119132243-119132297	C1_A	119131982-119132243	55	False	False	True	1.386e-01	8.627e-02	-3.198e-02	8.051e-01	3.093e-01
ENSG00000172273.13_2	ENSG00000172273.13	HINFP	chr11	+	ENSG00000172273.13:t:119132496-119132573	ENSG00000172273.13_2_CE_1	False	False	119132496-119132573	C1	119131830-119131982	C2_C1	119131982-119132496	55	False	False	True	9.056e-01	8.430e-01	-4.104e-02	8.335e-01	2.295e-01
ENSG00000172273.13_2	ENSG00000172273.13	HINFP	chr11	+	ENSG00000172273.13:t:119132496-119132573	ENSG00000172273.13_2_CE_1	False	False	119132496-119132573	A	119132243-119132297	C2_A	119132297-119132496	55	False	False	True	9.436e-02	1.570e-01	4.104e-02	8.335e-01	2.295e-01
ENSG00000167695.15_1	ENSG00000167695.15	TLCD3A	chr17	+	ENSG00000167695.15:s:737846-738047	ENSG00000167695.15_1_CE_1	False	False	737846-738047	C2	741301-741365	C1_C2	738047-741301	96	False	False	True	5.918e-02	3.389e-02	-1.635e-02	7.630e-01	5.745e-01
ENSG00000167695.15_1	ENSG00000167695.15	TLCD3A	chr17	+	ENSG00000167695.15:s:737846-738047	ENSG00000167695.15_1_CE_1	False	False	737846-738047	A	740505-740600	C1_A	738047-740505	96	False	False	True	9.408e-01	9.661e-01	1.635e-02	7.630e-01	5.745e-01
ENSG00000167695.15_1	ENSG00000167695.15	TLCD3A	chr17	+	ENSG00000167695.15:t:741301-741365	ENSG00000167695.15_1_CE_1	False	False	741301-741365	C1	737846-738047	C2_C1	738047-741301	96	False	False	True	4.560e-02	3.707e-02	-4.340e-03	7.118e-01	7.011e-01
ENSG00000167695.15_1	ENSG00000167695.15	TLCD3A	chr17	+	ENSG00000167695.15:t:741301-741365	ENSG00000167695.15_1_CE_1	False	False	741301-741365	A	740505-740600	C2_A	740600-741301	96	False	False	True	9.481e-01	9.493e-01	1.374e-03	7.228e-01	6.775e-01
ENSG00000161513.12_2	ENSG00000161513.12	FDXR	chr17	-	ENSG00000161513.12:s:74866784-74867005	ENSG00000161513.12_2_CE_1	False	False	74866784-74866879	C2	74866131-74866244	C1_C2	74866244-74866784	123	False	False	True	1.910e-01	1.275e-01	-4.158e-02	8.328e-01	1.841e-01
ENSG00000161513.12_2	ENSG00000161513.12	FDXR	chr17	-	ENSG00000161513.12:s:74866784-74867005	ENSG00000161513.12_2_CE_1	False	False	74866784-74866879	A	74866446-74866568	C1_A	74866568-74866784	123	False	False	True	8.033e-01	8.433e-01	2.703e-02	8.224e-01	2.104e-01
ENSG00000161513.12_2	ENSG00000161513.12	FDXR	chr17	-	ENSG00000161513.12:t:74866131-74866244	ENSG00000161513.12_2_CE_1	False	False	74866131-74866244	C1	74866784-74866879	C2_C1	74866244-74866784	123	False	False	True	1.283e-01	1.102e-01	-1.774e-02	7.983e-01	3.163e-01
ENSG00000161513.12_2	ENSG00000161513.12	FDXR	chr17	-	ENSG00000161513.12:t:74866131-74866244	ENSG00000161513.12_2_CE_1	False	False	74866131-74866244	A	74866446-74866568	C2_A	74866244-74866446	123	False	False	True	8.717e-01	8.898e-01	1.774e-02	7.983e-01	3.163e-01
ENSG00000179409.11_1	ENSG00000179409.11	GEMIN4	chr17	-	ENSG00000179409.11:s:752133-752264	ENSG00000179409.11_1_CE_1	False	False	752133-752264	C2	747441-748032	C1_C2	748032-752133	96	False	False	True	8.590e-01	8.909e-01	1.587e-02	7.707e-01	4.315e-01
ENSG00000179409.11_1	ENSG00000179409.11	GEMIN4	chr17	-	ENSG00000179409.11:s:752133-752264	ENSG00000179409.11_1_CE_1	False	False	752133-752264	A	749814-749909	C1_A	749909-752133	96	False	False	True	1.410e-01	1.091e-01	-1.587e-02	7.707e-01	4.315e-01
ENSG00000179409.11_1	ENSG00000179409.11	GEMIN4	chr17	-	ENSG00000179409.11:t:747441-749351	ENSG00000179409.11_1_CE_1	False	False	747441-748032	C1	752133-752264	C2_C1	748032-752133	96	False	False	True	8.660e-01	8.531e-01	-9.288e-03	7.969e-01	3.379e-01
ENSG00000179409.11_1	ENSG00000179409.11	GEMIN4	chr17	-	ENSG00000179409.11:t:747441-749351	ENSG00000179409.11_1_CE_1	False	False	747441-748032	A	749814-749909	C2_A	748032-749814	96	False	False	True	1.312e-01	1.433e-01	9.074e-03	7.971e-01	3.388e-01
ENSG00000160049.12_1	ENSG00000160049.12	DFFA	chr1	-	ENSG00000160049.12:s:10467190-10467332	ENSG00000160049.12_1_CE_1	False	False	10467190-10467332	C2	10462468-10463209	C1_C2	10463209-10467190	190	False	False	True	6.985e-02	7.386e-02	1.169e-03	6.493e-01	8.300e-01
ENSG00000160049.12_1	ENSG00000160049.12	DFFA	chr1	-	ENSG00000160049.12:s:10467190-10467332	ENSG00000160049.12_1_CE_1	False	False	10467190-10467332	A	10463431-10463620	C1_A	10463620-10467190	190	False	False	True	9.232e-01	9.219e-01	3.136e-04	6.473e-01	8.413e-01
ENSG00000160049.12_1	ENSG00000160049.12	DFFA	chr1	-	ENSG00000160049.12:t:10462468-10463209	ENSG00000160049.12_1_CE_1	False	False	10462468-10463209	C1	10467190-10467332	C2_C1	10463209-10467190	190	False	False	True	7.361e-02	6.869e-02	-3.149e-04	6.501e-01	8.388e-01
ENSG00000160049.12_1	ENSG00000160049.12	DFFA	chr1	-	ENSG00000160049.12:t:10462468-10463209	ENSG00000160049.12_1_CE_1	False	False	10462468-10463209	A	10463431-10463620	C2_A	10463209-10463431	190	False	False	True	9.264e-01	9.313e-01	3.149e-04	6.501e-01	8.388e-01
ENSG00000161618.10_2	ENSG00000161618.10	ALDH16A1	chr19	+	ENSG00000161618.10:s:49461619-49461800	ENSG00000161618.10_2_CE_1	False	False	49461619-49461800	C2	49462570-49462755	C1_C2	49461800-49462570	153	False	False	True	5.893e-02	8.192e-02	1.328e-02	7.612e-01	4.728e-01
ENSG00000161618.10_2	ENSG00000161618.10	ALDH16A1	chr19	+	ENSG00000161618.10:s:49461619-49461800	ENSG00000161618.10_2_CE_1	False	False	49461619-49461800	A	49461884-49462036	C1_A	49461800-49461884	153	False	False	True	9.411e-01	9.181e-01	-1.328e-02	7.612e-01	4.728e-01
ENSG00000161618.10_2	ENSG00000161618.10	ALDH16A1	chr19	+	ENSG00000161618.10:t:49462570-49462755	ENSG00000161618.10_2_CE_1	False	False	49462570-49462755	C1	49461619-49461800	C2_C1	49461800-49462570	153	False	False	True	5.934e-02	8.133e-02	1.107e-02	7.587e-01	5.246e-01
ENSG00000161618.10_2	ENSG00000161618.10	ALDH16A1	chr19	+	ENSG00000161618.10:t:49462570-49462755	ENSG00000161618.10_2_CE_1	False	False	49462570-49462755	A	49461884-49462036	C2_A	49462036-49462570	153	False	False	True	9.407e-01	9.187e-01	-1.107e-02	7.587e-01	5.246e-01
ENSG00000099899.15_3	ENSG00000099899.15	TRMT2A	chr22	-	ENSG00000099899.15:s:20113432-20113561	ENSG00000099899.15_3_CE_1	False	True	20113432-20113507	C2	20112911-20113007	C1_C2	20113007-20113432	117	False	False	True	7.554e-02	6.451e-02	-8.636e-03	7.179e-01	6.298e-01
ENSG00000099899.15_3	ENSG00000099899.15	TRMT2A	chr22	-	ENSG00000099899.15:s:20113432-20113561	ENSG00000099899.15_3_CE_1	False	False	20113432-20113507	A	20113118-20113234	C1_A	20113234-20113432	117	False	False	True	9.230e-01	9.345e-01	8.641e-03	7.163e-01	6.305e-01
ENSG00000099899.15_3	ENSG00000099899.15	TRMT2A	chr22	-	ENSG00000099899.15:t:20112892-20113007	ENSG00000099899.15_3_CE_1	False	True	20112911-20113007	C1	20113432-20113507	C2_C1	20113007-20113432	117	False	False	True	5.253e-02	5.281e-02	6.589e-04	7.147e-01	6.981e-01
ENSG00000099899.15_3	ENSG00000099899.15	TRMT2A	chr22	-	ENSG00000099899.15:t:20112892-20113007	ENSG00000099899.15_3_CE_1	False	False	20112911-20113007	A	20113118-20113234	C2_A	20113007-20113118	117	False	False	True	9.475e-01	9.472e-01	-6.589e-04	7.147e-01	6.981e-01
ENSG00000170291.16_1	ENSG00000170291.16	ELP5	chr17	+	ENSG00000170291.16:s:7254583-7254913	ENSG00000170291.16_1_CE_1	False	False	7254583-7254803	C2	7258588-7258683	C1_C2	7254803-7258588	182	False	False	True	5.720e-02	3.323e-02	-1.059e-02	7.284e-01	6.174e-01
ENSG00000170291.16_1	ENSG00000170291.16	ELP5	chr17	+	ENSG00000170291.16:s:7254583-7254913	ENSG00000170291.16_1_CE_1	False	False	7254583-7254803	A	7256857-7257038	C1_A	7254803-7256857	182	False	False	True	9.273e-01	9.627e-01	2.162e-02	7.737e-01	4.783e-01
ENSG00000170291.16_1	ENSG00000170291.16	ELP5	chr17	+	ENSG00000170291.16:t:7258588-7258782	ENSG00000170291.16_1_CE_1	False	False	7258588-7258683	C1	7254583-7254803	C2_C1	7254803-7258588	182	False	False	True	3.997e-02	2.214e-02	-3.348e-03	6.584e-01	8.230e-01
ENSG00000170291.16_1	ENSG00000170291.16	ELP5	chr17	+	ENSG00000170291.16:t:7258588-7258782	ENSG00000170291.16_1_CE_1	False	False	7258588-7258683	A	7256857-7257038	C2_A	7257038-7258588	182	False	False	True	9.600e-01	9.779e-01	3.348e-03	6.584e-01	8.230e-01
ENSG00000175866.16_1	ENSG00000175866.16	BAIAP2	chr17	+	ENSG00000175866.16:s:81035122-81035308	ENSG00000175866.16_1_CE_1	False	False	81035122-81035308	C2	81053668-81053743	C1_C2	81035308-81053668	99	False	False	True	9.463e-01	9.269e-01	-1.278e-02	7.335e-01	6.138e-01
ENSG00000175866.16_1	ENSG00000175866.16	BAIAP2	chr17	+	ENSG00000175866.16:s:81035122-81035308	ENSG00000175866.16_1_CE_1	False	False	81035122-81035308	A	81036863-81036961	C1_A	81035308-81036863	99	False	False	True	5.372e-02	7.311e-02	1.278e-02	7.335e-01	6.138e-01
ENSG00000175866.16_1	ENSG00000175866.16	BAIAP2	chr17	+	ENSG00000175866.16:t:81053668-81053791	ENSG00000175866.16_1_CE_1	False	False	81053668-81053743	C1	81035122-81035308	C2_C1	81035308-81053668	99	False	False	True	9.031e-01	9.194e-01	1.017e-02	7.115e-01	6.690e-01
ENSG00000175866.16_1	ENSG00000175866.16	BAIAP2	chr17	+	ENSG00000175866.16:t:81053668-81053791	ENSG00000175866.16_1_CE_1	False	False	81053668-81053743	A	81036863-81036961	C2_A	81036961-81053668	99	False	False	True	9.612e-02	7.917e-02	-1.049e-02	7.116e-01	6.672e-01
ENSG00000115875.19_3	ENSG00000115875.19	SRSF7	chr2	-	ENSG00000115875.19:s:38746694-38747044	ENSG00000115875.19_3_CE_1	False	False	38746694-38746747	C2	38743599-38745187	C1_C2	38745187-38746694	36	False	False	True	1.604e-01	1.369e-01	-2.183e-02	7.892e-01	5.982e-01
ENSG00000115875.19_3	ENSG00000115875.19	SRSF7	chr2	-	ENSG00000115875.19:s:38746694-38747044	ENSG00000115875.19_3_CE_1	False	False	38746694-38746747	A	38746144-38746179	C1_A	38746179-38746694	36	False	False	True	8.073e-01	8.313e-01	1.273e-02	6.967e-01	6.340e-01
ENSG00000115875.19_3	ENSG00000115875.19	SRSF7	chr2	-	ENSG00000115875.19:t:38743599-38745187	ENSG00000115875.19_3_CE_1	False	False	38743599-38745187	C1	38746694-38746747	C2_C1	38745187-38746694	36	False	False	True	2.547e-01	1.992e-01	-4.316e-02	8.689e-01	3.403e-01
ENSG00000115875.19_3	ENSG00000115875.19	SRSF7	chr2	-	ENSG00000115875.19:t:38743599-38745187	ENSG00000115875.19_3_CE_1	False	False	38743599-38745187	A	38746144-38746179	C2_A	38745187-38746144	36	False	False	True	7.205e-01	7.742e-01	3.990e-02	8.699e-01	3.962e-01
ENSG00000162076.13_1	ENSG00000162076.13	FLYWCH2	chr16	+	ENSG00000162076.13:s:2883213-2883366	ENSG00000162076.13_1_CE_1	False	False	2883213-2883366	C2	2896352-2896771	C1_C2	2883366-2896352	101	False	False	True	1.534e-01	1.385e-01	-1.158e-02	7.552e-01	4.959e-01
ENSG00000162076.13_1	ENSG00000162076.13	FLYWCH2	chr16	+	ENSG00000162076.13:s:2883213-2883366	ENSG00000162076.13_1_CE_1	False	False	2883213-2883366	A	2895220-2895320	C1_A	2883366-2895220	101	False	False	True	8.349e-01	8.597e-01	1.615e-02	7.664e-01	4.657e-01
ENSG00000162076.13_1	ENSG00000162076.13	FLYWCH2	chr16	+	ENSG00000162076.13:t:2896352-2896896	ENSG00000162076.13_1_CE_1	False	False	2896352-2896771	C1	2883213-2883366	C2_C1	2883366-2896352	101	False	False	True	9.483e-02	9.380e-02	-4.289e-03	7.194e-01	6.629e-01
ENSG00000162076.13_1	ENSG00000162076.13	FLYWCH2	chr16	+	ENSG00000162076.13:t:2896352-2896896	ENSG00000162076.13_1_CE_1	False	False	2896352-2896771	A	2895220-2895320	C2_A	2895320-2896352	101	False	False	True	9.052e-01	9.062e-01	4.290e-03	7.194e-01	6.629e-01
ENSG00000160785.14_2	ENSG00000160785.14	SLC25A44	chr1	+	ENSG00000160785.14:s:156200390-156200472	ENSG00000160785.14_2_CE_1	False	False	156200390-156200472	C2	156210240-156212796	C1_C2	156200472-156210240	128	False	False	True	2.072e-02	5.098e-02	1.674e-02	7.215e-01	5.767e-01
ENSG00000160785.14_2	ENSG00000160785.14	SLC25A44	chr1	+	ENSG00000160785.14:s:156200390-156200472	ENSG00000160785.14_2_CE_1	False	False	156200390-156200472	A	156207886-156208013	C1_A	156200472-156207886	128	False	False	True	9.660e-01	9.093e-01	-3.489e-02	8.118e-01	3.495e-01
ENSG00000160785.14_2	ENSG00000160785.14	SLC25A44	chr1	+	ENSG00000160785.14:t:156210240-156212796	ENSG00000160785.14_2_CE_1	False	False	156210240-156212796	C1	156200390-156200472	C2_C1	156200472-156210240	128	False	False	True	1.896e-02	4.512e-02	1.188e-02	6.953e-01	6.775e-01
ENSG00000160785.14_2	ENSG00000160785.14	SLC25A44	chr1	+	ENSG00000160785.14:t:156210240-156212796	ENSG00000160785.14_2_CE_1	False	False	156210240-156212796	A	156207886-156208013	C2_A	156208013-156210240	128	False	False	True	9.791e-01	9.509e-01	-1.352e-02	7.065e-01	6.467e-01
ENSG00000099194.6_1	ENSG00000099194.6	SCD	chr10	+	ENSG00000099194.6:s:100354427-100354632	ENSG00000099194.6_1_CE_1	False	True	100354427-100354632	C2	100360734-100364826	C1_C2	100354632-100360734	233	False	False	True	7.340e-02	6.009e-02	-8.250e-03	6.835e-01	7.489e-01
ENSG00000099194.6_1	ENSG00000099194.6	SCD	chr10	+	ENSG00000099194.6:s:100354427-100354632	ENSG00000099194.6_1_CE_1	False	False	100354427-100354632	A	100356532-100356764	C1_A	100354632-100356532	233	False	False	True	9.266e-01	9.399e-01	8.250e-03	6.835e-01	7.489e-01
ENSG00000099194.6_1	ENSG00000099194.6	SCD	chr10	+	ENSG00000099194.6:t:100360734-100364826	ENSG00000099194.6_1_CE_1	False	True	100360734-100364826	C1	100354427-100354632	C2_C1	100354632-100360734	233	False	False	True	5.823e-02	4.185e-02	-1.820e-02	7.759e-01	6.136e-01
ENSG00000099194.6_1	ENSG00000099194.6	SCD	chr10	+	ENSG00000099194.6:t:100360734-100364826	ENSG00000099194.6_1_CE_1	False	False	100360734-100364826	A	100356532-100356764	C2_A	100356764-100360734	233	False	False	True	9.247e-01	9.411e-01	6.091e-03	6.670e-01	7.882e-01
ENSG00000059122.17_2	ENSG00000059122.17	FLYWCH1	chr16	+	ENSG00000059122.17:s:2914176-2914289	ENSG00000059122.17_2_CE_1	False	False	2914176-2914289	C2	2929613-2930010	C1_C2	2914289-2929613	94	False	False	True	9.433e-01	8.994e-01	-2.517e-02	7.871e-01	4.175e-01
ENSG00000059122.17_2	ENSG00000059122.17	FLYWCH1	chr16	+	ENSG00000059122.17:s:2914176-2914289	ENSG00000059122.17_2_CE_1	False	False	2914176-2914289	A	2928824-2928917	C1_A	2914289-2928824	94	False	False	True	5.417e-02	8.839e-02	1.578e-02	7.641e-01	5.096e-01
ENSG00000059122.17_2	ENSG00000059122.17	FLYWCH1	chr16	+	ENSG00000059122.17:t:2929613-2930010	ENSG00000059122.17_2_CE_1	False	False	2929613-2930010	C1	2914176-2914289	C2_C1	2914289-2929613	94	False	False	True	9.525e-01	9.081e-01	-3.086e-02	7.985e-01	3.757e-01
ENSG00000059122.17_2	ENSG00000059122.17	FLYWCH1	chr16	+	ENSG00000059122.17:t:2929613-2930010	ENSG00000059122.17_2_CE_1	False	False	2929613-2930010	A	2928824-2928917	C2_A	2928917-2929613	94	False	False	True	4.752e-02	9.187e-02	3.086e-02	7.985e-01	3.757e-01
ENSG00000147601.15_1	ENSG00000147601.15	TERF1	chr8	+	ENSG00000147601.15:s:73026940-73028477	ENSG00000147601.15_1_CE_1	False	False	73026940-73027052	C2	73032042-73032133	C1_C2	73027052-73032042	60	False	True	True	5.737e-01	7.597e-01	1.669e-01	9.826e-01	1.584e-02
ENSG00000147601.15_1	ENSG00000147601.15	TERF1	chr8	+	ENSG00000147601.15:s:73026940-73028477	ENSG00000147601.15_1_CE_1	False	False	73026940-73027052	A	73030336-73030395	C1_A	73027052-73030336	60	False	True	True	4.253e-01	2.393e-01	-1.668e-01	9.825e-01	1.590e-02
ENSG00000147601.15_1	ENSG00000147601.15	TERF1	chr8	+	ENSG00000147601.15:t:73031613-73032133	ENSG00000147601.15_1_CE_1	False	False	73032042-73032133	C1	73026940-73027052	C2_C1	73027052-73032042	60	False	True	True	4.408e-01	6.861e-01	2.549e-01	1.000e+00	2.958e-05
ENSG00000147601.15_1	ENSG00000147601.15	TERF1	chr8	+	ENSG00000147601.15:t:73031613-73032133	ENSG00000147601.15_1_CE_1	False	False	73032042-73032133	A	73030336-73030395	C2_A	73030395-73032042	60	False	True	True	5.514e-01	3.130e-01	-2.447e-01	1.000e+00	6.493e-05
ENSG00000144566.11_1	ENSG00000144566.11	RAB5A	chr3	+	ENSG00000144566.11:s:19951001-19951225	ENSG00000144566.11_1_CE_1	False	False	19951001-19951061	C2	19975601-19975752	C1_C2	19951061-19975601	170	False	False	True	9.548e-01	9.195e-01	-2.392e-02	7.777e-01	4.642e-01
ENSG00000144566.11_1	ENSG00000144566.11	RAB5A	chr3	+	ENSG00000144566.11:s:19951001-19951225	ENSG00000144566.11_1_CE_1	False	False	19951001-19951061	A	19970548-19970717	C1_A	19951061-19970548	170	False	False	True	3.761e-02	7.692e-02	2.733e-02	7.945e-01	4.458e-01
ENSG00000144566.11_1	ENSG00000144566.11	RAB5A	chr3	+	ENSG00000144566.11:t:19975516-19975752	ENSG00000144566.11_1_CE_1	False	False	19975601-19975752	C1	19951001-19951061	C2_C1	19951061-19975601	170	False	False	True	9.425e-01	8.708e-01	-5.248e-02	8.707e-01	2.411e-01
ENSG00000144566.11_1	ENSG00000144566.11	RAB5A	chr3	+	ENSG00000144566.11:t:19975516-19975752	ENSG00000144566.11_1_CE_1	False	False	19975601-19975752	A	19970548-19970717	C2_A	19970717-19975601	170	False	False	True	3.910e-02	8.349e-02	3.246e-02	8.199e-01	4.185e-01
ENSG00000125505.17_1	ENSG00000125505.17	MBOAT7	chr19	-	ENSG00000125505.17:s:54189302-54189882	ENSG00000125505.17_1_CE_1	False	False	54189338-54189882	C2	54188217-54188346	C1_C2	54188346-54189338	79	False	False	True	5.238e-02	2.185e-02	-1.684e-02	7.365e-01	5.928e-01
ENSG00000125505.17_1	ENSG00000125505.17	MBOAT7	chr19	-	ENSG00000125505.17:s:54189302-54189882	ENSG00000125505.17_1_CE_1	False	False	54189338-54189882	A	54188433-54188511	C1_A	54188511-54189338	79	False	False	True	9.451e-01	9.760e-01	1.793e-02	7.443e-01	5.740e-01
ENSG00000125505.17_1	ENSG00000125505.17	MBOAT7	chr19	-	ENSG00000125505.17:t:54188217-54188412	ENSG00000125505.17_1_CE_1	False	False	54188217-54188346	C1	54189338-54189882	C2_C1	54188346-54189338	79	False	False	True	5.629e-02	2.729e-02	-1.765e-02	7.447e-01	5.558e-01
ENSG00000125505.17_1	ENSG00000125505.17	MBOAT7	chr19	-	ENSG00000125505.17:t:54188217-54188412	ENSG00000125505.17_1_CE_1	False	False	54188217-54188346	A	54188433-54188511	C2_A	54188346-54188433	79	False	False	True	9.437e-01	9.727e-01	1.765e-02	7.447e-01	5.558e-01
ENSG00000128915.12_3	ENSG00000128915.12	ICE2	chr15	-	ENSG00000128915.12:s:60455326-60455442	ENSG00000128915.12_3_CE_1	False	True	60455326-60455442	C2	60451095-60453784	C1_C2	60453784-60455326	160	False	True	True	7.996e-02	3.016e-01	2.106e-01	9.979e-01	2.917e-03
ENSG00000128915.12_3	ENSG00000128915.12	ICE2	chr15	-	ENSG00000128915.12:s:60455326-60455442	ENSG00000128915.12_3_CE_1	False	False	60455326-60455442	A	60455003-60455162	C1_A	60455162-60455326	160	False	True	True	9.200e-01	6.984e-01	-2.106e-01	9.979e-01	2.917e-03
ENSG00000128915.12_3	ENSG00000128915.12	ICE2	chr15	-	ENSG00000128915.12:t:60451095-60453784	ENSG00000128915.12_3_CE_1	False	True	60451095-60453784	C1	60455326-60455442	C2_C1	60453784-60455326	160	False	True	True	7.672e-02	2.723e-01	1.771e-01	9.920e-01	9.521e-03
ENSG00000128915.12_3	ENSG00000128915.12	ICE2	chr15	-	ENSG00000128915.12:t:60451095-60453784	ENSG00000128915.12_3_CE_1	False	False	60451095-60453784	A	60455003-60455162	C2_A	60453784-60455003	160	False	True	True	9.233e-01	7.277e-01	-1.771e-01	9.920e-01	9.521e-03
ENSG00000139044.12_2	ENSG00000139044.12	B4GALNT3	chr12	+	ENSG00000139044.12:s:546646-546828	ENSG00000139044.12_2_CE_1	False	True	546646-546713	C2	548231-548301	C1_C2	546713-548231	79	False	True	True	3.193e-01	1.267e-01	-1.631e-01	9.650e-01	2.044e-02
ENSG00000139044.12_2	ENSG00000139044.12	B4GALNT3	chr12	+	ENSG00000139044.12:s:546646-546828	ENSG00000139044.12_2_CE_1	False	False	546646-546713	A	548024-548102	C1_A	546713-548024	79	False	True	True	6.807e-01	8.733e-01	1.631e-01	9.650e-01	2.044e-02
ENSG00000139044.12_2	ENSG00000139044.12	B4GALNT3	chr12	+	ENSG00000139044.12:t:548231-548301	ENSG00000139044.12_2_CE_1	False	True	548231-548301	C1	546646-546713	C2_C1	546713-548231	79	False	True	True	3.258e-01	1.199e-01	-1.773e-01	9.746e-01	1.410e-02
ENSG00000139044.12_2	ENSG00000139044.12	B4GALNT3	chr12	+	ENSG00000139044.12:t:548231-548301	ENSG00000139044.12_2_CE_1	False	False	548231-548301	A	548024-548102	C2_A	548102-548231	79	False	True	True	6.742e-01	8.801e-01	1.773e-01	9.746e-01	1.410e-02
ENSG00000160783.19_1	ENSG00000160783.19	PMF1	chr1	+	ENSG00000160783.19:s:156212993-156213176	ENSG00000160783.19_1_CE_1	False	False	156212993-156213176	C2	156233628-156233728	C1_C2	156213176-156233628	106	False	False	True	7.583e-02	2.858e-02	-4.214e-02	8.986e-01	4.226e-01
ENSG00000160783.19_1	ENSG00000160783.19	PMF1	chr1	+	ENSG00000160783.19:s:156212993-156213176	ENSG00000160783.19_1_CE_1	False	False	156212993-156213176	A	156232320-156232425	C1_A	156213176-156232320	106	False	False	True	9.080e-01	9.526e-01	3.315e-02	8.061e-01	3.850e-01
ENSG00000160783.19_1	ENSG00000160783.19	PMF1	chr1	+	ENSG00000160783.19:t:156233628-156233728	ENSG00000160783.19_1_CE_1	False	False	156233628-156233728	C1	156212993-156213176	C2_C1	156213176-156233628	106	False	False	True	4.501e-02	1.727e-02	-1.406e-02	7.169e-01	7.015e-01
ENSG00000160783.19_1	ENSG00000160783.19	PMF1	chr1	+	ENSG00000160783.19:t:156233628-156233728	ENSG00000160783.19_1_CE_1	False	False	156233628-156233728	A	156232320-156232425	C2_A	156232425-156233628	106	False	False	True	9.437e-01	9.516e-01	1.029e-02	7.315e-01	6.724e-01
ENSG00000148484.18_1	ENSG00000148484.18	RSU1	chr10	-	ENSG00000148484.18:s:16817315-16817463	ENSG00000148484.18_1_CE_1	False	False	16817315-16817463	C2	16782034-16782084	C1_C2	16782084-16817315	112	False	False	True	3.276e-01	3.735e-01	2.497e-02	7.882e-01	3.366e-01
ENSG00000148484.18_1	ENSG00000148484.18	RSU1	chr10	-	ENSG00000148484.18:s:16817315-16817463	ENSG00000148484.18_1_CE_1	False	False	16817315-16817463	A	16816973-16817084	C1_A	16817084-16817315	112	False	False	True	6.705e-01	5.960e-01	-3.823e-02	8.110e-01	2.584e-01
ENSG00000148484.18_1	ENSG00000148484.18	RSU1	chr10	-	ENSG00000148484.18:t:16782034-16782084	ENSG00000148484.18_1_CE_1	False	False	16782034-16782084	C1	16817315-16817463	C2_C1	16782084-16817315	112	False	False	True	1.288e-01	1.194e-01	-6.600e-03	6.982e-01	6.905e-01
ENSG00000148484.18_1	ENSG00000148484.18	RSU1	chr10	-	ENSG00000148484.18:t:16782034-16782084	ENSG00000148484.18_1_CE_1	False	False	16782034-16782084	A	16816973-16817084	C2_A	16782084-16816973	112	False	False	True	8.712e-01	8.806e-01	6.600e-03	6.982e-01	6.905e-01
ENSG00000173559.15_2	ENSG00000173559.15	NABP1	chr2	+	ENSG00000173559.15:s:191681946-191682487	ENSG00000173559.15_2_CE_1	False	False	191681946-191682017	C2	191683729-191683804	C1_C2	191682017-191683729	104	False	False	True	9.368e-01	9.660e-01	1.580e-02	7.780e-01	5.573e-01
ENSG00000173559.15_2	ENSG00000173559.15	NABP1	chr2	+	ENSG00000173559.15:s:191681946-191682487	ENSG00000173559.15_2_CE_1	False	False	191681946-191682017	A	191682492-191682595	C1_A	191682017-191682492	104	False	False	True	6.317e-02	3.399e-02	-1.580e-02	7.780e-01	5.573e-01
ENSG00000173559.15_2	ENSG00000173559.15	NABP1	chr2	+	ENSG00000173559.15:t:191683290-191683804	ENSG00000173559.15_2_CE_1	False	False	191683729-191683804	C1	191681946-191682017	C2_C1	191682017-191683729	104	False	False	True	9.359e-01	9.151e-01	-1.041e-02	7.442e-01	5.273e-01
ENSG00000173559.15_2	ENSG00000173559.15	NABP1	chr2	+	ENSG00000173559.15:t:191683290-191683804	ENSG00000173559.15_2_CE_1	False	False	191683729-191683804	A	191682492-191682595	C2_A	191682595-191683729	104	False	False	True	6.269e-02	8.088e-02	8.867e-03	7.429e-01	5.381e-01
ENSG00000133131.15_1	ENSG00000133131.15	MORC4	chrX	-	ENSG00000133131.15:s:106999868-107000212	ENSG00000133131.15_1_CE_1	False	True	106999868-107000212	C2	106993230-106993362	C1_C2	106993362-106999868	73	False	False	True	3.412e-01	2.246e-01	-9.845e-02	9.279e-01	7.780e-02
ENSG00000133131.15_1	ENSG00000133131.15	MORC4	chrX	-	ENSG00000133131.15:s:106999868-107000212	ENSG00000133131.15_1_CE_1	False	False	106999868-107000212	A	106999677-106999749	C1_A	106999749-106999868	73	False	False	True	6.588e-01	7.754e-01	9.845e-02	9.279e-01	7.780e-02
ENSG00000133131.15_1	ENSG00000133131.15	MORC4	chrX	-	ENSG00000133131.15:t:106993230-106993362	ENSG00000133131.15_1_CE_1	False	True	106993230-106993362	C1	106999868-107000212	C2_C1	106993362-106999868	73	False	False	True	3.572e-01	2.396e-01	-1.036e-01	9.200e-01	7.025e-02
ENSG00000133131.15_1	ENSG00000133131.15	MORC4	chrX	-	ENSG00000133131.15:t:106993230-106993362	ENSG00000133131.15_1_CE_1	False	False	106993230-106993362	A	106999677-106999749	C2_A	106993362-106999677	73	False	False	True	6.267e-01	7.476e-01	9.987e-02	9.133e-01	7.483e-02
ENSG00000141349.10_2	ENSG00000141349.10	G6PC3	chr17	+	ENSG00000141349.10:s:44074680-44074770	ENSG00000141349.10_2_CE_1	False	False	44074680-44074770	C2	44075310-44075451	C1_C2	44074770-44075310	119	False	True	True	3.015e-01	6.904e-02	-2.271e-01	1.000e+00	6.269e-06
ENSG00000141349.10_2	ENSG00000141349.10	G6PC3	chr17	+	ENSG00000141349.10:s:44074680-44074770	ENSG00000141349.10_2_CE_1	False	False	44074680-44074770	A	44074969-44075087	C1_A	44074770-44074969	119	False	True	True	6.985e-01	9.310e-01	2.271e-01	1.000e+00	6.269e-06
ENSG00000141349.10_2	ENSG00000141349.10	G6PC3	chr17	+	ENSG00000141349.10:t:44075310-44075451	ENSG00000141349.10_2_CE_1	False	False	44075310-44075451	C1	44074680-44074770	C2_C1	44074770-44075310	119	False	True	True	3.505e-01	7.990e-02	-2.717e-01	1.000e+00	6.091e-07
ENSG00000141349.10_2	ENSG00000141349.10	G6PC3	chr17	+	ENSG00000141349.10:t:44075310-44075451	ENSG00000141349.10_2_CE_1	False	False	44075310-44075451	A	44074969-44075087	C2_A	44075087-44075310	119	False	True	True	6.248e-01	9.104e-01	2.859e-01	1.000e+00	1.582e-07
ENSG00000032219.19_2	ENSG00000032219.19	ARID4A	chr14	+	ENSG00000032219.19:s:58365475-58365622	ENSG00000032219.19_2_CE_1	False	False	58365475-58365622	C2	58366883-58367029	C1_C2	58365622-58366883	207	False	False	True	6.064e-02	6.267e-02	2.693e-03	7.129e-01	6.670e-01
ENSG00000032219.19_2	ENSG00000032219.19	ARID4A	chr14	+	ENSG00000032219.19:s:58365475-58365622	ENSG00000032219.19_2_CE_1	False	False	58365475-58365622	A	58366024-58366230	C1_A	58365622-58366024	207	False	False	True	9.394e-01	9.373e-01	-2.693e-03	7.129e-01	6.670e-01
ENSG00000032219.19_2	ENSG00000032219.19	ARID4A	chr14	+	ENSG00000032219.19:t:58366883-58367029	ENSG00000032219.19_2_CE_1	False	False	58366883-58367029	C1	58365475-58365622	C2_C1	58365622-58366883	207	False	False	True	5.455e-02	7.304e-02	1.207e-02	7.394e-01	5.647e-01
ENSG00000032219.19_2	ENSG00000032219.19	ARID4A	chr14	+	ENSG00000032219.19:t:58366883-58367029	ENSG00000032219.19_2_CE_1	False	False	58366883-58367029	A	58366024-58366230	C2_A	58366230-58366883	207	False	False	True	9.370e-01	9.210e-01	-1.390e-02	7.515e-01	5.256e-01
ENSG00000168813.17_1	ENSG00000168813.17	ZNF507	chr19	+	ENSG00000168813.17:s:32345594-32345783	ENSG00000168813.17_1_CE_1	False	False	32345594-32345783	C2	32352829-32354957	C1_C2	32345783-32352829	94	False	False	True	2.258e-01	2.178e-01	-7.017e-04	7.641e-01	4.320e-01
ENSG00000168813.17_1	ENSG00000168813.17	ZNF507	chr19	+	ENSG00000168813.17:s:32345594-32345783	ENSG00000168813.17_1_CE_1	False	False	32345594-32345783	A	32347245-32347338	C1_A	32345783-32347245	94	False	False	True	7.742e-01	7.822e-01	7.017e-04	7.641e-01	4.320e-01
ENSG00000168813.17_1	ENSG00000168813.17	ZNF507	chr19	+	ENSG00000168813.17:t:32352829-32354957	ENSG00000168813.17_1_CE_1	False	False	32352829-32354957	C1	32345594-32345783	C2_C1	32345783-32352829	94	False	False	True	2.162e-01	2.839e-01	4.465e-02	8.302e-01	2.234e-01
ENSG00000168813.17_1	ENSG00000168813.17	ZNF507	chr19	+	ENSG00000168813.17:t:32352829-32354957	ENSG00000168813.17_1_CE_1	False	False	32352829-32354957	A	32347245-32347338	C2_A	32347338-32352829	94	False	False	True	7.838e-01	7.161e-01	-4.465e-02	8.302e-01	2.234e-01
ENSG00000169991.11_1	ENSG00000169991.11	IFFO2	chr1	-	ENSG00000169991.11:s:18919678-18919773	ENSG00000169991.11_1_CE_1	False	False	18919678-18919773	C2	18916903-18917042	C1_C2	18917042-18919678	141	False	False	True	8.058e-02	1.325e-01	3.027e-02	7.876e-01	3.485e-01
ENSG00000169991.11_1	ENSG00000169991.11	IFFO2	chr1	-	ENSG00000169991.11:s:18919678-18919773	ENSG00000169991.11_1_CE_1	False	False	18919678-18919773	A	18918362-18918502	C1_A	18918502-18919678	141	False	False	True	9.194e-01	8.675e-01	-3.027e-02	7.876e-01	3.485e-01
ENSG00000169991.11_1	ENSG00000169991.11	IFFO2	chr1	-	ENSG00000169991.11:t:18916903-18917042	ENSG00000169991.11_1_CE_1	False	False	18916903-18917042	C1	18919678-18919773	C2_C1	18917042-18919678	141	False	False	True	4.713e-02	5.730e-02	7.006e-03	7.226e-01	6.722e-01
ENSG00000169991.11_1	ENSG00000169991.11	IFFO2	chr1	-	ENSG00000169991.11:t:18916903-18917042	ENSG00000169991.11_1_CE_1	False	False	18916903-18917042	A	18918362-18918502	C2_A	18917042-18918362	141	False	False	True	9.529e-01	9.427e-01	-7.006e-03	7.226e-01	6.722e-01
ENSG00000179335.20_1	ENSG00000179335.20	CLK3	chr15	+	ENSG00000179335.20:s:74620222-74620737	ENSG00000179335.20_1_CE_1	False	False	74620222-74620225	C2	74622494-74622560	C1_C2	74620225-74622494	97	False	False	True	3.383e-02	9.203e-02	4.887e-02	9.013e-01	3.066e-01
ENSG00000179335.20_1	ENSG00000179335.20	CLK3	chr15	+	ENSG00000179335.20:s:74620222-74620737	ENSG00000179335.20_1_CE_1	False	False	74620222-74620225	A	74622120-74622216	C1_A	74620225-74622120	97	False	False	True	9.544e-01	8.913e-01	-4.365e-02	8.565e-01	3.054e-01
ENSG00000179335.20_1	ENSG00000179335.20	CLK3	chr15	+	ENSG00000179335.20:t:74622494-74622560	ENSG00000179335.20_1_CE_1	False	False	74622494-74622560	C1	74620222-74620225	C2_C1	74620225-74622494	97	False	False	True	3.855e-02	1.284e-01	7.111e-02	9.198e-01	1.401e-01
ENSG00000179335.20_1	ENSG00000179335.20	CLK3	chr15	+	ENSG00000179335.20:t:74622494-74622560	ENSG00000179335.20_1_CE_1	False	False	74622494-74622560	A	74622120-74622216	C2_A	74622216-74622494	97	False	False	True	9.615e-01	8.716e-01	-7.111e-02	9.198e-01	1.401e-01
ENSG00000112787.14_5	ENSG00000112787.14	FBRSL1	chr12	+	ENSG00000112787.14:s:132572527-132572622	ENSG00000112787.14_5_CE_1	False	False	132572527-132572622	C2	132574319-132574348	C1_C2	132572622-132574319	69	False	False	True	6.425e-02	2.891e-02	-2.265e-02	7.861e-01	5.482e-01
ENSG00000112787.14_5	ENSG00000112787.14	FBRSL1	chr12	+	ENSG00000112787.14:s:132572527-132572622	ENSG00000112787.14_5_CE_1	False	False	132572527-132572622	A	132574090-132574158	C1_A	132572622-132574090	69	False	False	True	9.358e-01	9.711e-01	2.265e-02	7.861e-01	5.482e-01
ENSG00000112787.14_5	ENSG00000112787.14	FBRSL1	chr12	+	ENSG00000112787.14:t:132574319-132574348	ENSG00000112787.14_5_CE_1	False	False	132574319-132574348	C1	132572527-132572622	C2_C1	132572622-132574319	69	False	False	True	8.316e-02	3.415e-02	-3.408e-02	8.325e-01	3.928e-01
ENSG00000112787.14_5	ENSG00000112787.14	FBRSL1	chr12	+	ENSG00000112787.14:t:132574319-132574348	ENSG00000112787.14_5_CE_1	False	False	132574319-132574348	A	132574090-132574158	C2_A	132574158-132574319	69	False	False	True	9.168e-01	9.659e-01	3.408e-02	8.325e-01	3.928e-01
ENSG00000112787.14_8	ENSG00000112787.14	FBRSL1	chr12	+	ENSG00000112787.14:s:132581313-132581516	ENSG00000112787.14_8_CE_1	False	True	132581313-132581516	C2	132582062-132582267	C1_C2	132581516-132582062	84	False	False	True	8.243e-02	2.517e-02	-4.893e-02	9.435e-01	3.944e-01
ENSG00000112787.14_8	ENSG00000112787.14	FBRSL1	chr12	+	ENSG00000112787.14:s:132581313-132581516	ENSG00000112787.14_8_CE_1	False	False	132581313-132581516	A	132581741-132581824	C1_A	132581516-132581741	84	False	False	True	9.176e-01	9.748e-01	4.893e-02	9.435e-01	3.944e-01
ENSG00000112787.14_8	ENSG00000112787.14	FBRSL1	chr12	+	ENSG00000112787.14:t:132582062-132582267	ENSG00000112787.14_8_CE_1	False	True	132582062-132582267	C1	132581313-132581516	C2_C1	132581516-132582062	84	False	False	True	1.877e-01	6.059e-02	-1.151e-01	9.823e-01	4.669e-02
ENSG00000112787.14_8	ENSG00000112787.14	FBRSL1	chr12	+	ENSG00000112787.14:t:132582062-132582267	ENSG00000112787.14_8_CE_1	False	False	132582062-132582267	A	132581741-132581824	C2_A	132581824-132582062	84	False	False	True	8.123e-01	9.394e-01	1.151e-01	9.823e-01	4.669e-02
ENSG00000120008.16_3	ENSG00000120008.16	WDR11	chr10	+	ENSG00000120008.16:s:120866569-120866764	ENSG00000120008.16_3_CE_1	False	False	120866569-120866764	C2	120871170-120871346	C1_C2	120866764-120871170	104	False	True	True	9.143e-02	3.554e-01	2.534e-01	9.961e-01	1.609e-03
ENSG00000120008.16_3	ENSG00000120008.16	WDR11	chr10	+	ENSG00000120008.16:s:120866569-120866764	ENSG00000120008.16_3_CE_1	False	False	120866569-120866764	A	120867066-120867169	C1_A	120866764-120867066	104	False	True	True	9.086e-01	6.446e-01	-2.534e-01	9.961e-01	1.609e-03
ENSG00000120008.16_3	ENSG00000120008.16	WDR11	chr10	+	ENSG00000120008.16:t:120871170-120871346	ENSG00000120008.16_3_CE_1	False	False	120871170-120871346	C1	120866569-120866764	C2_C1	120866764-120871170	104	False	True	True	4.341e-02	2.031e-01	1.539e-01	9.976e-01	1.155e-02
ENSG00000120008.16_3	ENSG00000120008.16	WDR11	chr10	+	ENSG00000120008.16:t:120871170-120871346	ENSG00000120008.16_3_CE_1	False	False	120871170-120871346	A	120867066-120867169	C2_A	120867169-120871170	104	False	True	True	9.544e-01	7.947e-01	-1.536e-01	9.974e-01	1.143e-02
ENSG00000120008.16_4	ENSG00000120008.16	WDR11	chr10	+	ENSG00000120008.16:s:120889895-120890009	ENSG00000120008.16_4_CE_1	False	False	120889895-120890009	C2	120900029-120900137	C1_C2	120890009-120900029	172	False	False	True	1.428e-01	2.164e-01	5.363e-02	8.792e-01	2.239e-01
ENSG00000120008.16_4	ENSG00000120008.16	WDR11	chr10	+	ENSG00000120008.16:s:120889895-120890009	ENSG00000120008.16_4_CE_1	False	False	120889895-120890009	A	120890716-120890887	C1_A	120890009-120890716	172	False	False	True	8.572e-01	7.836e-01	-5.363e-02	8.792e-01	2.239e-01
ENSG00000120008.16_4	ENSG00000120008.16	WDR11	chr10	+	ENSG00000120008.16:t:120899838-120900137	ENSG00000120008.16_4_CE_1	False	False	120900029-120900137	C1	120889895-120890009	C2_C1	120890009-120900029	172	False	False	True	2.688e-01	3.268e-01	4.159e-02	8.184e-01	2.577e-01
ENSG00000120008.16_4	ENSG00000120008.16	WDR11	chr10	+	ENSG00000120008.16:t:120899838-120900137	ENSG00000120008.16_4_CE_1	False	False	120900029-120900137	A	120890716-120890887	C2_A	120890887-120900029	172	False	False	True	7.312e-01	6.732e-01	-4.159e-02	8.184e-01	2.577e-01
ENSG00000076984.18_2	ENSG00000076984.18	MAP2K7	chr19	+	ENSG00000076984.18:s:7909755-7909896	ENSG00000076984.18_2_CE_1	False	True	7909755-7909896	C2	7910260-7910373	C1_C2	7909896-7910260	67	False	False	True	5.788e-02	2.430e-02	-2.710e-02	8.165e-01	5.797e-01
ENSG00000076984.18_2	ENSG00000076984.18	MAP2K7	chr19	+	ENSG00000076984.18:s:7909755-7909896	ENSG00000076984.18_2_CE_1	False	False	7909755-7909896	A	7910063-7910129	C1_A	7909896-7910063	67	False	False	True	9.421e-01	9.757e-01	2.710e-02	8.165e-01	5.797e-01
ENSG00000076984.18_2	ENSG00000076984.18	MAP2K7	chr19	+	ENSG00000076984.18:t:7910214-7910373	ENSG00000076984.18_2_CE_1	False	True	7910260-7910373	C1	7909755-7909896	C2_C1	7909896-7910260	67	False	False	True	8.583e-02	3.743e-02	-3.728e-02	8.566e-01	4.211e-01
ENSG00000076984.18_2	ENSG00000076984.18	MAP2K7	chr19	+	ENSG00000076984.18:t:7910214-7910373	ENSG00000076984.18_2_CE_1	False	False	7910260-7910373	A	7910063-7910129	C2_A	7910129-7910260	67	False	False	True	9.142e-01	9.626e-01	3.728e-02	8.566e-01	4.211e-01
ENSG00000280071.4_1	ENSG00000280071.4	ENSG00000280071	chr21	-	ENSG00000280071.4:s:5128214-5128413	ENSG00000280071.4_1_CE_1	False	False	5128214-5128413	C2	5125879-5125992	C1_C2	5125992-5128214	53	False	False	True	7.759e-02	4.441e-02	-2.370e-02	7.828e-01	4.709e-01
ENSG00000280071.4_1	ENSG00000280071.4	ENSG00000280071	chr21	-	ENSG00000280071.4:s:5128214-5128413	ENSG00000280071.4_1_CE_1	False	False	5128214-5128413	A	5127898-5127950	C1_A	5127950-5128214	53	False	False	True	9.224e-01	9.556e-01	2.370e-02	7.828e-01	4.709e-01
ENSG00000280071.4_1	ENSG00000280071.4	ENSG00000280071	chr21	-	ENSG00000280071.4:t:5125879-5125992	ENSG00000280071.4_1_CE_1	False	False	5125879-5125992	C1	5128214-5128413	C2_C1	5125992-5128214	53	False	False	True	6.542e-02	4.300e-02	-1.561e-02	7.550e-01	6.014e-01
ENSG00000280071.4_1	ENSG00000280071.4	ENSG00000280071	chr21	-	ENSG00000280071.4:t:5125879-5125992	ENSG00000280071.4_1_CE_1	False	False	5125879-5125992	A	5127898-5127950	C2_A	5125992-5127898	53	False	False	True	9.255e-01	9.551e-01	2.004e-02	7.695e-01	5.617e-01
ENSG00000108591.10_3	ENSG00000108591.10	DRG2	chr17	+	ENSG00000108591.10:s:18104560-18104681	ENSG00000108591.10_3_CE_1	False	True	18104560-18104681	C2	18107154-18107970	C1_C2	18104681-18107154	54	False	False	True	5.980e-02	7.506e-02	8.256e-03	6.859e-01	7.236e-01
ENSG00000108591.10_3	ENSG00000108591.10	DRG2	chr17	+	ENSG00000108591.10:s:18104560-18104681	ENSG00000108591.10_3_CE_1	False	False	18104560-18104681	A	18106433-18106486	C1_A	18104681-18106433	54	False	False	True	9.402e-01	9.249e-01	-8.256e-03	6.859e-01	7.236e-01
ENSG00000108591.10_3	ENSG00000108591.10	DRG2	chr17	+	ENSG00000108591.10:t:18107154-18107970	ENSG00000108591.10_3_CE_1	False	True	18107154-18107970	C1	18104560-18104681	C2_C1	18104681-18107154	54	False	False	True	3.631e-02	4.398e-02	4.450e-03	6.632e-01	8.138e-01
ENSG00000108591.10_3	ENSG00000108591.10	DRG2	chr17	+	ENSG00000108591.10:t:18107154-18107970	ENSG00000108591.10_3_CE_1	False	False	18107154-18107970	A	18106433-18106486	C2_A	18106486-18107154	54	False	False	True	9.192e-01	9.177e-01	-2.042e-03	6.503e-01	8.446e-01
ENSG00000110536.14_2	ENSG00000110536.14	PTPMT1	chr11	+	ENSG00000110536.14:s:47565898-47565986	ENSG00000110536.14_2_CE_1	False	False	47565898-47565986	C2	47571471-47573461	C1_C2	47565986-47571471	192	False	False	True	4.112e-01	3.933e-01	-1.400e-02	7.836e-01	4.200e-01
ENSG00000110536.14_2	ENSG00000110536.14	PTPMT1	chr11	+	ENSG00000110536.14:s:47565898-47565986	ENSG00000110536.14_2_CE_1	False	False	47565898-47565986	A	47569700-47569891	C1_A	47565986-47569700	192	False	False	True	5.703e-01	5.880e-01	1.386e-02	7.798e-01	4.192e-01
ENSG00000110536.14_2	ENSG00000110536.14	PTPMT1	chr11	+	ENSG00000110536.14:t:47571471-47573461	ENSG00000110536.14_2_CE_1	False	False	47571471-47573461	C1	47565898-47565986	C2_C1	47565986-47571471	192	False	False	True	4.229e-01	4.186e-01	1.127e-03	7.783e-01	4.244e-01
ENSG00000110536.14_2	ENSG00000110536.14	PTPMT1	chr11	+	ENSG00000110536.14:t:47571471-47573461	ENSG00000110536.14_2_CE_1	False	False	47571471-47573461	A	47569700-47569891	C2_A	47569891-47571471	192	False	False	True	5.611e-01	5.517e-01	-6.582e-03	7.816e-01	4.222e-01
ENSG00000135749.19_1	ENSG00000135749.19	PCNX2	chr1	-	ENSG00000135749.19:s:233262958-233263163	ENSG00000135749.19_1_CE_1	False	True	233262958-233263163	C2	233261285-233261321	C1_C2	233261321-233262958	121	False	False	True	5.369e-01	5.466e-01	-6.755e-03	8.061e-01	2.557e-01
ENSG00000135749.19_1	ENSG00000135749.19	PCNX2	chr1	-	ENSG00000135749.19:s:233262958-233263163	ENSG00000135749.19_1_CE_1	False	False	233262958-233263163	A	233262045-233262165	C1_A	233262165-233262958	121	False	False	True	4.631e-01	4.534e-01	6.755e-03	8.061e-01	2.557e-01
ENSG00000135749.19_1	ENSG00000135749.19	PCNX2	chr1	-	ENSG00000135749.19:t:233261285-233261321	ENSG00000135749.19_1_CE_1	False	True	233261285-233261321	C1	233262958-233263163	C2_C1	233261321-233262958	121	False	False	True	6.487e-01	5.960e-01	-3.716e-02	8.211e-01	1.982e-01
ENSG00000135749.19_1	ENSG00000135749.19	PCNX2	chr1	-	ENSG00000135749.19:t:233261285-233261321	ENSG00000135749.19_1_CE_1	False	False	233261285-233261321	A	233262045-233262165	C2_A	233261321-233262045	121	False	False	True	3.513e-01	4.040e-01	3.716e-02	8.211e-01	1.982e-01
ENSG00000135749.19_3	ENSG00000135749.19	PCNX2	chr1	-	ENSG00000135749.19:s:233054268-233054689	ENSG00000135749.19_3_CE_1	False	False	233054268-233054689	C2	233016921-233017154	C1_C2	233017154-233054268	254	False	False	True	7.876e-02	3.937e-02	-1.932e-02	7.687e-01	4.550e-01
ENSG00000135749.19_3	ENSG00000135749.19	PCNX2	chr1	-	ENSG00000135749.19:s:233054268-233054689	ENSG00000135749.19_3_CE_1	False	False	233054268-233054689	A	233025146-233025399	C1_A	233025399-233054268	254	False	False	True	9.212e-01	9.606e-01	1.932e-02	7.687e-01	4.550e-01
ENSG00000135749.19_3	ENSG00000135749.19	PCNX2	chr1	-	ENSG00000135749.19:t:233016921-233017154	ENSG00000135749.19_3_CE_1	False	False	233016921-233017154	C1	233054268-233054689	C2_C1	233017154-233054268	254	False	False	True	1.196e-01	4.274e-02	-4.552e-02	8.292e-01	2.428e-01
ENSG00000135749.19_3	ENSG00000135749.19	PCNX2	chr1	-	ENSG00000135749.19:t:233016921-233017154	ENSG00000135749.19_3_CE_1	False	False	233016921-233017154	A	233025146-233025399	C2_A	233017154-233025146	254	False	False	True	8.804e-01	9.573e-01	4.552e-02	8.292e-01	2.428e-01
ENSG00000154864.14_1	ENSG00000154864.14	PIEZO2	chr18	-	ENSG00000154864.14:s:10803875-10803994	ENSG00000154864.14_1_CE_1	False	False	10803875-10803994	C2	10800337-10800475	C1_C2	10800475-10803875	39	False	False	True	4.658e-02	1.213e-01	4.495e-02	8.262e-01	2.337e-01
ENSG00000154864.14_1	ENSG00000154864.14	PIEZO2	chr18	-	ENSG00000154864.14:s:10803875-10803994	ENSG00000154864.14_1_CE_1	False	False	10803875-10803994	A	10801390-10801428	C1_A	10801428-10803875	39	False	False	True	9.534e-01	8.787e-01	-4.495e-02	8.262e-01	2.337e-01
ENSG00000154864.14_1	ENSG00000154864.14	PIEZO2	chr18	-	ENSG00000154864.14:t:10800337-10800475	ENSG00000154864.14_1_CE_1	False	False	10800337-10800475	C1	10803875-10803994	C2_C1	10800475-10803875	39	False	False	True	5.329e-02	1.308e-01	4.760e-02	8.293e-01	2.060e-01
ENSG00000154864.14_1	ENSG00000154864.14	PIEZO2	chr18	-	ENSG00000154864.14:t:10800337-10800475	ENSG00000154864.14_1_CE_1	False	False	10800337-10800475	A	10801390-10801428	C2_A	10800475-10801390	39	False	False	True	9.467e-01	8.692e-01	-4.760e-02	8.293e-01	2.060e-01
ENSG00000154864.14_2	ENSG00000154864.14	PIEZO2	chr18	-	ENSG00000154864.14:s:10736604-10736710	ENSG00000154864.14_2_CE_1	False	False	10736604-10736710	C2	10731407-10731521	C1_C2	10731521-10736604	99	False	False	True	9.207e-01	9.859e-01	3.838e-02	8.202e-01	3.320e-01
ENSG00000154864.14_2	ENSG00000154864.14	PIEZO2	chr18	-	ENSG00000154864.14:s:10736604-10736710	ENSG00000154864.14_2_CE_1	False	False	10736604-10736710	A	10735232-10735330	C1_A	10735330-10736604	99	False	False	True	7.925e-02	1.409e-02	-3.838e-02	8.202e-01	3.320e-01
ENSG00000154864.14_2	ENSG00000154864.14	PIEZO2	chr18	-	ENSG00000154864.14:t:10731407-10731521	ENSG00000154864.14_2_CE_1	False	False	10731407-10731521	C1	10736604-10736710	C2_C1	10731521-10736604	99	False	False	True	8.196e-01	9.685e-01	1.087e-01	9.317e-01	6.064e-02
ENSG00000154864.14_2	ENSG00000154864.14	PIEZO2	chr18	-	ENSG00000154864.14:t:10731407-10731521	ENSG00000154864.14_2_CE_1	False	False	10731407-10731521	A	10735232-10735330	C2_A	10731521-10735232	99	False	False	True	1.804e-01	3.147e-02	-1.087e-01	9.317e-01	6.064e-02
ENSG00000183624.14_2	ENSG00000183624.14	HMCES	chr3	+	ENSG00000183624.14:s:129288854-129288997	ENSG00000183624.14_2_CE_1	False	False	129288854-129288997	C2	129298354-129298535	C1_C2	129288997-129298354	126	False	False	True	1.031e-01	8.929e-02	-9.121e-03	7.253e-01	6.755e-01
ENSG00000183624.14_2	ENSG00000183624.14	HMCES	chr3	+	ENSG00000183624.14:s:129288854-129288997	ENSG00000183624.14_2_CE_1	False	False	129288854-129288997	A	129290679-129290804	C1_A	129288997-129290679	126	False	False	True	8.969e-01	9.107e-01	9.121e-03	7.253e-01	6.755e-01
ENSG00000183624.14_2	ENSG00000183624.14	HMCES	chr3	+	ENSG00000183624.14:t:129298354-129298535	ENSG00000183624.14_2_CE_1	False	False	129298354-129298535	C1	129288854-129288997	C2_C1	129288997-129298354	126	False	False	True	1.099e-01	9.765e-02	-7.424e-03	7.200e-01	6.820e-01
ENSG00000183624.14_2	ENSG00000183624.14	HMCES	chr3	+	ENSG00000183624.14:t:129298354-129298535	ENSG00000183624.14_2_CE_1	False	False	129298354-129298535	A	129290679-129290804	C2_A	129290804-129298354	126	False	False	True	8.753e-01	8.842e-01	3.690e-03	6.998e-01	7.056e-01
ENSG00000183258.12_3	ENSG00000183258.12	DDX41	chr5	-	ENSG00000183258.12:s:177513353-177513484	ENSG00000183258.12_3_CE_1	False	True	177513353-177513484	C2	177512780-177512876	C1_C2	177512876-177513353	72	False	False	True	5.682e-02	1.812e-02	-2.091e-02	7.675e-01	6.175e-01
ENSG00000183258.12_3	ENSG00000183258.12	DDX41	chr5	-	ENSG00000183258.12:s:177513353-177513484	ENSG00000183258.12_3_CE_1	False	False	177513353-177513484	A	177513011-177513082	C1_A	177513082-177513353	72	False	False	True	9.432e-01	9.819e-01	2.091e-02	7.675e-01	6.175e-01
ENSG00000183258.12_3	ENSG00000183258.12	DDX41	chr5	-	ENSG00000183258.12:t:177512780-177512876	ENSG00000183258.12_3_CE_1	False	True	177512780-177512876	C1	177513353-177513484	C2_C1	177512876-177513353	72	False	False	True	4.718e-02	2.056e-02	-9.953e-03	6.884e-01	7.534e-01
ENSG00000183258.12_3	ENSG00000183258.12	DDX41	chr5	-	ENSG00000183258.12:t:177512780-177512876	ENSG00000183258.12_3_CE_1	False	False	177512780-177512876	A	177513011-177513082	C2_A	177512876-177513011	72	False	False	True	9.528e-01	9.794e-01	9.953e-03	6.884e-01	7.534e-01
ENSG00000181555.22_1	ENSG00000181555.22	SETD2	chr3	-	ENSG00000181555.22:s:47163854-47164113	ENSG00000181555.22_1_CE_1	False	False	47163854-47164113	C2	47120182-47124548	C1_C2	47124548-47163854	16	False	False	True	3.023e-03	5.561e-02	2.381e-02	7.515e-01	4.904e-01
ENSG00000181555.22_1	ENSG00000181555.22	SETD2	chr3	-	ENSG00000181555.22:s:47163854-47164113	ENSG00000181555.22_1_CE_1	False	False	47163854-47164113	A	47126648-47126663	C1_A	47126663-47163854	16	False	False	True	9.940e-01	9.418e-01	-2.599e-02	7.645e-01	4.706e-01
ENSG00000181555.22_1	ENSG00000181555.22	SETD2	chr3	-	ENSG00000181555.22:t:47120182-47124548	ENSG00000181555.22_1_CE_1	False	False	47120182-47124548	C1	47163854-47164113	C2_C1	47124548-47163854	16	False	False	True	3.458e-03	4.182e-02	1.074e-02	6.833e-01	7.015e-01
ENSG00000181555.22_1	ENSG00000181555.22	SETD2	chr3	-	ENSG00000181555.22:t:47120182-47124548	ENSG00000181555.22_1_CE_1	False	False	47120182-47124548	A	47126648-47126663	C2_A	47124548-47126648	16	False	False	True	9.965e-01	9.582e-01	-1.074e-02	6.833e-01	7.015e-01
ENSG00000181555.22_3	ENSG00000181555.22	SETD2	chr3	-	ENSG00000181555.22:s:47097955-47099940	ENSG00000181555.22_3_CE_1	False	False	47097955-47098081	C2	47086195-47086314	C1_C2	47086314-47097955	135	False	False	True	6.620e-02	7.199e-02	4.627e-03	6.861e-01	7.323e-01
ENSG00000181555.22_3	ENSG00000181555.22	SETD2	chr3	-	ENSG00000181555.22:s:47097955-47099940	ENSG00000181555.22_3_CE_1	False	False	47097955-47098081	A	47088113-47088247	C1_A	47088247-47097955	135	False	False	True	9.338e-01	9.280e-01	-4.627e-03	6.861e-01	7.323e-01
ENSG00000181555.22_3	ENSG00000181555.22	SETD2	chr3	-	ENSG00000181555.22:t:47086195-47086698	ENSG00000181555.22_3_CE_1	False	False	47086195-47086314	C1	47097955-47098081	C2_C1	47086314-47097955	135	False	False	True	1.472e-01	1.690e-01	1.105e-02	7.712e-01	4.037e-01
ENSG00000181555.22_3	ENSG00000181555.22	SETD2	chr3	-	ENSG00000181555.22:t:47086195-47086698	ENSG00000181555.22_3_CE_1	False	False	47086195-47086314	A	47088113-47088247	C2_A	47086314-47088113	135	False	False	True	8.528e-01	8.310e-01	-1.105e-02	7.712e-01	4.037e-01
ENSG00000140465.15_1	ENSG00000140465.15	CYP1A1	chr15	-	ENSG00000140465.15:s:74721199-74721322	ENSG00000140465.15_1_CE_1	False	False	74721199-74721322	C2	74719542-74720774	C1_C2	74720774-74721199	87	False	False	True	1.439e-02	1.783e-02	8.916e-04	6.202e-01	9.541e-01
ENSG00000140465.15_1	ENSG00000140465.15	CYP1A1	chr15	-	ENSG00000140465.15:s:74721199-74721322	ENSG00000140465.15_1_CE_1	False	False	74721199-74721322	A	74720967-74721053	C1_A	74721053-74721199	87	False	False	True	9.856e-01	9.822e-01	-8.916e-04	6.202e-01	9.541e-01
ENSG00000140465.15_1	ENSG00000140465.15	CYP1A1	chr15	-	ENSG00000140465.15:t:74719542-74720774	ENSG00000140465.15_1_CE_1	False	False	74719542-74720774	C1	74721199-74721322	C2_C1	74720774-74721199	87	False	False	True	5.396e-02	4.943e-02	-9.090e-04	7.276e-01	5.261e-01
ENSG00000140465.15_1	ENSG00000140465.15	CYP1A1	chr15	-	ENSG00000140465.15:t:74719542-74720774	ENSG00000140465.15_1_CE_1	False	False	74719542-74720774	A	74720967-74721053	C2_A	74720774-74720967	87	False	False	True	9.460e-01	9.506e-01	9.090e-04	7.276e-01	5.261e-01
ENSG00000109919.10_2	ENSG00000109919.10	MTCH2	chr11	-	ENSG00000109919.10:s:47638699-47638805	ENSG00000109919.10_2_CE_1	False	False	47638699-47638805	C2	47634672-47634734	C1_C2	47634734-47638699	27	False	False	True	1.286e-01	8.434e-02	-3.227e-02	8.396e-01	4.873e-01
ENSG00000109919.10_2	ENSG00000109919.10	MTCH2	chr11	-	ENSG00000109919.10:s:47638699-47638805	ENSG00000109919.10_2_CE_1	False	False	47638699-47638805	A	47635545-47635571	C1_A	47635571-47638699	27	False	False	True	8.714e-01	9.157e-01	3.227e-02	8.396e-01	4.873e-01
ENSG00000109919.10_2	ENSG00000109919.10	MTCH2	chr11	-	ENSG00000109919.10:t:47634672-47634734	ENSG00000109919.10_2_CE_1	False	False	47634672-47634734	C1	47638699-47638805	C2_C1	47634734-47638699	27	False	False	True	1.132e-01	8.319e-02	-2.655e-02	8.164e-01	5.464e-01
ENSG00000109919.10_2	ENSG00000109919.10	MTCH2	chr11	-	ENSG00000109919.10:t:47634672-47634734	ENSG00000109919.10_2_CE_1	False	False	47634672-47634734	A	47635545-47635571	C2_A	47634734-47635545	27	False	False	True	8.868e-01	9.168e-01	2.655e-02	8.164e-01	5.464e-01
ENSG00000109919.10_3	ENSG00000109919.10	MTCH2	chr11	-	ENSG00000109919.10:s:47627080-47627127	ENSG00000109919.10_3_CE_1	False	True	47627080-47627127	C2	47622701-47622776	C1_C2	47622776-47627080	68	False	False	True	1.442e-01	9.027e-02	-4.022e-02	8.551e-01	3.601e-01
ENSG00000109919.10_3	ENSG00000109919.10	MTCH2	chr11	-	ENSG00000109919.10:s:47627080-47627127	ENSG00000109919.10_3_CE_1	False	False	47627080-47627127	A	47625674-47625741	C1_A	47625741-47627080	68	False	False	True	8.425e-01	9.059e-01	5.239e-02	9.017e-01	2.617e-01
ENSG00000109919.10_3	ENSG00000109919.10	MTCH2	chr11	-	ENSG00000109919.10:t:47622701-47622776	ENSG00000109919.10_3_CE_1	False	True	47622701-47622776	C1	47627080-47627127	C2_C1	47622776-47627080	68	False	False	True	1.008e-01	7.183e-02	-2.039e-02	7.683e-01	6.179e-01
ENSG00000109919.10_3	ENSG00000109919.10	MTCH2	chr11	-	ENSG00000109919.10:t:47622701-47622776	ENSG00000109919.10_3_CE_1	False	False	47622701-47622776	A	47625674-47625741	C2_A	47622776-47625674	68	False	False	True	8.894e-01	9.264e-01	3.412e-02	8.720e-01	5.290e-01
ENSG00000133393.13_2	ENSG00000133393.13	CEP20	chr16	-	ENSG00000133393.13:s:15879804-15879888	ENSG00000133393.13_2_CE_1	False	False	15879804-15879888	C2	15865719-15867516	C1_C2	15867516-15879804	137	False	False	True	8.260e-02	5.570e-02	-1.310e-02	7.177e-01	6.474e-01
ENSG00000133393.13_2	ENSG00000133393.13	CEP20	chr16	-	ENSG00000133393.13:s:15879804-15879888	ENSG00000133393.13_2_CE_1	False	False	15879804-15879888	A	15873491-15873627	C1_A	15873627-15879804	137	False	False	True	9.061e-01	9.186e-01	6.939e-03	6.959e-01	7.047e-01
ENSG00000133393.13_2	ENSG00000133393.13	CEP20	chr16	-	ENSG00000133393.13:t:15865719-15867516	ENSG00000133393.13_2_CE_1	False	False	15865719-15867516	C1	15879804-15879888	C2_C1	15867516-15879804	137	False	False	True	6.007e-02	3.991e-02	-1.737e-02	7.681e-01	6.200e-01
ENSG00000133393.13_2	ENSG00000133393.13	CEP20	chr16	-	ENSG00000133393.13:t:15865719-15867516	ENSG00000133393.13_2_CE_1	False	False	15865719-15867516	A	15873491-15873627	C2_A	15867516-15873491	137	False	False	True	8.840e-01	8.877e-01	2.462e-03	7.019e-01	7.048e-01
ENSG00000177084.18_2	ENSG00000177084.18	POLE	chr12	-	ENSG00000177084.18:s:132675735-132675820	ENSG00000177084.18_2_CE_1	False	True	132675735-132675820	C2	132673575-132673707	C1_C2	132673707-132675735	120	False	False	True	8.040e-02	5.486e-02	-1.510e-02	7.159e-01	6.400e-01
ENSG00000177084.18_2	ENSG00000177084.18	POLE	chr12	-	ENSG00000177084.18:s:132675735-132675820	ENSG00000177084.18_2_CE_1	False	False	132675735-132675820	A	132675398-132675517	C1_A	132675517-132675735	120	False	False	True	9.196e-01	9.451e-01	1.510e-02	7.159e-01	6.400e-01
ENSG00000177084.18_2	ENSG00000177084.18	POLE	chr12	-	ENSG00000177084.18:t:132673575-132673707	ENSG00000177084.18_2_CE_1	False	True	132673575-132673707	C1	132675735-132675820	C2_C1	132673707-132675735	120	False	False	True	1.399e-01	8.239e-02	-4.540e-02	8.663e-01	3.067e-01
ENSG00000177084.18_2	ENSG00000177084.18	POLE	chr12	-	ENSG00000177084.18:t:132673575-132673707	ENSG00000177084.18_2_CE_1	False	False	132673575-132673707	A	132675398-132675517	C2_A	132673707-132675398	120	False	False	True	8.601e-01	9.176e-01	4.540e-02	8.663e-01	3.067e-01
ENSG00000076201.16_1	ENSG00000076201.16	PTPN23	chr3	+	ENSG00000076201.16:s:47396143-47396291	ENSG00000076201.16_1_CE_1	False	False	47396143-47396217	C2	47405005-47405081	C1_C2	47396217-47405005	128	False	True	True	3.419e-01	1.496e-01	-1.774e-01	9.728e-01	1.567e-02
ENSG00000076201.16_1	ENSG00000076201.16	PTPN23	chr3	+	ENSG00000076201.16:s:47396143-47396291	ENSG00000076201.16_1_CE_1	False	False	47396143-47396217	A	47404652-47404779	C1_A	47396217-47404652	128	False	True	True	6.581e-01	8.504e-01	1.774e-01	9.728e-01	1.567e-02
ENSG00000076201.16_1	ENSG00000076201.16	PTPN23	chr3	+	ENSG00000076201.16:t:47405005-47405081	ENSG00000076201.16_1_CE_1	False	False	47405005-47405081	C1	47396143-47396217	C2_C1	47396217-47405005	128	False	True	True	4.282e-01	1.651e-01	-2.402e-01	9.908e-01	3.594e-03
ENSG00000076201.16_1	ENSG00000076201.16	PTPN23	chr3	+	ENSG00000076201.16:t:47405005-47405081	ENSG00000076201.16_1_CE_1	False	False	47405005-47405081	A	47404652-47404779	C2_A	47404779-47405005	128	False	True	True	5.718e-01	8.349e-01	2.402e-01	9.908e-01	3.594e-03
ENSG00000067066.17_1	ENSG00000067066.17	SP100	chr2	+	ENSG00000067066.17:s:230415942-230416328	ENSG00000067066.17_1_CE_1	False	False	230415942-230416328	C2	230442937-230443099	C1_C2	230416328-230442937	75	False	False	True	1.965e-01	2.087e-01	1.657e-02	8.269e-01	1.889e-01
ENSG00000067066.17_1	ENSG00000067066.17	SP100	chr2	+	ENSG00000067066.17:s:230415942-230416328	ENSG00000067066.17_1_CE_1	False	False	230415942-230416328	A	230417591-230417665	C1_A	230416328-230417591	75	False	False	True	8.035e-01	7.913e-01	-1.657e-02	8.269e-01	1.889e-01
ENSG00000067066.17_1	ENSG00000067066.17	SP100	chr2	+	ENSG00000067066.17:t:230442937-230443099	ENSG00000067066.17_1_CE_1	False	False	230442937-230443099	C1	230415942-230416328	C2_C1	230416328-230442937	75	False	False	True	7.081e-02	1.060e-01	2.911e-02	7.906e-01	3.379e-01
ENSG00000067066.17_1	ENSG00000067066.17	SP100	chr2	+	ENSG00000067066.17:t:230442937-230443099	ENSG00000067066.17_1_CE_1	False	False	230442937-230443099	A	230417591-230417665	C2_A	230417665-230442937	75	False	False	True	9.005e-01	8.402e-01	-4.387e-02	8.258e-01	2.435e-01
ENSG00000067066.17_2	ENSG00000067066.17	SP100	chr2	+	ENSG00000067066.17:s:230462435-230462629	ENSG00000067066.17_2_CE_1	False	False	230462435-230462518	C2	230466301-230466354	C1_C2	230462518-230466301	84	False	False	True	6.362e-02	1.156e-01	3.963e-02	8.185e-01	2.889e-01
ENSG00000067066.17_2	ENSG00000067066.17	SP100	chr2	+	ENSG00000067066.17:s:230462435-230462629	ENSG00000067066.17_2_CE_1	False	False	230462435-230462518	A	230464067-230464150	C1_A	230462518-230464067	84	False	False	True	9.364e-01	8.844e-01	-3.964e-02	8.185e-01	2.889e-01
ENSG00000067066.17_2	ENSG00000067066.17	SP100	chr2	+	ENSG00000067066.17:t:230466301-230466354	ENSG00000067066.17_2_CE_1	False	False	230466301-230466354	C1	230462435-230462518	C2_C1	230462518-230466301	84	False	False	True	6.806e-02	1.346e-01	5.174e-02	8.525e-01	2.209e-01
ENSG00000067066.17_2	ENSG00000067066.17	SP100	chr2	+	ENSG00000067066.17:t:230466301-230466354	ENSG00000067066.17_2_CE_1	False	False	230466301-230466354	A	230464067-230464150	C2_A	230464150-230466301	84	False	False	True	9.319e-01	8.654e-01	-5.174e-02	8.525e-01	2.209e-01
ENSG00000096717.12_1	ENSG00000096717.12	SIRT1	chr10	+	ENSG00000096717.12:s:67891402-67891554	ENSG00000096717.12_1_CE_1	False	False	67891402-67891554	C2	67906790-67906937	C1_C2	67891554-67906790	125	False	False	True	9.539e-01	9.426e-01	-3.758e-03	7.133e-01	7.031e-01
ENSG00000096717.12_1	ENSG00000096717.12	SIRT1	chr10	+	ENSG00000096717.12:s:67891402-67891554	ENSG00000096717.12_1_CE_1	False	False	67891402-67891554	A	67906163-67906287	C1_A	67891554-67906163	125	False	False	True	4.610e-02	5.743e-02	3.759e-03	7.133e-01	7.031e-01
ENSG00000096717.12_1	ENSG00000096717.12	SIRT1	chr10	+	ENSG00000096717.12:t:67906790-67906937	ENSG00000096717.12_1_CE_1	False	False	67906790-67906937	C1	67891402-67891554	C2_C1	67891554-67906790	125	False	False	True	9.492e-01	9.088e-01	-2.583e-02	7.717e-01	4.515e-01
ENSG00000096717.12_1	ENSG00000096717.12	SIRT1	chr10	+	ENSG00000096717.12:t:67906790-67906937	ENSG00000096717.12_1_CE_1	False	False	67906790-67906937	A	67906163-67906287	C2_A	67906287-67906790	125	False	False	True	5.079e-02	9.124e-02	2.583e-02	7.717e-01	4.515e-01
ENSG00000189136.9_2	ENSG00000189136.9	UBE2Q2P1	chr15	-	ENSG00000189136.9:s:84542145-84542597	ENSG00000189136.9_2_CE_1	False	False	84542145-84542284	C2	84538532-84538616	C1_C2	84538616-84542145	85	False	False	True	5.982e-01	7.510e-01	1.074e-01	8.827e-01	5.771e-02
ENSG00000189136.9_2	ENSG00000189136.9	UBE2Q2P1	chr15	-	ENSG00000189136.9:s:84542145-84542597	ENSG00000189136.9_2_CE_1	False	False	84542145-84542284	A	84539704-84539788	C1_A	84539788-84542145	85	False	False	True	3.937e-01	2.438e-01	-1.061e-01	8.821e-01	5.895e-02
ENSG00000189136.9_2	ENSG00000189136.9	UBE2Q2P1	chr15	-	ENSG00000189136.9:t:84538532-84538616	ENSG00000189136.9_2_CE_1	False	False	84538532-84538616	C1	84542145-84542284	C2_C1	84538616-84542145	85	False	False	True	8.719e-01	9.491e-01	4.679e-02	8.151e-01	1.977e-01
ENSG00000189136.9_2	ENSG00000189136.9	UBE2Q2P1	chr15	-	ENSG00000189136.9:t:84538532-84538616	ENSG00000189136.9_2_CE_1	False	False	84538532-84538616	A	84539704-84539788	C2_A	84538616-84539704	85	False	False	True	1.281e-01	5.095e-02	-4.679e-02	8.151e-01	1.977e-01
ENSG00000148634.16_3	ENSG00000148634.16	HERC4	chr10	-	ENSG00000148634.16:s:68014026-68014186	ENSG00000148634.16_3_CE_1	False	False	68014026-68014186	C2	67992606-67992682	C1_C2	67992682-68014026	93	False	False	True	9.391e-01	9.914e-01	2.361e-02	7.827e-01	5.716e-01
ENSG00000148634.16_3	ENSG00000148634.16	HERC4	chr10	-	ENSG00000148634.16:s:68014026-68014186	ENSG00000148634.16_3_CE_1	False	False	68014026-68014186	A	67996046-67996138	C1_A	67996138-68014026	93	False	False	True	6.088e-02	8.599e-03	-2.361e-02	7.827e-01	5.716e-01
ENSG00000148634.16_3	ENSG00000148634.16	HERC4	chr10	-	ENSG00000148634.16:t:67992606-67995292	ENSG00000148634.16_3_CE_1	False	False	67992606-67992682	C1	68014026-68014186	C2_C1	67992682-68014026	93	False	False	True	8.603e-01	8.305e-01	-2.229e-02	7.874e-01	3.547e-01
ENSG00000148634.16_3	ENSG00000148634.16	HERC4	chr10	-	ENSG00000148634.16:t:67992606-67995292	ENSG00000148634.16_3_CE_1	False	True	67992606-67992682	A	67996046-67996138	C2_A	67992682-67996046	93	False	False	True	1.157e-01	1.591e-01	2.933e-02	7.953e-01	3.364e-01
ENSG00000143324.14_1	ENSG00000143324.14	XPR1	chr1	+	ENSG00000143324.14:s:180834874-180835045	ENSG00000143324.14_1_CE_1	False	False	180834874-180835045	C2	180863708-180863874	C1_C2	180835045-180863708	195	False	False	True	8.731e-02	1.098e-01	1.191e-02	7.808e-01	3.983e-01
ENSG00000143324.14_1	ENSG00000143324.14	XPR1	chr1	+	ENSG00000143324.14:s:180834874-180835045	ENSG00000143324.14_1_CE_1	False	False	180834874-180835045	A	180836522-180836716	C1_A	180835045-180836522	195	False	False	True	9.127e-01	8.902e-01	-1.191e-02	7.808e-01	3.983e-01
ENSG00000143324.14_1	ENSG00000143324.14	XPR1	chr1	+	ENSG00000143324.14:t:180863708-180863874	ENSG00000143324.14_1_CE_1	False	False	180863708-180863874	C1	180834874-180835045	C2_C1	180835045-180863708	195	False	False	True	8.283e-02	8.307e-02	-5.217e-03	7.483e-01	5.307e-01
ENSG00000143324.14_1	ENSG00000143324.14	XPR1	chr1	+	ENSG00000143324.14:t:180863708-180863874	ENSG00000143324.14_1_CE_1	False	False	180863708-180863874	A	180836522-180836716	C2_A	180836716-180863708	195	False	False	True	9.172e-01	9.169e-01	5.217e-03	7.483e-01	5.307e-01
ENSG00000089050.16_1	ENSG00000089050.16	RBBP9	chr20	-	ENSG00000089050.16:s:18497069-18497225	ENSG00000089050.16_1_CE_1	False	False	18497069-18497225	C2	18493958-18494063	C1_C2	18494063-18497069	43	False	False	True	1.743e-01	2.723e-01	6.049e-02	8.645e-01	1.624e-01
ENSG00000089050.16_1	ENSG00000089050.16	RBBP9	chr20	-	ENSG00000089050.16:s:18497069-18497225	ENSG00000089050.16_1_CE_1	False	False	18497069-18497225	A	18495838-18495880	C1_A	18495880-18497069	43	False	False	True	8.257e-01	7.277e-01	-6.049e-02	8.645e-01	1.624e-01
ENSG00000089050.16_1	ENSG00000089050.16	RBBP9	chr20	-	ENSG00000089050.16:t:18493958-18494063	ENSG00000089050.16_1_CE_1	False	False	18493958-18494063	C1	18497069-18497225	C2_C1	18494063-18497069	43	False	False	True	1.638e-01	2.629e-01	7.109e-02	8.785e-01	1.342e-01
ENSG00000089050.16_1	ENSG00000089050.16	RBBP9	chr20	-	ENSG00000089050.16:t:18493958-18494063	ENSG00000089050.16_1_CE_1	False	False	18493958-18494063	A	18495838-18495880	C2_A	18494063-18495838	43	False	False	True	8.362e-01	7.371e-01	-7.109e-02	8.785e-01	1.342e-01
[truncated: 15,328 more rows]
