# Supplementary material for: SFSWAP is a negative regulator of OGT intron detention and global pre-mRNA splicing
Source: eLife. 2025 Apr 23;13:RP104439. doi: 10.7554/eLife.104439 (PMC12017769; doi:10.7554/eLife.104439)
Supplement: Supplementary file 8. [file elife-104439-supp8.zip › Supplementary file 9.odt]

Name
Sequence
Description
NC4540
CCAAGATTACTCCAAGCTACTG
OGT exon 5 reverse primer for RT-qPCR
NC4275
CTGGGTCGCTTGGAAGAAG
OGT exon 4 forward primer for RT-qPCR
NC4273
CCTTTCCCTCCCATCTTCTTTC
OGT RI forward primer for RT-qPCR
NC4278
ACAACCTCCTCCTCCTCTT
OGT decoy forward primer for RT-qPCR
dT20
TTTTTTTTTTTTTTTTTTTT
dT20 primer for reverse transcription
NC988
CATGCATTGCGTCTCAAACCT
OGT exon 3 forward primer
NC1769
TTCAGAGAGTCTGCATGGGT
OGT exon 8 reverse primer
NC4588
CACAAGATCCTCATCGACAGATA
SFSWAP forward primer for RT-qPCR
NC4589
CTCCTCTTCAGACAGCTGATAAT
SFSWAP reverse primer for RT-qPCR
NC1224
ACCCAGCACAATGAAGATCA
β-actin forward primer for RT-qPCR
NC1225
CTCGTCATACTCCTGCTTGC
β-actin reverse primer for RT-qPCR
NC3739
CTTCGAATTCTGCAGTCGACGGTACCATGGTGAGCAAGGGCGAGGA
BamHI site containing reverse primer for OGT reporter cloning
NC3482
GGGAAAGAAAACATCAAGGG
Acc65I site containing forward primer for OGT reporter cloning
NC2085
CTGAGTGAGCTGCACTGTGA
Forward primer used in OGT reporter cloning; introduces BamHI site
NC3851
GATTATGATCTAGAGTCGCGGCCGCTTTAGTGATACTTGTGGGCCA
Reverse primer used in OGT reporter cloning; introduces XbaI site
NC3378
TAAACGGCCACAAGTTCAGC
Forward primer used for OGT reporter validation; binds GFP ORF
NC2094
CACCAGCCACCACTTTCTGA
Reverse primer used for OGT reporter validation
NC985
ACACAGCCAAGATTACTCCAAG
OGT exon 5 reverse primer used for reverse transcription
NC2909
ACCACATGAAGCAGCACGAC
Forward primer used to generate GFP probe for northern blot analysis
NC4001
TAATACGACTCACTATAGGGATCTTGAAGTTCACCTTGATG
Reverse primer used to generate GFP probe for northern blot analysis
NC2018
CAGTGTAAATCACGGAATATC
Forward primer used to generate OGT probe for northern blot analysis
NC1248
TAATACGACTCACTATAGGGAAGGATCGCAAGACAACATCT
Reverse primer used to generate OGT probe for northern blot analysis
